# Supplementary material for: A simple method to measure methane emissions from indoor gas leaks
Source: PLoS One. 2023 Nov 30;18(11):e0295055. doi: 10.1371/journal.pone.0295055 (PMC10688665; doi:10.1371/journal.pone.0295055)
Supplement: S1 Data — (ZIP) [file pone.0295055.s011.zip › data and code/data/raw data/cavity ringdown spectrometer data/RCM control tests/R8_RCM_3.dat]

DATE	TIME	FRAC_DAYS_SINCE_JAN1	FRAC_HRS_SINCE_JAN1	EPOCH_TIME	ALARM_STATUS	INST_STATUS	CH4	CH4_dry	CO2	CO2_dry	H2O	CavityPressure	CavityTemp	Battery_Current	Battery_Temperature	Battery_Voltage	GPS_ABS_LAT	GPS_ABS_LONG	GPS_FIT	GPS_TIME	GPS_ALTITUDE
59759	2022-12-08	15:44:00.773	341.44723117	8194.733548	1670514240.773	0	899	2.0350320634	2.0528066946	478.06215486	483.11782088	0.95655070563	734.1564901	25.380090714	-1.1957818941	23.690467834	19.142529974	42.326416035	-71.119443965	1	56638.621053	-1.6
59760	2022-12-08	15:44:01.657	341.44724141	8194.733794	1670514241.658	0	899	2.0333452998	2.051450187	478.06215486	483.21621071	0.97496786757	734.14918488	25.380090714	-1.1823187459	23.830648738	19.136373608	42.32641585	-71.119443333	1	56639.48998	-1.6
59761	2022-12-08	15:44:02.538	341.4472516	8194.734038	1670514242.538	0	899	2.0333452998	2.051450187	477.06029566	482.20355033	0.97496786757	734.14538534	25.380090714	-1.227612782	23.898265409	19.131961823	42.3264156	-71.119442733	1	56640.360194	-1.6
59762	2022-12-08	15:44:03.418	341.44726179	8194.734283	1670514243.419	0	899	2.0346752642	2.0527469479	477.06029566	482.1907384	0.97256504894	734.1276334	25.380090714	-1.2873724699	23.690467834	19.129558563	42.326416667	-71.119441296	1	56641.222445	-1.6
59763	2022-12-08	15:44:04.319	341.44727221	8194.734533	1670514244.319	0	899	2.0346752642	2.0527469479	476.71084019	481.83752478	0.97256504894	734.12264105	25.380090714	-1.2422400926	23.690467834	19.132760774	42.326416667	-71.11944	1	56642.134636	-1.6
59764	2022-12-08	15:44:05.181	341.4472822	8194.734773	1670514245.182	0	899	2.0358933218	2.0545300827	476.70897338	481.99307922	1.0021053552	734.12749759	25.379620824	-1.1700304739	23.843842235	19.138563194	42.326416987	-71.119439466	1	56643.06414	-1.5935860058
59765	2022-12-08	15:44:06.059	341.44729236	8194.735017	1670514246.06	0	899	2.0358878722	2.054524562	477.92349679	483.22105906	1.0021042291	734.12115398	25.379327774	-1.1650074239	23.939495087	19.142126551	42.326421254	-71.119432355	1	56643.917396	-1.508260447
59766	2022-12-08	15:44:06.917	341.44730229	8194.735255	1670514246.918	0	899	2.0371636041	2.0555127413	477.92349679	483.13589465	0.98616805565	734.12225059	25.379327774	-1.1511885204	23.939495087	19.141611819	42.326422917	-71.119429165	1	56644.750485	-1.4249514563
59767	2022-12-08	15:44:07.801	341.44731251	8194.7355	1670514247.801	0	899	2.0371636041	2.0555127413	478.41517034	483.63293055	0.98616805565	734.12964837	25.379327774	-1.2113577941	23.906511345	19.133975806	42.326422237	-71.119426141	1	56645.657563	-1.3342436975
59768	2022-12-08	15:44:08.664	341.44732251	8194.73574	1670514248.665	0	899	2.0358190519	2.0537828494	478.41517034	483.52653322	0.96627130381	734.12547413	25.379327774	-1.420451975	23.810858493	19.113365628	42.326421667	-71.119424102	1	56646.539078	-1.2460921844
59769	2022-12-08	15:44:09.525	341.44733247	8194.735979	1670514249.525	0	899	2.0358186047	2.0537823966	477.94373842	483.05006407	0.9662712147	734.13681374	25.379303724	-1.1305786837	23.939495087	19.138962626	42.326422923	-71.119421448	1	56647.377003	-1.1622997172
59770	2022-12-08	15:44:10.404	341.44734265	8194.736224	1670514250.405	0	899	2.0377215793	2.0567130452	477.9417678	483.33571199	1.0200941134	734.13561446	25.378808975	-1.1613963298	23.939495087	19.116453613	42.326425	-71.119417943	1	56648.233974	-1.1
59771	2022-12-08	15:44:11.267	341.44735264	8194.736463	1670514251.268	0	899	2.0377215793	2.0567130452	477.64603107	483.03663763	1.0200941134	734.14028385	25.378808975	-1.1374558187	23.939495087	19.137604151	42.326425	-71.119416667	1	56649.143984	-1.0856015779
59772	2022-12-08	15:44:12.147	341.44736281	8194.736708	1670514252.147	0	899	2.0409989613	2.0585748559	477.64603107	482.62608845	0.94320529692	734.12561278	25.378808975	-1.160415411	23.939495087	19.133878708	42.326425037	-71.119416685	1	56650.011022	-1
59773	2022-12-08	15:44:13.071	341.44737351	8194.736964	1670514253.071	0	899	2.0409989613	2.0585748559	478.41777593	483.40587972	0.94320529692	734.13617307	25.378808975	-1.4675784822	23.713556454	19.09793951	42.326428123	-71.119418228	1	56650.936874	-1
59774	2022-12-08	15:44:13.967	341.44738389	8194.737213	1670514253.968	0	899	2.0406256228	2.0588847028	478.41777593	483.60108261	0.97972077973	734.11813011	25.378808975	-1.5071596041	23.815806054	19.102241529	42.326432714	-71.119416873	1	56651.87605	-1
59775	2022-12-08	15:44:14.821	341.44739376	8194.73745	1670514254.821	0	899	2.040613779	2.0588727081	477.65319299	482.82820323	0.97971839261	734.1352915	25.378173563	-1.4785301212	23.939495087	19.113237002	42.32643575	-71.119417875	1	56652.724852	-1
59776	2022-12-08	15:44:15.717	341.44740414	8194.737699	1670514255.718	0	899	2.0423481093	2.0604441794	477.65280682	482.77720598	0.97023932327	734.15684257	25.378076553	-1.3401256413	23.939495087	19.124180598	42.326441595	-71.119416362	1	56653.591388	-1.059138756
59777	2022-12-08	15:44:16.637	341.44741478	8194.737955	1670514256.637	0	899	2.0423481093	2.0604441794	477.61130991	482.73526387	0.97023932327	734.15362428	25.378076553	-1.2155831902	23.939495087	19.134177126	42.326445834	-71.119415834	1	56654.500509	-1.2001017294
59778	2022-12-08	15:44:17.529	341.4474251	8194.738203	1670514257.529	0	899	2.0442620828	2.0625250452	477.61130991	482.77775744	0.97819952748	734.15974113	25.378076553	-1.2304046154	23.939495087	19.133878708	42.326446667	-71.119417336	1	56655.401804	-1.3401803607
59779	2022-12-08	15:44:18.407	341.44743527	8194.738446	1670514258.407	0	899	2.0442620828	2.0625250452	477.75776209	482.92579384	0.97819952748	734.160094	25.378076553	-1.1879239169	23.939495087	19.13404658	42.326447102	-71.119417898	1	56656.26091	-1.4260909935
59780	2022-12-08	15:44:19.309	341.44744571	8194.738697	1670514259.309	0	899	2.0431812031	2.0610178291	477.75776209	482.80760462	0.95606278059	734.17144775	25.378076553	-1.1734366417	23.939495087	19.139640808	42.326448522	-71.119416855	1	56657.113248	-1.5
59781	2022-12-08	15:44:20.223	341.44745628	8194.738951	1670514260.223	0	899	2.0431686241	2.0610050937	477.97439379	483.0265129	0.9560603096	734.17222504	25.377402539	-1.4657137726	23.939495087	19.100566308	42.326449855	-71.119418623	1	56658.086867	-1.5086866598
59782	2022-12-08	15:44:21.114	341.4474666	8194.739198	1670514261.114	0	899	2.0443571254	2.0630894866	477.9742827	483.27755419	1.0030669334	734.17781764	25.377374649	-1.2740817544	23.939495087	19.124920321	42.326448333	-71.119421667	1	56659	-1.6
59783	2022-12-08	15:44:21.979	341.44747661	8194.739439	1670514261.979	0	899	2.0443571254	2.0630894866	478.2596372	483.56607479	1.0030669334	734.18327564	25.377374649	-1.1344699639	23.939495087	19.143877029	42.326448333	-71.119423059	1	56659.835407	-1.6835406699
59784	2022-12-08	15:44:22.835	341.44748653	8194.739677	1670514262.836	0	899	2.0459576291	2.0641348947	478.2596372	483.40450173	0.97285010664	734.17723963	25.377374649	-1.1343729496	23.939495087	19.142789323	42.326449495	-71.119424495	1	56660.696846	-1.7
59785	2022-12-08	15:44:23.700	341.44749654	8194.739917	1670514263.701	0	899	2.0459576291	2.0641348947	477.71541756	482.85442766	0.97285010664	734.17711675	25.377374649	-1.1349226971	23.939495087	19.141963959	42.326447159	-71.119426894	1	56661.568136	-1.7
59786	2022-12-08	15:44:24.645	341.44750748	8194.740179	1670514264.646	0	899	2.0476173847	2.0663857752	477.71395316	483.01607854	1.0033930378	734.17085034	25.377006821	-1.1314087688	23.939495087	19.141288947	42.326442465	-71.119430023	1	56662.506903	-1.7
59787	2022-12-08	15:44:25.512	341.4475175	8194.74042	1670514265.512	0	899	2.0476128487	2.06638118	478.00671416	483.31208389	1.0033921047	734.16127226	25.376764297	-1.128735536	23.939495087	19.140416328	42.32644	-71.119431667	1	56663.37849	-1.7
59788	2022-12-08	15:44:26.404	341.44752784	8194.740668	1670514266.405	0	899	2.0469101619	2.0658484475	478.00671416	483.3620602	1.0127392858	734.1662626	25.376764297	-1.1392560005	23.939495087	19.142162323	42.326439505	-71.119432162	1	56664.29705	-1.7
59789	2022-12-08	15:44:27.322	341.44753846	8194.740923	1670514267.323	0	899	2.0469101619	2.0658484475	478.28902831	483.64753725	1.0127392858	734.17135398	25.376764297	-1.1897132397	23.939495087	19.139863741	42.326437971	-71.119433333	1	56665.217225	-1.7
59790	2022-12-08	15:44:28.211	341.44754875	8194.74117	1670514268.212	0	899	2.0495814496	2.0679400735	478.28902831	483.47643457	0.98074844815	734.15669786	25.376764297	-1.1897132397	23.939495087	19.137121201	42.326436542	-71.119433458	1	56666.07458	-1.7
59791	2022-12-08	15:44:29.105	341.4475591	8194.741418	1670514269.106	0	899	2.0495777946	2.0679363718	477.8755428	483.05846058	0.98074771394	734.16806859	25.376569066	-1.1313871856	23.939495087	19.138823642	42.326434978	-71.119435	1	56667.013026	-1.7
59792	2022-12-08	15:44:29.989	341.44756932	8194.741664	1670514269.989	0	899	2.0506376585	2.0685013419	477.87352495	482.91383943	0.95404895551	734.16436768	25.376062393	-1.1278623343	23.939495087	19.143241882	42.326433504	-71.119435	1	56667.897796	-1.7
59793	2022-12-08	15:44:30.851	341.44757929	8194.741903	1670514270.851	0	899	2.0506376585	2.0685013419	478.3463955	483.39169753	0.95404895551	734.16849786	25.376062393	-1.1473295302	23.939495087	19.141639179	42.326433333	-71.119433732	1	56668.760761	-1.7
59794	2022-12-08	15:44:31.721	341.44758937	8194.742145	1670514271.722	0	899	2.0497251699	2.0684217741	478.3463955	483.62974591	0.99857132184	734.16093556	25.376062393	-1.1594777131	23.939495087	19.124533508	42.326433333	-71.119432369	1	56669.578755	-1.7
59795	2022-12-08	15:44:32.608	341.44759963	8194.742391	1670514272.608	0	899	2.0497251699	2.0684217741	478.32826418	483.61141434	0.99857132184	734.1665221	25.376062393	-1.1324220043	23.939495087	19.121095076	42.326434092	-71.119432425	1	56670.455128	-1.6544871795
59796	2022-12-08	15:44:33.496	341.44760992	8194.742638	1670514273.497	0	899	2.0515610736	2.070101979	478.32826418	483.56263772	0.98945182029	734.16177914	25.376062393	-1.1311177015	23.939495087	19.143602371	42.326434396	-71.119432729	1	56671.362679	-1.6
59797	2022-12-08	15:44:34.374	341.44762007	8194.742882	1670514274.374	0	899	2.051558983	2.0700998615	478.67606494	483.91424221	0.98945139702	734.16324398	25.375950832	-1.1721862681	23.899914596	19.140688246	42.326432206	-71.119432794	1	56672.225427	-1.6
59798	2022-12-08	15:44:35.328	341.44763111	8194.743147	1670514275.328	0	899	2.0511968417	2.0698479602	478.67370997	483.94399762	0.99545559066	734.15511175	25.375360489	-1.1339633962	23.71025808	19.144237405	42.326427186	-71.119437049	1	56673.229459	-1.6
59799	2022-12-08	15:44:36.257	341.44764187	8194.743405	1670514276.258	0	899	2.0511968417	2.0698479602	479.00909065	484.2830709	0.99545559066	734.15045166	25.375360489	-1.1669260263	23.939495087	19.143241882	42.326423333	-71.119439392	1	56674.158777	-1.6
59800	2022-12-08	15:44:37.157	341.44765228	8194.743655	1670514277.157	0	899	2.0530093952	2.0716582245	479.00909065	484.27775781	0.99446366303	734.15330617	25.375360489	-1.1657727191	23.939495087	19.143241882	42.326423333	-71.119445302	1	56675.045365	-1.6
59801	2022-12-08	15:44:37.997	341.44766201	8194.743888	1670514277.998	0	899	2.0530093952	2.0716582245	479.04357953	484.31262604	0.99446366303	734.15029038	25.375360489	-1.1668183148	23.939495087	19.141897202	42.326423333	-71.119450832	1	56675.874753	-1.6
59802	2022-12-08	15:44:38.855	341.44767194	8194.744127	1670514278.856	0	899	2.055015398	2.0731029325	479.0435634	484.1487319	0.9638600075	734.14893993	25.375356447	-1.1871693742	23.939495087	19.138921738	42.326424613	-71.119454226	1	56676.767857	-1.5232142857
59803	2022-12-08	15:44:39.749	341.44768228	8194.744375	1670514279.749	0	899	2.0550040168	2.0730914087	478.48121452	483.58037809	0.96385776661	734.14007568	25.374750137	-1.2450534105	23.939495087	19.138921738	42.326425	-71.119457082	1	56677.624535	-1.5
59804	2022-12-08	15:44:40.654	341.44769275	8194.744626	1670514280.654	0	899	2.0555810793	2.0739812996	478.48121452	483.66727607	0.98010733647	734.13178945	25.374750137	-1.2450534105	23.939495087	19.138921738	42.326425836	-71.119459169	1	56678.501502	-1.5
59805	2022-12-08	15:44:41.568	341.44770333	8194.74488	1670514281.568	0	899	2.0555810793	2.0739812996	478.73894593	483.92780093	0.98010733647	734.12822072	25.374750137	-1.2005570195	23.939495087	19.136188368	42.326427396	-71.119459271	1	56679.437434	-1.5
59806	2022-12-08	15:44:42.451	341.44771356	8194.745126	1670514282.452	0	899	2.0537263586	2.0726806523	478.73894593	484.08918723	1.0102542019	734.12519766	25.374750137	-1.1711514588	23.939495087	19.13846098	42.32642943	-71.119458882	1	56680.328935	-1.4342130066
59807	2022-12-08	15:44:43.296	341.44772333	8194.74536	1670514283.296	0	899	2.0537263586	2.0726806523	478.3986901	483.7451288	1.0102542019	734.14923096	25.374750137	-1.2125003338	23.939495087	19.137479782	42.326432129	-71.119460693	1	56681.138655	-1.2861344538
59808	2022-12-08	15:44:44.201	341.44773382	8194.745612	1670514284.202	0	899	2.0571746884	2.0757892585	478.39822678	483.63983542	0.99066131666	734.13575997	25.374633928	-1.3369889307	23.939495087	19.123290182	42.326435139	-71.119465139	1	56682.083576	-1.1832847425
59809	2022-12-08	15:44:45.096	341.44774418	8194.74586	1670514285.097	0	899	2.0571636826	2.0757781109	478.67131607	483.91590493	0.99065909177	734.13288081	25.374048233	-1.1376283169	23.939495087	19.141441345	42.326436589	-71.119466589	1	56682.953353	-1.0093294461
59810	2022-12-08	15:44:45.989	341.4477545	8194.746108	1670514285.989	0	899	2.0603884926	2.0784573615	478.67131607	483.75393009	0.96038485275	734.14323577	25.374048233	-1.1936583693	23.939495087	19.13766885	42.326439622	-71.119469622	1	56683.886555	-1
59811	2022-12-08	15:44:46.871	341.44776472	8194.746353	1670514286.872	0	899	2.0603884926	2.0784573615	478.39978984	483.47952075	0.96038485275	734.15522695	25.374048233	-1.223980186	23.939495087	19.138601947	42.326441236	-71.119473708	1	56684.741627	-0.92583732057
59812	2022-12-08	15:44:47.782	341.44777525	8194.746606	1670514287.782	0	899	2.0608476644	2.0796676457	478.39978984	483.68990409	0.99972535524	734.14926895	25.374048233	-1.2224280337	23.939495087	19.140882227	42.326439461	-71.119478309	1	56685.661841	-0.70144777663
59813	2022-12-08	15:44:48.667	341.4477855	8194.746852	1670514288.667	0	899	2.0608476644	2.0796676457	478.75318237	484.04720441	0.99972535524	734.16738225	25.374048233	-1.1507034436	23.939495087	19.140001297	42.326439236	-71.119480903	1	56686.541748	-0.6
59814	2022-12-08	15:44:49.530	341.4477955	8194.747092	1670514289.531	0	899	2.0608807984	2.079659513	478.75273888	484.0350406	0.99753715255	734.15512267	25.373937076	-1.1468229144	23.939495087	19.134039254	42.326441329	-71.119481667	1	56687.398779	-0.6
59815	2022-12-08	15:44:50.414	341.44780572	8194.747337	1670514290.414	0	899	2.0608702521	2.0796488299	478.94477997	484.2291891	0.99753500963	734.16134017	25.373376846	-1.16855371	23.939495087	19.103990555	42.326443333	-71.119482162	1	56688.29705	-0.6
59816	2022-12-08	15:44:51.358	341.44781664	8194.747599	1670514291.358	0	899	2.060723255	2.0792069756	478.94477997	484.14643065	0.98208058794	734.1777849	25.373376846	-1.1757973527	23.939495087	19.130967892	42.326443333	-71.119483333	1	56689.253507	-0.6
59817	2022-12-08	15:44:52.250	341.44782698	8194.747847	1670514292.251	0	899	2.060723255	2.0792069756	479.10206209	484.30542095	0.98208058794	734.1768722	25.373376846	-1.1602537632	23.939495087	19.138077161	42.326443333	-71.119483563	1	56690.137546	-0.6
59818	2022-12-08	15:44:53.115	341.44783698	8194.748088	1670514293.115	0	899	2.0632463612	2.0820756868	479.10206209	484.39640344	0.99906491311	734.17420525	25.373376846	-1.1680147616	23.939495087	19.134778421	42.326443333	-71.119484901	1	56690.94052	-0.6
59819	2022-12-08	15:44:53.960	341.44784676	8194.748322	1670514293.96	0	899	2.0632463612	2.0820756868	478.11551277	483.39895221	0.99906491311	734.16479492	25.373376846	-1.1652984619	23.939495087	19.135679245	42.326443333	-71.119485	1	56691.834402	-0.6
59820	2022-12-08	15:44:54.845	341.447857	8194.748568	1670514294.845	0	899	2.0622734047	2.0812576858	478.1137073	483.44320821	1.0076825908	734.17214097	25.372923731	-1.1818336304	23.939495087	19.099377853	42.32644217	-71.119486163	1	56692.697897	-0.6
59821	2022-12-08	15:44:55.691	341.44786681	8194.748803	1670514295.692	0	899	2.0622710176	2.0812552674	477.98219549	483.31022783	1.0076821012	734.17321494	25.372797012	-1.184226599	23.939495087	19.113908629	42.326441667	-71.119487629	1	56693.577174	-0.6
59822	2022-12-08	15:44:56.614	341.44787748	8194.749059	1670514296.614	0	899	2.0641310251	2.0825008517	477.98219549	483.13281157	0.97448537148	734.17043279	25.372797012	-1.1815749407	23.939495087	19.143241882	42.326441667	-71.119489985	1	56694.495353	-0.6
59823	2022-12-08	15:44:57.516	341.44788792	8194.74931	1670514297.516	0	899	2.0641310251	2.0825008517	478.58788372	483.74502655	0.97448537148	734.17047645	25.372797012	-1.1497979693	23.939495087	19.143213588	42.326441667	-71.119492295	1	56695.377101	-0.6
59824	2022-12-08	15:44:58.450	341.44789874	8194.74957	1670514298.451	0	899	2.0645450896	2.0834255869	478.58788372	483.88760105	1.0011309551	734.16437051	25.372797012	-1.1294900179	23.939495087	19.143602371	42.326442229	-71.119493895	1	56696.337278	-0.63372781065
59825	2022-12-08	15:44:59.384	341.44790955	8194.749829	1670514299.385	0	899	2.0645450896	2.0834255869	479.11862536	484.42421994	1.0011309551	734.16564173	25.372797012	-1.1317105664	23.939495087	19.143111879	42.326442882	-71.119494548	1	56697.270941	-0.7
59826	2022-12-08	15:45:00.266	341.44791975	8194.750074	1670514300.266	0	899	2.0662593532	2.0841232282	479.11626254	484.13146377	0.94690788459	734.1624	25.372205254	-1.1616766145	23.939495087	19.14084605	42.326441939	-71.119493333	1	56698.163417	-0.7
59827	2022-12-08	15:45:01.124	341.44792968	8194.750312	1670514301.124	0	899	2.0662566983	2.0841205407	479.10532006	484.12040402	0.94690737385	734.16653341	25.37206459	-1.150530977	23.939495087	19.141449455	42.326443267	-71.119493333	1	56698.960074	-0.7
59828	2022-12-08	15:45:01.980	341.44793958	8194.75055	1670514301.98	0	899	2.0682731348	2.087693421	479.10532006	484.55289069	1.0276479464	734.17057143	25.37206459	-1.1327453852	23.939495087	19.142522812	42.326444806	-71.119493333	1	56699.883696	-0.7
59829	2022-12-08	15:45:02.822	341.44794934	8194.750784	1670514302.823	0	899	2.0682731348	2.087693421	478.27867929	483.71685077	1.0276479464	734.16311989	25.37206459	-1.1320016092	23.939495087	19.141864777	42.326445	-71.119494489	1	56700.693685	-0.7
59830	2022-12-08	15:45:03.713	341.44795964	8194.751031	1670514303.713	0	899	2.0686466329	2.0878506309	478.27867929	483.65519426	1.0161262725	734.15300382	25.37206459	-1.1370678003	23.939495087	19.140533965	42.326444071	-71.119494071	1	56701.557199	-0.7
59831	2022-12-08	15:45:04.594	341.44796984	8194.751276	1670514304.594	0	899	2.0686464802	2.0878504761	478.02604614	483.39972099	1.016126241	734.13799806	25.372056506	-1.169642435	23.939495087	19.137551352	42.326445567	-71.119491844	1	56702.446743	-0.7
59832	2022-12-08	15:45:05.500	341.44798034	8194.751528	1670514305.501	0	899	2.0708418969	2.0891936226	478.02364681	483.15291729	0.97040644553	734.14191321	25.371454239	-1.1391912778	23.939495087	19.142453958	42.326450741	-71.119488194	1	56703.361165	-0.73611650485
59833	2022-12-08	15:45:06.430	341.44799109	8194.751786	1670514306.43	0	899	2.0708418969	2.0891936226	478.28544249	483.41752207	0.97040644553	734.12927246	25.371454239	-1.1783196926	23.939495087	19.140722275	42.326456868	-71.119483132	1	56704.280248	-0.8
59834	2022-12-08	15:45:07.305	341.44800123	8194.752029	1670514307.306	0	899	2.0700490306	2.0878135705	478.28544249	483.2549267	0.93997802875	734.13183917	25.371454239	-1.1646301036	23.939495087	19.139812697	42.326463102	-71.119477185	1	56705.172249	-0.8
59835	2022-12-08	15:45:08.173	341.44801126	8194.75227	1670514308.173	0	899	2.0700490306	2.0878135705	479.34319813	484.32367263	0.93997802875	734.12427	25.371454239	-1.1664086722	23.939495087	19.138868332	42.326470015	-71.119471648	1	56706.00221	-0.8
59836	2022-12-08	15:45:09.075	341.44802171	8194.752521	1670514309.076	0	899	2.0737781132	2.0928490053	479.34319813	484.68099299	1.0066733437	734.12024168	25.371454239	-1.1701813936	23.939495087	19.13820076	42.326476667	-71.119463333	1	56707	-0.8
59837	2022-12-08	15:45:09.943	341.44803175	8194.752762	1670514309.943	0	899	2.0737750581	2.0928459102	478.86127478	484.19369979	1.0066727212	734.12623525	25.371292961	-1.1685429606	23.939495087	19.13720381	42.326474056	-71.119462028	1	56707.783198	-0.8
59838	2022-12-08	15:45:10.854	341.44804229	8194.753015	1670514310.854	0	899	2.073394291	2.091800223	478.85936087	484.00644815	0.9720599789	734.13207725	25.37081337	-1.141498013	23.939495087	19.140010455	42.326472119	-71.119460452	1	56708.728556	-0.72714440825
59839	2022-12-08	15:45:11.769	341.44805289	8194.753269	1670514311.77	0	899	2.073394291	2.091800223	479.31060305	484.46254057	0.9720599789	734.13515488	25.37081337	-1.1362377792	23.939495087	19.136457077	42.326471667	-71.119458871	1	56709.677518	-0.7
59840	2022-12-08	15:45:12.634	341.44806289	8194.753509	1670514312.634	0	899	2.0736963266	2.0921751987	479.31060305	484.48224022	0.97573720407	734.14725439	25.37081337	-1.1593590683	23.939495087	19.120586117	42.326469922	-71.119457461	1	56710.523445	-0.7
59841	2022-12-08	15:45:13.510	341.44807304	8194.753753	1670514313.511	0	899	2.0736963266	2.0921751987	478.71520198	483.88041493	0.97573720407	734.15594563	25.37081337	-1.1690280019	23.939495087	19.127252175	42.326469561	-71.119456667	1	56711.368319	-0.66316812439
59842	2022-12-08	15:45:14.430	341.44808368	8194.754008	1670514314.43	0	899	2.0771684643	2.0956796649	478.71479883	483.88039548	0.97580972655	734.17102617	25.370712318	-1.1733181563	23.939495087	19.130920473	42.326472138	-71.119456667	1	56712.282563	-0.6
59843	2022-12-08	15:45:15.292	341.44809367	8194.754248	1670514315.293	0	899	2.0771559056	2.0956669469	478.8329765	483.99983509	0.97580724994	734.18471583	25.37005043	-1.1832026243	23.939495087	19.137479782	42.326473333	-71.119456958	1	56713.174757	-0.6
59844	2022-12-08	15:45:16.157	341.44810367	8194.754488	1670514316.157	0	899	2.0773327915	2.0960483959	478.8329765	484.05659519	0.98641122049	734.17291785	25.37005043	-1.2016780921	23.939495087	19.137117841	42.326473309	-71.119458309	1	56714.014478	-0.6
59845	2022-12-08	15:45:17.005	341.44811348	8194.754724	1670514317.005	0	899	2.0773327915	2.0960483959	478.73519582	483.95774781	0.98641122049	734.17854683	25.37005043	-1.188085556	23.939495087	19.140361786	42.326471848	-71.119456848	1	56714.891417	-0.6
59846	2022-12-08	15:45:17.914	341.448124	8194.754976	1670514317.914	0	899	2.0773308709	2.0956909831	478.73519582	483.85836999	0.96783994224	734.17447283	25.37005043	-1.1911899728	23.939495087	19.13818175	42.326471667	-71.119456667	1	56715.781341	-0.6
59847	2022-12-08	15:45:18.796	341.44813422	8194.755221	1670514318.797	0	899	2.0773308709	2.0956909831	478.99760189	484.1235842	0.96783994224	734.15686035	25.37005043	-1.1425112486	23.939495087	19.141441345	42.326470569	-71.119456667	1	56716.658659	-0.6
59848	2022-12-08	15:45:19.661	341.44814422	8194.755461	1670514319.661	0	899	2.07756224	2.0963182336	478.99750588	484.23363801	0.98841270771	734.15861784	25.37002638	-1.1435676095	23.939495087	19.141307831	42.32647	-71.119456667	1	56717.524048	-0.6
59849	2022-12-08	15:45:20.493	341.44815387	8194.755693	1670514320.494	0	899	2.0775528508	2.0963087238	478.43542232	483.66540004	0.98841083258	734.16402087	25.369531631	-1.1528808644	23.939495087	19.127457297	42.326469403	-71.119456069	1	56718.358358	-0.6
59850	2022-12-08	15:45:21.371	341.44816403	8194.755937	1670514321.372	0	899	2.0800615989	2.0983568568	478.43542232	483.53055963	0.96319593916	734.15922132	25.369531631	-1.1294685121	23.939495087	19.105032308	42.326468333	-71.119455373	1	56719.223585	-0.6
59851	2022-12-08	15:45:22.269	341.44817442	8194.756186	1670514322.27	0	899	2.0800615989	2.0983568568	478.87407992	483.97388874	0.96319593916	734.15075684	25.369531631	-1.1669260263	23.939495087	19.121274948	42.326467655	-71.119457888	1	56720.081433	-0.59185667752
59852	2022-12-08	15:45:23.190	341.44818507	8194.756442	1670514323.19	0	899	2.0796839433	2.0974134097	478.87407992	483.81679229	0.93382840325	734.14982352	25.369531631	-1.143707757	23.939495087	19.119965825	42.32646	-71.119471667	1	56721.069746	-0.49302544769
59853	2022-12-08	15:45:24.078	341.44819535	8194.756688	1670514324.078	0	899	2.0796839433	2.0974134097	479.96138145	484.91531644	0.93382840325	734.14712221	25.369531631	-1.1327453852	23.939495087	19.130998611	42.32646	-71.119471667	1	56721.906692	-0.40933081998
59854	2022-12-08	15:45:24.983	341.44820582	8194.75694	1670514324.983	0	899	2.0818113838	2.1015493769	479.95913821	485.46973112	1.0375734495	734.14815577	25.368970795	-1.4534039703	23.939495087	19.107174286	42.326457308	-71.119473013	1	56722.807615	-0.4
59855	2022-12-08	15:45:25.862	341.44821601	8194.757184	1670514325.863	0	899	2.0818075405	2.1015454817	478.30146836	483.79302463	1.0375726454	734.15193388	25.368768692	-1.4239552929	23.939495087	19.113644594	42.326454334	-71.119473333	1	56723.699898	-0.33001017294
59856	2022-12-08	15:45:26.723	341.44822596	8194.757423	1670514326.723	0	899	2.0832846136	2.1019737458	478.30146836	483.49698084	0.98223929319	734.14454257	25.368768692	-1.2111314661	23.939495087	19.135136952	42.326453333	-71.119474262	1	56724.557199	-0.3
59857	2022-12-08	15:45:27.573	341.44823581	8194.757659	1670514327.574	0	899	2.0832846136	2.1019737458	479.34229029	484.54910862	0.98223929319	734.14969903	25.368768692	-1.4356183074	23.939495087	19.111516624	42.326453333	-71.119475	1	56725.408952	-0.3
59858	2022-12-08	15:45:28.441	341.44824586	8194.757901	1670514328.442	0	899	2.0830213634	2.10116143	479.34229029	484.3964997	0.95375079623	734.15980014	25.368768692	-1.4061912298	23.939495087	19.138561249	42.326453798	-71.119474535	1	56726.278912	-0.3
59859	2022-12-08	15:45:29.270	341.44825545	8194.758131	1670514329.271	0	899	2.0830205173	2.1011605735	478.82645392	483.87522346	0.95375063362	734.16557302	25.368724229	-1.2980546517	23.939495087	19.130919362	42.326455152	-71.119473181	1	56727.091387	-0.3
59860	2022-12-08	15:45:30.147	341.44826559	8194.758374	1670514330.147	0	899	2.0830589482	2.102215945	478.82419576	484.15642207	1.0067127169	734.14361734	25.36815834	-1.5233823061	23.939495087	19.106151581	42.326456667	-71.119471667	1	56728.010526	-0.3
59861	2022-12-08	15:45:31.051	341.44827605	8194.758625	1670514331.051	0	899	2.0830589482	2.102215945	479.28919118	484.62659572	1.0067127169	734.1390587	25.36815834	-1.2294991656	23.939495087	19.133352532	42.326456667	-71.119471667	1	56728.875598	-0.3
59862	2022-12-08	15:45:31.936	341.4482863	8194.758871	1670514331.936	0	899	2.0840173254	2.1027171809	479.28919118	484.4965906	0.98245539637	734.13256836	25.36815834	-1.1392560005	23.939495087	19.138561249	42.326456667	-71.119470345	1	56729.793067	-0.3
59863	2022-12-08	15:45:32.823	341.44829657	8194.759118	1670514332.824	0	899	2.0840173254	2.1027171809	479.00173863	484.20601492	0.98245539637	734.13145679	25.36815834	-1.2224064679	23.939495087	19.136204953	42.326456667	-71.11947	1	56730.692385	-0.3
59864	2022-12-08	15:45:33.747	341.44830727	8194.759374	1670514333.748	0	899	2.0871765184	2.1057053393	479.00173863	484.15050699	0.97208813027	734.1182065	25.36815834	-1.2576974488	23.939495087	19.137807985	42.32645773	-71.119462556	1	56731.638056	-0.36380558428
59865	2022-12-08	15:45:34.611	341.44831727	8194.759614	1670514334.612	0	899	2.0871734358	2.1057022178	479.11058985	484.26052501	0.9720875276	734.1293529	25.367996658	-1.143524526	23.939495087	19.142787807	42.326456742	-71.119452765	1	56732.477252	-0.4
59866	2022-12-08	15:45:35.473	341.44832723	8194.759854	1670514335.473	0	899	2.0876152705	2.1064061708	479.1087984	484.33059741	0.98550974654	734.1245097	25.367547989	-1.1734366417	23.939495087	19.142522812	42.326454486	-71.119444612	1	56733.30817	-0.43081695967
59867	2022-12-08	15:45:36.331	341.44833716	8194.760092	1670514336.331	0	899	2.0876152705	2.1064061708	479.39939281	484.62435901	0.98550974654	734.12604204	25.367547989	-1.160986744	23.939495087	19.142951397	42.326453032	-71.119438794	1	56734.180861	-0.5180861244
59868	2022-12-08	15:45:37.190	341.44834712	8194.760331	1670514337.191	0	899	2.0899833585	2.1089547913	479.39939281	484.66866435	0.99377556929	734.14611816	25.367547989	-1.1652984619	23.939495087	19.142522812	42.326451681	-71.119433304	1	56735.004343	-0.60043431053
59869	2022-12-08	15:45:38.065	341.44835723	8194.760574	1670514338.065	0	899	2.0899833585	2.1089547913	479.6267411	484.89851152	0.99377556929	734.134283	25.367547989	-1.3841585324	23.939495087	19.113330828	42.326454844	-71.119426978	1	56735.953312	-0.69533116178
59870	2022-12-08	15:45:38.937	341.44836734	8194.760816	1670514338.938	0	899	2.0899561222	2.1085445235	479.6267411	484.79194458	0.97390079052	734.11805493	25.367547989	-1.2675171893	23.939495087	19.126679654	42.326455	-71.11942121	1	56736.81854	-0.7
59871	2022-12-08	15:45:39.831	341.44837767	8194.761064	1670514339.831	0	899	2.0899507436	2.1085390768	478.61773039	483.77206199	0.97389973842	734.11955574	25.367266257	-1.148191887	23.939495087	19.140340464	42.326451448	-71.119415264	1	56737.710421	-0.77104208417
59872	2022-12-08	15:45:40.721	341.44838799	8194.761312	1670514340.722	0	899	2.0899781629	2.1080947354	478.61678478	483.63998965	0.94938281502	734.1203391	25.36702919	-1.1731888103	23.939495087	19.137619019	42.326445979	-71.119412328	1	56738.603206	-0.86032064128
59873	2022-12-08	15:45:41.601	341.44839816	8194.761556	1670514341.601	0	899	2.0899781629	2.1080947354	479.8372575	484.87327154	0.94938281502	734.1237603	25.36702919	-1.184830308	23.939495087	19.136760712	42.326441695	-71.119410848	1	56739.491353	-0.9
59874	2022-12-08	15:45:42.503	341.44840861	8194.761807	1670514342.504	0	899	2.0907888004	2.1093134793	479.8372575	484.98492606	0.97020836369	734.11834191	25.36702919	-1.1643067662	23.939495087	19.138801903	42.326439367	-71.119408734	1	56740.37983	-0.93798303487
59875	2022-12-08	15:45:43.397	341.44841895	8194.762055	1670514343.397	0	899	2.0907888004	2.1093134793	479.60512311	484.75030135	0.97020836369	734.11741466	25.36702919	-1.1942297086	23.939495087	19.135210593	42.326437511	-71.119405432	1	56741.246849	-1
59876	2022-12-08	15:45:44.319	341.44842963	8194.762311	1670514344.32	0	899	2.0934385049	2.1127740221	479.60512311	484.96913363	1.0110164003	734.11316565	25.36702919	-1.1360006332	23.939495087	19.142522812	42.326435	-71.119401338	1	56742.197129	-1.0394258373
59877	2022-12-08	15:45:45.184	341.44843964	8194.762551	1670514345.185	0	899	2.0934274515	2.1127628234	479.60343289	484.96741249	1.0110141595	734.10727636	25.366451175	-1.1542174469	23.939495087	19.139732904	42.32643487	-71.119400043	1	56743.026052	-1.2026052104
59878	2022-12-08	15:45:46.033	341.44844947	8194.762787	1670514346.034	0	899	2.0930303602	2.1121124787	479.6030597	484.89765054	0.99807919413	734.10016516	25.366357803	-1.155090576	23.939495087	19.141113281	42.326430616	-71.119401461	1	56743.876754	-1.2876753507
59879	2022-12-08	15:45:46.877	341.44845922	8194.763021	1670514346.877	0	899	2.0930303602	2.1121124787	480.15479902	485.45548081	0.99807919413	734.10681152	25.366357803	-1.1522772312	23.939495087	19.143602371	42.326427703	-71.119402815	1	56744.688995	-1.3688995215
59880	2022-12-08	15:45:47.713	341.44846891	8194.763254	1670514347.714	0	899	2.0940640419	2.112914854	480.15479902	485.38851731	0.98560641687	734.1114502	25.366357803	-1.1294900179	23.939495087	19.143241882	42.326425785	-71.119405096	1	56745.528926	-1.452892562
59881	2022-12-08	15:45:48.549	341.44847859	8194.763486	1670514348.55	0	899	2.0940640419	2.112914854	478.93853449	484.15899541	0.98560641687	734.118293	25.366357803	-1.1294900179	23.939495087	19.143241882	42.326423002	-71.119408665	1	56746.399579	-1.539957939
59882	2022-12-08	15:45:49.427	341.44848875	8194.76373	1670514349.428	0	899	2.0948476675	2.1142391995	478.93770038	484.30617347	1.0132426293	734.11590859	25.366148829	-1.1778130579	23.939495087	19.136075506	42.32641851	-71.11941266	1	56747.298058	-1.6298058252
59883	2022-12-08	15:45:50.332	341.44849922	8194.763981	1670514350.333	0	899	2.0948388189	2.1142302342	479.77412704	485.1519661	1.0132408328	734.12597656	25.365686417	-1.1636707783	23.939495087	19.137840271	42.326413784	-71.119415608	1	56748.182365	-1.7
59884	2022-12-08	15:45:51.253	341.44850987	8194.764237	1670514351.253	0	899	2.0954010055	2.1141656038	479.77412704	484.97640623	0.98051834302	734.13496369	25.365686417	-1.4843077502	23.939495087	19.09673591	42.326407324	-71.119418502	1	56749.100971	-1.7100970874
59885	2022-12-08	15:45:52.167	341.44852045	8194.764491	1670514352.167	0	899	2.0954010055	2.1141656038	479.48638606	484.68554522	0.98051834302	734.12317016	25.365686417	-1.2354276393	23.939495087	19.129443756	42.32639845	-71.119419981	1	56749.98835	-1.7988349515
59886	2022-12-08	15:45:53.102	341.44853128	8194.764751	1670514353.103	0	899	2.0964750199	2.1150413588	479.48638606	484.62787104	0.96975686463	734.14284692	25.365686417	-1.1310960836	23.939495087	19.141614194	42.326398333	-71.119416761	1	56750.971609	-1.8
59887	2022-12-08	15:45:54.013	341.44854183	8194.765004	1670514354.014	0	899	2.0964750199	2.1150413588	479.81028472	484.95524283	0.96975686463	734.13675715	25.365686417	-1.1278623343	23.939495087	19.140361786	42.326398333	-71.119415192	1	56751.884885	-1.8
59888	2022-12-08	15:45:54.924	341.44855236	8194.765257	1670514354.924	0	899	2.0976569122	2.116254332	479.80904829	484.95971292	0.9708235191	734.1374152	25.365377199	-1.1317428335	23.939495087	19.141864676	42.326398333	-71.119413672	1	56752.796593	-1.8
59889	2022-12-08	15:45:55.812	341.44856264	8194.765503	1670514355.812	0	899	2.0976528963	2.1162502654	479.87116972	485.02249702	0.97082273892	734.14413189	25.365167618	-1.1548964788	23.939495087	19.141504705	42.326397225	-71.119412225	1	56753.665049	-1.8
59890	2022-12-08	15:45:56.687	341.44857277	8194.765746	1670514356.687	0	899	2.1009742548	2.1195075386	479.87116972	484.9965827	0.96599051891	734.1303432	25.365167618	-1.2053753588	23.939495087	19.138246903	42.326392099	-71.119413494	1	56754.548087	-1.8
59891	2022-12-08	15:45:57.526	341.44858248	8194.765979	1670514357.526	0	899	2.1009742548	2.1195075386	479.49125952	484.61261475	0.96599051891	734.13824342	25.365167618	-1.1863825076	23.939495087	19.139556481	42.326385648	-71.119415671	1	56755.402806	-1.8
59892	2022-12-08	15:45:58.394	341.44859253	8194.766221	1670514358.395	0	899	2.0981546018	2.1170587609	479.49125952	484.72232614	0.9864609669	734.13059826	25.365167618	-1.1587878466	23.939495087	19.141082764	42.326380797	-71.119415797	1	56756.260994	-1.8
59893	2022-12-08	15:45:59.286	341.44860286	8194.766469	1670514359.287	0	899	2.0981521808	2.1170563089	480.33367828	485.5739328	0.98646048911	734.12730519	25.365041303	-1.1562546728	23.939495087	19.13950838	42.326377916	-71.119412916	1	56757.125131	-1.8
59894	2022-12-08	15:46:00.151	341.44861286	8194.766709	1670514360.151	0	899	2.100707372	2.1190199735	480.3311299	485.40090098	0.95470775452	734.11761475	25.364404678	-1.2222663164	23.939495087	19.133159637	42.326374947	-71.119409842	1	56758.031558	-1.8
59895	2022-12-08	15:46:01.010	341.44862281	8194.766947	1670514361.011	0	899	2.100707372	2.1190199735	479.57620467	484.63800772	0.95470775452	734.11902421	25.364404678	-1.4051132344	23.939495087	19.123343979	42.326373534	-71.119405602	1	56758.879684	-1.8
59896	2022-12-08	15:46:01.905	341.44863317	8194.767196	1670514361.906	0	899	2.1007112041	2.1193966131	479.57620467	484.74123786	0.97397055345	734.12097168	25.364404678	-1.1360006332	23.939495087	19.141801834	42.326373333	-71.119402534	1	56759.739713	-1.8
59897	2022-12-08	15:46:02.782	341.44864332	8194.76744	1670514362.783	0	899	2.1007112041	2.1193966131	479.77354049	484.94069898	0.97397055345	734.12580841	25.364404678	-1.1402045023	23.939495087	19.140871755	42.326372292	-71.119399583	1	56760.625	-1.8625
59898	2022-12-08	15:46:03.726	341.44865425	8194.767702	1670514363.727	0	899	2.1030914229	2.1226786282	479.77354049	485.18441985	1.0193977794	734.12051169	25.364404678	-1.3634086713	23.939495087	19.111426638	42.326371667	-71.119394569	1	56761.564626	-1.9
59899	2022-12-08	15:46:04.657	341.44866502	8194.767961	1670514364.658	0	899	2.1030881886	2.1226753511	479.56967075	484.97824734	1.0193971214	734.12290662	25.364236326	-1.4131329723	23.939495087	19.106401987	42.326370807	-71.119389947	1	56762.516026	-1.9
59900	2022-12-08	15:46:05.558	341.44867544	8194.768211	1670514365.558	0	899	2.1044458826	2.1231635273	479.56827014	484.732946	0.97391983136	734.10479251	25.36388588	-1.2133519176	23.939495087	19.133889483	42.326370692	-71.11938695	1	56763.415042	-1.9
59901	2022-12-08	15:46:06.464	341.44868594	8194.768462	1670514366.465	0	899	2.1044458826	2.1231635273	479.82153048	484.9889338	0.97391983136	734.10254189	25.36388588	-1.1879238561	23.939495087	19.140934268	42.326372144	-71.119385477	1	56764.286453	-1.8713547053
59902	2022-12-08	15:46:07.351	341.4486962	8194.768709	1670514367.352	0	899	2.1059188739	2.124737677	479.82153048	485.0132722	0.97845787696	734.09566715	25.36388588	-1.1578499766	23.939495087	19.139917576	42.326373652	-71.119386667	1	56765.191448	-1.8
59903	2022-12-08	15:46:08.239	341.44870647	8194.768955	1670514368.239	0	899	2.1059188739	2.124737677	479.91622923	485.10899561	0.97845787696	734.10131391	25.36388588	-1.1376283169	23.939495087	19.113714218	42.326374907	-71.119386573	1	56766.055951	-1.8
59904	2022-12-08	15:46:09.112	341.44871659	8194.769198	1670514369.113	0	899	2.1074581896	2.1265635606	479.91622923	485.18436162	0.99250468018	734.1004958	25.36388588	-1.3844280669	23.939495087	19.118607591	42.326373425	-71.119385092	1	56766.945066	-1.8
59905	2022-12-08	15:46:09.956	341.44872634	8194.769432	1670514369.956	0	899	2.1074534817	2.126558792	480.55573069	485.830878	0.99250374951	734.10924606	25.363641335	-1.3522630401	23.939495087	19.128163167	42.326373333	-71.119382144	1	56767.856678	-1.8
59906	2022-12-08	15:46:10.775	341.44873582	8194.76966	1670514370.775	0	899	2.1057070144	2.1244908976	480.55402128	485.7445454	0.97675571083	734.10781113	25.363214493	-1.1246070862	23.939495087	19.141441345	42.326373333	-71.119382731	1	56768.638476	-1.8
59907	2022-12-08	15:46:11.622	341.44874564	8194.769895	1670514371.623	0	899	2.1057070144	2.1244908976	480.01072275	485.19537863	0.97675571083	734.10461668	25.363214493	-1.1257712288	23.939495087	19.141956557	42.326374124	-71.119383333	1	56769.474664	-1.8
59908	2022-12-08	15:46:12.467	341.44875542	8194.77013	1670514372.468	0	899	2.1075802486	2.1265883272	480.01072275	485.25270488	0.98743893855	734.10816723	25.363214493	-1.1294900179	23.939495087	19.143602371	42.326376687	-71.119383333	1	56770.337337	-1.7662662663
59909	2022-12-08	15:46:13.344	341.44876556	8194.770373	1670514373.344	0	899	2.1075802486	2.1265883272	479.69255819	484.93106579	0.98743893855	734.09967526	25.363214493	-1.1390295487	23.939495087	19.111651061	42.326379274	-71.11938297	1	56771.217923	-1.6782077393
59910	2022-12-08	15:46:14.255	341.4487761	8194.770626	1670514374.255	0	899	2.1089304971	2.127407149	479.69250729	484.78102217	0.95946274637	734.10333656	25.36320176	-1.1544221955	23.939495087	19.140686503	42.326377144	-71.119381905	1	56772.143143	-1.6
59911	2022-12-08	15:46:15.111	341.44878602	8194.770864	1670514375.112	0	899	2.1089183962	2.1273948972	479.66308173	484.75127208	0.95946043546	734.09661865	25.362573624	-1.179947257	23.939495087	19.138921738	42.326380002	-71.119383335	1	56773.000986	-1.6
59912	2022-12-08	15:46:15.996	341.44879626	8194.77111	1670514375.997	0	899	2.1086855586	2.128465838	479.66308173	485.11162237	1.0266471201	734.1150634	25.362573624	-1.1571385631	23.939495087	19.140676498	42.326381456	-71.11938479	1	56773.873767	-1.6
59913	2022-12-08	15:46:16.898	341.44880669	8194.771361	1670514376.898	0	899	2.1086855586	2.128465838	479.94938347	485.40117624	1.0266471201	734.12471786	25.362573624	-1.1418752923	23.939495087	19.142073991	42.326381667	-71.119385	1	56774.751215	-1.5248785228
59914	2022-12-08	15:46:17.763	341.4488167	8194.771601	1670514377.763	0	899	2.1119841126	2.1317214251	479.94938347	485.38079781	1.0228525248	734.11834717	25.362573624	-1.1392560005	23.939495087	19.142883301	42.326380634	-71.119382935	1	56775.619532	-1.5
59915	2022-12-08	15:46:18.651	341.44882699	8194.771848	1670514378.652	0	899	2.1119841126	2.1317214251	479.62802718	485.05580484	1.0228525248	734.10361627	25.362573624	-1.2258557926	23.939495087	19.135349564	42.326380902	-71.119380765	1	56776.540966	-1.5
59916	2022-12-08	15:46:19.523	341.44883708	8194.77209	1670514379.524	0	899	2.1125512102	2.1319499953	479.62802718	484.96109609	1.0052011407	734.10634022	25.362573624	-1.4745526314	23.939495087	19.113714218	42.32638235	-71.119378633	1	56777.409991	-1.5
59917	2022-12-08	15:46:20.362	341.44884679	8194.772323	1670514380.363	0	899	2.1125408357	2.1319394852	479.82001699	485.15520955	1.0051990686	734.10341781	25.362036029	-1.2425526799	23.939495087	19.132250489	42.326383707	-71.11937704	1	56778.223975	-1.5
59918	2022-12-08	15:46:21.259	341.44885718	8194.772572	1670514381.26	0	899	2.1146042354	2.1339172602	479.81984809	485.12625163	0.99983463231	734.10250309	25.36199379	-1.174385265	23.939495087	19.136474534	42.326385	-71.119378072	1	56779.156805	-1.5
59919	2022-12-08	15:46:22.200	341.44886806	8194.772833	1670514382.2	0	899	2.1146042354	2.1339172602	480.3232067	485.63517696	0.99983463231	734.11298941	25.36199379	-1.3947975636	23.939495087	19.093547821	42.326385	-71.119376523	1	56780.08647	-1.5
59920	2022-12-08	15:46:23.092	341.44887838	8194.773081	1670514383.092	0	899	2.1153816361	2.1345805046	480.3232067	485.60177491	0.99361594136	734.11422952	25.36199379	-1.2703628887	23.939495087	19.117543656	42.326385	-71.11937501	1	56780.993896	-1.5
59921	2022-12-08	15:46:23.999	341.44888888	8194.773333	1670514383.999	0	899	2.1153816361	2.1345805046	480.03091781	485.30627388	0.99361594136	734.10399178	25.36199379	-1.1364749157	23.939495087	19.142105077	42.326385	-71.119371945	1	56781.916582	-1.5
59922	2022-12-08	15:46:24.888	341.44889917	8194.77358	1670514384.888	0	899	2.113746545	2.1329348095	480.02922562	485.30573008	0.99383335643	734.10961389	25.361570788	-1.1340388612	23.939495087	19.142812918	42.32638375	-71.119370417	1	56782.75	-1.425
59923	2022-12-08	15:46:25.729	341.4489089	8194.773814	1670514385.729	0	899	2.1137411597	2.1329293546	479.84540039	485.11987854	0.99383229359	734.12583549	25.361291885	-1.1371217145	23.939495087	19.14303455	42.326383333	-71.119368965	1	56783.621064	-1.4
59924	2022-12-08	15:46:26.585	341.44891881	8194.774051	1670514386.585	0	899	2.1162134421	2.1354006008	479.84540039	485.11341989	0.99262855261	734.11846924	25.361291885	-1.1555324793	23.939495087	19.142162323	42.326383333	-71.119367536	1	56784.478302	-1.4
59925	2022-12-08	15:46:27.471	341.44892907	8194.774298	1670514387.472	0	899	2.1162134421	2.1354006008	479.72647279	484.99318664	0.99262855261	734.0994776	25.361291885	-1.151166923	23.939495087	19.142097865	42.326384503	-71.119366667	1	56785.35084	-1.4
59926	2022-12-08	15:46:28.397	341.44893978	8194.774555	1670514388.397	0	899	2.1178752896	2.1373282508	479.72647279	485.06208927	1.0054719294	734.1109122	25.361291885	-1.1323034092	23.939495087	19.141787535	42.326387149	-71.119366184	1	56786.28935	-1.4
59927	2022-12-08	15:46:29.319	341.44895046	8194.774811	1670514389.32	0	899	2.1178752896	2.1373282508	480.46916161	485.81303843	1.0054719294	734.11676025	25.361291885	-1.2206386328	23.939495087	19.140722275	42.326388916	-71.119365	1	56787.174767	-1.4
59928	2022-12-08	15:46:30.196	341.4489606	8194.775054	1670514390.196	0	899	2.1181189329	2.1364891774	480.46730037	485.51260654	0.94988207743	734.11768508	25.360827048	-1.1870076238	23.939495087	19.139520115	42.326391931	-71.119365	1	56788.079349	-1.3920651068
59929	2022-12-08	15:46:31.095	341.44897101	8194.775304	1670514391.095	0	899	2.118113165	2.1364833382	479.434766	484.46922389	0.94988099167	734.11261673	25.360528946	-1.1327453852	23.939495087	19.142883301	42.32639498	-71.119365	1	56788.993896	-1.3006103764
59930	2022-12-08	15:46:32.022	341.44898174	8194.775562	1670514392.022	0	899	2.1203728814	2.1391377008	479.434766	484.57208836	0.96908328148	734.10521935	25.360528946	-1.1582812055	23.939495087	19.140426939	42.326396492	-71.119365	1	56789.895044	-1.3
59931	2022-12-08	15:46:32.928	341.44899223	8194.775814	1670514392.929	0	899	2.1203728814	2.1391377008	480.6250389	485.77511548	0.96908328148	734.11418708	25.360528946	-1.1617844326	23.939495087	19.138792821	42.326399464	-71.119362202	1	56790.839286	-1.3
59932	2022-12-08	15:46:33.858	341.44900299	8194.776072	1670514393.858	0	899	2.1197989381	2.138851552	480.6250389	485.85566857	0.98407767016	734.1248848	25.360528946	-1.1339526516	23.939495087	19.141000394	42.326402475	-71.119357954	1	56791.742584	-1.3
59933	2022-12-08	15:46:34.753	341.44901336	8194.776321	1670514394.754	0	899	2.1197946645	2.1388472237	480.0653496	485.28988372	0.98407683739	734.13040788	25.360308249	-1.1588093895	23.939495087	19.127850653	42.326404364	-71.119354606	1	56792.618343	-1.3
59934	2022-12-08	15:46:35.605	341.44902322	8194.776557	1670514395.606	0	899	2.1211047959	2.1405585539	480.06452324	485.39597327	1.003995698	734.12621707	25.3601017	-1.1854662406	23.939495087	19.118700267	42.326405814	-71.119354147	1	56793.488445	-1.2511554622
59935	2022-12-08	15:46:36.434	341.4490328	8194.776787	1670514396.434	0	899	2.1211047959	2.1405585539	480.56151447	485.89848393	1.003995698	734.12994385	25.3601017	-1.1994791031	23.939495087	19.142883301	42.326406667	-71.119356708	1	56794.341683	-1.2
59936	2022-12-08	15:46:37.342	341.44904332	8194.77704	1670514397.343	0	899	2.1217900555	2.1413332352	480.56151447	485.92132831	1.0082458013	734.12497817	25.3601017	-1.1994791031	23.939495087	19.142883301	42.326406667	-71.119360408	1	56795.24466	-1.1755339806
59937	2022-12-08	15:46:38.216	341.44905343	8194.777282	1670514398.216	0	899	2.1217900555	2.1413332352	480.75360726	486.11556356	1.0082458013	734.12714027	25.3601017	-1.4450824142	23.939495087	19.096957264	42.326407158	-71.119361339	1	56796.098242	-1.1
59938	2022-12-08	15:46:39.088	341.44906353	8194.777525	1670514399.089	0	899	2.1223742389	2.1413263651	480.75334492	485.95139772	0.97775608914	734.13729313	25.360036218	-1.4014915117	23.939495087	19.096441875	42.32641167	-71.11935833	1	56797.001002	-1.0998997996
59939	2022-12-08	15:46:40.005	341.44907413	8194.777779	1670514400.005	0	899	2.1223595334	2.1413114726	480.29099222	485.48403065	0.97775324546	734.13619652	25.359277725	-1.196223855	23.939495087	19.121635437	42.326414729	-71.119355271	1	56797.918838	-1.0081162325
59940	2022-12-08	15:46:40.895	341.44908444	8194.778027	1670514400.896	0	899	2.1221683644	2.1415737684	480.29099222	485.60900231	1.0010254209	734.14204457	25.359277725	-1.4022136469	23.939495087	19.113121904	42.326415	-71.119353728	1	56798.763431	-1
59941	2022-12-08	15:46:41.763	341.44909449	8194.778268	1670514401.764	0	899	2.1221683644	2.1415737684	480.09149923	485.40730044	1.0010254209	734.13307806	25.359277725	-1.4043263671	23.939495087	19.116871095	42.326417197	-71.119350037	1	56799.659188	-1
59942	2022-12-08	15:46:42.667	341.44910495	8194.778519	1670514402.668	0	899	2.1248677403	2.1433305632	480.09149923	485.14218984	0.95162183846	734.13303764	25.359277725	-1.2515856478	23.939495087	19.127793697	42.326420256	-71.119348333	1	56800.576923	-1
59943	2022-12-08	15:46:43.573	341.44911544	8194.778771	1670514403.574	0	899	2.1248677403	2.1433305632	480.14580741	485.19706936	0.95162183846	734.12351454	25.359277725	-1.20799472	23.939495087	19.126601263	42.326421667	-71.11935076	1	56801.485249	-1
59944	2022-12-08	15:46:44.483	341.44912596	8194.779023	1670514404.483	0	899	2.1248539753	2.1439256051	480.14533998	485.36350723	0.982728503	734.1236738	25.35916091	-1.1807234098	23.939495087	19.140677345	42.326421667	-71.119355321	1	56802.397436	-1
59945	2022-12-08	15:46:45.354	341.44913604	8194.779265	1670514405.354	0	899	2.1248461725	2.1439177027	480.9973027	486.22472084	0.98272698826	734.12447615	25.358758926	-1.1945961714	23.939495087	19.139282227	42.3264233	-71.119357516	1	56803.245052	-1.0245051838
59946	2022-12-08	15:46:46.197	341.4491458	8194.779499	1670514406.197	0	899	2.1263565581	2.1458965418	480.9973027	486.34955673	1.0059372068	734.12474212	25.358758926	-1.1893790645	23.939495087	19.13985913	42.326428483	-71.119355224	1	56804.044872	-1.1
59947	2022-12-08	15:46:47.065	341.44915584	8194.77974	1670514407.065	0	899	2.1263565581	2.1458965418	480.18196771	485.52514918	1.0059372068	734.12642564	25.358758926	-1.1587878466	23.939495087	19.143241882	42.326431574	-71.119359861	1	56804.972222	-1.1
59948	2022-12-08	15:46:47.948	341.44916608	8194.779986	1670514407.949	0	899	2.1268366585	2.1455637773	480.18196771	485.30130536	0.96423966617	734.12162407	25.358758926	-1.1376390828	23.939495087	19.142202377	42.326434362	-71.119357304	1	56805.808671	-1.1
59949	2022-12-08	15:46:48.861	341.44917664	8194.780239	1670514408.862	0	899	2.1268366585	2.1455637773	480.74899818	485.87438108	0.96423966617	734.13659668	25.358758926	-1.1294900179	23.939495087	19.141801834	42.326436286	-71.119361812	1	56806.771739	-1.1
59950	2022-12-08	15:46:49.686	341.44918618	8194.780468	1670514409.686	0	899	2.1293364491	2.148605053	480.74691237	486.01454771	0.99071585035	734.13154653	25.358238309	-1.1491512139	23.939495087	19.139968796	42.326436667	-71.119367138	1	56807.570632	-1.157063197
59951	2022-12-08	15:46:50.539	341.44919605	8194.780705	1670514410.539	0	899	2.1293329228	2.1486014812	480.37599506	485.63956248	0.99071516168	734.13735133	25.358057022	-1.1582380383	23.939495087	19.138873991	42.326435362	-71.119373262	1	56808.391391	-1.2
59952	2022-12-08	15:46:51.423	341.44920628	8194.780951	1670514411.423	0	899	2.1293877601	2.148403593	480.37599506	485.57026291	0.97781104088	734.14412341	25.358057022	-1.2040710354	23.939495087	19.136030576	42.326433333	-71.119380299	1	56809.294872	-1.2294871795
59953	2022-12-08	15:46:52.276	341.44921617	8194.781188	1670514412.277	0	899	2.1293877601	2.148403593	480.22740158	485.4200627	0.97781104088	734.13568924	25.358057022	-1.5038504601	23.939495087	19.114793777	42.326433333	-71.119386502	1	56810.180297	-1.3180297398
59954	2022-12-08	15:46:53.161	341.4492264	8194.781434	1670514413.161	0	899	2.1284660703	2.1478931961	480.22740158	485.53489042	0.9991974656	734.13069527	25.358057022	-1.2552397701	23.939495087	19.102165374	42.326433333	-71.119393333	1	56811.002172	-1.4
59955	2022-12-08	15:46:53.996	341.44923608	8194.781666	1670514413.997	0	899	2.1284660703	2.1478931961	480.22198801	485.52941702	0.9991974656	734.13244629	25.358057022	-1.1327453852	23.939495087	19.139640808	42.326433333	-71.119393333	1	56811.909881	-1.4
59956	2022-12-08	15:46:54.882	341.44924633	8194.781912	1670514414.883	0	899	2.1311134866	2.1504215715	480.2207505	485.48901751	0.99190720868	734.13880648	25.357747804	-1.2152059402	23.939495087	19.129338852	42.326433333	-71.119390772	1	56812.768421	-1.4
59957	2022-12-08	15:46:55.783	341.44925676	8194.782162	1670514415.784	0	899	2.1311094065	2.1504174387	480.42101979	485.69147958	0.99190641157	734.14180245	25.357538223	-1.2380254055	23.939495087	19.127564462	42.326432198	-71.119393407	1	56813.681489	-1.4
59958	2022-12-08	15:46:56.658	341.44926689	8194.782405	1670514416.659	0	899	2.1318214815	2.1509461181	480.42101979	485.63957774	0.98224339022	734.14436714	25.357538223	-1.177877689	23.939495087	19.136277925	42.326432557	-71.119397672	1	56814.534402	-1.4
59959	2022-12-08	15:46:57.509	341.44927672	8194.782641	1670514417.509	0	899	2.1318214815	2.1509461181	480.91592448	486.13985831	0.98224339022	734.10870119	25.357538223	-1.2247994293	23.939495087	19.122022566	42.326434601	-71.1194	1	56815.380342	-1.438034188
59960	2022-12-08	15:46:58.378	341.44928679	8194.782883	1670514418.379	0	899	2.1306851009	2.1501534804	480.91592448	486.23677332	1.0002666707	734.11095626	25.357538223	-1.2304046154	23.939495087	19.13243866	42.326437122	-71.119400456	1	56816.273327	-1.5
59961	2022-12-08	15:46:59.214	341.44929647	8194.783115	1670514419.215	0	899	2.1306844282	2.150152799	480.24057148	485.55394751	1.0002665382	734.13259423	25.357503664	-1.2133950358	23.939495087	19.134671243	42.326438561	-71.119401667	1	56817.068349	-1.5
59962	2022-12-08	15:47:00.069	341.44930637	8194.783353	1670514420.07	0	899	2.1323985356	2.151921268	480.23838917	485.56231473	1.0022352638	734.10050429	25.356958389	-1.1945961714	23.939495087	19.136760712	42.326441558	-71.119401667	1	56817.967403	-1.5
59963	2022-12-08	15:47:00.953	341.4493166	8194.783598	1670514420.954	0	899	2.1323985356	2.151921268	480.65832544	485.98690642	1.0022352638	734.10058594	25.356958389	-1.1945961714	23.939495087	19.136760712	42.326441667	-71.119400244	1	56818.853854	-1.5
59964	2022-12-08	15:47:01.846	341.44932693	8194.783846	1670514421.847	0	899	2.1347745964	2.1542686368	480.65832544	485.97312675	0.99967183557	734.08741568	25.356958389	-1.203381161	23.939495087	19.133825378	42.326442934	-71.119401268	1	56819.760692	-1.5760692464
59965	2022-12-08	15:47:02.711	341.44933694	8194.784087	1670514422.712	0	899	2.1347745964	2.1542686368	480.32156638	485.63264402	0.99967183557	734.08022687	25.356958389	-1.1802383567	23.939495087	19.137621216	42.32644141	-71.119402628	1	56820.576923	-1.6
59966	2022-12-08	15:47:03.585	341.44934706	8194.784329	1670514423.586	0	899	2.1354030212	2.1547185551	480.32156638	485.58236709	0.9903110391	734.07442085	25.356958389	-1.1601567726	23.939495087	19.139185545	42.32644	-71.119402562	1	56821.462921	-1.6
59967	2022-12-08	15:47:04.487	341.4493575	8194.78458	1670514424.488	0	899	2.1354030212	2.1547185551	480.42919712	485.69117667	0.9903110391	734.08492213	25.356958389	-1.1343729496	23.939495087	19.142162323	42.326437212	-71.11940306	1	56822.418146	-1.6418145957
59968	2022-12-08	15:47:05.355	341.44936753	8194.784821	1670514425.355	0	899	2.1371169587	2.1562511401	480.42723	485.63550313	0.98031579582	734.0848324	25.356467076	-1.2969982687	23.939495087	19.10827542	42.326433333	-71.119404545	1	56823.273176	-1.7
59969	2022-12-08	15:47:06.226	341.44937763	8194.785063	1670514426.227	0	899	2.1371164221	2.1562505967	480.1276774	485.33270255	0.9803156925	734.08036107	25.35643959	-1.1490218639	23.939495087	19.142522812	42.326433546	-71.119403546	1	56824.127358	-1.7
59970	2022-12-08	15:47:07.119	341.44938796	8194.785311	1670514427.12	0	899	2.1380461646	2.1569623935	480.1276774	485.27106388	0.96882969318	734.09901479	25.35643959	-1.1635737893	23.939495087	19.14220052	42.32643495	-71.11940495	1	56824.969811	-1.7
59971	2022-12-08	15:47:07.983	341.44939795	8194.785551	1670514427.983	0	899	2.1380461646	2.1569623935	481.03486604	486.1879708	0.96882969318	734.10358272	25.35643959	-1.1449257996	23.939495087	19.141160965	42.326439364	-71.119406455	1	56825.872899	-1.7
59972	2022-12-08	15:47:08.911	341.44940869	8194.785809	1670514428.911	0	899	2.1390060795	2.1587011497	481.03486604	486.39813637	1.0079070063	734.10158837	25.35643959	-1.1308266343	23.939495087	19.14015007	42.326447722	-71.119407954	1	56826.772249	-1.8544497608
59973	2022-12-08	15:47:09.795	341.44941892	8194.786054	1670514429.795	0	899	2.1389945796	2.1586894991	480.80491755	486.16561186	1.0079047319	734.10708396	25.355851066	-1.1374665996	23.939495087	19.140883692	42.326451131	-71.119410595	1	56827.678571	-1.9678571429
59974	2022-12-08	15:47:10.779	341.44943031	8194.786328	1670514430.779	0	899	2.1408944256	2.1606489394	480.80409641	486.1762529	1.0100377174	734.09756813	25.355646133	-1.1654493106	23.939495087	19.138904092	42.326451667	-71.119417073	1	56828.648804	-2.0648803828
59975	2022-12-08	15:47:11.723	341.44944125	8194.78659	1670514431.724	0	899	2.1408944256	2.1606489394	480.27754893	485.64382216	1.0100377174	734.10870402	25.355646133	-1.1774573113	23.939495087	19.137161053	42.326450701	-71.119422896	1	56829.579158	-2.1
59976	2022-12-08	15:47:12.599	341.44945139	8194.786833	1670514432.6	0	899	2.1400133033	2.1601849183	480.27754893	485.75961062	1.0315854199	734.11778492	25.355646133	-1.1545623967	23.939495087	19.139941613	42.326448403	-71.119428992	1	56830.478992	-2.1478991597
59977	2022-12-08	15:47:13.466	341.44946141	8194.787074	1670514433.466	0	899	2.1400133033	2.1601849183	481.20296066	486.69558534	1.0315854199	734.11995429	25.355646133	-1.1629054625	23.939495087	19.140237012	42.326443761	-71.119435658	1	56831.348728	-2.2
59978	2022-12-08	15:47:14.368	341.44947186	8194.787325	1670514434.369	0	899	2.1423722962	2.1617657075	481.20296066	486.47745807	0.99106249328	734.12391309	25.355646133	-1.1262347698	23.939495087	19.143241882	42.326438333	-71.11944	1	56832.226496	-2.2
59979	2022-12-08	15:47:15.233	341.44948187	8194.787565	1670514435.234	0	899	2.1423648205	2.1617581355	480.80235331	486.07245184	0.99106104173	734.12408851	25.355264158	-1.1289510695	23.939495087	19.142942669	42.326438108	-71.119439775	1	56833.134928	-2.2
59980	2022-12-08	15:47:16.130	341.44949225	8194.787814	1670514436.13	0	899	2.1442008829	2.1635134327	480.80204963	486.04565331	0.98613295874	734.13023528	25.35518837	-1.1670015103	23.939495087	19.137902923	42.326436679	-71.119438346	1	56833.992344	-2.2
59981	2022-12-08	15:47:16.943	341.44950166	8194.78804	1670514436.943	0	899	2.1442008829	2.1635134327	480.9945957	486.24029928	0.98613295874	734.12415198	25.35518837	-1.1976575101	23.939495087	19.132206974	42.326436667	-71.119435558	1	56834.832472	-2.2
59982	2022-12-08	15:47:17.802	341.4495116	8194.788278	1670514437.802	0	899	2.1444548459	2.163389984	480.9945957	486.13698681	0.96691682513	734.12064872	25.35518837	-1.1988001051	23.939495087	19.132445544	42.326437812	-71.119433854	1	56835.687377	-2.2
59983	2022-12-08	15:47:18.720	341.44952222	8194.788533	1670514438.72	0	899	2.1444548459	2.163389984	480.54470129	485.6822825	0.96691682513	734.1090767	25.35518837	-1.1835151942	23.939495087	19.138465881	42.326439368	-71.119432299	1	56836.620868	-2.2
59984	2022-12-08	15:47:19.601	341.44953242	8194.788778	1670514439.601	0	899	2.1443243868	2.1638707452	480.54357464	485.84762209	0.9979068341	734.1053099	25.354907042	-1.1525035512	23.939495087	19.14063604	42.326435959	-71.119433283	1	56837.484906	-2.248490566
59985	2022-12-08	15:47:20.471	341.4495425	8194.78902	1670514440.472	0	899	2.1443203328	2.1638666386	481.27878048	486.59093858	0.99790604222	734.12050886	25.354700089	-1.1311177015	23.939495087	19.142162323	42.326429352	-71.119436736	1	56838.347222	-2.3347222222
59986	2022-12-08	15:47:21.345	341.4495526	8194.789263	1670514441.345	0	899	2.1459514905	2.1649909569	481.27878048	486.44899754	0.97152535963	734.11737505	25.354700089	-1.1340280227	23.939495087	19.142806906	42.326424569	-71.119441723	1	56839.258383	-2.4258382643
59987	2022-12-08	15:47:22.243	341.44956301	8194.789512	1670514442.244	0	899	2.1459514905	2.1649909569	480.4558698	485.6172466	0.97152535963	734.11697974	25.354700089	-1.1313117229	23.939495087	19.14322051	42.326423088	-71.119447402	1	56840.147147	-2.5147147147
59988	2022-12-08	15:47:23.158	341.4495736	8194.789766	1670514443.159	0	899	2.1445676443	2.1635564434	480.4558698	485.60681369	0.96958240361	734.11022666	25.354700089	-1.1626143866	23.939495087	19.135840094	42.326421667	-71.119451766	1	56841.059378	-2.6
59989	2022-12-08	15:47:24.081	341.44958427	8194.790023	1670514444.081	0	899	2.1445676443	2.1635564434	481.76258769	486.92754084	0.96958240361	734.10737297	25.354700089	-1.1376283169	23.939495087	19.125957489	42.326421667	-71.119453214	1	56841.928369	-2.6
59990	2022-12-08	15:47:24.908	341.44959385	8194.790252	1670514444.909	0	899	2.1442272646	2.1637967152	481.7606468	487.0846635	0.99911995114	734.10423835	25.354216658	-1.1356449143	23.939495087	19.132977694	42.326420349	-71.119454651	1	56842.790747	-2.6
59991	2022-12-08	15:47:25.788	341.44960403	8194.790497	1670514445.788	0	899	2.1442211918	2.1637905635	480.75750176	486.07042615	0.99911876343	734.12255859	25.353906631	-1.1343729496	23.939495087	19.137479782	42.32642	-71.119457344	1	56843.703206	-2.6
59992	2022-12-08	15:47:26.661	341.44961413	8194.790739	1670514446.661	0	899	2.1488679755	2.1681155776	480.75750176	485.97158373	0.98073044393	734.11964467	25.353906631	-1.1314949302	23.939495087	19.14023969	42.326416147	-71.119463149	1	56844.577909	-2.715581854
59993	2022-12-08	15:47:27.520	341.44962409	8194.790978	1670514447.521	0	899	2.1488679755	2.1681155776	480.62039231	485.83298725	0.98073044393	734.12686784	25.353906631	-1.1405494513	23.939495087	19.141647339	42.326411957	-71.11946942	1	56845.413002	-2.8413001912
59994	2022-12-08	15:47:28.407	341.44963435	8194.791224	1670514448.408	0	899	2.1487186385	2.1678552307	480.62039231	485.8032287	0.97519121593	734.12144177	25.353906631	-1.1913409233	23.939495087	19.139282227	42.32641	-71.119474723	1	56846.278004	-2.9278004073
59995	2022-12-08	15:47:29.256	341.44964418	8194.79146	1670514449.257	0	899	2.1487173293	2.167853905	479.94058996	485.11609427	0.97519096655	734.12426354	25.353839937	-1.1629701624	23.939495087	19.140851116	42.326410241	-71.119478815	1	56847.144628	-3.0144628099
59996	2022-12-08	15:47:30.078	341.44965369	8194.791689	1670514450.079	0	899	2.1502168278	2.1691270177	479.93817131	485.04873801	0.96308886083	734.10281675	25.353235245	-1.1276144776	23.939495087	19.142577721	42.326411656	-71.119481646	1	56847.993802	-3.0993801653
59997	2022-12-08	15:47:30.941	341.44966368	8194.791928	1670514450.942	0	899	2.1502168278	2.1691270177	480.39072966	485.50611537	0.96308886083	734.09991253	25.353235245	-1.1294900179	23.939495087	19.142162323	42.326410279	-71.119485831	1	56848.832847	-3.1832847425
59998	2022-12-08	15:47:31.821	341.44967385	8194.792173	1670514451.821	0	899	2.1514181267	2.171073637	480.39072966	485.70514198	1.0001501929	734.10726949	25.353235245	-1.1437724213	23.939495087	19.14089837	42.32641	-71.119486667	1	56849.686408	-3.2
59999	2022-12-08	15:47:32.690	341.44968392	8194.792414	1670514452.691	0	899	2.1514181267	2.171073637	481.09977581	486.42203209	1.0001501929	734.10073105	25.353235245	-1.1703538603	23.939495087	19.138537401	42.326410943	-71.119486667	1	56850.565667	-3.2
60000	2022-12-08	15:47:33.559	341.44969398	8194.792656	1670514453.56	0	899	2.1520774218	2.1715671927	481.09977581	486.37544898	0.99149131925	734.10418701	25.353235245	-1.196223855	23.939495087	19.134960175	42.326412362	-71.119485276	1	56851.417286	-3.1582713755
60001	2022-12-08	15:47:34.459	341.44970439	8194.792905	1670514454.459	0	899	2.1520774218	2.1715671927	481.23766215	486.51484736	0.99149131925	734.11872631	25.353235245	-1.1774249922	23.939495087	19.137299405	42.326413802	-71.119482397	1	56852.280992	-3.1280991736
60002	2022-12-08	15:47:35.325	341.44971442	8194.793146	1670514455.326	0	899	2.154546126	2.1736635462	481.23594869	486.40616619	0.9716109926	734.11495749	25.352807999	-1.1343729496	23.939495087	19.140001297	42.326415	-71.11948	1	56853.174134	-3.2
60003	2022-12-08	15:47:36.190	341.44972443	8194.793386	1670514456.191	0	899	2.154546126	2.1736635462	480.76973725	485.93494596	0.9716109926	734.11814951	25.352807999	-1.1367659679	23.939495087	19.140531287	42.326415	-71.11948	1	56854	-3.2
60004	2022-12-08	15:47:37.108	341.44973505	8194.793641	1670514457.108	0	899	2.1541717554	2.1739648939	480.76973725	486.11879549	1.0058138028	734.12855944	25.352807999	-1.1390511405	23.939495087	19.140407145	42.326413429	-71.11948	1	56854.942718	-3.2942718447
60005	2022-12-08	15:47:38.030	341.44974573	8194.793897	1670514458.031	0	899	2.1541717554	2.1739648939	480.59141074	485.93848491	1.0058138028	734.14773297	25.352807999	-1.1462731472	23.939495087	19.138809204	42.326410355	-71.11948	1	56855.893485	-3.3
60006	2022-12-08	15:47:38.937	341.44975623	8194.794149	1670514458.938	0	899	2.1537802689	2.1732755792	480.59141074	485.85883418	0.99099350186	734.16178601	25.352807999	-1.153355105	23.939495087	19.140445254	42.326407317	-71.119481341	1	56856.804805	-3.3
60007	2022-12-08	15:47:39.796	341.44976617	8194.794388	1670514459.797	0	899	2.1537794737	2.1732747737	481.52055263	486.79815891	0.99099334827	734.1523195	25.352767578	-1.1590465449	23.939495087	19.14168536	42.326403176	-71.11948283	1	56857.698212	-3.3698212408
60008	2022-12-08	15:47:40.710	341.44977674	8194.794642	1670514460.71	0	899	2.1537955591	2.1734377564	481.51765328	486.83503035	0.99838561718	734.14714566	25.352045059	-1.1488278528	23.939495087	19.138567994	42.326400698	-71.11948624	1	56858.581244	-3.4
60009	2022-12-08	15:47:41.625	341.44978734	8194.794896	1670514461.626	0	899	2.1537955591	2.1734377564	481.57564735	486.89366485	0.99838561718	734.14654258	25.352045059	-1.1328962907	23.939495087	19.142899924	42.3264	-71.119489176	1	56859.505435	-3.4
60010	2022-12-08	15:47:42.487	341.44979731	8194.795136	1670514462.488	0	899	2.157636307	2.1776070021	481.57564735	486.97313248	1.013139229	734.14229922	25.352045059	-1.1327453852	23.939495087	19.142883301	42.32640068	-71.11948932	1	56860.407816	-3.4
60011	2022-12-08	15:47:43.404	341.44980792	8194.79539	1670514463.404	0	899	2.157636307	2.1776070021	480.97298122	486.36371168	1.013139229	734.13786144	25.352045059	-1.1359791148	23.939495087	19.142287096	42.326401667	-71.119488333	1	56861.320513	-3.4
60012	2022-12-08	15:47:44.299	341.44981829	8194.795639	1670514464.3	0	899	2.1594112668	2.1791657606	480.97287753	486.30074423	1.0014542047	734.14226365	25.35201919	-1.1426837184	23.939495087	19.141139959	42.326401667	-71.119487683	1	56862.195099	-3.4
60013	2022-12-08	15:47:45.190	341.4498286	8194.795886	1670514465.191	0	899	2.1594021448	2.1791565198	481.11931424	486.4487935	1.0014524291	734.12371826	25.351556778	-1.1457666159	23.939495087	19.142162323	42.326401667	-71.119484934	1	56863.03953	-3.4
60014	2022-12-08	15:47:46.076	341.44983885	8194.796132	1670514466.077	0	899	2.1630815405	2.1822391649	481.11931424	486.27869197	0.96982809829	734.1263929	25.351556778	-1.1906187155	23.939495087	19.135818709	42.326401667	-71.119483356	1	56863.986111	-3.4
60015	2022-12-08	15:47:46.927	341.4498487	8194.796369	1670514466.928	0	899	2.1630815405	2.1822391649	481.03625527	486.19474229	0.96982809829	734.12150321	25.351556778	-1.4191369766	23.939495087	19.094325034	42.326401667	-71.119481956	1	56864.82643	-3.482642998
60016	2022-12-08	15:47:47.755	341.44985828	8194.796599	1670514467.755	0	899	2.1612901791	2.1813968816	481.03625527	486.45528921	1.0182668827	734.11583624	25.351556778	-1.2281301819	23.939495087	19.115666029	42.326401667	-71.119480628	1	56865.622967	-3.5622966507
60017	2022-12-08	15:47:48.608	341.44986816	8194.796836	1670514468.609	0	899	2.1612901791	2.1813968816	481.23886329	486.66017967	1.0182668827	734.10076015	25.351556778	-1.2222663164	23.939495087	19.128477097	42.326400899	-71.119482302	1	56866.46046	-3.6
60018	2022-12-08	15:47:49.463	341.44987804	8194.797073	1670514469.463	0	899	2.162578958	2.1820485855	481.23760047	486.48367277	0.98570890555	734.09370998	25.351241901	-1.461736263	23.939495087	19.110132925	42.326396688	-71.119488312	1	56867.33123	-3.6331230284
60019	2022-12-08	15:47:50.351	341.44988833	8194.79732	1670514470.352	0	899	2.1625737235	2.1820432839	480.72084628	485.96127995	0.98570790413	734.08956364	25.350976944	-1.3723015312	23.939495087	19.123681441	42.326388713	-71.119496716	1	56868.257375	-3.7
60020	2022-12-08	15:47:51.240	341.44989861	8194.797567	1670514471.24	0	899	2.1627429946	2.1819134563	480.72084628	485.88022073	0.97062284022	734.08339666	25.350976944	-1.1376283169	23.939495087	19.142162323	42.326385	-71.11950193	1	56869.158158	-3.7158158158
60021	2022-12-08	15:47:52.111	341.44990869	8194.797809	1670514472.111	0	899	2.1627429946	2.1819134563	480.72278634	485.88218162	0.97062284022	734.08455754	25.350976944	-1.4917562355	23.939495087	19.100801367	42.326385	-71.119503473	1	56870.027881	-3.8
60022	2022-12-08	15:47:52.977	341.44991873	8194.798049	1670514472.978	0	899	2.1630543199	2.1824230027	480.72278634	485.93487753	0.98043004519	734.10622866	25.350976944	-1.3709002015	23.939495087	19.114809895	42.326385	-71.119507502	1	56870.833643	-3.8
60023	2022-12-08	15:47:53.819	341.44992847	8194.798283	1670514473.82	0	899	2.1630543199	2.1824230027	481.41769579	486.63732132	0.98043004519	734.08946622	25.350976944	-1.4850839234	23.939495087	19.126142742	42.326386143	-71.119509476	1	56871.685626	-3.8
60024	2022-12-08	15:47:54.743	341.44993917	8194.79854	1670514474.744	0	899	2.1650984492	2.1844911447	481.4166863	486.63784075	0.98071618491	734.09671162	25.350725326	-1.4947528452	23.939495087	19.124048663	42.326385707	-71.11951	1	56872.575673	-3.8
60025	2022-12-08	15:47:55.624	341.44994935	8194.798784	1670514475.624	0	899	2.1650943719	2.1844870153	481.29690693	486.51675816	0.98071540972	734.10846149	25.35051918	-1.4062774631	23.939495087	19.126741169	42.326386506	-71.11951	1	56873.451923	-3.8
60026	2022-12-08	15:47:56.522	341.44995975	8194.799034	1670514476.522	0	899	2.1681712662	2.1881597328	481.29690693	486.66979294	1.0091504388	734.11672832	25.35051918	-1.1327453852	23.939495087	19.142162323	42.326388333	-71.119511266	1	56874.379684	-3.8379684418
60027	2022-12-08	15:47:57.428	341.44997024	8194.799286	1670514477.429	0	899	2.1681712662	2.1881597328	480.76223482	486.12915209	1.0091504388	734.12121016	25.35051918	-1.1371324978	23.939495087	19.142073991	42.326389262	-71.119513333	1	56875.278557	-3.9
60028	2022-12-08	15:47:58.348	341.44998089	8194.799541	1670514478.349	0	899	2.1668009515	2.1872779173	480.76223482	486.26405742	1.0342299051	734.11946116	25.35051918	-1.1553600387	23.939495087	19.141847194	42.326392735	-71.119512621	1	56876.213675	-3.9
60029	2022-12-08	15:47:59.286	341.44999174	8194.799802	1670514479.286	0	899	2.1668009515	2.1872779173	481.23862783	486.74590225	1.0342299051	734.13386788	25.35051918	-1.188085556	23.939495087	19.142162323	42.326396026	-71.119510641	1	56877.192344	-3.9
60030	2022-12-08	15:48:00.230	341.45000266	8194.800064	1670514480.23	0	899	2.1662138835	2.1854576222	481.23682844	486.41319697	0.97275286146	734.14790759	25.350070511	-1.1475667117	23.939495087	19.140015949	42.326393506	-71.119513161	1	56878.103413	-3.9
60031	2022-12-08	15:48:01.073	341.45001243	8194.800298	1670514481.074	0	899	2.1662106839	2.1854543822	481.41760553	486.59591532	0.9727522584	734.14693992	25.349908829	-1.1343729496	23.939495087	19.143602371	42.32639496	-71.119511706	1	56878.976215	-3.9
60032	2022-12-08	15:48:01.933	341.45002237	8194.800537	1670514481.933	0	899	2.166182866	2.1863712849	481.41760553	486.85069635	1.0200790962	734.15013436	25.349908829	-1.1366150569	23.939495087	19.136161741	42.326396332	-71.119510335	1	56879.799235	-3.9
60033	2022-12-08	15:48:02.770	341.45003207	8194.80077	1670514482.771	0	899	2.166182866	2.1863712849	481.47429238	486.90802295	1.0200790962	734.1547512	25.349908829	-1.1593591125	23.939495087	19.134602389	42.326397767	-71.11951	1	56880.660358	-3.9
60034	2022-12-08	15:48:03.651	341.45004227	8194.801014	1670514483.652	0	899	2.1690201354	2.1890014405	481.47429238	486.84512234	1.0084009768	734.16699785	25.349908829	-1.1765195423	23.939495087	19.141017914	42.326398333	-71.119509069	1	56881.558559	-3.9
60035	2022-12-08	15:48:04.568	341.45005287	8194.801269	1670514484.568	0	899	2.1690201354	2.1890014405	481.07113768	486.43747046	1.0084009768	734.15655518	25.349908829	-1.1506495476	23.939495087	19.142162323	42.32639914	-71.119507527	1	56882.483707	-3.9
60036	2022-12-08	15:48:05.427	341.45006282	8194.801508	1670514485.428	0	899	2.172048776	2.1920914383	481.06940211	486.44470575	1.0100716887	734.17197646	25.349475924	-1.1377145486	23.939495087	19.140554441	42.3264	-71.11950612	1	56883.327762	-3.9
60037	2022-12-08	15:48:06.278	341.45007266	8194.801744	1670514486.278	0	899	2.1720446494	2.1920872575	481.23271923	486.60984338	1.0100708833	734.16500875	25.34926796	-1.1360006332	23.939495087	19.141441345	42.326400673	-71.119503429	1	56884.134615	-3.8865384615
60038	2022-12-08	15:48:07.167	341.45008295	8194.801991	1670514487.167	0	899	2.1708534215	2.1899781639	481.23271923	486.36596148	0.96474217682	734.14937607	25.34926796	-1.1357419696	23.939495087	19.11633422	42.326404868	-71.119493069	1	56885.079158	-3.8
60039	2022-12-08	15:48:08.039	341.45009304	8194.802233	1670514488.039	0	899	2.1708534215	2.1899781639	481.29650163	486.43042425	0.96474217682	734.12190984	25.34926796	-1.16855371	23.939495087	19.139640808	42.326403412	-71.119490157	1	56885.952906	-3.8
60040	2022-12-08	15:48:08.898	341.45010299	8194.802472	1670514488.898	0	899	2.171762689	2.1911113884	481.29650163	486.4884774	0.97553482283	734.11366767	25.34926796	-1.1821354928	23.939495087	19.126762794	42.326399269	-71.119494064	1	56886.812813	-3.7187187187
60041	2022-12-08	15:48:09.799	341.45011343	8194.802722	1670514489.8	0	899	2.1717595854	2.1911082455	481.61360007	486.80899339	0.97553423771	734.10803789	25.349111532	-1.1918044019	23.939495087	19.122546329	42.326391688	-71.119502752	1	56887.664498	-3.8328996283
60042	2022-12-08	15:48:10.680	341.45012361	8194.802967	1670514490.68	0	899	2.1735674395	2.1928664472	481.61202317	486.78972426	0.972250669	734.11792356	25.348718643	-1.2065610333	23.939495087	19.135961634	42.326389228	-71.119503089	1	56888.536711	-3.9
60043	2022-12-08	15:48:11.568	341.45013389	8194.803213	1670514491.568	0	899	2.1735674395	2.1928664472	481.66854963	486.84685842	0.972250669	734.1203589	25.348718643	-1.2218351309	23.939495087	19.137645721	42.326389254	-71.119499254	1	56889.447609	-3.9
60044	2022-12-08	15:48:12.470	341.45014433	8194.803464	1670514492.47	0	899	2.1737240192	2.1927429545	481.66854963	486.77120377	0.9581950693	734.13193497	25.348718643	-1.2329053492	23.939495087	19.138282258	42.326387096	-71.119497715	1	56890.371251	-3.9
60045	2022-12-08	15:48:13.374	341.45015479	8194.803715	1670514493.374	0	899	2.1737240192	2.1927429545	480.9957309	486.09125739	0.9581950693	734.11739082	25.348718643	-1.2076174021	23.939495087	19.135320663	42.326384542	-71.119496209	1	56891.274838	-3.9
60046	2022-12-08	15:48:14.269	341.45016516	8194.803964	1670514494.27	0	899	2.1752371672	2.1943803336	480.99554943	486.12084473	0.96373432384	734.12888887	25.348673372	-1.1927637351	23.939495087	19.135978004	42.326383743	-71.119494795	1	56892.122863	-3.8877136752
60047	2022-12-08	15:48:15.117	341.45017497	8194.804199	1670514495.117	0	899	2.1752283638	2.1943714199	481.31211286	486.44077253	0.9637326868	734.111335	25.348230362	-1.1701813936	23.939495087	19.137479782	42.326386708	-71.119493292	1	56893.024528	-3.8
60048	2022-12-08	15:48:16.003	341.45018522	8194.804445	1670514496.003	0	899	2.1752694954	2.1949823121	481.31211286	486.5936074	0.99214035242	734.11783827	25.348230362	-1.1716365838	23.939495087	19.137515592	42.326388101	-71.119491899	1	56893.860377	-3.8
60049	2022-12-08	15:48:16.934	341.45019601	8194.804704	1670514496.935	0	899	2.1752694954	2.1949823121	481.11135522	486.39064682	0.99214035242	734.14918205	25.348230362	-1.1662038738	23.939495087	19.136924339	42.326390992	-71.11948635	1	56894.797558	-3.8
60050	2022-12-08	15:48:17.835	341.45020644	8194.804954	1670514497.836	0	899	2.1783182685	2.1991635525	481.11135522	486.68671056	1.0471423939	734.14115087	25.348230362	-1.1349550896	23.939495087	19.141188451	42.326391667	-71.119486154	1	56895.692308	-3.7307692308
60051	2022-12-08	15:48:18.729	341.45021677	8194.805203	1670514498.729	0	899	2.1783182685	2.1991635525	481.65035627	487.23195782	1.0471423939	734.14008336	25.348230362	-1.2988307231	23.939495087	19.122980838	42.326391667	-71.119484697	1	56896.591048	-3.7
60052	2022-12-08	15:48:19.674	341.45022772	8194.805465	1670514499.675	0	899	2.1791396078	2.1983275594	481.64951908	486.78458239	0.96425447996	734.14057771	25.348021791	-1.4064390825	23.939495087	19.110183981	42.326390714	-71.119482381	1	56897.571429	-3.7
60053	2022-12-08	15:48:20.528	341.45023759	8194.805702	1670514500.528	0	899	2.1791291791	2.1983170001	481.22751675	486.3580705	0.96425254315	734.14483643	25.34749794	-1.2190109491	23.939495087	19.133878708	42.3263907	-71.119480967	1	56898.419811	-3.7
60054	2022-12-08	15:48:21.403	341.45024772	8194.805945	1670514501.403	0	899	2.1799260299	2.1999774219	481.22751675	486.58745753	1.0068893769	734.13356554	25.34749794	-1.1933242564	23.939495087	19.139714917	42.326391667	-71.11948	1	56899.277778	-3.7
60055	2022-12-08	15:48:22.332	341.45025847	8194.806203	1670514502.332	0	899	2.1799260299	2.1999774219	481.40307537	486.76497153	1.0068893769	734.13541761	25.34749794	-1.179947257	23.939495087	19.143241882	42.326392058	-71.119479608	1	56900.234912	-3.7
60056	2022-12-08	15:48:23.292	341.45026958	8194.80647	1670514503.292	0	899	2.1770388049	2.1972339294	481.40307537	486.81065709	1.0153731906	734.10129168	25.34749794	-1.1343514469	23.939495087	19.131472809	42.326393564	-71.119478333	1	56901.138352	-3.7
60057	2022-12-08	15:48:24.177	341.45027983	8194.806716	1670514504.177	0	899	2.1770286356	2.1972236258	481.79888539	487.2109025	1.0153711999	734.10494571	25.346986619	-1.3836735471	23.939495087	19.134835679	42.326395	-71.119478204	1	56902.038697	-3.7
60058	2022-12-08	15:48:25.017	341.45028956	8194.806949	1670514505.018	0	899	2.1794803499	2.1990734673	481.79812017	487.04261354	0.98428135201	734.10087414	25.346796036	-1.4778079987	23.939495087	19.136400223	42.326395	-71.11947535	1	56902.895112	-3.7
60059	2022-12-08	15:48:25.881	341.45029956	8194.807189	1670514505.882	0	899	2.1794803499	2.1990734673	481.5424603	486.78417074	0.98428135201	734.08626531	25.346796036	-1.2367319642	23.939495087	19.141157668	42.326395	-71.11947371	1	56903.774161	-3.7
60060	2022-12-08	15:48:26.743	341.45030954	8194.807429	1670514506.744	0	899	2.179698824	2.1993867727	481.5424603	486.80905975	0.98890441424	734.09030414	25.346796036	-1.1311177015	23.939495087	19.14289856	42.326393964	-71.119472298	1	56904.621359	-3.7
60061	2022-12-08	15:48:27.622	341.45031971	8194.807673	1670514507.623	0	899	2.179698824	2.1993867727	481.42517174	486.69048841	0.98890441424	734.09124756	25.346796036	-1.1311177015	23.939495087	19.141801834	42.326393333	-71.11947081	1	56905.514196	-3.7
60062	2022-12-08	15:48:28.453	341.45032932	8194.807904	1670514508.453	0	899	2.1813203142	2.2008723144	481.42517174	486.65016819	0.98141298563	734.09156284	25.346796036	-1.1645654685	23.939495087	19.139036229	42.326393333	-71.11947	1	56906.362919	-3.7
60063	2022-12-08	15:48:29.242	341.45033845	8194.808123	1670514509.242	0	899	2.1813203142	2.2008723144	481.10027915	486.32174948	0.98141298563	734.09118289	25.346796036	-1.1652984619	23.939495087	19.138921738	42.326393568	-71.11947	1	56907.141026	-3.7
60064	2022-12-08	15:48:30.105	341.45034845	8194.808363	1670514510.106	0	899	2.1852214053	2.2048224607	481.10013167	486.32536307	0.98211260643	734.09121926	25.346759253	-1.1696532444	23.939495087	19.138998019	42.326394988	-71.11947	1	56907.993097	-3.7
60065	2022-12-08	15:48:30.944	341.45035816	8194.808596	1670514510.945	0	899	2.1852136104	2.2048145662	481.03803074	486.26257975	0.98211113606	734.07794189	25.34636879	-1.2238940001	23.939495087	19.140361786	42.326396346	-71.119467307	1	56908.807767	-3.7
60066	2022-12-08	15:48:31.861	341.45036877	8194.808851	1670514511.862	0	899	2.1863830928	2.2051935437	481.03803074	486.04880863	0.94234069604	734.09198038	25.34636879	-1.263475092	23.939495087	19.119685419	42.326396667	-71.119465427	1	56909.743537	-3.7
60067	2022-12-08	15:48:32.778	341.45037938	8194.809105	1670514512.778	0	899	2.1863830928	2.2051935437	481.6251022	486.64199537	0.94234069604	734.08325842	25.34636879	-1.2343713385	23.939495087	19.12051283	42.326395601	-71.119463935	1	56910.639234	-3.7
60068	2022-12-08	15:48:33.730	341.45039041	8194.80937	1670514513.731	0	899	2.186982248	2.2058877726	481.6251022	486.6660142	0.94680550788	734.08145364	25.34636879	-1.2118644162	23.939495087	19.142107174	42.326394023	-71.119463333	1	56911.585961	-3.7
60069	2022-12-08	15:48:34.690	341.45040152	8194.809636	1670514514.691	0	899	2.1869776124	2.2058830801	481.69686544	486.73852402	0.94680466559	734.08471154	25.346136775	-1.297300083	23.939495087	19.140280288	42.326392424	-71.119464242	1	56912.545365	-3.7
60070	2022-12-08	15:48:35.572	341.45041171	8194.809881	1670514515.572	0	899	2.1860198679	2.2058402142	481.69608172	486.98449145	0.9926419912	734.08855999	25.345941544	-1.1275282617	23.939495087	19.142478943	42.326388675	-71.119468739	1	56913.448718	-3.7
60071	2022-12-08	15:48:36.460	341.450422	8194.810128	1670514516.461	0	899	2.1860198679	2.2058402142	482.00283	487.29460744	0.9926419912	734.0812483	25.345941544	-1.1311177015	23.939495087	19.140361786	42.326382656	-71.119475091	1	56914.351555	-3.7
60072	2022-12-08	15:48:37.329	341.45043206	8194.810369	1670514517.33	0	899	2.1871043248	2.2072249918	482.00283	487.37227459	1.0070504402	734.08298194	25.345941544	-1.141066882	23.939495087	19.118861937	42.326377455	-71.119478626	1	56915.175728	-3.7
60073	2022-12-08	15:48:38.180	341.45044191	8194.810606	1670514518.181	0	899	2.1871043248	2.2072249918	481.57025432	486.93488008	1.0070504402	734.08215332	25.345941544	-1.16855371	23.939495087	19.138561249	42.326373326	-71.119480014	1	56916.002068	-3.7
60074	2022-12-08	15:48:39.059	341.45045207	8194.81085	1670514519.059	0	899	2.1917303136	2.2114220465	481.57025432	486.80919952	0.98371151781	734.09098644	25.345941544	-1.2375404132	23.939495087	19.114140719	42.3263703	-71.119486067	1	56916.910031	-3.7
60075	2022-12-08	15:48:39.986	341.4504628	8194.811107	1670514519.986	0	899	2.1917202131	2.2114118168	482.17202179	487.41750329	0.98370961511	734.08578067	25.345437094	-1.1737062102	23.939495087	19.132571113	42.326367279	-71.119492109	1	56917.816327	-3.7
60076	2022-12-08	15:48:40.907	341.45047346	8194.811363	1670514520.907	0	899	2.1896698541	2.2089414583	482.17110574	487.30930737	0.96380486446	734.07793017	25.345209122	-1.1392560005	23.939495087	19.142883301	42.326362886	-71.119498375	1	56918.756198	-3.7
60077	2022-12-08	15:48:41.822	341.45048405	8194.811617	1670514521.822	0	899	2.1896698541	2.2089414583	481.86865035	487.0036289	0.96380486446	734.08666143	25.345209122	-1.1964286795	23.939495087	19.141371165	42.326359467	-71.119503299	1	56919.659864	-3.6340136054
60078	2022-12-08	15:48:42.717	341.45049441	8194.811866	1670514522.717	0	899	2.1906719357	2.2103392075	481.86865035	487.10685194	0.98297086864	734.08107894	25.345209122	-1.1870615553	23.939495087	19.141721725	42.326359287	-71.119507862	1	56920.572479	-3.6
60079	2022-12-08	15:48:43.651	341.45050522	8194.812125	1670514523.651	0	899	2.1906719357	2.2103392075	482.17890705	487.42048132	0.98297086864	734.07541399	25.345209122	-1.1456263973	23.939495087	19.140633981	42.32636	-71.119510828	1	56921.496701	-3.6496701225
60080	2022-12-08	15:48:44.505	341.4505151	8194.812363	1670514524.505	0	899	2.1905586921	2.2113178379	482.17879092	487.71222484	1.0370835948	734.0762895	25.345180221	-1.1747409271	23.939495087	19.130083223	42.32636057	-71.119511667	1	56922.34188	-3.6658119658
60081	2022-12-08	15:48:45.332	341.45052468	8194.812592	1670514525.332	0	899	2.190551331	2.2113103775	481.54247611	487.06859987	1.0370821321	734.08922612	25.344812393	-1.1905648219	23.939495087	19.136760712	42.326361667	-71.119512036	1	56923.221872	-3.6
60082	2022-12-08	15:48:46.223	341.45053499	8194.81284	1670514526.223	0	899	2.1917292646	2.2120676983	481.54247611	486.95349884	1.0157212653	734.10395702	25.344812393	-1.1534952052	23.939495087	19.138361078	42.326361667	-71.119513096	1	56924.142319	-3.6
60083	2022-12-08	15:48:47.128	341.45054547	8194.813091	1670514527.129	0	899	2.1917292646	2.2120676983	481.6964591	487.10921211	1.0157212653	734.10974121	25.344812393	-1.1408835649	23.939495087	19.140722275	42.326361667	-71.119511673	1	56924.99623	-3.6
60084	2022-12-08	15:48:48.029	341.4505559	8194.813342	1670514528.03	0	899	2.1937185868	2.2144718891	481.6964591	487.21482265	1.03531497	734.11566122	25.344812393	-1.1408835649	23.939495087	19.141852878	42.32635744	-71.119511667	1	56925.845429	-3.6
60085	2022-12-08	15:48:48.891	341.45056587	8194.813581	1670514528.891	0	899	2.1937185868	2.2144718891	481.70794906	487.22644424	1.03531497	734.12079949	25.344812393	-1.1408835649	23.939495087	19.142883301	42.32635536	-71.119509053	1	56926.784027	-3.6
60086	2022-12-08	15:48:49.760	341.45057594	8194.813822	1670514529.761	0	899	2.1941322967	2.21409377	481.70794906	487.01448658	0.99598325625	734.11083984	25.344812393	-1.1408835649	23.939495087	19.142883301	42.326353903	-71.119505042	1	56927.658252	-3.6
60087	2022-12-08	15:48:50.631	341.45058602	8194.814064	1670514530.632	0	899	2.1941214234	2.2140827559	482.29381931	487.60679966	0.99598118472	734.11699186	25.344269948	-1.1367228307	23.939495087	19.140078715	42.326353333	-71.1195016	1	56928.52004	-3.6
60088	2022-12-08	15:48:51.528	341.45059639	8194.814313	1670514531.528	0	899	2.1942337275	2.2146573539	482.29330106	487.72928195	1.0187831874	734.11579339	25.344141006	-1.1687261766	23.939495087	19.132863986	42.326352637	-71.1195	1	56929.417836	-3.6
60089	2022-12-08	15:48:52.392	341.4506064	8194.814554	1670514532.393	0	899	2.1942337275	2.2146573539	481.939357	487.37134855	1.0187831874	734.10345863	25.344141006	-1.2076174021	23.939495087	19.125236511	42.326352126	-71.119498621	1	56930.275728	-3.5724271845
60090	2022-12-08	15:48:53.289	341.45061678	8194.814803	1670514533.29	0	899	2.1967132611	2.2170515036	481.939357	487.34247787	1.0134284547	734.0881473	25.344141006	-1.197883842	23.939495087	19.1301591	42.326353085	-71.119494007	1	56931.148915	-3.5
60091	2022-12-08	15:48:54.176	341.45062704	8194.815049	1670514534.176	0	899	2.1967132611	2.2170515036	481.95366511	487.3569464	1.0134284547	734.09613037	25.344141006	-1.196223855	23.939495087	19.130998611	42.326351707	-71.119488213	1	56932.02416	-3.5
60092	2022-12-08	15:48:55.040	341.45063705	8194.815289	1670514535.041	0	899	2.1963538354	2.2165470877	481.95145719	487.3169998	1.0064327602	734.07708579	25.343591286	-1.1419830725	23.939495087	19.118997523	42.326353221	-71.119483669	1	56932.932773	-3.5
60093	2022-12-08	15:48:55.933	341.45064737	8194.815537	1670514535.933	0	899	2.1963526188	2.2165458552	482.46691178	487.83819167	1.0064325262	734.07899768	25.343530655	-1.1594776926	23.939495087	19.129243623	42.326353333	-71.11948073	1	56933.781132	-3.5
60094	2022-12-08	15:48:56.826	341.45065772	8194.815785	1670514536.827	0	899	2.1985842334	2.2191614496	482.46691178	487.93496124	1.0243613291	734.08514081	25.343530655	-1.1549288713	23.939495087	19.132830475	42.326354531	-71.119477604	1	56934.718784	-3.5
60095	2022-12-08	15:48:57.680	341.4506676	8194.816022	1670514537.681	0	899	2.1985842334	2.2191614496	481.33956773	486.79484041	1.0243613291	734.09106405	25.343530655	-1.1384690321	23.939495087	19.135877773	42.326356898	-71.119474769	1	56935.569378	-3.5
60096	2022-12-08	15:48:58.555	341.45067772	8194.816265	1670514538.555	0	899	2.1967855461	2.2162651583	481.33956773	486.50754921	0.97098840301	734.10648897	25.343530655	-1.1642313193	23.939495087	19.100825543	42.326359052	-71.119471896	1	56936.431333	-3.5
60097	2022-12-08	15:48:59.480	341.45068844	8194.816522	1670514539.481	0	899	2.1967855461	2.2162651583	481.88095314	487.05474729	0.97098840301	734.08782555	25.343530655	-1.1652984619	23.939495087	19.098228455	42.326360585	-71.11947	1	56937.351196	-3.5
60098	2022-12-08	15:49:00.351	341.45069852	8194.816764	1670514540.352	0	899	2.1981352762	2.2175014147	481.8789249	487.01933907	0.96479397494	734.11370324	25.343025599	-1.6755193756	23.939495087	19.068079222	42.326361667	-71.11947	1	56938.187379	-3.5
60099	2022-12-08	15:49:01.178	341.45070809	8194.816994	1670514541.179	0	899	2.1981350002	2.2175011352	482.79941794	487.94965114	0.9647939241	734.10253462	25.343011856	-1.4168625817	23.939495087	19.08198344	42.326361667	-71.11947	1	56938.990291	-3.5
60100	2022-12-08	15:49:02.020	341.45071784	8194.817228	1670514542.021	0	899	2.2006811622	2.2206508572	482.79941794	488.10431023	0.99345135276	734.09812594	25.343011856	-1.4529728037	23.939495087	19.110245976	42.326361667	-71.119471534	1	56939.920354	-3.5
60101	2022-12-08	15:49:02.898	341.450728	8194.817472	1670514542.899	0	899	2.2006811622	2.2206508572	482.41910592	487.71981942	0.99345135276	734.09957219	25.343011856	-1.4798344445	23.939495087	19.105147191	42.326368188	-71.119472971	1	56940.782524	-3.5782524272
60102	2022-12-08	15:49:03.789	341.4507383	8194.817719	1670514543.789	0	899	2.2025019837	2.2225456645	482.41910592	487.73508867	0.99628190054	734.10352735	25.343011856	-1.5197389071	23.939495087	19.093916621	42.326371129	-71.119473333	1	56941.677518	-3.6677517803
60103	2022-12-08	15:49:04.651	341.45074829	8194.817959	1670514544.652	0	899	2.2024939562	2.222537533	481.91767096	487.22811998	0.99628037654	734.0875806	25.342612904	-1.3415377456	23.939495087	19.098420718	42.326373408	-71.119470721	1	56942.522488	-3.7522488038
60104	2022-12-08	15:49:05.535	341.45075851	8194.818204	1670514545.535	0	899	2.2027498539	2.2225622894	481.91669938	487.16517197	0.98478036047	734.08966428	25.342370987	-1.3466254867	23.939495087	19.117397447	42.326374369	-71.119469596	1	56943.378698	-3.8
60105	2022-12-08	15:49:06.385	341.45076836	8194.818441	1670514546.386	0	899	2.2027498539	2.2225622894	482.18533917	487.43673747	0.98478036047	734.09225363	25.342370987	-1.7154453993	23.939495087	19.133520126	42.326372546	-71.119472454	1	56944.236111	-3.8
60106	2022-12-08	15:49:07.259	341.45077847	8194.818683	1670514547.26	0	899	2.2031379461	2.2235949155	482.18533917	487.60694933	1.0163448199	734.09469342	25.342370987	-1.4989674652	23.939495087	19.102117892	42.326369726	-71.119475274	1	56945.164426	-3.8
60107	2022-12-08	15:49:08.171	341.45078902	8194.818936	1670514548.171	0	899	2.2031379461	2.2235949155	482.33708292	487.76039926	1.0163448199	734.0887047	25.342370987	-1.2680993435	23.939495087	19.122193608	42.326368495	-71.119476667	1	56946.097078	-3.8
60108	2022-12-08	15:49:09.088	341.45079963	8194.819191	1670514549.088	0	899	2.2037043084	2.2237263707	482.33708292	487.64351602	0.99467892745	734.09095613	25.342370987	-1.1669152478	23.939495087	19.13781881	42.326369936	-71.119476667	1	56946.961357	-3.8
60109	2022-12-08	15:49:09.980	341.45080995	8194.819439	1670514549.98	0	899	2.2036980139	2.2237199948	482.38626966	487.69323746	0.99467773503	734.08895975	25.342058333	-1.1682087704	23.939495087	19.138124365	42.326371467	-71.119478133	1	56947.880041	-3.8
60110	2022-12-08	15:49:10.825	341.45081973	8194.819674	1670514550.825	0	899	2.2044166808	2.2235474381	482.38593168	487.45458631	0.95047613744	734.09026817	25.341974258	-1.2254461287	23.939495087	19.135849037	42.326374139	-71.119475861	1	56948.741607	-3.8
60111	2022-12-08	15:49:11.674	341.45082956	8194.819909	1670514551.674	0	899	2.2044166808	2.2235474381	483.14373297	488.22035018	0.95047613744	734.08859556	25.341974258	-1.3166701794	23.939495087	19.132078171	42.326377804	-71.119475935	1	56949.560792	-3.9121583412
60112	2022-12-08	15:49:12.609	341.45084039	8194.820169	1670514552.61	0	899	2.2074467426	2.2279742647	483.14373297	488.58423001	1.0178453845	734.0875903	25.341974258	-1.227720514	23.939495087	19.13680981	42.326381646	-71.119477489	1	56950.493697	-4
60113	2022-12-08	15:49:13.505	341.45085075	8194.820418	1670514553.505	0	899	2.2074467426	2.2279742647	482.97053062	488.4090773	1.0178453845	734.09216915	25.341974258	-1.1896916217	23.939495087	19.143277692	42.326384735	-71.119477632	1	56951.42057	-4.0420570265
60114	2022-12-08	15:49:14.421	341.45086135	8194.820673	1670514554.421	0	899	2.2077013148	2.2277154981	482.96938855	488.27104885	0.99250705059	734.09243875	25.341690506	-1.1769722384	23.939495087	19.143602371	42.326387212	-71.119477757	1	56952.32705	-4.1327049953
60115	2022-12-08	15:49:15.299	341.45087152	8194.820916	1670514555.299	0	899	2.2076959586	2.2277100728	482.72063152	488.0195557	0.99250603998	734.07910156	25.341424942	-1.1376283169	23.939495087	19.143602371	42.326388333	-71.119479717	1	56953.169597	-4.2
60116	2022-12-08	15:49:16.153	341.4508814	8194.821154	1670514556.153	0	899	2.2052173644	2.2265100576	482.72063152	488.3651037	1.0564802706	734.08367273	25.341424942	-1.1371001281	23.939495087	19.142823087	42.326388415	-71.119478415	1	56954.048757	-4.2
60117	2022-12-08	15:49:17.009	341.45089131	8194.821391	1670514557.009	0	899	2.2052173644	2.2265100576	482.00714487	487.64327422	1.0564802706	734.08744155	25.341424942	-1.1367767331	23.939495087	19.142093545	42.326389779	-71.119479779	1	56954.867113	-4.2
60118	2022-12-08	15:49:17.947	341.45090218	8194.821652	1670514557.948	0	899	2.2078215802	2.2277868617	482.00714487	487.28500189	0.99005028855	734.10351562	25.341424942	-1.1425112486	23.939495087	19.138921738	42.326391425	-71.119477151	1	56955.854701	-4.2
60119	2022-12-08	15:49:18.842	341.45091252	8194.821901	1670514558.842	0	899	2.2078215802	2.2277868617	482.98704028	488.27562691	0.99005028855	734.10512315	25.341424942	-1.2428329244	23.939495087	19.135108	42.32639051	-71.11947551	1	56956.694139	-4.2
60120	2022-12-08	15:49:19.773	341.45092331	8194.822159	1670514559.774	0	899	2.2116731538	2.2319331722	482.98533201	488.34275795	1.0027994862	734.11909252	25.341000525	-1.2953274929	23.939495087	19.133939086	42.326387833	-71.119475	1	56957.65	-4.2
60121	2022-12-08	15:49:20.641	341.45093336	8194.822401	1670514560.642	0	899	2.2116687803	2.2319287416	482.33243587	487.6826152	1.002798654	734.11119999	25.340784073	-1.2212746341	23.939495087	19.133185747	42.326385821	-71.119475	1	56958.507435	-4.2
60122	2022-12-08	15:49:21.572	341.45094412	8194.822659	1670514561.572	0	899	2.2125179464	2.2320761067	482.33243587	487.49495778	0.96799799389	734.11420042	25.340784073	-1.3329790602	23.939495087	19.119611109	42.326385	-71.119475	1	56959.406918	-4.2
60123	2022-12-08	15:49:22.443	341.4509542	8194.822901	1670514562.443	0	899	2.2125179464	2.2320761067	482.092813	487.25277016	0.96799799389	734.11005002	25.340784073	-1.5136163235	23.939495087	19.107591629	42.326385504	-71.119475504	1	56960.302521	-4.2
60124	2022-12-08	15:49:23.325	341.45096442	8194.823146	1670514563.326	0	899	2.2123177344	2.2324635014	482.092813	487.40857319	0.99690757211	734.11852664	25.340784073	-1.2767118902	23.939495087	19.133798107	42.326387006	-71.119476667	1	56961.203532	-4.2203531599
60125	2022-12-08	15:49:24.227	341.45097486	8194.823397	1670514564.228	0	899	2.2123177344	2.2324635014	482.83816788	488.16214667	0.99690757211	734.11757635	25.340784073	-1.1913409233	23.939495087	19.143241882	42.326388494	-71.119476827	1	56962.048077	-4.3048076923
60126	2022-12-08	15:49:25.109	341.45098507	8194.823642	1670514565.11	0	899	2.2122558559	2.2322713707	482.83724569	488.12687539	0.99054732301	734.10960378	25.340554888	-1.163498329	23.939495087	19.142490665	42.326391635	-71.119479968	1	56962.990385	-4.3990384615
60127	2022-12-08	15:49:26.048	341.45099593	8194.823902	1670514566.048	0	899	2.2122493858	2.2322648172	482.46317772	487.74870283	0.99054610715	734.11185723	25.340234756	-1.1272587445	23.939495087	19.142614883	42.326396176	-71.119481503	1	56963.901942	-4.4901941748
60128	2022-12-08	15:49:26.907	341.45100588	8194.824141	1670514566.908	0	899	2.2150846974	2.2351805326	482.46317772	487.76316999	0.99322789802	734.10095215	25.340234756	-1.1294900179	23.939495087	19.143602371	42.326395336	-71.119484327	1	56964.798107	-4.6596214511
60129	2022-12-08	15:49:27.742	341.45101553	8194.824373	1670514567.742	0	899	2.2150846974	2.2351805326	482.36403007	487.66293318	0.99322789802	734.10633739	25.340234756	-1.1321632507	23.939495087	19.143750387	42.326395	-71.119485	1	56965.613767	-4.638623327
60130	2022-12-08	15:49:28.621	341.45102572	8194.824617	1670514568.622	0	899	2.2140907471	2.2341617807	482.36403007	487.6587614	0.99245442929	734.10761104	25.340234756	-1.1354616849	23.939495087	19.143724442	42.326397543	-71.119483305	1	56966.508547	-4.6508547009
60131	2022-12-08	15:49:29.523	341.45103616	8194.824868	1670514569.524	0	899	2.2140855144	2.2341564805	482.59282774	487.89006519	0.99245344489	734.10137171	25.339976064	-1.1451629574	23.939495087	19.142064442	42.3264	-71.119480962	1	56967.422967	-4.7
60132	2022-12-08	15:49:30.400	341.4510463	8194.825111	1670514570.4	0	899	2.2165410343	2.2364536689	482.59141344	487.84093636	0.983613031	734.10531071	25.339624405	-1.159294411	23.939495087	19.14168464	42.326400471	-71.119479059	1	56968.282316	-4.7
60133	2022-12-08	15:49:31.266	341.45105633	8194.825352	1670514571.267	0	899	2.2165410343	2.2364536689	482.81864259	488.07063726	0.983613031	734.0996409	25.339624405	-1.1376283169	23.939495087	19.143602371	42.326401951	-71.119476098	1	56969.170611	-4.717061144
60134	2022-12-08	15:49:32.164	341.45106671	8194.825601	1670514572.164	0	899	2.2162154148	2.236274477	482.81864259	488.11010966	0.99092542719	734.09713887	25.339624405	-1.1415088161	23.939495087	19.143602371	42.32640324	-71.119473146	1	56970.056112	-4.8
60135	2022-12-08	15:49:33.040	341.45107686	8194.825845	1670514573.041	0	899	2.2162154148	2.236274477	483.22992112	488.52589561	0.99092542719	734.08699975	25.339624405	-1.176692009	23.939495087	19.143602371	42.326401775	-71.119470217	1	56970.93487	-4.8
60136	2022-12-08	15:49:33.924	341.45108708	8194.82609	1670514573.924	0	899	2.2165415015	2.2360809074	483.22992112	488.38768339	0.96533776305	734.08445123	25.339624405	-1.2015918375	23.939495087	19.141599655	42.32640299	-71.119468676	1	56971.794175	-4.8794174757
60137	2022-12-08	15:49:34.828	341.45109756	8194.826341	1670514574.829	0	899	2.2165366395	2.2360759844	482.56320378	487.71384504	0.96533687436	734.08841407	25.339384306	-1.1932918757	23.939495087	19.137416751	42.326405722	-71.119468333	1	56972.716649	-4.9716649431
60138	2022-12-08	15:49:35.658	341.45110716	8194.826572	1670514575.659	0	899	2.2187681454	2.2395747361	482.56196025	488.04176558	1.0263389685	734.08314282	25.339075089	-1.2424341124	23.939495087	19.128826192	42.326406667	-71.119470107	1	56973.532057	-5
60139	2022-12-08	15:49:36.559	341.45111758	8194.826822	1670514576.559	0	899	2.2187681454	2.2395747361	483.37871278	488.86779287	1.0263389685	734.09139954	25.339075089	-1.4383777885	23.939495087	19.119409978	42.326405228	-71.119472386	1	56974.431723	-5
60140	2022-12-08	15:49:37.474	341.45112818	8194.827076	1670514577.475	0	899	2.2182427064	2.2391547363	483.37871278	488.89697341	1.031733513	734.09728478	25.339075089	-1.1628730842	23.939495087	19.138579564	42.326403333	-71.119473333	1	56975.35344	-5
60141	2022-12-08	15:49:38.404	341.45113894	8194.827334	1670514578.404	0	899	2.2182427064	2.2391547363	482.7983182	488.30995303	1.031733513	734.07757568	25.339075089	-1.1408835649	23.939495087	19.141441345	42.326403774	-71.119473333	1	56976.26413	-5
60142	2022-12-08	15:49:39.318	341.45114951	8194.827588	1670514579.318	0	899	2.2201296856	2.2394243064	482.79785307	487.87808982	0.95182107032	734.09973427	25.338959485	-1.1573542088	23.939495087	19.139352356	42.326405	-71.119473333	1	56977.223374	-5
60143	2022-12-08	15:49:40.211	341.45115986	8194.827837	1670514580.212	0	899	2.2201239836	2.2394185338	482.26251328	487.33711139	0.95182004435	734.1065977	25.33867836	-1.1327453852	23.939495087	19.141801834	42.326405123	-71.119473211	1	56978.073529	-5
60144	2022-12-08	15:49:41.088	341.45117	8194.82808	1670514581.088	0	899	2.2208096453	2.2406898154	482.26251328	487.48980419	0.98015286002	734.08806322	25.33867836	-1.1358066118	23.939495087	19.143495054	42.326406656	-71.119471677	1	56978.993697	-5
60145	2022-12-08	15:49:41.970	341.45118021	8194.828325	1670514581.97	0	899	2.2208096453	2.2406898154	482.98618181	488.22131663	0.98015286002	734.08659636	25.33867836	-1.1357742722	23.939495087	19.14358566	42.326405289	-71.119470289	1	56979.826415	-5
60146	2022-12-08	15:49:42.903	341.45119101	8194.828584	1670514582.903	0	899	2.2207394339	2.2409398102	482.98618181	488.30596675	0.9958288926	734.09791737	25.33867836	-1.1643930113	23.939495087	19.104679386	42.326408749	-71.11946875	1	56980.74975	-5
60147	2022-12-08	15:49:43.829	341.45120174	8194.828842	1670514583.83	0	899	2.2207394339	2.2409398102	482.87762882	488.19621812	0.9958288926	734.07875152	25.33867836	-1.2385967267	23.939495087	19.139631612	42.326408852	-71.119469481	1	56981.688708	-5
60148	2022-12-08	15:49:44.701	341.45121183	8194.829084	1670514584.702	0	899	2.2239204558	2.2436429853	482.8765504	488.0616406	0.97110081418	734.07864845	25.338410371	-1.1962346044	23.939495087	19.143416158	42.326407388	-71.11947189	1	56982.567134	-5.1134268537
60149	2022-12-08	15:49:45.604	341.45122227	8194.829334	1670514585.604	0	899	2.2239153599	2.2436378251	482.95920491	488.1451776	0.9710998803	734.07887359	25.338159561	-1.1451413647	23.939495087	19.142812918	42.326409097	-71.119471713	1	56983.486039	-5.2
60150	2022-12-08	15:49:46.530	341.451233	8194.829592	1670514586.531	0	899	2.2235807342	2.2435596558	482.95920491	488.21353084	0.9837616201	734.0747325	25.338159561	-1.1299104059	23.939495087	19.140209905	42.326411667	-71.119469325	1	56984.405278	-5.240527804
60151	2022-12-08	15:49:47.480	341.45124399	8194.829856	1670514587.481	0	899	2.2235807342	2.2435596558	482.39811438	487.64633596	0.9837616201	734.06280518	25.338159561	-1.1506495476	23.939495087	19.097148895	42.326410531	-71.119469469	1	56985.340812	-5.3681623932
60152	2022-12-08	15:49:48.407	341.45125471	8194.830113	1670514588.407	0	899	2.2264738021	2.2469049334	482.39811438	487.75836653	1.004530599	734.07383192	25.338159561	-1.1464779859	23.939495087	19.12879786	42.326408826	-71.119472159	1	56986.295694	-5.529569378
60153	2022-12-08	15:49:49.348	341.4512656	8194.830374	1670514589.348	0	899	2.2264738021	2.2469049334	482.37183191	487.73179202	1.004530599	734.07281494	25.338159561	-1.179947257	23.939495087	19.142522812	42.326410365	-71.119473698	1	56987.219017	-5.6438034188
60154	2022-12-08	15:49:50.247	341.45127602	8194.830624	1670514590.248	0	899	2.2270921861	2.2482697366	482.36981864	487.92441671	1.0405974686	734.08211573	25.33765875	-1.1405170966	23.939495087	19.143648148	42.326411932	-71.119475	1	56988.159284	-5.8
60155	2022-12-08	15:49:51.137	341.45128631	8194.830871	1670514591.137	0	899	2.2270893364	2.2482668483	482.79685263	488.35636507	1.0405969098	734.07911813	25.337518692	-1.1356017882	23.939495087	19.142997009	42.326413329	-71.119475	1	56988.997172	-5.8
60156	2022-12-08	15:49:52.005	341.45129635	8194.831113	1670514592.005	0	899	2.2259094459	2.2455661487	482.79685263	487.95912648	0.96703072523	734.08301953	25.337518692	-1.1313763667	23.939495087	19.142763934	42.326413333	-71.119472111	1	56989.866733	-5.8
60157	2022-12-08	15:49:52.888	341.45130657	8194.831358	1670514592.888	0	899	2.2259094459	2.2455661487	483.4186963	488.58761918	0.96703072523	734.1057141	25.337518692	-1.3357493127	23.939495087	19.13375593	42.326413333	-71.119470375	1	56990.774793	-5.8
60158	2022-12-08	15:49:53.765	341.45131672	8194.831601	1670514593.765	0	899	2.228710715	2.2494347439	483.4186963	488.86196554	1.0177854663	734.08430976	25.337518692	-1.1820600514	23.939495087	19.141248223	42.326413333	-71.119471101	1	56991.660321	-5.8
60159	2022-12-08	15:49:54.653	341.451327	8194.831848	1670514594.653	0	899	2.228710715	2.2494347439	483.08263733	488.52212256	1.0177854663	734.08007812	25.337518692	-1.1392560005	23.939495087	19.143241882	42.326413333	-71.119472569	1	56992.54142	-5.8
60160	2022-12-08	15:49:55.542	341.45133729	8194.832095	1670514595.542	0	899	2.229278301	2.2492348518	483.08065939	488.31696843	0.98018066725	734.08176771	25.337027379	-1.2019798914	23.939495087	19.130152481	42.326414052	-71.119474052	1	56993.431333	-5.8
60161	2022-12-08	15:49:56.405	341.45134729	8194.832335	1670514596.406	0	899	2.2292777412	2.2492342848	483.50216606	488.74304343	0.98018056395	734.08481502	25.336999893	-1.1897132397	23.939495087	19.136400223	42.326415486	-71.119475	1	56994.291866	-5.8
60162	2022-12-08	15:49:57.263	341.45135721	8194.832573	1670514597.263	0	899	2.2304780654	2.2509957745	483.50216606	488.88779164	1.0069540256	734.09655398	25.336999893	-1.1718629433	23.939495087	19.134425245	42.326417091	-71.119475212	1	56995.127174	-5.8
60163	2022-12-08	15:49:58.145	341.45136743	8194.832818	1670514598.146	0	899	2.2304780654	2.2509957745	483.16895876	488.55087281	1.0069540256	734.09643676	25.336999893	-1.1882256783	23.939495087	19.135792183	42.32642012	-71.119476667	1	56996.072202	-5.8
60164	2022-12-08	15:49:59.059	341.451378	8194.833072	1670514599.059	0	899	2.2311078261	2.2525942463	483.16895876	488.80388873	1.0537474793	734.10690207	25.336999893	-1.1425436111	23.939495087	19.141733056	42.326421494	-71.119476667	1	56996.896209	-5.8
60165	2022-12-08	15:49:59.921	341.45138797	8194.833311	1670514599.921	0	899	2.2311011689	2.2525874978	483.01686605	488.65001511	1.0537461598	734.08936557	25.336673294	-1.1811761414	23.939495087	19.139271414	42.326417676	-71.119480657	1	56997.798077	-5.8798076923
60166	2022-12-08	15:50:00.789	341.45139802	8194.833553	1670514600.789	0	899	2.2325826894	2.2527416007	483.01621523	488.29717284	0.98857847477	734.11210703	25.336511612	-1.191567256	23.939495087	19.137664075	42.326415568	-71.119481667	1	56998.659223	-5.9659223301
60167	2022-12-08	15:50:01.707	341.45140866	8194.833808	1670514601.708	0	899	2.2325826894	2.2527416007	482.81999833	488.09881065	0.98857847477	734.09703377	25.336511612	-1.3582454943	23.939495087	19.114117022	42.326411018	-71.119482662	1	56999.597266	-6.0597266036
60168	2022-12-08	15:50:02.634	341.45141938	8194.834065	1670514602.634	0	899	2.234803734	2.2555232953	482.81999833	488.24050423	1.0148192435	734.10384869	25.336511612	-1.4908292294	23.939495087	19.098949432	42.326406601	-71.119483333	1	57000.519617	-6.203923445
60169	2022-12-08	15:50:03.559	341.45143008	8194.834322	1670514603.559	0	899	2.234803734	2.2555232953	483.05953484	488.48272995	1.0148192435	734.09266026	25.336511612	-1.2157449517	23.939495087	19.133209456	42.326405	-71.119482638	1	57001.41716	-6.3
60170	2022-12-08	15:50:04.493	341.4514409	8194.834582	1670514604.494	0	899	2.2350545338	2.255584859	483.05953484	488.43249955	1.0055232403	734.09164368	25.336511612	-1.1327453852	23.939495087	19.142522812	42.326405	-71.119481667	1	57002.344344	-6.3
60171	2022-12-08	15:50:05.358	341.4514509	8194.834822	1670514605.358	0	899	2.2350441341	2.2555743233	482.61027319	487.97823027	1.0055212768	734.09381346	25.336002312	-1.4216485055	23.939495087	19.127509262	42.326405354	-71.119482021	1	57003.212614	-6.3
60172	2022-12-08	15:50:06.211	341.45146079	8194.835059	1670514606.212	0	899	2.2343010884	2.2547802973	482.61011225	487.96649653	1.0033775978	734.09057617	25.335962296	-1.1913409233	23.939495087	19.142883301	42.326406667	-71.119483078	1	57004.076555	-6.3
60173	2022-12-08	15:50:07.098	341.45147105	8194.835305	1670514607.099	0	899	2.2343010884	2.2547802973	483.36420828	488.72896211	1.0033775978	734.09476981	25.335962296	-1.1444299489	23.939495087	19.143492844	42.326406667	-71.119480249	1	57004.925359	-6.3
60174	2022-12-08	15:50:08.020	341.45148172	8194.835561	1670514608.021	0	899	2.2388067545	2.2586334849	483.36420828	488.5472498	0.96975224264	734.09393715	25.335962296	-1.1350951668	23.939495087	19.142801285	42.326408098	-71.11948	1	57005.858596	-6.3
60175	2022-12-08	15:50:08.894	341.45149184	8194.835804	1670514608.895	0	899	2.2388067545	2.2586334849	483.64695243	488.83302577	0.96975224264	734.10668137	25.335962296	-1.1464456138	23.939495087	19.121461401	42.326407045	-71.119478712	1	57006.772871	-6.3
60176	2022-12-08	15:50:09.855	341.45150295	8194.836071	1670514609.855	0	899	2.2360259574	2.2564031013	483.64577618	488.98272351	0.99765889662	734.10040809	25.335670459	-1.1449365458	23.939495087	19.131615898	42.326406667	-71.119479556	1	57007.733728	-6.3
60177	2022-12-08	15:50:10.822	341.45151416	8194.83634	1670514610.823	0	899	2.236020074	2.2563971416	483.06665184	488.39720268	0.99765779496	734.10652817	25.335382462	-1.1728653758	23.939495087	19.141667903	42.326405483	-71.11948	1	57008.710071	-6.3
60178	2022-12-08	15:50:11.709	341.45152441	8194.836586	1670514611.709	0	899	2.2359849371	2.2564337061	483.06665184	488.41607951	1.0011520574	734.09956047	25.335382462	-1.3240108158	23.939495087	19.122615663	42.326405	-71.119480959	1	57009.57512	-6.3
60179	2022-12-08	15:50:12.556	341.45153422	8194.836821	1670514612.557	0	899	2.2359849371	2.2564337061	482.87160415	488.21887188	1.0011520574	734.08343506	25.335382462	-1.1652984619	23.939495087	19.120555878	42.326405	-71.119482374	1	57010.42437	-6.3
60180	2022-12-08	15:50:13.411	341.45154412	8194.837059	1670514613.412	0	899	2.2390970844	2.2588455776	482.87160415	488.02822427	0.96583486197	734.08739062	25.335382462	-1.164479243	23.939495087	19.12026015	42.326405513	-71.119483333	1	57011.307615	-6.3
60181	2022-12-08	15:50:14.312	341.45155454	8194.837309	1670514614.312	0	899	2.2390970844	2.2588455776	483.22209761	488.38246068	0.96583486197	734.09954834	25.335382462	-1.1343729496	23.939495087	19.109392166	42.326406667	-71.119482979	1	57012.212614	-6.3
60182	2022-12-08	15:50:15.150	341.45156424	8194.837542	1670514615.15	0	899	2.2386327967	2.2595299138	483.22075555	488.68296384	1.0217008056	734.06786826	25.335049193	-1.3863574969	23.939495087	19.106153829	42.326406774	-71.119481774	1	57013.064128	-6.3
60183	2022-12-08	15:50:15.987	341.45157394	8194.837774	1670514615.988	0	899	2.2386290021	2.2595260688	483.81300681	489.28190582	1.0217000788	734.07550696	25.334863663	-1.2203368162	23.939495087	19.132587281	42.326408173	-71.119483173	1	57013.903808	-6.3
60184	2022-12-08	15:50:16.898	341.45158448	8194.838027	1670514616.899	0	899	2.2417278239	2.2623453826	483.81300681	489.20114308	1.0067781605	734.07521916	25.334863663	-1.3636565872	23.939495087	19.110536487	42.326408333	-71.119483333	1	57014.803748	-6.3
60185	2022-12-08	15:50:17.723	341.45159402	8194.838256	1670514617.723	0	899	2.2417278239	2.2623453826	483.2616079	488.64360335	1.0067781605	734.09094238	25.334863663	-1.4354889393	23.939495087	19.099668503	42.326409345	-71.119484345	1	57015.606796	-6.3
60186	2022-12-08	15:50:18.635	341.45160458	8194.83851	1670514618.636	0	899	2.2405375393	2.2607629821	483.2616079	488.54386265	0.98832198934	734.08020383	25.334863663	-1.4798990835	23.939495087	19.105120097	42.32641	-71.119485889	1	57016.533613	-6.3
60187	2022-12-08	15:50:19.510	341.45161471	8194.838753	1670514619.511	0	899	2.2405337416	2.2607591355	483.00006729	488.27945949	0.98832128628	734.08655715	25.334678132	-1.3801163735	23.939495087	19.116171603	42.32641	-71.119487334	1	57017.400558	-6.3
60188	2022-12-08	15:50:20.448	341.45162557	8194.839014	1670514620.449	0	899	2.2424934613	2.2622811378	482.99872583	488.15911442	0.96628153829	734.09672334	25.334344864	-1.1686615612	23.939495087	19.137676643	42.326410513	-71.119488846	1	57018.307773	-6.3
60189	2022-12-08	15:50:21.348	341.45163597	8194.839263	1670514621.348	0	899	2.2424934613	2.2622811378	483.31450171	488.47826407	0.96628153829	734.09896103	25.334344864	-1.1327453852	23.939495087	19.141082764	42.326411667	-71.119491222	1	57019.244399	-6.3
60190	2022-12-08	15:50:22.262	341.45164655	8194.839517	1670514622.262	0	899	2.2429095625	2.2635566136	483.31450171	488.70195508	1.0076788099	734.10965754	25.334344864	-1.1327453852	23.939495087	19.141687545	42.32641138	-71.119496722	1	57020.172172	-6.3
60191	2022-12-08	15:50:23.200	341.45165741	8194.839778	1670514623.2	0	899	2.2429095625	2.2635566136	483.67587033	489.06735184	1.0076788099	734.0857746	25.334344864	-1.1604909155	23.939495087	19.139440865	42.326410354	-71.119505531	1	57021.10622	-6.3106220096
60192	2022-12-08	15:50:24.036	341.45166708	8194.84001	1670514624.036	0	899	2.2453133787	2.2657845818	483.67587033	489.01561205	0.99811413144	734.08951594	25.334344864	-1.1354832602	23.939495087	19.143065787	42.326413021	-71.119509531	1	57021.90622	-6.3906220096
60193	2022-12-08	15:50:24.923	341.45167735	8194.840256	1670514624.923	0	899	2.2453066832	2.2657777994	483.36689104	488.7032149	0.99811288233	734.08198153	25.334018467	-1.1608143184	23.939495087	19.142923178	42.326416009	-71.119511338	1	57022.802645	-6.4
60194	2022-12-08	15:50:25.746	341.45168688	8194.840485	1670514625.746	0	899	2.2456229529	2.2666128226	483.366116	488.83714959	1.0230287894	734.09074756	25.333826065	-1.17063413	23.939495087	19.142448804	42.326417685	-71.119512685	1	57023.611273	-6.4611273081
60195	2022-12-08	15:50:26.558	341.45169627	8194.840711	1670514626.558	0	899	2.2456229529	2.2666128226	483.13420894	488.60261765	1.0230287894	734.09631348	25.333826065	-1.1408835649	23.939495087	19.142162323	42.326419032	-71.119513333	1	57024.419125	-6.5
60196	2022-12-08	15:50:27.368	341.45170566	8194.840936	1670514627.369	0	899	2.2470090201	2.2674821177	483.13420894	488.46443231	0.99745920175	734.08999007	25.333826065	-1.1697933255	23.939495087	19.142665055	42.326420394	-71.119512939	1	57025.236686	-6.5236686391
60197	2022-12-08	15:50:28.210	341.45171541	8194.84117	1670514628.211	0	899	2.2470090201	2.2674821177	483.36174441	488.69447809	0.99745920175	734.08373175	25.333826065	-1.1311177015	23.939495087	19.140361786	42.326421436	-71.119511667	1	57026.069176	-6.6
60198	2022-12-08	15:50:29.065	341.45172529	8194.841407	1670514629.065	0	899	2.2496174254	2.2701911169	483.36174441	488.71450489	1.0011640801	734.08833364	25.333826065	-1.1311177015	23.939495087	19.14154227	42.32641854	-71.119511667	1	57026.937945	-6.6
60199	2022-12-08	15:50:29.930	341.4517353	8194.841647	1670514629.93	0	899	2.2496174254	2.2701911169	483.63035999	488.98609512	1.0011640801	734.07763672	25.333826065	-1.1311177015	23.939495087	19.142162323	42.326415648	-71.119511667	1	57027.805611	-6.6805611222
60200	2022-12-08	15:50:30.819	341.45174559	8194.841894	1670514630.819	0	899	2.2479228127	2.268599049	483.62876591	489.01529439	1.0068602524	734.07102592	25.333430549	-1.1566535219	23.939495087	19.134547341	42.326412817	-71.119510575	1	57028.655042	-6.7655042413
60201	2022-12-08	15:50:31.694	341.45175572	8194.842137	1670514631.694	0	899	2.2479190272	2.268595214	483.00430587	488.38387544	1.0068595408	734.06467908	25.333246231	-1.1809713075	23.939495087	19.132257916	42.326410746	-71.119509079	1	57029.55266	-6.8
60202	2022-12-08	15:50:32.612	341.45176635	8194.842392	1670514632.613	0	899	2.2484351297	2.2690280611	483.00430587	488.36094025	1.002613993	734.07394146	25.333246231	-1.2219105691	23.939495087	19.131549886	42.32641	-71.119507512	1	57030.492711	-6.8
60203	2022-12-08	15:50:33.572	341.45177747	8194.842659	1670514633.573	0	899	2.2484351297	2.2690280611	483.19717915	488.55595255	1.002613993	734.07148632	25.333246231	-1.2830823028	23.939495087	19.116439718	42.32641	-71.119505181	1	57031.445575	-6.8
60204	2022-12-08	15:50:34.499	341.45178818	8194.842916	1670514634.499	0	899	2.2494619371	2.2701874437	483.19568659	488.58654238	1.0085533868	734.04456213	25.332875574	-1.158927938	23.939495087	19.142570559	42.326409354	-71.119501395	1	57032.387589	-6.8387589013
60205	2022-12-08	15:50:35.451	341.45179921	8194.843181	1670514635.452	0	899	2.2494607742	2.2701862655	483.05716177	488.44647091	1.008553168	734.04552899	25.332818985	-1.2006648913	23.939495087	19.141034423	42.326408938	-71.119497123	1	57033.362978	-6.9362978283
60206	2022-12-08	15:50:36.388	341.45181005	8194.843441	1670514636.388	0	899	2.2510690499	2.2714331056	483.05716177	488.34851768	0.99042085986	734.05068586	25.332818985	-1.2173833847	23.939495087	19.140361786	42.326410518	-71.119495	1	57034.31068	-7
60207	2022-12-08	15:50:37.283	341.45182042	8194.84369	1670514637.284	0	899	2.2510690499	2.2714331056	483.18586915	488.47863491	0.99042085986	734.06084275	25.332818985	-1.2283026533	23.939495087	19.139927138	42.326411667	-71.119495316	1	57035.189409	-7
60208	2022-12-08	15:50:38.127	341.45183017	8194.843924	1670514638.127	0	899	2.2520456219	2.27202631	483.18586915	488.37655406	0.97152177221	734.06658612	25.332818985	-1.1298457368	23.939495087	19.143259339	42.326411593	-71.119496593	1	57036.044298	-7
60209	2022-12-08	15:50:39.038	341.45184072	8194.844177	1670514639.038	0	899	2.2520456219	2.27202631	483.67796615	488.87393747	0.97152177221	734.07000732	25.332818985	-1.1278623343	23.939495087	19.142162323	42.326410162	-71.119495162	1	57036.902922	-7
60210	2022-12-08	15:50:39.884	341.45185051	8194.844412	1670514639.884	0	899	2.2516304152	2.2717781551	483.67697556	488.91742712	0.97975135088	734.0667478	25.332573228	-1.1340711456	23.939495087	19.142162323	42.32641	-71.119492481	1	57037.755849	-7
60211	2022-12-08	15:50:40.729	341.45186029	8194.844647	1670514640.729	0	899	2.2516235428	2.2717711952	483.47290842	488.7111422	0.9797500959	734.05920653	25.332239151	-1.1732318899	23.939495087	19.137812128	42.326408099	-71.119490716	1	57038.570217	-7.0570216777
60212	2022-12-08	15:50:41.631	341.45187073	8194.844898	1670514641.631	0	899	2.2529386474	2.2733952781	483.47290842	488.7885161	0.99406459131	734.07747382	25.332239151	-1.1611484668	23.939495087	19.139390617	42.326405845	-71.119489179	1	57039.492818	-7.1
60213	2022-12-08	15:50:42.553	341.45188141	8194.845154	1670514642.554	0	899	2.2529386474	2.2733952781	483.44144251	488.75670423	0.99406459131	734.08634494	25.332239151	-1.1331118701	23.939495087	19.143201512	42.326405	-71.119488333	1	57040.472505	-7.1
60214	2022-12-08	15:50:43.479	341.45189212	8194.845411	1670514643.479	0	899	2.254475495	2.2750677646	483.44144251	488.78836035	0.99992018023	734.08431623	25.332239151	-1.1356125857	23.939495087	19.140994495	42.326405	-71.119488333	1	57041.395146	-7.1
60215	2022-12-08	15:50:44.423	341.45190304	8194.845673	1670514644.423	0	899	2.2544724311	2.2750646609	482.9185033	488.25963429	0.99991960995	734.09214449	25.332090403	-1.1440095641	23.939495087	19.125697925	42.326405	-71.119488333	1	57042.302545	-7.1
60216	2022-12-08	15:50:45.316	341.45191339	8194.845921	1670514645.317	0	899	2.2560648379	2.2760853785	482.91713684	488.10602363	0.97172350188	734.08897228	25.33175087	-1.1734366417	23.939495087	19.140722275	42.326405284	-71.119488333	1	57043.170166	-7.1
60217	2022-12-08	15:50:46.196	341.45192356	8194.846166	1670514646.196	0	899	2.2560648379	2.2760853785	482.92722309	488.11621826	0.97172350188	734.09489875	25.33175087	-1.16405878	23.939495087	19.141552338	42.326406868	-71.119488333	1	57044.120755	-7.1
60218	2022-12-08	15:50:47.099	341.45193403	8194.846417	1670514647.1	0	899	2.2604177489	2.2813984058	482.92722309	488.35505528	1.015952498	734.10736529	25.33175087	-1.1631210111	23.939495087	19.138982748	42.326408289	-71.119488333	1	57044.973585	-7.1
60219	2022-12-08	15:50:47.960	341.45194399	8194.846656	1670514647.961	0	899	2.2604177489	2.2813984058	483.26257208	488.69417341	1.015952498	734.10888834	25.33175087	-1.1711407095	23.939495087	19.138052745	42.326408333	-71.119491072	1	57045.821499	-7.1
60220	2022-12-08	15:50:48.846	341.45195425	8194.846902	1670514648.847	0	899	2.2581660664	2.2786270832	483.26257208	488.56468294	0.99199483769	734.10875333	25.33175087	-1.1750643253	23.939495087	19.138921738	42.326408333	-71.119491667	1	57046.684466	-7.1
60221	2022-12-08	15:50:49.697	341.4519641	8194.847138	1670514649.698	0	899	2.2581620635	2.2786230287	483.53186225	488.83692363	0.99199409974	734.11185278	25.331556851	-1.1576020907	24.038446313	19.131767286	42.326408333	-71.119492573	1	57047.54395	-7.1
60222	2022-12-08	15:50:50.543	341.45197389	8194.847373	1670514650.544	0	899	2.2582417889	2.2790576853	483.5306765	488.92773658	1.0090095016	734.12009334	25.331262589	-1.1323034077	24.172030468	19.121727179	42.326408333	-71.119493333	1	57048.432692	-7.1
60223	2022-12-08	15:50:51.437	341.45198422	8194.847621	1670514651.437	0	899	2.2582417889	2.2790576853	483.17811014	488.57123496	1.0090095016	734.12858935	25.331262589	-1.1448718965	23.939495087	19.12096088	42.326408333	-71.119492765	1	57049.341188	-7.1
60224	2022-12-08	15:50:52.322	341.45199448	8194.847867	1670514652.323	0	899	2.2592535916	2.2799387983	483.17811014	488.53490543	1.0022870725	734.12305375	25.331262589	-1.1375744209	23.939495087	19.099949919	42.326408333	-71.119491344	1	57050.193382	-7.1
60225	2022-12-08	15:50:53.230	341.45200499	8194.84812	1670514653.231	0	899	2.2592535916	2.2799387983	483.57911652	488.9403576	1.0022870725	734.10760498	25.331262589	-1.1294900179	23.939495087	19.142162323	42.326408537	-71.119489796	1	57051.122488	-7.1
60226	2022-12-08	15:50:54.131	341.45201541	8194.84837	1670514654.131	0	899	2.260700707	2.2807626524	483.57895037	488.7750172	0.97173625525	734.10183332	25.331221359	-1.1330794609	23.939495087	19.140409722	42.326409973	-71.11948836	1	57051.983732	-7.1
60227	2022-12-08	15:50:55.010	341.45202559	8194.848614	1670514655.011	0	899	2.2606908431	2.2807526639	483.54744291	488.74316158	0.97173447592	734.11162481	25.33074379	-1.1408835649	23.939495087	19.142522812	42.326411562	-71.119488333	1	57052.937025	-7.1
60228	2022-12-08	15:50:55.914	341.45203605	8194.848865	1670514655.915	0	899	2.2608785862	2.2816619923	483.54744291	488.9299528	1.0062847021	734.09564815	25.33074379	-1.1588309395	23.939495087	19.143316395	42.326413037	-71.119489704	1	57053.822157	-7.1
60229	2022-12-08	15:50:56.752	341.45204574	8194.849098	1670514656.752	0	899	2.2608785862	2.2816619923	483.32171619	488.70171344	1.0062847021	734.09399414	25.33074379	-1.1652984619	23.939495087	19.143602371	42.326413333	-71.119491091	1	57054.654655	-7.1
60230	2022-12-08	15:50:57.625	341.45205584	8194.84934	1670514657.625	0	899	2.2626878443	2.2835076969	483.32171619	488.70684841	1.0072345736	734.1071167	25.33074379	-1.154163558	24.076377616	19.142889238	42.326413333	-71.119492562	1	57055.537131	-7.1
60231	2022-12-08	15:50:58.548	341.45206653	8194.849597	1670514658.548	0	899	2.2626878443	2.2835076969	483.8962675	489.28780134	1.0072345736	734.10589317	25.33074379	-1.1658049932	23.939495087	19.140636444	42.326412564	-71.119494872	1	57056.461538	-7.1
60232	2022-12-08	15:50:59.450	341.45207697	8194.849847	1670514659.45	0	899	2.2653097153	2.2861839679	483.89591379	489.29528981	1.0086841945	734.08991853	25.330656077	-1.1348795764	23.939495087	19.141275014	42.326411667	-71.119497271	1	57057.362525	-7.1
60233	2022-12-08	15:51:00.361	341.45208752	8194.850101	1670514660.362	0	899	2.2653026881	2.2861768486	483.90889735	489.30841113	1.0086828814	734.09381104	25.330316544	-1.1620430946	23.939495087	19.137840271	42.326411224	-71.119499219	1	57058.265552	-7.1
60234	2022-12-08	15:51:01.250	341.4520978	8194.850347	1670514661.25	0	899	2.2651524333	2.2849103624	483.90889735	489.01948923	0.95527345686	734.09258023	25.330316544	-1.4401671492	23.939495087	19.120712849	42.32641	-71.119501842	1	57059.105435	-7.1
60235	2022-12-08	15:51:02.128	341.45210797	8194.850591	1670514662.129	0	899	2.2651524333	2.2849103624	483.9659359	489.07713017	0.95527345686	734.08397104	25.330316544	-1.3064731288	23.939495087	19.130963269	42.326409909	-71.119503243	1	57060.054369	-7.0945631068
60236	2022-12-08	15:51:03.029	341.4521184	8194.850842	1670514663.03	0	899	2.2658580678	2.2868419309	483.9659359	489.39318798	1.0136890408	734.09053373	25.330316544	-1.1435568759	23.939495087	19.142296254	42.326408451	-71.119501785	1	57060.929126	-7.0070873786
60237	2022-12-08	15:51:03.927	341.4521288	8194.851091	1670514663.928	0	899	2.2658580678	2.2868419309	484.33100657	489.76235259	1.0136890408	734.07558618	25.330316544	-1.1312363021	23.939495087	19.142300789	42.326408333	-71.119500351	1	57061.789474	-7
60238	2022-12-08	15:51:04.831	341.45213925	8194.851342	1670514664.831	0	899	2.2657756614	2.286600021	484.33015005	489.72031867	1.0060901698	734.09154263	25.330104335	-1.156955359	23.939495087	19.139658138	42.326407138	-71.119498804	1	57062.717437	-7
60239	2022-12-08	15:51:05.690	341.4521492	8194.851581	1670514665.691	0	899	2.2657667878	2.2865910313	484.35799763	489.74846721	1.0060885162	734.08694963	25.329675674	-1.2095037841	23.939495087	19.112163076	42.326405724	-71.119498333	1	57063.56555	-7
60240	2022-12-08	15:51:06.526	341.45215888	8194.851813	1670514666.527	0	899	2.2659907753	2.2867756418	484.35799763	489.73772189	1.004105018	734.10582203	25.329675674	-1.204362154	23.939495087	19.100028992	42.326404342	-71.119498333	1	57064.395036	-7
60241	2022-12-08	15:51:07.400	341.45216898	8194.852056	1670514667.4	0	899	2.2659907753	2.2867756418	483.87207298	489.24640011	1.004105018	734.09754428	25.329675674	-1.1959327925	23.939495087	19.135398814	42.326403333	-71.119497415	1	57065.275598	-7
60242	2022-12-08	15:51:08.315	341.45217957	8194.85231	1670514668.315	0	899	2.2675011807	2.287967992	483.87207298	489.16047393	0.98822468041	734.09300666	25.329675674	-1.2011067867	23.939495087	19.138561249	42.326403333	-71.119495	1	57066.160732	-7
60243	2022-12-08	15:51:09.190	341.45218971	8194.852553	1670514669.191	0	899	2.2675011807	2.287967992	483.94744819	489.23667295	0.98822468041	734.08148193	25.329675674	-1.2011067867	23.939495087	19.138561249	42.326403333	-71.119494915	1	57067.051051	-7
60244	2022-12-08	15:51:10.102	341.45220027	8194.852806	1670514670.103	0	899	2.2653720103	2.2867274225	483.94628424	489.47078592	1.0316895038	734.09462874	25.329387071	-1.2483518676	24.046692248	19.132389069	42.326403333	-71.119493393	1	57067.963964	-7
60245	2022-12-08	15:51:11.036	341.45221106	8194.853066	1670514671.036	0	899	2.2653691408	2.2867245145	484.13251676	489.65914141	1.0316889553	734.10051561	25.329248428	-1.1343729496	24.188522339	19.140001297	42.326404831	-71.119491835	1	57068.898798	-7
60246	2022-12-08	15:51:11.931	341.45222144	8194.853314	1670514671.932	0	899	2.2692597761	2.290342927	484.13251676	489.5791825	1.0169285932	734.08863922	25.329248428	-1.1319799897	24.188522339	19.139118915	42.326405	-71.119490275	1	57069.835084	-7
60247	2022-12-08	15:51:12.789	341.45223135	8194.853553	1670514672.789	0	899	2.2692597761	2.290342927	484.07242253	489.51841219	1.0169285932	734.08027942	25.329248428	-1.1359575166	24.183574778	19.13744238	42.326405	-71.119487863	1	57070.641026	-7
60248	2022-12-08	15:51:13.671	341.45224156	8194.853798	1670514673.671	0	899	2.2708645017	2.2917618282	484.07242253	489.46649769	1.0073414402	734.0646431	25.329248428	-1.2919967167	23.939495087	19.121778526	42.326404127	-71.119486667	1	57071.523504	-7
60249	2022-12-08	15:51:14.502	341.45225118	8194.854028	1670514674.502	0	899	2.2708554488	2.2917526566	483.47035675	488.85771391	1.0073397549	734.07004613	25.328812088	-1.1352245381	23.939495087	19.134458921	42.326402728	-71.119487272	1	57072.363208	-7
60250	2022-12-08	15:51:15.394	341.45226152	8194.854276	1670514675.395	0	899	2.2686940038	2.289059703	483.47002452	488.72510815	0.98287357446	734.07195722	25.32872963	-1.1360006332	23.939495087	19.132799149	42.326401278	-71.119488333	1	57073.232906	-6.9767094017
60251	2022-12-08	15:51:16.328	341.45227231	8194.854536	1670514676.328	0	899	2.2686940038	2.289059703	484.08754457	489.34934034	0.98287357446	734.09021805	25.32872963	-1.1673249219	23.939495087	19.127258983	42.32639963	-71.119487963	1	57074.222107	-6.9
60252	2022-12-08	15:51:17.240	341.45228287	8194.854789	1670514677.24	0	899	2.2720553571	2.2925017115	484.08754457	489.36238808	0.98528454589	734.0697745	25.32872963	-1.2039956028	23.939495087	19.140173034	42.326398072	-71.119486667	1	57075.156805	-6.9
60253	2022-12-08	15:51:18.194	341.45229391	8194.855054	1670514678.194	0	899	2.2720553571	2.2925017115	483.83141705	489.10346967	0.98528454589	734.08288574	25.32872963	-1.1620430946	23.939495087	19.142162323	42.326396504	-71.119486667	1	57076.097633	-6.9
60254	2022-12-08	15:51:19.019	341.45230346	8194.855283	1670514679.019	0	899	2.2721421776	2.2929066369	483.83141705	489.18544406	1.0004369184	734.07364316	25.32872963	-1.1773926249	23.939495087	19.137917348	42.326395148	-71.119486667	1	57076.911243	-6.9
60255	2022-12-08	15:51:19.907	341.45231374	8194.85553	1670514679.907	0	899	2.2721388212	2.2929032368	483.72646796	489.07933026	1.0004362982	734.07147823	25.328567947	-1.1898102223	23.939495087	19.13562762	42.326395	-71.119487903	1	57077.741636	-6.9
60256	2022-12-08	15:51:20.770	341.45232374	8194.85577	1670514680.771	0	899	2.2739422697	2.2951737457	483.72465928	489.19379035	1.0219274711	734.07559629	25.328119278	-1.1612238781	23.939495087	19.139121188	42.326396026	-71.119490385	1	57078.615546	-6.9
60257	2022-12-08	15:51:21.661	341.45233405	8194.856017	1670514681.662	0	899	2.2739422697	2.2951737457	483.87552534	489.34636215	1.0219274711	734.06798104	25.328119278	-1.1471570596	23.939495087	19.135961684	42.326396667	-71.119492543	1	57079.526052	-6.9
60258	2022-12-08	15:51:22.526	341.45234405	8194.856257	1670514682.526	0	899	2.2745807169	2.2951194155	483.87552534	489.16602508	0.98860565366	734.0612029	25.328119278	-1.1734689798	23.939495087	19.125189181	42.326396667	-71.119494018	1	57080.410714	-6.9
60259	2022-12-08	15:51:23.413	341.45235432	8194.856504	1670514683.413	0	899	2.2745807169	2.2951194155	483.33591179	488.62051162	0.98860565366	734.06724902	25.328119278	-1.1859728579	23.939495087	19.11439475	42.326396131	-71.119495	1	57081.321499	-6.9
60260	2022-12-08	15:51:24.288	341.45236444	8194.856747	1670514684.288	0	899	2.2774290416	2.2986715476	483.33582631	488.79501842	1.0209025399	734.07816785	25.328098057	-1.2090618697	23.939495087	19.134226944	42.326395298	-71.119495596	1	57082.178947	-6.9
60261	2022-12-08	15:51:25.144	341.45237435	8194.856984	1670514685.144	0	899	2.2774199583	2.2986623437	483.88239202	489.34774824	1.0209008311	734.09179607	25.327661514	-1.1718090773	23.939495087	19.104351044	42.326396663	-71.119498327	1	57082.998086	-6.9
60262	2022-12-08	15:51:25.976	341.45238399	8194.857216	1670514685.977	0	899	2.2767577208	2.2972658083	483.88239202	489.16000611	0.98620992065	734.08784778	25.327661514	-1.1490434819	23.939495087	19.120719985	42.326398146	-71.119499813	1	57083.887821	-6.9
60263	2022-12-08	15:51:26.851	341.45239412	8194.857459	1670514686.852	0	899	2.2767577208	2.2972658083	484.61083826	489.89639738	0.98620992065	734.09777832	25.327661514	-1.2320321798	23.939495087	19.097148895	42.326399543	-71.11950121	1	57084.72573	-6.9
60264	2022-12-08	15:51:27.707	341.45240403	8194.857697	1670514687.708	0	899	2.2784147823	2.2995888311	484.61083826	490.06439259	1.0172066102	734.10013565	25.327661514	-1.3795881785	23.939495087	19.112602512	42.326400944	-71.119501667	1	57085.566132	-6.9
60265	2022-12-08	15:51:28.592	341.45241427	8194.857942	1670514688.593	0	899	2.2784147823	2.2995888311	484.05385831	489.50114468	1.0172066102	734.1016684	25.327661514	-1.4971457601	23.939495087	19.119346442	42.326401667	-71.11950241	1	57086.445759	-6.9
60266	2022-12-08	15:51:29.520	341.45242501	8194.8582	1670514689.521	0	899	2.2797794105	2.3000249465	484.05373602	489.25858295	0.97241620403	734.11080225	25.327631199	-1.4742508187	23.939495087	19.094514531	42.326401667	-71.119503985	1	57087.391026	-6.9
60267	2022-12-08	15:51:30.440	341.45243565	8194.858456	1670514690.44	0	899	2.2797705072	2.3000159306	484.46053146	489.66974388	0.97241461034	734.09552002	25.327203751	-1.6535946131	23.939495087	19.077701569	42.326402231	-71.119506129	1	57088.338835	-6.9
60268	2022-12-08	15:51:31.335	341.45244601	8194.858704	1670514691.335	0	899	2.2790476745	2.3007366305	484.46053146	490.04368165	1.0414230713	734.11228771	25.327203751	-1.3348870396	24.082974364	19.120957772	42.326403333	-71.119509037	1	57089.211045	-6.9
60269	2022-12-08	15:51:32.203	341.45245606	8194.858946	1670514692.204	0	899	2.2790476745	2.3007366305	484.21838597	489.79874556	1.0414230713	734.11110379	25.327203751	-1.1718090773	23.939495087	19.13820076	42.326403333	-71.119511909	1	57090.072555	-6.9
60270	2022-12-08	15:51:33.098	341.45246641	8194.859194	1670514693.098	0	899	2.2810395869	2.3027447564	484.21838597	489.79803905	1.0412927228	734.11738192	25.327203751	-1.2009127574	24.117607294	19.141292029	42.326403333	-71.119515019	1	57091.01131	-6.9
60271	2022-12-08	15:51:34.053	341.45247748	8194.859459	1670514694.054	0	899	2.2810395869	2.3027447564	483.76808287	489.34254711	1.0412927228	734.12815119	25.327203751	-1.2092019201	24.158836971	19.141878911	42.326403333	-71.119516521	1	57091.912347	-6.9
60272	2022-12-08	15:51:34.940	341.45248774	8194.859706	1670514694.941	0	899	2.2840313518	2.3043112773	483.76640684	488.96729843	0.97225607177	734.12635975	25.326788024	-1.1417890803	24.139046726	19.139717961	42.326404723	-71.119516667	1	57092.834034	-6.9
60273	2022-12-08	15:51:35.842	341.45249817	8194.859956	1670514695.842	0	899	2.2840292009	2.3043090992	483.89773165	489.10003301	0.97225568754	734.12242884	25.326684952	-1.1321417409	24.031849564	19.140134988	42.326406203	-71.119516667	1	57093.72206	-6.9
60274	2022-12-08	15:51:36.713	341.45250825	8194.860198	1670514696.713	0	899	2.2828420153	2.3030924887	483.89773165	489.09517735	0.97135785749	734.12175948	25.326684952	-1.1327453852	23.939495087	19.140001297	42.32640859	-71.119514744	1	57094.576923	-6.8423076923
60275	2022-12-08	15:51:37.573	341.45251822	8194.860437	1670514697.574	0	899	2.2828420153	2.3030924887	484.14507652	489.34517889	0.97135785749	734.12781893	25.326684952	-1.1458743732	23.939495087	19.141661789	42.326412197	-71.119512601	1	57095.439471	-6.8
60276	2022-12-08	15:51:38.479	341.45252869	8194.860689	1670514698.479	0	899	2.2842050943	2.3045372632	484.14507652	489.36307497	0.97466512773	734.1287575	25.326684952	-1.1563948282	23.939495087	19.142978289	42.326417909	-71.119510503	1	57096.349112	-6.8
60277	2022-12-08	15:51:39.367	341.45253897	8194.860935	1670514699.367	0	899	2.2842050943	2.3045372632	483.85625866	489.07114431	0.97466512773	734.13543701	25.326684952	-1.1587878466	23.939495087	19.143241882	42.326423714	-71.119507191	1	57097.228457	-6.8
60278	2022-12-08	15:51:40.200	341.45254861	8194.861167	1670514700.2	0	899	2.2842599883	2.3053442515	483.85449921	489.2625076	1.0103645454	734.1411056	25.326248611	-1.1505740731	23.939495087	19.142333909	42.326425	-71.119503227	1	57098.06409	-6.8
60279	2022-12-08	15:51:41.051	341.45255846	8194.861403	1670514701.051	0	899	2.2842582674	2.305342508	483.92284233	489.33161286	1.010364226	734.13676483	25.326166153	-1.1546270295	23.939495087	19.140612192	42.326425	-71.119501784	1	57098.929807	-6.8
60280	2022-12-08	15:51:41.983	341.45256926	8194.861662	1670514701.984	0	899	2.2867210025	2.3081017087	483.92284233	489.40189566	1.0233461463	734.12638239	25.326166153	-1.1620430946	23.939495087	19.138561249	42.32642642	-71.119498826	1	57099.852071	-6.8
60281	2022-12-08	15:51:42.871	341.45257954	8194.861909	1670514702.872	0	899	2.2867210025	2.3081017087	483.72107635	489.19784525	1.0233461463	734.12558206	25.326166153	-1.1832564903	24.074728429	19.137973962	42.326425472	-71.119497139	1	57100.716505	-6.8
60282	2022-12-08	15:51:43.710	341.45258924	8194.862142	1670514703.71	0	899	2.2879476682	2.30899126	483.72107635	489.10843024	1.0068227832	734.136435	25.326166153	-1.2429838449	24.15388941	19.131370039	42.326425972	-71.119495694	1	57101.583333	-6.8
60283	2022-12-08	15:51:44.565	341.45259913	8194.862379	1670514704.565	0	899	2.2879443222	2.3089878702	484.53105582	489.92742736	1.0068221653	734.12824497	25.326006087	-1.4936856781	24.048341435	19.106611517	42.326427408	-71.119494258	1	57102.444976	-6.8
60284	2022-12-08	15:51:45.473	341.45260965	8194.862632	1670514705.474	0	899	2.2861005729	2.306974349	484.53022342	489.887292	0.99957114473	734.12199513	25.325799942	-1.4012004469	24.188522339	19.127860076	42.326428333	-71.119493333	1	57103.33469	-6.8
60285	2022-12-08	15:51:46.322	341.45261948	8194.862867	1670514706.323	0	899	2.2861005729	2.306974349	484.38336444	489.73880931	0.99957114473	734.12064912	25.325799942	-1.1311177015	24.188522339	19.142522812	42.326428333	-71.119493333	1	57104.198372	-6.8
60286	2022-12-08	15:51:47.233	341.45263002	8194.863121	1670514707.234	0	899	2.2893873119	2.3099963831	484.38336444	489.6631627	0.98560426403	734.09737694	25.325799942	-1.1297702813	24.188522339	19.135070258	42.326428914	-71.11949256	1	57105.116038	-6.8
60287	2022-12-08	15:51:48.144	341.45264056	8194.863373	1670514708.144	0	899	2.2893873119	2.3099963831	484.0778473	489.35431542	0.98560426403	734.09117723	25.325799942	-1.1439772529	24.188522339	19.137640606	42.326433206	-71.119486836	1	57105.974528	-6.8
60288	2022-12-08	15:51:49.000	341.45265047	8194.863611	1670514709.001	0	899	2.2872001906	2.3078975712	484.0778473	489.38204452	0.99072771002	734.0767798	25.325799942	-1.1415843	23.984023138	19.14266244	42.326439146	-71.119483761	1	57106.871849	-6.8
60289	2022-12-08	15:51:49.881	341.45266066	8194.863856	1670514709.881	0	899	2.2871929265	2.3078902135	484.22558875	489.53139767	0.99072638957	734.05036411	25.325452325	-1.1633581784	23.939495087	19.140781403	42.326444836	-71.119483333	1	57107.725359	-6.8
60290	2022-12-08	15:51:50.763	341.45267087	8194.864101	1670514710.763	0	899	2.2873269067	2.3085517021	484.22452852	489.66549671	1.0156857545	734.03814697	25.32518959	-1.1815749407	23.939495087	19.138921738	42.326449743	-71.119482308	1	57108.615305	-6.8615305067
60291	2022-12-08	15:51:51.602	341.45268059	8194.864334	1670514711.603	0	899	2.2873269067	2.3085517021	484.28246557	489.72408476	1.0156857545	734.0339218	25.32518959	-1.3279775381	24.066482493	19.117732244	42.326451667	-71.119481667	1	57109.441093	-6.9
60292	2022-12-08	15:51:52.526	341.45269128	8194.864591	1670514712.527	0	899	2.2904208064	2.3107553857	484.28246557	489.48837218	0.97215759134	734.02906486	25.32518959	-1.3819488074	24.188522339	19.108712493	42.326452237	-71.119481667	1	57110.342296	-6.9
60293	2022-12-08	15:51:53.441	341.45270187	8194.864845	1670514713.442	0	899	2.2904208064	2.3107553857	484.29222167	489.49823316	0.97215759134	734.02740479	25.32518959	-1.1294900179	24.188522339	19.141801834	42.326453814	-71.119482147	1	57111.288223	-6.9
60294	2022-12-08	15:51:54.369	341.45271262	8194.865103	1670514714.37	0	899	2.2914047678	2.3122098534	484.29222167	489.61662806	0.99402593398	734.03195211	25.32518959	-1.1294900179	23.951039396	19.119479944	42.326455387	-71.119483333	1	57112.232264	-6.9
60295	2022-12-08	15:51:55.303	341.45272343	8194.865362	1670514715.304	0	899	2.2913978372	2.3122028333	484.15861895	489.48154965	0.99402467229	734.04561388	25.324858545	-1.1406680346	23.939495087	19.135718756	42.326456915	-71.119483333	1	57113.148914	-6.9
60296	2022-12-08	15:51:56.164	341.45273339	8194.865601	1670514716.165	0	899	2.294233519	2.3154294061	484.15823079	489.57464347	1.0112895224	734.04182808	25.324762344	-1.1311177015	23.939495087	19.142522812	42.326458333	-71.119483274	1	57114.035815	-6.9
60297	2022-12-08	15:51:57.009	341.45274317	8194.865836	1670514717.01	0	899	2.294233519	2.3154294061	484.66765377	490.0897655	1.0112895224	734.03186035	25.324762344	-1.1311177015	23.939495087	19.142522812	42.326458333	-71.119481946	1	57114.832234	-6.9
60298	2022-12-08	15:51:57.861	341.45275302	8194.866073	1670514717.861	0	899	2.2955502488	2.3168487341	484.66765377	490.11293076	1.0155621209	734.05159411	25.324762344	-1.1445700988	23.939495087	19.139521567	42.326459551	-71.119481667	1	57115.730727	-6.9
60299	2022-12-08	15:51:58.740	341.45276321	8194.866317	1670514718.741	0	899	2.2955502488	2.3168487341	484.44108481	489.88381628	1.0155621209	734.04649262	25.324762344	-1.1668183148	23.939495087	19.13739908	42.32646	-71.119480702	1	57116.578755	-6.9
60300	2022-12-08	15:51:59.661	341.45277385	8194.866573	1670514719.661	0	899	2.2945840055	2.3156780495	484.44014486	489.83279573	1.0063223617	734.05270002	25.324529522	-1.1694376358	23.939495087	19.139183247	42.32646	-71.11948	1	57117.491453	-6.9
60301	2022-12-08	15:52:00.519	341.45278378	8194.866811	1670514720.519	0	899	2.2945773704	2.3156713276	484.2192389	489.60942409	1.0063211406	734.04956176	25.324213028	-1.1750643253	23.939495087	19.138561249	42.326458744	-71.119480628	1	57118.376726	-6.9
60302	2022-12-08	15:52:01.420	341.45279421	8194.867061	1670514721.42	0	899	2.2951037504	2.3166660642	484.2192389	489.72807312	1.0282231581	734.06067501	25.324213028	-1.2190109491	24.188522339	19.139282227	42.326457116	-71.119482116	1	57119.269539	-6.9
60303	2022-12-08	15:52:02.253	341.45280385	8194.867293	1670514722.253	0	899	2.2951037504	2.3166660642	485.04627437	490.56451756	1.0282231581	734.06227849	25.324213028	-1.1472756334	23.9889707	19.140147304	42.326458507	-71.119483507	1	57120.104208	-6.9
60304	2022-12-08	15:52:03.154	341.45281428	8194.867543	1670514723.154	0	899	2.2955712341	2.3179722258	485.04627437	490.7784205	1.0676145222	734.07169731	25.324213028	-1.1750643253	24.188522339	19.13820076	42.326459964	-71.119485012	1	57121.007121	-6.8992878942
60305	2022-12-08	15:52:04.058	341.45282475	8194.867794	1670514724.058	0	899	2.2955712341	2.3179722258	484.59389458	490.32069461	1.0676145222	734.06378578	25.324213028	-1.1421878496	23.987321513	19.141692749	42.326455366	-71.119486545	1	57121.926755	-6.8073245168
60306	2022-12-08	15:52:04.993	341.45283558	8194.868054	1670514724.994	0	899	2.2971677292	2.3181381576	484.59290048	489.94953624	0.99936340722	734.06780278	25.323966866	-1.1353107541	23.939495087	19.141899715	42.326448214	-71.119488024	1	57122.814326	-6.7185673893
60307	2022-12-08	15:52:05.917	341.45284627	8194.868311	1670514725.918	0	899	2.2971639285	2.3181343076	484.67451785	490.03205204	0.99936271336	734.06278497	25.323785782	-1.1400751657	23.939495087	19.141241339	42.326441489	-71.119492217	1	57123.776709	-6.6223290598
60308	2022-12-08	15:52:06.816	341.45285668	8194.86856	1670514726.817	0	899	2.2999478438	2.3209130276	484.67451785	490.02422657	0.99791893209	734.07741926	25.323785782	-1.1403015118	24.097817048	19.141866987	42.326435664	-71.119494417	1	57124.65033	-6.5349670123
60309	2022-12-08	15:52:07.703	341.45286694	8194.868807	1670514727.704	0	899	2.2999478438	2.3209130276	485.27667029	490.6330254	0.99791893209	734.06814595	25.323785782	-1.1335537481	24.188522339	19.141978978	42.326431496	-71.119495919	1	57125.551282	-6.5
60310	2022-12-08	15:52:08.542	341.45287666	8194.86904	1670514728.543	0	899	2.2984471084	2.3196418591	485.27667029	490.69533249	1.0093989048	734.07375391	25.323785782	-1.1311177015	24.188522339	19.140361786	42.326429351	-71.119497316	1	57126.389405	-6.4610594796
60311	2022-12-08	15:52:09.446	341.45288711	8194.869291	1670514729.446	0	899	2.2984439847	2.3196386944	485.44406621	490.86459445	1.0093983291	734.07621068	25.323637034	-1.1306218509	24.112659732	19.130488642	42.326428333	-71.119497888	1	57127.267101	-6.4
60312	2022-12-08	15:52:10.322	341.45289726	8194.869534	1670514730.323	0	899	2.3004260701	2.3219296934	485.44269265	490.93761632	1.0230998775	734.07189093	25.323297501	-1.1533119734	23.955986958	19.108118979	42.326428333	-71.119496989	1	57128.193301	-6.4
60313	2022-12-08	15:52:11.206	341.45290748	8194.869779	1670514731.206	0	899	2.3004260701	2.3219296934	484.55628025	490.04117026	1.0230998775	734.08048354	25.323297501	-1.4892015457	24.188522339	19.110471725	42.326428333	-71.119498264	1	57129.041365	-6.4
60314	2022-12-08	15:52:12.094	341.45291775	8194.870026	1670514732.094	0	899	2.3011579003	2.322796425	484.55628025	490.0738882	1.0291340631	734.09421888	25.323297501	-1.290002586	24.015357693	19.128000133	42.326428333	-71.119496734	1	57129.959669	-6.4
60315	2022-12-08	15:52:12.963	341.45292782	8194.870268	1670514732.964	0	899	2.3011579003	2.322796425	484.01281208	489.52423159	1.0291340631	734.09357942	25.323297501	-1.1991126679	23.96588208	19.135984623	42.326429639	-71.119496667	1	57130.783223	-6.4
60316	2022-12-08	15:52:13.858	341.45293818	8194.870516	1670514733.859	0	899	2.3030088151	2.3238616093	484.01281208	489.31944747	0.99130991646	734.09445009	25.323297501	-1.1464349095	24.188522339	19.142094972	42.32643	-71.119497813	1	57131.687694	-6.4
60317	2022-12-08	15:52:14.729	341.45294825	8194.870758	1670514734.729	0	899	2.3030052939	2.3238580427	484.71863263	490.03300307	0.99130928043	734.10562639	25.323130159	-1.1414872739	24.188522339	19.137976729	42.32643	-71.119498333	1	57132.596639	-6.4
60318	2022-12-08	15:52:15.660	341.45295903	8194.871017	1670514735.66	0	899	2.3039135323	2.324828843	484.71782931	490.04605993	0.99386818953	734.10917775	25.32293129	-1.2326143143	24.188522339	19.132262944	42.32643	-71.119498333	1	57133.516038	-6.4
60319	2022-12-08	15:52:16.542	341.45296924	8194.871262	1670514736.542	0	899	2.3039135323	2.324828843	485.51701911	490.85403478	0.99386818953	734.10093598	25.32293129	-1.4957121611	24.188522339	19.133878708	42.326430646	-71.119498979	1	57134.387605	-6.4
60320	2022-12-08	15:52:17.374	341.45297887	8194.871493	1670514737.374	0	899	2.3031181956	2.3243989574	485.51701911	490.94934683	1.0114209697	734.10546511	25.32293129	-1.2416795982	24.188522339	19.138870934	42.326432064	-71.119499603	1	57135.238278	-6.4
60321	2022-12-08	15:52:18.204	341.45298848	8194.871724	1670514738.205	0	899	2.3031181956	2.3243989574	484.79798006	490.22226264	1.0114209697	734.09973145	25.32293129	-1.1392560005	24.188522339	19.143241882	42.326433396	-71.119498209	1	57136.037393	-6.4
60322	2022-12-08	15:52:19.092	341.45299876	8194.87197	1670514739.093	0	899	2.3038104834	2.3252821462	484.79798006	490.26936862	1.0201064081	734.10138667	25.32293129	-1.430584456	23.995567448	19.129849339	42.326434977	-71.119495046	1	57136.986111	-6.4
60323	2022-12-08	15:52:19.970	341.45300891	8194.872214	1670514739.97	0	899	2.3038038726	2.3252754477	484.82196318	490.29361575	1.0201051797	734.09579003	25.322617221	-1.3660819436	24.061534932	19.132839885	42.326435	-71.119495	1	57137.814326	-6.4
60324	2022-12-08	15:52:20.842	341.453019	8194.872456	1670514740.842	0	899	2.3037364801	2.3249061571	484.8206428	490.21535764	1.0059218884	734.0917609	25.322290421	-1.2108727694	24.188522339	19.140001297	42.326435	-71.119492554	1	57138.733696	-6.4
60325	2022-12-08	15:52:21.746	341.45302948	8194.872707	1670514741.747	0	899	2.3037364801	2.3249061571	485.00636657	490.403148	1.0059218884	734.09552002	25.322290421	-1.2108727694	24.188522339	19.140001297	42.326435	-71.119491667	1	57139.650888	-6.4
60326	2022-12-08	15:52:22.648	341.45303992	8194.872958	1670514742.649	0	899	2.3076349581	2.328156882	485.00636657	490.2288549	0.97378097569	734.08934617	25.322290421	-1.1654062145	24.188522339	19.14197611	42.326435	-71.119490752	1	57140.548549	-6.4
60327	2022-12-08	15:52:23.489	341.45304964	8194.873191	1670514743.489	0	899	2.3076349581	2.328156882	485.09664014	490.32010052	0.97378097569	734.09837857	25.322290421	-1.2841818546	24.188522339	19.128367936	42.326435	-71.11949	1	57141.38978	-6.4
60328	2022-12-08	15:52:24.428	341.45306052	8194.873452	1670514744.429	0	899	2.3085142253	2.3291804383	485.09664014	490.35488801	0.9801966722	734.10320358	25.322290421	-1.4957121611	24.188522339	19.107591629	42.326435	-71.11949	1	57142.32643	-6.4
60329	2022-12-08	15:52:25.332	341.45307098	8194.873704	1670514745.333	0	899	2.3085085344	2.329174675	484.80615495	490.06124858	0.98019565821	734.09556448	25.322020613	-1.2808187379	24.188522339	19.127542786	42.326435	-71.11949	1	57143.217949	-6.4
60330	2022-12-08	15:52:26.293	341.45308211	8194.873971	1670514746.294	0	899	2.3103268822	2.3311924976	484.80539556	490.10711627	0.98880013071	734.08705998	25.321832657	-1.1919121892	24.188522339	19.137742137	42.326435	-71.119489715	1	57144.170905	-6.4
60331	2022-12-08	15:52:27.160	341.45309213	8194.874211	1670514747.16	0	899	2.3103268822	2.3311924976	485.41823201	490.72665456	0.98880013071	734.07925152	25.321832657	-1.1519861213	24.188522339	19.140056749	42.326435	-71.119488168	1	57145.049515	-6.4
60332	2022-12-08	15:52:28.107	341.45310309	8194.874474	1670514748.107	0	899	2.3108427331	2.3324956063	485.41823201	490.92610095	1.0255342124	734.0775486	25.321832657	-1.1336615638	24.188522339	19.141869753	42.326435	-71.119485104	1	57145.968932	-6.4
60333	2022-12-08	15:52:29.016	341.45311362	8194.874727	1670514749.017	0	899	2.3108427331	2.3324956063	484.39012098	489.88632431	1.0255342124	734.0694188	25.321832657	-1.1313871856	24.188522339	19.12845897	42.326431973	-71.119485	1	57146.907963	-6.2184074457
60334	2022-12-08	15:52:29.894	341.45312377	8194.874971	1670514749.894	0	899	2.3086282031	2.3298321878	484.38919092	489.77639548	1.0054217918	734.06213985	25.321602259	-1.1360329705	24.188522339	19.133391159	42.326431667	-71.119487476	1	57147.742696	-6.051460886
60335	2022-12-08	15:52:30.765	341.45313385	8194.875213	1670514750.765	0	899	2.3086234073	2.3298273292	485.61137838	491.01217091	1.0054209154	734.07250896	25.321374893	-1.1408835649	24.188522339	19.141082764	42.326428472	-71.119490463	1	57148.638889	-5.8722222222
60336	2022-12-08	15:52:31.604	341.45314356	8194.875446	1670514751.604	0	899	2.3119604276	2.3322347702	485.61137838	490.76749921	0.96035094961	734.06884685	25.321374893	-1.1608034609	24.188522339	19.141554624	42.326427503	-71.11949083	1	57149.502004	-5.8
60337	2022-12-08	15:52:32.424	341.45315307	8194.875674	1670514752.425	0	899	2.3119604276	2.3322347702	484.97579004	490.12516232	0.96035094961	734.06255457	25.321374893	-1.1864578724	24.188522339	19.142162323	42.326428333	-71.119489459	1	57150.324649	-5.8
60338	2022-12-08	15:52:33.326	341.45316351	8194.875924	1670514753.327	0	899	2.3116506136	2.333227668	484.97579004	490.45741247	1.0216226056	734.06091187	25.321374893	-1.2522755348	24.188522339	19.127938555	42.326428333	-71.119487607	1	57151.217973	-5.8
60339	2022-12-08	15:52:34.236	341.45317403	8194.876177	1670514754.236	0	899	2.3116506136	2.333227668	484.81410828	490.29390324	1.0216226056	734.05983911	25.321374893	-1.3589784436	24.188522339	19.127037048	42.326428333	-71.119484681	1	57152.095689	-5.8
60340	2022-12-08	15:52:35.145	341.45318456	8194.876429	1670514755.146	0	899	2.3123530067	2.3334571513	484.81275198	490.17056968	0.99913317214	734.04538429	25.3210392	-1.1669260263	24.188522339	19.137479782	42.326428333	-71.119481667	1	57153.047847	-5.8
60341	2022-12-08	15:52:36.059	341.45319513	8194.876683	1670514756.059	0	899	2.3123530067	2.3334571513	484.83122902	490.18925092	0.99913317214	734.05795389	25.3210392	-1.1598657512	24.188522339	19.135606639	42.326428333	-71.119481667	1	57153.921531	-5.8
60342	2022-12-08	15:52:36.921	341.4532051	8194.876923	1670514756.921	0	899	2.3151485526	2.3367378511	484.83122902	490.30603272	1.0206668111	734.04304232	25.3210392	-1.1438371022	24.188522339	19.128182721	42.326427071	-71.119481667	1	57154.757282	-5.8
60343	2022-12-08	15:52:37.808	341.45321537	8194.877169	1670514757.808	0	899	2.3151485526	2.3367378511	485.68189803	491.16630764	1.0206668111	734.04237093	25.3210392	-1.1278623343	24.188522339	19.120171806	42.326426667	-71.119481667	1	57155.648016	-5.8
60344	2022-12-08	15:52:38.711	341.45322583	8194.87742	1670514758.712	0	899	2.3151895244	2.336953978	485.68189803	491.2107923	1.0288523725	734.05731201	25.3210392	-1.1278623343	24.188522339	19.118034363	42.326425721	-71.119480721	1	57156.56765	-5.8
60345	2022-12-08	15:52:39.596	341.45323608	8194.877666	1670514759.597	0	899	2.3151874723	2.3369518984	485.06276348	490.58460759	1.0288519898	734.05792317	25.32094219	-1.1837415229	24.188522339	19.117519303	42.326425	-71.119479194	1	57157.483701	-5.8
60346	2022-12-08	15:52:40.463	341.45324611	8194.877907	1670514760.464	0	899	2.3168571967	2.3371736519	485.0606884	490.21075163	0.96031211172	734.05944622	25.320428848	-1.4794355631	24.188522339	19.114793777	42.326425	-71.119478333	1	57158.349118	-5.765088208
60347	2022-12-08	15:52:41.323	341.45325606	8194.878146	1670514761.324	0	899	2.3168571967	2.3371736519	485.30958563	490.46229148	0.96031211172	734.06083346	25.320428848	-1.4932976251	24.188522339	19.09990941	42.326424721	-71.119478055	1	57159.167192	-5.7
60348	2022-12-08	15:52:42.181	341.453266	8194.878384	1670514762.182	0	899	2.3165212016	2.3374304456	485.30958563	490.61369015	0.98822329918	734.06115723	25.320428848	-1.476180315	24.188522339	19.112272263	42.326423221	-71.119476555	1	57160.067141	-5.7
60349	2022-12-08	15:52:43.089	341.4532765	8194.878636	1670514763.09	0	899	2.3165212016	2.3374304456	485.49842423	490.80459263	0.98822329918	734.08103124	25.320428848	-1.2650811577	24.188522339	19.127841381	42.326421682	-71.119475015	1	57160.990844	-5.7
60350	2022-12-08	15:52:43.973	341.45328672	8194.878881	1670514763.973	0	899	2.3161302539	2.3378820089	485.49842423	491.01975103	1.0278439157	734.07200491	25.320428848	-1.2386937631	24.188522339	19.1316185	42.326421667	-71.119475	1	57161.889115	-5.7
60351	2022-12-08	15:52:44.911	341.45329759	8194.879142	1670514764.912	0	899	2.316128201	2.3378799286	485.54625711	491.06812581	1.0278435334	734.06379912	25.320331839	-1.2204554231	24.188522339	19.134794639	42.326420302	-71.119475	1	57162.81854	-5.7
60352	2022-12-08	15:52:45.819	341.45330809	8194.879394	1670514765.819	0	899	2.3184981003	2.3412889261	485.54479737	491.32504883	1.075376407	734.08078306	25.319971085	-1.1958896798	24.188522339	19.138611383	42.326418812	-71.119476188	1	57163.713018	-5.7
60353	2022-12-08	15:52:46.749	341.45331885	8194.879653	1670514766.749	0	899	2.3184981003	2.3412889261	486.84289873	492.63860367	1.075376407	734.06892041	25.319971085	-1.2205955153	24.188522339	19.139038718	42.326417344	-71.119477656	1	57164.593866	-5.7
60354	2022-12-08	15:52:47.632	341.45332909	8194.879898	1670514767.633	0	899	2.3174505366	2.3386692583	486.84289873	492.24049662	1.002318773	734.07944433	25.319971085	-1.2238940001	24.188522339	19.139282227	42.326415871	-71.119479129	1	57165.477564	-5.7
60355	2022-12-08	15:52:48.487	341.45333898	8194.880136	1670514768.488	0	899	2.3174505366	2.3386692583	485.45895646	490.84121066	1.002318773	734.07754335	25.319971085	-1.2272139725	24.188522339	19.126058035	42.326415	-71.119480592	1	57166.35534	-5.7
60356	2022-12-08	15:52:49.384	341.45334936	8194.880385	1670514769.385	0	899	2.317042614	2.3387167477	485.45880765	490.95777372	1.0238104954	734.07651545	25.319934302	-1.2532995284	24.188522339	19.099611964	42.32641658	-71.119480482	1	57167.23703	-5.7237029502
60357	2022-12-08	15:52:50.262	341.45335951	8194.880628	1670514770.262	0	899	2.3170343478	2.3387083714	484.63783021	490.12748847	1.0238089626	734.08035945	25.319543839	-1.5136163235	24.188522339	19.110471725	42.326422477	-71.119476262	1	57168.121531	-5.81215311
60358	2022-12-08	15:52:51.131	341.45336957	8194.88087	1670514771.131	0	899	2.3208032557	2.3428731443	484.63783021	490.21885764	1.0406551098	734.08759596	25.319543839	-1.3355768469	24.188522339	19.122882995	42.326428021	-71.11947349	1	57168.95311	-5.8953110048
60359	2022-12-08	15:52:52.006	341.45337971	8194.881113	1670514772.007	0	899	2.3208032557	2.3428731443	485.30907976	490.89783721	1.0406551098	734.08139341	25.319543839	-1.1623988444	24.188522339	19.139827968	42.326434326	-71.119468839	1	57169.898913	-5.9898913043
60360	2022-12-08	15:52:52.884	341.45338987	8194.881357	1670514772.885	0	899	2.3222314421	2.3435955569	485.30907976	490.71543692	1.0070654377	734.08262301	25.319543839	-1.1392560005	24.188522339	19.142522812	42.32644126	-71.119460821	1	57170.751196	-6
60361	2022-12-08	15:52:53.785	341.45340029	8194.881607	1670514773.785	0	899	2.3222314421	2.3435955569	485.35864306	490.76555236	1.0070654377	734.08484978	25.319543839	-1.1495393025	24.188522339	19.141511248	42.326446589	-71.119457248	1	57171.651068	-6
60362	2022-12-08	15:52:54.642	341.45341022	8194.881845	1670514774.643	0	899	2.3249814531	2.3466204134	485.35843706	490.82854804	1.0187063208	734.08258057	25.319492909	-1.1665918993	24.188522339	19.139073328	42.326450833	-71.119456667	1	57172.5	-6
60363	2022-12-08	15:52:55.594	341.45342123	8194.882109	1670514775.594	0	899	2.3249708659	2.346609686	485.49378153	490.9654073	1.0187043742	734.08996582	25.318994522	-1.1473941803	24.188522339	19.133520126	42.326455662	-71.119456667	1	57173.465812	-6
60364	2022-12-08	15:52:56.503	341.45343175	8194.882362	1670514776.503	0	899	2.324297231	2.3462179807	485.49378153	491.03844661	1.0321492439	734.09203697	25.318994522	-1.1473941803	24.188522339	19.133520126	42.326457709	-71.119457915	1	57174.374542	-6
60365	2022-12-08	15:52:57.401	341.45344215	8194.882612	1670514777.402	0	899	2.324297231	2.3462179807	485.55076514	491.09608101	1.0321492439	734.09184578	25.318994522	-1.1435567977	24.188522339	19.138613871	42.326457784	-71.119461117	1	57175.223371	-6.0223371251
60366	2022-12-08	15:52:58.275	341.45345226	8194.882854	1670514778.275	0	899	2.3239592057	2.3455962626	485.55076514	491.02497299	1.0190614675	734.09066227	25.318994522	-1.1337154772	24.188522339	19.141995209	42.32646187	-71.119465204	1	57176.122122	-6.1
60367	2022-12-08	15:52:59.200	341.45346297	8194.883111	1670514779.201	0	899	2.3239592057	2.3455962626	484.53425649	489.99700399	1.0190614675	734.07440186	25.318994522	-1.1294900179	24.188522339	19.141441345	42.326463415	-71.119466585	1	57177.049098	-6.1
60368	2022-12-08	15:53:00.078	341.45347314	8194.883355	1670514780.079	0	899	2.326156345	2.3475951225	484.53319559	489.94065256	1.0088631849	734.09472252	25.318731788	-1.479812915	24.188522339	19.089666303	42.326464881	-71.119465119	1	57177.928858	-6.1
60369	2022-12-08	15:53:00.996	341.45348376	8194.88361	1670514780.997	0	899	2.3261554429	2.3475942086	485.58907333	491.00831316	1.0088630208	734.0937116	25.318689346	-1.3122831125	24.188522339	19.113335742	42.326465	-71.119463517	1	57178.889706	-6.1
60370	2022-12-08	15:53:01.888	341.45349407	8194.883858	1670514781.888	0	899	2.3276588531	2.3492868938	485.58907333	491.05271252	1.0170365837	734.10334262	25.318689346	-1.16855371	24.188522339	19.133878708	42.326468761	-71.119459573	1	57179.752153	-6.1
60371	2022-12-08	15:53:02.742	341.45350396	8194.884095	1670514782.742	0	899	2.3276588531	2.3492868938	485.0023713	490.45940917	1.0170365837	734.10697442	25.318689346	-1.1756463817	24.188522339	19.136120436	42.326471026	-71.119457308	1	57180.615305	-6.1615305067
60372	2022-12-08	15:53:03.566	341.45351351	8194.884324	1670514783.567	0	899	2.3262650513	2.3467126506	485.0023713	490.16411818	0.9625822874	734.11459856	25.318689346	-1.180184403	24.188522339	19.137952198	42.32647091	-71.11945591	1	57181.453908	-6.2
60373	2022-12-08	15:53:04.421	341.4535234	8194.884562	1670514784.422	0	899	2.3262650513	2.3467126506	485.92052929	491.09204788	0.9625822874	734.12629952	25.318689346	-1.1815749407	24.188522339	19.140722275	42.326469498	-71.119453997	1	57182.300971	-6.2
60374	2022-12-08	15:53:05.298	341.45353354	8194.884805	1670514785.298	0	899	2.3279870074	2.3496670726	485.91889414	491.39864717	1.0193180321	734.12768676	25.318285544	-1.1882688297	24.188522339	19.140442615	42.326467821	-71.11945141	1	57183.153846	-6.2
60375	2022-12-08	15:53:06.250	341.45354456	8194.885069	1670514786.25	0	899	2.3279839122	2.3496639364	484.16804335	489.6280488	1.0193174634	734.1195323	25.31814003	-1.1278623343	24.188522339	19.142522812	42.326464835	-71.119449835	1	57184.098739	-6.2
60376	2022-12-08	15:53:07.122	341.45355466	8194.885312	1670514787.123	0	899	2.3299586432	2.3510183989	484.16804335	489.46703858	0.9895842068	734.14282469	25.31814003	-1.1349227128	24.188522339	19.142835554	42.326463333	-71.119448333	1	57185.014354	-6.2
60377	2022-12-08	15:53:07.953	341.45356427	8194.885543	1670514787.953	0	899	2.3299586432	2.3510183989	485.17054054	490.48050763	0.9895842068	734.12023966	25.31814003	-1.1366904998	24.188522339	19.142864202	42.326463333	-71.119448333	1	57185.808612	-6.2
60378	2022-12-08	15:53:08.792	341.45357399	8194.885776	1670514788.793	0	899	2.3305563535	2.3521446788	485.17054054	490.61263946	1.0139356135	734.09722375	25.31814003	-1.1924188042	24.188522339	19.140485561	42.326464473	-71.119448333	1	57186.683761	-6.2
60379	2022-12-08	15:53:09.710	341.45358461	8194.886031	1670514789.71	0	899	2.3305506384	2.3521388883	486.21034876	491.66410541	1.0139345701	734.09072007	25.317871637	-1.1830516833	24.188522339	19.138813448	42.326465	-71.119448333	1	57187.585297	-6.2
60380	2022-12-08	15:53:10.566	341.45359453	8194.886269	1670514790.567	0	899	2.3318457585	2.353156913	486.20945781	491.59007346	1.0004872164	734.0947686	25.317651749	-1.1666026692	24.188522339	19.129398169	42.326465	-71.119447603	1	57188.438486	-6.2
60381	2022-12-08	15:53:11.473	341.45360502	8194.886521	1670514791.474	0	899	2.3318457585	2.353156913	485.23441018	490.60423551	1.0004872164	734.11392555	25.317651749	-1.1652984619	24.188522339	19.095348358	42.326464405	-71.119446072	1	57189.356938	-6.2
60382	2022-12-08	15:53:12.378	341.45361549	8194.886772	1670514792.378	0	899	2.3316178106	2.352533863	485.23441018	490.50501025	0.98219855968	734.10345459	25.317651749	-1.3696929422	24.188522339	19.117238127	42.326463333	-71.119444594	1	57190.243697	-6.2
60383	2022-12-08	15:53:13.210	341.45362513	8194.887003	1670514793.211	0	899	2.3316178106	2.352533863	486.11343837	491.39358641	0.98219855968	734.10059483	25.317651749	-1.1467798206	24.188522339	19.14304924	42.326463333	-71.119443142	1	57191.114954	-6.2
60384	2022-12-08	15:53:14.131	341.45363578	8194.887259	1670514794.131	0	899	2.3341621239	2.3548457836	486.11343837	491.32910932	0.97033203058	734.096767	25.317651749	-1.1555324793	24.188522339	19.143602371	42.32646349	-71.119441588	1	57192.047125	-6.2
60385	2022-12-08	15:53:15.003	341.45364588	8194.887501	1670514795.004	0	899	2.3341564645	2.3548400529	485.3303147	490.53757791	0.97033104335	734.08220587	25.317386387	-1.2284750654	24.188522339	19.139989373	42.326466233	-71.119440217	1	57192.869934	-6.2
60386	2022-12-08	15:53:15.861	341.45365581	8194.887739	1670514795.862	0	899	2.3323071258	2.3538638919	485.32978338	490.7616065	1.0117139024	734.08368445	25.31725502	-1.3006954872	24.188522339	19.124011223	42.326467869	-71.119438798	1	57193.721443	-6.2
60387	2022-12-08	15:53:16.732	341.45366588	8194.887981	1670514796.732	0	899	2.3323071258	2.3538638919	485.87785491	491.31581206	1.0117139024	734.09635834	25.31725502	-1.2737152576	24.188522339	19.125070597	42.326469354	-71.119438333	1	57194.612203	-6.2
60388	2022-12-08	15:53:17.664	341.45367668	8194.88824	1670514797.665	0	899	2.3334543881	2.3545432214	485.87785491	491.19492685	0.98946706241	734.07194347	25.31725502	-1.2271492481	24.188522339	19.138921738	42.32647	-71.119437457	1	57195.525919	-6.2
60389	2022-12-08	15:53:18.621	341.45368774	8194.888506	1670514798.621	0	899	2.3334543881	2.3545432214	485.8004827	491.11670794	0.98946706241	734.09134214	25.31725502	-1.1689741209	24.188522339	19.13835355	42.32647	-71.119439645	1	57196.446746	-6.1553254438
60390	2022-12-08	15:53:19.502	341.45369794	8194.888751	1670514799.502	0	899	2.3366578862	2.3580792855	485.8004827	491.19328667	1.0035635727	734.09875286	25.31725502	-1.1360006332	24.188522339	19.138921738	42.32647	-71.119444937	1	57197.320641	-6.1
60391	2022-12-08	15:53:20.384	341.45370816	8194.888996	1670514800.385	0	899	2.3366464906	2.3580677413	485.7551103	491.14739944	1.0035615189	734.08713638	25.316721266	-1.4491461681	24.188522339	19.100798676	42.326469282	-71.119448333	1	57198.215336	-6.0784663866
60392	2022-12-08	15:53:21.209	341.4537177	8194.889225	1670514801.209	0	899	2.3357741211	2.3574736677	485.75492377	491.21944525	1.0168555541	734.09694242	25.316675186	-1.3101488589	24.188522339	19.118573675	42.326466406	-71.119448594	1	57199.078332	-6
60393	2022-12-08	15:53:22.089	341.45372789	8194.889469	1670514802.09	0	899	2.3357741211	2.3574736677	485.68238284	491.14608826	1.0168555541	734.10652494	25.316675186	-1.1369492337	24.188522339	19.142632895	42.326463418	-71.119451582	1	57199.974568	-6
60394	2022-12-08	15:53:22.980	341.45373819	8194.889717	1670514802.98	0	899	2.3367897887	2.3582303958	485.68238284	491.07841423	1.0043990678	734.11903674	25.316675186	-1.1350736705	24.188522339	19.1423175	42.326460616	-71.119455743	1	57200.815269	-5.9184731385
60395	2022-12-08	15:53:23.858	341.45374837	8194.889961	1670514803.859	0	899	2.3367897887	2.3582303958	485.41336471	490.80640726	1.0043990678	734.10101642	25.316675186	-1.4360709909	24.188522339	19.101402674	42.326457646	-71.119460198	1	57201.706308	-5.7587383661
60396	2022-12-08	15:53:24.690	341.453758	8194.890192	1670514804.691	0	899	2.3371052288	2.3584060916	485.41275155	490.76984539	0.99777831679	734.11485523	25.316523609	-1.3265116009	24.188522339	19.118261299	42.326456667	-71.119461667	1	57202.540434	-5.7
60397	2022-12-08	15:53:25.542	341.45376785	8194.890428	1670514805.542	0	899	2.3371019489	2.3584027691	485.85779701	491.21979925	0.99777772919	734.09760289	25.31637001	-1.1988863329	24.188522339	19.137058814	42.326457319	-71.119461667	1	57203.391658	-5.7
60398	2022-12-08	15:53:26.417	341.45377799	8194.890672	1670514806.418	0	899	2.3393392978	2.360163267	485.85779701	491.0945167	0.97471336362	734.09448242	25.31637001	-1.2727235556	24.188522339	19.122356415	42.326458333	-71.119462131	1	57204.278557	-5.7
60399	2022-12-08	15:53:27.299	341.45378818	8194.890916	1670514807.299	0	899	2.3393392978	2.360163267	486.1419089	491.38169083	0.97471336362	734.09957219	25.31637001	-1.2334119595	24.188522339	19.12774571	42.326457527	-71.119463602	1	57205.161323	-5.6838677355
60400	2022-12-08	15:53:28.138	341.45379789	8194.891149	1670514808.138	0	899	2.3388972324	2.360186634	486.1419089	491.50004131	0.99648911988	734.09936523	25.31637001	-1.1734366417	24.188522339	19.13820076	42.326453321	-71.119465006	1	57206.001912	-5.5998087954
60401	2022-12-08	15:53:29.020	341.45380811	8194.891395	1670514809.021	0	899	2.3388972324	2.360186634	486.28871091	491.64846133	0.99648911988	734.10232402	25.31637001	-1.1449796948	24.188522339	19.117881813	42.326447693	-71.11946782	1	57206.84608	-5.5153919694
60402	2022-12-08	15:53:29.845	341.45381766	8194.891624	1670514809.846	0	899	2.3424875558	2.3635891091	486.28831778	491.59252511	0.98627471332	734.1054829	25.316273001	-1.1470061959	24.188522339	19.118213451	42.326442012	-71.119471824	1	57207.698212	-5.5
60403	2022-12-08	15:53:30.700	341.45382755	8194.891861	1670514810.7	0	899	2.3424791814	2.3635806272	496.55561525	501.97180528	0.98627323375	734.10148934	25.315881729	-1.1672063095	24.188522339	19.141241339	42.326433476	-71.119478925	1	57208.559172	-5.5
60404	2022-12-08	15:53:31.572	341.45383764	8194.892103	1670514811.572	0	899	2.3501971133	2.370836723	496.55561525	501.83561733	0.961734708	734.09991455	25.315881729	-1.1493560107	24.188522339	19.140626314	42.326428333	-71.119482666	1	57209.400566	-5.5
60405	2022-12-08	15:53:32.404	341.45384728	8194.892335	1670514812.405	0	899	2.3501971133	2.370836723	499.00041755	504.30641583	0.961734708	734.1048584	25.315881729	-1.1311177015	24.188522339	19.139282227	42.326428333	-71.119481316	1	57210.21047	-5.5
60406	2022-12-08	15:53:33.355	341.45385828	8194.892599	1670514813.355	0	899	2.346271884	2.3678303292	499.00041755	504.5523719	1.0058247374	734.08094959	25.315881729	-1.1992527712	24.188522339	19.100717873	42.326428333	-71.11948	1	57211.208087	-5.5
60407	2022-12-08	15:53:34.292	341.45386913	8194.892859	1670514814.293	0	899	2.346271884	2.3678303292	489.93723215	495.38834813	1.0058247374	734.09049371	25.315881729	-1.1851320425	24.188522339	19.129303395	42.326428111	-71.119480444	1	57212.133136	-5.5
60408	2022-12-08	15:53:35.137	341.4538789	8194.893094	1670514815.137	0	899	2.3462991796	2.3665021639	489.93664302	495.04434441	0.94311374368	734.11333784	25.315737427	-1.1629054081	24.188522339	19.139772731	42.326426724	-71.119483218	1	57212.965483	-5.5
60409	2022-12-08	15:53:35.996	341.45388884	8194.893332	1670514815.996	0	899	2.3462931139	2.3664960238	489.96976446	495.07780554	0.94311272056	734.11116402	25.315454483	-1.1753122246	24.188522339	19.141701566	42.326426667	-71.119488922	1	57213.83825	-5.5
60410	2022-12-08	15:53:36.920	341.45389954	8194.893589	1670514816.92	0	899	2.3476372569	2.3698617879	489.96976446	495.58673358	1.0360126117	734.10136323	25.315454483	-1.3359648968	24.188522339	19.121811961	42.326424226	-71.119497321	1	57214.732057	-5.5
60411	2022-12-08	15:53:37.767	341.45390935	8194.893824	1670514817.768	0	899	2.3476372569	2.3698617879	487.50642824	493.0951579	1.0360126117	734.09936523	25.315454483	-1.5201269388	24.188522339	19.096067429	42.326419288	-71.119505057	1	57215.606838	-5.4393162393
60412	2022-12-08	15:53:38.680	341.45391992	8194.894078	1670514818.681	0	899	2.3473421935	2.36864506	487.50642824	492.86362505	0.99355865778	734.11305409	25.315454483	-1.1443652759	24.188522339	19.139972712	42.326414059	-71.119510941	1	57216.521531	-5.4
60413	2022-12-08	15:53:39.569	341.4539302	8194.894325	1670514819.569	0	899	2.3473421935	2.36864506	487.30562116	492.6606113	0.99355865778	734.10299986	25.315454483	-1.1311177015	24.188522339	19.140722275	42.326411667	-71.119512686	1	57217.388388	-5.4
60414	2022-12-08	15:53:40.466	341.45394058	8194.894574	1670514820.466	0	899	2.347597782	2.3697066528	487.30351437	492.86088165	1.0306884938	734.10552979	25.314935684	-1.1360006332	24.188522339	19.140361786	42.326411667	-71.119512137	1	57218.282051	-5.4
60415	2022-12-08	15:53:41.380	341.45395116	8194.894828	1670514821.38	0	899	2.347597782	2.3697066528	486.98091272	492.53460094	1.0306884938	734.09272049	25.314935684	-1.1629916382	24.188522339	19.137933125	42.326411667	-71.119513023	1	57219.186373	-5.4
60416	2022-12-08	15:53:42.237	341.45396109	8194.895066	1670514822.238	0	899	2.348837958	2.3698515309	486.98091272	492.25615849	0.9795671619	734.07454252	25.314935684	-1.16855371	24.188522339	19.13820076	42.326411585	-71.119511749	1	57220.049145	-5.4
60417	2022-12-08	15:53:43.098	341.45397104	8194.895305	1670514823.098	0	899	2.348837958	2.3698515309	488.87027918	494.16599161	0.9795671619	734.07404777	25.314935684	-1.2165641603	24.188522339	19.126329801	42.326410053	-71.11951328	1	57220.967949	-5.4
60418	2022-12-08	15:53:43.957	341.45398098	8194.895544	1670514823.957	0	899	2.3516579509	2.373457489	488.87027918	494.3578488	1.0146617473	734.05535889	25.314935684	-1.2238940001	24.188522339	19.124517441	42.32641	-71.119515938	1	57221.781338	-5.4
60419	2022-12-08	15:53:44.812	341.45399088	8194.895781	1670514824.812	0	899	2.3516489878	2.3734484076	487.44067759	492.91219109	1.0146601245	734.08156722	25.314518543	-1.1933026803	24.188522339	19.138975611	42.326408891	-71.119516667	1	57222.665598	-5.4
60420	2022-12-08	15:53:45.653	341.45400061	8194.896015	1670514825.653	0	899	2.3549079898	2.3763299977	487.44038862	492.80953575	0.99588428647	734.07524665	25.314447403	-1.1644145108	24.188522339	19.141732601	42.326407478	-71.119516667	1	57223.51312	-5.4
60421	2022-12-08	15:53:46.519	341.45401064	8194.896255	1670514826.519	0	899	2.3549079898	2.3763299977	488.27090899	493.64920429	0.99588428647	734.07931498	25.314447403	-1.1629593009	24.188522339	19.139694328	42.326406667	-71.119516667	1	57224.371312	-5.4
60422	2022-12-08	15:53:47.385	341.45402067	8194.896496	1670514827.386	0	899	2.3526760017	2.3749771247	488.27090899	493.87567798	1.0373438969	734.08192696	25.314447403	-1.1734366417	24.188522339	19.138921738	42.326407511	-71.119516244	1	57225.253306	-5.4
60423	2022-12-08	15:53:48.289	341.45403112	8194.896747	1670514828.289	0	899	2.3526760017	2.3749771247	489.33374592	494.95071501	1.0373438969	734.07906235	25.314447403	-1.4649052494	24.188522339	19.114117995	42.32641	-71.119515	1	57226.164078	-5.4
60424	2022-12-08	15:53:49.164	341.45404126	8194.89699	1670514829.165	0	899	2.351840676	2.3735892131	489.33304955	494.8125118	1.0122317246	734.08486676	25.314276626	-1.3669549945	24.188522339	19.124063239	42.326410024	-71.119515	1	57227.014354	-5.4
60425	2022-12-08	15:53:50.095	341.45405203	8194.897249	1670514830.095	0	899	2.3518358206	2.3735842937	491.99521616	497.50448404	1.0122308477	734.09035426	25.314050674	-1.1750643253	24.188522339	19.142522812	42.326411507	-71.119515	1	57227.904306	-5.4
60426	2022-12-08	15:53:50.994	341.45406244	8194.897499	1670514830.995	0	899	2.35403115	2.3747066941	491.99521616	497.22730023	0.96183909585	734.0946437	25.314050674	-1.1535922297	24.188522339	19.126884726	42.326411667	-71.119516449	1	57228.869565	-5.4
60427	2022-12-08	15:53:52.019	341.45407429	8194.897783	1670514832.019	0	899	2.35403115	2.3747066941	523.91215993	529.4836622	0.96183909585	734.08912386	25.314050674	-1.1530964122	24.188522339	19.108690729	42.326410158	-71.119515158	1	57229.904905	-5.4
60428	2022-12-08	15:53:52.953	341.45408512	8194.898043	1670514832.954	0	899	2.3621140544	2.3839227966	523.91215993	529.76946892	1.0106339594	734.08410483	25.314050674	-1.398473348	24.188522339	19.112662132	42.32641	-71.119515	1	57230.792453	-5.4
60429	2022-12-08	15:53:53.898	341.45409605	8194.898305	1670514833.899	0	899	2.3621140544	2.3839227966	539.73285574	545.76703924	1.0106339594	734.08644437	25.314050674	-1.4668132509	24.188522339	19.122833164	42.326411291	-71.119516291	1	57231.774573	-5.4
60430	2022-12-08	15:53:54.798	341.45410646	8194.898555	1670514834.798	0	899	2.3685209585	2.3902106549	539.73229629	545.71720761	1.0024731493	734.10183938	25.313926179	-1.4924245457	24.188522339	19.111867273	42.326411667	-71.119516667	1	57232.678501	-5.4
60431	2022-12-08	15:53:55.674	341.4541166	8194.898798	1670514835.674	0	899	2.3685144066	2.3902040175	530.26985158	536.1498301	1.0024719856	734.09563643	25.313623428	-1.3757292774	24.188522339	19.109980501	42.326411667	-71.119516667	1	57233.518379	-5.4
60432	2022-12-08	15:53:56.624	341.45412759	8194.899062	1670514836.624	0	899	2.359650926	2.3823335714	530.26985158	536.44272353	1.0518325039	734.08822733	25.313623428	-1.3377003709	24.188522339	19.129970374	42.326411667	-71.11951513	1	57234.461134	-5.4
60433	2022-12-08	15:53:57.571	341.45413855	8194.899325	1670514837.571	0	899	2.359650926	2.3823335714	497.5333952	503.32518203	1.0518325039	734.0859375	25.313623428	-1.5152440071	24.188522339	19.118034363	42.326412359	-71.119508488	1	57235.415311	-5.483062201
60434	2022-12-08	15:53:58.450	341.45414874	8194.89957	1670514838.451	0	899	2.3589830704	2.3810467116	497.5333952	503.16841466	1.023681198	734.07519531	25.313623428	-1.1376283169	24.188522339	19.142883301	42.326413333	-71.119500725	1	57236.282563	-5.6847689076
60435	2022-12-08	15:53:59.335	341.45415898	8194.899816	1670514839.336	0	899	2.3589829223	2.3810465615	499.37594685	505.03183473	1.0236811711	734.08478875	25.313616557	-1.1380810422	24.188522339	19.14283083	42.326413656	-71.119497689	1	57237.193301	-5.9386602871
60436	2022-12-08	15:54:00.232	341.45416935	8194.900064	1670514840.232	0	899	2.3615781704	2.383618535	499.37381696	505.01748173	1.0214978934	734.07869493	25.31310463	-1.1718090773	24.188522339	19.138921738	42.326415	-71.119495	1	57238.056624	-6.1056623932
60437	2022-12-08	15:54:01.079	341.45417917	8194.9003	1670514841.08	0	899	2.3615781704	2.383618535	509.10005839	514.85364411	1.0214978934	734.08031014	25.31310463	-1.2204661535	24.188522339	19.136884487	42.326415	-71.119495	1	57238.962607	-6.1962606838
60438	2022-12-08	15:54:02.042	341.4541903	8194.900567	1670514842.042	0	899	2.3637043753	2.3857128244	509.10005839	514.84011839	1.0191232954	734.08222325	25.31310463	-1.1801413148	24.188522339	19.137984371	42.326415	-71.119496478	1	57239.887081	-6.2
60439	2022-12-08	15:54:02.936	341.45420065	8194.900816	1670514842.936	0	899	2.3637043753	2.3857128244	541.44702026	547.55178952	1.0191232954	734.08231258	25.31310463	-1.1363671623	24.188522339	19.140026093	42.326416296	-71.119499259	1	57240.777555	-6.277755511
60440	2022-12-08	15:54:03.773	341.45421034	8194.901048	1670514843.773	0	899	2.3662199016	2.3881389455	541.44702026	547.52046592	1.0139521737	734.08148234	25.31310463	-1.1343622302	24.188522339	19.141804221	42.326416667	-71.119501077	1	57241.646008	-6.3
60441	2022-12-08	15:54:04.618	341.45422012	8194.901283	1670514844.618	0	899	2.3662199016	2.3881389455	510.38946376	516.11453484	1.0139521737	734.08174588	25.31310463	-1.1360006332	24.188522339	19.141441345	42.326420777	-71.119498379	1	57242.493204	-6.3493203883
60442	2022-12-08	15:54:05.532	341.45423069	8194.901537	1670514845.532	0	899	2.3633876325	2.3858870775	510.38868873	516.27270497	1.0417832636	734.08132308	25.312922332	-1.1545623707	24.188522339	19.138899544	42.326425665	-71.119494335	1	57243.399185	-6.4798370672
60443	2022-12-08	15:54:06.420	341.45424097	8194.901783	1670514846.42	0	899	2.36338432	2.3858837201	501.67081523	507.45432402	1.0417826509	734.07915936	25.312768936	-1.1835044409	24.188522339	19.136356897	42.326427128	-71.11949195	1	57244.276695	-6.6
60444	2022-12-08	15:54:07.357	341.45425182	8194.902044	1670514847.357	0	899	2.3631522031	2.3858450864	501.67081523	507.50473311	1.0507584539	734.09904349	25.312768936	-1.170310746	24.188522339	19.138618545	42.326428333	-71.119488056	1	57245.166141	-6.6166140904
60445	2022-12-08	15:54:08.290	341.45426263	8194.902303	1670514848.291	0	899	2.3631522031	2.3858450864	496.80835532	502.58572777	1.0507584539	734.09874761	25.312768936	-1.1718090773	24.188522339	19.139282227	42.326428091	-71.119486909	1	57246.145661	-6.7
60446	2022-12-08	15:54:09.144	341.4542725	8194.90254	1670514849.144	0	899	2.3637445845	2.3854972471	496.80829258	502.34444301	1.007369873	734.12074169	25.312753778	-1.1773495477	24.188522339	19.139608004	42.326426667	-71.119488333	1	57247.025641	-6.7
60447	2022-12-08	15:54:10.036	341.45428284	8194.902788	1670514850.037	0	899	2.3637350252	2.3854875626	512.10599598	517.81260557	1.0073681636	734.10838187	25.312311172	-1.1294900179	24.188522339	19.142522812	42.326426667	-71.119488333	1	57247.906312	-6.7
60448	2022-12-08	15:54:10.980	341.45429376	8194.90305	1670514850.981	0	899	2.3681271228	2.3898042334	512.10599598	517.78221272	1.0020618336	734.11013127	25.312311172	-1.1315596175	24.188522339	19.142350923	42.326426667	-71.119489687	1	57248.81244	-6.7
60449	2022-12-08	15:54:11.891	341.45430429	8194.903303	1670514851.891	0	899	2.3681271228	2.3898042334	509.90892664	515.56079092	1.0020618336	734.11076507	25.312311172	-1.1780825174	24.188522339	19.13876608	42.326427897	-71.11949	1	57249.738366	-6.7
60450	2022-12-08	15:54:12.773	341.45431451	8194.903548	1670514852.774	0	899	2.3671104002	2.389171852	509.90892664	515.66367067	1.020098604	734.09717484	25.312311172	-1.2704599906	24.188522339	19.129267724	42.326429401	-71.119487864	1	57250.640895	-6.7
60451	2022-12-08	15:54:13.667	341.45432485	8194.903796	1670514853.667	0	899	2.3671104002	2.389171852	504.7208663	510.41705878	1.020098604	734.08758545	25.312311172	-1.484318614	24.188522339	19.10146904	42.32643	-71.119484944	1	57251.516746	-6.7
60452	2022-12-08	15:54:14.605	341.45433572	8194.904057	1670514854.606	0	899	2.3671117845	2.389892605	504.72036663	510.60266201	1.053043792	734.08075072	25.312192336	-1.2092342779	24.188522339	19.135791867	42.326429214	-71.119482547	1	57252.471739	-6.7
60453	2022-12-08	15:54:15.598	341.45434721	8194.904333	1670514855.599	0	899	2.367105114	2.3898858432	499.77564587	505.60030572	1.0530425468	734.05179864	25.311883926	-1.1320015768	24.188522339	19.141930233	42.326429179	-71.119480821	1	57253.507508	-6.7
60454	2022-12-08	15:54:16.553	341.45435826	8194.904598	1670514856.554	0	899	2.3741775243	2.3965964388	499.77564587	505.49050395	1.0334158687	734.0450973	25.311883926	-1.3160881641	24.188522339	19.133629275	42.32643	-71.11948	1	57254.423993	-6.7
60455	2022-12-08	15:54:17.506	341.45436929	8194.904863	1670514857.507	0	899	2.3741775243	2.3965964388	580.5732513	587.21201763	1.0334158687	734.05759496	25.311883926	-1.4562172953	24.188522339	19.127219257	42.326430577	-71.11948	1	57255.346154	-6.7
60456	2022-12-08	15:54:18.453	341.45438024	8194.905126	1670514858.453	0	899	2.3788415829	2.3998402201	580.5732513	586.77845033	0.96663883272	734.05905131	25.311883926	-1.2125003338	24.188522339	19.133878708	42.326431134	-71.11948	1	57256.319617	-6.6680382775
60457	2022-12-08	15:54:19.328	341.45439037	8194.905369	1670514859.328	0	899	2.3788398916	2.3998385076	514.8337268	520.33629649	0.96663854435	734.06751741	25.311806117	-1.2026913079	24.188522339	19.13604898	42.326429139	-71.119480861	1	57257.172269	-6.6
60458	2022-12-08	15:54:20.209	341.45440057	8194.905614	1670514860.209	0	899	2.3713840928	2.3932893582	514.83262095	520.59130159	1.0111341189	734.06777611	25.311548233	-1.1701813936	24.188522339	19.143241882	42.326424708	-71.119485292	1	57258.087736	-6.5912264151
60459	2022-12-08	15:54:21.089	341.45441076	8194.905858	1670514861.09	0	899	2.3713840928	2.3932893582	499.14400839	504.72720344	1.0111341189	734.07181776	25.311548233	-1.1476959977	24.188522339	19.143241882	42.326421937	-71.119488063	1	57258.918868	-6.5081132075
60460	2022-12-08	15:54:22.019	341.45442152	8194.906116	1670514862.019	0	899	2.3716184896	2.3929829978	499.14400839	504.58857706	0.98629934008	734.06368715	25.311548233	-1.1367228465	24.188522339	19.143241882	42.326418665	-71.119489834	1	57259.900641	-6.4099358974
60461	2022-12-08	15:54:22.914	341.45443188	8194.906365	1670514862.914	0	899	2.3716184896	2.3929829978	501.87906406	507.35346619	0.98629934008	734.08631907	25.311548233	-1.1602537727	24.188522339	19.141599011	42.326417074	-71.11949126	1	57260.755891	-6.4
60462	2022-12-08	15:54:23.811	341.45444226	8194.906614	1670514863.811	0	899	2.3763759474	2.3983635203	501.87906406	507.50212675	1.0127861112	734.09888625	25.311548233	-1.1558342959	24.188522339	19.140793175	42.326415585	-71.119491667	1	57261.649034	-6.4
60463	2022-12-08	15:54:24.717	341.45445275	8194.906866	1670514864.718	0	899	2.3763701417	2.3983576381	507.81964541	513.50926059	1.012785073	734.11116887	25.311280851	-1.1301691177	24.188522339	19.142102639	42.326414031	-71.119492635	1	57262.581179	-6.4
60464	2022-12-08	15:54:25.545	341.45446233	8194.907096	1670514865.545	0	899	2.3733693926	2.3952750972	507.81806545	513.49363789	1.0103161181	734.1098269	25.310907364	-1.1315488681	24.188522339	19.142308204	42.326410019	-71.119495985	1	57263.397738	-6.3602262017
60465	2022-12-08	15:54:26.398	341.4544722	8194.907333	1670514866.398	0	899	2.3733693926	2.3952750972	501.36442329	506.96786731	1.0103161181	734.12658691	25.310907364	-1.1376283169	24.188522339	19.139282227	42.326403893	-71.119500738	1	57264.221303	-6.2778697001
60466	2022-12-08	15:54:27.276	341.45448236	8194.907577	1670514867.276	0	899	2.374620455	2.3970364962	501.36442329	507.09564122	1.0330937235	734.10297965	25.310907364	-1.1296086185	24.188522339	19.140612015	42.326399589	-71.119503539	1	57265.123274	-6.1753451677
60467	2022-12-08	15:54:28.157	341.45449257	8194.907822	1670514868.158	0	899	2.374620455	2.3970364962	507.25239286	513.05091759	1.0330937235	734.08825684	25.310907364	-1.1246070862	24.188522339	19.141441345	42.32639669	-71.119504988	1	57265.993097	-6.0013806706
60468	2022-12-08	15:54:29.045	341.45450284	8194.908068	1670514869.045	0	899	2.3775659405	2.3990336062	507.25239286	512.79823872	0.98856208125	734.10093436	25.310907364	-1.1246070862	24.188522339	19.142386733	42.3263906	-71.119511067	1	57266.910031	-5.9089968976
60469	2022-12-08	15:54:29.999	341.45451388	8194.908333	1670514869.999	0	899	2.3775625158	2.3990301376	538.76170406	544.65204107	0.98856148377	734.09641008	25.310749723	-1.1388355596	24.188522339	19.14145241	42.32638412	-71.119513137	1	57267.881994	-5.6354018311
60470	2022-12-08	15:54:30.858	341.45452382	8194.908572	1670514870.858	0	899	2.3886241901	2.410412815	538.7606316	544.71146355	0.99860525868	734.10519551	25.310510635	-1.1584428257	24.188522339	19.139308449	42.326380929	-71.119514536	1	57268.721359	-5.5278640777
60471	2022-12-08	15:54:31.644	341.45453292	8194.90879	1670514871.644	0	899	2.3886241901	2.410412815	546.33690463	552.37141962	0.99860525868	734.10852051	25.310510635	-1.1294900179	24.188522339	19.139282227	42.326376817	-71.119515796	1	57269.477512	-5.4522488038
60472	2022-12-08	15:54:32.522	341.45454308	8194.909034	1670514872.522	0	899	2.3811977123	2.4037867992	546.33690463	552.61310335	1.0381454027	734.11294738	25.310510635	-1.129522356	24.188522339	19.139296513	42.32637159	-71.119516085	1	57270.348739	-5.3302521008
60473	2022-12-08	15:54:33.411	341.45455337	8194.909281	1670514873.411	0	899	2.3811977123	2.4037867992	506.56699483	512.38632553	1.0381454027	734.103898	25.310510635	-1.1310745841	24.188522339	19.140058543	42.326366565	-71.119514558	1	57271.265286	-5.1734714004
60474	2022-12-08	15:54:34.276	341.45456338	8194.909521	1670514874.276	0	899	2.3823051234	2.4043538177	506.56603281	512.24322369	1.0130711609	734.10631597	25.310282663	-1.1305032779	24.188522339	19.141490279	42.326361246	-71.119513544	1	57272.126183	-5.0747634069
60475	2022-12-08	15:54:35.134	341.45457331	8194.909759	1670514875.134	0	899	2.3823021143	2.4043507689	512.36674748	518.1089451	1.013070624	734.10091577	25.310144424	-1.1459498255	24.188522339	19.140548403	42.32635829	-71.119515	1	57273.026214	-4.8973786408
60476	2022-12-08	15:54:36.052	341.45458394	8194.910014	1670514876.052	0	899	2.3769599986	2.3996501837	512.36674748	518.28966146	1.0445892632	734.07631052	25.310144424	-1.2011067867	24.188522339	19.138561249	42.326356804	-71.119515	1	57273.917476	-4.8082524272
60477	2022-12-08	15:54:36.953	341.45459437	8194.910265	1670514876.954	0	899	2.3769599986	2.3996501837	502.41503343	508.22290648	1.0445892632	734.07173329	25.310144424	-1.2011067867	24.188522339	19.137843201	42.326356667	-71.119512136	1	57274.859096	-4.7140904311
60478	2022-12-08	15:54:37.858	341.45460485	8194.910516	1670514877.859	0	899	2.3795634403	2.4023343301	502.41503343	508.23721565	1.047133391	734.06810028	25.310144424	-1.1796023743	24.188522339	19.137291763	42.326354313	-71.119511667	1	57275.706044	-4.5587912088
60479	2022-12-08	15:54:38.713	341.45461475	8194.910754	1670514878.714	0	899	2.3795634403	2.4023343301	509.45750187	515.36129497	1.047133391	734.09735107	25.310144424	-1.1701813936	24.188522339	19.137840271	42.326354317	-71.119511667	1	57276.590055	-4.5
60480	2022-12-08	15:54:39.581	341.45462478	8194.910995	1670514879.581	0	899	2.3807430949	2.4027930849	509.45735778	515.17104212	1.0137887759	734.1013131	25.310110471	-1.166732042	24.188522339	19.128816087	42.326355	-71.119512446	1	57277.467484	-4.5
60481	2022-12-08	15:54:40.503	341.45463546	8194.911251	1670514880.504	0	899	2.3807358672	2.4027857619	509.26338606	514.97488761	1.0137874845	734.10886368	25.309778214	-1.1425112486	24.188522339	19.131771126	42.326355	-71.11951396	1	57278.37605	-4.462394958
60482	2022-12-08	15:54:41.382	341.45464564	8194.911495	1670514881.383	0	899	2.3826181826	2.4036055427	509.26338606	514.694854	0.9646062527	734.10147277	25.309778214	-1.1547994961	24.188522339	19.142296254	42.326355	-71.119515	1	57279.272727	-4.4
60483	2022-12-08	15:54:42.247	341.45465565	8194.911736	1670514882.248	0	899	2.3826181826	2.4036055427	504.67970711	510.06228856	0.9646062527	734.09533691	25.309778214	-1.2401704788	24.188522339	19.140722275	42.326355181	-71.119515	1	57280.108583	-4.4
60484	2022-12-08	15:54:43.111	341.45466564	8194.911975	1670514883.111	0	899	2.3829577784	2.4049974332	504.67970711	510.33188276	1.012384823	734.08336432	25.309778214	-1.2110667134	24.188522339	19.140464442	42.326356668	-71.119514997	1	57281.000929	-4.4
60485	2022-12-08	15:54:43.974	341.45467564	8194.912215	1670514883.975	0	899	2.3829577784	2.4049974332	504.48141251	510.13136735	1.012384823	734.04763046	25.309778214	-1.1890341028	24.188522339	19.139510148	42.326358007	-71.11951232	1	57281.803903	-4.4
60486	2022-12-08	15:54:44.825	341.45468549	8194.912452	1670514884.826	0	899	2.3828360446	2.4045871982	504.4801877	510.05631489	0.99930306619	734.06411359	25.309486781	-1.1419076154	24.188522339	19.138086167	42.326358333	-71.119510582	1	57282.651068	-4.4
60487	2022-12-08	15:54:45.684	341.45469543	8194.91269	1670514885.685	0	899	2.3828330876	2.4045842028	501.24949328	506.78990799	0.99930254584	734.05815802	25.309350967	-1.1294900179	24.188522339	19.13820076	42.326359252	-71.119508162	1	57283.551282	-4.4
60488	2022-12-08	15:54:46.588	341.45470589	8194.912941	1670514886.589	0	899	2.382725592	2.404663367	501.24949328	506.83779779	1.0078450004	734.02935225	25.309350967	-1.1495608557	24.188522339	19.139417231	42.32636	-71.119505895	1	57284.463158	-4.4
60489	2022-12-08	15:54:47.536	341.45471685	8194.913204	1670514887.536	0	899	2.382725592	2.404663367	504.80121425	510.429116	1.0078450004	734.0053044	25.309350967	-1.1750643253	24.188522339	19.13820076	42.326360654	-71.119504346	1	57285.392675	-4.4
60490	2022-12-08	15:54:48.434	341.45472726	8194.913454	1670514888.435	0	899	2.3854430255	2.4072431771	504.80121425	510.38735965	1.0004491137	734.02143345	25.309350967	-1.3576741598	24.188522339	19.133093133	42.326361163	-71.119504341	1	57286.302302	-4.4
60491	2022-12-08	15:54:49.345	341.4547378	8194.913707	1670514889.346	0	899	2.3854430255	2.4072431771	511.2357912	516.89314183	1.0004491137	734.02794804	25.309350967	-1.1539047956	24.188522339	19.140722275	42.32636	-71.119507381	1	57287.214429	-4.4
60492	2022-12-08	15:54:50.266	341.45474845	8194.913963	1670514890.266	0	899	2.3883991261	2.4110049433	511.23368433	517.09322723	1.0358039581	734.03434097	25.308856219	-1.1352783994	24.188522339	19.142783121	42.32636	-71.119509769	1	57288.138352	-4.4
60493	2022-12-08	15:54:51.125	341.4547584	8194.914202	1670514891.126	0	899	2.3883986012	2.4110044114	508.79151257	514.62306379	1.0358038626	734.03797276	25.308832169	-1.1376390962	24.188522339	19.141918814	42.32636002	-71.119508353	1	57289.012082	-4.4
60494	2022-12-08	15:54:52.013	341.45476868	8194.914448	1670514892.014	0	899	2.3897116364	2.4137802702	508.79151257	514.99779959	1.1015625448	734.04642148	25.308832169	-1.168963347	24.188522339	19.113911761	42.326361396	-71.119509729	1	57289.837361	-4.4
60495	2022-12-08	15:54:52.901	341.45477895	8194.914695	1670514892.901	0	899	2.3897116364	2.4137802702	507.30166955	513.48978332	1.1015625448	734.04340651	25.308832169	-1.1888832454	24.188522339	19.133496417	42.326364042	-71.119506436	1	57290.712713	-4.4
60496	2022-12-08	15:54:53.753	341.45478882	8194.914932	1670514893.754	0	899	2.3887530737	2.4100877014	507.30166955	512.78775599	0.9779297944	734.05000275	25.308832169	-1.15809798	24.188522339	19.139470359	42.326366984	-71.119505	1	57291.595163	-4.4
60497	2022-12-08	15:54:54.634	341.45479902	8194.915176	1670514894.635	0	899	2.3887530737	2.4100877014	506.20154809	511.67573755	0.9779297944	734.05271295	25.308832169	-1.1327453852	24.188522339	19.133159637	42.326369988	-71.119503345	1	57292.496496	-4.4
60498	2022-12-08	15:54:55.471	341.4548087	8194.915409	1670514895.472	0	899	2.3907848897	2.4133622064	506.20031827	511.98904791	1.0334876079	734.0551681	25.308540534	-1.2328622412	24.188522339	19.134146874	42.326372782	-71.119501667	1	57293.334669	-4.4
60499	2022-12-08	15:54:56.352	341.4548189	8194.915654	1670514896.353	0	899	2.3907825939	2.4133598798	503.15811054	508.91204821	1.0334871915	734.0525929	25.30843544	-1.1408835649	24.188522339	19.140722275	42.326375	-71.119502023	1	57294.214004	-4.4
60500	2022-12-08	15:54:57.187	341.45482856	8194.915886	1670514897.188	0	899	2.3896023858	2.4112938727	503.15811054	508.68860506	0.99379002917	734.05217455	25.30843544	-1.1320231458	24.188522339	19.137780411	42.326375	-71.119503333	1	57295.038657	-4.4
60501	2022-12-08	15:54:58.013	341.45483811	8194.916115	1670514898.013	0	899	2.3896023858	2.4112938727	502.39349732	507.91558754	0.99379002917	734.06059498	25.30843544	-1.2939477243	24.188522339	19.129450792	42.326375	-71.119503333	1	57295.877925	-4.4
60502	2022-12-08	15:54:58.898	341.45484837	8194.916361	1670514898.899	0	899	2.3909091503	2.4135695634	502.39349732	508.1595804	1.0372022649	734.06366896	25.30843544	-1.3300040147	24.188522339	19.127269025	42.326375	-71.119503333	1	57296.733014	-4.4
60503	2022-12-08	15:54:59.793	341.45485873	8194.916609	1670514899.794	0	899	2.3909017945	2.4135621084	502.68070645	508.45007837	1.0372009259	734.06290178	25.308098736	-1.1694375821	24.188522339	19.136236166	42.326376078	-71.119502255	1	57297.647059	-4.4
60504	2022-12-08	15:55:00.657	341.45486873	8194.916849	1670514900.658	0	899	2.3922643267	2.4144411828	502.67994386	508.32275711	1.0147026672	734.07693582	25.307916641	-1.1721754871	24.188522339	19.137400027	42.326375811	-71.119500811	1	57298.51312	-4.4
60505	2022-12-08	15:55:01.512	341.45487861	8194.917087	1670514901.512	0	899	2.3922643267	2.4144411828	503.7300928	509.38469445	1.0147026672	734.08185663	25.307916641	-1.16855371	24.188522339	19.13820076	42.326375	-71.119499411	1	57299.353353	-4.4
60506	2022-12-08	15:55:02.430	341.45488925	8194.917342	1670514902.431	0	899	2.3913179392	2.4137979644	503.7300928	509.46442056	1.0288482673	734.06444949	25.307916641	-1.2315040306	24.188522339	19.11891629	42.326375463	-71.119498796	1	57300.277721	-4.4
60507	2022-12-08	15:55:03.388	341.45490032	8194.917608	1670514903.388	0	899	2.3913179392	2.4137979644	502.82607864	508.55011534	1.0288482673	734.07170337	25.307916641	-1.2884180191	24.188522339	19.099055284	42.326376254	-71.119500412	1	57301.247495	-4.4
60508	2022-12-08	15:55:04.270	341.45491054	8194.917853	1670514904.271	0	899	2.3917563751	2.4137209236	502.82607864	508.41758166	1.0052884231	734.0871582	25.307916641	-1.16855371	24.188522339	19.137840271	42.326374573	-71.119501667	1	57302.128155	-4.412815534
60509	2022-12-08	15:55:05.125	341.45492044	8194.918091	1670514905.126	0	899	2.3917497145	2.413714176	503.73030069	509.33185218	1.0052872484	734.08989913	25.30761187	-1.139794922	24.188522339	19.125114592	42.326371806	-71.119501667	1	57302.958252	-4.4958252427
60510	2022-12-08	15:55:06.016	341.45493074	8194.918338	1670514906.016	0	899	2.3961128422	2.4167559832	503.72991479	508.98427839	0.94362281432	734.08795126	25.307519913	-1.5238242505	24.188522339	19.088306869	42.326370207	-71.119500207	1	57303.875905	-4.6751809721
60511	2022-12-08	15:55:06.941	341.45494146	8194.918595	1670514906.942	0	899	2.3961128422	2.4167559832	502.57681481	507.81915052	0.94362281432	734.1084623	25.307519913	-1.4859030784	24.188522339	19.122197802	42.32637	-71.1195	1	57304.771292	-4.7
60512	2022-12-08	15:55:07.845	341.45495192	8194.918846	1670514907.846	0	899	2.3946115634	2.4157775762	502.57681481	507.95555541	0.96791576624	734.08793792	25.307519913	-1.329777675	24.188522339	19.122837206	42.326367779	-71.119501111	1	57305.666333	-4.7666332665
60513	2022-12-08	15:55:08.684	341.45496163	8194.919079	1670514908.685	0	899	2.3946115634	2.4157775762	502.62446694	508.00371753	0.96791576624	734.09352567	25.307519913	-1.2148071346	24.188522339	19.115680568	42.326365822	-71.119502511	1	57306.506507	-4.8
60514	2022-12-08	15:55:09.555	341.45497171	8194.919321	1670514909.556	0	899	2.3955239568	2.4172880445	502.62446694	508.15389354	0.99464365775	734.08612061	25.307519913	-1.6584775448	24.188522339	19.095348358	42.326365	-71.119503333	1	57307.372781	-4.8
60515	2022-12-08	15:55:10.385	341.45498132	8194.919552	1670514910.386	0	899	2.3955184094	2.4172824253	501.84505323	507.36589999	0.99464269128	734.08271072	25.307266475	-1.6523333985	24.188522339	19.105406654	42.32636568	-71.119502653	1	57308.203996	-4.8
60516	2022-12-08	15:55:11.286	341.45499174	8194.919802	1670514911.286	0	899	2.3947194203	2.4178769982	501.84470932	507.72173328	1.0580699606	734.08142858	25.307184219	-1.2293051087	24.188522339	19.133711771	42.326368333	-71.119499761	1	57309.143143	-4.8
60517	2022-12-08	15:55:12.167	341.45500194	8194.920047	1670514912.168	0	899	2.3947194203	2.4178769982	502.65348213	508.53997749	1.0580699606	734.07251421	25.307184219	-1.1569877168	24.188522339	19.137167634	42.326368377	-71.119498289	1	57310.02645	-4.8
60518	2022-12-08	15:55:13.079	341.4550125	8194.9203	1670514913.08	0	899	2.397073746	2.4188299876	502.65348213	508.17764997	0.9936512484	734.07080725	25.307184219	-1.1772524718	24.188522339	19.143170641	42.326369924	-71.119496743	1	57310.954222	-4.8
60519	2022-12-08	15:55:13.986	341.455023	8194.920552	1670514913.987	0	899	2.397073746	2.4188299876	503.7946119	509.33132077	0.9936512484	734.06982422	25.307184219	-1.179947257	24.188522339	19.14396286	42.326368645	-71.119493956	1	57311.813208	-4.8813207547
60520	2022-12-08	15:55:14.868	341.45503319	8194.920797	1670514914.868	0	899	2.3980789696	2.4204715709	503.79412331	509.49069538	1.0220214664	734.08454905	25.307067808	-1.1592512865	24.188522339	19.141215065	42.326365901	-71.119496982	1	57312.729701	-5.0459401709
60521	2022-12-08	15:55:15.788	341.45504384	8194.921052	1670514915.788	0	899	2.3980755021	2.4204680573	502.13678899	507.81461754	1.0220208463	734.07796857	25.306909561	-1.1336400209	24.188522339	19.137758937	42.326361711	-71.119500526	1	57313.657791	-5.1657790927
60522	2022-12-08	15:55:16.704	341.45505446	8194.921307	1670514916.705	0	899	2.3999249731	2.4215813573	502.13678899	507.62336326	0.98796677087	734.07518076	25.306909561	-1.1455725495	24.188522339	19.141494751	42.326357189	-71.11950354	1	57314.56213	-5.2562130178
60523	2022-12-08	15:55:17.645	341.45506535	8194.921568	1670514917.646	0	899	2.3999249731	2.4215813573	503.15944085	508.65718907	0.98796677087	734.07410759	25.306909561	-1.2326682222	24.188522339	19.140552571	42.326355	-71.119505	1	57315.482524	-5.3
60524	2022-12-08	15:55:18.625	341.45507668	8194.92184	1670514918.625	0	899	2.3998796817	2.4213062972	503.15911892	508.59852798	0.97759573808	734.06493413	25.306832762	-1.4262619745	24.188522339	19.137440385	42.326355781	-71.119505781	1	57316.468487	-5.3
60525	2022-12-08	15:55:19.486	341.45508666	8194.92208	1670514919.487	0	899	2.3998679817	2.4212944485	503.07641934	508.51492313	0.97759373828	734.07556152	25.30629921	-1.1360006332	24.188522339	19.142162323	42.326356099	-71.119507234	1	57317.34067	-5.3
60526	2022-12-08	15:55:20.381	341.45509701	8194.922328	1670514920.382	0	899	2.4023700251	2.4253158377	503.07641934	508.89525805	1.0451788037	734.06663099	25.30629921	-1.1470923976	24.188522339	19.141310837	42.326355	-71.119508333	1	57318.216614	-5.3
60527	2022-12-08	15:55:21.290	341.45510753	8194.922581	1670514921.291	0	899	2.4023700251	2.4253158377	503.48161093	509.3051363	1.0451788037	734.06903076	25.30629921	-1.2157557011	24.188522339	19.136039734	42.326355	-71.119508076	1	57319.154571	-5.3
60528	2022-12-08	15:55:22.154	341.45511753	8194.922821	1670514922.155	0	899	2.4037418191	2.4255571699	503.48161093	509.01452128	0.99358754647	734.04782286	25.30629921	-1.1701059634	24.188522339	19.12132272	42.326355	-71.119506719	1	57319.968897	-5.3
60529	2022-12-08	15:55:23.069	341.45512811	8194.923075	1670514923.069	0	899	2.4037418191	2.4255571699	503.32075014	508.85189274	0.99358754647	734.05348499	25.30629921	-1.3511420204	24.188522339	19.130541012	42.326356542	-71.119506667	1	57320.92542	-5.3
60530	2022-12-08	15:55:23.973	341.45513858	8194.923326	1670514923.973	0	899	2.4021457863	2.4251193157	503.32075014	509.15000629	1.0465261004	734.06069926	25.30629921	-1.246584061	24.188522339	19.141082764	42.326355298	-71.119506667	1	57321.821499	-5.3
60531	2022-12-08	15:55:24.907	341.4551494	8194.923586	1670514924.908	0	899	2.4021408579	2.4251143201	503.18837987	509.01609788	1.0465251995	734.07498351	25.306074673	-1.1548426428	24.188522339	19.141804853	42.326355	-71.119509223	1	57322.76704	-5.3
60532	2022-12-08	15:55:25.858	341.45516039	8194.923849	1670514925.858	0	899	2.4030101399	2.4251620241	503.18791389	508.80477741	1.0090794673	734.08567194	25.305963516	-1.1717767258	24.188522339	19.142162323	42.32635385	-71.1195123	1	57323.689952	-5.3
60533	2022-12-08	15:55:26.737	341.45517058	8194.924094	1670514926.738	0	899	2.4030101399	2.4251620241	502.94259347	508.55671859	1.0090794673	734.09139792	25.305963516	-1.2131902572	24.188522339	19.142062143	42.326352343	-71.119516303	1	57324.594017	-5.3
60534	2022-12-08	15:55:27.595	341.45518051	8194.924332	1670514927.596	0	899	2.4028824644	2.4245007198	502.94259347	508.42151427	0.98503980622	734.0903773	25.305963516	-1.1646193108	24.188522339	19.139381409	42.326351667	-71.119519814	1	57325.444238	-5.2555762082
60535	2022-12-08	15:55:28.483	341.45519079	8194.924579	1670514928.484	0	899	2.4028824644	2.4245007198	502.53308048	508.00754016	0.98503980622	734.0886182	25.305963516	-1.1700520413	24.188522339	19.138546925	42.326352158	-71.119522158	1	57326.295015	-5.2
60536	2022-12-08	15:55:29.358	341.45520091	8194.924822	1670514929.359	0	899	2.4060002844	2.4281442645	502.53308048	508.13364655	1.0074805024	734.09984099	25.305963516	-1.1669260263	24.188522339	19.13820076	42.326353637	-71.119523333	1	57327.182365	-5.2
60537	2022-12-08	15:55:30.183	341.45521045	8194.925051	1670514930.183	0	899	2.4059935264	2.4281374179	503.11872842	508.72581466	1.0074793151	734.11381359	25.305656117	-1.174493046	24.188522339	19.112809314	42.326355013	-71.119523333	1	57328.008008	-5.2
60538	2022-12-08	15:55:31.012	341.45522005	8194.925281	1670514931.012	0	899	2.4054523476	2.427625166	503.11835399	508.73404034	1.0090082642	734.10261061	25.305566788	-1.1715503371	24.188522339	19.11705924	42.326356396	-71.119523333	1	57328.837838	-5.2
60539	2022-12-08	15:55:31.924	341.45523061	8194.925535	1670514931.925	0	899	2.4054523476	2.427625166	503.46698879	509.08656651	1.0090082642	734.08951028	25.305566788	-1.1452923168	24.188522339	19.141473391	42.326356667	-71.119524649	1	57329.789695	-5.2
60540	2022-12-08	15:55:32.786	341.45524059	8194.925774	1670514932.787	0	899	2.4094598207	2.4322288285	503.46698879	509.22834892	1.0341776023	734.09455154	25.305566788	-1.1362917194	24.188522339	19.142784725	42.326355579	-71.119527176	1	57330.65286	-5.2652859961
60541	2022-12-08	15:55:33.713	341.45525131	8194.926031	1670514933.713	0	899	2.4094598207	2.4322288285	503.00230576	508.75834835	1.0341776023	734.07673089	25.305566788	-1.1311177015	24.188522339	19.143241882	42.326354027	-71.11952736	1	57331.583927	-5.3
60542	2022-12-08	15:55:34.579	341.45526134	8194.926272	1670514934.58	0	899	2.4078556706	2.4302757342	503.00164516	508.67307834	1.0191467981	734.08561333	25.305409147	-1.1489679837	24.188522339	19.14066628	42.326351142	-71.119528128	1	57332.438278	-5.3
60543	2022-12-08	15:55:35.446	341.45527137	8194.926513	1670514935.446	0	899	2.4078504103	2.4302704042	502.57080851	508.23737868	1.0191458639	734.07058857	25.305170059	-1.1596285689	24.188522339	19.136110988	42.326347853	-71.11953048	1	57333.288223	-5.3
60544	2022-12-08	15:55:36.404	341.45528245	8194.926779	1670514936.404	0	899	2.4087318271	2.4309293629	502.57080851	508.17898803	1.0087600656	734.06925793	25.305170059	-1.16855371	24.188522339	19.133878708	42.326346667	-71.119531667	1	57334.27818	-5.3
60545	2022-12-08	15:55:37.321	341.45529307	8194.927034	1670514937.321	0	899	2.4087318271	2.4309293629	502.82129183	508.43226649	1.0087600656	734.06634926	25.305170059	-1.1742451309	24.188522339	19.133612235	42.326347021	-71.119532021	1	57335.212828	-5.3
60546	2022-12-08	15:55:38.224	341.45530353	8194.927285	1670514938.225	0	899	2.4095374899	2.4318884553	502.82129183	508.46923202	1.0153320345	734.07614196	25.305170059	-1.1360006332	24.188522339	19.141441345	42.326348181	-71.119533333	1	57336.091262	-5.2908737864
60547	2022-12-08	15:55:39.073	341.45531336	8194.927521	1670514939.074	0	899	2.4095374899	2.4318884553	503.08945245	508.74040475	1.0153320345	734.06807724	25.305170059	-1.4582545931	24.188522339	19.104381283	42.326346807	-71.119533333	1	57336.915534	-5.2084466019
60548	2022-12-08	15:55:39.950	341.4553235	8194.927764	1670514939.95	0	899	2.4113198789	2.4335022292	503.0894084	508.69349414	1.0070041622	734.07628667	25.30515955	-1.4569826521	24.188522339	19.104603092	42.326345307	-71.119537413	1	57337.815926	-5.2
60549	2022-12-08	15:55:40.907	341.45533458	8194.92803	1670514940.908	0	899	2.4113113692	2.4334936081	502.93058183	508.53288995	1.0070026711	734.08622368	25.304773331	-1.1716689092	24.188522339	19.13926477	42.326342549	-71.119542009	1	57338.735156	-5.0529688973
60550	2022-12-08	15:55:41.865	341.45534567	8194.928296	1670514941.866	0	899	2.412216721	2.433411565	502.93058183	508.28104462	0.96221054627	734.07645401	25.304773331	-1.1427591913	24.188522339	19.141261423	42.326341667	-71.119540963	1	57339.711134	-4.9288865546
60551	2022-12-08	15:55:42.812	341.45535662	8194.928559	1670514942.812	0	899	2.412216721	2.433411565	502.85164985	508.20127292	0.96221054627	734.08416748	25.304773331	-1.1311177015	24.188522339	19.142883301	42.326341667	-71.119544281	1	57340.642105	-4.9
60552	2022-12-08	15:55:43.782	341.45536786	8194.928829	1670514943.783	0	899	2.4144764728	2.4364924003	502.85164985	508.40370032	0.99822255928	734.07562013	25.304773331	-1.1352676911	24.188522339	19.142431373	42.326339541	-71.119550919	1	57341.637821	-4.8362179487
60553	2022-12-08	15:55:44.698	341.45537846	8194.929083	1670514944.699	0	899	2.4144764238	2.4364923507	502.41914503	507.96642011	0.99822255077	734.08319173	25.304771108	-1.1327561637	24.188522339	19.143225196	42.32633737	-71.119554297	1	57342.578156	-4.8
60554	2022-12-08	15:55:45.555	341.45538837	8194.929321	1670514945.555	0	899	2.4149309801	2.4371181628	502.41774922	508.00718805	1.0057291273	734.08843994	25.304437637	-1.1343729496	24.188522339	19.140722275	42.326335952	-71.119555715	1	57343.428994	-4.8
60555	2022-12-08	15:55:46.417	341.45539836	8194.929561	1670514946.418	0	899	2.4149309801	2.4371181628	503.26898584	508.86789475	1.0057291273	734.08426732	25.304437637	-1.1343729496	24.188522339	19.140722275	42.326334547	-71.119556667	1	57344.27177	-4.8
60556	2022-12-08	15:55:47.301	341.45540858	8194.929806	1670514947.301	0	899	2.4155100257	2.4376465064	503.26898584	508.853734	1.003213356	734.08221072	25.304437637	-1.2049657351	24.188522339	19.134017932	42.326333333	-71.119556667	1	57345.132465	-4.7867535288
60557	2022-12-08	15:55:48.180	341.45541875	8194.93005	1670514948.18	0	899	2.4155100257	2.4376465064	502.79462257	508.37410674	1.003213356	734.08544922	25.304437637	-1.1392560005	24.188522339	19.13820076	42.326333585	-71.119556667	1	57346.075401	-4.7
60558	2022-12-08	15:55:49.066	341.45542902	8194.930296	1670514949.067	0	899	2.4146971116	2.4364329117	502.79462257	508.27477332	0.98554538444	734.0908575	25.304437637	-1.287361685	24.188522339	19.129615417	42.326336371	-71.119556667	1	57346.911404	-4.7
60559	2022-12-08	15:55:49.976	341.45543955	8194.930549	1670514949.977	0	899	2.4146907438	2.4364264623	503.18407378	508.66846317	0.98554429394	734.08448559	25.304149034	-1.5081405016	24.188522339	19.116026127	42.326336667	-71.119557988	1	57347.793003	-4.7
60560	2022-12-08	15:55:50.892	341.45545015	8194.930804	1670514950.893	0	899	2.4165350196	2.4405292132	503.18374844	509.23454825	1.0861194789	734.09161417	25.304071426	-1.3486843417	24.188522339	19.125694553	42.326336667	-71.119558333	1	57348.726991	-4.7
60561	2022-12-08	15:55:51.802	341.45546067	8194.931056	1670514951.802	0	899	2.4165350196	2.4405292132	503.01916186	509.06798252	1.0861194789	734.11872187	25.304071426	-1.1701813936	24.188522339	19.136760712	42.326337727	-71.119557273	1	57349.636095	-4.7
60562	2022-12-08	15:55:52.688	341.45547094	8194.931302	1670514952.689	0	899	2.4166994104	2.4389553604	503.01916186	508.62855396	1.0080863602	734.10516479	25.304071426	-1.3587736554	24.188522339	19.115704341	42.326338333	-71.119556667	1	57350.526958	-4.7
60563	2022-12-08	15:55:53.582	341.45548127	8194.931551	1670514953.582	0	899	2.4166994104	2.4389553604	503.85848432	509.47723607	1.0080863602	734.05615639	25.304071426	-1.4643232246	24.188522339	19.10403258	42.326339071	-71.119556667	1	57351.442606	-4.7
60564	2022-12-08	15:55:54.440	341.4554912	8194.931789	1670514954.44	0	899	2.415958522	2.4379068865	503.85848432	509.40113793	0.99458179423	734.07330241	25.304071426	-1.160415411	24.188522339	19.138561249	42.326340524	-71.119557191	1	57352.314596	-4.7
60565	2022-12-08	15:55:55.288	341.45550102	8194.932024	1670514955.288	0	899	2.4159578081	2.4379061634	502.82471518	508.3559962	0.99458167092	734.06765323	25.30403909	-1.1652444767	24.188522339	19.138828429	42.326342905	-71.119557095	1	57353.148544	-4.6851456311
60566	2022-12-08	15:55:56.216	341.45551176	8194.932282	1670514956.216	0	899	2.4173760073	2.4386293295	502.82357222	508.17621356	0.96280090151	734.09803661	25.303766251	-1.2059897184	24.188522339	19.141082764	42.326350176	-71.11955	1	57354.05274	-4.6
60567	2022-12-08	15:55:57.157	341.45552266	8194.932544	1670514957.158	0	899	2.4173760073	2.4386293295	503.32381373	508.68178022	0.96280090151	734.08105145	25.303766251	-1.6148003687	24.188522339	19.076927678	42.326353377	-71.119550088	1	57355.02645	-4.6
60568	2022-12-08	15:55:58.118	341.45553378	8194.932811	1670514958.119	0	899	2.4169068353	2.4394979225	503.32381373	509.02079753	1.0230388704	734.09580498	25.303766251	-1.55055655	24.188522339	19.084945578	42.32635502	-71.119553333	1	57356.004008	-4.6
60569	2022-12-08	15:55:59.071	341.4555448	8194.933075	1670514959.071	0	899	2.4169068353	2.4394979225	503.16021347	508.85534552	1.0230388704	734.10515509	25.303766251	-1.1489032933	24.188522339	19.139103176	42.32635979	-71.119553333	1	57356.957916	-4.6
60570	2022-12-08	15:55:59.924	341.45555468	8194.933312	1670514959.924	0	899	2.4210014315	2.4429390627	503.15887322	508.67957355	0.99204769755	734.10498249	25.303446523	-1.1389110002	24.188522339	19.140269159	42.32636251	-71.119554588	1	57357.753018	-4.6
60571	2022-12-08	15:56:00.772	341.45556449	8194.933548	1670514960.772	0	899	2.4209990529	2.4429366535	502.94110554	508.45941421	0.99204728861	734.10040283	25.303339005	-1.1294900179	24.188522339	19.140722275	42.326366393	-71.11955398	1	57358.611987	-4.6
60572	2022-12-08	15:56:01.615	341.45557425	8194.933782	1670514961.615	0	899	2.4205576678	2.4430071921	502.94110554	508.58946772	1.0151678424	734.1145068	25.303339005	-1.1391158483	24.188522339	19.141344614	42.326369892	-71.119554112	1	57359.467456	-4.6
60573	2022-12-08	15:56:02.433	341.45558372	8194.934009	1670514962.433	0	899	2.4205576678	2.4430071921	503.94849023	509.60816601	1.0151678424	734.11318343	25.303339005	-1.1550689651	24.188522339	19.136982116	42.326372553	-71.119556329	1	57360.265774	-4.6
60574	2022-12-08	15:56:03.312	341.4555939	8194.934254	1670514963.313	0	899	2.4240739995	2.4460770603	503.94849023	509.48733422	0.99373004069	734.10433212	25.303339005	-1.1313332888	24.188522339	19.142522812	42.326375196	-71.119560393	1	57361.117771	-4.6117770768
60575	2022-12-08	15:56:04.217	341.45560437	8194.934505	1670514964.218	0	899	2.4240739995	2.4460770603	503.75719495	509.29393643	0.99373004069	734.10719229	25.303339005	-1.1327453852	24.188522339	19.142522812	42.326376667	-71.119563443	1	57362.066066	-4.7
60576	2022-12-08	15:56:05.111	341.45561472	8194.934753	1670514965.112	0	899	2.4234311127	2.4445252528	503.75607534	509.06508339	0.95328498246	734.10607708	25.303072228	-1.1351167579	24.188522339	19.141734988	42.326376667	-71.119564935	1	57362.960961	-4.7
60577	2022-12-08	15:56:06.015	341.45562517	8194.935004	1670514966.015	0	899	2.4234289108	2.4445230236	503.25409369	508.55780939	0.95328461904	734.10620319	25.302972794	-1.1446886521	24.188522339	19.141146098	42.326376667	-71.119563601	1	57363.83965	-4.7
60578	2022-12-08	15:56:06.921	341.45563567	8194.935256	1670514966.922	0	899	2.4245809528	2.4470873482	503.25409369	508.91089595	1.0160426211	734.11027153	25.302972794	-1.1681872543	24.188522339	19.141091921	42.326377946	-71.119559497	1	57364.767322	-4.7767321613
60579	2022-12-08	15:56:07.813	341.455646	8194.935504	1670514967.814	0	899	2.4245809528	2.4470873482	503.37899895	509.03720519	1.0160426211	734.09079929	25.302972794	-1.1671524782	24.188522339	19.142522812	42.326378333	-71.119556175	1	57365.647573	-4.8
60580	2022-12-08	15:56:08.677	341.45565598	8194.935744	1670514968.677	0	899	2.4247550984	2.4467092779	503.37899895	508.89771589	0.99126619524	734.10521814	25.302972794	-1.1506819149	24.188522339	19.138723525	42.326378333	-71.119554125	1	57366.52521	-4.8
60581	2022-12-08	15:56:09.497	341.45566549	8194.935972	1670514969.498	0	899	2.4247550984	2.4467092779	503.42757699	508.94682651	0.99126619524	734.09063721	25.302972794	-1.2629576921	24.188522339	19.121274948	42.326378905	-71.119553905	1	57367.342937	-4.7657063197
60582	2022-12-08	15:56:10.355	341.45567542	8194.93621	1670514970.356	0	899	2.4231468495	2.4447698913	503.42637588	508.86582428	0.97708929402	734.09111255	25.302686413	-1.3575556397	24.188522339	19.117669339	42.32638	-71.119555	1	57368.156153	-4.7
60583	2022-12-08	15:56:11.223	341.45568546	8194.936451	1670514971.224	0	899	2.4231444062	2.444767417	503.41271856	508.85201707	0.97708888064	734.08599247	25.302576065	-1.1718090773	24.188522339	19.137479782	42.326380085	-71.119555	1	57369.051282	-4.7
60584	2022-12-08	15:56:12.151	341.4556962	8194.936709	1670514972.152	0	899	2.426129477	2.4485715835	503.41271856	509.05150067	1.0125261978	734.08569053	25.302576065	-1.1680578593	24.188522339	19.137756714	42.326381611	-71.119555	1	57369.966469	-4.7
60585	2022-12-08	15:56:13.022	341.45570627	8194.936951	1670514973.022	0	899	2.426129477	2.4485715835	503.54810472	509.1884033	1.0125261978	734.08938821	25.302576065	-1.2117458227	24.188522339	19.129576879	42.326383084	-71.119555	1	57370.850458	-4.7
60586	2022-12-08	15:56:13.953	341.45571705	8194.937209	1670514973.953	0	899	2.4261489522	2.4484128437	503.54810472	509.14348223	1.0045507493	734.08733282	25.302576065	-1.1782441708	24.188522339	19.13560117	42.326381982	-71.119555	1	57371.810755	-4.7
60587	2022-12-08	15:56:14.877	341.45572774	8194.937466	1670514974.877	0	899	2.4261431859	2.448407002	502.97487292	508.56387509	1.0045497475	734.09830985	25.302315958	-1.4726554882	24.188522339	19.094257115	42.326381667	-71.119556236	1	57372.741742	-4.7
60588	2022-12-08	15:56:15.749	341.45573784	8194.937708	1670514975.749	0	899	2.4284956841	2.4507702338	502.97430042	508.56056882	1.0040649159	734.10153138	25.302179337	-1.6503392458	24.188522339	19.068338394	42.326382692	-71.119555641	1	57373.61523	-4.7
60589	2022-12-08	15:56:16.608	341.45574778	8194.937947	1670514976.608	0	899	2.4284956841	2.4507702338	504.05547317	509.65374959	1.0040649159	734.09800427	25.302179337	-1.3588706381	24.188522339	19.091753284	42.326383333	-71.119555736	1	57374.44145	-4.7
60590	2022-12-08	15:56:17.509	341.45575821	8194.938197	1670514977.509	0	899	2.4271723519	2.4491276019	504.05547317	509.57636229	0.99033568666	734.09373302	25.302179337	-1.1916426973	24.188522339	19.114102016	42.326383333	-71.119557735	1	57375.320513	-4.7
60591	2022-12-08	15:56:18.401	341.45576854	8194.938445	1670514978.402	0	899	2.4271723519	2.4491276019	503.16376455	508.67488685	0.99033568666	734.09338379	25.302179337	-1.3150426149	24.188522339	19.1313591	42.326382898	-71.11956	1	57376.261445	-4.7
60592	2022-12-08	15:56:19.286	341.45577877	8194.938691	1670514979.286	0	899	2.4304471966	2.452996238	503.16376455	508.81658563	1.0155157364	734.08491688	25.302179337	-1.4753611009	24.188522339	19.097878298	42.326381399	-71.119559732	1	57377.160732	-4.7
60593	2022-12-08	15:56:20.230	341.4557897	8194.938953	1670514980.23	0	899	2.4304395888	2.4529885298	503.55956988	509.21683014	1.0155144026	734.08594801	25.301836772	-1.4603025653	24.188522339	19.113116751	42.326379818	-71.119558697	1	57378.108974	-4.7
60594	2022-12-08	15:56:21.138	341.45580022	8194.939205	1670514981.139	0	899	2.432913895	2.4552093899	503.5590866	509.14693338	1.0031919407	734.10119386	25.301721573	-1.195922025	24.188522339	19.14217426	42.326378431	-71.119561471	1	57378.941392	-4.7
60595	2022-12-08	15:56:22.046	341.45581072	8194.939457	1670514982.046	0	899	2.432913895	2.4552093899	502.91965334	508.50040451	1.0031919407	734.1071648	25.301721573	-1.179947257	24.188522339	19.141801834	42.326379834	-71.119561667	1	57379.900641	-4.7
60596	2022-12-08	15:56:22.963	341.45582133	8194.939712	1670514982.963	0	899	2.4300358983	2.4523521923	502.91965334	508.51224908	1.0052976957	734.11605451	25.301721573	-1.1956633108	24.188522339	19.141222733	42.326378624	-71.119561667	1	57380.825651	-4.7
60597	2022-12-08	15:56:23.878	341.45583192	8194.939966	1670514983.878	0	899	2.4300335109	2.4523497736	503.80769589	509.41016456	1.0052972813	734.10909731	25.301614054	-1.1977760547	24.188522339	19.14017844	42.326377169	-71.119559339	1	57381.698398	-4.6301602262
60598	2022-12-08	15:56:24.799	341.45584259	8194.940222	1670514984.8	0	899	2.4317668733	2.4546474702	503.80635391	509.54665877	1.0297544493	734.12479507	25.301294327	-1.1636707783	24.188522339	19.138561249	42.326375595	-71.119557261	1	57382.643162	-4.5356837607
60599	2022-12-08	15:56:25.683	341.45585281	8194.940468	1670514985.683	0	899	2.4317668733	2.4546474702	503.48074626	509.21734118	1.0297544493	734.11053467	25.301294327	-1.1636707783	24.188522339	19.138561249	42.326375	-71.119555778	1	57383.53301	-4.5
60600	2022-12-08	15:56:26.506	341.45586235	8194.940696	1670514986.507	0	899	2.4325815039	2.455354829	503.48074626	509.18847766	1.0246313457	734.11812324	25.301294327	-1.1648349209	24.188522339	19.138303416	42.326376111	-71.119553333	1	57384.333333	-4.4666666667
60601	2022-12-08	15:56:27.401	341.45587271	8194.940945	1670514987.402	0	899	2.4325815039	2.455354829	503.65248578	509.36216411	1.0246313457	734.12017095	25.301294327	-1.257384826	24.188522339	19.134895615	42.326378699	-71.119548902	1	57385.219538	-4.4
60602	2022-12-08	15:56:28.334	341.4558835	8194.941204	1670514988.334	0	899	2.4355387777	2.4578085173	503.65248578	509.2288726	1.0009734303	734.11600398	25.301294327	-1.440932412	24.188522339	19.12857163	42.326380603	-71.119544096	1	57386.180861	-4.3819138756
60603	2022-12-08	15:56:29.246	341.45589405	8194.941457	1670514989.246	0	899	2.4355387777	2.4578085173	503.42984182	509.00376354	1.0009734303	734.10367165	25.301294327	-1.1669260263	24.188522339	19.138921738	42.32638343	-71.119539903	1	57387.057911	-4.2942088935
60604	2022-12-08	15:56:30.141	341.45590442	8194.941706	1670514990.142	0	899	2.4366021151	2.4590750093	503.4288416	509.05123859	1.0095845289	734.10405039	25.301055845	-1.1440311276	24.188522339	19.141172409	42.326384974	-71.119538359	1	57387.984488	-4.2015511892
60605	2022-12-08	15:56:31.016	341.45591454	8194.941949	1670514991.016	0	899	2.4366006301	2.4590735049	504.08270963	509.7124077	1.0095842708	734.10156088	25.300989151	-1.1426729351	24.188522339	19.140871755	42.326386369	-71.119538333	1	57388.821224	-4.2
60606	2022-12-08	15:56:31.861	341.45592433	8194.942184	1670514991.862	0	899	2.4364173567	2.45895539	504.08270963	509.72918771	1.0125601276	734.09603296	25.300989151	-1.144429915	24.188522339	19.136006602	42.326385473	-71.119539527	1	57389.716304	-4.2
60607	2022-12-08	15:56:32.729	341.45593436	8194.942425	1670514992.729	0	899	2.4364173567	2.45895539	503.55695433	509.19754316	1.0125601276	734.06700852	25.300989151	-1.1604262338	24.188522339	19.127225598	42.326385	-71.11954185	1	57390.554945	-4.2
60608	2022-12-08	15:56:33.601	341.45594446	8194.942667	1670514993.601	0	899	2.4400613481	2.4622243764	503.55695433	509.09521338	0.9943904171	734.04912117	25.300989151	-1.1844530129	24.188522339	19.140495477	42.326385	-71.119542668	1	57391.399173	-4.2
60609	2022-12-08	15:56:34.474	341.45595457	8194.94291	1670514994.475	0	899	2.4400557965	2.4622187531	503.56031401	509.09860466	0.99438946784	734.05778574	25.30074016	-1.1327453852	24.188522339	19.139980784	42.326385	-71.119541667	1	57392.307773	-4.2
60610	2022-12-08	15:56:35.345	341.45596465	8194.943152	1670514995.346	0	899	2.4361112198	2.4594252886	503.55931014	509.39526767	1.0472247433	734.05692074	25.30050087	-1.1328316137	24.188522339	19.139055227	42.326385	-71.119540002	1	57393.199811	-4.1800188501
60611	2022-12-08	15:56:36.171	341.45597421	8194.943381	1670514996.172	0	899	2.4361112198	2.4594252886	503.39968577	509.23379335	1.0472247433	734.06110832	25.30050087	-1.1343729496	24.188522339	19.141441345	42.326385	-71.119533514	1	57393.978322	-4.1021677663
60612	2022-12-08	15:56:37.063	341.45598454	8194.943629	1670514997.064	0	899	2.4371971213	2.4597232732	503.39968577	509.03372792	1.0117103917	734.06773326	25.30050087	-1.1427807003	24.188522339	19.141126519	42.326387996	-71.11952884	1	57394.898656	-4.1
60613	2022-12-08	15:56:37.936	341.45599463	8194.943871	1670514997.936	0	899	2.4371971213	2.4597232732	504.73253002	510.38148935	1.0117103917	734.07101097	25.30050087	-1.2401704788	24.188522339	19.137479782	42.326389587	-71.119525826	1	57395.752187	-4.0247813411
60614	2022-12-08	15:56:38.848	341.45600519	8194.944124	1670514998.848	0	899	2.4387718127	2.4622109277	504.73253002	510.60709314	1.0516504417	734.08066746	25.30050087	-1.165783485	24.188522339	19.135269317	42.32639	-71.11952284	1	57396.647929	-3.9352071006
60615	2022-12-08	15:56:39.776	341.45601593	8194.944382	1670514999.776	0	899	2.4387691375	2.4622082158	503.88194366	509.7466041	1.0516499577	734.09397959	25.30038082	-1.1311177015	24.188522339	19.138174145	42.32639	-71.11952065	1	57397.610043	-3.777991453
60616	2022-12-08	15:56:40.680	341.4560264	8194.944634	1670515000.681	0	899	2.4398521239	2.4627453057	503.88129463	509.6065443	1.0269330048	734.10419469	25.300226212	-1.1380594779	24.188522339	19.142173413	42.326389084	-71.119518169	1	57398.549339	-3.7
60617	2022-12-08	15:56:41.555	341.45603652	8194.944876	1670515001.555	0	899	2.4398521239	2.4627453057	504.03286238	509.75983421	1.0269330048	734.10467529	25.300226212	-1.16855371	24.188522339	19.137479782	42.326388333	-71.119515333	1	57399.400186	-3.7
60618	2022-12-08	15:56:42.437	341.45604672	8194.945121	1670515002.437	0	899	2.4416768747	2.4641105913	504.03286238	509.64047132	1.0057649321	734.10421207	25.300226212	-1.1606310172	24.188522339	19.138481582	42.326388333	-71.119511679	1	57400.24816	-3.7
60619	2022-12-08	15:56:43.295	341.45605666	8194.94536	1670515003.295	0	899	2.4416768747	2.4641105913	503.08085524	508.67787264	1.0057649321	734.09991455	25.300226212	-1.1343729496	24.188522339	19.141801834	42.326388333	-71.119505951	1	57401.143143	-3.6856856857
60620	2022-12-08	15:56:44.151	341.45606656	8194.945598	1670515004.151	0	899	2.4426053952	2.4649038702	503.08085524	508.64194785	0.99937994862	734.09868213	25.300226212	-1.1394607152	24.188522339	19.140958205	42.326388333	-71.119501667	1	57402	-3.6
60621	2022-12-08	15:56:44.996	341.45607634	8194.945832	1670515004.996	0	899	2.4426053952	2.4649038702	504.77153491	510.35131641	0.99937994862	734.08795166	25.300226212	-1.1408835649	24.188522339	19.140722275	42.326389702	-71.119496192	1	57402.821186	-3.6
60622	2022-12-08	15:56:45.858	341.45608633	8194.946072	1670515005.859	0	899	2.445195825	2.4691145725	504.77033062	510.7500163	1.0701696863	734.0741945	25.299939831	-1.2071862687	24.188522339	19.136193446	42.326391169	-71.119490324	1	57403.701446	-3.6
60623	2022-12-08	15:56:46.733	341.45609645	8194.946315	1670515006.733	0	899	2.4451933595	2.4691120726	503.96713156	509.93729971	1.0701692335	734.07401907	25.299829483	-1.4104273927	24.188522339	19.127671652	42.326391667	-71.119485309	1	57404.604964	-3.5395036194
60624	2022-12-08	15:56:47.619	341.45610671	8194.946561	1670515007.62	0	899	2.4474161972	2.4690806717	503.96713156	509.3686752	0.9693225887	734.0543892	25.299829483	-1.1994791031	24.188522339	19.136760712	42.326390884	-71.119480987	1	57405.469331	-3.5
60625	2022-12-08	15:56:48.467	341.45611653	8194.946797	1670515008.468	0	899	2.4474161972	2.4690806717	504.19962291	509.6036584	0.9693225887	734.0486434	25.299829483	-1.1878591831	24.188522339	19.138396573	42.326389515	-71.119477363	1	57406.290966	-3.5
60626	2022-12-08	15:56:49.313	341.45612632	8194.947032	1670515009.314	0	899	2.4463237304	2.4684683892	504.19962291	509.72613472	0.99105299626	734.05744702	25.299829483	-1.1636707783	24.188522339	19.141801834	42.326387527	-71.119474731	1	57407.161169	-3.5
60627	2022-12-08	15:56:50.180	341.45613634	8194.947272	1670515010.18	0	899	2.4463141799	2.4684587157	503.56159915	509.08110846	0.99105137289	734.05137422	25.299402237	-1.4875738621	24.188522339	19.10146904	42.326383446	-71.119473371	1	57407.97738	-3.5
60628	2022-12-08	15:56:51.107	341.45614707	8194.94753	1670515011.107	0	899	2.4463380685	2.4687692111	503.56159915	509.15262719	1.0037518521	734.05326267	25.299402237	-1.2710420059	24.188522339	19.123426993	42.326381725	-71.119473333	1	57408.964744	-3.5
60629	2022-12-08	15:56:52.043	341.45615792	8194.94779	1670515012.044	0	899	2.4463380685	2.4687692111	503.64093986	509.23284882	1.0037518521	734.04794089	25.299402237	-1.146025244	24.188522339	19.138451772	42.326380202	-71.119470405	1	57409.878523	-3.5
60630	2022-12-08	15:56:52.963	341.45616856	8194.948046	1670515012.964	0	899	2.4465538451	2.468724079	503.64093986	509.16719476	0.9920948075	734.0484894	25.299402237	-1.1409266816	24.188522339	19.141978978	42.32638	-71.119471392	1	57410.835084	-3.5
60631	2022-12-08	15:56:53.892	341.45617932	8194.948304	1670515013.893	0	899	2.4465538451	2.468724079	503.53967155	509.06481528	0.9920948075	734.06158447	25.299402237	-1.1343729496	24.188522339	19.142522812	42.326377608	-71.11947645	1	57411.717472	-3.4282527881
60632	2022-12-08	15:56:54.779	341.45618958	8194.94855	1670515014.78	0	899	2.4462010221	2.469016927	503.53936634	509.22655256	1.0208668135	734.05854322	25.29932948	-1.1320446801	24.188522339	19.141520885	42.326375678	-71.119479322	1	57412.593082	-3.4
60633	2022-12-08	15:56:55.683	341.45620003	8194.948801	1670515015.683	0	899	2.4461944626	2.4690102805	504.08422501	509.77755861	1.0208656649	734.04739723	25.299036026	-1.1336939074	24.188522339	19.140439709	42.326374104	-71.119480896	1	57413.537393	-3.4
60634	2022-12-08	15:56:56.530	341.45620985	8194.949036	1670515016.531	0	899	2.4481260479	2.4704707726	504.08422501	509.65537269	0.99919612892	734.05208643	25.299036026	-1.1294900179	24.188522339	19.143602371	42.326373333	-71.119481024	1	57414.385688	-3.4
60635	2022-12-08	15:56:57.390	341.45621979	8194.949275	1670515017.39	0	899	2.4481260479	2.4704707726	504.53421472	510.1103357	0.99919612892	734.06449557	25.299036026	-1.1441497132	24.188522339	19.140979577	42.326374027	-71.119479653	1	57415.207983	-3.4
60636	2022-12-08	15:56:58.247	341.45622972	8194.949513	1670515018.248	0	899	2.4487938353	2.4719648054	504.53421472	510.31535283	1.0355173711	734.08026123	25.299036026	-1.1620430946	24.188522339	19.138921738	42.326376667	-71.119478681	1	57416.104208	-3.4
60637	2022-12-08	15:56:59.122	341.45623985	8194.949756	1670515019.123	0	899	2.4487938353	2.4719648054	503.40973239	509.17798577	1.0355173711	734.07971879	25.299036026	-1.1804539076	24.188522339	19.139067366	42.326376667	-71.119481603	1	57416.980962	-3.4
60638	2022-12-08	15:57:00.025	341.45625029	8194.950007	1670515020.025	0	899	2.4517210318	2.4732405076	503.40951201	508.75947309	0.96121555799	734.07782548	25.298983479	-1.1989294006	24.188522339	19.139840208	42.326376667	-71.119483187	1	57417.91219	-3.3087809917
60639	2022-12-08	15:57:00.908	341.45626052	8194.950252	1670515020.909	0	899	2.4517153722	2.4732347773	503.6157126	508.96785983	0.96121462699	734.08151184	25.29873085	-1.17753277	24.188522339	19.140184984	42.326379106	-71.119483333	1	57418.731685	-3.3
60640	2022-12-08	15:57:01.801	341.45627084	8194.9505	1670515021.801	0	899	2.4511668422	2.4736949434	503.6157126	509.22047335	1.0060832076	734.09030616	25.29873085	-1.2110667347	24.188522339	19.137794911	42.32638105	-71.119480184	1	57419.629863	-3.3
60641	2022-12-08	15:57:02.684	341.45628108	8194.950746	1670515022.685	0	899	2.4511668422	2.4736949434	504.05432168	509.66396373	1.0060832076	734.09777832	25.29873085	-1.2466810942	24.188522339	19.138921738	42.326382528	-71.119477472	1	57420.516505	-3.3
60642	2022-12-08	15:57:03.559	341.4562912	8194.950989	1670515023.56	0	899	2.4521128918	2.4749116059	504.05432168	509.72928451	1.0176679904	734.09018935	25.29873085	-1.1760991251	24.188522339	19.139458258	42.326384633	-71.119476017	1	57421.389866	-3.3
60643	2022-12-08	15:57:04.414	341.45630109	8194.951226	1670515024.414	0	899	2.4521128918	2.4749116059	504.53231324	510.2126576	1.0176679904	734.08270708	25.29873085	-1.1360006332	24.188522339	19.142162323	42.326387108	-71.119474118	1	57422.264529	-3.3
60644	2022-12-08	15:57:05.348	341.45631191	8194.951486	1670515025.349	0	899	2.4543826608	2.4761283821	504.5320533	509.94453418	0.97018847814	734.0799892	25.298669007	-1.1349011652	24.188522339	19.142405403	42.326389004	-71.119470996	1	57423.201201	-3.3201201201
60645	2022-12-08	15:57:06.232	341.45632213	8194.951731	1670515026.232	0	899	2.4543778879	2.476123549	504.11968138	509.527734	0.97018768655	734.07215326	25.298456192	-1.1311177015	24.188522339	19.143241882	42.3263918	-71.119468333	1	57424.080113	-3.4
60646	2022-12-08	15:57:07.062	341.45633174	8194.951962	1670515027.062	0	899	2.4552472157	2.478134187	504.11968138	509.81010665	1.0202790323	734.06886585	25.298456192	-1.3836950379	24.188522339	19.105618711	42.326393104	-71.119468333	1	57424.862394	-3.4
60647	2022-12-08	15:57:07.920	341.45634167	8194.9522	1670515027.92	0	899	2.4552472157	2.478134187	503.87997742	509.56769695	1.0202790323	734.04931641	25.298456192	-1.459903717	24.188522339	19.094266891	42.326397203	-71.119467043	1	57425.773913	-3.4
60648	2022-12-08	15:57:08.802	341.45635189	8194.952445	1670515028.803	0	899	2.4551401878	2.4780804823	503.87997742	509.58122337	1.022678291	734.06111034	25.298456192	-1.2253491484	24.188522339	19.132532827	42.326400454	-71.119466667	1	57426.636192	-3.4
60649	2022-12-08	15:57:09.691	341.45636218	8194.952692	1670515029.692	0	899	2.4551378391	2.4780781024	504.28057891	509.98635522	1.0226778805	734.06638523	25.298351503	-1.1700412572	24.188522339	19.139987946	42.326402562	-71.119465771	1	57427.537393	-3.4
60650	2022-12-08	15:57:10.617	341.45637288	8194.952949	1670515030.617	0	899	2.4557648034	2.4781577587	504.27922381	509.84717288	0.9982467776	734.0650845	25.298028946	-1.1347071335	24.188522339	19.142031158	42.326403333	-71.119463454	1	57428.463713	-3.4
60651	2022-12-08	15:57:11.490	341.45638299	8194.953192	1670515031.49	0	899	2.4557648034	2.4781577587	504.02119626	509.58629635	0.9982467776	734.06115723	25.298028946	-1.2011067867	24.188522339	19.140361786	42.326402801	-71.119462732	1	57429.319664	-3.4
60652	2022-12-08	15:57:12.398	341.45639351	8194.953444	1670515032.399	0	899	2.4544310252	2.4771755845	504.02119626	509.67692382	1.0143228019	734.05825139	25.298028946	-1.1853368898	24.188522339	19.138959089	42.326401249	-71.119465	1	57430.250718	-3.3749282297
60653	2022-12-08	15:57:13.217	341.45640299	8194.953672	1670515033.218	0	899	2.4544310252	2.4771755845	504.18284185	509.84038328	1.0143228019	734.07256433	25.298028946	-1.1783196926	24.188522339	19.142883301	42.3264	-71.119464872	1	57431.038462	-3.3
60654	2022-12-08	15:57:14.092	341.45641311	8194.953915	1670515034.093	0	899	2.456696334	2.4794847144	504.18284185	509.84606762	1.015330609	734.07063061	25.298028946	-1.174881137	24.188522339	19.142830779	42.3264	-71.119461756	1	57431.973291	-3.3
60655	2022-12-08	15:57:15.042	341.45642411	8194.954179	1670515035.043	0	899	2.4566943741	2.4794827285	503.93215658	509.59256461	1.0153302691	734.0672951	25.297941637	-1.1334460011	24.188522339	19.14229124	42.32639551	-71.11946017	1	57432.898058	-3.3
60656	2022-12-08	15:57:15.941	341.45643451	8194.954428	1670515035.942	0	899	2.4574044718	2.4804123539	503.93149815	509.64487932	1.0247270772	734.07649241	25.297784805	-1.1650935893	24.188522339	19.140652372	42.32639243	-71.11946	1	57433.770874	-3.2229126214
60657	2022-12-08	15:57:16.865	341.45644521	8194.954685	1670515036.866	0	899	2.4574044718	2.4804123539	504.14852298	509.86436469	1.0247270772	734.0832851	25.297784805	-1.265803311	24.188522339	19.136207012	42.326390442	-71.119461225	1	57434.735043	-3.2
60658	2022-12-08	15:57:17.776	341.45645574	8194.954938	1670515037.776	0	899	2.4594519196	2.4824366957	504.14852298	509.85385044	1.0228631931	734.08760081	25.297784805	-1.2514885822	24.188522339	19.13699908	42.326388928	-71.119460594	1	57435.643343	-3.1356656948
60659	2022-12-08	15:57:18.657	341.45646594	8194.955183	1670515038.657	0	899	2.4594519196	2.4824366957	504.22053561	509.92667803	1.0228631931	734.07183838	25.297784805	-1.1343729496	24.188522339	19.141801834	42.32638659	-71.119458257	1	57436.522889	-3.1
60660	2022-12-08	15:57:19.512	341.45647583	8194.95542	1670515039.512	0	899	2.4598056812	2.4819295791	504.22053561	509.71176552	0.98475375738	734.07443945	25.297784805	-1.1343729496	24.188522339	19.142274528	42.326383731	-71.119455398	1	57437.380671	-3.1
60661	2022-12-08	15:57:20.339	341.45648542	8194.95565	1670515040.34	0	899	2.459796882	2.4819206673	504.015498	509.5044866	0.98475227938	734.08933566	25.297393331	-1.1394392157	24.188522339	19.123845801	42.326381667	-71.119452999	1	57438.200401	-3.0799599198
60662	2022-12-08	15:57:21.174	341.45649507	8194.955882	1670515041.174	0	899	2.4614901754	2.4841362152	504.01547593	509.63041406	1.0070993477	734.08024062	25.297388077	-1.1701813936	24.188522339	19.132078171	42.326381608	-71.119451608	1	57439.034951	-3
60663	2022-12-08	15:57:22.026	341.45650494	8194.956119	1670515042.027	0	899	2.4614901754	2.4841362152	504.49417751	510.11444856	1.0070993477	734.08410887	25.297388077	-1.1725528059	24.188522339	19.132459767	42.326380228	-71.119450228	1	57439.863107	-3
60664	2022-12-08	15:57:22.868	341.45651469	8194.956352	1670515042.869	0	899	2.4621458467	2.484574883	504.49417751	510.05900519	0.99727281152	734.08758545	25.297388077	-1.2059897184	24.188522339	19.137840271	42.326376375	-71.119451208	1	57440.724922	-3
60665	2022-12-08	15:57:23.737	341.45652475	8194.956594	1670515043.738	0	899	2.4621458467	2.484574883	503.86162612	509.41947644	0.99727281152	734.08294274	25.297388077	-1.1856817773	24.188522339	19.140368607	42.326371153	-71.119454552	1	57441.577033	-3
60666	2022-12-08	15:57:24.607	341.4565348	8194.956835	1670515044.607	0	899	2.4628747768	2.4843692698	503.8611154	509.18538161	0.95579887051	734.08411534	25.297266411	-1.1840972608	24.188522339	19.141957011	42.326367598	-71.119456667	1	57442.441116	-3
60667	2022-12-08	15:57:25.523	341.45654542	8194.95709	1670515045.524	0	899	2.4628678996	2.4843623073	504.39512131	509.72502401	0.95579775073	734.08251953	25.296960831	-1.2108727694	24.188522339	19.141441345	42.326366039	-71.119457295	1	57443.376754	-3
60668	2022-12-08	15:57:26.404	341.45655561	8194.957335	1670515046.405	0	899	2.4597667281	2.4819093455	504.39512131	509.89299635	0.98559500969	734.09767242	25.296960831	-1.1875681972	24.188522339	19.137070094	42.326364567	-71.119458333	1	57444.259519	-3
60669	2022-12-08	15:57:27.375	341.45656684	8194.957604	1670515047.375	0	899	2.4597667281	2.4819093455	504.30093561	509.79778403	0.98559500969	734.0770971	25.296960831	-1.1358389468	24.188522339	19.127886437	42.326363713	-71.119457954	1	57445.227811	-3
60670	2022-12-08	15:57:28.289	341.45657743	8194.957858	1670515048.29	0	899	2.4655341149	2.4878500879	504.30093561	509.82791709	0.99093934949	734.05589567	25.296960831	-1.1311177015	24.188522339	19.142162323	42.326365	-71.119456667	1	57446.132132	-3
60671	2022-12-08	15:57:29.167	341.45658759	8194.958102	1670515049.168	0	899	2.4655341149	2.4878500879	505.20851144	510.74543967	0.99093934949	734.06823569	25.296960831	-1.1662038849	24.188522339	19.136867915	42.326364982	-71.119456649	1	57447.01069	-3
60672	2022-12-08	15:57:30.065	341.45659799	8194.958352	1670515050.066	0	899	2.4663607079	2.4889348072	505.20796023	510.80716913	1.0019645697	734.06472233	25.296829868	-1.4816992291	24.188522339	19.09427466	42.326363528	-71.119455194	1	57447.883382	-3
60673	2022-12-08	15:57:30.967	341.45660843	8194.958602	1670515050.968	0	899	2.4663581572	2.4889322233	504.09842145	509.6853309	1.0019641349	734.05853231	25.29671669	-1.5071057081	24.188522339	19.122356415	42.326364726	-71.119453608	1	57448.83547	-3
60674	2022-12-08	15:57:31.907	341.45661931	8194.958863	1670515051.908	0	899	2.4666948396	2.4894535325	504.09842145	509.73034244	1.0099473769	734.05121698	25.29671669	-1.4798559866	24.188522339	19.123348539	42.326363765	-71.119453333	1	57449.740811	-3
60675	2022-12-08	15:57:32.815	341.45662981	8194.959116	1670515052.816	0	899	2.4666948396	2.4894535325	504.46267053	510.09866102	1.0099473769	734.04150391	25.29671669	-1.2499364614	24.188522339	19.131719589	42.32636226	-71.119453333	1	57450.643947	-3
60676	2022-12-08	15:57:33.717	341.45664024	8194.959366	1670515053.717	0	899	2.4674973786	2.4908060428	504.46267053	510.23324438	1.0337914334	734.05412889	25.29671669	-1.3183194194	24.188522339	19.135439904	42.326361667	-71.119453333	1	57451.569804	-3
60677	2022-12-08	15:57:34.569	341.45665012	8194.959603	1670515054.57	0	899	2.4674973786	2.4908060428	503.72933958	509.49152481	1.0337914334	734.06109619	25.29671669	-1.3492232561	24.188522339	19.137121201	42.326361667	-71.119453333	1	57452.430966	-3
60678	2022-12-08	15:57:35.536	341.4566613	8194.959871	1670515055.536	0	899	2.4673843836	2.4902039536	503.72766026	509.3689418	1.0123437181	734.08661778	25.296316526	-1.2425095711	24.188522339	19.1397445	42.326361667	-71.119453333	1	57453.372249	-3.0372248804
60679	2022-12-08	15:57:36.503	341.45667249	8194.96014	1670515056.503	0	899	2.4673810208	2.4902005465	504.31750546	509.96538946	1.0123431392	734.09255072	25.296167374	-1.2242712517	24.188522339	19.139949458	42.326358989	-71.119457082	1	57454.321281	-3.1
60680	2022-12-08	15:57:37.398	341.45668285	8194.960388	1670515057.398	0	899	2.4680382691	2.4907690601	504.31750546	509.94188408	1.008176435	734.10526988	25.296167374	-1.4019981173	24.188522339	19.133889129	42.326352948	-71.119466927	1	57455.231293	-3.1231292517
60681	2022-12-08	15:57:38.286	341.45669313	8194.960635	1670515058.286	0	899	2.4680382691	2.4907690601	503.87562704	509.49507763	1.008176435	734.12577527	25.296167374	-1.204362154	24.188522339	19.136400223	42.326351502	-71.119473827	1	57456.098678	-3.2
60682	2022-12-08	15:57:39.171	341.45670337	8194.960881	1670515059.171	0	899	2.4701656044	2.4941707137	503.87562704	509.80563009	1.0632440647	734.12677972	25.296167374	-1.1828253396	24.188522339	19.135341644	42.326350002	-71.119478328	1	57456.998983	-3.2
60683	2022-12-08	15:57:40.071	341.45671378	8194.961131	1670515060.071	0	899	2.4701614714	2.4941665235	505.08154091	511.02573187	1.0632433183	734.11724854	25.295984268	-1.1360006332	24.188522339	19.141801834	42.32635	-71.119482766	1	57457.886588	-3.1113412229
60684	2022-12-08	15:57:40.990	341.45672442	8194.961386	1670515060.99	0	899	2.4731463664	2.4960883422	505.08154091	510.7551102	1.0153746594	734.11033418	25.295984268	-1.1355155691	24.188522339	19.141866292	42.32635	-71.119487628	1	57458.858974	-3.1
60685	2022-12-08	15:57:41.910	341.45673507	8194.961642	1670515061.91	0	899	2.4731463664	2.4960883422	504.01463528	509.67622005	1.0153746594	734.09397716	25.295984268	-1.1284228611	24.188522339	19.141890823	42.326351295	-71.119487038	1	57459.77712	-3.0222879684
60686	2022-12-08	15:57:42.779	341.45674513	8194.961883	1670515062.779	0	899	2.4733277352	2.4961517558	504.01463528	509.64664129	1.0101284922	734.09131385	25.295984268	-1.1580116678	24.188522339	19.12083641	42.326352692	-71.119486667	1	57460.615311	-3
60687	2022-12-08	15:57:43.648	341.4567552	8194.962125	1670515063.649	0	899	2.4733277352	2.4961517558	504.05175554	509.68417635	1.0101284922	734.08087158	25.295984268	-1.1734366417	24.188522339	19.110471725	42.326354167	-71.119486667	1	57461.5	-3.05
60688	2022-12-08	15:57:44.546	341.45676559	8194.962374	1670515064.547	0	899	2.4751698844	2.4972592063	504.05156204	509.49827206	0.97717920566	734.08161653	25.295938189	-1.1619676107	24.188522339	19.130092242	42.326355	-71.119485991	1	57462.405278	-3.1
60689	2022-12-08	15:57:45.474	341.45677633	8194.962632	1670515065.475	0	899	2.4751626437	2.4972518737	506.00200685	511.46978631	0.97717800631	734.08525682	25.295618057	-1.2776604204	24.188522339	19.127260044	42.32635552	-71.11948448	1	57463.311975	-3.1
60690	2022-12-08	15:57:46.384	341.45678686	8194.962885	1670515066.385	0	899	2.4759138662	2.4982317662	506.00200685	511.52481663	0.98690660452	734.08628512	25.295618057	-1.4060618798	24.188522339	19.115201963	42.326356667	-71.119483333	1	57464.247813	-3.1
60691	2022-12-08	15:57:47.252	341.4567969	8194.963126	1670515067.252	0	899	2.4759138662	2.4982317662	504.74415208	510.25323288	0.98690660452	734.08666992	25.295618057	-1.1392560005	24.188522339	19.142162323	42.326356667	-71.119483333	1	57465.096174	-3.0903826267
60692	2022-12-08	15:57:48.141	341.45680719	8194.963373	1670515068.141	0	899	2.4743574763	2.4967782651	504.74415208	510.28216647	0.99203356711	734.09077989	25.295618057	-1.1672386649	24.188522339	19.140191868	42.32635669	-71.119483333	1	57466.014138	-3
60693	2022-12-08	15:57:49.006	341.45681721	8194.963613	1670515069.007	0	899	2.4743574763	2.4967782651	504.80159328	510.34023791	0.99203356711	734.08198436	25.295618057	-1.207326379	24.188522339	19.136855157	42.326358051	-71.119483333	1	57466.830349	-3
60694	2022-12-08	15:57:49.905	341.45682762	8194.963863	1670515069.906	0	899	2.4752748157	2.4976903229	504.80137569	510.33665474	0.9914377136	734.07032705	25.295566319	-1.2255863054	24.188522339	19.135557781	42.326358333	-71.119483333	1	57467.794475	-3
60695	2022-12-08	15:57:50.743	341.4568373	8194.964095	1670515070.743	0	899	2.4752704638	2.4976859149	504.46692446	509.99853204	0.99143698227	734.0665837	25.295373917	-1.1677129948	24.188522339	19.140600028	42.326361358	-71.119484342	1	57468.605019	-2.9394981413
60696	2022-12-08	15:57:51.627	341.45684753	8194.964341	1670515071.627	0	899	2.4757764063	2.4986353274	504.46692446	510.10702614	1.010667513	734.06790828	25.295373917	-1.1718090773	24.188522339	19.138561249	42.326365704	-71.119487371	1	57469.474174	-2.8525826446
60697	2022-12-08	15:57:52.522	341.45685789	8194.964589	1670515072.522	0	899	2.4757764063	2.4986353274	504.78451794	510.42817042	1.010667513	734.05637142	25.295373917	-1.1560283805	24.188522339	19.140161615	42.32637018	-71.119490616	1	57470.369378	-2.763062201
60698	2022-12-08	15:57:53.453	341.45686868	8194.964848	1670515073.454	0	899	2.4759471263	2.4983136486	504.78451794	510.30599086	0.98902428902	734.06470535	25.295373917	-1.2078761415	24.188522339	19.132386909	42.326374817	-71.119492656	1	57471.296739	-2.670326087
60699	2022-12-08	15:57:54.345	341.456879	8194.965096	1670515074.346	0	899	2.4759471263	2.4983136486	504.0255895	509.53876105	0.98902428902	734.06628418	25.295373917	-1.4664143324	24.188522339	19.097507477	42.32637873	-71.119495396	1	57472.237864	-2.5762135922
60700	2022-12-08	15:57:55.229	341.45688922	8194.965341	1670515075.229	0	899	2.4789533302	2.5023298914	504.02431993	509.77993279	1.0320280878	734.07645401	25.29507157	-1.1937446413	24.188522339	19.132861384	42.32638	-71.119496667	1	57473.099695	-2.5
60701	2022-12-08	15:57:56.079	341.45689907	8194.965578	1670515076.08	0	899	2.4789525748	2.5023291259	504.22766228	509.98559643	1.0320279559	734.08303247	25.295038223	-1.1966549861	24.188522339	19.137833879	42.32638	-71.119496667	1	57473.965412	-2.5
60702	2022-12-08	15:57:56.920	341.4569088	8194.965811	1670515076.92	0	899	2.4776127702	2.5003291421	504.22766228	509.82570608	1.0036845549	734.07312982	25.295038223	-1.1957280012	24.188522339	19.137988286	42.32638	-71.119496667	1	57474.749071	-2.5
60703	2022-12-08	15:57:57.756	341.45691848	8194.966044	1670515077.757	0	899	2.4776127702	2.5003291421	504.14082317	509.73790286	1.0036845549	734.05138433	25.295038223	-1.1796023569	24.188522339	19.137521213	42.32638	-71.119496667	1	57475.605769	-2.4394230769
60704	2022-12-08	15:57:58.658	341.45692892	8194.966294	1670515078.659	0	899	2.4820332698	2.5052573166	504.14082317	509.85302223	1.0240968103	734.05030024	25.295038223	-1.1672925246	24.188522339	19.13736428	42.326380826	-71.119497492	1	57476.495353	-2.350464684
60705	2022-12-08	15:57:59.601	341.45693983	8194.966556	1670515079.601	0	899	2.4820277509	2.5052517242	504.90552757	510.62638576	1.0240958549	734.06198868	25.294794891	-1.1481595647	24.188522339	19.139636854	42.326381667	-71.119501716	1	57477.4059	-2.2594099695
60706	2022-12-08	15:58:00.539	341.45695069	8194.966817	1670515080.54	0	899	2.480445445	2.5023385323	504.90475396	510.30060315	0.96653236118	734.06531489	25.294610977	-1.1327453852	24.188522339	19.140722275	42.326381667	-71.119507259	1	57478.355355	-2.1644644645
60707	2022-12-08	15:58:01.430	341.456961	8194.967064	1670515081.43	0	899	2.480445445	2.5023385323	504.81316992	510.20804037	0.96653236118	734.08074911	25.294610977	-1.1327453852	24.188522339	19.141451514	42.326381243	-71.119508757	1	57479.254395	-2.0491209928
60708	2022-12-08	15:58:02.289	341.45697095	8194.967303	1670515082.29	0	899	2.4813634347	2.5046792387	504.81316992	510.55718336	1.028380266	734.0815745	25.294610977	-1.1281857151	24.188522339	19.141465219	42.326380232	-71.119510232	1	57480.139279	-1.8721442886
60709	2022-12-08	15:58:03.167	341.45698111	8194.967547	1670515083.168	0	899	2.4813634347	2.5046792387	504.10276004	509.83869009	1.028380266	734.08626248	25.294610977	-1.1520508196	24.188522339	19.13949585	42.326381728	-71.119511728	1	57481.018447	-1.6981553398
60710	2022-12-08	15:58:04.016	341.45699093	8194.967782	1670515084.016	0	899	2.4806365196	2.5035536996	504.10276004	509.74209039	1.0112527564	734.08759151	25.294610977	-1.2563823627	24.188522339	19.13351736	42.326384472	-71.119514472	1	57481.841748	-1.6158252427
60711	2022-12-08	15:58:04.845	341.45700052	8194.968013	1670515084.845	0	899	2.480632763	2.5035498935	504.73959818	510.38604912	1.0112521139	734.08202478	25.294445253	-1.2847531031	24.188522339	19.132134166	42.326386148	-71.119516148	1	57482.688728	-1.6
60712	2022-12-08	15:58:05.773	341.45701127	8194.968271	1670515085.774	0	899	2.4835035986	2.5059404093	504.73901179	510.26048667	0.98911283993	734.07918645	25.294305801	-1.1360006332	24.188522339	19.140361786	42.326387668	-71.119515665	1	57483.600957	-1.6
60713	2022-12-08	15:58:06.701	341.45702201	8194.968528	1670515086.702	0	899	2.4835035986	2.5059404093	504.40980031	509.92767386	0.98911283993	734.08306683	25.294305801	-1.1627760597	24.188522339	19.121712514	42.326389228	-71.119515	1	57484.536765	-1.6
60714	2022-12-08	15:58:07.556	341.45703191	8194.968766	1670515087.557	0	899	2.4842198852	2.5066208042	504.40980031	509.91723893	0.98726251751	734.0697745	25.294305801	-1.179947257	24.188522339	19.109752655	42.32639	-71.119515	1	57485.408284	-1.6
60715	2022-12-08	15:58:08.420	341.4570419	8194.969006	1670515088.42	0	899	2.4842198852	2.5066208042	504.52104347	510.02969671	0.98726251751	734.07149319	25.294305801	-1.3806014471	24.188522339	19.108011738	42.32639	-71.119514093	1	57486.271975	-1.6
60716	2022-12-08	15:58:09.299	341.45705207	8194.96925	1670515089.299	0	899	2.48490187	2.5073584673	504.52067905	510.04152765	0.98942522383	734.08061936	25.294219099	-1.2389955931	24.188522339	19.132785178	42.326389725	-71.119511392	1	57487.164939	-1.5835061263
60717	2022-12-08	15:58:10.230	341.45706285	8194.969508	1670515090.23	0	899	2.4848948303	2.507351337	504.69946227	510.22226061	0.98942404779	734.10036484	25.293909073	-1.1327453852	24.188522339	19.142883301	42.326388333	-71.11951	1	57488.046536	-1.4953464323
60718	2022-12-08	15:58:11.148	341.45707347	8194.969763	1670515091.148	0	899	2.4859940969	2.5083963198	504.69946227	510.2064445	0.98662113318	734.10426502	25.293909073	-1.1298996336	24.188522339	19.142253042	42.326388333	-71.11951	1	57488.995863	-1.4004136505
60719	2022-12-08	15:58:12.035	341.45708374	8194.97001	1670515092.035	0	899	2.4859940969	2.5083963198	505.03236557	510.54298025	0.98662113318	734.1002363	25.293909073	-1.1569122123	24.188522339	19.138875241	42.326388333	-71.119511429	1	57489.857282	-1.4
60720	2022-12-08	15:58:12.884	341.45709356	8194.970246	1670515092.884	0	899	2.4893548688	2.5119024614	505.03236557	510.57130464	0.9916373201	734.09725164	25.293909073	-1.1690387813	24.188522339	19.136084891	42.326388333	-71.119512897	1	57490.73817	-1.4
60721	2022-12-08	15:58:13.766	341.45710378	8194.970491	1670515093.767	0	899	2.4893548688	2.5119024614	504.78894627	510.32521564	0.9916373201	734.11216443	25.293909073	-1.1680255213	24.188522339	19.13613764	42.326389329	-71.119512337	1	57491.597549	-1.4
60722	2022-12-08	15:58:14.670	341.45711424	8194.970742	1670515094.67	0	899	2.4884281444	2.5117909768	504.78845332	510.52742191	1.0275369593	734.11464868	25.293791853	-1.1556726015	24.188522339	19.138255669	42.326390848	-71.119511667	1	57492.508547	-1.4
60723	2022-12-08	15:58:15.565	341.45712461	8194.970991	1670515095.566	0	899	2.4884238704	2.5117866457	504.71212437	510.450221	1.0275362189	734.10876869	25.293603897	-1.1376283169	24.188522339	19.138921738	42.326391667	-71.119512383	1	57493.42998	-1.4
60724	2022-12-08	15:58:16.415	341.45713444	8194.971227	1670515096.416	0	899	2.4881970141	2.5107056364	504.71212437	510.24054215	0.99039529673	734.12040943	25.293603897	-1.1741050095	24.188522339	19.137240441	42.326391667	-71.119512879	1	57494.272545	-1.372745491
60725	2022-12-08	15:58:17.318	341.45714488	8194.971477	1670515097.318	0	899	2.4881970141	2.5107056364	505.12696996	510.65993179	0.99039529673	734.13086988	25.293603897	-1.1538293812	24.188522339	19.141215167	42.326391667	-71.119511114	1	57495.165881	-1.3
60726	2022-12-08	15:58:18.206	341.45715516	8194.971724	1670515098.206	0	899	2.4900022248	2.513018752	505.12696996	510.78091398	1.0118112911	734.13385778	25.293603897	-1.1330687581	24.188522339	19.142546622	42.326391672	-71.119508312	1	57496.003257	-1.3
60727	2022-12-08	15:58:19.101	341.45716552	8194.971973	1670515099.101	0	899	2.4900022248	2.513018752	504.48719214	510.13397506	1.0118112911	734.15374756	25.293603897	-1.1327453852	24.188522339	19.142522812	42.326393292	-71.119501833	1	57496.975027	-1.3
60728	2022-12-08	15:58:19.990	341.45717581	8194.972219	1670515099.99	0	899	2.4914394896	2.5147705712	504.48670287	510.2074943	1.0249246973	734.14265614	25.293487486	-1.1426837294	24.188522339	19.142408219	42.326393333	-71.119497582	1	57497.816981	-1.2183018868
60729	2022-12-08	15:58:20.904	341.4571864	8194.972474	1670515100.905	0	899	2.4914338025	2.5147648083	504.65008757	510.3727262	1.0249237158	734.14192776	25.293237686	-1.1445700562	24.188522339	19.142162323	42.326394518	-71.119493111	1	57498.711045	-1.1288954635
60730	2022-12-08	15:58:21.780	341.45719654	8194.972717	1670515101.781	0	899	2.4924353578	2.5154852856	504.65008757	510.30137378	1.0122860297	734.1644566	25.293237686	-1.1343729496	24.188522339	19.142162323	42.326395	-71.119490678	1	57499.593082	-1.1593082401
60731	2022-12-08	15:58:22.657	341.45720668	8194.97296	1670515102.657	0	899	2.4924353578	2.5154852856	505.17240199	510.8295373	1.0122860297	734.16635637	25.293237686	-1.1571924489	24.188522339	19.140442842	42.326394167	-71.119489167	1	57500.5	-1.2
60732	2022-12-08	15:58:23.558	341.45721711	8194.973211	1670515103.558	0	899	2.4907340958	2.5136379474	505.17240199	510.7974639	1.0066100268	734.16994491	25.293237686	-1.151598073	24.188522339	19.141849581	42.326392656	-71.119488333	1	57501.406699	-1.2
60733	2022-12-08	15:58:24.483	341.45722782	8194.973468	1670515104.484	0	899	2.4907339118	2.513637761	504.86450456	510.48613787	1.0066099956	734.16766074	25.293229602	-1.1343729496	24.188522339	19.142534749	42.326390676	-71.119488333	1	57502.297087	-1.2
60734	2022-12-08	15:58:25.357	341.45723793	8194.97371	1670515105.357	0	899	2.4924261667	2.5154663942	504.8635117	510.51482491	1.0118676181	734.15332031	25.292993546	-1.1343729496	24.188522339	19.142883301	42.326388068	-71.119488333	1	57503.159188	-1.1840811966
60735	2022-12-08	15:58:26.223	341.45724796	8194.973951	1670515106.224	0	899	2.4924261667	2.5154663942	505.08256751	510.73633278	1.0118676181	734.14105103	25.292993546	-1.1414117695	24.188522339	19.138410189	42.326386541	-71.119488459	1	57504.075472	-1.1
60736	2022-12-08	15:58:27.108	341.45725819	8194.974197	1670515107.108	0	899	2.4935977841	2.5167516946	505.08256751	510.76160848	1.0163409726	734.12542927	25.292993546	-1.1571601629	24.188522339	19.142883301	42.326385151	-71.119489849	1	57504.909434	-1.1
60737	2022-12-08	15:58:27.997	341.4572685	8194.974444	1670515107.998	0	899	2.4935977841	2.5167516946	504.9327381	510.61009442	1.0163409726	734.11291504	25.292993546	-1.1571601629	24.188522339	19.142883301	42.326383586	-71.119494241	1	57505.848291	-1.1
60738	2022-12-08	15:58:28.881	341.45727873	8194.974689	1670515108.882	0	899	2.4944008395	2.5165778781	504.9327381	510.36836579	0.97352841639	734.08029963	25.292993546	-1.1670662125	24.188522339	19.138138689	42.326382095	-71.119497476	1	57506.742743	-1.1
60739	2022-12-08	15:58:29.736	341.45728862	8194.974927	1670515109.737	0	899	2.4943938327	2.5165707826	505.10447478	510.54194475	0.97352726906	734.07279594	25.292686147	-1.2220506937	24.188522339	19.132782627	42.326378671	-71.119504325	1	57507.599198	-1.0400801603
60740	2022-12-08	15:58:30.654	341.45729925	8194.975182	1670515110.655	0	899	2.4941218697	2.5181040009	505.10409888	510.98570092	1.0521303926	734.0546875	25.292596817	-1.2385427952	24.188522339	19.130998611	42.326377505	-71.11951001	1	57508.502913	-1
60741	2022-12-08	15:58:31.516	341.45730922	8194.975421	1670515111.517	0	899	2.4941218697	2.5181040009	505.32005216	511.20416883	1.0521303926	734.06026474	25.292596817	-1.4381513643	24.188522339	19.14166352	42.32637954	-71.119511667	1	57509.361944	-1.0723888314
60742	2022-12-08	15:58:32.380	341.45731921	8194.975661	1670515112.38	0	899	2.4983989594	2.521142374	505.32005216	510.89009528	0.99658363598	734.07617228	25.292596817	-1.1327453852	24.188522339	19.142162323	42.326381667	-71.119511667	1	57510.242604	-1.224260355
60743	2022-12-08	15:58:33.250	341.45732929	8194.975903	1670515113.251	0	899	2.4983989594	2.521142374	504.46182535	510.0224084	0.99658363598	734.07120701	25.292596817	-1.1327669431	24.188522339	19.14217186	42.326381833	-71.119511833	1	57511.1	-1.31
60744	2022-12-08	15:58:34.148	341.45733968	8194.976152	1670515114.148	0	899	2.4969287831	2.5201374123	504.46182535	510.13971806	1.0173742046	734.06755015	25.292596817	-1.1360006332	24.188522339	19.143602371	42.326383285	-71.119513285	1	57511.970874	-1.3970873786
60745	2022-12-08	15:58:35.069	341.45735035	8194.976408	1670515115.07	0	899	2.4969197218	2.520128231	504.99046042	510.67429434	1.0173726556	734.06977895	25.292199684	-1.4410078715	24.188522339	19.118296743	42.326383333	-71.119514871	1	57512.922441	-1.4
60746	2022-12-08	15:58:35.947	341.45736051	8194.976652	1670515115.948	0	899	2.4987259662	2.5213238448	504.99020534	510.52020048	0.99013519098	734.06698346	25.292139053	-1.3337443917	24.188522339	19.125778224	42.326381949	-71.119515	1	57513.830403	-1.4
60747	2022-12-08	15:58:36.918	341.45737175	8194.976922	1670515116.919	0	899	2.4987259662	2.5213238448	505.04034666	510.57089088	0.99013519098	734.06819648	25.292139053	-1.1703754087	24.188522339	19.140765032	42.326381667	-71.119515	1	57514.772249	-1.4
60748	2022-12-08	15:58:37.809	341.45738206	8194.977169	1670515117.81	0	899	2.5001528859	2.5219706654	505.04034666	510.37657031	0.95570965248	734.07769412	25.292139053	-1.1707311608	24.188522339	19.12867157	42.326381667	-71.119512749	1	57515.675284	-1.4
60749	2022-12-08	15:58:38.621	341.45739146	8194.977395	1670515118.622	0	899	2.5001528859	2.5219706654	504.46119202	509.79129636	0.95570965248	734.08641285	25.292139053	-1.1652984619	24.188522339	19.118755341	42.326382485	-71.119510848	1	57516.491124	-1.4
60750	2022-12-08	15:58:39.506	341.4574017	8194.977641	1670515119.507	0	899	2.4983396333	2.5214181772	504.46119202	510.10399685	1.0111579043	734.08388413	25.292139053	-1.1467367245	24.188522339	19.12501248	42.326385302	-71.11951	1	57517.39381	-1.4
60751	2022-12-08	15:58:40.421	341.45741228	8194.977895	1670515120.421	0	899	2.4983342072	2.5214126799	504.63335942	510.27808488	1.0111569829	734.07949445	25.29190138	-1.1507896706	24.188522339	19.12942035	42.326388861	-71.11951	1	57518.31685	-1.4
60752	2022-12-08	15:58:41.309	341.45742257	8194.978142	1670515121.31	0	899	2.4993096677	2.5226455186	504.63333223	510.33889993	1.0219340467	734.09328759	25.291894913	-1.1294900179	24.188522339	19.10723114	42.326390485	-71.119509757	1	57519.145621	-1.4
60753	2022-12-08	15:58:42.250	341.45743345	8194.978403	1670515122.25	0	899	2.4993096677	2.5226455186	505.06045506	510.77085198	1.0219340467	734.10039111	25.291894913	-1.13113922	24.188522339	19.10723114	42.326393665	-71.119508167	1	57520.099606	-1.4
60754	2022-12-08	15:58:43.147	341.45744383	8194.978652	1670515123.147	0	899	2.4995461105	2.5233648213	505.06045506	510.88869303	1.0427823288	734.11273436	25.291894913	-1.1783627745	24.188522339	19.125341933	42.326396614	-71.119506693	1	57520.984221	-1.4
60755	2022-12-08	15:58:44.003	341.45745374	8194.97889	1670515124.003	0	899	2.4995461105	2.5233648213	505.01432961	510.84203531	1.0427823288	734.11023838	25.291894913	-1.5412864685	24.188522339	19.106151581	42.326398137	-71.119505196	1	57521.882353	-1.4
60756	2022-12-08	15:58:44.868	341.45746376	8194.97913	1670515124.869	0	899	2.5009137427	2.5251924429	505.01425308	510.95147644	1.0621513536	734.10949747	25.291876723	-1.5187580128	24.188522339	19.107964067	42.326399593	-71.119503741	1	57522.755511	-1.4755511022
60757	2022-12-08	15:58:45.769	341.45747419	8194.979381	1670515125.77	0	899	2.5009078815	2.5251865007	505.41495979	511.35688816	1.0621503092	734.12050482	25.291620255	-1.2999409563	24.188522339	19.130739162	42.3264	-71.119506573	1	57523.647929	-1.5
60758	2022-12-08	15:58:46.618	341.45748402	8194.979616	1670515126.619	0	899	2.4996302509	2.5225405688	505.41495979	511.02424128	1.0033406574	734.11380146	25.291620255	-1.4605074126	24.188522339	19.123026096	42.326397538	-71.119508333	1	57524.492492	-1.5
60759	2022-12-08	15:58:47.563	341.45749495	8194.979879	1670515127.564	0	899	2.4996302509	2.5225405688	505.18858951	510.79535867	1.0033406574	734.11065674	25.291620255	-1.2434258461	24.188522339	19.097867966	42.32639011	-71.119506936	1	57525.419139	-1.5
60760	2022-12-08	15:58:48.483	341.4575056	8194.980134	1670515128.484	0	899	2.5025749828	2.5245606077	505.18858951	510.56230336	0.96207397874	734.11527318	25.291620255	-1.2387691831	24.188522339	19.129484467	42.326382254	-71.119503921	1	57526.323681	-1.5
60761	2022-12-08	15:58:49.404	341.45751625	8194.98039	1670515129.404	0	899	2.5025749828	2.5245606077	504.81640939	510.18616435	0.96207397874	734.11287745	25.291620255	-1.2336598635	24.188522339	19.137840271	42.32638	-71.119499892	1	57527.266266	-1.4467467467
60762	2022-12-08	15:58:50.341	341.45752709	8194.98065	1670515130.341	0	899	2.5039963242	2.527368585	504.81595636	510.52179127	1.0216157868	734.11159005	25.291512534	-1.2173078629	24.188522339	19.137449265	42.326378978	-71.119493637	1	57528.204409	-1.2591182365
60763	2022-12-08	15:58:51.243	341.45753755	8194.980901	1670515131.244	0	899	2.5039897112	2.5273618841	504.86145944	510.56780227	1.0216146549	734.10754395	25.291223526	-1.1734366417	24.188522339	19.136400223	42.326374486	-71.11948782	1	57529.102733	-1.089726673
60764	2022-12-08	15:58:52.157	341.45754811	8194.981155	1670515132.157	0	899	2.5053317934	2.529013663	504.86145944	510.64046099	1.0344756334	734.11480551	25.291223526	-1.4261973473	24.188522339	19.10359706	42.326370184	-71.119483517	1	57529.963242	-1.0036757776
60765	2022-12-08	15:58:53.082	341.45755882	8194.981412	1670515133.082	0	899	2.5053317934	2.529013663	505.17545103	510.95804675	1.0344756334	734.1263072	25.291223526	-1.2181055206	24.188522339	19.129305972	42.326368395	-71.119483333	1	57530.963043	-0.90369565217
60766	2022-12-08	15:58:53.996	341.4575694	8194.981666	1670515133.996	0	899	2.5056770539	2.5267728337	505.17545103	510.3247582	0.92232682286	734.12212933	25.291223526	-1.1408835649	24.188522339	19.138921738	42.326365349	-71.119481841	1	57531.895219	-0.72095625636
60767	2022-12-08	15:58:54.874	341.45757956	8194.981909	1670515134.874	0	899	2.5056715008	2.5267672141	505.4629879	510.61522112	0.92232596528	734.10119225	25.290981002	-1.1395901363	24.188522339	19.14207	42.3263638	-71.119481667	1	57532.72026	-0.7
60768	2022-12-08	15:58:55.766	341.4575899	8194.982157	1670515135.767	0	899	2.5075269006	2.53048035	505.46272407	511.06538361	1.0020755025	734.09654266	25.29091835	-1.1527730598	24.188522339	19.140049638	42.326362262	-71.119480595	1	57533.64278	-0.57144408252
60769	2022-12-08	15:58:56.665	341.4576003	8194.982407	1670515136.666	0	899	2.5075269006	2.53048035	504.39718603	509.98803492	1.0020755025	734.08606968	25.29091835	-1.1755062957	24.188522339	19.136462294	42.326362619	-71.119478096	1	57534.571142	-0.5
60770	2022-12-08	15:58:57.523	341.45761022	8194.982645	1670515137.523	0	899	2.5071438394	2.5299679282	504.39718603	509.95731719	0.99662984228	734.08696216	25.29091835	-1.2007294862	24.188522339	19.13948217	42.326362639	-71.119475278	1	57535.416505	-0.45834951456
60771	2022-12-08	15:58:58.421	341.45762062	8194.982895	1670515138.422	0	899	2.5071438394	2.5299679282	505.01023712	510.57712615	0.99662984228	734.09343714	25.29091835	-1.1602106181	24.188522339	19.142568171	42.326362156	-71.119472354	1	57536.293886	-0.37061143984
60772	2022-12-08	15:58:59.286	341.45763063	8194.983135	1670515139.286	0	899	2.5078981747	2.5309561434	505.01023712	510.63258519	1.0064492514	734.10461426	25.29091835	-1.1587878466	24.188522339	19.142883301	42.326363086	-71.11947	1	57537.148297	-0.28517034068
60773	2022-12-08	15:59:00.145	341.45764058	8194.983374	1670515140.146	0	899	2.5078952567	2.5309531873	506.02973954	511.66343509	1.0064487601	734.09496504	25.290791025	-1.137057051	24.188522339	19.142883301	42.326361667	-71.119469983	1	57538.01001	-0.198998999
60774	2022-12-08	15:59:01.065	341.45765122	8194.983629	1670515141.065	0	899	2.5103191729	2.5341355409	506.02963304	511.84337234	1.0382481053	734.09563764	25.290765762	-1.1583566374	24.188522339	19.135843138	42.326361667	-71.11946845	1	57538.92993	-0.10700700701
60775	2022-12-08	15:59:01.992	341.45766194	8194.983887	1670515141.992	0	899	2.5103191729	2.5341355409	504.52887651	510.32537373	1.0382481053	734.11371698	25.290765762	-1.1360976159	24.188522339	19.141348744	42.3263603	-71.119466967	1	57539.820096	0.064019138756
60776	2022-12-08	15:59:02.841	341.45767177	8194.984123	1670515142.841	0	899	2.5115077839	2.5356398406	504.52887651	510.39957603	1.0513860867	734.12225706	25.290765762	-1.1343729496	24.188522339	19.141801834	42.326358803	-71.119465469	1	57540.718478	0.17184782609
60777	2022-12-08	15:59:03.694	341.45768166	8194.98436	1670515143.695	0	899	2.5115077839	2.5356398406	506.01249947	511.90046244	1.0513860867	734.12044662	25.290765762	-1.1380055985	24.188522339	19.141611529	42.32636118	-71.119461204	1	57541.569378	0.31387559809
60778	2022-12-08	15:59:04.592	341.45769205	8194.984609	1670515144.593	0	899	2.5110622487	2.5347637248	506.01249947	511.79622623	1.0329834561	734.13153076	25.290765762	-1.1750643253	24.188522339	19.135679245	42.326364081	-71.119456839	1	57542.448448	0.44484484484
60779	2022-12-08	15:59:05.516	341.45770274	8194.984866	1670515145.517	0	899	2.5110514154	2.534752746	505.41220813	511.18906298	1.0329815864	734.14000454	25.290293649	-1.2020769403	24.188522339	19.133958513	42.326365654	-71.119455	1	57543.392219	0.61766561514
60780	2022-12-08	15:59:06.453	341.45771358	8194.985126	1670515146.453	0	899	2.5145309315	2.5369421717	505.41214005	510.866395	0.97591226546	734.16793884	25.290277481	-1.1636707783	24.188522339	19.138561249	42.326365508	-71.119455579	1	57544.347573	0.90427184466
60781	2022-12-08	15:59:07.375	341.45772425	8194.985382	1670515147.375	0	899	2.5145309315	2.5369421717	505.05923377	510.50968026	0.97591226546	734.17055607	25.290277481	-1.1658697144	24.188522339	19.139534426	42.326363333	-71.119456243	1	57545.254323	1.1508646999
60782	2022-12-08	15:59:08.240	341.45773426	8194.985622	1670515148.24	0	899	2.5151136014	2.538428797	505.05923377	510.72863327	1.0146810086	734.17965799	25.290277481	-1.1714964276	24.188522339	19.143097025	42.326363544	-71.119454579	1	57546.126316	1.3252631579
60783	2022-12-08	15:59:09.059	341.45774375	8194.98585	1670515149.06	0	899	2.5151136014	2.538428797	505.39572673	511.06890343	1.0146810086	734.17206498	25.290277481	-1.1379300798	24.188522339	19.141620207	42.326364852	-71.119451963	1	57546.911005	1.4822009569
60784	2022-12-08	15:59:09.934	341.45775388	8194.986093	1670515149.935	0	899	2.515088076	2.5386588249	505.39572673	511.13126611	1.0257097797	734.17756663	25.290277481	-1.1343729496	24.188522339	19.141441345	42.326365	-71.119450298	1	57547.821429	1.5
60785	2022-12-08	15:59:10.802	341.45776391	8194.986334	1670515150.802	0	899	2.5150823627	2.5386530354	504.75774184	510.48603546	1.0257088021	734.17435561	25.290028894	-1.1370246726	24.188522339	19.141734988	42.326363854	-71.119447709	1	57548.687377	1.5687376726
60786	2022-12-08	15:59:11.667	341.45777392	8194.986574	1670515151.667	0	899	2.5164434732	2.5402069521	504.75750387	510.52961436	1.0334664309	734.1796875	25.289972305	-1.1376283169	24.188522339	19.141801834	42.326363333	-71.119445752	1	57549.549098	1.6
60787	2022-12-08	15:59:12.549	341.45778414	8194.986819	1670515152.55	0	899	2.5164434732	2.5402069521	505.1609651	510.93768934	1.0334664309	734.18448947	25.289972305	-1.1428023158	24.188522339	19.142088315	42.326362633	-71.119444299	1	57550.420388	1.6
60788	2022-12-08	15:59:13.391	341.45779389	8194.987053	1670515153.392	0	899	2.5167631926	2.5394884515	505.1609651	510.68412648	0.98859418428	734.1762857	25.289972305	-1.1358389894	24.188522339	19.142662781	42.326361237	-71.119443763	1	57551.257624	1.6
60789	2022-12-08	15:59:14.246	341.45780378	8194.987291	1670515154.247	0	899	2.516760613	2.5394858387	505.25489838	510.77908437	0.98859375915	734.16182077	25.289860138	-1.1346101587	24.188522339	19.142448299	42.326359759	-71.119445241	1	57552.14466	1.6
60790	2022-12-08	15:59:15.107	341.45781374	8194.98753	1670515155.107	0	899	2.5194262114	2.5436031755	505.25472824	511.12628686	1.05004488	734.15630821	25.289819717	-1.1376283169	24.188522339	19.142162323	42.326358367	-71.119446633	1	57552.979612	1.6
60791	2022-12-08	15:59:15.956	341.45782356	8194.987766	1670515155.956	0	899	2.5194262114	2.5436031755	504.64253569	510.50698002	1.05004488	734.14837646	25.289819717	-1.1376283169	24.188522339	19.142162323	42.326357033	-71.119447967	1	57553.780396	1.6780395853
60792	2022-12-08	15:59:16.831	341.45783369	8194.988009	1670515156.831	0	899	2.5195534648	2.5429018075	504.64253569	510.30531103	1.0143361929	734.13739943	25.289819717	-1.1318830299	24.188522339	19.142225051	42.326355463	-71.119448333	1	57554.72216	1.7
60793	2022-12-08	15:59:17.710	341.45784388	8194.988253	1670515157.711	0	899	2.5195534648	2.5429018075	505.67136181	511.34568197	1.0143361929	734.13908619	25.289819717	-1.3094481482	24.188522339	19.11128341	42.326355	-71.119450384	1	57555.61516	1.7
60794	2022-12-08	15:59:18.621	341.45785442	8194.988506	1670515158.622	0	899	2.5209749864	2.5443729965	505.67136181	511.35456337	1.015906178	734.13020254	25.289819717	-1.2801503701	24.188522339	19.117273773	42.326354203	-71.119451667	1	57556.47818	1.7
60795	2022-12-08	15:59:19.552	341.4578652	8194.988765	1670515159.553	0	899	2.5209742042	2.544372204	504.55221453	510.22283734	1.0159060457	734.11011672	25.289785764	-1.1401290317	24.188522339	19.141902103	42.326352665	-71.119451667	1	57557.401087	1.7
60796	2022-12-08	15:59:20.438	341.45787545	8194.989011	1670515160.439	0	899	2.5184040057	2.5411603232	504.5508179	510.07125602	0.98929399591	734.07446289	25.289453506	-1.1327453852	24.188522339	19.142883301	42.326351667	-71.119451667	1	57558.31574	1.7
60797	2022-12-08	15:59:21.368	341.45788622	8194.989269	1670515161.369	0	899	2.5184040057	2.5411603232	505.33993495	510.86900703	0.98929399591	734.08376893	25.289453506	-1.1296624877	24.188522339	19.138107451	42.326351303	-71.119451303	1	57559.217949	1.7
60798	2022-12-08	15:59:22.273	341.45789668	8194.98952	1670515162.273	0	899	2.5208037094	2.5435428068	505.33993495	510.85954582	0.98761943122	734.07754577	25.289453506	-1.1350521007	24.188522339	19.140507149	42.32635	-71.119449726	1	57560.164593	1.7164593301
60799	2022-12-08	15:59:23.197	341.45790737	8194.989777	1670515163.197	0	899	2.5208037094	2.5435428068	505.15371408	510.67129093	0.98761943122	734.07290185	25.289453506	-1.1278623343	24.188522339	19.142162323	42.32635	-71.119448244	1	57561.053571	1.8
60800	2022-12-08	15:59:24.151	341.45791841	8194.990042	1670515164.151	0	899	2.5204331771	2.5436166927	505.15350995	510.77995722	1.0068924481	734.07826566	25.289405002	-1.134847247	24.188522339	19.141418078	42.32635	-71.119446586	1	57562.048535	1.8
60801	2022-12-08	15:59:25.108	341.4579295	8194.990308	1670515165.109	0	899	2.5204272654	2.5436107037	505.22970101	510.85699131	1.0068914573	734.08713233	25.289148331	-1.1718090773	24.188522339	19.137479782	42.32635	-71.119445124	1	57562.925824	1.8
60802	2022-12-08	15:59:26.049	341.45794038	8194.990569	1670515166.049	0	899	2.5253990849	2.5485444671	505.22970101	510.83665473	1.0032925712	734.09391168	25.289148331	-1.1705586942	24.188522339	19.129664882	42.326351456	-71.119443544	1	57563.873856	1.8
60803	2022-12-08	15:59:26.987	341.45795125	8194.99083	1670515166.988	0	899	2.5253990849	2.5485444671	505.43935071	511.04863108	1.0032925712	734.09191086	25.289148331	-1.1535275835	24.188522339	19.113343611	42.326360095	-71.119441929	1	57564.842813	1.9685625646
60804	2022-12-08	15:59:27.874	341.4579615	8194.991076	1670515167.874	0	899	2.5256993627	2.5493453978	505.43935071	511.16951898	1.024672556	734.08931384	25.289148331	-1.2374109882	24.188522339	19.139779754	42.326365286	-71.11944046	1	57565.723866	2.0723865878
60805	2022-12-08	15:59:28.680	341.45797084	8194.9913	1670515168.681	0	899	2.5256993627	2.5493453978	505.72262414	511.45600388	1.024672556	734.08686192	25.289148331	-1.2580746412	24.188522339	19.142162323	42.326369482	-71.119440938	1	57566.563034	2.2126068376
60806	2022-12-08	15:59:29.529	341.45798066	8194.991536	1670515169.529	0	899	2.5259753308	2.5496932997	505.72252877	511.47275369	1.0276494803	734.09461985	25.289125695	-1.1728007122	24.188522339	19.142661189	42.326373067	-71.119443767	1	57567.420096	2.3420095694
60807	2022-12-08	15:59:30.404	341.45799079	8194.991779	1670515170.404	0	899	2.5259645824	2.5496824076	505.19748075	510.94172534	1.0276476457	734.10180664	25.288660049	-1.2108727694	24.188522339	19.143241882	42.326375471	-71.11944855	1	57568.282563	2.4282563025
60808	2022-12-08	15:59:31.289	341.45800103	8194.992025	1670515171.289	0	899	2.5244295805	2.5480657833	505.19748075	510.92540608	1.0247608534	734.11125294	25.288660049	-1.3717194243	24.188522339	19.118246622	42.326376999	-71.119454661	1	57569.199211	2.5
60809	2022-12-08	15:59:32.161	341.45801113	8194.992267	1670515172.162	0	899	2.5244295805	2.5480657833	505.49439607	511.22568782	1.0247608534	734.12081081	25.288660049	-1.1360006332	24.188522339	19.141801834	42.326378333	-71.119460102	1	57570.061122	2.5
60810	2022-12-08	15:59:33.029	341.45802117	8194.992508	1670515173.029	0	899	2.5259415545	2.5494147242	505.49439607	511.1826653	1.0171539816	734.13150934	25.288660049	-1.1403554157	24.188522339	19.141560712	42.326378333	-71.11946155	1	57570.92986	2.5
60811	2022-12-08	15:59:33.875	341.45803097	8194.992743	1670515173.876	0	899	2.5259415545	2.5494147242	505.02497093	510.70795778	1.0171539816	734.12011719	25.288660049	-1.1425112486	24.188522339	19.141441345	42.326377076	-71.119464181	1	57571.754369	2.5
60812	2022-12-08	15:59:34.783	341.45804148	8194.992996	1670515174.784	0	899	2.5269422598	2.5507629141	505.02493267	510.78992444	1.0316658329	734.13334686	25.288650955	-1.1659559343	24.188522339	19.134645374	42.326377815	-71.119466148	1	57572.688749	2.5
60813	2022-12-08	15:59:35.657	341.45805159	8194.993238	1670515175.657	0	899	2.5269403557	2.5507609845	505.47387642	511.24399116	1.0316655068	734.13577614	25.288568497	-1.3425617921	24.188522339	19.114403049	42.3263774	-71.119466667	1	57573.560194	2.5
60814	2022-12-08	15:59:36.523	341.45806161	8194.993479	1670515176.523	0	899	2.5270893534	2.5508902859	505.47387642	511.2388701	1.0307602148	734.15055231	25.288568497	-1.1422849159	24.188522339	19.141961938	42.326376667	-71.119466667	1	57574.413828	2.5
60815	2022-12-08	15:59:37.398	341.45807174	8194.993722	1670515177.398	0	899	2.5270893534	2.5508902859	504.96764461	510.72686465	1.0307602148	734.13757324	25.288568497	-1.196223855	24.188522339	19.139640808	42.326376204	-71.119466667	1	57575.277512	2.5
60816	2022-12-08	15:59:38.242	341.4580815	8194.993956	1670515178.242	0	899	2.5268700409	2.550077975	504.96764461	510.58358706	1.0053990643	734.13126601	25.288568497	-1.1567074566	24.188522339	19.141882536	42.326374842	-71.119466825	1	57576.095085	2.5
60817	2022-12-08	15:59:39.056	341.45809094	8194.994182	1670515179.057	0	899	2.5268700409	2.550077975	505.63680278	511.2601872	1.0053990643	734.11125698	25.288568497	-1.1327453852	24.188522339	19.142909423	42.32637339	-71.119468276	1	57576.965812	2.5
60818	2022-12-08	15:59:39.964	341.45810145	8194.994435	1670515179.965	0	899	2.5295919852	2.5529773058	505.63680278	511.29714275	1.0119331636	734.11104033	25.288568497	-1.1327453852	24.188522339	19.142883301	42.326372016	-71.119478875	1	57577.790614	2.5790613718
60819	2022-12-08	15:59:40.812	341.45811125	8194.99467	1670515180.812	0	899	2.5295823146	2.5529675079	505.32939289	510.9862824	1.0119315406	734.12168955	25.288150143	-1.2086091176	24.188522339	19.136958369	42.326368269	-71.119489595	1	57578.679558	2.6679558011
60820	2022-12-08	15:59:41.673	341.45812122	8194.994909	1670515181.673	0	899	2.5294007219	2.5526385396	505.32922698	510.95080028	1.0056838427	734.1229632	25.288110733	-1.199048006	24.188522339	19.136757693	42.326363892	-71.119497958	1	57579.554908	2.7
60821	2022-12-08	15:59:42.555	341.45813142	8194.995154	1670515182.555	0	899	2.5294007219	2.5526385396	505.10009796	510.7191223	1.0056838427	734.11590617	25.288110733	-1.1652984619	24.188522339	19.137479782	42.326360924	-71.119505378	1	57580.445378	2.7445378151
60822	2022-12-08	15:59:43.421	341.45814146	8194.995395	1670515183.422	0	899	2.5302276806	2.5538820441	505.10009796	510.81816896	1.0232126145	734.12693696	25.288110733	-1.1442143538	24.188522339	19.139555609	42.326358919	-71.119511622	1	57581.324402	2.8
60823	2022-12-08	15:59:44.325	341.45815191	8194.995646	1670515184.325	0	899	2.5302276806	2.5538820441	505.05720169	510.77478708	1.0232126145	734.13183594	25.288110733	-1.1311177015	24.188522339	19.142883301	42.326356322	-71.119516035	1	57582.206933	2.8206932773
60824	2022-12-08	15:59:45.191	341.45816194	8194.995887	1670515185.192	0	899	2.5316135814	2.5539538195	505.05622205	510.45260748	0.96634056905	734.13767429	25.28787791	-1.1730270646	24.188522339	19.141508191	42.326355	-71.119520357	1	57583.107177	2.9
60825	2022-12-08	15:59:46.063	341.45817204	8194.996129	1670515186.064	0	899	2.5316133196	2.5539535544	506.50150158	511.91332919	0.96634052712	734.1232801	25.287866592	-1.3718702904	24.188522339	19.132198308	42.326355	-71.119523139	1	57583.941627	2.9
60826	2022-12-08	15:59:46.977	341.45818262	8194.996383	1670515186.978	0	899	2.5312669885	2.5536514675	506.50150158	511.92481025	0.96836887727	734.11938072	25.287866592	-1.4657029466	24.188522339	19.114535932	42.326355	-71.119526137	1	57584.841223	2.9
60827	2022-12-08	15:59:47.877	341.45819302	8194.996633	1670515187.877	0	899	2.5312669885	2.5536514675	505.75848394	511.17383682	0.96836887727	734.1275077	25.287866592	-1.3445882924	24.188522339	19.116439112	42.326352372	-71.119531923	1	57585.788462	2.9
60828	2022-12-08	15:59:48.746	341.45820308	8194.996874	1670515188.746	0	899	2.5314382795	2.5549464085	505.75848394	511.44581721	1.0164633527	734.11599428	25.287866592	-1.2559188975	24.188522339	19.141094688	42.326348549	-71.11953853	1	57586.623606	2.9
60829	2022-12-08	15:59:49.671	341.4582138	8194.997131	1670515189.672	0	899	2.5314382795	2.5549464085	506.4159366	512.11066303	1.0164633527	734.12000643	25.287866592	-1.2564470768	24.188522339	19.141082764	42.326345755	-71.119545315	1	57587.547269	2.9
60830	2022-12-08	15:59:50.612	341.45822469	8194.997392	1670515190.613	0	899	2.5355217357	2.5588275049	506.41536362	512.05185898	1.0061851062	734.12576638	25.287730779	-1.19125469	24.188522339	19.141482776	42.326345801	-71.119549936	1	57588.480679	2.8519321395
60831	2022-12-08	15:59:51.526	341.45823525	8194.997646	1670515191.526	0	899	2.5355192258	2.5588249621	505.63816668	511.26600933	1.0061846884	734.12904125	25.287622452	-1.1392560005	24.188522339	19.141801834	42.326346011	-71.119552978	1	57589.393478	2.8
60832	2022-12-08	15:59:52.438	341.45824582	8194.9979	1670515192.439	0	899	2.5336672698	2.5566417005	505.63816668	511.18991726	0.99272816861	734.11125011	25.287622452	-1.1360222512	24.188522339	19.129102492	42.326345	-71.119555	1	57590.355355	2.7644644645
60833	2022-12-08	15:59:53.391	341.45825684	8194.998164	1670515193.391	0	899	2.5336672698	2.5566417005	505.5701515	511.12115529	0.99272816861	734.11792922	25.287622452	-1.1847332313	24.188522339	19.128077715	42.326346474	-71.119555491	1	57591.294737	2.6410526316
60834	2022-12-08	15:59:54.322	341.45826763	8194.998423	1670515194.323	0	899	2.5361385689	2.5594708881	505.5701515	511.20228943	1.0070781409	734.12981288	25.287622452	-1.1864578724	24.188522339	19.096788406	42.326350622	-71.119557911	1	57592.186603	2.5
60835	2022-12-08	15:59:55.244	341.4582783	8194.998679	1670515195.245	0	899	2.5361354775	2.5594677562	506.34499549	511.98576239	1.0070776259	734.13479432	25.287489064	-1.3015793728	24.188522339	19.10966642	42.326353711	-71.119563711	1	57593.07563	2.4848739496
60836	2022-12-08	15:59:56.171	341.45828903	8194.998937	1670515196.172	0	899	2.5389515832	2.5621430594	506.34414211	511.94456381	0.9999550373	734.131131	25.287286758	-1.4664359503	24.188522339	19.116531738	42.326358412	-71.119568412	1	57594.047094	2.2952905812
60837	2022-12-08	15:59:57.105	341.45829984	8194.999196	1670515197.106	0	899	2.5389515832	2.5621430594	505.57710043	511.16903826	0.9999550373	734.11537787	25.287286758	-1.3164761809	24.188522339	19.118482539	42.326359972	-71.119569972	1	57594.982966	2.2017034068
60838	2022-12-08	15:59:58.051	341.45831078	8194.999459	1670515198.051	0	899	2.5384788514	2.5620803659	505.57710043	511.26916079	1.0176597028	734.10262678	25.287286758	-1.6158135521	24.188522339	19.07835373	42.326361599	-71.119573199	1	57595.959669	2.104033092
60839	2022-12-08	15:59:58.941	341.45832109	8194.999706	1670515198.942	0	899	2.5384788514	2.5620803659	505.99301822	511.68976121	1.0176597028	734.10257463	25.287286758	-1.341591629	24.188522339	19.122833542	42.326357531	-71.119578848	1	57596.827184	2.0172815534
60840	2022-12-08	15:59:59.884	341.45833199	8194.999968	1670515199.884	0	899	2.5375844728	2.5609743926	505.99256158	511.64012176	1.0089716221	734.10866845	25.287178431	-1.2574602587	24.188522339	19.139327157	42.326357962	-71.11958	1	57597.777213	1.9222787386
60841	2022-12-08	16:00:00.805	341.45834266	8195.000224	1670515200.806	0	899	2.5375813234	2.5609712019	506.32952939	511.98084761	1.0089710967	734.11089603	25.287042618	-1.3304244217	24.188522339	19.134068546	42.326357195	-71.119581139	1	57598.683188	1.8316812439
60842	2022-12-08	16:00:01.703	341.45835304	8195.000473	1670515201.703	0	899	2.5395977811	2.5634224832	506.32952939	512.08153342	1.0267453498	734.10930669	25.287042618	-1.4887918913	24.188522339	19.119824769	42.326356667	-71.119580714	1	57599.571572	1.7428428428
60843	2022-12-08	16:00:02.625	341.45836372	8195.000729	1670515202.625	0	899	2.5395977811	2.5634224832	506.27346571	512.02483284	1.0267453498	734.08455107	25.287042618	-1.264229585	24.188522339	19.127001036	42.326358242	-71.119577636	1	57600.472727	1.7
60844	2022-12-08	16:00:03.516	341.45837404	8195.000977	1670515203.517	0	899	2.5398377148	2.5630617573	506.27346571	511.87902378	1.0010002835	734.08642578	25.287042618	-1.484318614	24.188522339	19.096788406	42.326360598	-71.119574402	1	57601.35857	1.6641430074
60845	2022-12-08	16:00:04.426	341.45838456	8195.001229	1670515204.426	0	899	2.5398362794	2.5630603032	506.04652677	511.64957078	1.0010000462	734.10272419	25.286980774	-1.1688662862	24.188522339	19.13771647	42.32636219	-71.119573333	1	57602.314076	1.6
60846	2022-12-08	16:00:05.334	341.45839507	8195.001482	1670515205.334	0	899	2.5389877319	2.5636886596	506.04562959	512.0077021	1.0643964996	734.08764163	25.28676796	-1.1698903264	24.188522339	19.134224506	42.326363759	-71.119573333	1	57603.255511	1.6
60847	2022-12-08	16:00:06.278	341.458406	8195.001744	1670515206.278	0	899	2.5389877319	2.5636886596	506.13786556	512.10102477	1.0643964996	734.08248558	25.28676796	-1.1750643253	24.188522339	19.132078171	42.326365	-71.119573333	1	57604.189444	1.6
60848	2022-12-08	16:00:07.164	341.45841626	8195.00199	1670515207.165	0	899	2.5412404978	2.5644466812	506.13786556	511.73450754	0.99969035112	734.09623183	25.28676796	-1.1702352596	24.188522339	19.133108493	42.326364953	-71.119573286	1	57605.028361	1.6
60849	2022-12-08	16:00:08.072	341.45842677	8195.002242	1670515208.073	0	899	2.5412404978	2.5644466812	506.03891912	511.63446699	0.99969035112	734.10403867	25.28676796	-1.1294900179	24.188522339	19.141801834	42.326363363	-71.119571696	1	57605.982143	1.6
60850	2022-12-08	16:00:09.019	341.45843772	8195.002505	1670515209.019	0	899	2.5419737352	2.5659249071	506.03891912	511.81278555	1.0311890203	734.08877665	25.28676796	-1.1956309712	24.188522339	19.14292717	42.326363333	-71.119570185	1	57606.888995	1.6
60851	2022-12-08	16:00:09.895	341.45844787	8195.002749	1670515209.896	0	899	2.5419737352	2.5659249071	506.71350965	512.49507311	1.0311890203	734.09801599	25.28676796	-1.2141280174	24.188522339	19.143241882	42.32636212	-71.119568786	1	57607.72823	1.5271770335
60852	2022-12-08	16:00:10.780	341.45845811	8195.002995	1670515210.781	0	899	2.5431406889	2.5673871317	506.71226065	512.56253601	1.0433070117	734.10047316	25.286472081	-1.1636923378	24.188522339	19.138229774	42.326360614	-71.119567281	1	57608.631303	1.5
60853	2022-12-08	16:00:11.628	341.45846792	8195.00323	1670515211.628	0	899	2.5431390544	2.567385475	506.35359898	512.1997318	1.0433067304	734.12962089	25.286401749	-1.1966118718	24.188522339	19.133715257	42.32636	-71.119566667	1	57609.496994	1.5496993988
60854	2022-12-08	16:00:12.493	341.45847793	8195.00347	1670515212.493	0	899	2.543557239	2.5670413614	506.35359898	512.01464428	1.0106410293	734.12647454	25.286401749	-1.1679393219	24.188522339	19.137989133	42.326359403	-71.119567263	1	57610.357988	1.6
60855	2022-12-08	16:00:13.354	341.45848789	8195.003709	1670515213.354	0	899	2.543557239	2.5670413614	505.30340086	510.95270492	1.0106410293	734.12115479	25.286401749	-1.1294900179	24.188522339	19.141801834	42.326357959	-71.119568333	1	57611.224359	1.6
60856	2022-12-08	16:00:14.243	341.45849818	8195.003956	1670515214.243	0	899	2.5449189476	2.5670010804	505.3031252	510.61170695	0.95032120344	734.1168799	25.286336267	-1.1517920905	24.188522339	19.139510161	42.326356123	-71.119570237	1	57612.163163	1.6
60857	2022-12-08	16:00:15.171	341.45850892	8195.004214	1670515215.171	0	899	2.5449119538	2.5669940002	506.20158373	511.51959824	0.95032010778	734.13439941	25.286035538	-1.2141280174	24.188522339	19.135320663	42.326353189	-71.119580723	1	57613.086792	1.6
60858	2022-12-08	16:00:16.052	341.45851913	8195.004459	1670515216.053	0	899	2.5468023433	2.5709847515	506.20158373	512.0221003	1.0390955897	734.11297405	25.286035538	-1.2869951772	24.188522339	19.133030835	42.326351802	-71.119587657	1	57613.918868	1.6
60859	2022-12-08	16:00:16.911	341.45852906	8195.004698	1670515216.911	0	899	2.5468023433	2.5709847515	505.66744733	511.48182218	1.0390955897	734.10783376	25.286035538	-1.3193218976	24.188522339	19.132973084	42.326350315	-71.119597794	1	57614.810924	1.6
60860	2022-12-08	16:00:17.813	341.45853951	8195.004948	1670515217.814	0	899	2.5472751399	2.5719164165	505.66744733	511.59127284	1.0584291891	734.09380174	25.286035538	-1.1640911268	24.188522339	19.137025543	42.32635	-71.119604903	1	57615.735504	1.6
60861	2022-12-08	16:00:18.746	341.45855031	8195.005207	1670515218.747	0	899	2.5472751399	2.5719164165	506.50247428	512.43608202	1.0584291891	734.09234619	25.286035538	-1.1539047956	24.188522339	19.133520126	42.326346681	-71.119616622	1	57616.663708	1.6
60862	2022-12-08	16:00:19.677	341.45856108	8195.005466	1670515219.677	0	899	2.5485646794	2.5718920571	506.50201377	512.11577733	1.0020021173	734.06794668	25.285926402	-1.178481312	24.188522339	19.141867353	42.326344075	-71.119627218	1	57617.555137	1.6
60863	2022-12-08	16:00:20.566	341.45857138	8195.005713	1670515220.567	0	899	2.5485601137	2.571887432	506.13118376	511.740833	1.0020013642	734.07143336	25.285730362	-1.1897132397	24.188522339	19.141082764	42.326347055	-71.119633155	1	57618.446581	1.5553418803
60864	2022-12-08	16:00:21.486	341.45858203	8195.005969	1670515221.487	0	899	2.5490730116	2.5726941817	506.13118376	511.81048887	1.0143053057	734.07105422	25.285730362	-1.1987677378	24.188522339	19.139412507	42.326350403	-71.119637528	1	57619.379245	1.5
60865	2022-12-08	16:00:22.371	341.45859226	8195.006214	1670515222.371	0	899	2.5490730116	2.5726941817	506.52525806	512.20898508	1.0143053057	734.0734358	25.285730362	-1.2055262769	24.188522339	19.137479782	42.326347542	-71.119642458	1	57620.237395	1.5237394958
60866	2022-12-08	16:00:23.298	341.45860299	8195.006472	1670515223.298	0	899	2.5499936187	2.5735363908	506.52525806	512.18803546	1.0106080174	734.08116019	25.285730362	-1.1718090773	24.188522339	19.137479782	42.326344679	-71.119645321	1	57621.192344	1.6
60867	2022-12-08	16:00:24.194	341.45861337	8195.006721	1670515224.195	0	899	2.5499936187	2.5735363908	506.77215112	512.43768871	1.0106080174	734.0905216	25.285730362	-1.6296648387	24.188522339	19.101126374	42.326343239	-71.119646572	1	57622.056624	1.6
60868	2022-12-08	16:00:25.092	341.45862376	8195.00697	1670515225.093	0	899	2.5531768796	2.5779256509	506.77142927	512.72032788	1.0605684621	734.09151919	25.285559383	-1.3228143627	24.188522339	19.125944946	42.326341667	-71.119644975	1	57623.015015	1.6
60869	2022-12-08	16:00:25.956	341.45863375	8195.00721	1670515225.956	0	899	2.5531744606	2.5779231985	506.69319495	512.64117278	1.0605680405	734.08789143	25.285455704	-1.1326267846	24.188522339	19.140940887	42.326341667	-71.119643535	1	57623.878879	1.6
60870	2022-12-08	16:00:26.835	341.45864394	8195.007454	1670515226.836	0	899	2.5519315209	2.5762116754	506.69319495	512.53117987	1.0411788949	734.08276408	25.285455704	-1.1454755486	24.188522339	19.140800666	42.326342914	-71.119642086	1	57624.748521	1.6
60871	2022-12-08	16:00:27.704	341.45865399	8195.007696	1670515227.705	0	899	2.5519315209	2.5762116754	505.93493817	511.76418666	1.0411788949	734.08609029	25.285455704	-1.1452168345	24.188522339	19.140771411	42.326344313	-71.119640687	1	57625.58756	1.6
60872	2022-12-08	16:00:28.575	341.45866406	8195.007938	1670515228.575	0	899	2.5528528847	2.5767730603	505.93493817	511.67551593	1.025518847	734.09565987	25.285455704	-1.1327129602	24.188522339	19.136525855	42.326345769	-71.11964	1	57626.461619	1.6
60873	2022-12-08	16:00:29.506	341.45867485	8195.008196	1670515229.507	0	899	2.5528508102	2.5767709581	506.34654298	512.09178903	1.0255184974	734.07273087	25.285366778	-1.2030039197	24.188522339	19.128217596	42.326346667	-71.119638662	1	57627.40153	1.6
60874	2022-12-08	16:00:30.328	341.45868435	8195.008424	1670515230.328	0	899	2.5531137579	2.5774705782	506.34563077	512.19535356	1.043956324	734.06658936	25.285150528	-1.2076174021	24.188522339	19.140722275	42.326346667	-71.119634986	1	57628.201655	1.6
60875	2022-12-08	16:00:31.197	341.45869442	8195.008666	1670515231.198	0	899	2.5531137579	2.5774705782	506.38377995	512.23394346	1.043956324	734.07989583	25.285150528	-1.1783196926	24.188522339	19.140001297	42.326346984	-71.11962754	1	57629.095238	1.6
60876	2022-12-08	16:00:32.091	341.45870476	8195.008914	1670515232.091	0	899	2.5534184652	2.5766959459	506.38377995	511.97353905	0.99799474587	734.10642389	25.285150528	-1.1925481582	24.188522339	19.137413998	42.326349877	-71.119620308	1	57629.963071	1.6
60877	2022-12-08	16:00:33.017	341.45871549	8195.009172	1670515233.018	0	899	2.5534184652	2.5766959459	506.22846509	511.81650974	0.99799474587	734.11434876	25.285150528	-1.1392560005	24.188522339	19.142522812	42.326352922	-71.119614155	1	57630.876726	1.6
60878	2022-12-08	16:00:33.924	341.45872597	8195.009423	1670515233.924	0	899	2.5573358883	2.5800211598	506.22846509	511.66572149	0.97135094762	734.11930756	25.285150528	-1.1390835307	24.188522339	19.142561009	42.326351966	-71.119610599	1	57631.820378	1.6
60879	2022-12-08	16:00:34.864	341.45873685	8195.009684	1670515234.864	0	899	2.5573358883	2.5800211598	506.27827255	511.71606391	0.97135094762	734.12329102	25.285150528	-1.1376283169	24.188522339	19.142883301	42.326349178	-71.119611244	1	57632.746602	1.6
60880	2022-12-08	16:00:35.701	341.45874655	8195.009917	1670515235.702	0	899	2.5571960106	2.5808230547	506.27759743	511.94187586	1.0113619617	734.13163707	25.284990462	-1.136938463	24.188522339	19.140422088	42.326347339	-71.11961465	1	57633.596691	1.6
60881	2022-12-08	16:00:36.615	341.45875713	8195.010171	1670515236.616	0	899	2.5571933328	2.5808203416	506.79096768	512.46098721	1.0113615174	734.13205421	25.28487587	-1.1722401617	24.188522339	19.118933532	42.326353252	-71.11961502	1	57634.493874	1.6
60882	2022-12-08	16:00:37.480	341.45876714	8195.010411	1670515237.481	0	899	2.5572406845	2.5807564129	506.79096768	512.43412609	1.0066230605	734.13092041	25.28487587	-1.16855371	24.188522339	19.132799149	42.326364024	-71.119612184	1	57635.3449	1.5655099895
60883	2022-12-08	16:00:38.355	341.45877726	8195.010654	1670515238.355	0	899	2.5572406845	2.5807564129	505.77947108	511.4113664	1.0066230605	734.12301211	25.28487587	-1.2030362751	24.188522339	19.130862167	42.326372092	-71.119610851	1	57636.255341	1.5
60884	2022-12-08	16:00:39.250	341.45878762	8195.010903	1670515239.25	0	899	2.5590963696	2.5829717647	505.77947108	511.49351823	1.0211425256	734.12121178	25.28487587	-1.1669260263	24.188522339	19.142162323	42.326373333	-71.119613333	1	57637.163163	1.5
60885	2022-12-08	16:00:40.134	341.45879786	8195.011149	1670515240.135	0	899	2.5590951408	2.5829705195	506.90540878	512.63217505	1.0211423198	734.12524172	25.284823323	-1.1616011242	24.188522339	19.142100252	42.326373564	-71.119612871	1	57638.046226	1.5
60886	2022-12-08	16:00:41.015	341.45880804	8195.011393	1670515241.015	0	899	2.5593065548	2.5839057775	506.90434195	512.80457794	1.0517200819	734.12653962	25.284570694	-1.152298741	24.188522339	19.140800211	42.326377715	-71.119604569	1	57638.876415	1.5
60887	2022-12-08	16:00:41.907	341.45881837	8195.011641	1670515241.907	0	899	2.5593065548	2.5839057775	506.78394729	512.68278192	1.0517200819	734.09173988	25.284570694	-1.2628498456	24.188522339	19.122146872	42.326386327	-71.119592675	1	57639.79937	1.5
60888	2022-12-08	16:00:42.812	341.45882885	8195.011892	1670515242.813	0	899	2.5635337129	2.5873299891	506.78394729	512.48043608	1.016044277	734.09970679	25.284570694	-1.1866627418	24.188522339	19.132506352	42.326388333	-71.119594561	1	57640.684211	1.4315789474
60889	2022-12-08	16:00:43.658	341.45883865	8195.012127	1670515243.659	0	899	2.5635337129	2.5873299891	506.88354411	512.58115241	1.016044277	734.10539842	25.284570694	-1.1327453852	24.188522339	19.140361786	42.326390201	-71.1195976	1	57641.560261	1.4
60890	2022-12-08	16:00:44.604	341.45884958	8195.01239	1670515244.604	0	899	2.5607573328	2.5850266066	506.88346645	512.70086191	1.037163486	734.08035137	25.284552303	-1.1467797914	24.188522339	19.141296601	42.326391667	-71.119596707	1	57642.487805	1.4
60891	2022-12-08	16:00:45.493	341.45885987	8195.012637	1670515245.493	0	899	2.5607527641	2.5850219763	507.03892127	512.85809646	1.0371627097	734.0914917	25.284357071	-1.2287769318	24.188522339	19.136400223	42.326391084	-71.119591504	1	57643.34962	1.4
60892	2022-12-08	16:00:46.318	341.45886942	8195.012866	1670515246.318	0	899	2.5600295861	2.5833125108	507.03892127	512.62273894	0.99567141668	734.09156041	25.284357071	-1.1783843546	24.188522339	19.139643789	42.326389623	-71.119584245	1	57644.226453	1.3773547094
60893	2022-12-08	16:00:47.234	341.45888003	8195.013121	1670515247.235	0	899	2.5600295861	2.5833125108	506.20357863	511.778197	0.99567141668	734.10650918	25.284357071	-1.1376390962	24.188522339	19.142878526	42.32638881	-71.119580952	1	57645.142998	1.3
60894	2022-12-08	16:00:48.177	341.45889094	8195.013383	1670515248.177	0	899	2.5615231973	2.5858664949	506.20357863	512.02918046	1.039989044	734.11333986	25.284357071	-1.1376283169	24.188522339	19.140259749	42.3263919	-71.119576317	1	57646.069856	1.3
60895	2022-12-08	16:00:49.079	341.45890139	8195.013633	1670515249.08	0	899	2.5615231973	2.5858664949	507.01394108	512.8488689	1.039989044	734.11707998	25.284357071	-1.1382642992	24.188522339	19.14032878	42.32639478	-71.119571997	1	57646.933971	1.3
60896	2022-12-08	16:00:49.943	341.45891138	8195.013873	1670515249.943	0	899	2.5620854891	2.5849516984	507.01292694	512.4919301	0.97723091495	734.12083061	25.284116972	-1.1702029231	24.188522339	19.139689149	42.326396414	-71.119571667	1	57647.848291	1.3
60897	2022-12-08	16:00:50.851	341.45892189	8195.014125	1670515250.851	0	899	2.5620825364	2.5849487082	506.75805375	512.23429996	0.97723044247	734.12086295	25.28399086	-1.1818012733	24.188522339	19.138329676	42.326396667	-71.119574037	1	57648.711235	1.3
60898	2022-12-08	16:00:51.661	341.45893127	8195.014351	1670515251.662	0	899	2.561355386	2.5850763717	506.75805375	512.44103244	1.0137125147	734.13897705	25.28399086	-1.1734366417	24.188522339	19.138561249	42.326392215	-71.119576781	1	57649.534188	1.3
60899	2022-12-08	16:00:52.473	341.45894066	8195.014576	1670515252.473	0	899	2.561355386	2.5850763717	506.59850604	512.2796955	1.0137125147	734.13390669	25.28399086	-1.1651690819	24.188522339	19.138616372	42.326385941	-71.119577137	1	57650.358852	1.3358851675
60900	2022-12-08	16:00:53.346	341.45895078	8195.014819	1670515253.347	0	899	2.56422672	2.5883607701	506.59850604	512.37233413	1.0300560457	734.13702393	25.28399086	-1.1718090773	24.188522339	19.136400223	42.326381667	-71.119574319	1	57651.204409	1.4
60901	2022-12-08	16:00:54.204	341.45896071	8195.015057	1670515254.205	0	899	2.56422672	2.5883607701	507.17944896	512.9598982	1.0300560457	734.13624057	25.28399086	-1.1656110429	24.188522339	19.135088447	42.326381439	-71.119571439	1	57652.068376	1.4
60902	2022-12-08	16:00:55.062	341.45897063	8195.015295	1670515255.062	0	899	2.5655439057	2.5883145103	507.17900065	512.62946947	0.97188072556	734.13966258	25.283884756	-1.1343729496	24.188522339	19.131876219	42.326378387	-71.119568387	1	57652.983974	1.4
60903	2022-12-08	16:00:55.911	341.45898045	8195.015531	1670515255.911	0	899	2.5655413849	2.5883119576	506.53607057	511.97962779	0.97188032495	734.13161484	25.283777237	-1.1607927581	24.188522339	19.135627001	42.326377023	-71.119563093	1	57653.786051	1.4
60904	2022-12-08	16:00:56.783	341.45899056	8195.015773	1670515256.784	0	899	2.5661332072	2.5904202131	506.53607057	512.34152326	1.035760186	734.10443115	25.283777237	-1.1652984619	24.188522339	19.135679245	42.326374405	-71.119560536	1	57654.678571	1.4
60905	2022-12-08	16:00:57.647	341.45900054	8195.016013	1670515257.647	0	899	2.5661332072	2.5904202131	506.7842465	512.59254356	1.035760186	734.1057238	25.283777237	-1.1541743642	24.188522339	19.140601834	42.326372445	-71.119562665	1	57655.533014	1.3466985646
60906	2022-12-08	16:00:58.516	341.4590106	8195.016254	1670515258.516	0	899	2.5669285018	2.5905314827	506.7842465	512.42689075	1.0065455556	734.12196724	25.283777237	-1.1328747351	24.188522339	19.142873751	42.326371667	-71.119566313	1	57656.394002	1.3
60907	2022-12-08	16:00:59.405	341.4590209	8195.016502	1670515259.406	0	899	2.5669285018	2.5905314827	507.04778103	512.69335952	1.0065455556	734.12119723	25.283777237	-1.1327453852	24.188522339	19.142883301	42.326370651	-71.119570872	1	57657.304609	1.3
60908	2022-12-08	16:01:00.272	341.45903093	8195.016742	1670515260.272	0	899	2.5669266296	2.5908277281	507.04701525	512.76403454	1.0191421883	734.10494934	25.28359595	-1.1595208298	24.188522339	19.141895812	42.326367472	-71.119578675	1	57658.172172	1.3
60909	2022-12-08	16:01:01.154	341.45904115	8195.016987	1670515261.155	0	899	2.5669215758	2.5908226073	506.54740664	512.25878801	1.0191413465	734.09693474	25.283380508	-1.2056879674	24.188522339	19.138123986	42.326363244	-71.119588423	1	57659.053589	1.3
60910	2022-12-08	16:01:02.105	341.45905214	8195.017251	1670515262.105	0	899	2.5687555808	2.5933065786	506.54740664	512.41021694	1.045853224	734.09352203	25.283380508	-1.1992851377	24.188522339	19.136561627	42.326361729	-71.119589938	1	57659.962679	1.3
60911	2022-12-08	16:01:03.046	341.45906303	8195.017513	1670515263.046	0	899	2.5687555808	2.5933065786	506.80982752	512.6756751	1.045853224	734.09790403	25.283380508	-1.1761530361	24.188522339	19.135061858	42.32635535	-71.119599475	1	57660.947479	1.2052521008
60912	2022-12-08	16:01:03.937	341.45907336	8195.017761	1670515263.938	0	899	2.5696289518	2.5926407753	506.80982752	512.30536746	0.98053734781	734.10045215	25.283380508	-1.1353107541	24.188522339	19.133989334	42.326346563	-71.119609843	1	57661.843687	1.2
60913	2022-12-08	16:01:04.858	341.459084	8195.018016	1670515264.858	0	899	2.5696273857	2.5926391892	506.4622429	511.95401242	0.9805370971	734.0999291	25.283313814	-1.2391572591	24.188522339	19.123188057	42.3263438	-71.119617667	1	57662.720075	1.2
60914	2022-12-08	16:01:05.821	341.45909515	8195.018284	1670515265.821	0	899	2.5709570143	2.5940183289	506.46175173	511.96250226	0.98212434056	734.09185791	25.283197403	-1.4195573748	24.188522339	19.102811611	42.326339832	-71.119625836	1	57663.700315	1.2
60915	2022-12-08	16:01:06.753	341.45910594	8195.018543	1670515266.753	0	899	2.5709570143	2.5940183289	506.96533725	512.4715573	0.98212434056	734.08964811	25.283197403	-1.4515498798	24.188522339	19.083479787	42.32633408	-71.119628333	1	57664.638067	1.2638067061
60916	2022-12-08	16:01:07.676	341.45911662	8195.018799	1670515267.676	0	899	2.5682477048	2.5913658691	506.96533725	512.49099044	0.98555318592	734.10209039	25.283197403	-1.4810632467	24.188522339	19.066537857	42.326333438	-71.119628333	1	57665.531549	1.2468451243
60917	2022-12-08	16:01:08.609	341.45912743	8195.019058	1670515268.61	0	899	2.5682477048	2.5913658691	506.98072487	512.50654577	0.98555318592	734.10601119	25.283197403	-1.4838119169	24.188522339	19.083363388	42.326333419	-71.119626752	1	57666.474359	1.2
60918	2022-12-08	16:01:09.523	341.45913801	8195.019312	1670515269.524	0	899	2.5718453242	2.5955744843	506.98027417	512.64446555	1.0099603496	734.10199217	25.283090692	-1.4864204704	24.188522339	19.097267151	42.326331667	-71.119624316	1	57667.410107	1.2
60919	2022-12-08	16:01:10.454	341.45914878	8195.019571	1670515270.455	0	899	2.5718392253	2.5955683052	505.82945504	511.48078331	1.0099593448	734.11187744	25.282831192	-1.4875738621	24.188522339	19.099308014	42.326331108	-71.119623892	1	57668.335057	1.2
60920	2022-12-08	16:01:11.358	341.45915925	8195.019822	1670515271.359	0	899	2.5718460925	2.596082518	505.82945504	511.60183547	1.0313487109	734.10905446	25.282831192	-1.3985810801	24.188522339	19.111785863	42.32633	-71.119625	1	57669.249522	1.1750478011
60921	2022-12-08	16:01:12.276	341.45916987	8195.020077	1670515272.277	0	899	2.5718460925	2.596082518	507.02448888	512.8105067	1.0313487109	734.11706179	25.282831192	-1.2646392276	24.188522339	19.135544164	42.326330233	-71.119623835	1	57670.139853	1.1139852787
60922	2022-12-08	16:01:13.217	341.45918076	8195.020338	1670515273.218	0	899	2.5750231887	2.5998003071	507.02448888	512.93253435	1.0528494161	734.11914871	25.282831192	-1.2973647852	24.188522339	19.134106377	42.326331863	-71.119616274	1	57671.117703	1.2117703349
60923	2022-12-08	16:01:14.108	341.45919108	8195.020586	1670515274.109	0	899	2.5750231887	2.5998003071	506.68306843	512.58713553	1.0528494161	734.11597246	25.282831192	-1.1963855218	24.188522339	19.135350373	42.326333284	-71.119613432	1	57671.970335	1.2970334928
60924	2022-12-08	16:01:15.002	341.45920141	8195.020834	1670515275.002	0	899	2.5739693341	2.5975243867	506.68239277	512.2969955	1.0017974024	734.12450081	25.282671126	-1.1615472661	24.188522339	19.136938929	42.326337648	-71.119610457	1	57672.862863	1.3
60925	2022-12-08	16:01:15.937	341.45921223	8195.021094	1670515275.937	0	899	2.5739644851	2.5975194746	506.33233272	511.9430519	1.0017966106	734.12245916	25.282464981	-1.1490973479	24.188522339	19.13302126	42.326338333	-71.119611399	1	57673.839117	1.3
60926	2022-12-08	16:01:16.822	341.45922249	8195.02134	1670515276.823	0	899	2.5757584573	2.5985191828	506.33233272	511.74972858	0.96764404658	734.11458239	25.282464981	-1.1690064692	24.188522339	19.108059169	42.326339501	-71.119611667	1	57674.700765	1.3
60927	2022-12-08	16:01:17.747	341.45923319	8195.021597	1670515277.748	0	899	2.5757584573	2.5985191828	507.33689161	512.76503554	0.96764404658	734.10696512	25.282464981	-1.208479781	24.188522339	19.133710558	42.326341073	-71.119611667	1	57675.643533	1.3
60928	2022-12-08	16:01:18.632	341.45924344	8195.021842	1670515278.633	0	899	2.5761340802	2.6004110396	507.33689161	513.12650435	1.0313539725	734.09652771	25.282464981	-1.4720087501	24.188522339	19.11133031	42.326342524	-71.119611667	1	57676.514609	1.3
60929	2022-12-08	16:01:19.566	341.45925425	8195.022102	1670515279.567	0	899	2.5761336711	2.600410625	506.87918232	512.6635714	1.0313539038	734.09796789	25.2824476	-1.2352013351	24.188522339	19.138370792	42.326343333	-71.119610908	1	57677.455435	1.3
60930	2022-12-08	16:01:20.473	341.45926475	8195.022354	1670515280.474	0	899	2.57925098	2.6033107173	506.87899798	512.60458658	1.0209872761	734.10358798	25.282403946	-1.476180315	24.188522339	19.127037048	42.32634399	-71.119609343	1	57678.394175	1.3
60931	2022-12-08	16:01:21.309	341.45927442	8195.022586	1670515281.31	0	899	2.57925098	2.6033107173	507.07878368	512.80662902	1.0209872761	734.10409728	25.282403946	-1.485665964	24.188522339	19.126846566	42.326345	-71.119608333	1	57679.212425	1.3
60932	2022-12-08	16:01:22.164	341.45928431	8195.022823	1670515282.164	0	899	2.5808203795	2.605208294	507.07878368	512.88137408	1.0341598335	734.0910495	25.282403946	-1.4576616508	24.188522339	19.128822036	42.326345	-71.11960855	1	57680.06501	1.3
60933	2022-12-08	16:01:23.007	341.45929407	8195.023058	1670515283.008	0	899	2.5808203795	2.605208294	506.98044259	512.78190766	1.0341598335	734.09766555	25.282403946	-1.2015487027	24.188522339	19.137556177	42.326345	-71.11961124	1	57680.871893	1.3
60934	2022-12-08	16:01:23.934	341.45930479	8195.023315	1670515283.934	0	899	2.5789049241	2.6028620364	506.98044259	512.68346937	1.016807578	734.09954834	25.282403946	-1.1994791031	24.188522339	19.137479782	42.326345	-71.119611667	1	57681.832808	1.3
60935	2022-12-08	16:01:24.816	341.45931501	8195.02356	1670515284.817	0	899	2.5789038762	2.6028609747	507.37314387	513.08058717	1.0168074047	734.10784993	25.282359483	-1.1649211148	24.188522339	19.129536281	42.326343792	-71.119614082	1	57682.724725	1.3
60936	2022-12-08	16:01:25.667	341.45932486	8195.023797	1670515285.668	0	899	2.5843521826	2.6062621343	507.37204188	512.5798822	0.92870713083	734.09508469	25.28209877	-1.1589818403	24.188522339	19.132684114	42.326341496	-71.119612244	1	57683.551196	1.3
60937	2022-12-08	16:01:26.559	341.45933517	8195.024044	1670515286.559	0	899	2.5843521826	2.6062621343	507.17064286	512.37641595	0.92870713083	734.10286283	25.28209877	-1.1294900179	24.188522339	19.141441345	42.326338591	-71.119608591	1	57684.422846	1.3
60938	2022-12-08	16:01:27.517	341.45934627	8195.024311	1670515287.518	0	899	2.5807362864	2.6045626497	507.17064286	512.84057824	1.010597933	734.10522259	25.28209877	-1.1572463868	24.188522339	19.138248595	42.326335326	-71.119605996	1	57685.402311	1.3
60939	2022-12-08	16:01:28.417	341.45935668	8195.02456	1670515288.417	0	899	2.5807362864	2.6045626497	507.65551573	513.33087176	1.010597933	734.11984192	25.28209877	-1.2881485571	24.188522339	19.133708145	42.326332815	-71.119602926	1	57686.311027	1.3311027333
60940	2022-12-08	16:01:29.332	341.45936728	8195.024815	1670515289.333	0	899	2.5822811488	2.606505553	507.65533881	513.42223186	1.0267149962	734.12322028	25.282056935	-1.2681101103	24.188522339	19.133385841	42.326331342	-71.119596712	1	57687.194532	1.4
60941	2022-12-08	16:01:30.164	341.4593769	8195.025046	1670515290.164	0	899	2.5822756546	2.6064999854	507.43458492	513.19896504	1.0267140797	734.12286377	25.281824112	-1.1555324793	24.188522339	19.141441345	42.32633021	-71.11958979	1	57688.063107	1.4063106796
60942	2022-12-08	16:01:31.076	341.45938747	8195.025299	1670515291.077	0	899	2.5815315865	2.6054076436	507.43458492	513.11757098	1.0123772616	734.12496686	25.281824112	-1.1372726224	24.188522339	19.14288416	42.326333165	-71.119586835	1	57688.949515	1.4949514563
60943	2022-12-08	16:01:31.937	341.45939743	8195.025538	1670515291.938	0	899	2.5815315865	2.6054076436	507.33510992	513.01698192	1.0123772616	734.14293544	25.281824112	-1.1357204346	24.188522339	19.142748574	42.326334774	-71.119589548	1	57689.864316	1.5864316239
60944	2022-12-08	16:01:32.812	341.45940755	8195.025781	1670515292.812	0	899	2.5820359933	2.606095813	507.33510992	513.05967701	1.0198996535	734.15318692	25.281824112	-1.4038198136	24.188522339	19.11542852	42.326336157	-71.119592314	1	57690.694238	1.6694237918
60945	2022-12-08	16:01:33.670	341.45941748	8195.026019	1670515293.67	0	899	2.5820359933	2.606095813	506.94002029	512.66012935	1.0198996535	734.15332031	25.281824112	-1.4778079987	24.188522339	19.107952118	42.326336667	-71.119590507	1	57691.565171	1.7
60946	2022-12-08	16:01:34.503	341.45942713	8195.026251	1670515294.504	0	899	2.5869152181	2.6113554252	506.94001091	512.73975272	1.0339376474	734.14760645	25.281821889	-1.2369906223	24.188522339	19.131967229	42.326337337	-71.119584309	1	57692.402451	1.7402450518
60947	2022-12-08	16:01:35.334	341.45943674	8195.026482	1670515295.334	0	899	2.5869073347	2.6113474357	507.25130431	513.05460003	1.0339363256	734.11724854	25.281488419	-1.1750643253	24.188522339	19.142162323	42.326338333	-71.119577045	1	57693.193294	1.8
60948	2022-12-08	16:01:36.234	341.45944716	8195.026732	1670515296.235	0	899	2.5854864824	2.609341616	507.25130431	512.91855072	1.0099651021	734.10463891	25.281488419	-1.1638001172	24.188522339	19.141899778	42.326338481	-71.119571075	1	57694.088675	1.8088675214
60949	2022-12-08	16:01:37.180	341.45945811	8195.026995	1670515297.181	0	899	2.5854864824	2.609341616	507.52587421	513.19618824	1.0099651021	734.06787109	25.281488419	-1.1392560005	24.188522339	19.140361786	42.32634	-71.119564555	1	57695.088995	1.9
60950	2022-12-08	16:01:38.062	341.45946832	8195.02724	1670515298.063	0	899	2.5866617431	2.6113783483	507.52587421	513.3986924	1.045621432	734.06194139	25.281488419	-1.1344053587	24.188522339	19.141649815	42.32634	-71.119560335	1	57695.933014	1.9
60951	2022-12-08	16:01:38.943	341.45947851	8195.027484	1670515298.943	0	899	2.5866617431	2.6113783483	507.63653884	513.51063759	1.045621432	734.05910588	25.281488419	-1.1343298337	24.188522339	19.142167098	42.326341396	-71.11956698	1	57696.837642	1.9837642192
60952	2022-12-08	16:01:39.884	341.4594894	8195.027746	1670515299.884	0	899	2.5868830679	2.611517118	507.6359303	513.48986121	1.0420736099	734.07556233	25.281344521	-1.1343729496	24.188522339	19.14258727	42.326342916	-71.11957333	1	57697.749522	2.0749521989
60953	2022-12-08	16:01:40.823	341.45950028	8195.028007	1670515300.824	0	899	2.5868806982	2.6115147161	507.24087902	513.09025203	1.0420732094	734.0714847	25.281244278	-1.1343729496	24.188522339	19.142883301	42.326344522	-71.119578565	1	57698.712934	2.1712933754
60954	2022-12-08	16:01:41.785	341.4595114	8195.028274	1670515301.785	0	899	2.587632078	2.6122530068	507.24087902	513.08543684	1.0412251491	734.07945888	25.281244278	-1.1723695346	24.188522339	19.139777885	42.326347296	-71.119583443	1	57699.688689	2.2
60955	2022-12-08	16:01:42.727	341.45952231	8195.028536	1670515302.728	0	899	2.587632078	2.6122530068	507.55179232	513.39993256	1.0412251491	734.11119959	25.281244278	-1.2089540651	24.188522339	19.137840271	42.326349389	-71.119586055	1	57700.633267	2.2
60956	2022-12-08	16:01:43.724	341.45953385	8195.028812	1670515303.725	0	899	2.5870502746	2.6118603674	507.55179232	513.44628216	1.0493826706	734.10517893	25.281244278	-1.1980886554	24.188522339	19.139643511	42.326352042	-71.119592793	1	57701.612621	2.2612621359
60957	2022-12-08	16:01:44.585	341.45954382	8195.029052	1670515304.586	0	899	2.5870502746	2.6118603674	507.71874233	513.61517106	1.0493826706	734.10023792	25.281244278	-1.1620430946	24.188522339	19.142162323	42.326355722	-71.119600648	1	57702.477766	2.3955532575
60958	2022-12-08	16:01:45.489	341.45955427	8195.029303	1670515305.489	0	899	2.590504223	2.6148295086	507.7184876	513.49174355	1.0277086821	734.12844424	25.281184051	-1.2038016367	24.188522339	19.140385634	42.326358988	-71.119607617	1	57703.392505	2.5392504931
60959	2022-12-08	16:01:46.371	341.45956448	8195.029548	1670515306.371	0	899	2.5905042039	2.6148294892	507.92043128	513.69598352	1.0277086789	734.11160905	25.281183243	-1.1580979571	24.188522339	19.140638718	42.326360431	-71.11961339	1	57704.258503	2.6258503401
60960	2022-12-08	16:01:47.290	341.45957513	8195.029803	1670515307.291	0	899	2.5893827104	2.613461261	507.92043128	513.63976833	1.0178170634	734.09454386	25.281183243	-1.1353108196	24.188522339	19.137932038	42.326360828	-71.119619172	1	57705.167735	2.7167735043
60961	2022-12-08	16:01:48.197	341.45958562	8195.030055	1670515308.198	0	899	2.5893827104	2.613461261	507.59905808	513.31477636	1.0178170634	734.09510328	25.281183243	-1.1599843076	24.188522339	19.136486167	42.326356246	-71.119624385	1	57706.126233	2.8126232742
60962	2022-12-08	16:01:49.085	341.4595959	8195.030302	1670515309.086	0	899	2.5905439665	2.6142864586	507.59905808	513.23231946	1.0032948526	734.09349454	25.281183243	-1.1788262689	24.188522339	19.135341177	42.326353337	-71.119631679	1	57707.001912	2.9001912046
60963	2022-12-08	16:01:49.969	341.45960612	8195.030547	1670515309.969	0	899	2.5905371341	2.6142795371	507.39661786	513.02762629	1.0032937425	734.09711219	25.280894639	-1.1753984832	24.188522339	19.136721819	42.326354743	-71.119637307	1	57707.84608	2.9846080306
60964	2022-12-08	16:01:50.849	341.45961632	8195.030792	1670515310.85	0	899	2.5913714067	2.6147001676	507.39564482	512.92656958	0.98565568792	734.08276367	25.280664444	-1.1311177015	24.188522339	19.142883301	42.326352476	-71.119650952	1	57708.757098	3.0757097792
60965	2022-12-08	16:01:51.698	341.45962615	8195.031027	1670515311.699	0	899	2.5913714067	2.6147001676	508.60544974	514.14956212	0.98565568792	734.09164409	25.280664444	-1.1311177015	24.188522339	19.142883301	42.326350681	-71.119659928	1	57709.591388	3.218277512
60966	2022-12-08	16:01:52.630	341.45963692	8195.031286	1670515312.63	0	899	2.5930600123	2.6173996107	508.60544974	514.38648612	1.0273036466	734.09300909	25.280664444	-1.1348257341	24.188522339	19.142677989	42.326348235	-71.119668627	1	57710.529412	3.3529411765
60967	2022-12-08	16:01:53.535	341.4596474	8195.031538	1670515313.535	0	899	2.5930600123	2.6173996107	507.88238185	513.65519952	1.0273036466	734.10014818	25.280664444	-1.1376283169	24.188522339	19.142522812	42.326346667	-71.119677641	1	57711.430726	3.443072573
60968	2022-12-08	16:01:54.454	341.45965804	8195.031793	1670515314.455	0	899	2.5925942605	2.6169308997	507.88238185	513.65553525	1.0273627208	734.08429642	25.280664444	-1.1653630907	24.188522339	19.129260423	42.32634722	-71.119684995	1	57712.332282	3.5332281809
60969	2022-12-08	16:01:55.365	341.45966858	8195.032046	1670515315.365	0	899	2.592593662	2.6169302931	508.29308886	514.07091024	1.0273626213	734.0918761	25.280639181	-1.1410883989	24.341896739	19.135310912	42.326347895	-71.11968921	1	57713.262906	3.626290631
60970	2022-12-08	16:01:56.302	341.45967943	8195.032306	1670515316.303	0	899	2.5890657768	2.6143731976	508.29306661	514.3100399	1.069389115	734.10299218	25.280633926	-1.1555324793	24.188522339	19.138561249	42.326346118	-71.119691941	1	57714.164694	3.716469428
60971	2022-12-08	16:01:57.206	341.45968988	8195.032557	1670515317.206	0	899	2.5890657768	2.6143731976	508.66888544	514.69030752	1.069389115	734.10918381	25.280633926	-1.1471247413	24.188522339	19.139801354	42.326343048	-71.119693904	1	57715.057026	3.8
60972	2022-12-08	16:01:58.046	341.45969962	8195.032791	1670515318.047	0	899	2.5924812325	2.6157528863	508.66888544	514.19771824	0.98284716604	734.12514268	25.280633926	-1.1311177015	24.348493488	19.141468831	42.326338766	-71.119702468	1	57715.913442	3.8
60973	2022-12-08	16:01:58.946	341.45971002	8195.033041	1670515318.946	0	899	2.5924812325	2.6157528863	507.86869863	513.38883403	0.98284716604	734.13119406	25.280633926	-1.1365719497	24.361686984	19.140204802	42.326334259	-71.119707407	1	57716.814815	3.8814814815
60974	2022-12-08	16:01:59.869	341.45972072	8195.033297	1670515319.87	0	899	2.5928282747	2.6165440515	507.86839849	513.49332539	1.0013012485	734.12658611	25.280562988	-1.1466935644	24.188522339	19.138587169	42.326328153	-71.119714809	1	57717.777077	3.9777076761
60975	2022-12-08	16:02:00.773	341.45973118	8195.033548	1670515320.774	0	899	2.5928205552	2.6165362314	508.18555324	513.81398569	1.0012999978	734.13134766	25.280237198	-1.1360006332	24.188522339	19.140361786	42.326320051	-71.119727693	1	57718.661568	4.0661567878
60976	2022-12-08	16:02:01.667	341.45974152	8195.033796	1670515321.667	0	899	2.596270298	2.6210671653	508.18555324	514.06326128	1.0451391614	734.12470978	25.280237198	-1.135396989	24.188522339	19.140865515	42.326302732	-71.1197547	1	57719.557394	4.2672182006
60977	2022-12-08	16:02:02.599	341.45975231	8195.034056	1670515322.6	0	899	2.596270298	2.6210671653	507.5999275	513.47086216	1.0451391614	734.12072754	25.280237198	-1.1376283169	24.188522339	19.140722275	42.326280536	-71.119787079	1	57720.513733	4.5027466938
60978	2022-12-08	16:02:03.505	341.45976279	8195.034307	1670515323.505	0	899	2.5994507269	2.6227121203	507.5999275	513.09989093	0.97980704555	734.09586036	25.280237198	-1.1779316095	24.188522339	19.138534735	42.326264385	-71.119809387	1	57721.421105	4.6842209073
60979	2022-12-08	16:02:04.390	341.45977303	8195.034553	1670515324.39	0	899	2.5994507269	2.6227121203	508.3379777	513.84593808	0.97980704555	734.06673002	25.280237198	-1.2336598635	24.188522339	19.13820076	42.32625429	-71.119823327	1	57722.285167	4.8570334928
60980	2022-12-08	16:02:05.292	341.45978347	8195.034803	1670515325.292	0	899	2.5990663886	2.6240155852	508.33718089	514.2464564	1.0503779809	734.05907678	25.28004904	-1.2350935186	24.188522339	19.135979823	42.326246975	-71.119833568	1	57723.162986	5.016298633
60981	2022-12-08	16:02:06.184	341.4597938	8195.035051	1670515326.184	0	899	2.5990657838	2.6240149721	508.68687216	514.60021214	1.0503778784	734.04982126	25.280023575	-1.2352875471	24.188522339	19.135679245	42.326239369	-71.119844438	1	57724.094675	5.1094674556
60982	2022-12-08	16:02:07.039	341.4598037	8195.035289	1670515327.04	0	899	2.6005754651	2.6251766196	508.68687216	514.51416811	1.0352671056	734.03767243	25.280023575	-1.1535706749	24.188522339	19.140438636	42.326233741	-71.119854287	1	57724.938856	5.1938856016
60983	2022-12-08	16:02:07.872	341.45981334	8195.03552	1670515327.873	0	899	2.6005754651	2.6251766196	507.79531164	513.61239426	1.0352671056	734.03961182	25.280023575	-1.1425112486	24.188522339	19.141082764	42.326224183	-71.119869379	1	57725.784334	5.3568667345
60984	2022-12-08	16:02:08.805	341.45982413	8195.035779	1670515328.805	0	899	2.6016960257	2.6261838224	507.79531164	513.58303865	1.0301015578	734.03721528	25.280023575	-1.2677867389	24.35838861	19.139266715	42.326213628	-71.119884817	1	57726.688995	5.5377990431
60985	2022-12-08	16:02:09.641	341.45983381	8195.036011	1670515329.641	0	899	2.6016932579	2.6261810175	508.15306901	513.94487103	1.0301010981	734.06137348	25.279907163	-1.335113388	24.188522339	19.136338417	42.32620824	-71.11989	1	57727.527893	5.7055785124
60986	2022-12-08	16:02:10.640	341.45984537	8195.036289	1670515330.64	0	899	2.6016855476	2.6275296396	508.15252829	514.26580537	1.0865985218	734.04913088	25.279779434	-1.1392560005	24.188522339	19.141801834	42.326206667	-71.119892593	1	57728.51866	5.8518660287
60987	2022-12-08	16:02:11.584	341.4598563	8195.036551	1670515331.584	0	899	2.6016855476	2.6275296396	508.19419393	514.30797226	1.0865985218	734.03425851	25.279779434	-1.1330040622	24.188522339	19.142078766	42.326210467	-71.119887399	1	57729.45605	5.9912099276
60988	2022-12-08	16:02:12.463	341.45986647	8195.036795	1670515332.463	0	899	2.601448438	2.625409576	508.19419393	513.86219362	1.0082444256	734.04452131	25.279779434	-1.1374773608	24.284175191	19.135499057	42.326217815	-71.119873829	1	57730.337799	6.1337799043
60989	2022-12-08	16:02:13.354	341.45987678	8195.037043	1670515333.354	0	899	2.601448438	2.625409576	508.15808162	513.82567855	1.0082444256	734.05030348	25.279779434	-1.1424789113	24.435900404	19.14241072	42.326225134	-71.119862119	1	57731.216069	6.2648208469
60990	2022-12-08	16:02:14.273	341.45988743	8195.037298	1670515334.274	0	899	2.6039066537	2.6278495465	508.15808162	513.81599798	1.0065412522	734.06103516	25.279779434	-1.1376283169	24.188522339	19.125597	42.326233455	-71.119848686	1	57732.178862	6.5357723577
60991	2022-12-08	16:02:15.244	341.45989867	8195.037568	1670515335.245	0	899	2.6039024408	2.6278452784	507.86814921	513.52283353	1.006540569	734.06268674	25.279602392	-1.1486445942	24.188522339	19.139872886	42.326242219	-71.119834117	1	57733.066239	6.7132478632
60992	2022-12-08	16:02:16.108	341.45990867	8195.037808	1670515336.109	0	899	2.6041195905	2.6308286769	507.86812356	514.17699803	1.1215584712	734.0604248	25.279596329	-1.1490218639	24.188522339	19.140361786	42.326249911	-71.119821809	1	57733.989316	6.8978632479
60993	2022-12-08	16:02:16.993	341.4599189	8195.038054	1670515336.993	0	899	2.6041195905	2.6308286769	509.00689168	515.32991224	1.1215584712	734.08233158	25.279596329	-1.5312941532	24.188522339	19.090571208	42.3262599	-71.119814595	1	57734.848544	6.9848543689
60994	2022-12-08	16:02:17.944	341.45992991	8195.038318	1670515337.944	0	899	2.6068284915	2.6319086832	509.00689168	514.93733545	1.0527263386	734.08029357	25.279596329	-1.4236533989	24.188522339	19.110751967	42.326269393	-71.119806895	1	57735.772595	7.1545189504
60995	2022-12-08	16:02:18.849	341.45994039	8195.038569	1670515338.85	0	899	2.6068284915	2.6319086832	507.93303871	513.85097101	1.0527263386	734.07885459	25.279596329	-1.3929435473	24.188522339	19.11600579	42.326277452	-71.119802686	1	57736.694215	7.2
60996	2022-12-08	16:02:19.700	341.45995024	8195.038806	1670515339.701	0	899	2.6059818104	2.6285129196	507.93294293	513.25003549	0.94695188057	734.08520184	25.279573693	-1.517820172	24.200066649	19.093220667	42.326283768	-71.119798841	1	57737.565173	7.2
60997	2022-12-08	16:02:20.585	341.45996047	8195.039051	1670515340.585	0	899	2.6059707211	2.6285016938	508.68028953	514.00519578	0.9469501901	734.09563845	25.279108047	-1.4382484449	24.38147723	19.101690532	42.326286667	-71.119796667	1	57738.472107	7.2
60998	2022-12-08	16:02:21.470	341.45997072	8195.039297	1670515341.47	0	899	2.6070383545	2.6314465825	508.68028953	514.44736208	1.0247009727	734.09268936	25.279108047	-1.2125003338	24.188522339	19.128477097	42.326286667	-71.119796667	1	57739.342491	7.2
60999	2022-12-08	16:02:22.344	341.45998083	8195.03954	1670515342.344	0	899	2.6070383545	2.6314465825	508.18307099	513.94450641	1.0247009727	734.08370143	25.279108047	-1.2766363826	24.188522339	19.118990121	42.326286959	-71.119796374	1	57740.175478	7.2
61000	2022-12-08	16:02:23.216	341.45999093	8195.039782	1670515343.216	0	899	2.6081649698	2.6332920471	508.18307099	514.11196155	1.0541402683	734.08098597	25.279108047	-1.3019243179	24.33035243	19.101719143	42.326288333	-71.119794772	1	57741.137081	7.2
61001	2022-12-08	16:02:24.121	341.4600014	8195.040034	1670515344.121	0	899	2.6081649698	2.6332920471	508.49509603	514.42762694	1.0541402683	734.07409345	25.279108047	-1.1669260263	24.188522339	19.135679245	42.326288333	-71.119793333	1	57742.029155	7.2
61002	2022-12-08	16:02:25.105	341.4600128	8195.040307	1670515345.106	0	899	2.6137848792	2.6371801099	508.4949933	514.00596879	0.98003818101	734.05987993	25.279083795	-1.1673572008	24.188522339	19.135679245	42.326288333	-71.119793333	1	57742.986395	7.2
61003	2022-12-08	16:02:26.046	341.46002368	8195.040568	1670515346.046	0	899	2.6137832716	2.6371784818	508.33570319	513.84495089	0.98003792815	734.06784805	25.279016495	-1.1743744943	24.336949178	19.134392353	42.32629133	-71.119793333	1	57743.899029	7.2
61004	2022-12-08	16:02:26.997	341.4600347	8195.040833	1670515346.998	0	899	2.6087556297	2.6334626311	508.33570319	514.16570597	1.0364499469	734.05262807	25.279016495	-1.1696531915	24.437549591	19.14118936	42.326293128	-71.119793333	1	57744.876939	7.2876938987
61005	2022-12-08	16:02:27.898	341.46004512	8195.041083	1670515347.898	0	899	2.6087556297	2.6334626311	508.42677862	514.25782593	1.0364499469	734.04467773	25.279016495	-1.1436538183	24.437549591	19.142424931	42.326293333	-71.11979205	1	57745.770217	7.3
61006	2022-12-08	16:02:28.828	341.46005588	8195.041341	1670515348.828	0	899	2.611469602	2.6350218972	508.42677862	513.97900497	0.98742577946	734.04710418	25.279016495	-1.1343729496	24.437549591	19.142522812	42.326292171	-71.119790504	1	57746.697698	7.3
61007	2022-12-08	16:02:29.760	341.46006668	8195.0416	1670515349.761	0	899	2.611468975	2.6350212621	507.98554997	513.53295735	0.98742568	734.04388145	25.278990221	-1.1656109955	24.416110159	19.139547866	42.326291667	-71.119791037	1	57747.622288	7.3
61008	2022-12-08	16:02:30.641	341.46007687	8195.041845	1670515350.642	0	899	2.6120444334	2.6348401254	507.98436969	513.35204934	0.95577125958	734.03489109	25.278711319	-1.1497117455	24.313860559	19.138760813	42.326290794	-71.119792539	1	57748.523659	7.3
61009	2022-12-08	16:02:31.565	341.46008756	8195.042101	1670515351.565	0	899	2.6120444334	2.6348401254	508.1567525	513.52625366	0.95577125958	734.02576249	25.278711319	-1.13029847	24.437549591	19.141801834	42.32629	-71.119794051	1	57749.430403	7.3
61010	2022-12-08	16:02:32.466	341.46009799	8195.042352	1670515352.466	0	899	2.6118093158	2.6361222366	508.1567525	513.88484707	1.018889403	734.03545981	25.278711319	-1.1278623343	24.437549591	19.141801834	42.32629	-71.119795	1	57750.302932	7.3
61011	2022-12-08	16:02:33.351	341.46010824	8195.042598	1670515353.352	0	899	2.6118093158	2.6361222366	508.27758584	514.00704247	1.018889403	734.03842466	25.278711319	-1.133941783	24.437549591	19.14213845	42.32629	-71.119794617	1	57751.229972	7.2770028275
61012	2022-12-08	16:02:34.288	341.46011907	8195.042858	1670515354.288	0	899	2.6120633424	2.6359860323	508.27745405	513.91422413	1.0025876736	734.03023706	25.278680195	-1.135558662	24.437549591	19.142162323	42.326289788	-71.119793333	1	57752.127137	7.2
61013	2022-12-08	16:02:35.206	341.4601297	8195.043113	1670515355.206	0	899	2.612058986	2.6359816191	508.21891135	513.85502821	1.0025869721	734.04290771	25.278497696	-1.1425112486	24.437549591	19.142162323	42.326288333	-71.119793333	1	57753.099606	7.2
61014	2022-12-08	16:02:36.138	341.4601405	8195.043372	1670515356.139	0	899	2.6137621334	2.6375694509	508.21891135	513.82414661	0.99715349085	734.04152088	25.278497696	-1.1707311482	24.437549591	19.143013102	42.326288333	-71.119793333	1	57754.02004	7.2
61015	2022-12-08	16:02:37.059	341.46015116	8195.043628	1670515357.06	0	899	2.6137621334	2.6375694509	508.89232695	514.50498943	0.99715349085	734.0499785	25.278497696	-1.1526652811	24.297368688	19.138174145	42.326288333	-71.119793333	1	57754.942886	7.2
61016	2022-12-08	16:02:37.926	341.46016118	8195.043868	1670515357.926	0	899	2.6154269298	2.6383319353	508.89232695	514.28843328	0.95908350181	734.05822673	25.278497696	-1.2112177026	24.188522339	19.13565834	42.326289624	-71.119792043	1	57755.774163	7.2
61017	2022-12-08	16:02:38.779	341.46017105	8195.044105	1670515358.779	0	899	2.6154269298	2.6383319353	508.19103411	513.5797042	0.95908350181	734.05917985	25.278497696	-1.4956798072	24.188522339	19.136082832	42.326293296	-71.119786173	1	57756.659188	7.2
61018	2022-12-08	16:02:39.671	341.46018139	8195.044353	1670515359.672	0	899	2.6134452336	2.6373926555	508.19103411	513.82969462	1.0030889043	734.05562405	25.278497696	-1.5184992552	24.188522339	19.132078171	42.326299508	-71.119774317	1	57757.540999	7.2
61019	2022-12-08	16:02:40.530	341.46019133	8195.044592	1670515360.531	0	899	2.6134410921	2.6373884599	508.24874323	513.88804026	1.0030882374	734.04666441	25.278324291	-1.3579112781	24.317158933	19.134124541	42.32630644	-71.11976356	1	57758.372745	7.1627254509
61020	2022-12-08	16:02:41.369	341.46020104	8195.044825	1670515361.37	0	899	2.6158361768	2.6401017048	508.24805608	513.95717113	1.0153705034	734.04603587	25.278162003	-1.2117566107	24.343545926	19.119784879	42.326312717	-71.119756933	1	57759.210059	7.0579881657
61021	2022-12-08	16:02:42.273	341.4602115	8195.045076	1670515362.274	0	899	2.6158361768	2.6401017048	508.76546463	514.4803917	1.0153705034	734.0400423	25.278162003	-1.1718090773	24.437549591	19.136400223	42.326316839	-71.119751839	1	57760.103103	6.9
61022	2022-12-08	16:02:43.148	341.46022162	8195.045319	1670515363.148	0	899	2.6145561171	2.6383502064	508.76546463	514.37189787	0.99630451725	734.04180504	25.278162003	-1.1793113757	24.437549591	19.136400223	42.326318297	-71.119753297	1	57760.977978	6.9
61023	2022-12-08	16:02:44.026	341.46023179	8195.045563	1670515364.027	0	899	2.6145561171	2.6383502064	508.73622264	514.34233364	0.99630451725	734.04053179	25.278162003	-1.1936260935	24.332001617	19.137468944	42.326318333	-71.119754835	1	57761.901157	6.9
61024	2022-12-08	16:02:44.921	341.46024214	8195.045811	1670515364.921	0	899	2.6154251721	2.6395156786	508.73555711	514.40974418	1.0082706854	734.03557703	25.278004968	-1.1450551393	24.371582107	19.14183388	42.326317039	-71.119757589	1	57762.776699	6.9
61025	2022-12-08	16:02:45.805	341.46025238	8195.046057	1670515365.806	0	899	2.6154238195	2.6395143083	508.48885029	514.16028446	1.0082704667	734.03974642	25.27794838	-1.1497440828	24.437549591	19.142167098	42.326316667	-71.11975948	1	57763.688025	6.9
61026	2022-12-08	16:02:46.710	341.46026285	8195.046308	1670515366.71	0	899	2.6165801631	2.64180924	508.48885029	514.42624332	1.0550070463	734.0407149	25.27794838	-1.1777052421	24.437549591	19.141942157	42.326316667	-71.11976	1	57764.555861	6.9
61027	2022-12-08	16:02:47.661	341.46027385	8195.046573	1670515367.661	0	899	2.6165801631	2.64180924	508.0320796	513.96413913	1.0550070463	734.04229777	25.27794838	-1.1650073465	24.284175191	19.142576988	42.326322576	-71.119754091	1	57765.506522	6.9
61028	2022-12-08	16:02:48.539	341.46028403	8195.046817	1670515368.54	0	899	2.617413081	2.6407143538	508.0320796	513.50826869	0.97479585206	734.05312726	25.27794838	-1.1343729496	24.188522339	19.142162323	42.326334011	-71.119745494	1	57766.425852	6.8574148297
61029	2022-12-08	16:02:49.473	341.46029484	8195.047076	1670515369.474	0	899	2.617413081	2.6407143538	509.11936814	514.60727735	0.97479585206	734.06451618	25.27794838	-1.1343729496	24.356739423	19.142162323	42.326344115	-71.119739218	1	57767.367243	6.8
61030	2022-12-08	16:02:50.326	341.46030471	8195.047313	1670515370.327	0	899	2.6200254103	2.6452355869	509.11888469	515.05134489	1.0528511748	734.0669879	25.277834393	-1.2118860049	24.437549591	19.141825708	42.326349807	-71.119733526	1	57768.221053	6.8
61031	2022-12-08	16:02:51.157	341.46031433	8195.047544	1670515371.158	0	899	2.6200252167	2.6452353907	508.99930736	514.93037401	1.0528511421	734.05249023	25.277826309	-1.2173833847	24.437549591	19.141801834	42.326355113	-71.119728135	1	57769.017017	6.7982982983
61032	2022-12-08	16:02:52.049	341.46032464	8195.047791	1670515372.049	0	899	2.6190165918	2.6429707216	508.99930736	514.63648074	1.0012522432	734.07313386	25.277826309	-1.4367285241	24.437549591	19.120234218	42.326361059	-71.119717729	1	57769.908909	6.7091091091
61033	2022-12-08	16:02:52.921	341.46033475	8195.048034	1670515372.922	0	899	2.6190165918	2.6429707216	508.37435802	514.00461009	1.0012522432	734.05636011	25.277826309	-1.2820044235	24.437549591	19.130541252	42.326361667	-71.119717952	1	57770.771203	6.7
61034	2022-12-08	16:02:53.838	341.46034535	8195.048288	1670515373.838	0	899	2.6211193394	2.6455858452	508.37435802	514.12065305	1.0216580165	734.0534195	25.277826309	-1.1701813936	24.437549591	19.138561249	42.326360507	-71.119716014	1	57771.695829	6.7
61035	2022-12-08	16:02:54.701	341.46035535	8195.048528	1670515374.702	0	899	2.6211141206	2.6455805572	509.49902529	515.25802787	1.0216571632	734.04903144	25.277608442	-1.2272246934	24.275929255	19.113553559	42.32636	-71.119713198	1	57772.54067	6.7
61036	2022-12-08	16:02:55.562	341.4603653	8195.048767	1670515375.562	0	899	2.6227493816	2.6471547822	509.49852519	515.23953864	1.018502407	734.04891099	25.277490616	-1.2406447518	24.242945513	19.09916322	42.326360677	-71.119712343	1	57773.405983	6.7
61037	2022-12-08	16:02:56.441	341.46037549	8195.049012	1670515376.442	0	899	2.6227493816	2.6471547822	508.64173839	514.37309759	1.018502407	734.04656982	25.277490616	-1.1783196926	24.437549591	19.096067429	42.326361667	-71.119713858	1	57774.314869	6.7
61038	2022-12-08	16:02:57.335	341.46038582	8195.04926	1670515377.335	0	899	2.6219419829	2.6464851472	508.64173839	514.40729164	1.0245108199	734.05780676	25.277490616	-1.146855284	24.437549591	19.138499153	42.32636199	-71.119715324	1	57775.194215	6.7
61039	2022-12-08	16:02:58.161	341.46039539	8195.049489	1670515378.162	0	899	2.6219419829	2.6464851472	509.13407473	514.90520871	1.0245108199	734.04826345	25.277490616	-1.1645115709	24.437549591	19.141304016	42.326363261	-71.119716739	1	57776.04368	6.7
61040	2022-12-08	16:02:59.055	341.46040574	8195.049738	1670515379.056	0	899	2.6236476521	2.6476889035	509.13407473	514.78327959	1.0031030936	734.0485953	25.277490616	-1.2074880632	24.437549591	19.137201663	42.326361876	-71.119718124	1	57776.874535	6.7
61041	2022-12-08	16:02:59.990	341.46041656	8195.049997	1670515379.991	0	899	2.6236458882	2.6476871167	509.3406096	514.9921045	1.0031028107	734.04992514	25.27741705	-1.1817581685	24.437549591	19.134447287	42.326360217	-71.119718333	1	57777.869565	6.7
61042	2022-12-08	16:03:00.842	341.46042642	8195.050234	1670515380.843	0	899	2.6263918011	2.6515126358	509.34040379	515.24000584	1.0466363631	734.05236816	25.277368546	-1.1658049932	24.437549591	19.135842241	42.32636	-71.119719483	1	57778.689915	6.7
61043	2022-12-08	16:03:01.693	341.46043626	8195.05047	1670515381.693	0	899	2.6263918011	2.6515126358	508.41231178	514.3011639	1.0466363631	734.04901123	25.277368546	-1.1669260263	24.437549591	19.136400223	42.32636	-71.119720898	1	57779.53878	6.7
61044	2022-12-08	16:03:02.571	341.46044642	8195.050714	1670515382.571	0	899	2.6258482773	2.6508440291	508.41231178	514.27299879	1.0416875736	734.05178692	25.277368546	-1.1628299478	24.437549591	19.13775463	42.326362097	-71.11971957	1	57780.419417	6.6580582524
61045	2022-12-08	16:03:03.482	341.46045697	8195.050967	1670515383.482	0	899	2.6258482773	2.6508440291	508.99611841	514.86353521	1.0416875736	734.04846191	25.277368546	-1.1360006332	24.437549591	19.140361786	42.326365	-71.119715075	1	57781.318413	6.6
61046	2022-12-08	16:03:04.316	341.46046663	8195.051199	1670515384.317	0	899	2.6254270959	2.6496838031	508.99609099	514.69060693	1.0113308345	734.04186486	25.277362078	-1.1339095105	24.437549591	19.115344357	42.326365	-71.119712226	1	57782.167854	6.6
61047	2022-12-08	16:03:05.239	341.4604773	8195.051455	1670515385.239	0	899	2.6254213934	2.6496780256	509.11360579	514.80943121	1.011329913	734.03436279	25.277124405	-1.1294900179	24.437549591	19.141441345	42.326365538	-71.119714642	1	57783.107549	6.5784901758
61048	2022-12-08	16:03:06.099	341.46048727	8195.051694	1670515386.1	0	899	2.6295474357	2.6550376275	509.11360579	515.09026567	1.0606152751	734.02983851	25.277124405	-1.1294900179	24.437549591	19.141441345	42.32636999	-71.119711674	1	57783.997932	6.4004136505
61049	2022-12-08	16:03:06.987	341.46049755	8195.051941	1670515386.988	0	899	2.6295474357	2.6550376275	508.81337074	514.78650606	1.0606152751	734.01740957	25.277124405	-1.1408835649	24.437549591	19.136760712	42.326368544	-71.119713123	1	57784.873767	6.4
61050	2022-12-08	16:03:07.861	341.46050765	8195.052184	1670515387.861	0	899	2.6281834541	2.6525674648	508.81337074	514.52976242	1.0155332693	734.02252197	25.277124405	-1.1408835649	24.437549591	19.136760712	42.326369522	-71.119714522	1	57785.712919	6.4
61051	2022-12-08	16:03:08.721	341.46051762	8195.052423	1670515388.722	0	899	2.6281834541	2.6525674648	508.88753065	514.6047555	1.0155332693	734.03769871	25.277124405	-1.1687261853	24.437549591	19.142473044	42.326370982	-71.119715982	1	57786.589286	6.4
61052	2022-12-08	16:03:09.605	341.46052785	8195.052668	1670515389.606	0	899	2.6283136146	2.6528788302	508.88705085	514.64655389	1.0229599262	734.02353208	25.277011227	-1.1856494771	24.437549591	19.141867189	42.326371667	-71.119716667	1	57787.502037	6.4
61053	2022-12-08	16:03:10.536	341.46053862	8195.052927	1670515390.537	0	899	2.6283112019	2.6528763854	509.50104479	515.26749467	1.0229595323	734.02757657	25.276910782	-1.1343729496	24.437549591	19.142883301	42.326372404	-71.119717404	1	57788.442442	6.4
61054	2022-12-08	16:03:11.523	341.46055005	8195.053201	1670515391.524	0	899	2.6289696654	2.6522908507	509.50104479	514.97356259	0.97137053811	734.0336235	25.276910782	-1.1319800173	24.264384945	19.142372409	42.326372667	-71.119718333	1	57789.399628	6.4
61055	2022-12-08	16:03:12.427	341.46056051	8195.053452	1670515392.428	0	899	2.6289696654	2.6522908507	509.16603962	514.63495915	0.97137053811	734.03119947	25.276910782	-1.1294900179	24.437549591	19.142522812	42.3263712	-71.1197188	1	57790.28013	6.4
61056	2022-12-08	16:03:13.358	341.46057128	8195.053711	1670515393.359	0	899	2.631800658	2.6557498574	509.16603962	514.77645849	0.99622924651	734.02334251	25.276910782	-1.1695022765	24.437549591	19.138925628	42.326369591	-71.11972	1	57791.245421	6.4
61057	2022-12-08	16:03:14.276	341.4605819	8195.053966	1670515394.276	0	899	2.631800658	2.6557498574	508.62653814	514.23101234	0.99622924651	734.026022	25.276910782	-1.1535060129	24.437549591	19.140645665	42.326367837	-71.119718841	1	57792.099359	6.4
61058	2022-12-08	16:03:15.216	341.46059278	8195.054227	1670515395.216	0	899	2.630668151	2.6552675547	508.62555847	514.38495961	1.0234620518	734.02600906	25.276679576	-1.1519861292	24.437549591	19.13973423	42.326363174	-71.119707696	1	57793.095661	6.4
61059	2022-12-08	16:03:16.088	341.46060288	8195.054469	1670515396.089	0	899	2.6306641717	2.6552635224	508.95593075	514.71906915	1.0234614024	734.01824507	25.276514053	-1.1710221088	24.437549591	19.137027387	42.326361739	-71.119701956	1	57793.956607	6.4
61060	2022-12-08	16:03:17.017	341.46061363	8195.054727	1670515397.018	0	899	2.6330100408	2.657424805	508.95593075	514.67063442	1.0149555064	734.02655595	25.276514053	-1.184496087	24.437549591	19.137032149	42.326360141	-71.11969404	1	57794.915202	6.3084798345
61061	2022-12-08	16:03:17.930	341.4606242	8195.054981	1670515397.931	0	899	2.6330100408	2.657424805	508.81252613	514.52561961	1.0149555064	734.04148774	25.276514053	-1.1789124833	24.437549591	19.139912725	42.32636	-71.119686603	1	57795.80758	6.2192419825
61062	2022-12-08	16:03:18.812	341.46063441	8195.055226	1670515398.813	0	899	2.6350204666	2.6595531379	508.81252613	514.54887529	1.0190409185	734.03900146	25.276514053	-1.1652984619	24.437549591	19.134960175	42.326361124	-71.119681627	1	57796.674556	6.2
61063	2022-12-08	16:03:19.739	341.46064513	8195.055483	1670515399.739	0	899	2.6350204666	2.6595531379	508.58282503	514.31658454	1.0190409185	734.03742263	25.276514053	-1.1652984619	24.437549591	19.134960175	42.326361667	-71.119674122	1	57797.587771	6.1412228797
61064	2022-12-08	16:03:20.654	341.46065572	8195.055737	1670515400.654	0	899	2.6354868663	2.6614567744	508.58282503	514.65211002	1.0779694446	734.04238063	25.276514053	-1.1705371039	24.437549591	19.137857728	42.326362522	-71.119663154	1	57798.51343	6.1513429752
61065	2022-12-08	16:03:21.487	341.46066537	8195.055969	1670515401.488	0	899	2.6354868663	2.6614567744	509.19347631	515.27004864	1.0779694446	734.0503443	25.276514053	-1.1750643253	24.437549591	19.140361786	42.326363333	-71.119653636	1	57799.363727	6.1636272545
61066	2022-12-08	16:03:22.308	341.46067486	8195.056197	1670515402.308	0	899	2.6334878465	2.6573905946	509.19347631	514.78970003	0.99368308399	734.04868706	25.276514053	-1.2082641409	24.437549591	19.131413668	42.326363043	-71.11964659	1	57800.174364	6.1
61067	2022-12-08	16:03:23.181	341.46068498	8195.056439	1670515403.182	0	899	2.6334878465	2.6573905946	509.2223087	514.81884929	0.99368308399	734.0446167	25.276514053	-1.2645852566	24.437549591	19.116233826	42.32636167	-71.119638352	1	57800.998115	6.1
61068	2022-12-08	16:03:24.065	341.4606952	8195.056685	1670515404.065	0	899	2.6375395264	2.662576311	509.2223087	515.0758741	1.0388000084	734.04321289	25.276514053	-1.4908292294	24.437549591	19.09570694	42.326358771	-71.119632541	1	57801.868836	6.1
61069	2022-12-08	16:03:24.961	341.46070558	8195.056934	1670515404.962	0	899	2.6375369542	2.6625737041	508.8214783	514.67043369	1.0387995835	734.04921616	25.276407343	-1.3869611743	24.437549591	19.108089245	42.326356994	-71.11962765	1	57802.803365	6.0196635121
61070	2022-12-08	16:03:25.881	341.46071622	8195.057189	1670515405.881	0	899	2.6388551112	2.6629987869	508.82037833	514.45746444	1.0015851445	734.06125383	25.276147842	-1.1343729496	24.21655852	19.138840568	42.326357888	-71.119625445	1	57803.732733	6
61071	2022-12-08	16:03:26.805	341.46072692	8195.057446	1670515406.806	0	899	2.6388551112	2.6629987869	508.22168539	513.85213874	1.0015851445	734.05805899	25.276147842	-1.2707294455	24.36993292	19.090389315	42.32635407	-71.119619671	1	57804.639456	6.7034013605
61072	2022-12-08	16:03:27.694	341.46073721	8195.057693	1670515407.695	0	899	2.6389210557	2.6631777778	508.22168539	513.87841087	1.0062071731	734.06150929	25.276147842	-1.2615348045	24.437549591	19.087410807	42.326349093	-71.11961152	1	57805.771982	7.8719821162
61073	2022-12-08	16:03:28.621	341.46074793	8195.05795	1670515408.621	0	899	2.6389210557	2.6631777778	509.28242838	514.95096039	1.0062071731	734.06449718	25.276147842	-1.1782010336	24.437549591	19.109010962	42.326349604	-71.119611271	1	57806.762327	8.1
61074	2022-12-08	16:03:29.523	341.46075837	8195.058201	1670515409.523	0	899	2.6379985738	2.661990946	509.28189591	514.89049332	0.99568524703	734.06826317	25.276022336	-1.4015238056	24.437549591	19.104157492	42.32635	-71.119611667	1	57807.661662	8.1
61075	2022-12-08	16:03:30.397	341.46076848	8195.058444	1670515410.397	0	899	2.637994978	2.6619873037	509.0106179	514.61622456	0.99568467769	734.06981937	25.275873184	-1.7114463602	24.437549591	19.068194446	42.32635091	-71.119610757	1	57808.545825	8.1545824847
61076	2022-12-08	16:03:31.335	341.46077934	8195.058704	1670515411.335	0	899	2.6400204708	2.6651414599	509.0106179	514.87593971	1.0412905458	734.08654058	25.275873184	-1.5754672289	24.437549591	19.073381424	42.326352463	-71.119610796	1	57809.47767	8.2
61077	2022-12-08	16:03:32.280	341.46079029	8195.058967	1670515412.281	0	899	2.6400204708	2.6651414599	509.08461867	514.95079319	1.0412905458	734.08948684	25.275873184	-1.5738395452	24.437549591	19.072660446	42.326352642	-71.119611667	1	57810.415056	8.2
61078	2022-12-08	16:03:33.180	341.46080069	8195.059217	1670515413.18	0	899	2.6408416008	2.6658498579	509.08461867	514.92259684	1.0363422259	734.08917277	25.275873184	-1.5652054351	24.437549591	19.073590525	42.326352732	-71.119607939	1	57811.319527	8.2639053254
61079	2022-12-08	16:03:34.023	341.46081046	8195.059451	1670515414.024	0	899	2.6408416008	2.6658498579	509.27840249	515.1186029	1.0363422259	734.0939133	25.275873184	-1.1392560005	24.437549591	19.119474411	42.326355	-71.119598433	1	57812.156663	8.4469989827
61080	2022-12-08	16:03:34.924	341.46082088	8195.059701	1670515414.924	0	899	2.6408321794	2.6647569141	509.27837248	514.86507754	0.99184769038	734.08588617	25.275866111	-1.1548750085	24.437549591	19.118105579	42.326355	-71.119589526	1	57813.071142	8.7142284569
61081	2022-12-08	16:03:35.809	341.46083112	8195.059947	1670515415.809	0	899	2.6408286676	2.6647533569	508.50992248	514.08819461	0.99184713706	734.06959503	25.275720596	-1.4447913817	24.437549591	19.095097952	42.326355	-71.119583614	1	57813.957916	8.8915831663
61082	2022-12-08	16:03:36.657	341.46084095	8195.060183	1670515416.658	0	899	2.6416871687	2.6669077708	508.50992248	514.38903721	1.044727217	734.07398714	25.275720596	-1.1825019658	24.437549591	19.139126051	42.326356348	-71.11957929	1	57814.808617	9.0617234469
61083	2022-12-08	16:03:37.551	341.46085128	8195.060431	1670515417.551	0	899	2.6416871687	2.6669077708	508.92957711	514.81354365	1.044727217	734.06313986	25.275720596	-1.184830308	24.437549591	19.139640808	42.326357821	-71.119578333	1	57815.692308	9.1
61084	2022-12-08	16:03:38.457	341.46086177	8195.060683	1670515418.457	0	899	2.6427218458	2.6663698494	508.92957711	514.44380629	0.97978220569	734.0578201	25.275720596	-1.178039381	24.437549591	19.141358559	42.326359324	-71.119577342	1	57816.594595	9.1
61085	2022-12-08	16:03:39.334	341.46087192	8195.060926	1670515419.334	0	899	2.6427198689	2.6663678474	508.78392796	514.29657729	0.97978189824	734.05285564	25.275638745	-1.1831378897	24.437549591	19.140590769	42.326360814	-71.119574226	1	57817.488108	9.1488107549
61086	2022-12-08	16:03:40.200	341.46088194	8195.061167	1670515420.2	0	899	2.6451030977	2.6690194202	508.78311075	514.35339106	0.98991549293	734.04208475	25.275445938	-1.2059897184	24.437549591	19.136039734	42.326361066	-71.119568665	1	57818.360194	9.272038835
61087	2022-12-08	16:03:41.131	341.46089273	8195.061426	1670515421.132	0	899	2.6451030977	2.6690194202	508.94494943	514.51700159	0.98991549293	734.04158353	25.275445938	-1.1998240466	24.437549591	19.136039734	42.326359551	-71.119562436	1	57819.269231	9.4269230769
61088	2022-12-08	16:03:42.085	341.46090376	8195.06169	1670515422.085	0	899	2.6442386849	2.6683783233	508.94494943	514.5709713	0.99939877265	734.04155524	25.275445938	-1.1489571672	24.437549591	19.138925641	42.326357979	-71.119559292	1	57820.212425	9.5424849699
61089	2022-12-08	16:03:42.993	341.46091428	8195.061943	1670515422.994	0	899	2.6442386849	2.6683783233	509.42038892	515.05166644	0.99939877265	734.04002532	25.275445938	-1.1367659679	24.437549591	19.140354624	42.32635605	-71.11955605	1	57821.123246	9.7246492986
61090	2022-12-08	16:03:43.891	341.46092468	8195.062192	1670515423.892	0	899	2.6458418264	2.6702431745	509.42038892	515.10937986	1.0095282159	734.04905488	25.275445938	-1.4119257453	24.437549591	19.105530657	42.326351628	-71.119551589	1	57822.023398	9.9046795524
61091	2022-12-08	16:03:44.789	341.46093506	8195.062441	1670515424.789	0	899	2.6458418264	2.6702431745	509.06449323	514.74950968	1.0095282159	734.04608154	25.275445938	-1.4712973833	24.437549591	19.097867966	42.326350107	-71.119548547	1	57822.93591	10.087182096
61092	2022-12-08	16:03:45.730	341.46094596	8195.062703	1670515425.731	0	899	2.6457067905	2.6699870339	509.06365928	514.7206867	1.0046142606	734.03877471	25.275249292	-1.1646409145	24.437549591	19.138200583	42.326351445	-71.119546889	1	57823.866864	10.186686391
61093	2022-12-08	16:03:46.614	341.46095618	8195.062948	1670515426.614	0	899	2.64570638	2.6699866181	509.42408338	515.08511568	1.0046141953	734.04467773	25.275232315	-1.1392560005	24.437549591	19.141441345	42.326351667	-71.119544171	1	57824.748749	10.34974975
61094	2022-12-08	16:03:47.464	341.46096603	8195.063185	1670515427.465	0	899	2.6458199136	2.6712837999	509.42408338	515.3613877	1.0530769576	734.0453374	25.275232315	-1.1331980694	24.437549591	19.141906385	42.326350894	-71.119542561	1	57825.463679	10.492735703
61095	2022-12-08	16:03:48.384	341.46097668	8195.06344	1670515428.385	0	899	2.6458199136	2.6712837999	509.09606231	515.02954356	1.0530769576	734.04532042	25.275232315	-1.1343729496	24.437549591	19.143241882	42.32635	-71.11954205	1	57826.229908	10.6
61096	2022-12-08	16:03:49.266	341.46098689	8195.063685	1670515429.267	0	899	2.6469358708	2.6712588892	509.09606231	514.76079906	1.0059049463	734.04755245	25.275232315	-1.1818229157	24.437549591	19.140533447	42.32635	-71.119543536	1	57827.121359	10.6
61097	2022-12-08	16:03:50.134	341.46099693	8195.063926	1670515430.135	0	899	2.6469358708	2.6712588892	509.40864378	515.07685864	1.0059049463	734.04747848	25.275232315	-1.184830308	24.437549591	19.140361786	42.32635	-71.11954494	1	57827.964078	10.6
61098	2022-12-08	16:03:51.035	341.46100735	8195.064176	1670515431.035	0	899	2.6482926096	2.6726613478	509.40790277	515.08386943	1.0072669045	734.03752935	25.275057698	-1.5275645896	24.42105772	19.096465483	42.32635	-71.119546537	1	57828.922009	10.6
61099	2022-12-08	16:03:51.927	341.46101769	8195.064424	1670515431.928	0	899	2.6482924041	2.6726611397	510.25889768	515.94434619	1.0072668717	734.04221329	25.27504921	-1.3192787589	24.437549591	19.119580174	42.32635	-71.119543928	1	57829.821643	10.764328657
61100	2022-12-08	16:03:52.874	341.46102863	8195.064687	1670515432.874	0	899	2.6480163486	2.6731045218	510.25889768	516.11314132	1.0368323851	734.04237214	25.27504921	-1.1697501899	24.437549591	19.134776349	42.32635	-71.119542052	1	57830.768769	10.876876877
61101	2022-12-08	16:03:53.795	341.46103929	8195.064943	1670515433.795	0	899	2.6480163486	2.6731045218	509.33956869	515.18326479	1.0368323851	734.03372859	25.27504921	-1.1413578624	24.437549591	19.13936524	42.32635	-71.11953956	1	57831.631868	11.026373626
61102	2022-12-08	16:03:54.694	341.46104971	8195.065193	1670515434.695	0	899	2.6491074913	2.674697333	509.33932171	515.29764259	1.0569353179	734.05342718	25.274991004	-1.1335968924	24.437549591	19.140567097	42.32635	-71.119537447	1	57832.532051	11.1
61103	2022-12-08	16:03:55.604	341.46106023	8195.065446	1670515435.604	0	899	2.6491059451	2.6746957656	509.06795817	515.02310313	1.0569350591	734.0503245	25.274927139	-1.1327453852	24.437549591	19.140001297	42.326349188	-71.119535855	1	57833.487073	11.1
61104	2022-12-08	16:03:56.533	341.461071	8195.065704	1670515436.534	0	899	2.6527875457	2.678053778	509.06795817	514.93947286	1.0422613799	734.05277075	25.274927139	-1.1313440681	24.437549591	19.13876152	42.326348333	-71.119535	1	57834.403346	11.1
61105	2022-12-08	16:03:57.414	341.46108118	8195.065948	1670515437.414	0	899	2.6527875457	2.678053778	508.67731399	514.54432304	1.0422613799	734.04747484	25.274927139	-1.133435168	24.437549591	19.141776672	42.326348333	-71.119535	1	57835.258415	11.1
61106	2022-12-08	16:03:58.302	341.46109147	8195.066195	1670515438.303	0	899	2.6541988782	2.6779104893	508.67731399	514.1797212	0.97818378932	734.04605001	25.274927139	-1.1329178423	24.437549591	19.142883301	42.326347995	-71.119535339	1	57836.203156	11.1
61107	2022-12-08	16:03:59.148	341.46110125	8195.06643	1670515439.148	0	899	2.6541988782	2.6779104893	509.33347877	514.84298378	0.97818378932	734.05158077	25.274927139	-1.1554462594	24.437549591	19.142324662	42.326346608	-71.119536783	1	57837.034906	11.1
61108	2022-12-08	16:04:00.020	341.46111135	8195.066672	1670515440.021	0	899	2.6538262585	2.6776035278	509.33347877	514.85904551	0.98100486143	734.03588867	25.274927139	-1.1620430946	24.437549591	19.142162323	42.326345236	-71.119539528	1	57837.858491	11.1
61109	2022-12-08	16:04:00.894	341.46112147	8195.066915	1670515440.895	0	899	2.653821053	2.6775982559	508.79900042	514.31876421	0.98100405421	734.03498244	25.274712506	-1.4266069077	24.437549591	19.12499611	42.326343732	-71.119542535	1	57838.760504	11.1
61110	2022-12-08	16:04:01.846	341.46113249	8195.06718	1670515441.847	0	899	2.6532345636	2.6776147626	508.798746	514.46001188	1.0058763721	734.03647922	25.274652481	-1.5711447395	24.437549591	19.127172975	42.32634099	-71.119548019	1	57839.702913	11.170291262
61111	2022-12-08	16:04:02.733	341.46114274	8195.067426	1670515442.733	0	899	2.6532345636	2.6776147626	510.19790637	515.87474033	1.0058763721	734.04220278	25.274652481	-1.6389456987	24.437549591	19.133878708	42.326335078	-71.119556891	1	57840.590631	11.140936864
61112	2022-12-08	16:04:03.625	341.46115307	8195.067674	1670515443.625	0	899	2.6539994076	2.6789955789	510.19790637	516.01676876	1.0307585599	734.0420698	25.274652481	-1.5163219236	24.437549591	19.135787193	42.326329324	-71.119564009	1	57841.468451	11.1
61113	2022-12-08	16:04:04.598	341.46116434	8195.067944	1670515444.599	0	899	2.6539979321	2.6789940836	509.54405177	515.35545551	1.0307583195	734.04657104	25.274591648	-1.3751148688	24.437549591	19.138298919	42.326323736	-71.119571795	1	57842.439537	11.1
61114	2022-12-08	16:04:05.512	341.46117491	8195.068198	1670515445.512	0	899	2.6561262667	2.6793135304	509.5434032	514.92915359	0.95605178859	734.04275695	25.274438858	-1.1402153164	24.437549591	19.141647112	42.326318788	-71.119580152	1	57843.363636	11.1
61115	2022-12-08	16:04:06.403	341.46118522	8195.068445	1670515446.403	0	899	2.6561262667	2.6793135304	509.01825358	514.39845326	0.95605178859	734.05444336	25.274438858	-1.1701813936	24.437549591	19.135679245	42.326315924	-71.119583705	1	57844.22288	11.077712032
61116	2022-12-08	16:04:07.298	341.46119558	8195.068694	1670515447.298	0	899	2.6559416286	2.6809183406	509.01825358	514.8148832	1.029217438	734.04899547	25.274438858	-1.1423711421	24.437549591	19.140402055	42.326312959	-71.119585375	1	57845.112395	11
61117	2022-12-08	16:04:08.180	341.4612058	8195.068939	1670515448.181	0	899	2.6559416286	2.6809183406	509.51404529	515.31632092	1.029217438	734.04196672	25.274438858	-1.1343729496	24.437549591	19.142522812	42.326309816	-71.119588333	1	57846.036893	11
61118	2022-12-08	16:04:09.115	341.46121661	8195.069199	1670515449.115	0	899	2.6581264326	2.6827164065	509.51404529	515.22160078	1.0126019463	734.05184795	25.274438858	-1.134653213	24.437549591	19.142274857	42.326305282	-71.119588333	1	57846.943689	11
61119	2022-12-08	16:04:10.006	341.46122693	8195.069446	1670515450.007	0	899	2.6581228142	2.6827127405	509.6443955	515.35340787	1.0126013681	734.07790309	25.274289908	-1.1475558976	24.437549591	19.139324984	42.326302125	-71.119586896	1	57847.862461	10.913753878
61120	2022-12-08	16:04:10.897	341.46123723	8195.069694	1670515450.897	0	899	2.6568291494	2.6827813651	509.64360266	515.67247221	1.0686724569	734.06110508	25.274103165	-1.1781687247	24.437549591	19.136544019	42.326304045	-71.119584288	1	57848.713478	10.9
61121	2022-12-08	16:04:11.773	341.46124737	8195.069937	1670515451.773	0	899	2.6568291494	2.6827813651	509.56099107	515.58888335	1.0686724569	734.05900119	25.274103165	-1.2688753952	24.437549591	19.133359909	42.326304045	-71.119582378	1	57849.573146	10.842685371
61122	2022-12-08	16:04:12.683	341.46125791	8195.07019	1670515452.683	0	899	2.6597784253	2.6826518735	509.56099107	514.86659484	0.94193899435	734.08156803	25.274103165	-1.2142897347	24.437549591	19.101864632	42.326303333	-71.119580805	1	57850.517094	10.748290598
61123	2022-12-08	16:04:13.572	341.46126821	8195.070437	1670515453.573	0	899	2.6597784253	2.6826518735	509.15209426	514.45344056	0.94193899435	734.07133231	25.274103165	-1.2113362282	24.437549591	19.104628936	42.326302602	-71.119581463	1	57851.438878	10.656112224
61124	2022-12-08	16:04:14.361	341.46127734	8195.070656	1670515454.362	0	899	2.6597919611	2.6855463934	509.15209426	515.12248292	1.0594361213	734.05517012	25.274103165	-1.2011067867	24.437549591	19.118034363	42.326301667	-71.119584042	1	57852.212628	10.6
61125	2022-12-08	16:04:15.203	341.46128707	8195.07089	1670515455.203	0	899	2.6597892592	2.6855436542	509.46445171	515.43850054	1.0594356698	734.05696601	25.273992008	-1.1643929742	24.437549591	19.11931024	42.326301667	-71.119586645	1	57852.9935	10.6
61126	2022-12-08	16:04:16.059	341.46129698	8195.071128	1670515456.059	0	899	2.659188662	2.6837720709	509.46427587	515.16746376	1.0119334	734.04333496	25.273950577	-1.1246070862	24.437549591	19.141441345	42.326300155	-71.119588178	1	57853.907051	10.6
61127	2022-12-08	16:04:16.908	341.46130682	8195.071364	1670515456.909	0	899	2.659188662	2.6837720709	510.0598651	515.7697203	1.0119334	734.07316539	25.273950577	-1.2442557528	24.437549591	19.126418133	42.326297452	-71.119589608	1	57854.764529	10.6
61128	2022-12-08	16:04:17.836	341.46131756	8195.071621	1670515457.837	0	899	2.6618977795	2.68661331	510.0598651	515.79461331	1.0162960318	734.06900206	25.273950577	-1.2202182156	24.437549591	19.120822995	42.326296667	-71.119588911	1	57855.653157	10.73063148
61129	2022-12-08	16:04:18.757	341.46132822	8195.071877	1670515458.758	0	899	2.6618977795	2.68661331	509.50287294	515.23135872	1.0162960318	734.04901123	25.273950577	-1.1669260263	24.437549591	19.109031677	42.326296667	-71.119586397	1	57856.580882	10.8
61130	2022-12-08	16:04:19.710	341.46133924	8195.072142	1670515459.71	0	899	2.6617763789	2.6877302016	509.50287294	515.51922588	1.066770795	734.02916066	25.273950577	-1.1325405489	24.437549591	19.140845873	42.326295758	-71.119586818	1	57857.545365	10.909072978
61131	2022-12-08	16:04:20.657	341.46135021	8195.072405	1670515460.658	0	899	2.6617737044	2.68772749	509.59617361	515.61362571	1.0667703454	734.00510715	25.273840633	-1.3739722999	24.437549591	19.13169252	42.326295	-71.119589887	1	57858.466029	11.046602871
61132	2022-12-08	16:04:21.592	341.46136102	8195.072664	1670515461.592	0	899	2.6609515143	2.6859865354	509.59612213	515.40193389	1.0296736171	734.00333996	25.273828506	-1.1701813936	24.437549591	19.137479782	42.326295	-71.119593006	1	57859.401709	11.14017094
61133	2022-12-08	16:04:22.522	341.46137178	8195.072923	1670515462.522	0	899	2.6609515143	2.6859865354	509.38138111	515.18474633	1.0296736171	733.9814635	25.273828506	-1.1793005482	24.437549591	19.12750421	42.32629559	-71.119595	1	57860.354067	11.235406699
61134	2022-12-08	16:04:23.428	341.46138228	8195.073175	1670515463.429	0	899	2.6617695685	2.6859749626	509.38138111	514.99033739	0.99555590462	733.99364062	25.273828506	-1.2009019552	24.437549591	19.105287514	42.326297073	-71.119594188	1	57861.243697	11.324369748
61135	2022-12-08	16:04:24.279	341.46139213	8195.073411	1670515464.28	0	899	2.6617695685	2.6859749626	509.78953855	515.40298918	0.99555590462	734.00646973	25.273828506	-1.2352875471	24.437549591	19.101829529	42.326298128	-71.119592284	1	57862.123468	11.412346843
61136	2022-12-08	16:04:25.115	341.46140181	8195.073643	1670515465.116	0	899	2.6655050401	2.6900279589	509.78888967	515.46812622	1.0070958818	733.99692884	25.273675716	-1.1936368224	24.437549591	19.123264692	42.326296814	-71.119596224	1	57862.911404	11.491140434
61137	2022-12-08	16:04:26.013	341.46141219	8195.073893	1670515466.013	0	899	2.6655020714	2.6900249513	509.50765885	515.1837597	1.0070954112	734.01318804	25.273553848	-1.1331764886	24.437549591	19.140044269	42.326296667	-71.119598074	1	57863.844374	11.668874869
61138	2022-12-08	16:04:26.913	341.4614226	8195.074143	1670515466.913	0	899	2.6641100311	2.6897334936	509.50765885	515.44211939	1.0524077082	734.00911849	25.273553848	-1.1294900179	24.437549591	19.140001297	42.326296667	-71.119599533	1	57864.719617	11.771961722
61139	2022-12-08	16:04:27.770	341.46143253	8195.074381	1670515467.771	0	899	2.6641100311	2.6897334936	510.25686113	516.20004795	1.0524077082	734.01946011	25.273553848	-1.1724234535	24.437549591	19.135911335	42.326297609	-71.1196	1	57865.565566	11.8
61140	2022-12-08	16:04:28.674	341.461443	8195.074632	1670515468.675	0	899	2.6668318889	2.6923529381	510.25686113	516.17019271	1.0471815669	734.02721521	25.273553848	-1.2076174021	24.437549591	19.134039254	42.32629917	-71.119598326	1	57866.502137	11.8
61141	2022-12-08	16:04:29.572	341.46145339	8195.074881	1670515469.573	0	899	2.6668318889	2.6923529381	509.36162432	515.26458108	1.0471815669	734.03533936	25.273553848	-1.2076174021	24.437549591	19.136400223	42.3263	-71.119596667	1	57867.413397	11.8
61142	2022-12-08	16:04:30.438	341.46146341	8195.075122	1670515470.439	0	899	2.6653962687	2.6898924212	509.36116638	515.02966423	1.0060473474	734.02702928	25.273445925	-1.1615688114	24.437549591	19.140221375	42.32629955	-71.119597117	1	57868.270299	11.8
61143	2022-12-08	16:04:31.332	341.46147376	8195.07537	1670515471.333	0	899	2.6653944373	2.6898905659	510.22878019	515.90693175	1.0060470574	734.02059148	25.273370743	-1.1374774311	24.437549591	19.133879276	42.326298333	-71.119598333	1	57869.198869	11.8
61144	2022-12-08	16:04:32.236	341.46148422	8195.075621	1670515472.237	0	899	2.6681763949	2.692941218	510.22878019	515.96333856	1.0159300614	734.02648926	25.273370743	-1.1311177015	24.437549591	19.138561249	42.326298425	-71.119598333	1	57870.054934	11.8
61145	2022-12-08	16:04:33.079	341.46149398	8195.075856	1670515473.08	0	899	2.6681763949	2.692941218	509.91386591	515.6448849	1.0159300614	734.04468905	25.273370743	-1.1311177015	24.437549591	19.138561249	42.326299854	-71.119598333	1	57870.912513	11.8
61146	2022-12-08	16:04:33.976	341.46150435	8195.076104	1670515473.976	0	899	2.671129556	2.6943621893	509.91386591	515.2837097	0.9525722313	734.04339074	25.273370743	-1.1625497452	24.437549591	19.140686326	42.3263	-71.119598333	1	57871.787172	11.8
61147	2022-12-08	16:04:34.878	341.4615148	8195.076355	1670515474.879	0	899	2.671129556	2.6943621893	509.14867087	514.51045648	0.9525722313	734.0480957	25.273370743	-1.1897132397	24.437549591	19.142522812	42.326301179	-71.119597154	1	57872.707342	11.8
61148	2022-12-08	16:04:35.752	341.46152491	8195.076598	1670515475.752	0	899	2.667608346	2.6922826635	509.14803052	514.850705	1.0124648355	734.05370164	25.273219772	-1.2215872127	24.437549591	19.133238483	42.326302607	-71.119595727	1	57873.564054	11.8
61149	2022-12-08	16:04:36.607	341.4615348	8195.076835	1670515476.607	0	899	2.6676053306	2.6922796084	509.38168211	515.08697086	1.0124643554	734.04833136	25.273096085	-1.247079925	24.437549591	19.124886683	42.326303333	-71.119593579	1	57874.426282	11.8
61150	2022-12-08	16:04:37.483	341.46154495	8195.077079	1670515477.484	0	899	2.6700509144	2.694812509	509.38168211	515.10194545	1.0150922457	734.05554199	25.273096085	-1.1506495476	24.437549591	19.136400223	42.326304451	-71.119591108	1	57875.335306	11.833530572
61151	2022-12-08	16:04:38.408	341.46155566	8195.077336	1670515478.409	0	899	2.6700509144	2.694812509	509.16140976	514.87919948	1.0150922457	734.04227271	25.273096085	-1.1657618766	24.437549591	19.138393907	42.326307086	-71.119588742	1	57876.251503	11.925150301
61152	2022-12-08	16:04:39.279	341.46156574	8195.077578	1670515479.28	0	899	2.6718851113	2.698602476	509.16140976	515.32751327	1.0937300864	734.05151367	25.273096085	-1.1473941803	24.437549591	19.141441345	42.326308333	-71.119585396	1	57877.11866	12
61153	2022-12-08	16:04:40.164	341.46157597	8195.077823	1670515480.164	0	899	2.671884598	2.6986019554	510.14659584	516.32462976	1.0937299982	734.04254918	25.273075066	-1.1458527623	24.437549591	19.1389301	42.326308333	-71.119588215	1	57877.964593	12
61154	2022-12-08	16:04:41.072	341.46158648	8195.078076	1670515481.072	0	899	2.6722345541	2.6978006211	510.14564762	516.05614189	1.046910433	734.05048537	25.272851944	-1.1357958214	24.437549591	19.114225527	42.326308333	-71.11958991	1	57878.945711	12.094571118
61155	2022-12-08	16:04:41.937	341.46159649	8195.078316	1670515481.937	0	899	2.6722345541	2.6978006211	509.37875334	515.28036246	1.046910433	734.04105605	25.272851944	-1.3411389005	24.437549591	19.107600332	42.326307089	-71.119591244	1	57879.746337	12.1746337
61156	2022-12-08	16:04:42.895	341.46160759	8195.078582	1670515482.896	0	899	2.673641827	2.698614522	509.37875334	515.14008238	1.022303891	734.03198242	25.272851944	-1.468042016	24.437549591	19.099308014	42.326309057	-71.119592862	1	57880.71714	12.128286015
61157	2022-12-08	16:04:43.789	341.46161794	8195.078831	1670515483.79	0	899	2.673641827	2.698614522	509.47729868	515.23974231	1.022303891	734.04629941	25.272851944	-1.482917263	24.437549591	19.097936744	42.32631	-71.11959433	1	57881.598086	12.1
61158	2022-12-08	16:04:44.645	341.46162785	8195.079068	1670515484.646	0	899	2.6737840544	2.6994395618	509.47710997	515.39711063	1.0499350976	734.06109902	25.272807481	-1.5059523267	24.437549591	19.091998966	42.326309224	-71.119595	1	57882.465812	12.1
61159	2022-12-08	16:04:45.490	341.46163763	8195.079303	1670515485.491	0	899	2.673782158	2.6994376395	510.01864047	515.9449318	1.0499347852	734.07873535	25.272729874	-1.5380311012	24.437549591	19.082384109	42.326307784	-71.11959555	1	57883.329828	12.1
61160	2022-12-08	16:04:46.388	341.46164802	8195.079552	1670515486.389	0	899	2.6734452461	2.6992379089	510.01864047	515.97743626	1.055626953	734.06891799	25.272729874	-1.2717642074	24.437549591	19.132736446	42.326306327	-71.119597685	1	57884.203723	12.1
61161	2022-12-08	16:04:47.312	341.46165872	8195.079809	1670515487.313	0	899	2.6734452461	2.6992379089	509.40881756	515.3604885	1.055626953	734.07276684	25.272729874	-1.2449456501	24.437549591	19.137296222	42.326304516	-71.119602392	1	57885.145146	12.114514609
61162	2022-12-08	16:04:48.232	341.46166935	8195.080064	1670515488.232	0	899	2.6755052516	2.7000606826	509.40881756	515.07007799	1.0046840107	734.05776836	25.272729874	-1.2092450857	24.437549591	19.133520126	42.326301646	-71.119606749	1	57886.01241	12.201240951
61163	2022-12-08	16:04:49.094	341.46167933	8195.080304	1670515489.094	0	899	2.6755052516	2.7000606826	509.53137845	515.19400095	1.0046840107	734.04354596	25.272729874	-1.4614775347	24.437549591	19.104376344	42.32630016	-71.119612692	1	57886.903826	12.290382627
61164	2022-12-08	16:04:49.914	341.46168883	8195.080532	1670515489.915	0	899	2.674685139	2.6992737408	509.53137845	515.20340699	1.0063344941	734.04206616	25.272729874	-1.5022227764	24.437549591	19.099668503	42.326298745	-71.119614588	1	57887.752844	12.375284385
61165	2022-12-08	16:04:50.788	341.46169894	8195.080774	1670515490.788	0	899	2.674680673	2.6992692164	509.20384939	514.87222791	1.0063337892	734.0269836	25.272547172	-1.2634858414	24.437549591	19.12931321	42.326297322	-71.119613989	1	57888.606699	12.4
61166	2022-12-08	16:04:51.714	341.46170966	8195.081032	1670515491.715	0	899	2.6748152356	2.6995920375	509.20358877	514.91515956	1.0139173715	734.01878104	25.272485733	-1.1611700121	24.437549591	19.141023143	42.32629757	-71.119613333	1	57889.542017	12.4
61167	2022-12-08	16:04:52.598	341.46171988	8195.081277	1670515492.598	0	899	2.6748152356	2.6995920375	509.60702819	515.32312423	1.0139173715	734.01645039	25.272485733	-1.1872987068	24.437549591	19.135900434	42.326299036	-71.119612631	1	57890.421301	12.357869934
61168	2022-12-08	16:04:53.543	341.46173083	8195.08154	1670515493.544	0	899	2.6771211564	2.7028168203	509.60702819	515.53041783	1.0502644963	734.01533438	25.272485733	-1.4501378536	24.437549591	19.098949432	42.3263	-71.119612258	1	57891.354701	12.3
61169	2022-12-08	16:04:54.434	341.46174113	8195.081787	1670515494.434	0	899	2.6771146591	2.7028102342	510.41605471	516.34884192	1.050263427	734.01239701	25.272220169	-1.173156443	24.437549591	19.141428537	42.326300456	-71.119612877	1	57892.273684	12.3
61170	2022-12-08	16:04:55.398	341.46175229	8195.082055	1670515495.398	0	899	2.6774703585	2.7014077029	510.41601604	515.94135531	0.97890667103	734.01959997	25.272211075	-1.1636707783	24.437549591	19.142883301	42.326301667	-71.119611313	1	57893.211996	12.3
61171	2022-12-08	16:04:56.299	341.46176273	8195.082306	1670515496.3	0	899	2.6774703585	2.7014077029	509.6621941	515.17937312	0.97890667103	734.01682792	25.272211075	-1.1540018541	24.437549591	19.143047156	42.32630144	-71.119610227	1	57894.135922	12.3
61172	2022-12-08	16:04:57.190	341.46177303	8195.082553	1670515497.19	0	899	2.6782673474	2.7037773049	509.6621941	515.54080396	1.0423036826	734.0111852	25.272211075	-1.1324219301	24.437549591	19.142746629	42.3263	-71.119611667	1	57895	12.3
61173	2022-12-08	16:04:58.131	341.46178392	8195.082814	1670515498.131	0	899	2.6782673474	2.7037773049	509.63772094	515.51604852	1.0423036826	734.02087402	25.272211075	-1.1278623343	24.437549591	19.142522812	42.3263	-71.119611667	1	57895.973113	12.3
61174	2022-12-08	16:04:59.019	341.46179421	8195.083061	1670515499.02	0	899	2.6815652915	2.7051604848	509.63772094	515.0673139	0.96357596856	734.01839503	25.272211075	-1.1617736335	24.437549591	19.140213392	42.326301463	-71.119610203	1	57896.877925	12.3
61175	2022-12-08	16:04:59.938	341.46180485	8195.083316	1670515499.939	0	899	2.6815632608	2.7051584287	509.86292481	515.2949153	0.96357566246	733.99917704	25.272128213	-1.1507357485	24.437549591	19.140032332	42.32630298	-71.119611313	1	57897.787968	12.3
61176	2022-12-08	16:05:00.782	341.46181461	8195.083551	1670515500.782	0	899	2.6791281585	2.7046743152	509.86262865	515.75001617	1.0434365625	733.99390336	25.272058487	-1.1468229041	24.437549591	19.139496014	42.326303333	-71.119611667	1	57898.610301	12.3
61177	2022-12-08	16:05:01.697	341.4618252	8195.083805	1670515501.697	0	899	2.6791281585	2.7046743152	509.42511538	515.30745093	1.0434365625	734.00396729	25.272058487	-1.1913409233	24.437549591	19.136400223	42.326304249	-71.119612582	1	57899.549145	12.3
61178	2022-12-08	16:05:02.632	341.46183603	8195.084065	1670515502.633	0	899	2.6828955358	2.7086033613	509.42511538	515.33642281	1.0485167818	734.00095999	25.272058487	-1.1738786208	24.437549591	19.136772648	42.326305	-71.119613333	1	57900.477252	12.3
61179	2022-12-08	16:05:03.539	341.46184652	8195.084316	1670515503.539	0	899	2.6828955358	2.7086033613	510.73867167	516.66522145	1.0485167818	734.0017773	25.272058487	-1.176692009	24.437549591	19.136400223	42.326305873	-71.119613333	1	57901.523664	12.3
61180	2022-12-08	16:05:04.375	341.4618562	8195.084549	1670515504.376	0	899	2.6832617199	2.7074445816	510.73867167	516.31223978	0.9867418996	734.00354004	25.272058487	-1.1718090773	24.437549591	19.114793777	42.326306022	-71.119613978	1	57902.386883	12.3
61181	2022-12-08	16:05:05.273	341.46186659	8195.084798	1670515505.273	0	899	2.6832586868	2.7074415096	511.03825734	516.61509208	0.98674143171	734.00028294	25.2719348	-1.2047932803	24.437549591	19.130848626	42.326305114	-71.119614886	1	57903.068277	12.3
61182	2022-12-08	16:05:06.132	341.46187654	8195.085037	1670515506.133	0	899	2.682751258	2.7084499009	511.03800439	516.96622461	1.0482016431	734.01221714	25.271875381	-1.1522125511	24.437549591	19.141522843	42.326306619	-71.119613381	1	57903.971639	12.3
61183	2022-12-08	16:05:07.020	341.46188682	8195.085284	1670515507.021	0	899	2.682751258	2.7084499009	510.01911701	515.93551778	1.0482016431	734.0043335	25.271875381	-1.1457666159	24.437549591	19.141801834	42.326306667	-71.119611872	1	57904.876782	12.3
61184	2022-12-08	16:05:07.882	341.46189679	8195.085523	1670515507.883	0	899	2.6821056628	2.7064358407	510.01911701	515.62122024	0.99312291556	734.00830119	25.271875381	-1.154303662	24.437549591	19.141486705	42.326306667	-71.119611667	1	57905.719417	12.3
61185	2022-12-08	16:05:08.796	341.46190736	8195.085777	1670515508.796	0	899	2.6821056628	2.7064358407	509.84910235	515.44933812	0.99312291556	734.02130127	25.271875381	-1.1555324793	24.437549591	19.141441345	42.326306667	-71.119607628	1	57906.605825	12.239417476
61186	2022-12-08	16:05:09.717	341.46191802	8195.086033	1670515509.717	0	899	2.6856762538	2.710866445	509.84885599	515.63970808	1.0265469017	734.02797916	25.271817378	-1.1347502604	24.437549591	19.14185913	42.326307569	-71.119602292	1	57907.541535	12.145846477
61187	2022-12-08	16:05:10.645	341.46192877	8195.086291	1670515510.646	0	899	2.6856724342	2.7108625744	509.80473181	515.59507925	1.0265462893	734.02612386	25.271661758	-1.1343729496	24.437549591	19.142162323	42.326308333	-71.119598427	1	57908.47177	12.1
61188	2022-12-08	16:05:11.555	341.46193929	8195.086543	1670515511.555	0	899	2.6863588059	2.710579631	509.80473181	515.37042202	0.98714788072	734.02434494	25.271661758	-1.1646085362	24.437549591	19.139851564	42.326308929	-71.119596667	1	57909.357357	12.064264264
61189	2022-12-08	16:05:12.443	341.46194957	8195.08679	1670515512.443	0	899	2.6863588059	2.710579631	510.80012609	516.37668332	0.98714788072	734.02542013	25.271661758	-1.1831486944	24.437549591	19.1373806	42.326310417	-71.11959625	1	57910.250254	11.974974568
61190	2022-12-08	16:05:13.348	341.46196005	8195.087041	1670515513.348	0	899	2.6856750888	2.7110424404	510.80012609	516.64266832	1.0336994062	734.02908345	25.271661758	-1.1391805134	24.437549591	19.134107691	42.326311667	-71.119595	1	57911.16568	11.9
61191	2022-12-08	16:05:14.214	341.46197008	8195.087282	1670515514.215	0	899	2.6856750888	2.7110424404	510.18455873	516.02006008	1.0336994062	734.02097022	25.271661758	-1.155090542	24.437549591	19.136454311	42.326311667	-71.119595037	1	57912.022082	11.9
61192	2022-12-08	16:05:15.142	341.46198082	8195.08754	1670515515.143	0	899	2.6859438479	2.7123451821	510.18411207	516.25734497	1.075316649	734.02287202	25.271556665	-1.1697501844	24.437549591	19.139650623	42.326311667	-71.119596663	1	57912.997897	11.9
61193	2022-12-08	16:05:16.071	341.46199156	8195.087798	1670515516.071	0	899	2.6859404347	2.7123417211	510.59610954	516.67424357	1.0753160758	734.00314998	25.271417618	-1.1743852082	24.437549591	19.14159891	42.326311667	-71.119596667	1	57913.872762	11.9
61194	2022-12-08	16:05:16.920	341.46200139	8195.088033	1670515516.92	0	899	2.687616789	2.7131305629	510.59610954	516.46584313	1.0388658351	734.00970459	25.271417618	-1.1734366417	24.437549591	19.141441345	42.326310395	-71.119595395	1	57914.762821	11.9
61195	2022-12-08	16:05:17.796	341.46201153	8195.088277	1670515517.796	0	899	2.687616789	2.7131305629	510.5823025	516.45187737	1.0388658351	734.00310956	25.271417618	-1.3237413823	24.437549591	19.137778276	42.326308973	-71.119593973	1	57915.6164	11.9
61196	2022-12-08	16:05:18.709	341.46202209	8195.08853	1670515518.709	0	899	2.6896559443	2.7148604799	510.5823025	516.37619149	1.0256203696	733.98263934	25.271417618	-1.2018505193	24.437549591	19.122878308	42.326308333	-71.119594234	1	57916.540598	11.954059829
61197	2022-12-08	16:05:19.607	341.46203249	8195.08878	1670515519.607	0	899	2.6896559443	2.7148604799	510.26850038	516.05882846	1.0256203696	733.98324241	25.271417618	-1.1669260263	24.437549591	19.136400223	42.326307552	-71.119595	1	57917.468938	12
61198	2022-12-08	16:05:20.507	341.46204292	8195.08903	1670515520.508	0	899	2.6922475042	2.7169972399	510.26843337	515.9485935	1.0063216684	733.98827963	25.271401854	-1.2140094168	24.437549591	19.136586436	42.326307276	-71.119595	1	57918.365878	12
61199	2022-12-08	16:05:21.450	341.46205382	8195.089292	1670515521.45	0	899	2.6922471412	2.7169968722	510.77456751	516.46036146	1.0063216115	733.98988757	25.2713871	-1.168672264	24.437549591	19.135055289	42.326309764	-71.119592616	1	57919.286124	11.97138756
61200	2022-12-08	16:05:22.397	341.46206478	8195.089555	1670515522.397	0	899	2.6926123742	2.7180962762	510.77456751	516.62856159	1.0357538222	733.97039512	25.2713871	-1.1311177015	24.437549591	19.142162323	42.326314389	-71.119585259	1	57920.211134	11.878886555
61201	2022-12-08	16:05:23.321	341.46207547	8195.089811	1670515523.321	0	899	2.6926123742	2.7180962762	510.31369607	516.1624081	1.0357538222	733.97081549	25.2713871	-1.1448287988	24.437549591	19.140645311	42.326318333	-71.11958	1	57921.173347	11.8
61202	2022-12-08	16:05:24.265	341.4620864	8195.090074	1670515524.265	0	899	2.6938459279	2.7193199703	510.31369607	516.15745832	1.034887186	733.97427388	25.2713871	-1.1846147152	24.437549591	19.135138013	42.326318529	-71.119580196	1	57922.117357	11.8
61203	2022-12-08	16:05:25.160	341.46209676	8195.090322	1670515525.16	0	899	2.6938432411	2.7193172473	510.10705824	515.94845174	1.034886753	733.97563121	25.271277965	-1.1868136387	24.437549591	19.135023875	42.32632	-71.119581667	1	57923	11.8
61204	2022-12-08	16:05:26.081	341.46210742	8195.090578	1670515526.081	0	899	2.6940071684	2.7204633392	510.10635485	516.17305054	1.0743345987	733.98449384	25.271112442	-1.1663655595	24.437549591	19.140967211	42.326321467	-71.119580199	1	57923.880497	11.8
61205	2022-12-08	16:05:26.970	341.46211772	8195.090825	1670515526.971	0	899	2.6940071684	2.7204633392	510.34696796	516.41652525	1.0743345987	733.99729222	25.271112442	-1.1469199421	24.437549591	19.141096115	42.326323007	-71.119578659	1	57924.804416	11.8
61206	2022-12-08	16:05:27.861	341.46212802	8195.091073	1670515527.861	0	899	2.6942456959	2.7198380954	510.34696796	516.2174452	1.0394974063	733.99244821	25.271112442	-1.4001440355	24.437549591	19.111698365	42.326324472	-71.119578333	1	57925.683495	11.8
61207	2022-12-08	16:05:28.767	341.46213852	8195.091324	1670515528.768	0	899	2.6942456959	2.7198380954	510.39757446	516.26863383	1.0394974063	733.98224847	25.271112442	-1.5035162335	24.437549591	19.121218258	42.326325	-71.119577332	1	57926.600827	11.8
61208	2022-12-08	16:05:29.648	341.4621487	8195.091569	1670515529.648	0	899	2.6930338589	2.7187341239	510.39728143	516.29579012	1.0443024998	733.99760993	25.271043525	-1.4534578126	24.437549591	19.135717784	42.326325	-71.119576667	1	57927.479612	11.8
61209	2022-12-08	16:05:30.470	341.46215823	8195.091797	1670515530.471	0	899	2.6930272931	2.7187274689	510.03709099	515.93143097	1.0443014318	733.98493523	25.270776749	-1.1701813936	24.437549591	19.141441345	42.326325	-71.119577673	1	57928.301788	11.8
61210	2022-12-08	16:05:31.321	341.46216807	8195.092034	1670515531.321	0	899	2.6954403673	2.720287902	510.03709099	515.73038924	1.0090760314	734.00186824	25.270776749	-1.1658697278	24.437549591	19.141536839	42.326325297	-71.119580297	1	57929.17799	11.8
61211	2022-12-08	16:05:32.233	341.46217863	8195.092287	1670515532.234	0	899	2.6954403673	2.720287902	510.91020719	516.61325161	1.0090760314	734.00132378	25.270776749	-1.1376283169	24.437549591	19.142162323	42.326326755	-71.119581667	1	57930.053254	11.8
61212	2022-12-08	16:05:33.098	341.46218865	8195.092527	1670515533.099	0	899	2.6978272989	2.7226075653	510.91020719	516.59274062	1.0054868109	733.98810623	25.270776749	-1.381830311	24.437549591	19.117204919	42.326328177	-71.119581667	1	57930.906312	11.8
61213	2022-12-08	16:05:33.992	341.46219898	8195.092776	1670515533.992	0	899	2.6978272989	2.7226075653	510.87247131	516.55458503	1.0054868109	733.98773436	25.270776749	-1.4582761526	24.437549591	19.109392166	42.326328333	-71.119582978	1	57931.786982	11.8
61214	2022-12-08	16:05:34.855	341.46220897	8195.093015	1670515534.855	0	899	2.6967468572	2.7218023366	510.87191912	516.61956173	1.0169546526	733.99089566	25.270646998	-1.208318044	24.437549591	19.135184332	42.326329413	-71.119586572	1	57932.647648	11.864764765
61215	2022-12-08	16:05:35.756	341.46221941	8195.093266	1670515535.757	0	899	2.6967455422	2.7218010042	510.07915001	515.81787227	1.0169544446	733.99768066	25.270593643	-1.1539047956	24.437549591	19.141801834	42.326327062	-71.119598127	1	57933.587607	11.9
61216	2022-12-08	16:05:36.670	341.46222998	8195.093519	1670515536.67	0	899	2.7007312376	2.7259412605	510.07915001	515.84480412	1.0216736729	733.99561113	25.270593643	-1.1539047956	24.437549591	19.141801834	42.326327484	-71.119604172	1	57934.496701	11.9
61217	2022-12-08	16:05:37.561	341.46224029	8195.093767	1670515537.561	0	899	2.7007312376	2.7259412605	510.20245908	515.96950701	1.0216736729	733.99838075	25.270593643	-1.2256940666	24.437549591	19.138152609	42.32633	-71.119602698	1	57935.38141	11.9
61218	2022-12-08	16:05:38.487	341.46225102	8195.094024	1670515538.488	0	899	2.6993370344	2.7250627361	510.20245908	516.09075434	1.0429084315	734.00079467	25.270593643	-1.2073371655	24.437549591	19.134981383	42.326331094	-71.119600025	1	57936.328302	11.9
61219	2022-12-08	16:05:39.394	341.46226152	8195.094276	1670515539.395	0	899	2.6993370344	2.7250627361	510.52941198	516.42148064	1.0429084315	734.00891113	25.270593643	-1.1718090773	24.437549591	19.137479782	42.326333669	-71.119595995	1	57937.201446	11.9
61220	2022-12-08	16:05:40.230	341.46227119	8195.094509	1670515540.231	0	899	2.7011579776	2.727130385	510.5288189	516.47348008	1.0521114778	734.01660075	25.270454192	-1.237260164	24.437549591	19.136493165	42.326334891	-71.119593442	1	57938.06515	11.9
61221	2022-12-08	16:05:41.108	341.46228134	8195.094752	1670515541.108	0	899	2.7011576533	2.7271300562	510.72274134	516.66966027	1.0521114248	734.01000774	25.270441055	-1.2061514594	24.437549591	19.133362195	42.32633338	-71.119594953	1	57938.972079	11.9
61222	2022-12-08	16:05:42.003	341.4622917	8195.095001	1670515542.003	0	899	2.7022018594	2.7281529716	510.72274134	516.66247474	1.0508547961	733.99986863	25.270441055	-1.4864959456	24.437549591	19.113843627	42.326331907	-71.119595	1	57939.856016	11.9
61223	2022-12-08	16:05:42.854	341.46230155	8195.095237	1670515542.854	0	899	2.7022018594	2.7281529716	509.77200736	515.70068367	1.0508547961	734.01162578	25.270441055	-1.5201269388	24.437549591	19.111911774	42.326331667	-71.119595	1	57940.685131	11.9
61224	2022-12-08	16:05:43.767	341.46231213	8195.095491	1670515543.768	0	899	2.7023264938	2.7273566913	509.77200736	515.48962412	1.0138595405	734.02141364	25.270441055	-1.2255323991	24.437549591	19.128105353	42.326331667	-71.119592999	1	57941.600203	11.9
61225	2022-12-08	16:05:44.671	341.46232258	8195.095742	1670515544.671	0	899	2.7023264938	2.7273566913	510.6017061	516.32862879	1.0138595405	734.02648926	25.270441055	-1.1311177015	24.437549591	19.134960175	42.326331667	-71.119592505	1	57942.502959	11.9
61226	2022-12-08	16:05:45.565	341.46233293	8195.09599	1670515545.565	0	899	2.7032213979	2.7289163881	510.60076391	516.47813269	1.0401924114	734.02648522	25.27021955	-1.1377576479	24.437549591	19.139663519	42.326331667	-71.119593995	1	57943.396745	11.9
61227	2022-12-08	16:05:46.470	341.4623434	8195.096242	1670515546.47	0	899	2.7032208387	2.7289158213	510.76652583	516.64580213	1.0401923211	734.02088292	25.270196915	-1.1441389322	24.437549591	19.142162323	42.326332164	-71.119594502	1	57944.298565	11.9
61228	2022-12-08	16:05:47.420	341.4623544	8195.096506	1670515547.42	0	899	2.7040347575	2.7300335238	510.76652583	516.71365646	1.0520592906	734.01782105	25.270196915	-1.2921799524	24.437549591	19.124884321	42.326333333	-71.119592927	1	57945.244094	11.924409449
61229	2022-12-08	16:05:48.367	341.46236536	8195.096769	1670515548.367	0	899	2.7040347575	2.7300335238	510.1862152	516.12658896	1.0520592906	734.00351862	25.270196915	-1.4590306085	24.437549591	19.105416961	42.326333333	-71.119592105	1	57946.262906	12
61230	2022-12-08	16:05:49.217	341.46237521	8195.097005	1670515549.218	0	899	2.7059523429	2.7329824027	510.1862152	516.35833203	1.0926111464	733.98932976	25.270196915	-1.1815749407	24.437549591	19.137840271	42.326333333	-71.119593198	1	57947.081466	12
61231	2022-12-08	16:05:50.115	341.4623856	8195.097254	1670515550.116	0	899	2.705952043	2.7329820986	510.90638154	517.08721048	1.0926110956	733.99049873	25.270184788	-1.2093851851	24.437549591	19.1335476	42.326333333	-71.119591673	1	57947.995927	12
61232	2022-12-08	16:05:51.026	341.46239613	8195.097507	1670515551.026	0	899	2.7056591827	2.7306985037	510.9059136	516.63126647	1.0129878818	734.00710352	25.270074844	-1.3157108935	24.437549591	19.115652122	42.326334757	-71.119591667	1	57948.853911	12
61233	2022-12-08	16:05:51.933	341.46240663	8195.097759	1670515551.933	0	899	2.7056591827	2.7306985037	511.72945286	517.46403453	1.0129878818	734.00152305	25.270074844	-1.3467333372	24.437549591	19.10989995	42.326335	-71.119592983	1	57949.789916	12
61234	2022-12-08	16:05:52.882	341.46241763	8195.098023	1670515552.883	0	899	2.7060007835	2.7308418696	511.72945286	517.41782751	1.004915355	733.98885361	25.270074844	-1.3687551022	24.437549591	19.092466354	42.326333804	-71.11959453	1	57950.717703	12
61235	2022-12-08	16:05:53.880	341.46242917	8195.0983	1670515553.88	0	899	2.7060007835	2.7308418696	510.58327184	516.25890556	1.004915355	733.98132324	25.270074844	-1.3687551022	24.437549591	19.092466354	42.326333333	-71.119596154	1	57951.692308	12
61236	2022-12-08	16:05:54.809	341.46243993	8195.098558	1670515554.81	0	899	2.7061943708	2.7307464667	510.58298988	516.19206547	0.99325931521	733.98088064	25.270008555	-1.2926542451	24.437549591	19.113631608	42.326333333	-71.119598831	1	57952.64916	12
61237	2022-12-08	16:05:55.756	341.46245089	8195.098821	1670515555.757	0	899	2.7061899722	2.7307420113	510.51495377	516.12327808	0.99325863798	733.98425374	25.269830704	-1.4607014348	24.437549591	19.104980241	42.326334341	-71.1196	1	57953.604536	12
61238	2022-12-08	16:05:56.618	341.46246086	8195.099061	1670515556.618	0	899	2.7065674311	2.7321931828	510.51495377	516.3682093	1.0361453099	733.99523279	25.269830704	-1.4696696997	24.437549591	19.111553192	42.326335	-71.119600806	1	57954.483701	12
61239	2022-12-08	16:05:57.490	341.46247096	8195.099303	1670515557.491	0	899	2.7065674311	2.7321931828	510.82886509	516.68571973	1.0361453099	733.99408848	25.269830704	-1.3576957003	24.437549591	19.126744479	42.326335	-71.119602258	1	57955.354689	12
61240	2022-12-08	16:05:58.381	341.46248126	8195.09955	1670515558.381	0	899	2.7069062502	2.732435703	510.82886509	516.66293512	1.0321599636	733.98983744	25.269830704	-1.2258342402	24.437549591	19.1339933	42.326334658	-71.119603333	1	57956.205047	12
61241	2022-12-08	16:05:59.289	341.46249177	8195.099803	1670515559.289	0	899	2.7069062502	2.732435703	510.75504187	516.58826879	1.0321599636	733.99398137	25.269830704	-1.2173833847	24.437549591	19.133878708	42.326333095	-71.119603811	1	57957.143261	12
61242	2022-12-08	16:06:00.203	341.46250236	8195.100057	1670515560.204	0	899	2.7117811261	2.7361217551	510.7547667	516.30583004	0.98276986611	733.99863217	25.269766031	-1.2339401814	24.437549591	19.132963585	42.326331656	-71.119606677	1	57958.00641	12.000641026
61243	2022-12-08	16:06:01.132	341.46251311	8195.100315	1670515561.133	0	899	2.7117789473	2.7361195484	511.84661172	517.40953972	0.98276953488	733.99839409	25.269678116	-1.1815965586	24.437549591	19.136745844	42.326330002	-71.119608332	1	57958.998932	12.099893162
61244	2022-12-08	16:06:02.009	341.46252326	8195.100558	1670515562.01	0	899	2.7092507295	2.7345947297	511.84661172	517.64472587	1.0238530904	734.00099152	25.269678116	-1.164587024	24.437549591	19.137840271	42.32633	-71.119609819	1	57959.89115	12.1
61245	2022-12-08	16:06:02.871	341.46253324	8195.100798	1670515562.872	0	899	2.7092507295	2.7345947297	510.72379325	516.5091883	1.0238530904	734.00130074	25.269678116	-1.1627545483	24.437549591	19.137995322	42.326328777	-71.119608777	1	57960.733722	12.1
61246	2022-12-08	16:06:03.736	341.46254325	8195.101038	1670515563.737	0	899	2.7118707808	2.7373324111	510.72379325	516.53046649	1.0275764038	734.009629	25.269678116	-1.1493667972	24.437549591	19.142078766	42.326328333	-71.119608333	1	57961.557022	12.1
61247	2022-12-08	16:06:04.619	341.46255347	8195.101283	1670515564.62	0	899	2.7118707808	2.7373324111	511.22502259	517.03739456	1.0275764038	734.00164795	25.269678116	-1.16855371	24.437549591	19.141441345	42.326328333	-71.119607598	1	57962.441239	12.144123932
61248	2022-12-08	16:06:05.551	341.46256425	8195.101542	1670515565.551	0	899	2.7118364453	2.7369775046	511.22461892	516.96373754	1.0147704182	734.00552873	25.269583329	-1.1692759272	24.437549591	19.14000347	42.326327663	-71.119606667	1	57963.402367	12.2
61249	2022-12-08	16:06:06.476	341.46257495	8195.101799	1670515566.476	0	899	2.7118335001	2.7369745205	510.20005387	515.92766786	1.0147699559	733.9953201	25.269464493	-1.1675943973	24.437549591	19.134117872	42.326326158	-71.119605649	1	57964.305263	12.2
61250	2022-12-08	16:06:07.352	341.4625851	8195.102042	1670515567.353	0	899	2.7129570504	2.7383763653	510.20005387	515.98878992	1.0254775541	733.99975586	25.269464493	-1.1457666159	24.437549591	19.099668503	42.32632604	-71.119601773	1	57965.155992	12.2
61251	2022-12-08	16:06:08.223	341.46259517	8195.102284	1670515568.223	0	899	2.7129570504	2.7383763653	511.05064559	516.84903246	1.0254775541	734.01314479	25.269464493	-1.1540450142	24.437549591	19.103045495	42.326331847	-71.119592884	1	57966.053971	12.205397149
61252	2022-12-08	16:06:09.125	341.46260562	8195.102535	1670515569.126	0	899	2.7144188902	2.7386125555	511.05064559	516.56595176	0.9759476601	734.00824945	25.269464493	-1.131085335	24.437549591	19.141097062	42.326334912	-71.119585221	1	57966.973523	12.297352342
61253	2022-12-08	16:06:10.045	341.46261626	8195.10279	1670515570.045	0	899	2.7144145584	2.7386081687	510.62154463	516.13221617	0.97594700678	734.01077412	25.269289876	-1.1745038372	24.437549591	19.141082764	42.326337806	-71.119576583	1	57967.841659	12.384165881
61254	2022-12-08	16:06:10.948	341.46262672	8195.103041	1670515570.949	0	899	2.7154877054	2.7410274174	510.62150852	516.43708557	1.0293381528	734.01721434	25.269281387	-1.1507896943	24.437549591	19.142780304	42.326339622	-71.119568557	1	57968.773109	12.554621849
61255	2022-12-08	16:06:11.842	341.46263707	8195.10329	1670515571.843	0	899	2.7154877054	2.7410274174	510.77641242	516.5937537	1.0293381528	734.01716866	25.269281387	-1.1323249901	24.437549591	19.139126253	42.326341098	-71.119563372	1	57969.658892	12.731778426
61256	2022-12-08	16:06:12.778	341.46264789	8195.103549	1670515572.778	0	899	2.7142406159	2.7389092279	510.77641242	516.39754751	0.99499873756	734.00379994	25.269281387	-1.1328423678	24.437549591	19.125606171	42.326341667	-71.119560644	1	57970.613445	12.861344538
61257	2022-12-08	16:06:13.671	341.46265824	8195.103798	1670515573.672	0	899	2.7142406159	2.7389092279	511.80336553	517.43580232	0.99499873756	734.00364958	25.269281387	-1.1832026243	24.437549591	19.136400223	42.326341667	-71.11956	1	57971.495759	12.949575872
61258	2022-12-08	16:06:14.573	341.46266868	8195.104048	1670515574.574	0	899	2.7150183409	2.7393909583	511.80330865	517.36643831	0.98288703609	733.99396641	25.269268049	-1.2117889922	24.437549591	19.132045215	42.326341054	-71.119560613	1	57972.367735	13.036773547
61259	2022-12-08	16:06:15.459	341.46267892	8195.104294	1670515575.459	0	899	2.7150141285	2.739386692	510.65714522	516.20781281	0.9828863964	734.00421143	25.269098282	-1.16855371	24.437549591	19.123796463	42.32634	-71.119561667	1	57973.258393	13.1
61260	2022-12-08	16:06:16.371	341.46268949	8195.104548	1670515576.372	0	899	2.716335299	2.7414080414	510.65714522	516.3647982	1.0103773708	734.0030748	25.269098282	-1.1696639945	24.437549591	19.13244399	42.326339698	-71.119562272	1	57974.18146	13.1
61261	2022-12-08	16:06:17.298	341.46270021	8195.104805	1670515577.298	0	899	2.716335299	2.7414080414	511.42882899	517.14510714	1.0103773708	734.00323486	25.269098282	-1.160415411	24.437549591	19.128837585	42.326338333	-71.119565336	1	57975.10084	13.1
61262	2022-12-08	16:06:18.206	341.46271072	8195.105057	1670515578.206	0	899	2.7170919123	2.7433058725	511.42882899	517.40414786	1.055635188	733.99893734	25.269098282	-1.1802490736	24.437549591	19.130483109	42.326338333	-71.119568416	1	57976.049761	13.1
61263	2022-12-08	16:06:19.229	341.46272256	8195.105341	1670515579.229	0	899	2.7170919123	2.7433058725	511.06648822	517.03757366	1.055635188	734.00213623	25.269098282	-1.290627718	24.437549591	19.139640808	42.326338386	-71.11957	1	57977.031513	13.1
61264	2022-12-08	16:06:20.128	341.46273296	8195.105591	1670515580.128	0	899	2.721693808	2.7463904273	511.06625074	516.68152457	0.99341493487	733.98044531	25.269042501	-1.4542554893	24.437549591	19.119565067	42.32633996	-71.11957	1	57977.97584	13.1
61265	2022-12-08	16:06:21.049	341.46274363	8195.105847	1670515581.05	0	899	2.7216936773	2.7463902949	510.6701607	516.28108242	0.99341491486	733.98101807	25.269037247	-1.4696696997	24.437549591	19.117673874	42.32634	-71.119562612	1	57978.886588	13.1
61266	2022-12-08	16:06:21.976	341.46275435	8195.106104	1670515581.976	0	899	2.7187438881	2.7443331603	510.6701607	516.49060725	1.030093285	733.99029622	25.269037247	-1.2234950934	24.437549591	19.140657425	42.32634	-71.119556161	1	57979.825866	13.1
61267	2022-12-08	16:06:22.971	341.46276588	8195.106381	1670515582.972	0	899	2.7187438881	2.7443331603	510.83709811	516.65944737	1.030093285	733.98634187	25.269037247	-1.1426837152	24.437549591	19.142411061	42.326341356	-71.119550932	1	57980.813609	13.1
61268	2022-12-08	16:06:23.917	341.46277682	8195.106644	1670515583.917	0	899	2.7205344837	2.7453216908	510.83709811	516.47288624	0.99744695577	734.00630966	25.269037247	-1.1295546925	24.437549591	19.142787883	42.326342948	-71.119544873	1	57981.769074	13.1
61269	2022-12-08	16:06:24.812	341.46278719	8195.106892	1670515584.813	0	899	2.7205344837	2.7453216908	511.71428988	517.35975559	0.99744695577	733.98465026	25.269037247	-1.1343729496	24.437549591	19.135679245	42.326343333	-71.119541168	1	57982.649515	13.1
61270	2022-12-08	16:06:25.696	341.46279741	8195.107138	1670515585.696	0	899	2.7213424881	2.7459271582	511.71362134	517.31119772	0.98907864919	733.98815069	25.268880415	-1.1375097439	24.437549591	19.138687235	42.326343333	-71.11954	1	57983.557692	13.1
61271	2022-12-08	16:06:26.548	341.46280727	8195.107374	1670515586.548	0	899	2.7213403167	2.7459249589	510.40090807	515.98412294	0.98907831813	733.98109284	25.268793106	-1.1392560005	24.437549591	19.140361786	42.326344053	-71.11954072	1	57984.431953	13.1
61272	2022-12-08	16:06:27.451	341.46281773	8195.107626	1670515587.452	0	899	2.7207388501	2.7462381353	510.40090807	516.19352949	1.0257588373	733.98962119	25.268793106	-1.165632615	24.437549591	19.14059807	42.326345	-71.119542182	1	57985.309142	13.1
61273	2022-12-08	16:06:28.374	341.4628284	8195.107882	1670515588.374	0	899	2.7207388501	2.7462381353	510.53175103	516.32585741	1.0257588373	733.98047077	25.268793106	-1.1934643984	24.437549591	19.135603191	42.326345326	-71.119543333	1	57986.19545	13.1
61274	2022-12-08	16:06:29.276	341.46283885	8195.108132	1670515589.277	0	899	2.722002893	2.7467401531	510.53175103	516.14976129	0.99492301	733.98248331	25.268793106	-1.2434258461	24.437549591	19.123075485	42.326346879	-71.119542909	1	57987.127162	13.1
61275	2022-12-08	16:06:30.125	341.46284868	8195.108368	1670515590.126	0	899	2.7220009221	2.7467381568	511.75127271	517.38270114	0.99492270782	733.99028126	25.268713882	-1.20750967	24.437549591	19.129269227	42.326348318	-71.119540031	1	57987.990844	13.1
61276	2022-12-08	16:06:31.062	341.46285953	8195.108629	1670515591.063	0	899	2.7230091267	2.748324946	511.75056966	517.51182283	1.0176053031	733.99933225	25.268548965	-1.1338447996	24.437549591	19.140459048	42.326349792	-71.119537082	1	57988.875472	13.1
61277	2022-12-08	16:06:31.990	341.46287025	8195.108886	1670515591.99	0	899	2.7230091267	2.748324946	511.75398635	517.51527798	1.0176053031	733.98931521	25.268548965	-1.1410668244	24.437549591	19.138160011	42.32635	-71.119533883	1	57989.835084	13.1
61278	2022-12-08	16:06:32.933	341.46288117	8195.109148	1670515592.933	0	899	2.7259173906	2.7505029722	511.75398635	517.34279904	0.98746980223	733.98180991	25.268548965	-1.1465642294	24.437549591	19.137215734	42.326352625	-71.119533333	1	57990.787575	13.1
61279	2022-12-08	16:06:33.799	341.4628912	8195.109389	1670515593.8	0	899	2.7259173906	2.7505029722	510.8215135	516.40014274	0.98746980223	733.98783864	25.268548965	-1.1337585931	24.437549591	19.141466052	42.326353333	-71.119531148	1	57991.655656	13.1
61280	2022-12-08	16:06:34.680	341.4629014	8195.109634	1670515594.681	0	899	2.7284888787	2.7540762915	510.82147995	516.62239376	1.0263745217	733.99429341	25.268541083	-1.1395793158	24.437549591	19.14083693	42.326353333	-71.11953	1	57992.506126	13.1
61281	2022-12-08	16:06:35.617	341.46291223	8195.109894	1670515595.617	0	899	2.7284883143	2.7540757195	511.76629102	517.57793363	1.0263744326	733.99609375	25.268518448	-1.16855371	24.437549591	19.134960175	42.326354055	-71.119528556	1	57993.433228	13.1
61282	2022-12-08	16:06:36.562	341.46292317	8195.110156	1670515596.562	0	899	2.7283905441	2.7533551228	511.76629102	517.43640473	1.0016533929	733.99845351	25.268518448	-1.1773818637	24.437549591	19.137530169	42.326356971	-71.119521411	1	57994.394175	13.139417476
61283	2022-12-08	16:06:37.480	341.4629338	8195.110411	1670515597.48	0	899	2.7283905441	2.7533551228	511.24170349	516.90600504	1.0016533929	734.01220097	25.268518448	-1.16855371	24.437549591	19.137479782	42.326360982	-71.119509896	1	57995.294589	13.229458918
61284	2022-12-08	16:06:38.418	341.46294466	8195.110672	1670515598.419	0	899	2.7282545812	2.7548358675	511.24170349	517.27387367	1.0659472657	734.00227124	25.268518448	-1.1524281068	24.437549591	19.137642121	42.326363333	-71.119499236	1	57996.24302	13.324301965
61285	2022-12-08	16:06:39.325	341.46295516	8195.110924	1670515599.326	0	899	2.7282539109	2.754835188	511.00798811	517.03740005	1.0659471559	734.01165246	25.268491568	-1.201969142	24.437549591	19.137161318	42.326363891	-71.119490551	1	57997.167304	13.416730402
61286	2022-12-08	16:06:40.200	341.46296529	8195.111167	1670515600.201	0	899	2.7290303655	2.7534605659	511.00719316	516.54617698	0.98017500416	733.98583984	25.268304825	-1.1750643253	24.437549591	19.142522812	42.326366687	-71.119484972	1	57998.004137	13.5
61287	2022-12-08	16:06:41.063	341.46297528	8195.111407	1670515601.064	0	899	2.7290303655	2.7534605659	510.72133362	516.25721892	0.98017500416	733.99422147	25.268304825	-1.2742757655	24.437549591	19.134462129	42.32637115	-71.119479023	1	57998.896587	13.5
61288	2022-12-08	16:06:41.960	341.46298565	8195.111656	1670515601.96	0	899	2.7296998758	2.7540562464	510.72133362	516.23910168	0.97700148187	733.99229179	25.268304825	-1.4656598505	24.437549591	19.118700432	42.326372936	-71.119477064	1	57999.761722	13.5
61289	2022-12-08	16:06:42.888	341.46299639	8195.111913	1670515602.888	0	899	2.7296998758	2.7540562464	511.42667906	516.95206758	0.97700148187	733.99285889	25.268304825	-1.4696696997	24.437549591	19.118034363	42.326373333	-71.119475515	1	58000.690743	13.5
61290	2022-12-08	16:06:43.707	341.46300587	8195.112141	1670515603.707	0	899	2.7307800909	2.7557927589	511.42667906	517.09898869	1.0026951609	733.99144821	25.268304825	-1.1425328073	24.437549591	19.141725768	42.326373333	-71.119475	1	58001.532575	13.5
61291	2022-12-08	16:06:44.568	341.46301583	8195.11238	1670515604.568	0	899	2.7307800909	2.7557927589	510.94710389	516.61409448	1.0026951609	733.99814388	25.268304825	-1.1425112486	24.437549591	19.141801834	42.326373333	-71.119476387	1	58002.416073	13.541607325
61292	2022-12-08	16:06:45.493	341.46302655	8195.112637	1670515605.494	0	899	2.7275594105	2.7522433729	510.94635032	516.54533478	0.99079429333	733.99763378	25.268127782	-1.1283473976	24.437549591	19.116385188	42.32637278	-71.119479439	1	58003.331762	13.6
61293	2022-12-08	16:06:46.392	341.46303696	8195.112887	1670515606.393	0	899	2.7275592594	2.7522432198	512.00112174	517.61166432	0.9907942703	733.99898585	25.268121719	-1.1304062636	24.437549591	19.136014079	42.326371667	-71.119482	1	58004.19979	13.6
61294	2022-12-08	16:06:47.332	341.46304784	8195.113148	1670515607.333	0	899	2.7309581115	2.7563665823	512.00112174	517.76946053	1.0183498569	733.99438598	25.268121719	-1.1311177015	24.437549591	19.140722275	42.32637197	-71.119483637	1	58005.182096	13.581790437
61295	2022-12-08	16:06:48.298	341.463059	8195.113416	1670515608.298	0	899	2.7309581115	2.7563665823	511.41816386	517.1799349	1.0183498569	733.99361718	25.268121719	-1.1450767122	24.437549591	19.140722275	42.326373333	-71.119485506	1	58006.151744	13.484825636
61296	2022-12-08	16:06:49.174	341.46306914	8195.113659	1670515609.174	0	899	2.7322237823	2.7588360489	511.41813803	517.45064289	1.0656422423	734.00521709	25.268115656	-1.1902413889	24.437549591	19.140555287	42.326373333	-71.119488258	1	58006.97738	13.402262017
61297	2022-12-08	16:06:50.101	341.46307988	8195.113917	1670515610.102	0	899	2.7322216476	2.7588338845	511.07115434	517.09956431	1.0656418931	733.99942643	25.268030167	-1.2206386328	24.437549591	19.13820076	42.326371696	-71.119493246	1	58007.982609	13.30173913
61298	2022-12-08	16:06:50.920	341.46308935	8195.114144	1670515610.92	0	899	2.7334661478	2.7593053998	511.07115434	516.92144566	1.0345122091	734.00926886	25.268030167	-1.2196361521	24.437549591	19.125337525	42.32636903	-71.119494652	1	58008.790927	13.3
61299	2022-12-08	16:06:51.802	341.46309957	8195.11439	1670515611.803	0	899	2.7334661478	2.7593053998	511.46980452	517.32465923	1.0345122091	733.99249268	25.268030167	-1.2190109491	24.437549591	19.117315292	42.326369357	-71.119497048	1	58009.614469	13.3
61300	2022-12-08	16:06:52.747	341.46311051	8195.114652	1670515612.748	0	899	2.7335699312	2.7585075587	511.46980452	517.11975789	0.99870312849	733.99084553	25.268030167	-1.1867165723	24.437549591	19.135177574	42.326370965	-71.119499298	1	58010.579006	13.3
61301	2022-12-08	16:06:53.668	341.46312117	8195.114908	1670515613.669	0	899	2.7335699312	2.7585075587	511.70280133	517.3553285	0.99870312849	733.99737549	25.268030167	-1.1734366417	24.437549591	19.142522812	42.326371667	-71.119502509	1	58011.501859	13.3
61302	2022-12-08	16:06:54.575	341.46313167	8195.11516	1670515614.576	0	899	2.7355385959	2.761924116	511.70280133	517.67986619	1.0553812448	733.99221782	25.268030167	-1.1485368369	24.437549591	19.141997596	42.326371667	-71.119507642	1	58012.396368	13.3
61303	2022-12-08	16:06:55.473	341.46314205	8195.115409	1670515615.473	0	899	2.7355335482	2.761918999	511.28261982	517.25477197	1.0553804279	733.99580434	25.267828266	-1.1361623237	24.437549591	19.13941276	42.326371667	-71.119512694	1	58013.308264	13.3
61304	2022-12-08	16:06:56.382	341.46315258	8195.115662	1670515616.383	0	899	2.7374743195	2.7625243581	511.28230993	516.9475925	1.0017462787	734.00481006	25.267755508	-1.1355370994	24.437549591	19.137791021	42.326371667	-71.119515299	1	58014.179348	13.3
61305	2022-12-08	16:06:57.316	341.46316339	8195.115921	1670515617.317	0	899	2.7374743195	2.7625243581	511.15496144	516.81883293	1.0017462787	734.00952148	25.267755508	-1.1408835649	24.437549591	19.142522812	42.326371956	-71.119516377	1	58015.173786	13.3
61306	2022-12-08	16:06:58.260	341.46317432	8195.116184	1670515618.261	0	899	2.738590008	2.7644730882	511.15496144	517.00516872	1.0343298235	734.01709469	25.267755508	-1.1353646327	24.437549591	19.142217232	42.326373333	-71.119515	1	58016.088995	13.3
61307	2022-12-08	16:06:59.204	341.46318524	8195.116446	1670515619.205	0	899	2.738590008	2.7644730882	511.40659804	517.25968533	1.0343298235	733.99876434	25.267755508	-1.3994541626	24.437549591	19.131373702	42.326373333	-71.119515	1	58016.992344	13.3
61308	2022-12-08	16:07:00.043	341.46319495	8195.116679	1670515620.044	0	899	2.737617755	2.7627750743	511.40645856	517.09713298	1.0059451176	733.99200803	25.267722768	-1.3781545549	24.437549591	19.131466253	42.326374839	-71.119513495	1	58017.903261	13.3
61309	2022-12-08	16:07:00.892	341.46320478	8195.116915	1670515620.893	0	899	2.7376162835	2.7627735836	511.50056989	517.19229023	1.0059448908	733.99050762	25.267663956	-1.196223855	24.437549591	19.137479782	42.326376211	-71.119512122	1	58018.726577	13.3
61310	2022-12-08	16:07:01.776	341.46321501	8195.11716	1670515621.777	0	899	2.7389481417	2.7639785721	511.50056989	517.16077276	1.000435513	734.00238603	25.267663956	-1.2083827526	24.437549591	19.138153013	42.326378728	-71.119509605	1	58019.618407	13.3
61311	2022-12-08	16:07:02.677	341.46322544	8195.117411	1670515622.678	0	899	2.7389481417	2.7639785721	511.06830357	516.72372304	1.000435513	733.99179865	25.267663956	-1.1590680563	24.437549591	19.128684859	42.326381671	-71.119507498	1	58020.501414	13.3
61312	2022-12-08	16:07:03.608	341.46323622	8195.117669	1670515623.609	0	899	2.7398346651	2.7645914488	511.06830357	516.65996476	0.98927883162	733.98165995	25.267663956	-1.2643050003	24.437549591	19.140602933	42.326384038	-71.119505962	1	58021.422713	13.3
[truncated: 461 more rows]
