# Supplementary material for: A simple method to measure methane emissions from indoor gas leaks
Source: PLoS One. 2023 Nov 30;18(11):e0295055. doi: 10.1371/journal.pone.0295055 (PMC10688665; doi:10.1371/journal.pone.0295055)
Supplement: S1 Data — (ZIP) [file pone.0295055.s011.zip › data and code/data/raw data/cavity ringdown spectrometer data/RCM control tests/R8_RCM_1.dat]

DATE	TIME	FRAC_DAYS_SINCE_JAN1	FRAC_HRS_SINCE_JAN1	EPOCH_TIME	ALARM_STATUS	INST_STATUS	CH4	CH4_dry	CO2	CO2_dry	H2O	CavityPressure	CavityTemp	Battery_Current	Battery_Temperature	Battery_Voltage	GPS_ABS_LAT	GPS_ABS_LONG	GPS_FIT	GPS_TIME	GPS_ALTITUDE
2176	2022-09-02	17:00:20.226	244.50023411	5868.005619	1662138020.227	0	899	2.4932827437	2.527351711	462.30029267	469.9566799	1.4891853022	734.84758066	22.860053599	-1.271527078	29.9969574	19.133645367	0	0	0	0	0
2177	2022-09-02	17:00:21.078	244.50024396	5868.005855	1662138021.078	0	899	2.4916038787	2.5248414577	462.3079247	469.78212153	1.4542890154	734.85946595	22.862024307	-1.2279361557	30.155279362	19.131459217	0	0	0	0	0
2178	2022-09-02	17:00:21.934	244.50025388	5868.006093	1662138021.935	0	899	2.4916038787	2.5248414577	462.66018126	470.14007307	1.4542890154	734.84615341	22.862024307	-1.2507664273	30.165174484	19.120817778	0	0	0	0	0
2179	2022-09-02	17:00:22.846	244.50026443	5868.006346	1662138022.847	0	899	2.5036846656	2.5401811344	462.66018126	470.8359491	1.5872363977	734.83605593	22.862024307	-1.250184337	30.165174484	19.118492543	0	0	0	0	0
2180	2022-09-02	17:00:23.789	244.50027535	5868.006608	1662138023.79	0	899	2.5036846656	2.5401811344	461.95877595	470.1221491	1.5872363977	734.85399218	22.862024307	-1.3915638142	30.165174484	19.106987783	0	0	0	0	0
2181	2022-09-02	17:00:24.668	244.50028552	5868.006852	1662138024.669	0	899	2.4949643937	2.5304872984	461.96663388	469.93958524	1.5508141812	734.8484873	22.864054838	-1.4006506599	30.165174484	19.104998317	0	0	0	0	0
2182	2022-09-02	17:00:25.542	244.50029563	5868.007095	1662138025.542	0	899	2.4950557544	2.5305805069	463.26158071	471.2570047	1.5508377296	734.84273908	22.86803627	-1.2206386328	30.165174484	19.130277634	0	0	0	0	0
2183	2022-09-02	17:00:26.453	244.50030617	5868.007348	1662138026.453	0	899	2.4924006677	2.5288966453	463.26158071	471.48504131	1.5942975381	734.85227835	22.86803627	-1.1831810088	30.165174484	19.135913659	0	0	0	0	0
2184	2022-09-02	17:00:27.368	244.50031677	5868.007602	1662138027.369	0	899	2.4924006677	2.5288966453	463.03903447	471.2585446	1.5942975381	734.84504306	22.86803627	-1.179947257	30.165174484	19.136400223	0	0	0	0	0
2185	2022-09-02	17:00:28.263	244.50032712	5868.007851	1662138028.263	0	899	2.4944889178	2.5297777383	463.03903447	470.97919488	1.5410269412	734.83681665	22.86803627	-1.187923868	30.165174484	19.137106876	0	0	0	0	0
2186	2022-09-02	17:00:29.242	244.50033845	5868.008123	1662138029.242	0	899	2.494507186	2.5297963737	463.65538994	471.60614413	1.5410316212	734.8430293	22.868832557	-1.1892713095	30.165174484	19.132816214	0	0	0	0	0
2187	2022-09-02	17:00:30.135	244.5003488	5868.008371	1662138030.136	0	899	2.5046416181	2.540579358	463.67564736	471.74045276	1.5626922231	734.82678223	22.874048233	-1.2531917095	30.165174484	19.127397537	0	0	0	0	0
2188	2022-09-02	17:00:31.042	244.50035929	5868.008623	1662138031.043	0	899	2.5046416181	2.540579358	462.61036503	470.65664176	1.5626922231	734.84160649	22.874048233	-1.2372386045	30.165174484	19.134456597	0	0	0	0	0
2189	2022-09-02	17:00:31.946	244.50036975	5868.008874	1662138031.946	0	899	2.4994869616	2.5345366364	462.61036503	470.47345641	1.5277098346	734.85324885	22.874048233	-1.1980240053	30.165174484	19.134403923	0	0	0	0	0
2190	2022-09-02	17:00:32.832	244.50038	5868.00912	1662138032.832	0	899	2.4994869616	2.5345366364	461.46778336	469.31145402	1.5277098346	734.83144919	22.874048233	-1.1606418629	30.165174484	19.133981818	0	0	0	0	0
2191	2022-09-02	17:00:33.688	244.50038992	5868.009358	1662138033.689	0	899	2.5069501849	2.5421777939	461.46778336	469.32785223	1.5308502195	734.8415883	22.874048233	-1.1485799606	30.165174484	19.134611332	0	0	0	0	0
2192	2022-09-02	17:00:34.539	244.50039977	5868.009594	1662138034.54	0	899	2.5069723279	2.5422003789	460.35959307	468.20081561	1.5308558267	734.83221395	22.875008627	-1.1503908429	30.165174484	19.135450363	0	0	0	0	0
2193	2022-09-02	17:00:35.448	244.50041029	5868.009847	1662138035.449	0	899	2.495333645	2.5295587984	460.37919246	468.03250444	1.4947070399	734.84434742	22.880090714	-1.1490865393	30.165174484	19.134246359	0	0	0	0	0
2194	2022-09-02	17:00:36.358	244.50042082	5868.0101	1662138036.359	0	899	2.495333645	2.5295587984	460.9727492	468.63592843	1.4947070399	734.85076096	22.880090714	-1.165955984	30.165174484	19.13665625	0	0	0	0	0
2195	2022-09-02	17:00:37.312	244.50043185	5868.010364	1662138037.312	0	899	2.505385069	2.5399373126	460.9727492	468.67824932	1.5028260352	734.85750635	22.880090714	-1.1866088403	30.165174484	19.13968037	0	0	0	0	0
2196	2022-09-02	17:00:38.286	244.50044314	5868.010635	1662138038.287	0	899	2.505385069	2.5399373126	462.71234628	470.44692504	1.5028260352	734.8495249	22.880090714	-1.1506495476	30.165174484	19.123435974	0	0	0	0	0
2197	2022-09-02	17:00:39.230	244.50045406	5868.010897	1662138039.231	0	899	2.5048570829	2.5402862124	462.71234628	470.64547489	1.540753935	734.86071899	22.880090714	-1.1465103737	30.165174484	19.135951819	0	0	0	0	0
2198	2022-09-02	17:00:40.125	244.50046442	5868.011146	1662138040.126	0	899	2.5049372836	2.5403680246	461.77126838	469.68836928	1.5407743932	734.84676659	22.883572143	-1.3661466166	30.165174484	19.121187033	0	0	0	0	0
2199	2022-09-02	17:00:41.061	244.50047524	5868.011406	1662138041.061	0	899	2.5000019836	2.5354137054	461.78117498	469.70985069	1.5429564389	734.84114246	22.886133194	-1.2014948943	30.165174484	19.098583411	0	0	0	0	0
2200	2022-09-02	17:00:41.983	244.50048593	5868.011662	1662138041.984	0	899	2.5000019836	2.5354137054	461.20470556	469.12348343	1.5429564389	734.84602528	22.886133194	-1.1615688272	30.165174484	19.105015824	0	0	0	0	0
2201	2022-09-02	17:00:42.934	244.50049693	5868.011926	1662138042.935	0	899	2.5016173615	2.5371193398	461.20470556	469.13858487	1.5458491588	734.8606725	22.886133194	-1.1986060498	30.165174484	19.120474039	0	0	0	0	0
2202	2022-09-02	17:00:43.882	244.50050791	5868.01219	1662138043.883	0	899	2.5016173615	2.5371193398	461.98460527	469.93190081	1.5458491588	734.86810101	22.886133194	-1.6644275899	30.165174484	19.126145458	0	0	0	0	0
2203	2022-09-02	17:00:44.826	244.50051883	5868.012452	1662138044.827	0	899	2.5028654089	2.5367306901	461.9990801	469.57540237	1.4748089957	734.85263001	22.889873517	-1.4316407845	30.165174484	19.130919678	0	0	0	0	0
2204	2022-09-02	17:00:45.815	244.50053027	5868.012726	1662138045.815	0	899	2.5029191017	2.5367854148	461.27724903	468.84180238	1.474822117	734.85157826	22.892206192	-1.2104092355	30.165174484	19.118356313	0	0	0	0	0
2205	2022-09-02	17:00:46.668	244.50054015	5868.012964	1662138046.669	0	899	2.5011105852	2.5353513764	461.27724903	468.93123341	1.4919734329	734.85860256	22.892206192	-1.1508327967	30.165174484	19.105802763	0	0	0	0	0
2206	2022-09-02	17:00:47.558	244.50055044	5868.013211	1662138047.558	0	899	2.5011105852	2.5353513764	461.02286176	468.67262509	1.4919734329	734.84534944	22.892206192	-1.1653846826	30.165174484	19.132236771	0	0	0	0	0
2207	2022-09-02	17:00:48.430	244.50056053	5868.013453	1662138048.43	0	899	2.5022643657	2.5372568875	461.02286176	468.83744589	1.5235834888	734.84250504	22.892206192	-1.1810683462	30.165174484	19.126090612	0	0	0	0	0
2208	2022-09-02	17:00:49.299	244.5005706	5868.013694	1662138049.3	0	899	2.5022643657	2.5372568875	460.64070634	468.44881272	1.5235834888	734.82756962	22.892206192	-1.1473941803	30.165174484	19.133878708	0	0	0	0	0
2209	2022-09-02	17:00:50.204	244.50058108	5868.013946	1662138050.205	0	899	2.5101650751	2.5460837316	460.65708354	468.64744513	1.5584858264	734.84930905	22.896450359	-1.1486230275	30.165174484	19.136676409	0	0	0	0	0
2210	2022-09-02	17:00:51.078	244.50059119	5868.014189	1662138051.079	0	899	2.5102079971	2.5461275262	460.4649455	468.45203197	1.5584968787	734.84252081	22.898309708	-1.1506495476	30.165174484	19.138561249	0	0	0	0	0
2211	2022-09-02	17:00:51.971	244.50060153	5868.014437	1662138051.972	0	899	2.5125569871	2.5487340939	460.4649455	468.50193629	1.568067516	734.84200302	22.898309708	-1.1575697289	30.165174484	19.140092572	0	0	0	0	0
2212	2022-09-02	17:00:52.842	244.5006116	5868.014678	1662138052.842	0	899	2.5125569871	2.5487340939	462.28794512	470.35675468	1.568067516	734.85414982	22.898309708	-1.274502099	30.165174484	19.123761171	0	0	0	0	0
2213	2022-09-02	17:00:53.769	244.50062233	5868.014936	1662138053.769	0	899	2.5108788649	2.5465753338	462.28794512	470.25457305	1.5485462635	734.83661374	22.898309708	-1.4220365507	30.165174484	19.101441352	0	0	0	0	0
2214	2022-09-02	17:00:54.677	244.50063284	5868.015188	1662138054.677	0	899	2.5109448015	2.5466426022	461.84835637	469.80749702	1.5485631291	734.83768044	22.901165223	-1.312229211	30.165174484	19.123365238	0	0	0	0	0
2215	2022-09-02	17:00:55.628	244.50064384	5868.015452	1662138055.628	0	899	2.5171689366	2.5507350333	461.86080382	469.32498105	1.4537540898	734.83563717	22.904382706	-1.3905937072	30.165174484	19.116269712	0	0	0	0	0
2216	2022-09-02	17:00:56.556	244.50065459	5868.01571	1662138056.557	0	899	2.5171689366	2.5507350333	459.65578923	467.08433101	1.4537540898	734.84691857	22.904382706	-1.1506495476	30.165174484	19.141801834	0	0	0	0	0
2217	2022-09-02	17:00:57.500	244.50066551	5868.015972	1662138057.5	0	899	2.5100825118	2.5445125351	459.65578923	467.29764955	1.4948175104	734.85018254	22.904382706	-1.1764009773	30.165174484	19.137731097	0	0	0	0	0
2218	2022-09-02	17:00:58.440	244.5006764	5868.016234	1662138058.441	0	899	2.5100825118	2.5445125351	463.64363936	471.35179841	1.4948175104	734.84462187	22.904382706	-1.2118751742	30.165174484	19.135731767	0	0	0	0	0
2219	2022-09-02	17:00:59.367	244.50068712	5868.016491	1662138059.367	0	899	2.5154875499	2.5511097454	463.64363936	471.60230457	1.5425775104	734.85714055	22.904382706	-1.1832026243	30.165174484	19.136400223	0	0	0	0	0
2220	2022-09-02	17:01:00.249	244.50069733	5868.016736	1662138060.249	0	899	2.5156156531	2.5512404257	462.10901636	470.04150945	1.542610092	734.86070403	22.909920332	-1.1521909411	30.165174484	19.138033823	0	0	0	0	0
2221	2022-09-02	17:01:01.095	244.50070712	5868.016971	1662138061.095	0	899	2.5158720613	2.5523030585	462.11120678	470.22297323	1.5768641271	734.85449865	22.910486221	-1.1622155755	30.165174484	19.138544537	0	0	0	0	0
2222	2022-09-02	17:01:01.986	244.50071744	5868.017219	1662138061.987	0	899	2.5158720613	2.5523030585	462.85863619	470.98352281	1.5768641271	734.85303017	22.910486221	-1.1981964159	30.165174484	19.131308057	0	0	0	0	0
2223	2022-09-02	17:01:02.904	244.50072806	5868.017473	1662138062.904	0	899	2.5144496873	2.5510063036	462.85863619	471.01624972	1.5831057056	734.85284586	22.910486221	-1.1931517472	30.165174484	19.131842695	0	0	0	0	0
2224	2022-09-02	17:01:03.809	244.50073853	5868.017725	1662138063.809	0	899	2.5144496873	2.5510063036	463.03109126	471.1917442	1.5831057056	734.85189112	22.910486221	-1.1860159509	30.165174484	19.133257519	0	0	0	0	0
2225	2022-09-02	17:01:04.693	244.50074876	5868.01797	1662138064.693	0	899	2.5136547824	2.5491374663	463.04614109	470.96911845	1.5377249522	734.84734986	22.914366602	-1.1837954892	30.165174484	19.134206469	0	0	0	0	0
2226	2022-09-02	17:01:05.601	244.50075927	5868.018223	1662138065.601	0	899	2.5137061712	2.5491898857	462.69433326	470.61135927	1.5377379915	734.85677191	22.916589737	-1.2022601666	30.165174484	19.135095596	0	0	0	0	0
2227	2022-09-02	17:01:06.513	244.50076983	5868.018476	1662138066.513	0	899	2.5125757877	2.5471605228	462.69433326	470.41368559	1.4999735257	734.84976176	22.916589737	-1.2426173276	30.165174484	19.136089868	0	0	0	0	0
2228	2022-09-02	17:01:07.473	244.50078095	5868.018743	1662138067.474	0	899	2.5125757877	2.5471605228	460.96697559	468.65750958	1.4999735257	734.86930352	22.916589737	-1.2678406239	30.165174484	19.136400223	0	0	0	0	0
2229	2022-09-02	17:01:08.403	244.5007917	5868.019001	1662138068.403	0	899	2.5139721152	2.5501694262	460.96697559	469.0126906	1.5680601906	734.86065836	22.916589737	-1.2078653203	30.165174484	19.134936137	0	0	0	0	0
2230	2022-09-02	17:01:09.367	244.50080286	5868.019269	1662138069.367	0	899	2.5139721152	2.5501694262	462.37758615	470.44792196	1.5680601906	734.85864864	22.916589737	-1.1539047956	30.165174484	19.138921738	0	0	0	0	0
2231	2022-09-02	17:01:10.266	244.50081326	5868.019518	1662138070.266	0	899	2.5136792767	2.5501410332	462.39898326	470.52978332	1.5795334999	734.85319954	22.922114429	-1.1583027753	30.165174484	19.139894056	0	0	0	0	0
2232	2022-09-02	17:01:11.181	244.50082387	5868.019773	1662138071.182	0	899	2.5136933617	2.5501554085	461.38602562	469.49903307	1.579537171	734.84420877	22.92272377	-1.3850209089	30.165174484	19.117754917	0	0	0	0	0
2233	2022-09-02	17:01:12.094	244.50083442	5868.020026	1662138072.094	0	899	2.5252267155	2.5594027734	461.38602562	468.95411865	1.4751588386	734.84553336	22.92272377	-1.1483104332	30.165174484	19.126556068	0	0	0	0	0
2234	2022-09-02	17:01:12.996	244.50084486	5868.020277	1662138072.996	0	899	2.5252267155	2.5594027734	462.18776697	469.76901093	1.4751588386	734.86817134	22.92272377	-1.1441389322	30.165174484	19.127758026	0	0	0	0	0
2235	2022-09-02	17:01:13.938	244.50085578	5868.020539	1662138073.939	0	899	2.5218936726	2.558347237	462.18776697	470.28647563	1.5741132125	734.84232719	22.92272377	-1.1607388179	30.165174484	19.1322648	0	0	0	0	0
2236	2022-09-02	17:01:14.855	244.50086638	5868.020793	1662138074.855	0	899	2.5220205212	2.5584766907	462.82782442	470.93792068	1.5741460538	734.84648931	22.92819349	-1.2840309498	30.165174484	19.135858106	0	0	0	0	0
2237	2022-09-02	17:01:15.789	244.5008772	5868.021053	1662138075.79	0	899	2.5195872629	2.5529111517	462.83016307	470.24873632	1.4420337671	734.83487969	22.928796768	-1.2373032807	30.165174484	19.136323828	0	0	0	0	0
2238	2022-09-02	17:01:16.733	244.50088811	5868.021315	1662138076.733	0	899	2.5195872629	2.5529111517	462.34391073	469.75468998	1.4420337671	734.85459849	22.928796768	-1.1823295229	30.165174484	19.137562253	0	0	0	0	0
2239	2022-09-02	17:01:17.690	244.50089919	5868.021581	1662138077.69	0	899	2.5229124891	2.5573028638	462.34391073	469.98242933	1.4856284128	734.85190527	22.928796768	-1.1538724978	30.165174484	19.138328236	0	0	0	0	0
2240	2022-09-02	17:01:18.630	244.50091007	5868.021842	1662138078.63	0	899	2.5229124891	2.5573028638	460.77124349	468.3837796	1.4856284128	734.84453335	22.928796768	-1.1797856321	30.165174484	19.132870769	0	0	0	0	0
2241	2022-09-02	17:01:19.553	244.50092076	5868.022098	1662138079.554	0	899	2.5249909774	2.5601673282	460.77474189	468.5553968	1.5178815684	734.83460524	22.929703201	-1.1815749407	30.165174484	19.132242897	0	0	0	0	0
2242	2022-09-02	17:01:20.414	244.50093072	5868.022337	1662138080.414	0	899	2.525108106	2.5602867749	461.00124982	468.78588187	1.517910775	734.8529267	22.934747696	-1.1815749407	30.165174484	19.133159637	0	0	0	0	0
2243	2022-09-02	17:01:21.364	244.50094171	5868.022601	1662138081.364	0	899	2.5300981303	2.5663901013	461.00124982	469.01709523	1.5622241183	734.84112711	22.934747696	-1.1683166169	30.165174484	19.139319931	0	0	0	0	0
2244	2022-09-02	17:01:22.306	244.50095263	5868.022863	1662138082.307	0	899	2.5300981303	2.5663901013	462.00568661	470.03899707	1.5622241183	734.84424758	22.934747696	-1.1652984619	30.165174484	19.140722275	0	0	0	0	0
2245	2022-09-02	17:01:23.256	244.50096361	5868.023127	1662138083.256	0	899	2.5237279212	2.5594772888	462.00568661	469.9385678	1.543023495	734.83794155	22.934747696	-1.204362154	30.165174484	19.140361786	0	0	0	0	0
2246	2022-09-02	17:01:24.163	244.50097411	5868.023379	1662138084.163	0	899	2.5237279212	2.5594772888	460.66297001	468.57279605	1.543023495	734.85514862	22.934747696	-1.1896593002	30.165174484	19.133264883	0	0	0	0	0
2247	2022-09-02	17:01:25.115	244.50098513	5868.023643	1662138085.115	0	899	2.5301908419	2.5657799855	460.67614303	468.53046567	1.5323344995	734.85487255	22.938161623	-1.2315363868	30.165174484	19.132501602	0	0	0	0	0
2248	2022-09-02	17:01:26.029	244.50099572	5868.023897	1662138086.03	0	899	2.5302576787	2.5658481579	461.7323661	469.60478461	1.5323512904	734.84911867	22.941034317	-1.5191783755	30.165174484	19.100079113	0	0	0	0	0
2249	2022-09-02	17:01:26.923	244.50100605	5868.024145	1662138086.923	0	899	2.5248043277	2.5608888595	461.7323661	469.73168435	1.5566314399	734.85926425	22.941034317	-1.3083378977	30.165174484	19.122153832	0	0	0	0	0
2250	2022-09-02	17:01:27.789	244.50101608	5868.024386	1662138087.789	0	899	2.5248043277	2.5608888595	462.65761399	470.67296176	1.5566314399	734.85501159	22.941034317	-1.1468121161	30.165174484	19.138251917	0	0	0	0	0
2251	2022-09-02	17:01:28.677	244.50102637	5868.024633	1662138088.678	0	899	2.5264132751	2.5624933172	462.65761399	470.66684233	1.5554632299	734.8533592	22.941034317	-1.1852937495	30.165174484	19.131342578	0	0	0	0	0
2252	2022-09-02	17:01:29.552	244.50103649	5868.024876	1662138089.553	0	899	2.5264450421	2.5625257288	460.3604308	468.32993408	1.5554713432	734.83838416	22.942401747	-1.2670213679	30.165174484	19.132072247	0	0	0	0	0
2253	2022-09-02	17:01:30.444	244.50104682	5868.025124	1662138090.445	0	899	2.5298910461	2.5655081389	460.37857576	468.23494102	1.5337003813	734.85112515	22.947107315	-1.4322336912	30.165174484	19.140722275	0	0	0	0	0
2254	2022-09-02	17:01:31.368	244.5010575	5868.02538	1662138091.368	0	899	2.5298910461	2.5655081389	461.35501726	469.22804551	1.5337003813	734.85195135	22.947107315	-1.1506495476	30.165174484	19.140361786	0	0	0	0	0
2255	2022-09-02	17:01:32.265	244.50106788	5868.025629	1662138092.265	0	899	2.5332720463	2.5678697145	461.35501726	468.99182567	1.4884330325	734.84295048	22.947107315	-1.1708173507	30.165174484	19.139171727	0	0	0	0	0
2256	2022-09-02	17:01:33.171	244.50107837	5868.025881	1662138093.171	0	899	2.5332720463	2.5678697145	462.46372978	470.1188907	1.4884330325	734.86356783	22.947107315	-1.184830308	30.165174484	19.13820076	0	0	0	0	0
2257	2022-09-02	17:01:34.081	244.5010889	5868.026134	1662138094.081	0	899	2.535768035	2.5713621424	462.46419478	470.33271059	1.5292212189	734.85874686	22.947227364	-1.1607711907	30.165174484	19.136026067	0	0	0	0	0
2258	2022-09-02	17:01:34.971	244.50109921	5868.026381	1662138094.972	0	899	2.5359061298	2.5715029911	460.31035065	468.1424002	1.5292557663	734.85597077	22.953149796	-1.1473941803	30.165174484	19.140001297	0	0	0	0	0
2259	2022-09-02	17:01:35.921	244.50111021	5868.026645	1662138095.922	0	899	2.5287224288	2.5637712885	460.31035065	468.04344949	1.5102542536	734.83243869	22.953149796	-1.1691034803	30.165174484	19.138231227	0	0	0	0	0
2260	2022-09-02	17:01:36.838	244.50112082	5868.0269	1662138096.839	0	899	2.5287224288	2.5637712885	460.03833151	467.7668605	1.5102542536	734.84337409	22.953149796	-1.1660960952	30.165174484	19.138682208	0	0	0	0	0
2261	2022-09-02	17:01:37.683	244.50113059	5868.027134	1662138097.683	0	899	2.5406691629	2.5749638314	460.03833151	467.56442684	1.4713328496	734.84746142	22.953149796	-1.1508543239	30.165174484	19.140099431	0	0	0	0	0
2262	2022-09-02	17:01:38.578	244.50114096	5868.027383	1662138098.579	0	899	2.5406691629	2.5749638314	462.87627705	470.44880036	1.4713328496	734.83929928	22.953149796	-1.3094050821	30.165174484	19.124302188	0	0	0	0	0
2263	2022-09-02	17:01:39.476	244.50115135	5868.027632	1662138099.477	0	899	2.5344427377	2.5694980404	462.87960072	470.6396907	1.5071652953	734.85616722	22.954007117	-1.4793709477	30.165174484	19.108207134	0	0	0	0	0
2264	2022-09-02	17:01:40.407	244.50116213	5868.027891	1662138100.408	0	899	2.5345664205	2.5696241535	462.33043034	470.08147313	1.5071958078	734.84405518	22.959314346	-1.176692009	30.165174484	19.132078171	0	0	0	0	0
2265	2022-09-02	17:01:41.346	244.501173	5868.028152	1662138101.347	0	899	2.538989978	2.5739677431	462.33043034	470.0502295	1.5012202387	734.84083648	22.959314346	-1.1849057067	30.165174484	19.132651841	0	0	0	0	0
2266	2022-09-02	17:01:42.256	244.50118353	5868.028405	1662138102.257	0	899	2.538989978	2.5739677431	461.4098693	469.11429732	1.5012202387	734.84907016	22.959314346	-1.1815749407	30.165174484	19.135320663	0	0	0	0	0
2267	2022-09-02	17:01:43.160	244.50119398	5868.028656	1662138103.16	0	899	2.5395780862	2.5754332488	461.4098693	469.30629503	1.5380018334	734.84788907	22.959314346	-1.2093959557	30.165174484	19.13972247	0	0	0	0	0
2268	2022-09-02	17:01:44.063	244.50120444	5868.028907	1662138104.064	0	899	2.5395780862	2.5754332488	461.09826338	468.98935638	1.5380018334	734.84387207	22.959314346	-1.1929684877	30.165174484	19.139640808	0	0	0	0	0
2269	2022-09-02	17:01:44.967	244.5012149	5868.029158	1662138104.967	0	899	2.5416813474	2.5775120159	461.11985378	468.99936438	1.5357116114	734.86413332	22.964904722	-1.1884736036	30.165174484	19.122404402	0	0	0	0	0
2270	2022-09-02	17:01:45.858	244.50122521	5868.029405	1662138105.858	0	899	2.5416926263	2.5775235208	462.3486566	470.24917949	1.5357144386	734.85808316	22.965387344	-1.1573002623	30.165174484	19.12334888	0	0	0	0	0
2271	2022-09-02	17:01:46.790	244.50123601	5868.029664	1662138106.791	0	899	2.5382304135	2.5729126294	462.3486566	470.0056389	1.489145909	734.84401071	22.965387344	-1.1430933341	30.165174484	19.122971806	0	0	0	0	0
2272	2022-09-02	17:01:47.711	244.50124667	5868.02992	1662138107.712	0	899	2.5382304135	2.5729126294	461.16170628	468.79903143	1.489145909	734.83480491	22.965387344	-1.1476960585	30.165174484	19.121077822	0	0	0	0	0
2273	2022-09-02	17:01:48.638	244.50125738	5868.030177	1662138108.638	0	899	2.5376399614	2.5730812832	461.16170628	468.96850275	1.5216398022	734.85047599	22.965387344	-1.2042543233	30.165174484	19.134936541	0	0	0	0	0
2274	2022-09-02	17:01:49.519	244.50126759	5868.030422	1662138109.52	0	899	2.5376448421	2.5730862607	463.66896678	471.51821389	1.5216410163	734.84352162	22.965596521	-1.2129853972	30.165174484	19.135723291	0	0	0	0	0
2275	2022-09-02	17:01:50.493	244.50127885	5868.030693	1662138110.493	0	899	2.5347237693	2.5713623611	463.6926861	471.81766924	1.5740950217	734.84260529	22.971704483	-1.2271492481	30.165174484	19.105430603	0	0	0	0	0
2276	2022-09-02	17:01:51.441	244.50128984	5868.030956	1662138111.442	0	899	2.5347237693	2.5713623611	461.39271954	469.47740187	1.5740950217	734.84867445	22.971704483	-1.4788643398	30.165174484	19.125072505	0	0	0	0	0
2277	2022-09-02	17:01:52.362	244.5013005	5868.031212	1662138112.363	0	899	2.535384514	2.573274222	461.39271954	469.75215103	1.6266369884	734.84629286	22.971704483	-1.4904626782	30.165174484	19.115065303	0	0	0	0	0
2278	2022-09-02	17:01:53.257	244.50131086	5868.031461	1662138113.258	0	899	2.535384514	2.573274222	462.02285932	470.39370758	1.6266369884	734.84179485	22.971704483	-1.1945961714	30.165174484	19.133520126	0	0	0	0	0
2279	2022-09-02	17:01:54.181	244.50132155	5868.031717	1662138114.182	0	899	2.5445014773	2.5806034722	462.02678915	469.97291668	1.5454870762	734.839195	22.972720051	-1.221199128	30.165174484	19.11194646	0	0	0	0	0
2280	2022-09-02	17:01:55.170	244.50133299	5868.031992	1662138115.17	0	899	2.5446212287	2.5807256376	463.19171759	471.15803826	1.5455172529	734.82943988	22.977838516	-1.5119886398	30.165174484	19.10723114	0	0	0	0	0
2281	2022-09-02	17:01:56.069	244.50134339	5868.032241	1662138116.069	0	899	2.5460434089	2.5823643914	463.19171759	471.20147722	1.5538014337	734.84175322	22.977838516	-1.5340643687	30.165174484	19.093494592	0	0	0	0	0
2282	2022-09-02	17:01:56.960	244.50135372	5868.032489	1662138116.961	0	899	2.5460434089	2.5823643914	461.44571749	469.42528435	1.5538014337	734.84786159	22.977838516	-1.3866593127	30.165174484	19.117418845	0	0	0	0	0
2283	2022-09-02	17:01:57.859	244.50136412	5868.032739	1662138117.86	0	899	2.5434635894	2.577996066	461.44571749	469.03895824	1.4797928728	734.84169663	22.977838516	-1.2682825398	30.165174484	19.125261383	0	0	0	0	0
2284	2022-09-02	17:01:58.779	244.50137477	5868.032994	1662138118.78	0	899	2.5434635894	2.577996066	461.6232278	469.21938954	1.4797928728	734.82430848	22.977838516	-1.2126620937	30.165174484	19.132244249	0	0	0	0	0
2285	2022-09-02	17:01:59.704	244.50138547	5868.033251	1662138119.705	0	899	2.5482626127	2.5839636345	461.63364204	469.47294768	1.5263344387	734.8486801	22.980532147	-1.1862100008	30.165174484	19.135320663	0	0	0	0	0
2286	2022-09-02	17:02:00.585	244.50139567	5868.033496	1662138120.586	0	899	2.5483396461	2.5840422011	462.95402453	470.81585274	1.5263535826	734.85649382	22.983819962	-1.1801736236	30.165174484	19.135203772	0	0	0	0	0
2287	2022-09-02	17:02:01.529	244.5014066	5868.033758	1662138121.53	0	899	2.5464212556	2.5812004646	462.95402453	470.61773399	1.4885157053	734.837216	22.983819962	-1.184830308	30.165174484	19.132799149	0	0	0	0	0
2288	2022-09-02	17:02:02.470	244.50141749	5868.03402	1662138122.471	0	899	2.5464212556	2.5812004646	461.3791911	469.01683088	1.4885157053	734.84257821	22.983819962	-1.1860159509	30.165174484	19.133204568	0	0	0	0	0
2289	2022-09-02	17:02:03.400	244.50142824	5868.034278	1662138123.4	0	899	2.5423657803	2.5775830507	461.3791911	469.1256819	1.5093796088	734.84555114	22.983819962	-1.1877622375	30.165174484	19.134752274	0	0	0	0	0
2290	2022-09-02	17:02:04.279	244.50143841	5868.034522	1662138124.279	0	899	2.5423657803	2.5775830507	460.83457385	468.5719206	1.5093796088	734.8522157	22.983819962	-1.2401704788	30.165174484	19.137479782	0	0	0	0	0
2291	2022-09-02	17:02:05.153	244.50144853	5868.034765	1662138125.153	0	899	2.5499941167	2.5840503723	460.84922791	468.30857487	1.455966479	734.84303496	22.987616672	-1.1847979249	30.165174484	19.137701805	0	0	0	0	0
2292	2022-09-02	17:02:06.062	244.50145905	5868.035017	1662138126.062	0	899	2.5500496316	2.5841069404	462.29631684	469.77915519	1.4559796307	734.8415782	22.989984512	-1.1473941803	30.165174484	19.137840271	0	0	0	0	0
2293	2022-09-02	17:02:06.984	244.50146973	5868.035274	1662138126.985	0	899	2.5584010758	2.594403607	462.29631684	470.18190669	1.5330310457	734.82991806	22.989984512	-1.1868782817	30.165174484	19.136516697	0	0	0	0	0
2294	2022-09-02	17:02:07.907	244.50148041	5868.03553	1662138127.907	0	899	2.5584010758	2.594403607	461.35951907	469.22912956	1.5330310457	734.84415582	22.989984512	-1.1935182676	30.165174484	19.132224026	0	0	0	0	0
2295	2022-09-02	17:02:08.790	244.50149064	5868.035775	1662138128.791	0	899	2.5524971683	2.5886245112	461.35951907	469.27481185	1.5417800339	734.85141335	22.989984512	-1.1832026243	30.165174484	19.128825661	0	0	0	0	0
2296	2022-09-02	17:02:09.657	244.50150067	5868.036016	1662138129.658	0	899	2.5525632859	2.5886919584	459.78761932	467.67603011	1.5417966045	734.84940848	22.99280183	-1.1985952846	30.165174484	19.135732436	0	0	0	0	0
2297	2022-09-02	17:02:10.539	244.50151087	5868.036261	1662138130.539	0	899	2.550628367	2.5853891295	459.8008618	467.3957416	1.4853159036	734.82990149	22.996240616	-1.2061730536	30.165174484	19.134585627	0	0	0	0	0
2298	2022-09-02	17:02:11.433	244.50152122	5868.036509	1662138131.433	0	899	2.550628367	2.5853891295	460.48782268	468.09404952	1.4853159036	734.84449374	22.996240616	-1.1522772312	30.165174484	19.141441345	0	0	0	0	0
2299	2022-09-02	17:02:12.351	244.50153184	5868.036764	1662138132.351	0	899	2.5537499554	2.59049183	460.48782268	468.51899723	1.5668756744	734.84258184	22.996240616	-1.182124696	30.165174484	19.14014239	0	0	0	0	0
2300	2022-09-02	17:02:13.292	244.50154274	5868.037026	1662138133.293	0	899	2.5537499554	2.59049183	460.89884776	468.93719083	1.5668756744	734.85671128	22.996240616	-1.1539047956	30.165174484	19.13820076	0	0	0	0	0
2301	2022-09-02	17:02:14.250	244.50155383	5868.037292	1662138134.251	0	899	2.561331045	2.5958103197	460.89884776	468.41839839	1.4673733302	734.85125732	22.996240616	-1.1473941803	30.165174484	19.138921738	0	0	0	0	0
2302	2022-09-02	17:02:15.122	244.50156392	5868.037534	1662138135.123	0	899	2.5614487116	2.5959302364	461.75026693	469.28385438	1.467401301	734.82607002	23.001237212	-1.4430559558	30.165174484	19.124840844	0	0	0	0	0
2303	2022-09-02	17:02:16.051	244.50157466	5868.037792	1662138136.051	0	899	2.5535649674	2.5900473968	461.75466551	469.75147909	1.5560784696	734.83943388	23.002374649	-1.3643895861	30.165174484	19.127106395	0	0	0	0	0
2304	2022-09-02	17:02:16.974	244.50158536	5868.038049	1662138136.975	0	899	2.5535649674	2.5900473968	461.38663668	469.37707662	1.5560784696	734.82778628	23.002374649	-1.6625520899	30.165174484	19.092904893	0	0	0	0	0
2305	2022-09-02	17:02:17.894	244.501596	5868.038304	1662138137.894	0	899	2.5579444593	2.5957371428	461.38663668	469.65072197	1.6084311462	734.83967317	23.002374649	-1.3975247816	30.165174484	19.115885779	0	0	0	0	0
2306	2022-09-02	17:02:18.757	244.501606	5868.038544	1662138138.758	0	899	2.5579444593	2.5957371428	461.68443719	469.95385651	1.6084311462	734.86267737	23.002374649	-1.1740511435	30.165174484	19.136219441	0	0	0	0	0
2307	2022-09-02	17:02:19.676	244.50161662	5868.038799	1662138139.676	0	899	2.5544376759	2.5886854667	461.69895963	469.20109805	1.4615333555	734.84164166	23.006130534	-1.1865549743	30.165174484	19.118780793	0	0	0	0	0
2308	2022-09-02	17:02:20.637	244.50162774	5868.039066	1662138140.637	0	899	2.5544942436	2.5887431118	460.60922195	468.09372314	1.4615467857	734.84626335	23.0085392	-1.2129854856	30.165174484	19.111482608	0	0	0	0	0
2309	2022-09-02	17:02:21.624	244.50163917	5868.03934	1662138141.624	0	899	2.558756183	2.5936236404	460.60922195	468.21656275	1.4851447288	734.84752165	23.0085392	-1.2276666993	30.165174484	19.131322343	0	0	0	0	0
2310	2022-09-02	17:02:22.546	244.50164984	5868.039596	1662138142.546	0	899	2.558756183	2.5936236404	461.08185845	468.69700524	1.4851447288	734.85021973	23.0085392	-1.1815749407	30.165174484	19.136760712	0	0	0	0	0
2311	2022-09-02	17:02:23.431	244.50166009	5868.039842	1662138143.432	0	899	2.5633218048	2.5989992536	461.08185845	468.86050549	1.5165023644	734.83797995	23.0085392	-1.1892604804	30.165174484	19.137144783	0	0	0	0	0
2312	2022-09-02	17:02:24.302	244.50167016	5868.040084	1662138144.302	0	899	2.5633218048	2.5989992536	461.88113318	469.67326432	1.5165023644	734.84030172	23.0085392	-1.2320321798	30.165174484	19.139282227	0	0	0	0	0
2313	2022-09-02	17:02:25.207	244.50168065	5868.040336	1662138145.208	0	899	2.5664510924	2.6035248014	461.89871286	469.98712089	1.5731124645	734.83739871	23.013083894	-1.4403180421	30.165174484	19.113949555	0	0	0	0	0
2314	2022-09-02	17:02:26.102	244.50169101	5868.040584	1662138146.103	0	899	2.5664871529	2.6035616021	461.14758573	469.22288851	1.5731216367	734.85438143	23.014612198	-1.3535242025	30.165174484	19.119560456	0	0	0	0	0
2315	2022-09-02	17:02:27.055	244.50170203	5868.040849	1662138147.055	0	899	2.5597787049	2.5955280972	461.14758573	468.95389682	1.5215925861	734.83600339	23.014612198	-1.28355659	30.165174484	19.118258154	0	0	0	0	0
2316	2022-09-02	17:02:28.020	244.50171321	5868.041117	1662138148.021	0	899	2.5597787049	2.5955280972	461.05771402	468.86250377	1.5215925861	734.83925927	23.014612198	-1.2186660569	30.165174484	19.131499448	0	0	0	0	0
2317	2022-09-02	17:02:28.976	244.50172427	5868.041382	1662138148.977	0	899	2.5610987557	2.5965375198	461.05771402	468.79049193	1.5077850067	734.84922174	23.014612198	-1.2103660951	30.165174484	19.135985191	0	0	0	0	0
2318	2022-09-02	17:02:29.918	244.50173517	5868.041644	1662138149.919	0	899	2.5612183188	2.5966594335	460.38356071	468.10518394	1.5078142163	734.85189637	23.01969004	-1.2003630439	30.165174484	19.13058766	0	0	0	0	0
2319	2022-09-02	17:02:30.811	244.5017455	5868.041892	1662138150.811	0	899	2.5596376928	2.5945533451	460.387633	467.99922439	1.486664637	734.83900543	23.020746231	-1.1890018018	30.165174484	19.114852968	0	0	0	0	0
2320	2022-09-02	17:02:31.755	244.50175642	5868.042154	1662138151.755	0	899	2.5596376928	2.5945533451	462.52117703	470.16804232	1.486664637	734.85882326	23.020746231	-1.1941973476	30.165174484	19.102263811	0	0	0	0	0
2321	2022-09-02	17:02:32.703	244.50176741	5868.042418	1662138152.704	0	899	2.5649361758	2.6020079201	462.52117703	470.62485251	1.5739461212	734.84313682	23.020746231	-1.1506495476	30.165174484	19.137479782	0	0	0	0	0
2322	2022-09-02	17:02:33.637	244.50177821	5868.042677	1662138153.637	0	899	2.5649361758	2.6020079201	461.7480053	469.83813431	1.5739461212	734.85553342	23.020746231	-1.1490973479	30.165174484	19.137136459	0	0	0	0	0
2323	2022-09-02	17:02:34.552	244.50178881	5868.042931	1662138154.553	0	899	2.5685059033	2.6038166831	461.74862739	469.44262776	1.4981398555	734.84354871	23.020907105	-1.145604897	30.165174484	19.135925293	0	0	0	0	0
2324	2022-09-02	17:02:35.461	244.50179933	5868.043184	1662138155.462	0	899	2.5686455116	2.6039590181	461.32276582	469.00984644	1.4981736472	734.84299535	23.026819229	-1.1955986039	30.165174484	19.132685327	0	0	0	0	0
2325	2022-09-02	17:02:36.311	244.50180916	5868.04342	1662138156.311	0	899	2.5705603062	2.6063240666	461.32276582	469.10232748	1.5158988296	734.85251764	23.026819229	-1.1930547211	30.165174484	19.134588128	0	0	0	0	0
2326	2022-09-02	17:02:37.230	244.50181979	5868.043675	1662138157.23	0	899	2.5705603062	2.6063240666	463.33700275	471.15053169	1.5158988296	734.85656213	23.026819229	-1.5184992552	30.165174484	19.116233826	0	0	0	0	0
2327	2022-09-02	17:02:38.203	244.50183105	5868.043945	1662138158.203	0	899	2.5726463613	2.6087169667	463.33700275	471.21135784	1.5275024779	734.85136525	23.026819229	-1.3311573772	30.165174484	19.12685172	0	0	0	0	0
2328	2022-09-02	17:02:39.092	244.50184134	5868.044192	1662138159.092	0	899	2.5726463613	2.6087169667	461.31741186	469.15744426	1.5275024779	734.8439614	23.026819229	-1.1441389322	30.165174484	19.140001297	0	0	0	0	0
2329	2022-09-02	17:02:40.058	244.50185252	5868.044461	1662138160.058	0	899	2.5661502219	2.6005035086	461.3346269	468.81958498	1.4593729909	734.84550789	23.0312752	-1.3795127261	30.165174484	19.112952163	0	0	0	0	0
2330	2022-09-02	17:02:41.016	244.50186361	5868.044727	1662138161.016	0	899	2.5661948491	2.6005489845	462.62611678	470.13208378	1.4593835235	734.84744808	23.033166885	-1.3275463715	30.165174484	19.11634334	0	0	0	0	0
2331	2022-09-02	17:02:41.947	244.5018744	5868.044986	1662138161.948	0	899	2.5673115152	2.6028172524	462.62611678	470.38103891	1.5069897996	734.83770792	23.033166885	-1.1557696458	30.165174484	19.121023494	0	0	0	0	0
2332	2022-09-02	17:02:42.868	244.50188506	5868.045241	1662138162.869	0	899	2.5673115152	2.6028172524	461.87008601	469.61233494	1.5069897996	734.83853655	23.033166885	-1.1490218639	30.165174484	19.137840271	0	0	0	0	0
2333	2022-09-02	17:02:43.755	244.50189531	5868.045488	1662138163.755	0	899	2.57024524	2.6074794374	461.87008601	469.98108337	1.5775261229	734.84283043	23.033166885	-1.1736845923	30.165174484	19.1381554	0	0	0	0	0
2334	2022-09-02	17:02:44.690	244.50190613	5868.045747	1662138164.69	0	899	2.57024524	2.6074794374	461.88638677	469.99767038	1.5775261229	734.84217238	23.033166885	-1.2336598635	30.165174484	19.138921738	0	0	0	0	0
2335	2022-09-02	17:02:45.601	244.50191668	5868.046	1662138165.601	0	899	2.5790902482	2.6156899187	461.91011355	469.8557416	1.545775328	734.83525682	23.039300919	-1.2018613634	30.165174484	19.137469071	0	0	0	0	0
2336	2022-09-02	17:02:46.492	244.50192699	5868.046248	1662138166.492	0	899	2.5790902482	2.6156899187	461.38508869	469.32168544	1.545775328	734.8455083	23.039300919	-1.2077251941	30.165174484	19.132825384	0	0	0	0	0
2337	2022-09-02	17:02:47.421	244.50193774	5868.046506	1662138167.421	0	899	2.5782279748	2.6156747546	461.38508869	469.50866233	1.5815618862	734.85404796	23.039300919	-1.2238940001	30.165174484	19.136760712	0	0	0	0	0
2338	2022-09-02	17:02:48.312	244.50194806	5868.046753	1662138168.312	0	899	2.5782279748	2.6156747546	463.70054286	471.86488454	1.5815618862	734.8434327	23.039300919	-1.1839571299	30.165174484	19.1361782	0	0	0	0	0
2339	2022-09-02	17:02:49.217	244.50195853	5868.047005	1662138169.217	0	899	2.5684526811	2.6037450954	463.70054286	471.42319781	1.4974018298	734.8488337	23.039300919	-1.184830308	30.165174484	19.136039734	0	0	0	0	0
2340	2022-09-02	17:02:50.121	244.501969	5868.047256	1662138170.122	0	899	2.5685899889	2.6038850838	462.67578019	470.38154214	1.497435052	734.83570549	23.045116033	-1.1863285295	30.165174484	19.135045967	0	0	0	0	0
2341	2022-09-02	17:02:51.079	244.50198009	5868.047522	1662138171.08	0	899	2.5720154239	2.6086006899	462.67772525	470.65536464	1.5493661591	734.83659797	23.045618057	-1.2193128021	30.165174484	19.13106792	0	0	0	0	0
2342	2022-09-02	17:02:52.039	244.5019912	5868.047789	1662138172.04	0	899	2.5720154239	2.6086006899	461.98379229	469.94946666	1.5493661591	734.84222816	23.045618057	-1.2287769318	30.165174484	19.13820076	0	0	0	0	0
2343	2022-09-02	17:02:53.012	244.50200245	5868.048059	1662138173.012	0	899	2.5743693423	2.6091702467	461.98379229	469.55291296	1.4734777015	734.83346416	23.045618057	-1.4640861158	30.165174484	19.132290884	0	0	0	0	0
2344	2022-09-02	17:02:53.901	244.50201275	5868.048306	1662138173.902	0	899	2.5743693423	2.6091702467	461.33067959	468.88909969	1.4734777015	734.84288459	23.045618057	-1.3627727553	30.165174484	19.134263045	0	0	0	0	0
2345	2022-09-02	17:02:54.857	244.50202381	5868.048571	1662138174.857	0	899	2.5767139629	2.6137311878	461.33805567	469.3720767	1.5645822276	734.84221563	23.047527326	-1.188732347	30.165174484	19.136719407	0	0	0	0	0
2346	2022-09-02	17:02:55.816	244.50203492	5868.048838	1662138175.817	0	899	2.5768140374	2.6138333053	462.66666718	470.72395759	1.5646074473	734.83416586	23.05175209	-1.1764763752	30.165174484	19.127228364	0	0	0	0	0
2347	2022-09-02	17:02:56.789	244.50204617	5868.049108	1662138176.789	0	899	2.576020946	2.6112493717	462.66666718	470.33543096	1.490391424	734.8556466	23.05175209	-1.2129962042	30.165174484	19.128160691	0	0	0	0	0
2348	2022-09-02	17:02:57.707	244.50205681	5868.049363	1662138177.708	0	899	2.576020946	2.6112493717	462.27527837	469.93755484	1.490391424	734.83650945	23.05175209	-1.2453983927	30.165174484	19.132181168	0	0	0	0	0
2349	2022-09-02	17:02:58.576	244.50206686	5868.049605	1662138178.577	0	899	2.5757795702	2.6126694323	462.27527837	470.3007585	1.5598327064	734.84112225	23.05175209	-1.2296068826	30.165174484	19.131177662	0	0	0	0	0
2350	2022-09-02	17:02:59.447	244.50207693	5868.049846	1662138179.447	0	899	2.5757795702	2.6126694323	461.73095934	469.74698963	1.5598327064	734.8363991	23.05175209	-1.2271492481	30.165174484	19.1313591	0	0	0	0	0
2351	2022-09-02	17:03:00.395	244.50208792	5868.05011	1662138180.396	0	899	2.5764261931	2.613013488	461.75514937	469.70365276	1.5468354057	734.83242333	23.058008194	-1.1945961714	30.165174484	19.134239197	0	0	0	0	0
2352	2022-09-02	17:03:01.305	244.50209845	5868.050363	1662138181.306	0	899	2.5764261931	2.613013488	463.08571108	471.05711833	1.5468354057	734.85504272	23.058008194	-1.1868352203	30.165174484	19.133467062	0	0	0	0	0
2353	2022-09-02	17:03:02.247	244.50210935	5868.050624	1662138182.248	0	899	2.5911679644	2.6269221943	463.08571108	470.83064503	1.5036116228	734.84524112	23.058008194	-1.1897132397	30.165174484	19.134239197	0	0	0	0	0
2354	2022-09-02	17:03:03.171	244.50212003	5868.050881	1662138183.171	0	899	2.5911679644	2.6269221943	461.27867477	468.99338672	1.5036116228	734.86085035	23.058008194	-1.1913409233	30.165174484	19.139640808	0	0	0	0	0
2355	2022-09-02	17:03:04.117	244.50213098	5868.051144	1662138184.117	0	899	2.5871194947	2.6223009653	461.27867477	468.88136338	1.4821320874	734.85284909	23.058008194	-1.1641235131	30.165174484	19.140364173	0	0	0	0	0
2356	2022-09-02	17:03:05.032	244.50214159	5868.051398	1662138185.033	0	899	2.5871900209	2.6223728541	461.51876639	469.12549961	1.4821488571	734.84418735	23.060973654	-1.3371398867	30.165174484	19.118089436	0	0	0	0	0
2357	2022-09-02	17:03:05.957	244.50215229	5868.051655	1662138185.958	0	899	2.5832399571	2.6189796325	461.53101217	469.27054152	1.5075576796	734.84500304	23.064142227	-1.2450211135	30.165174484	19.092427816	0	0	0	0	0
2358	2022-09-02	17:03:06.904	244.50216325	5868.051918	1662138186.905	0	899	2.5832399571	2.6189796325	462.26456564	470.01639613	1.5075576796	734.84106162	23.064142227	-1.4962942253	30.165174484	19.096038919	0	0	0	0	0
2359	2022-09-02	17:03:07.831	244.50217397	5868.052175	1662138187.831	0	899	2.5872406121	2.6225468819	462.26456564	469.91024831	1.4872501801	734.84712068	23.064142227	-1.497792529	30.165174484	19.112263383	0	0	0	0	0
2360	2022-09-02	17:03:08.717	244.50218424	5868.052422	1662138188.718	0	899	2.5872406121	2.6225468819	461.16556095	468.7930665	1.4872501801	734.84180213	23.064142227	-1.2198840711	30.165174484	19.135544455	0	0	0	0	0
2361	2022-09-02	17:03:09.648	244.502195	5868.05268	1662138189.648	0	899	2.5866889977	2.621524967	461.1754325	468.70281946	1.4680111522	734.83586878	23.066698428	-1.3356199872	30.165174484	19.136882024	0	0	0	0	0
2362	2022-09-02	17:03:10.526	244.50220516	5868.052924	1662138190.526	0	899	2.5867762488	2.6216138874	461.33769551	468.86783811	1.4680317053	734.83428874	23.070367813	-1.4808046052	30.165174484	19.13955019	0	0	0	0	0
2363	2022-09-02	17:03:11.430	244.50221564	5868.053175	1662138191.431	0	899	2.5860043714	2.6228429289	461.33769551	469.30400864	1.5516214955	734.85476139	23.070367813	-1.2190109491	30.165174484	19.132799149	0	0	0	0	0
2364	2022-09-02	17:03:12.309	244.5022258	5868.053419	1662138192.309	0	899	2.5860043714	2.6228429289	461.22529939	469.18967169	1.5516214955	734.84735875	23.070367813	-1.1919553193	30.165174484	19.131373008	0	0	0	0	0
2365	2022-09-02	17:03:13.203	244.50223615	5868.053668	1662138193.203	0	899	2.5849797504	2.6216962902	461.22529939	469.16636925	1.5471585487	734.84819991	23.070367813	-1.2401704788	30.165174484	19.133878708	0	0	0	0	0
2366	2022-09-02	17:03:14.119	244.50224676	5868.053922	1662138194.12	0	899	2.5849797504	2.6216962902	462.7295891	470.69655882	1.5471585487	734.84565664	23.070367813	-1.1947255703	30.165174484	19.135949356	0	0	0	0	0
2367	2022-09-02	17:03:15.073	244.5022578	5868.054187	1662138195.074	0	899	2.5892267929	2.6245107361	462.74239507	470.38524313	1.4851975201	734.85694127	23.073672806	-1.1899396007	30.165174484	19.136211623	0	0	0	0	0
2368	2022-09-02	17:03:16.000	244.50226853	5868.054445	1662138196.001	0	899	2.5892984849	2.6245838161	463.02846988	470.67613222	1.4852145896	734.8393009	23.076684952	-1.2053106329	30.165174484	19.140782186	0	0	0	0	0
2369	2022-09-02	17:03:16.904	244.50227899	5868.054696	1662138196.905	0	899	2.5841012068	2.6198587324	463.02846988	470.7944031	1.5078045124	734.83130085	23.076684952	-1.1746870769	30.165174484	19.140033444	0	0	0	0	0
2370	2022-09-02	17:03:17.835	244.50228976	5868.054954	1662138197.835	0	899	2.5841012068	2.6198587324	461.51176023	469.25225514	1.5078045124	734.84991738	23.076684952	-1.1528269384	30.165174484	19.138673454	0	0	0	0	0
2371	2022-09-02	17:03:18.832	244.5023013	5868.055231	1662138198.832	0	899	2.5843658355	2.6196247302	461.51176023	469.14322383	1.486911317	734.84925367	23.076684952	-1.158776978	30.165174484	19.117807995	0	0	0	0	0
2372	2022-09-02	17:03:19.742	244.50231183	5868.055484	1662138199.742	0	899	2.5844356637	2.619695912	462.26851601	469.91258031	1.4869279935	734.83904827	23.07962434	-1.3202920071	30.165174484	19.09230495	0	0	0	0	0
2373	2022-09-02	17:03:20.578	244.5023215	5868.055716	1662138200.578	0	899	2.5867330398	2.6225308259	462.2810001	470.03523147	1.5079641666	734.84339551	23.082849503	-1.4437781509	30.165174484	19.08118205	0	0	0	0	0
2374	2022-09-02	17:03:21.433	244.5023314	5868.055954	1662138201.433	0	899	2.5867330398	2.6225308259	460.9223806	468.65382269	1.5079641666	734.82237516	23.082849503	-1.1392560005	30.165174484	19.137479782	0	0	0	0	0
2375	2022-09-02	17:03:22.266	244.50234105	5868.056185	1662138202.267	0	899	2.5967290988	2.6348730126	460.9223806	469.13027577	1.5992671535	734.83768893	23.082849503	-1.2242820216	30.165174484	19.134665849	0	0	0	0	0
2376	2022-09-02	17:03:23.180	244.50235162	5868.056439	1662138203.18	0	899	2.5967290988	2.6348730126	461.70580918	469.92765529	1.5992671535	734.83696944	23.082849503	-1.1864578724	30.165174484	19.1313591	0	0	0	0	0
2377	2022-09-02	17:03:24.049	244.50236168	5868.05668	1662138204.049	0	899	2.5929850336	2.6280586544	461.70580918	469.27493426	1.4743513867	734.8406461	23.082849503	-1.4102765124	30.165174484	19.106737074	0	0	0	0	0
2378	2022-09-02	17:03:24.904	244.50237157	5868.056918	1662138204.904	0	899	2.5930417503	2.6281164609	462.7120347	470.29772567	1.4743647733	734.84431751	23.085229065	-1.3602719891	30.165174484	19.114938546	0	0	0	0	0
2379	2022-09-02	17:03:25.832	244.50238231	5868.057176	1662138205.832	0	899	2.5994507795	2.636226334	462.72681781	470.66202874	1.5411041545	734.83747753	23.089044571	-1.2056125371	30.165174484	19.1282492	0	0	0	0	0
2380	2022-09-02	17:03:26.703	244.5023924	5868.057418	1662138206.703	0	899	2.5994507795	2.636226334	462.05557046	469.97927031	1.5411041545	734.83028265	23.089044571	-1.2188493242	30.165174484	19.129021979	0	0	0	0	0
2381	2022-09-02	17:03:27.573	244.50240248	5868.057659	1662138207.574	0	899	2.5994400591	2.6365278718	462.05557046	470.04678364	1.5540117876	734.82537357	23.089044571	-1.2151089267	30.165174484	19.135153208	0	0	0	0	0
2382	2022-09-02	17:03:28.443	244.50241253	5868.057901	1662138208.443	0	899	2.5994400591	2.6365278718	462.53712265	470.53666422	1.5540117876	734.81985413	23.089044571	-1.1897132397	30.165174484	19.136039734	0	0	0	0	0
2383	2022-09-02	17:03:29.311	244.50242258	5868.058142	1662138209.311	0	899	2.6001950227	2.6366569106	462.53998277	470.40187986	1.5277102205	734.82402999	23.089783056	-1.2417766258	30.165174484	19.13445186	0	0	0	0	0
2384	2022-09-02	17:03:30.181	244.50243266	5868.058384	1662138210.182	0	899	2.6003254407	2.6367899272	462.29568654	470.15359766	1.5277420289	734.82474826	23.095239639	-1.1522772312	30.165174484	19.139282227	0	0	0	0	0
2385	2022-09-02	17:03:31.098	244.50244328	5868.058639	1662138211.099	0	899	2.605774845	2.6436426712	462.29568654	470.43981222	1.5824247867	734.83392617	23.095239639	-1.2034998208	30.165174484	19.138250894	0	0	0	0	0
2386	2022-09-02	17:03:32.033	244.5024541	5868.058898	1662138212.034	0	899	2.605774845	2.6436426712	462.18450739	470.32667446	1.5824247867	734.84302728	23.095239639	-1.2039741041	30.165174484	19.136738291	0	0	0	0	0
2387	2022-09-02	17:03:32.960	244.50246483	5868.059156	1662138212.961	0	899	2.5988523712	2.6357152587	462.18450739	470.13113108	1.5450634376	734.83337604	23.095239639	-1.1861776295	30.165174484	19.132698223	0	0	0	0	0
2388	2022-09-02	17:03:33.880	244.50247546	5868.059411	1662138213.88	0	899	2.5988523712	2.6357152587	461.10731744	469.03542034	1.5450634376	734.83776532	23.095239639	-1.1895299905	30.165174484	19.130719785	0	0	0	0	0
2389	2022-09-02	17:03:34.782	244.5024859	5868.059662	1662138214.782	0	899	2.5999005987	2.635403945	461.11503341	468.74694488	1.4882556909	734.82003441	23.097238035	-1.1877190956	30.165174484	19.131521528	0	0	0	0	0
2390	2022-09-02	17:03:35.700	244.50249653	5868.059917	1662138215.7	0	899	2.6000030776	2.6355084123	462.20242363	469.85245973	1.4882800432	734.83393789	23.10152626	-1.1845607394	30.165174484	19.139043252	0	0	0	0	0
2391	2022-09-02	17:03:36.595	244.5025069	5868.060166	1662138216.596	0	899	2.6031419247	2.6391185975	462.20242363	469.94493478	1.505974245	734.8220041	23.10152626	-1.1751936564	30.165174484	19.139935146	0	0	0	0	0
2392	2022-09-02	17:03:37.489	244.50251723	5868.060414	1662138217.489	0	899	2.6031419247	2.6391185975	461.24566482	468.97214898	1.505974245	734.83737607	23.10152626	-1.1555324793	30.165174484	19.138561249	0	0	0	0	0
2393	2022-09-02	17:03:38.342	244.50252711	5868.060651	1662138218.342	0	899	2.6054053206	2.6426945363	461.24566482	469.2479016	1.5588048067	734.82705345	23.10152626	-1.1494961472	30.165174484	19.132550448	0	0	0	0	0
2394	2022-09-02	17:03:39.260	244.50253774	5868.060906	1662138219.261	0	899	2.6054072663	2.6426965215	461.39317953	469.39797809	1.55880529	734.83699854	23.101607506	-1.1718736926	30.165174484	19.136743697	0	0	0	0	0
2395	2022-09-02	17:03:40.217	244.50254881	5868.061171	1662138220.217	0	899	2.6090821403	2.6469161097	461.41656419	469.52758697	1.5790547376	734.82965896	23.107660294	-1.1490218639	30.165174484	19.140722275	0	0	0	0	0
2396	2022-09-02	17:03:41.111	244.50255917	5868.06142	1662138221.112	0	899	2.6090821403	2.6469161097	461.42674368	469.5379454	1.5790547376	734.83401227	23.107660294	-1.4238905583	30.165174484	19.117767776	0	0	0	0	0
2397	2022-09-02	17:03:42.055	244.50257008	5868.061682	1662138222.055	0	899	2.6050579898	2.6421258086	461.42674368	469.38551449	1.5498832814	734.83499691	23.107660294	-1.368431741	30.165174484	19.123617602	0	0	0	0	0
2398	2022-09-02	17:03:42.947	244.50258041	5868.06193	1662138222.947	0	899	2.6050579898	2.6421258086	462.46298087	470.43962488	1.5498832814	734.83268647	23.107660294	-1.2330994006	30.165174484	19.131454468	0	0	0	0	0
2399	2022-09-02	17:03:43.839	244.50259074	5868.062178	1662138223.84	0	899	2.6127615244	2.6474680169	462.46298087	469.90799653	1.4482230592	734.82533557	23.107660294	-1.2047932685	30.165174484	19.133247653	0	0	0	0	0
2400	2022-09-02	17:03:44.730	244.50260104	5868.062425	1662138224.73	0	899	2.6127956399	2.6475027763	459.61345136	467.01263428	1.4482309096	734.83831545	23.109080877	-1.178632212	30.165174484	19.13578017	0	0	0	0	0
2401	2022-09-02	17:03:45.668	244.50261191	5868.062686	1662138225.669	0	899	2.6167301746	2.6532600075	459.63300108	467.41048465	1.5209793924	734.82964926	23.114160538	-1.1486230275	30.165174484	19.140001297	0	0	0	0	0
2402	2022-09-02	17:03:46.517	244.50262174	5868.062922	1662138226.518	0	899	2.6167301746	2.6532600075	460.68482806	468.48010966	1.5209793924	734.83622287	23.114160538	-1.1532149315	30.165174484	19.139257204	0	0	0	0	0
2403	2022-09-02	17:03:47.361	244.5026315	5868.063156	1662138227.362	0	899	2.6136398438	2.6510942162	460.68482806	468.68747178	1.5607481035	734.83483119	23.114160538	-1.2206386328	30.165174484	19.130638123	0	0	0	0	0
2404	2022-09-02	17:03:48.244	244.50264172	5868.063401	1662138228.245	0	899	2.6136398438	2.6510942162	460.58392929	468.58482028	1.5607481035	734.82841158	23.114160538	-1.1854554652	30.165174484	19.133881777	0	0	0	0	0
2405	2022-09-02	17:03:49.091	244.50265152	5868.063636	1662138229.091	0	899	2.6114157524	2.6478795823	460.58392929	468.37925891	1.5213162586	734.8249924	23.114160538	-1.2108727694	30.165174484	19.134239197	0	0	0	0	0
2406	2022-09-02	17:03:49.950	244.50266147	5868.063875	1662138229.951	0	899	2.611490831	2.6479561507	462.67384424	470.50464048	1.5213344171	734.82941644	23.117288488	-1.1985198323	30.165174484	19.136056913	0	0	0	0	0
2407	2022-09-02	17:03:50.877	244.50267219	5868.064133	1662138230.877	0	899	2.6089553555	2.6463186814	462.68548955	470.71773032	1.5597638088	734.83761576	23.120294571	-1.1745900563	30.165174484	19.14063633	0	0	0	0	0
2408	2022-09-02	17:03:51.729	244.50268205	5868.064369	1662138231.729	0	899	2.6089553555	2.6463186814	461.37789692	469.38743782	1.5597638088	734.83361816	23.120294571	-1.1522772312	30.165174484	19.140361786	0	0	0	0	0
2409	2022-09-02	17:03:52.651	244.50269272	5868.064625	1662138232.651	0	899	2.6173282714	2.6536638331	461.37789692	469.14148686	1.5126603616	734.8340345	23.120294571	-1.1622371531	30.165174484	19.138997337	0	0	0	0	0
2410	2022-09-02	17:03:53.592	244.50270362	5868.064887	1662138233.593	0	899	2.6173282714	2.6536638331	460.39282553	468.1398397	1.5126603616	734.83568406	23.120294571	-1.1864578724	30.165174484	19.13346878	0	0	0	0	0
2411	2022-09-02	17:03:54.548	244.50271468	5868.065152	1662138234.548	0	899	2.6138817295	2.64904481	460.40320708	467.90961842	1.4664020688	734.83415657	23.122987596	-1.1871585309	30.165174484	19.126548489	0	0	0	0	0
2412	2022-09-02	17:03:55.421	244.50272479	5868.065395	1662138235.422	0	899	2.6139673313	2.6491320479	461.07896331	468.59649605	1.4664220071	734.82792047	23.126550674	-1.188085556	30.165174484	19.118755341	0	0	0	0	0
2413	2022-09-02	17:03:56.308	244.50273505	5868.065641	1662138236.308	0	899	2.6143050979	2.6498783238	461.07896331	468.68309062	1.4830396831	734.84661016	23.126550674	-1.3497084063	30.165174484	19.122961044	0	0	0	0	0
2414	2022-09-02	17:03:57.263	244.5027461	5868.065906	1662138237.263	0	899	2.6143050979	2.6498783238	461.94074777	469.55908765	1.4830396831	734.84457458	23.126550674	-1.2097732902	30.165174484	19.131580719	0	0	0	0	0
2415	2022-09-02	17:03:58.252	244.50275755	5868.066181	1662138238.252	0	899	2.6161354656	2.6547464251	461.94074777	470.20585243	1.6067303777	734.85880749	23.126550674	-1.1945961714	30.165174484	19.135320663	0	0	0	0	0
2416	2022-09-02	17:03:59.197	244.5027685	5868.066444	1662138239.198	0	899	2.6161559778	2.6547673676	460.78417497	469.02861339	1.6067356082	734.85604596	23.127403752	-1.2135243668	30.165174484	19.136238098	0	0	0	0	0
2417	2022-09-02	17:04:00.174	244.50277979	5868.066715	1662138240.174	0	899	2.6173864326	2.6533256998	460.80454996	468.47350989	1.4963531697	734.84766191	23.132684708	-1.2020769135	30.165174484	19.131382974	0	0	0	0	0
2418	2022-09-02	17:04:01.089	244.50279039	5868.066969	1662138241.09	0	899	2.6173864326	2.6533256998	462.44782197	470.14413012	1.4963531697	734.83569336	23.132684708	-1.2157557011	30.165174484	19.131719589	0	0	0	0	0
2419	2022-09-02	17:04:01.980	244.50280071	5868.067217	1662138241.981	0	899	2.618502317	2.6531411821	462.44782197	469.86171179	1.4423104474	734.84125928	23.132684708	-1.3696821699	30.165174484	19.106176907	0	0	0	0	0
2420	2022-09-02	17:04:02.924	244.50281163	5868.067479	1662138242.925	0	899	2.618502317	2.6531411821	461.72846632	469.13082355	1.4423104474	734.84958189	23.132684708	-1.4666191805	30.165174484	19.0933416	0	0	0	0	0
2421	2022-09-02	17:04:03.821	244.502822	5868.067728	1662138243.821	0	899	2.6186158882	2.6562231808	461.72846632	469.76673548	1.5640944013	734.84748891	23.132684708	-1.4169811066	30.165174484	19.102621382	0	0	0	0	0
2422	2022-09-02	17:04:04.740	244.50283265	5868.067984	1662138244.741	0	899	2.6187096201	2.6563188259	463.4260694	471.49401426	1.5641176467	734.84755277	23.136579236	-1.1700951564	30.165174484	19.136161741	0	0	0	0	0
2423	2022-09-02	17:04:05.661	244.50284331	5868.068239	1662138245.662	0	899	2.619885218	2.6558465755	463.43523231	471.14534591	1.4958517342	734.84716999	23.138940811	-1.1686399757	30.165174484	19.138310578	0	0	0	0	0
2424	2022-09-02	17:04:06.609	244.50285428	5868.068503	1662138246.61	0	899	2.619885218	2.6558465755	461.87246564	469.55657968	1.4958517342	734.84335913	23.138940811	-1.2053429709	30.165174484	19.13847538	0	0	0	0	0
2425	2022-09-02	17:04:07.529	244.50286492	5868.068758	1662138247.529	0	899	2.6217866448	2.6587109617	461.87246564	469.75720922	1.5342523551	734.83026123	23.138940811	-1.1897132397	30.165174484	19.136400223	0	0	0	0	0
2426	2022-09-02	17:04:08.391	244.5028749	5868.068998	1662138248.391	0	899	2.6217866448	2.6587109617	461.32976924	469.20524832	1.5342523551	734.8369084	23.138940811	-1.1897132397	30.165174484	19.136400223	0	0	0	0	0
2427	2022-09-02	17:04:09.256	244.50288491	5868.069238	1662138249.256	0	899	2.6197155119	2.6570607478	461.33994963	469.31196499	1.5527058094	734.8489101	23.141576439	-1.2058820038	30.165174484	19.131721497	0	0	0	0	0
2428	2022-09-02	17:04:10.141	244.50289516	5868.069484	1662138250.142	0	899	2.6198041522	2.6571511839	461.82121936	469.80166517	1.5527276238	734.84630903	23.14525795	-1.2347378099	30.165174484	19.134246359	0	0	0	0	0
2429	2022-09-02	17:04:11.058	244.50290576	5868.069738	1662138251.058	0	899	2.6214229828	2.6568631278	461.82121936	469.38835283	1.4736072974	734.83777623	23.14525795	-1.1522772312	30.165174484	19.135320663	0	0	0	0	0
2430	2022-09-02	17:04:11.973	244.50291635	5868.069993	1662138251.973	0	899	2.6214229828	2.6568631278	461.63874736	469.20289096	1.4736072974	734.83034611	23.14525795	-1.2009774881	30.165174484	19.129066808	0	0	0	0	0
2431	2022-09-02	17:04:12.931	244.50292745	5868.070259	1662138252.932	0	899	2.6276949018	2.6647018072	461.63874736	469.51936838	1.5342269536	734.84173584	23.14525795	-1.1473941803	30.165174484	19.135320663	0	0	0	0	0
2432	2022-09-02	17:04:13.802	244.50293753	5868.070501	1662138253.803	0	899	2.6276949018	2.6647018072	461.17382086	469.04650513	1.5342269536	734.84025402	23.14525795	-1.1473941803	30.165174484	19.135320663	0	0	0	0	0
2433	2022-09-02	17:04:14.641	244.50294725	5868.070734	1662138254.642	0	899	2.6243716087	2.6610988806	461.1802839	469.00333863	1.5246954771	734.83356683	23.146931768	-1.1783950937	30.165174484	19.132114385	0	0	0	0	0
2434	2022-09-02	17:04:15.565	244.50295793	5868.07099	1662138255.565	0	899	2.6244799238	2.6612093497	461.48845899	469.31687775	1.5247216068	734.84610854	23.151422501	-1.1441389322	30.165174484	19.139640808	0	0	0	0	0
2435	2022-09-02	17:04:16.454	244.50296823	5868.071237	1662138256.455	0	899	2.632117415	2.6677632384	461.48845899	469.06315955	1.4761035434	734.83777745	23.151422501	-1.352640328	30.165174484	19.125048404	0	0	0	0	0
2436	2022-09-02	17:04:17.375	244.50297888	5868.071493	1662138257.375	0	899	2.632117415	2.6677632384	462.87646376	470.47394652	1.4761035434	734.83057368	23.151422501	-1.5067715842	30.165174484	19.104241327	0	0	0	0	0
2437	2022-09-02	17:04:18.267	244.50298921	5868.071741	1662138258.268	0	899	2.6261089641	2.6635932173	462.87646376	470.88528982	1.5546635491	734.83410645	23.151422501	-1.3606169224	30.165174484	19.096067429	0	0	0	0	0
2438	2022-09-02	17:04:19.163	244.50299957	5868.07199	1662138259.163	0	899	2.6261089641	2.6635932173	461.356109	469.33862944	1.5546635491	734.83963316	23.151422501	-1.594481675	30.165174484	19.109541647	0	0	0	0	0
2439	2022-09-02	17:04:20.086	244.50301027	5868.072246	1662138260.087	0	899	2.6275216811	2.6638330023	461.38051069	469.10876456	1.5058805041	734.8336982	23.157739639	-1.459903717	30.165174484	19.130277634	0	0	0	0	0
2440	2022-09-02	17:04:20.986	244.50302068	5868.072496	1662138260.987	0	899	2.6275216811	2.6638330023	461.91991366	469.65720268	1.5058805041	734.84500425	23.157739639	-1.6176784204	30.165174484	19.106811031	0	0	0	0	0
2441	2022-09-02	17:04:21.872	244.50303094	5868.072742	1662138261.873	0	899	2.6300531172	2.6661780258	461.91991366	469.60993716	1.4968320262	734.84314329	23.157739639	-1.4518086539	30.165174484	19.116040931	0	0	0	0	0
2442	2022-09-02	17:04:22.755	244.50304115	5868.072988	1662138262.755	0	899	2.6300531172	2.6661780258	463.30378773	471.01684991	1.4968320262	734.8278849	23.157739639	-1.1885060009	30.165174484	19.135005812	0	0	0	0	0
2443	2022-09-02	17:04:23.638	244.50305137	5868.073233	1662138263.638	0	899	2.6314216984	2.6668839106	463.30378773	470.87100916	1.4689843465	734.83144394	23.157739639	-1.2137184254	30.165174484	19.133302171	0	0	0	0	0
2444	2022-09-02	17:04:24.506	244.50306142	5868.073474	1662138264.507	0	899	2.6314268303	2.6668891408	461.54985507	469.08843542	1.4689855361	734.84629731	23.157951848	-1.1879777664	30.165174484	19.136039734	0	0	0	0	0
2445	2022-09-02	17:04:25.450	244.50307235	5868.073736	1662138265.451	0	899	2.6286696387	2.6653425712	461.57380034	469.3790917	1.5200156432	734.83957131	23.164148331	-1.184830308	30.165174484	19.136039734	0	0	0	0	0
2446	2022-09-02	17:04:26.395	244.50308329	5868.073999	1662138266.396	0	899	2.6286696387	2.6653425712	461.59114669	469.39673139	1.5200156432	734.83425196	23.164148331	-1.1664949213	30.165174484	19.137384415	0	0	0	0	0
2447	2022-09-02	17:04:27.312	244.50309389	5868.074253	1662138267.312	0	899	2.6338293681	2.6696678511	461.59114669	469.2036331	1.4830228491	734.84707015	23.164148331	-1.1838062575	30.165174484	19.138358325	0	0	0	0	0
2448	2022-09-02	17:04:28.226	244.50310448	5868.074507	1662138268.227	0	899	2.6338293681	2.6696678511	461.37425429	468.98316374	1.4830228491	734.8489295	23.164148331	-1.1906186895	30.165174484	19.139264909	0	0	0	0	0
2449	2022-09-02	17:04:29.115	244.50311476	5868.074754	1662138269.115	0	899	2.6362680166	2.673582924	461.37617475	469.29215646	1.541857241	734.8412997	23.164645504	-1.1519430426	30.165174484	19.139886856	0	0	0	0	0
2450	2022-09-02	17:04:30.006	244.50312508	5868.075002	1662138270.007	0	899	2.6364075443	2.6737252584	460.79455716	468.70073661	1.5418911284	734.81872559	23.170404434	-1.1669260263	30.165174484	19.138561249	0	0	0	0	0
2451	2022-09-02	17:04:30.891	244.50313532	5868.075248	1662138270.892	0	899	2.6306110551	2.6681238453	460.79455716	468.75975337	1.5532052135	734.82990512	23.170404434	-1.429301689	30.165174484	19.107248597	0	0	0	0	0
2452	2022-09-02	17:04:31.795	244.50314578	5868.075499	1662138271.795	0	899	2.6306110551	2.6681238453	461.44629782	469.42275989	1.5532052135	734.84437935	23.170404434	-1.4148360601	30.165174484	19.107458051	0	0	0	0	0
2453	2022-09-02	17:04:32.667	244.50315587	5868.075741	1662138272.667	0	899	2.6394998051	2.6769309135	461.44629782	469.37845763	1.5447243041	734.8347843	23.170404434	-1.1555324793	30.165174484	19.134716034	0	0	0	0	0
2454	2022-09-02	17:04:33.532	244.50316589	5868.075981	1662138273.533	0	899	2.6394998051	2.6769309135	461.17170193	469.09914149	1.5447243041	734.83003487	23.170404434	-1.1543899088	30.165174484	19.136009267	0	0	0	0	0
2455	2022-09-02	17:04:34.349	244.50317535	5868.076208	1662138274.35	0	899	2.6393099494	2.6751764568	461.17282716	468.76852848	1.4811263552	734.83996784	23.170695867	-1.1518245035	30.165174484	19.138964975	0	0	0	0	0
2456	2022-09-02	17:04:35.226	244.5031855	5868.076452	1662138275.227	0	899	2.6394553667	2.6753246821	461.02395717	468.61738313	1.4811602437	734.84022977	23.176691055	-1.1425112486	30.165174484	19.13243866	0	0	0	0	0
2457	2022-09-02	17:04:36.081	244.50319538	5868.076689	1662138276.081	0	899	2.6395584055	2.6748293031	461.02395717	468.49005354	1.4567193678	734.83988215	23.176691055	-1.1404848028	30.165174484	19.133559524	0	0	0	0	0
2458	2022-09-02	17:04:36.964	244.50320561	5868.076935	1662138276.965	0	899	2.6395584055	2.6748293031	461.46918578	468.94249245	1.4567193678	734.84429851	23.176691055	-1.1522772312	30.165174484	19.139640808	0	0	0	0	0
2459	2022-09-02	17:04:37.877	244.50321617	5868.077188	1662138277.877	0	899	2.6318184839	2.6696735959	461.46918578	469.51535092	1.5664690684	734.84212267	23.176691055	-1.1490434227	30.165174484	19.139164603	0	0	0	0	0
2460	2022-09-02	17:04:38.779	244.50322662	5868.077439	1662138278.78	0	899	2.6318184839	2.6696735959	462.48091894	470.54472464	1.5664690684	734.84747234	23.176691055	-1.270222791	30.165174484	19.131338018	0	0	0	0	0
2461	2022-09-02	17:04:39.591	244.50323601	5868.077664	1662138279.591	0	899	2.6346561619	2.6713130758	462.49439391	470.29401196	1.5159558884	734.83892984	23.180171272	-1.3914021996	30.165174484	19.127130988	0	0	0	0	0
2462	2022-09-02	17:04:40.443	244.50324587	5868.077901	1662138280.443	0	899	2.6347233717	2.6713816145	461.13958368	468.91643765	1.5159719486	734.85235596	23.182947159	-1.2845159974	30.165174484	19.134442513	0	0	0	0	0
2463	2022-09-02	17:04:41.341	244.50325626	5868.07815	1662138281.341	0	899	2.6349339909	2.6720589232	461.13958368	469.01510379	1.534882359	734.83124992	23.182947159	-1.1978515387	30.165174484	19.13243866	0	0	0	0	0
2464	2022-09-02	17:04:42.158	244.50326573	5868.078377	1662138282.159	0	899	2.6349339909	2.6720589232	461.7040383	469.5891984	1.534882359	734.83334169	23.182947159	-1.1638971291	30.165174484	19.137697447	0	0	0	0	0
2465	2022-09-02	17:04:43.098	244.50327661	5868.078639	1662138283.099	0	899	2.6352253982	2.6707791764	461.7040383	469.25371357	1.4706293589	734.84809683	23.182947159	-1.1661715326	30.165174484	19.138009974	0	0	0	0	0
2466	2022-09-02	17:04:44.022	244.50328729	5868.078895	1662138284.022	0	899	2.6352253982	2.6707791764	461.32913917	468.87268418	1.4706293589	734.84422009	23.182947159	-1.1832026243	30.165174484	19.136400223	0	0	0	0	0
2467	2022-09-02	17:04:44.917	244.50329766	5868.079144	1662138284.918	0	899	2.6446766806	2.680829688	461.3452972	468.98912249	1.4898092291	734.83529522	23.187130694	-1.4833484391	30.165174484	19.105850207	0	0	0	0	0
2468	2022-09-02	17:04:45.842	244.50330836	5868.079401	1662138285.842	0	899	2.644728535	2.6808825496	461.08924112	468.72888718	1.4898213605	734.83854342	23.189264297	-1.1864578724	30.165174484	19.135679245	0	0	0	0	0
2469	2022-09-02	17:04:46.783	244.50331926	5868.079662	1662138286.784	0	899	2.6441430414	2.681937194	461.08924112	469.07827204	1.5567951267	734.83200579	23.189264297	-1.1982934191	30.165174484	19.129570576	0	0	0	0	0
2470	2022-09-02	17:04:47.667	244.50332948	5868.079908	1662138287.667	0	899	2.6441430414	2.681937194	461.99351535	469.99821412	1.5567951267	734.823359	23.189264297	-1.1855308773	30.165174484	19.132780403	0	0	0	0	0
2471	2022-09-02	17:04:48.549	244.50333969	5868.080153	1662138288.549	0	899	2.6398463006	2.6763868853	461.99351535	469.74457627	1.5082802826	734.83183278	23.189264297	-1.1802275402	30.165174484	19.136800766	0	0	0	0	0
2472	2022-09-02	17:04:49.457	244.5033502	5868.080405	1662138289.457	0	899	2.6398463006	2.6763868853	461.20153183	468.9393053	1.5082802826	734.83338494	23.189264297	-1.1978515387	30.165174484	19.137840271	0	0	0	0	0
2473	2022-09-02	17:04:50.384	244.50336093	5868.080662	1662138290.384	0	899	2.6411157796	2.677610232	461.22296835	468.94757842	1.5056878531	734.83224508	23.194816071	-1.15307481	30.165174484	19.139438099	0	0	0	0	0
2474	2022-09-02	17:04:51.346	244.50337207	5868.08093	1662138291.347	0	899	2.6411328739	2.677627662	461.52982519	469.25959566	1.5056919006	734.82355666	23.195520401	-1.1737493032	30.165174484	19.138289799	0	0	0	0	0
2475	2022-09-02	17:04:52.286	244.50338294	5868.081191	1662138292.286	0	899	2.6484373531	2.6846524779	461.52982519	469.17897613	1.4902439441	734.83242454	23.195520401	-1.1493021818	30.165174484	19.1391175	0	0	0	0	0
2476	2022-09-02	17:04:53.220	244.50339375	5868.08145	1662138293.22	0	899	2.6484373531	2.6846524779	460.09661919	467.72201693	1.4902439441	734.84828398	23.195520401	-1.1457666159	30.165174484	19.138921738	0	0	0	0	0
2477	2022-09-02	17:04:54.124	244.50340421	5868.081701	1662138294.124	0	899	2.6548187659	2.6926424795	460.09661919	468.04252781	1.5518185119	734.84299009	23.195520401	-1.1466396802	30.165174484	19.136603286	0	0	0	0	0
2478	2022-09-02	17:04:55.002	244.50341438	5868.081945	1662138295.002	0	899	2.6549558871	2.6927823773	461.50791199	469.47836769	1.5518518006	734.82651828	23.20114089	-1.1866843148	30.165174484	19.138786063	0	0	0	0	0
2479	2022-09-02	17:04:55.961	244.50342549	5868.082212	1662138295.962	0	899	2.6533481723	2.6904794209	461.51048565	469.33881572	1.5246330641	734.83092817	23.201807022	-1.3374632621	30.165174484	19.124972666	0	0	0	0	0
2480	2022-09-02	17:04:56.926	244.50343664	5868.082479	1662138296.926	0	899	2.6533481723	2.6904794209	462.47997825	470.32475325	1.5246330641	734.82745361	23.201807022	-1.2434258461	30.165174484	19.136039734	0	0	0	0	0
2481	2022-09-02	17:04:57.792	244.50344667	5868.08272	1662138297.792	0	899	2.6539303601	2.6927287234	462.47997825	470.67624067	1.5917551257	734.83311533	23.201807022	-1.1777806929	30.165174484	19.131783631	0	0	0	0	0
2482	2022-09-02	17:04:58.690	244.50345707	5868.08297	1662138298.691	0	899	2.6539303601	2.6927287234	462.30103546	470.49412659	1.5917551257	734.84559722	23.201807022	-1.1616981724	30.165174484	19.130319418	0	0	0	0	0
2483	2022-09-02	17:04:59.660	244.50346829	5868.083239	1662138299.66	0	899	2.6457102738	2.6832130656	462.30559084	470.24904024	1.544059009	734.83274306	23.202984071	-1.1829008022	30.165174484	19.13166636	0	0	0	0	0
2484	2022-09-02	17:05:00.571	244.50347883	5868.083492	1662138300.571	0	899	2.6458359835	2.6833413079	461.86218806	469.79817811	1.5440894805	734.84544241	23.208154678	-1.1917935886	30.165174484	19.133846283	0	0	0	0	0
2485	2022-09-02	17:05:01.398	244.50348841	5868.083722	1662138301.399	0	899	2.6503190852	2.6871733323	461.86218806	469.64678249	1.5151210003	734.84018167	23.208154678	-1.2013115946	30.165174484	19.133522034	0	0	0	0	0
2486	2022-09-02	17:05:02.230	244.50349804	5868.083953	1662138302.231	0	899	2.6503190852	2.6871733323	460.99613586	468.76613316	1.5151210003	734.83233117	23.208154678	-1.2027344704	30.165174484	19.136039734	0	0	0	0	0
2487	2022-09-02	17:05:03.144	244.50350861	5868.084207	1662138303.144	0	899	2.6563980775	2.6935627797	460.99613586	468.81379469	1.5242598466	734.83791609	23.208154678	-1.2203907572	30.165174484	19.120077954	0	0	0	0	0
2488	2022-09-02	17:05:04.045	244.50351904	5868.084457	1662138304.045	0	899	2.6563980775	2.6935627797	463.53868017	471.39945594	1.5242598466	734.84455316	23.208154678	-1.16855371	30.165174484	19.13820076	0	0	0	0	0
2489	2022-09-02	17:05:04.964	244.50352969	5868.084712	1662138304.965	0	899	2.6572549668	2.6957065251	463.55442702	471.68585776	1.5757843763	734.83412342	23.212212708	-1.1790095378	30.165174484	19.134962423	0	0	0	0	0
2490	2022-09-02	17:05:05.857	244.50354001	5868.08496	1662138305.857	0	899	2.657310129	2.6957628219	461.74986063	469.84970767	1.5757979634	734.83713476	23.214471817	-1.1745900721	30.165174484	19.133517107	0	0	0	0	0
2491	2022-09-02	17:05:06.799	244.50355093	5868.085222	1662138306.8	0	899	2.6538367653	2.6900888194	461.74986063	469.39485378	1.488748904	734.84541493	23.214471817	-1.1515980967	30.165174484	19.130156119	0	0	0	0	0
2492	2022-09-02	17:05:07.674	244.50356104	5868.085465	1662138307.674	0	899	2.6538367653	2.6900888194	462.68866755	470.34920412	1.488748904	734.83897673	23.214471817	-1.2737907227	30.165174484	19.124871677	0	0	0	0	0
2493	2022-09-02	17:05:08.540	244.50357108	5868.085706	1662138308.541	0	899	2.6464987651	2.68385441	462.68866755	470.60504773	1.5376331736	734.83564122	23.214471817	-1.4575107958	30.165174484	19.120319821	0	0	0	0	0
2494	2022-09-02	17:05:09.505	244.50358223	5868.085974	1662138309.505	0	899	2.6464987651	2.68385441	461.86614396	469.76845116	1.5376331736	734.8236084	23.214471817	-1.2450534105	30.165174484	19.133520126	0	0	0	0	0
2495	2022-09-02	17:05:10.401	244.5035926	5868.086223	1662138310.401	0	899	2.6494414704	2.6879114113	461.88555481	470.01557443	1.5811097717	734.84980097	23.21949206	-1.1687369497	30.165174484	19.138670726	0	0	0	0	0
2496	2022-09-02	17:05:11.246	244.50360238	5868.086457	1662138311.246	0	899	2.6494730438	2.6879436363	461.25126731	469.37016322	1.5811175982	734.84602972	23.220788956	-1.1490218639	30.165174484	19.140001297	0	0	0	0	0
2497	2022-09-02	17:05:12.154	244.50361289	5868.086709	1662138312.154	0	899	2.6483504683	2.6859269251	461.25126731	469.1842747	1.5455287537	734.82743987	23.220788956	-1.146391796	30.165174484	19.137964047	0	0	0	0	0
2498	2022-09-02	17:05:13.058	244.50362336	5868.086961	1662138313.058	0	899	2.6483504683	2.6859269251	463.21685701	471.18367035	1.5455287537	734.8479784	23.220788956	-1.1491297152	30.165174484	19.136364476	0	0	0	0	0
2499	2022-09-02	17:05:13.996	244.50363421	5868.087221	1662138313.996	0	899	2.6513096742	2.6890893708	463.21685701	471.21792216	1.5520606379	734.84278314	23.220788956	-1.1831055903	30.165174484	19.130359915	0	0	0	0	0
2500	2022-09-02	17:05:14.871	244.50364435	5868.087464	1662138314.872	0	899	2.6513995082	2.6891810242	463.04394026	471.04213316	1.5520824818	734.83762021	23.224476328	-1.1986383405	30.165174484	19.130407333	0	0	0	0	0
2501	2022-09-02	17:05:15.805	244.50365515	5868.087724	1662138315.805	0	899	2.6508873327	2.6870619444	463.05389711	470.71259245	1.4872420469	734.83597832	23.227045059	-1.1950812127	30.165174484	19.132152974	0	0	0	0	0
2502	2022-09-02	17:05:16.703	244.50366556	5868.087973	1662138316.704	0	899	2.6508873327	2.6870619444	462.00784337	469.64923747	1.4872420469	734.83587121	23.227045059	-1.1594345183	30.165174484	19.136081039	0	0	0	0	0
2503	2022-09-02	17:05:17.612	244.50367608	5868.088226	1662138317.613	0	899	2.6618384677	2.7010331641	462.00784337	470.25498731	1.603071312	734.8439323	23.227045059	-1.1544329844	30.165174484	19.137461972	0	0	0	0	0
2504	2022-09-02	17:05:18.500	244.50368634	5868.088472	1662138318.5	0	899	2.6618384677	2.7010331641	461.68849006	469.92993333	1.603071312	734.86260218	23.227045059	-1.1555324793	30.165174484	19.138921738	0	0	0	0	0
2505	2022-09-02	17:05:19.387	244.50369661	5868.088719	1662138319.387	0	899	2.6592273071	2.6967260702	461.69632617	469.58801386	1.5361568604	734.83964326	23.229072558	-1.1940464247	30.165174484	19.135396856	0	0	0	0	0
2506	2022-09-02	17:05:20.278	244.50370692	5868.088966	1662138320.278	0	899	2.6593336155	2.6968345092	460.48476715	468.35587883	1.53618237	734.84472656	23.233423233	-1.1897132397	30.165174484	19.134960175	0	0	0	0	0
2507	2022-09-02	17:05:21.177	244.50371734	5868.089216	1662138321.178	0	899	2.6601324316	2.6966370844	460.48476715	468.14386884	1.495481944	734.83392779	23.233423233	-1.4778726701	30.165174484	19.09784936	0	0	0	0	0
2508	2022-09-02	17:05:22.108	244.5037281	5868.089474	1662138322.108	0	899	2.6601324316	2.6966370844	462.053857	469.73905688	1.495481944	734.84569504	23.233423233	-1.2761728827	30.165174484	19.123519999	0	0	0	0	0
2509	2022-09-02	17:05:23.005	244.50373848	5868.089724	1662138323.005	0	899	2.6631797184	2.7007236995	462.053857	469.94943773	1.5357326655	734.83697389	23.233423233	-1.2065071428	30.165174484	19.135551453	0	0	0	0	0
2510	2022-09-02	17:05:23.891	244.50374874	5868.08997	1662138323.891	0	899	2.6631797184	2.7007236995	460.89044126	468.76614153	1.5357326655	734.84248524	23.233423233	-1.2121985298	30.165174484	19.136968411	0	0	0	0	0
2511	2022-09-02	17:05:24.763	244.50375884	5868.090212	1662138324.764	0	899	2.6618832784	2.7005410335	460.90046282	469.01465025	1.5813984348	734.83765578	23.236020663	-1.1842589228	30.165174484	19.136970798	0	0	0	0	0
2512	2022-09-02	17:05:25.680	244.50376946	5868.090467	1662138325.681	0	899	2.6619720188	2.7006316058	461.06667461	469.1839026	1.5814203348	734.8360333	23.239648819	-1.1701813399	30.165174484	19.135735164	0	0	0	0	0
2513	2022-09-02	17:05:26.605	244.50378015	5868.090724	1662138326.605	0	899	2.6687628671	2.7043060504	461.06667461	468.50869599	1.4519642907	734.84396504	23.239648819	-1.2653291083	30.165174484	19.130270686	0	0	0	0	0
2514	2022-09-02	17:05:27.479	244.50379027	5868.090966	1662138327.479	0	899	2.6687628671	2.7043060504	460.81417231	468.25211809	1.4519642907	734.85118861	23.239648819	-1.1517921599	30.165174484	19.137589979	0	0	0	0	0
2515	2022-09-02	17:05:28.381	244.50380071	5868.091217	1662138328.381	0	899	2.6666290177	2.702756804	460.81417231	468.38086866	1.4766917099	734.83002639	23.239648819	-1.1473941803	30.165174484	19.135320663	0	0	0	0	0
2516	2022-09-02	17:05:29.272	244.50381102	5868.091464	1662138329.272	0	899	2.6666290177	2.702756804	461.91553275	469.50031375	1.4766917099	734.82935298	23.239648819	-1.4680096487	30.165174484	19.095760952	0	0	0	0	0
2517	2022-09-02	17:05:30.178	244.50382152	5868.091716	1662138330.179	0	899	2.6704047584	2.7072128471	461.92964622	469.64694189	1.5020220868	734.83281056	23.243298802	-1.4924352864	30.165174484	19.098879404	0	0	0	0	0
2518	2022-09-02	17:05:31.042	244.50383152	5868.091956	1662138331.043	0	899	2.6704724479	2.7072818625	462.36647801	470.09115438	1.5020379031	734.83806443	23.24605751	-1.4399084279	30.165174484	19.126262311	0	0	0	0	0
2519	2022-09-02	17:05:31.953	244.50384205	5868.092209	1662138331.953	0	899	2.6737989428	2.7133379201	462.36647801	470.65538675	1.609818827	734.84187327	23.24605751	-1.5867745426	30.165174484	19.128246307	0	0	0	0	0
2520	2022-09-02	17:05:32.838	244.50385229	5868.092455	1662138332.838	0	899	2.6737989428	2.7133379201	460.77989714	469.04036301	1.609818827	734.84481953	23.24605751	-1.649261353	30.165174484	19.126619705	0	0	0	0	0
2521	2022-09-02	17:05:33.684	244.50386209	5868.09269	1662138333.685	0	899	2.6684607847	2.7064059064	460.77989714	468.72229067	1.5488824981	734.8414153	23.24605751	-1.3001888667	30.165174484	19.121749701	0	0	0	0	0
2522	2022-09-02	17:05:34.572	244.50387236	5868.092937	1662138334.572	0	899	2.6684936083	2.7064393935	461.01396887	468.96043837	1.5488904129	734.82707285	23.247396242	-1.1511345865	30.165174484	19.126326315	0	0	0	0	0
2523	2022-09-02	17:05:35.473	244.5038828	5868.093187	1662138335.474	0	899	2.6639793157	2.7007728575	461.03318157	468.7510716	1.5050086302	734.84287732	23.252374649	-1.1832026243	30.165174484	19.131719589	0	0	0	0	0
2524	2022-09-02	17:05:36.355	244.50389301	5868.093432	1662138336.356	0	899	2.6639793157	2.7007728575	462.50952001	470.25212456	1.5050086302	734.83756322	23.252374649	-1.2508419089	30.165174484	19.132116368	0	0	0	0	0
2525	2022-09-02	17:05:37.313	244.5039041	5868.093698	1662138337.314	0	899	2.6750355059	2.7129110464	462.50952001	470.44744844	1.5423350898	734.83169374	23.252374649	-1.1882796232	30.165174484	19.135856388	0	0	0	0	0
2526	2022-09-02	17:05:38.220	244.50391458	5868.09395	1662138338.22	0	899	2.6750355059	2.7129110464	461.32563166	469.24324133	1.5423350898	734.8249059	23.252374649	-1.1441389322	30.165174484	19.138561249	0	0	0	0	0
2527	2022-09-02	17:05:39.121	244.50392501	5868.0942	1662138339.121	0	899	2.6693054709	2.706156131	461.32563166	469.04496288	1.5043464902	734.83649692	23.252374649	-1.1441389322	30.165174484	19.125396185	0	0	0	0	0
2528	2022-09-02	17:05:39.974	244.5039349	5868.094437	1662138339.975	0	899	2.6693653684	2.7062172037	463.53634514	471.29274159	1.504360514	734.84104546	23.254816864	-1.1558127561	30.165174484	19.126576973	0	0	0	0	0
2529	2022-09-02	17:05:40.880	244.50394537	5868.094689	1662138340.88	0	899	2.6685721206	2.7039069879	463.55197207	470.99066781	1.4436674718	734.84223625	23.258844376	-1.1773926675	30.165174484	19.137638433	0	0	0	0	0
2530	2022-09-02	17:05:41.813	244.50395618	5868.094948	1662138341.814	0	899	2.6685721206	2.7039069879	461.35932554	468.76283552	1.4436674718	734.84540765	23.258844376	-1.1671632307	30.165174484	19.138453818	0	0	0	0	0
2531	2022-09-02	17:05:42.763	244.50396716	5868.095212	1662138342.763	0	899	2.6722115675	2.7086569687	461.35932554	468.98575317	1.4864290398	734.84216268	23.258844376	-1.1493560399	30.165174484	19.139450073	0	0	0	0	0
2532	2022-09-02	17:05:43.683	244.50397781	5868.095468	1662138343.683	0	899	2.6722115675	2.7086569687	463.00691969	470.66058262	1.4864290398	734.84860856	23.258844376	-1.1506495476	30.165174484	19.139640808	0	0	0	0	0
2533	2022-09-02	17:05:44.588	244.50398829	5868.095719	1662138344.588	0	899	2.6741935833	2.7120851001	463.0164858	470.96898739	1.5434555692	734.8412415	23.261312662	-1.1644576456	30.165174484	19.136101805	0	0	0	0	0
2534	2022-09-02	17:05:45.457	244.50399834	5868.09596	1662138345.457	0	899	2.6742881512	2.7121815725	461.02294651	468.94132657	1.5434782453	734.84272049	23.265161514	-1.1555324793	30.165174484	19.136760712	0	0	0	0	0
2535	2022-09-02	17:05:46.336	244.50400853	5868.096205	1662138346.337	0	899	2.6705495338	2.7078037127	461.02294651	468.81828788	1.5198938985	734.82817553	23.265161514	-1.1490218639	30.165174484	19.139282227	0	0	0	0	0
2536	2022-09-02	17:05:47.240	244.50401898	5868.096456	1662138347.24	0	899	2.6705495338	2.7078037127	460.95778959	468.75202923	1.5198938985	734.84661219	23.265161514	-1.2140633452	30.165174484	19.138363718	0	0	0	0	0
2537	2022-09-02	17:05:48.207	244.50403019	5868.096724	1662138348.208	0	899	2.6691057386	2.7079716867	460.95778959	469.09467933	1.5855524095	734.82941199	23.265161514	-1.1978515387	30.165174484	19.125236511	0	0	0	0	0
2538	2022-09-02	17:05:49.085	244.50404035	5868.096968	1662138349.086	0	899	2.6691057386	2.7079716867	462.39835863	470.56067748	1.5855524095	734.84955885	23.265161514	-1.1828684452	30.165174484	19.122585297	0	0	0	0	0
2539	2022-09-02	17:05:50.082	244.50405188	5868.097245	1662138350.082	0	899	2.6740215141	2.7129294738	462.41406538	470.57044398	1.5843656144	734.85794249	23.269219544	-1.179807164	30.325145633	19.128019826	0	0	0	0	0
2540	2022-09-02	17:05:51.023	244.50406277	5868.097506	1662138351.023	0	899	2.6740770162	2.7129861239	461.19350132	469.32842216	1.5843792772	734.84805601	23.271478653	-1.1978515387	30.414201736	19.133878708	0	0	0	0	0
2541	2022-09-02	17:05:51.915	244.5040731	5868.097754	1662138351.916	0	899	2.6781222361	2.7165619855	461.19350132	469.21782067	1.563206614	734.86474811	23.271478653	-1.2236999321	30.234440342	19.132578982	0	0	0	0	0
2542	2022-09-02	17:05:52.805	244.5040834	5868.098002	1662138352.806	0	899	2.6781222361	2.7165619855	461.25444833	469.2798281	1.563206614	734.85740773	23.271478653	-1.3426588	30.270722459	19.120936627	0	0	0	0	0
2543	2022-09-02	17:05:53.680	244.50409353	5868.098245	1662138353.681	0	899	2.6858103444	2.7241869501	461.25635854	469.24554554	1.5562705745	734.85243842	23.271973402	-1.4475401	30.414201736	19.110143358	0	0	0	0	0
2544	2022-09-02	17:05:54.572	244.50410384	5868.098492	1662138354.572	0	899	2.6859517624	2.7243312403	462.18320129	470.18861982	1.5563046199	734.85369873	23.277704239	-1.1913409233	30.414201736	19.135679245	0	0	0	0	0
2545	2022-09-02	17:05:55.502	244.50411461	5868.098751	1662138355.502	0	899	2.676656031	2.7118894068	462.18320129	469.55617378	1.4352836467	734.84588057	23.277704239	-1.1903384427	30.363076936	19.135679245	0	0	0	0	0
2546	2022-09-02	17:05:56.447	244.50412554	5868.099013	1662138356.447	0	899	2.676656031	2.7118894068	461.39091862	468.75125223	1.4352836467	734.85455484	23.277704239	-1.1864578724	30.165174484	19.135679245	0	0	0	0	0
2547	2022-09-02	17:05:57.388	244.50413645	5868.099275	1662138357.389	0	899	2.6802400259	2.7167327891	461.39091862	469.00486741	1.4839363723	734.84664856	23.277704239	-1.2107110718	30.165174484	19.132341322	0	0	0	0	0
2548	2022-09-02	17:05:58.282	244.50414679	5868.099523	1662138358.283	0	899	2.6802400259	2.7167327891	461.06883581	468.67746954	1.4839363723	734.85117325	23.277704239	-1.1641774288	30.165174484	19.136915725	0	0	0	0	0
2549	2022-09-02	17:05:59.194	244.50415734	5868.099776	1662138359.194	0	899	2.6768294711	2.7144520318	461.06883581	468.92374523	1.5311637355	734.8446344	23.277704239	-1.1522772312	30.165174484	19.138561249	0	0	0	0	0
2550	2022-09-02	17:06:00.098	244.50416781	5868.100027	1662138360.099	0	899	2.6769553231	2.7145803979	460.56181435	468.40824188	1.5311936456	734.84304587	23.282821491	-1.1509837078	30.165174484	19.139419177	0	0	0	0	0
2551	2022-09-02	17:06:01.006	244.50417831	5868.100279	1662138361.006	0	899	2.6789418284	2.7159528295	460.56691069	468.27925311	1.5054421261	734.85301764	23.284143448	-1.173037859	30.165174484	19.134528267	0	0	0	0	0
2552	2022-09-02	17:06:01.934	244.50418905	5868.100537	1662138361.934	0	899	2.6789418284	2.7159528295	462.32149443	470.06321792	1.5054421261	734.85158473	23.284143448	-1.1595315231	30.165174484	19.132241192	0	0	0	0	0
2553	2022-09-02	17:06:02.865	244.50419984	5868.100796	1662138362.866	0	899	2.6889531219	2.7261008164	462.32149443	470.06287979	1.5053774568	734.84237125	23.284143448	-1.1761529911	30.307004575	19.13546494	0	0	0	0	0
2554	2022-09-02	17:06:03.832	244.50421103	5868.101065	1662138363.833	0	899	2.6889531219	2.7261008164	461.60689209	469.33631173	1.5053774568	734.84025766	23.284143448	-1.1775435138	30.414201736	19.138112428	0	0	0	0	0
2555	2022-09-02	17:06:04.763	244.50422179	5868.101323	1662138364.763	0	899	2.6814632349	2.7176211327	461.6109527	469.15498209	1.4698388335	734.83268485	23.285194384	-1.1635737459	30.372972059	19.137851084	0	0	0	0	0
2556	2022-09-02	17:06:05.664	244.50423223	5868.101574	1662138365.665	0	899	2.6815937237	2.7177541222	461.06340056	468.59863625	1.4698685532	734.83488131	23.290491104	-1.2254353785	30.165174484	19.129453406	0	0	0	0	0
2557	2022-09-02	17:06:06.536	244.50424231	5868.101816	1662138366.536	0	899	2.6884589022	2.7253931061	461.06340056	468.740638	1.4971145938	734.8458834	23.290491104	-1.2084366059	30.165174484	19.130124073	0	0	0	0	0
2558	2022-09-02	17:06:07.460	244.50425301	5868.102072	1662138367.46	0	899	2.6884589022	2.7253931061	461.35122322	469.03325324	1.4971145938	734.83488616	23.290491104	-1.1913409233	30.165174484	19.138561249	0	0	0	0	0
2559	2022-09-02	17:06:08.357	244.50426339	5868.102321	1662138368.357	0	899	2.6835707335	2.7196026971	461.35122322	468.85875667	1.4636523092	734.84617564	23.290491104	-1.2028099543	30.290512704	19.137836456	0	0	0	0	0
2560	2022-09-02	17:06:09.240	244.50427361	5868.102567	1662138369.24	0	899	2.6835707335	2.7196026971	462.1779216	469.69890785	1.4636523092	734.84674072	23.290491104	-1.1522772312	30.414201736	19.139282227	0	0	0	0	0
2561	2022-09-02	17:06:10.125	244.50428385	5868.102813	1662138370.125	0	899	2.6933916886	2.7305255472	462.19867407	469.92232595	1.5023782586	734.84371686	23.295855528	-1.179656309	30.204754975	19.134737545	0	0	0	0	0
2562	2022-09-02	17:06:11.058	244.50429465	5868.103072	1662138371.058	0	899	2.6934167732	2.7305511234	462.17182801	469.89506166	1.5023840727	734.84768212	23.296869278	-1.1807773421	30.320198072	19.134776349	0	0	0	0	0
2563	2022-09-02	17:06:12.026	244.50430586	5868.103341	1662138372.026	0	899	2.6861931725	2.7251108958	462.17182801	470.28892574	1.577679203	734.83601026	23.296869278	-1.1917073332	30.414201736	19.132029615	0	0	0	0	0
2564	2022-09-02	17:06:12.947	244.50431652	5868.103596	1662138372.947	0	899	2.6861931725	2.7251108958	462.30388916	470.42330627	1.577679203	734.84968739	23.296869278	-1.4955611932	30.414201736	19.096225435	0	0	0	0	0
2565	2022-09-02	17:06:13.835	244.50432681	5868.103843	1662138373.836	0	899	2.6786795644	2.7167954446	462.30388916	470.27789139	1.5499028197	734.84900589	23.296869278	-1.5364357849	30.414201736	19.090573191	0	0	0	0	0
2566	2022-09-02	17:06:14.733	244.50433719	5868.104093	1662138374.733	0	899	2.6786920977	2.7168082315	460.80779303	468.75600571	1.549905833	734.84411136	23.297378578	-1.4678803035	30.414201736	19.097803987	0	0	0	0	0
2567	2022-09-02	17:06:15.651	244.50434782	5868.104348	1662138375.652	0	899	2.6868509232	2.7228690149	460.83054778	468.31753594	1.4613337165	734.84105516	23.303277969	-1.1763901924	30.283915955	19.136483691	0	0	0	0	0
2568	2022-09-02	17:06:16.572	244.50435847	5868.104603	1662138376.572	0	899	2.6868509232	2.7228690149	462.23244411	469.74220851	1.4613337165	734.84981148	23.303277969	-1.2298440744	30.209702536	19.136076024	0	0	0	0	0
2569	2022-09-02	17:06:17.463	244.5043688	5868.104851	1662138377.464	0	899	2.6847812793	2.7231921465	462.23244411	470.24878705	1.5582289968	734.85123671	23.303277969	-1.5038504601	30.414201736	19.126317978	0	0	0	0	0
2570	2022-09-02	17:06:18.368	244.50437927	5868.105102	1662138378.369	0	899	2.6847812793	2.7231921465	460.22256629	468.20405258	1.5582289968	734.82656193	23.303277969	-1.1720030426	30.414201736	19.1327584	0	0	0	0	0
2571	2022-09-02	17:06:19.280	244.50438983	5868.105356	1662138379.281	0	899	2.6945524188	2.7321062597	460.22414672	467.99867734	1.5184910311	734.85102854	23.303688239	-1.2457325277	30.414201736	19.13633512	0	0	0	0	0
2572	2022-09-02	17:06:20.181	244.50440025	5868.105606	1662138380.182	0	899	2.6946956212	2.7322522989	462.08097746	469.88705068	1.5185245651	734.84709117	23.309473038	-1.4159570932	30.414201736	19.120195389	0	0	0	0	0
2573	2022-09-02	17:06:21.079	244.50441065	5868.105856	1662138381.08	0	899	2.6880054371	2.7250087128	462.08097746	469.79089346	1.5001259727	734.84781591	23.309473038	-1.3740800185	30.414201736	19.126706205	0	0	0	0	0
2574	2022-09-02	17:06:21.959	244.50442082	5868.1061	1662138381.959	0	899	2.6880054371	2.7250087128	461.15335393	468.84779235	1.5001259727	734.84554185	23.309473038	-1.2967287341	30.414201736	19.130107071	0	0	0	0	0
2575	2022-09-02	17:06:22.901	244.50443172	5868.106361	1662138382.901	0	899	2.6863140224	2.7245184909	461.15335393	469.10332767	1.549101441	734.83799451	23.309473038	-1.1550582387	30.414201736	19.137798107	0	0	0	0	0
2576	2022-09-02	17:06:23.872	244.50444297	5868.106631	1662138383.873	0	899	2.6863140224	2.7245184909	460.63035887	468.57131652	1.549101441	734.84186721	23.309473038	-1.1560283805	30.414201736	19.140569485	0	0	0	0	0
2577	2022-09-02	17:06:24.845	244.50445424	5868.106902	1662138384.846	0	899	2.6921801399	2.7316293396	460.65376131	468.83672893	1.5954084323	734.86170485	23.315542802	-1.2135028855	30.414201736	19.139040979	0	0	0	0	0
2578	2022-09-02	17:06:25.756	244.50446478	5868.107155	1662138385.757	0	899	2.6921907865	2.731640208	461.36895179	469.56463762	1.5954110542	734.8397625	23.315973282	-1.2179762378	30.414201736	19.138695129	0	0	0	0	0
2579	2022-09-02	17:06:26.632	244.50447492	5868.107398	1662138386.633	0	899	2.6950265003	2.7327833697	461.36895179	469.20369877	1.5263222196	734.84564209	23.315973282	-1.1457666159	30.414201736	19.140361786	0	0	0	0	0
2580	2022-09-02	17:06:27.526	244.50448527	5868.107646	1662138387.527	0	899	2.6950265003	2.7327833697	461.28379363	469.1170945	1.5263222196	734.84987494	23.315973282	-1.1432011277	30.414201736	19.13894282	0	0	0	0	0
2581	2022-09-02	17:06:28.424	244.50449566	5868.107896	1662138388.425	0	899	2.6943934053	2.7335905067	461.28379363	469.41872095	1.584075763	734.85060049	23.315973282	-1.1560283078	30.414201736	19.13541329	0	0	0	0	0
2582	2022-09-02	17:06:29.290	244.50450568	5868.108136	1662138389.291	0	899	2.6943934053	2.7335905067	463.01541369	471.18087883	1.584075763	734.8527832	23.315973282	-1.1734366417	30.414201736	19.1313591	0	0	0	0	0
2583	2022-09-02	17:06:30.167	244.50451582	5868.10838	1662138390.167	0	899	2.6978998312	2.7364350967	463.0402023	471.05734775	1.5557100533	734.8403195	23.322369847	-1.3404814305	30.414201736	19.114905263	0	0	0	0	0
2584	2022-09-02	17:06:31.061	244.50452617	5868.108628	1662138391.061	0	899	2.6979008881	2.736436175	462.48252056	470.49001156	1.5557103066	734.84323787	23.322412491	-1.533665597	30.414201736	19.134370362	0	0	0	0	0
2585	2022-09-02	17:06:31.969	244.50453668	5868.10888	1662138391.969	0	899	2.6962521426	2.7327061487	462.48252056	470.0609512	1.4736955868	734.83953857	23.322412491	-1.188085556	30.414201736	19.136039734	0	0	0	0	0
2586	2022-09-02	17:06:32.875	244.50454718	5868.109132	1662138392.876	0	899	2.6962521426	2.7327061487	461.32642504	468.88591142	1.4736955868	734.84480821	23.322412491	-1.2663422641	30.414201736	19.128169837	0	0	0	0	0
2587	2022-09-02	17:06:33.802	244.50455789	5868.109389	1662138393.802	0	899	2.6938882983	2.7327825332	461.32642504	469.40057013	1.5723007236	734.85071852	23.322412491	-1.2263192688	30.414201736	19.117550048	0	0	0	0	0
2588	2022-09-02	17:06:34.742	244.50456877	5868.109651	1662138394.742	0	899	2.6939326017	2.7328277459	460.65021254	468.71257861	1.5723114695	734.84682682	23.324202721	-1.1797101963	30.414201736	19.111542834	0	0	0	0	0
2589	2022-09-02	17:06:35.677	244.50457959	5868.10991	1662138395.677	0	899	2.6951360664	2.7315566086	460.66754888	468.21242145	1.4729623834	734.85021286	23.328699112	-1.1829439196	30.414201736	19.119642523	0	0	0	0	0
2590	2022-09-02	17:06:36.571	244.50458994	5868.110159	1662138396.571	0	899	2.6951360664	2.7315566086	461.85965459	469.42405162	1.4729623834	734.84482478	23.328699112	-1.183795449	30.414201736	19.129797298	0	0	0	0	0
2591	2022-09-02	17:06:37.489	244.50460057	5868.110414	1662138397.489	0	899	2.7012715389	2.738964804	461.85965459	469.67132902	1.5203121387	734.85732365	23.328699112	-1.2579777051	30.414201736	19.12945352	0	0	0	0	0
2592	2022-09-02	17:06:38.401	244.50461113	5868.110667	1662138398.402	0	899	2.7012715389	2.738964804	461.3873318	469.19101759	1.5203121387	734.85841137	23.328699112	-1.6487115622	30.414201736	19.128837585	0	0	0	0	0
2593	2022-09-02	17:06:39.312	244.50462168	5868.11092	1662138399.313	0	899	2.7010856852	2.7387301588	461.39203948	469.18621178	1.5184742763	734.84643393	23.329918198	-1.3186104913	30.414201736	19.126209663	0	0	0	0	0
2594	2022-09-02	17:06:40.255	244.50463258	5868.111182	1662138400.255	0	899	2.7012129416	2.7388599361	461.32664403	469.11986678	1.5185040076	734.83008136	23.335046768	-1.1897132397	30.414201736	19.115154266	0	0	0	0	0
2595	2022-09-02	17:06:41.178	244.50464328	5868.111439	1662138401.179	0	899	2.7034333232	2.7392547596	461.32664403	468.73480744	1.4446612599	734.84547071	23.335046768	-1.3730452171	30.414201736	19.087420116	0	0	0	0	0
2596	2022-09-02	17:06:42.109	244.50465405	5868.111697	1662138402.11	0	899	2.7034333232	2.7392547596	461.01234019	468.41545638	1.4446612599	734.8326703	23.335046768	-1.179947257	30.414201736	19.075901031	0	0	0	0	0
2597	2022-09-02	17:06:43.039	244.5046648	5868.111955	1662138403.039	0	899	2.7017946476	2.7402965875	461.01234019	468.97592049	1.5521743312	734.82211364	23.335046768	-1.1609328109	30.414201736	19.089923758	0	0	0	0	0
2598	2022-09-02	17:06:43.979	244.50467568	5868.112216	1662138403.979	0	899	2.7017946476	2.7402965875	461.87704167	469.85555892	1.5521743312	734.82962905	23.335046768	-1.3317179159	30.414201736	19.078133514	0	0	0	0	0
2599	2022-09-02	17:06:44.877	244.50468608	5868.112466	1662138404.877	0	899	2.7049754731	2.7415304988	461.88723015	469.45239416	1.4730227941	734.83182834	23.337682396	-1.335867926	30.414201736	19.099101553	0	0	0	0	0
2600	2022-09-02	17:06:45.786	244.50469661	5868.112719	1662138405.787	0	899	2.7050669526	2.7416237354	461.00247001	468.55325056	1.4730434979	734.8244924	23.341363907	-1.2069814647	30.414201736	19.132400715	0	0	0	0	0
2601	2022-09-02	17:06:46.663	244.50470675	5868.112962	1662138406.663	0	899	2.7099111915	2.7467263211	461.00247001	468.59313178	1.4806976928	734.85113525	23.341363907	-1.2271492481	30.414201736	19.128837585	0	0	0	0	0
2602	2022-09-02	17:06:47.569	244.50471725	5868.113214	1662138407.57	0	899	2.7099111915	2.7467263211	462.18760583	469.79778153	1.4806976928	734.84146462	23.341363907	-1.2255108151	30.414201736	19.129471899	0	0	0	0	0
2603	2022-09-02	17:06:48.464	244.5047276	5868.113462	1662138408.465	0	899	2.7103365056	2.7488661565	462.18760583	470.15199624	1.5484491006	734.826395	23.341363907	-1.1964717306	30.414201736	19.133507268	0	0	0	0	0
2604	2022-09-02	17:06:49.357	244.50473793	5868.11371	1662138409.357	0	899	2.7103594355	2.7488895497	461.96100487	469.92151897	1.5484545452	734.8335252	23.342284891	-1.1989617032	30.414201736	19.13270896	0	0	0	0	0
2605	2022-09-02	17:06:50.219	244.50474791	5868.11395	1662138410.219	0	899	2.7078210419	2.7450529951	461.98304823	469.6821835	1.4983750803	734.83849613	23.347986221	-1.3166701794	30.414201736	19.129919052	0	0	0	0	0
2606	2022-09-02	17:06:51.138	244.50475854	5868.114205	1662138411.138	0	899	2.7078210419	2.7450529951	461.00324538	468.68605184	1.4983750803	734.8404541	23.347986221	-1.2964485197	30.414201736	19.130557168	0	0	0	0	0
2607	2022-09-02	17:06:52.075	244.5047694	5868.114466	1662138412.076	0	899	2.7029436335	2.7396078195	461.00324538	468.58225158	1.4784583867	734.83670468	23.347986221	-1.2133626938	30.414201736	19.130638123	0	0	0	0	0
2608	2022-09-02	17:06:52.973	244.50477979	5868.114715	1662138412.974	0	899	2.7029436335	2.7396078195	462.63145278	470.23722711	1.4784583867	734.83550581	23.347986221	-1.1459067373	30.414201736	19.138208579	0	0	0	0	0
2609	2022-09-02	17:06:53.855	244.50479	5868.11496	1662138413.856	0	899	2.7040476773	2.7415238811	462.63145278	470.40298049	1.5101462649	734.8354092	23.347986221	-1.1654278119	30.414201736	19.1387403	0	0	0	0	0
2610	2022-09-02	17:06:54.796	244.50480089	5868.115221	1662138414.797	0	899	2.7040917131	2.7415687844	459.903751	467.6295105	1.5101564863	734.83677663	23.34975907	-1.1811222754	30.414201736	19.138458593	0	0	0	0	0
2611	2022-09-02	17:06:55.719	244.50481156	5868.115478	1662138415.719	0	899	2.704945075	2.7433013447	459.92089064	467.82622395	1.5446080776	734.84946669	23.354211807	-1.1858219319	30.414201736	19.138916963	0	0	0	0	0
2612	2022-09-02	17:06:56.617	244.50482196	5868.115727	1662138416.617	0	899	2.704945075	2.7433013447	461.69694857	469.6328096	1.5446080776	734.84049937	23.354211807	-1.3010188657	30.414201736	19.12205374	0	0	0	0	0
2613	2022-09-02	17:06:57.503	244.50483221	5868.115973	1662138417.503	0	899	2.7034521216	2.7428439932	461.69694857	469.85224195	1.5865763024	734.84379527	23.354211807	-1.4441554365	30.414201736	19.098321599	0	0	0	0	0
2614	2022-09-02	17:06:58.401	244.5048426	5868.116223	1662138418.401	0	899	2.7034521216	2.7428439932	462.0261217	470.1872295	1.5865763024	734.83314524	23.354211807	-1.1473941803	30.414201736	19.138921738	0	0	0	0	0
2615	2022-09-02	17:06:59.334	244.5048534	5868.116482	1662138419.334	0	899	2.7112157116	2.7498506234	462.03219382	470.01312535	1.5521235091	734.84114449	23.355782149	-1.1719491466	30.414201736	19.135468237	0	0	0	0	0
2616	2022-09-02	17:07:00.230	244.50486377	5868.116731	1662138420.23	0	899	2.7113362089	2.7499735617	461.62298283	469.59699568	1.5521521811	734.83361816	23.360620499	-1.1506495476	30.414201736	19.140361786	0	0	0	0	0
2617	2022-09-02	17:07:01.221	244.50487525	5868.117006	1662138421.222	0	899	2.7131014306	2.7509662914	461.62298283	469.43200338	1.5205704617	734.83725319	23.360620499	-1.5230050055	30.414201736	19.118857567	0	0	0	0	0
2618	2022-09-02	17:07:02.177	244.50488631	5868.117271	1662138422.177	0	899	2.7131014306	2.7509662914	460.3483855	468.13584439	1.5205704617	734.82656557	23.360620499	-1.2359989242	30.414201736	19.134704312	0	0	0	0	0
2619	2022-09-02	17:07:03.095	244.50489694	5868.117527	1662138423.096	0	899	2.7130327201	2.7512555107	460.3483855	468.20987449	1.5347827885	734.83809192	23.360620499	-1.3914129639	30.414201736	19.132980385	0	0	0	0	0
2620	2022-09-02	17:07:04.033	244.5049078	5868.117787	1662138424.034	0	899	2.7130327201	2.7512555107	462.93639902	470.84208419	1.5347827885	734.82267711	23.360620499	-1.2021739072	30.414201736	19.136176646	0	0	0	0	0
2621	2022-09-02	17:07:04.948	244.50491839	5868.118041	1662138424.949	0	899	2.7097631751	2.7474606047	462.94895524	470.75530973	1.5157784189	734.82564156	23.363861425	-1.1490326433	30.414201736	19.137664555	0	0	0	0	0
2622	2022-09-02	17:07:05.867	244.50492902	5868.118296	1662138425.867	0	899	2.7098427823	2.7475417861	463.88333547	471.70554282	1.5157969282	734.83233845	23.367059708	-1.185110509	30.414201736	19.137868919	0	0	0	0	0
2623	2022-09-02	17:07:06.815	244.50494	5868.11856	1662138426.816	0	899	2.7124580305	2.7502923134	463.88333547	471.7261029	1.5197148456	734.8387815	23.367059708	-1.1978946316	30.414201736	19.135452839	0	0	0	0	0
2624	2022-09-02	17:07:07.783	244.5049512	5868.118829	1662138427.784	0	899	2.7124580305	2.7502923134	460.60845386	468.39585363	1.5197148456	734.83654421	23.367059708	-1.2019045045	30.414201736	19.132927598	0	0	0	0	0
2625	2022-09-02	17:07:08.697	244.50496178	5868.119083	1662138428.698	0	899	2.7102089798	2.7477671976	460.60845386	468.34530046	1.5100123427	734.82056109	23.367059708	-1.1942943492	30.414201736	19.132933358	0	0	0	0	0
2626	2022-09-02	17:07:09.612	244.50497237	5868.119337	1662138429.613	0	899	2.7102960306	2.7478559633	459.7423499	467.46475337	1.5100325028	734.82367671	23.370556497	-1.1876651712	30.414201736	19.132737078	0	0	0	0	0
2627	2022-09-02	17:07:10.545	244.50498316	5868.119596	1662138430.545	0	899	2.7178761418	2.7568841214	459.75367153	467.75245232	1.5631130901	734.82816663	23.373498917	-1.1715826657	30.414201736	19.133714651	0	0	0	0	0
2628	2022-09-02	17:07:11.470	244.50499387	5868.119853	1662138431.47	0	899	2.7178761418	2.7568841214	461.614136	469.6452851	1.5631130901	734.8354375	23.373498917	-1.1473941803	30.414201736	19.137121201	0	0	0	0	0
2629	2022-09-02	17:07:12.417	244.50500484	5868.120116	1662138432.418	0	899	2.7200589537	2.756784506	461.614136	469.16795608	1.471705699	734.83633483	23.373498917	-1.4853210165	30.414201736	19.123526605	0	0	0	0	0
2630	2022-09-02	17:07:13.408	244.50501631	5868.120391	1662138433.409	0	899	2.7200589537	2.756784506	460.79890819	468.33938793	1.471705699	734.83790962	23.373498917	-1.216779671	30.414201736	19.134411313	0	0	0	0	0
2631	2022-09-02	17:07:14.338	244.50502707	5868.12065	1662138434.339	0	899	2.7226973344	2.7610641485	460.79906874	468.66987195	1.5350930163	734.83808343	23.37354055	-1.1425543652	30.414201736	19.140218697	0	0	0	0	0
2632	2022-09-02	17:07:15.230	244.50503738	5868.120897	1662138435.23	0	899	2.722853516	2.7612234587	461.31327544	469.19305279	1.5351296195	734.83384654	23.379785538	-1.1490218639	30.414201736	19.118755341	0	0	0	0	0
2633	2022-09-02	17:07:16.148	244.50504802	5868.121152	1662138436.149	0	899	2.7268325932	2.7639198025	461.31327544	468.91773141	1.4823616554	734.84455154	23.379785538	-1.1466935786	30.414201736	19.109811442	0	0	0	0	0
2634	2022-09-02	17:07:17.096	244.50505899	5868.121416	1662138437.097	0	899	2.7268325932	2.7639198025	461.84198238	469.45515375	1.4823616554	734.83992985	23.379785538	-1.1490218639	30.414201736	19.139640808	0	0	0	0	0
2635	2022-09-02	17:07:17.990	244.50506933	5868.121664	1662138437.99	0	899	2.7286161547	2.7652903017	461.84198238	469.36518822	1.4651252279	734.83206925	23.379785538	-1.176541049	30.414201736	19.137523651	0	0	0	0	0
2636	2022-09-02	17:07:18.901	244.50507988	5868.121917	1662138438.902	0	899	2.7286161547	2.7652903017	461.59989959	469.119162	1.4651252279	734.82944231	23.379785538	-1.1914378768	30.414201736	19.116561309	0	0	0	0	0
2637	2022-09-02	17:07:19.789	244.50509016	5868.122164	1662138439.79	0	899	2.7236354335	2.7619385679	461.60469952	469.47341939	1.5320599313	734.83407411	23.381028068	-1.1902845411	30.414201736	19.104617997	0	0	0	0	0
2638	2022-09-02	17:07:20.657	244.50510021	5868.122405	1662138440.658	0	899	2.723766203	2.7620719517	462.18706712	470.06587422	1.5320905088	734.81957765	23.386255264	-1.184700958	30.414201736	19.135860683	0	0	0	0	0
2639	2022-09-02	17:07:21.539	244.50511041	5868.12265	1662138441.539	0	899	2.7217530961	2.7600930661	462.18706712	470.0787835	1.5345586688	734.84443958	23.386255264	-1.1946608941	30.414201736	19.135822486	0	0	0	0	0
2640	2022-09-02	17:07:22.427	244.50512068	5868.122896	1662138442.427	0	899	2.7217530961	2.7600930661	460.66982031	468.53563012	1.5345586688	734.84920436	23.386255264	-1.1555324793	30.414201736	19.136400223	0	0	0	0	0
2641	2022-09-02	17:07:23.296	244.50513074	5868.123138	1662138443.296	0	899	2.7279865607	2.7664749515	460.66982031	468.54807369	1.5369454942	734.84387045	23.386255264	-1.1631857141	30.414201736	19.137217806	0	0	0	0	0
2642	2022-09-02	17:07:24.203	244.50514125	5868.12339	1662138444.204	0	899	2.7279865607	2.7664749515	461.26509588	469.15352951	1.5369454942	734.83844722	23.386255264	-1.1473941803	30.414201736	19.13820076	0	0	0	0	0
2643	2022-09-02	17:07:25.088	244.50515148	5868.123636	1662138445.088	0	899	2.7261067304	2.7646183392	461.28428804	469.18328201	1.5389054287	734.82297097	23.391227002	-1.208188739	30.414201736	19.138487241	0	0	0	0	0
2644	2022-09-02	17:07:25.990	244.50516192	5868.123886	1662138445.99	0	899	2.7261388894	2.7646511441	462.44988926	470.36888239	1.5389129755	734.82446289	23.392511368	-1.2031440932	30.414201736	19.134154301	0	0	0	0	0
2645	2022-09-02	17:07:26.857	244.50517196	5868.124127	1662138446.857	0	899	2.7278860789	2.7672550858	462.44988926	470.54038144	1.5716676719	734.84862796	23.392511368	-1.1610298591	30.414201736	19.136266519	0	0	0	0	0
2646	2022-09-02	17:07:27.743	244.50518222	5868.124373	1662138447.744	0	899	2.7278860789	2.7672550858	459.96641869	468.01346292	1.5716676719	734.84036639	23.392511368	-1.1712485331	30.414201736	19.116978298	0	0	0	0	0
2647	2022-09-02	17:07:28.664	244.50519287	5868.124629	1662138448.664	0	899	2.7271786085	2.7657087651	459.96641869	467.84354385	1.5390395601	734.83397387	23.392511368	-1.1794407257	30.414201736	19.127269139	0	0	0	0	0
2648	2022-09-02	17:07:29.539	244.50520301	5868.124872	1662138449.54	0	899	2.7271786085	2.7657087651	460.71809264	468.60809054	1.5390395601	734.83517153	23.392511368	-1.1783196926	30.414201736	19.133159637	0	0	0	0	0
2649	2022-09-02	17:07:30.460	244.50521367	5868.125128	1662138450.461	0	899	2.7309287765	2.7698714246	460.74143885	468.70557669	1.5531783389	734.83425519	23.398566379	-1.2035967948	30.414201736	19.133696158	0	0	0	0	0
2650	2022-09-02	17:07:31.380	244.50522431	5868.125383	1662138451.38	0	899	2.7309407096	2.7698835996	462.14080588	470.12914722	1.5531811604	734.84037569	23.39904213	-1.2361929653	30.414201736	19.139640808	0	0	0	0	0
2651	2022-09-02	17:07:32.382	244.50523591	5868.125662	1662138452.383	0	899	2.7383520369	2.7776695225	462.14080588	470.18432478	1.5637258586	734.82241801	23.39904213	-1.1734366417	30.414201736	19.139640808	0	0	0	0	0
2652	2022-09-02	17:07:33.292	244.50524644	5868.125914	1662138453.292	0	899	2.7383520369	2.7776695225	460.55659482	468.57254066	1.5637258586	734.84143511	23.39904213	-1.6804885391	30.414201736	19.073732881	0	0	0	0	0
2653	2022-09-02	17:07:34.217	244.50525715	5868.126172	1662138454.218	0	899	2.7307329987	2.7686740353	460.55823062	468.31440669	1.5138847677	734.82626969	23.399466546	-1.3723122284	30.414201736	19.103563182	0	0	0	0	0
2654	2022-09-02	17:07:35.151	244.50526795	5868.126431	1662138455.151	0	899	2.7308830916	2.7688270927	461.45731975	469.22881778	1.5139193601	734.82719169	23.405450821	-1.1490218639	30.414201736	19.139282227	0	0	0	0	0
2655	2022-09-02	17:07:36.071	244.5052786	5868.126686	1662138456.071	0	899	2.7338367406	2.7727073958	461.45731975	469.41054789	1.5487213102	734.84458954	23.405450821	-1.1502722699	30.414201736	19.139282227	0	0	0	0	0
2656	2022-09-02	17:07:36.934	244.5052886	5868.126926	1662138456.935	0	899	2.7338367406	2.7727073958	462.07606381	470.03995601	1.5487213102	734.83785425	23.405450821	-1.1589171784	30.414201736	19.139422335	0	0	0	0	0
2657	2022-09-02	17:07:37.872	244.50529946	5868.127187	1662138457.873	0	899	2.7378183289	2.7763892081	462.07606381	469.96682998	1.5347394115	734.83479804	23.405450821	-1.2960496825	30.414201736	19.134790661	0	0	0	0	0
2658	2022-09-02	17:07:38.776	244.50530992	5868.127438	1662138458.777	0	899	2.7378183289	2.7763892081	461.07116977	468.9447756	1.5347394115	734.84117804	23.405450821	-1.2783287211	30.414201736	19.132830184	0	0	0	0	0
2659	2022-09-02	17:07:39.647	244.50531999	5868.12768	1662138459.647	0	899	2.7297749788	2.7674967304	461.07478962	468.79737436	1.5057753721	734.84818738	23.406388984	-1.209751681	30.414201736	19.132648468	0	0	0	0	0
2660	2022-09-02	17:07:40.500	244.50532987	5868.127917	1662138460.501	0	899	2.7299129005	2.7676373614	459.83097088	467.53288727	1.5058070013	734.84674072	23.41189003	-1.1897132397	30.414201736	19.132078171	0	0	0	0	0
2661	2022-09-02	17:07:41.410	244.50534039	5868.128169	1662138461.41	0	899	2.73268563	2.7717193274	459.83097088	467.79287272	1.5557718026	734.85019184	23.41189003	-1.1883550685	30.414201736	19.132507438	0	0	0	0	0
2662	2022-09-02	17:07:42.276	244.50535043	5868.12841	1662138462.277	0	899	2.73268563	2.7717193274	460.64420547	468.62018833	1.5557718026	734.84935594	23.41189003	-1.1783196926	30.414201736	19.135679245	0	0	0	0	0
2663	2022-09-02	17:07:43.256	244.50536177	5868.128682	1662138463.257	0	899	2.7321476765	2.7705751023	460.64420547	468.49749143	1.5322400856	734.83778472	23.41189003	-1.2200889303	30.414201736	19.133891895	0	0	0	0	0
2664	2022-09-02	17:07:44.157	244.50537219	5868.128933	1662138464.157	0	899	2.7321476765	2.7705751023	460.07456257	467.91813698	1.5322400856	734.82415286	23.41189003	-1.2571476927	30.414201736	19.130605167	0	0	0	0	0
2665	2022-09-02	17:07:45.052	244.50538255	5868.129181	1662138465.052	0	899	2.7313350911	2.7694470299	460.09711303	467.87880669	1.5202794825	734.8323053	23.41774698	-1.1955124029	30.414201736	19.135419681	0	0	0	0	0
2666	2022-09-02	17:07:45.910	244.50539248	5868.129419	1662138465.91	0	899	2.7313489316	2.7694611449	463.67380003	471.51600355	1.5202826854	734.83753977	23.418298721	-1.3262313281	30.414201736	19.125852244	0	0	0	0	0
2667	2022-09-02	17:07:46.894	244.50540387	5868.129693	1662138466.894	0	899	2.7336644776	2.7711325211	463.67380003	471.37652602	1.4936855345	734.83026487	23.418298721	-1.3185997057	30.414201736	19.122690289	0	0	0	0	0
2668	2022-09-02	17:07:47.872	244.5054152	5868.129965	1662138467.873	0	899	2.7336644776	2.7711325211	461.86838327	469.54111698	1.4936855345	734.82632143	23.418298721	-1.1563733137	30.414201736	19.133108556	0	0	0	0	0
2669	2022-09-02	17:07:48.719	244.50542499	5868.1302	1662138468.719	0	899	2.7322202708	2.7702943004	461.86838327	469.66970629	1.5183027883	734.83443507	23.418298721	-1.1698795928	30.414201736	19.133878708	0	0	0	0	0
2670	2022-09-02	17:07:49.634	244.50543559	5868.130454	1662138469.635	0	899	2.7322407948	2.770315231	461.27397131	469.06527899	1.5183075302	734.81043774	23.419116633	-1.1854123493	30.414201736	19.134513261	0	0	0	0	0
2671	2022-09-02	17:07:50.589	244.50544664	5868.130719	1662138470.59	0	899	2.7362973526	2.7739777692	461.29590562	468.99525351	1.5006111683	734.82641278	23.424798965	-1.1555324793	30.414201736	19.138921738	0	0	0	0	0
2672	2022-09-02	17:07:51.483	244.50545699	5868.130968	1662138471.484	0	899	2.7362973526	2.7739777692	460.96570061	468.65953715	1.5006111683	734.83426611	23.424798965	-1.2063562909	30.414201736	19.130808016	0	0	0	0	0
2673	2022-09-02	17:07:52.418	244.50546781	5868.131227	1662138472.419	0	899	2.7360601261	2.7740366584	460.96570061	468.72084983	1.5123717774	734.82665975	23.424798965	-1.2101074189	30.414201736	19.127618979	0	0	0	0	0
2674	2022-09-02	17:07:53.348	244.50547856	5868.131486	1662138473.348	0	899	2.7360601261	2.7740366584	463.35056989	471.14584144	1.5123717774	734.82950617	23.424798965	-1.4957121611	30.414201736	19.102550507	0	0	0	0	0
2675	2022-09-02	17:07:54.253	244.50548904	5868.131737	1662138474.253	0	899	2.7437554722	2.7815382174	463.35397617	471.08759789	1.5005965122	734.83198275	23.425677508	-1.2987121296	30.414201736	19.120708567	0	0	0	0	0
2676	2022-09-02	17:07:55.181	244.50549979	5868.131995	1662138475.182	0	899	2.74389252	2.7816779479	462.46031171	470.17918068	1.5006276761	734.83700703	23.431116104	-1.4615314007	30.414201736	19.112272263	0	0	0	0	0
2677	2022-09-02	17:07:56.105	244.50551047	5868.132251	1662138476.105	0	899	2.7402114906	2.7782536009	462.46031171	470.24223825	1.5126838458	734.83927341	23.431116104	-1.3246360283	30.414201736	19.113656404	0	0	0	0	0
2678	2022-09-02	17:07:57.000	244.50552084	5868.1325	1662138477.001	0	899	2.7402114906	2.7782536009	461.63026154	469.39822064	1.5126838458	734.84088135	23.431116104	-1.4875738621	30.414201736	19.115154266	0	0	0	0	0
2679	2022-09-02	17:07:57.905	244.50553132	5868.132752	1662138477.906	0	899	2.7483162569	2.7868906317	461.63026154	469.48392842	1.5290948455	734.82789784	23.431116104	-1.551537475	30.414201736	19.109001438	0	0	0	0	0
2680	2022-09-02	17:07:58.898	244.50554281	5868.133027	1662138478.899	0	899	2.7483162569	2.7868906317	461.01889783	468.86216364	1.5290948455	734.81446202	23.431116104	-1.2804630079	30.414201736	19.125409284	0	0	0	0	0
2681	2022-09-02	17:07:59.823	244.50555352	5868.133284	1662138479.824	0	899	2.7418491804	2.781240033	461.03216028	469.06111703	1.5646325588	734.83690921	23.434553879	-1.35866585	30.414201736	19.125862273	0	0	0	0	0
2682	2022-09-02	17:08:00.674	244.50556336	5868.133521	1662138480.674	0	899	2.7419239905	2.7813163711	462.52751618	470.5826078	1.5646503092	734.83411372	23.437524796	-1.4636764842	30.414201736	19.12357732	0	0	0	0	0
2683	2022-09-02	17:08:01.591	244.50557397	5868.133775	1662138481.591	0	899	2.7466569967	2.7838746946	462.52751618	470.12350941	1.4769142383	734.83454137	23.437524796	-1.1919445431	30.414201736	19.134868407	0	0	0	0	0
2684	2022-09-02	17:08:02.516	244.50558469	5868.134032	1662138482.517	0	899	2.7466569967	2.7838746946	461.37846238	468.95558494	1.4769142383	734.82769897	23.437524796	-1.1461977588	30.414201736	19.136538183	0	0	0	0	0
2685	2022-09-02	17:08:03.418	244.50559513	5868.134283	1662138483.419	0	899	2.7424899923	2.7827469987	461.37846238	469.588747	1.5981708654	734.82977497	23.437524796	-1.1476313223	30.414201736	19.13885973	0	0	0	0	0
2686	2022-09-02	17:08:04.325	244.50560561	5868.134535	1662138484.325	0	899	2.7424899923	2.7827469987	459.8162566	467.99874157	1.5981708654	734.81527649	23.437524796	-1.1832026243	30.414201736	19.129558563	0	0	0	0	0
2687	2022-09-02	17:08:05.240	244.5056162	5868.134789	1662138485.24	0	899	2.7541764613	2.7914591402	459.83102441	467.37524392	1.4754730768	734.82670907	23.441362735	-1.1962885107	30.414201736	19.131976955	0	0	0	0	0
2688	2022-09-02	17:08:06.194	244.50562725	5868.135054	1662138486.194	0	899	2.7542422568	2.7915262017	460.40314353	467.95682577	1.4754877333	734.82466701	23.443964005	-1.179947257	30.414201736	19.134599686	0	0	0	0	0
2689	2022-09-02	17:08:07.125	244.50563802	5868.135312	1662138487.125	0	899	2.7496482847	2.7867492598	460.40314353	467.93224551	1.4707636379	734.82379918	23.443964005	-1.1563948053	30.414201736	19.138438951	0	0	0	0	0
2690	2022-09-02	17:08:07.971	244.50564782	5868.135548	1662138487.972	0	899	2.7496482847	2.7867492598	460.75271956	468.28753826	1.4707636379	734.81320089	23.443964005	-1.1506603238	30.414201736	19.139142725	0	0	0	0	0
2691	2022-09-02	17:08:08.917	244.50565876	5868.13581	1662138488.917	0	899	2.746284112	2.7865010968	460.75271956	468.93234189	1.5944310508	734.83036349	23.443964005	-1.1522772312	30.414201736	19.138561249	0	0	0	0	0
2692	2022-09-02	17:08:09.891	244.50567003	5868.136081	1662138489.891	0	899	2.7463948549	2.7866141457	461.00066792	469.18483168	1.5944577855	734.84290925	23.448354898	-1.1511777363	30.414201736	19.111560089	0	0	0	0	0
2693	2022-09-02	17:08:10.792	244.50568047	5868.136331	1662138490.793	0	899	2.7523769435	2.7907896163	461.00880487	468.80736876	1.5205576239	734.83176205	23.450464249	-1.1770585104	30.414201736	19.099781352	0	0	0	0	0
2694	2022-09-02	17:08:11.713	244.50569113	5868.136587	1662138491.714	0	899	2.7523769435	2.7907896163	461.35057413	469.15491949	1.5205576239	734.8296816	23.450464249	-1.1715826515	30.414201736	19.128473901	0	0	0	0	0
2695	2022-09-02	17:08:12.611	244.50570152	5868.136836	1662138492.611	0	899	2.7482254443	2.7857353011	461.35057413	468.9825148	1.4875138305	734.82879639	23.450464249	-1.1492051131	30.414201736	19.139014844	0	0	0	0	0
2696	2022-09-02	17:08:13.513	244.50571197	5868.137087	1662138493.514	0	899	2.7482254443	2.7857353011	461.71351842	469.35146314	1.4875138305	734.8288845	23.450464249	-1.1530748882	30.414201736	19.138504003	0	0	0	0	0
2697	2022-09-02	17:08:14.424	244.50572251	5868.13734	1662138494.425	0	899	2.7538422668	2.7928009174	461.71351842	469.63111868	1.5410594138	734.82476807	23.450464249	-1.2125003338	30.414201736	19.134239197	0	0	0	0	0
2698	2022-09-02	17:08:15.372	244.50573348	5868.137604	1662138495.373	0	899	2.753986158	2.7929477027	460.58537284	468.48380187	1.541092897	734.81235651	23.456153857	-1.1512100633	30.414201736	19.133209431	0	0	0	0	0
2699	2022-09-02	17:08:16.299	244.5057442	5868.137861	1662138496.299	0	899	2.7530571709	2.7911306822	460.58779137	468.30832674	1.5069478225	734.83077821	23.456781387	-1.1457666159	30.414201736	19.119115829	0	0	0	0	0
2700	2022-09-02	17:08:17.144	244.50575398	5868.138096	1662138497.144	0	899	2.7530571709	2.7911306822	461.84708413	469.58872821	1.5069478225	734.81866778	23.456781387	-1.157753001	30.414201736	19.137612766	0	0	0	0	0
2701	2022-09-02	17:08:17.984	244.50576372	5868.138329	1662138497.985	0	899	2.7510951227	2.7886915988	461.84708413	469.49692106	1.4893683026	734.82550049	23.456781387	-1.2238940001	30.414201736	19.135320663	0	0	0	0	0
2702	2022-09-02	17:08:18.828	244.50577348	5868.138564	1662138498.829	0	899	2.7510951227	2.7886915988	462.85541529	470.52195379	1.4893683026	734.80069435	23.456781387	-1.2030362404	30.414201736	19.132858554	0	0	0	0	0
2703	2022-09-02	17:08:19.723	244.50578383	5868.138812	1662138499.723	0	899	2.7565836772	2.795788856	462.86703087	470.84682136	1.5491537555	734.81714635	23.459780598	-1.1919337156	30.414201736	19.132772888	0	0	0	0	0
2704	2022-09-02	17:08:20.683	244.50579494	5868.139079	1662138500.683	0	899	2.7566715317	2.795878487	461.81132099	469.77301846	1.5491742869	734.82592652	23.463251114	-1.1832026243	30.414201736	19.133869184	0	0	0	0	0
2705	2022-09-02	17:08:21.609	244.50580567	5868.139336	1662138501.61	0	899	2.7523706336	2.789821151	461.81132099	469.42724367	1.4829855316	734.82893786	23.463251114	-1.182146269	30.414201736	19.134513211	0	0	0	0	0
2706	2022-09-02	17:08:22.542	244.50581647	5868.139595	1662138502.543	0	899	2.7523706336	2.789821151	460.41899744	468.01195874	1.4829855316	734.81920295	23.463251114	-1.1645762218	30.414201736	19.139412394	0	0	0	0	0
2707	2022-09-02	17:08:23.480	244.50582733	5868.139856	1662138503.481	0	899	2.7556760144	2.7941815096	460.41899744	468.21708545	1.5223816931	734.83207854	23.463251114	-1.1528700022	30.414201736	19.137861757	0	0	0	0	0
2708	2022-09-02	17:08:24.424	244.50583825	5868.140118	1662138504.425	0	899	2.7556760144	2.7941815096	462.1954077	470.02358265	1.5223816931	734.8190057	23.463251114	-1.1490218639	30.414201736	19.139282227	0	0	0	0	0
2709	2022-09-02	17:08:25.306	244.50584846	5868.140363	1662138505.307	0	899	2.7528692927	2.7902213084	462.21742181	469.81855485	1.4788728878	734.82426887	23.46894335	-1.1790526679	30.414201736	19.116148993	0	0	0	0	0
2710	2022-09-02	17:08:26.203	244.50585884	5868.140612	1662138506.204	0	899	2.7528912617	2.7902437012	461.10331681	468.68615405	1.4788777959	734.82618804	23.469812393	-1.1587878466	30.414201736	19.139282227	0	0	0	0	0
2711	2022-09-02	17:08:27.101	244.50586922	5868.140861	1662138507.101	0	899	2.7524999938	2.7904541306	461.10331681	468.80975406	1.5025872017	734.81816091	23.469812393	-1.1546162335	30.414201736	19.13774239	0	0	0	0	0
2712	2022-09-02	17:08:27.948	244.50587904	5868.141097	1662138507.949	0	899	2.7524999938	2.7904541306	461.39347573	469.10476241	1.5025872017	734.81715767	23.469812393	-1.1494422488	30.414201736	19.137644509	0	0	0	0	0
2713	2022-09-02	17:08:28.849	244.50588947	5868.141347	1662138508.85	0	899	2.7599736058	2.7986982394	461.39347573	469.24039917	1.5285748088	734.8206492	23.469812393	-1.1481487569	30.414201736	19.139614888	0	0	0	0	0
2714	2022-09-02	17:08:29.707	244.5058994	5868.141586	1662138509.708	0	899	2.7600431051	2.7987691251	463.07684457	470.95248096	1.528590816	734.82158494	23.472554529	-1.1490218639	30.414201736	19.139238155	0	0	0	0	0
2715	2022-09-02	17:08:30.614	244.50590988	5868.141837	1662138510.614	0	899	2.7616651188	2.7997214707	463.09128751	470.82602471	1.501646749	734.8188234	23.47628212	-1.163509061	30.414201736	19.138334451	0	0	0	0	0
2716	2022-09-02	17:08:31.591	244.50592119	5868.142109	1662138511.591	0	899	2.7616651188	2.7997214707	462.31571258	470.03749582	1.501646749	734.83393021	23.47628212	-1.2271492481	30.414201736	19.138921738	0	0	0	0	0
2717	2022-09-02	17:08:32.526	244.50593203	5868.142369	1662138512.527	0	899	2.7552646162	2.7929828067	462.31571258	469.98651437	1.4918942569	734.82043174	23.47628212	-1.1726929289	30.414201736	19.136393326	0	0	0	0	0
2718	2022-09-02	17:08:33.446	244.50594266	5868.142624	1662138513.446	0	899	2.7552646162	2.7929828067	460.60243607	468.24481095	1.4918942569	734.79682973	23.47628212	-1.1522772312	30.414201736	19.137479782	0	0	0	0	0
2719	2022-09-02	17:08:34.311	244.50595267	5868.142864	1662138514.311	0	899	2.7522600518	2.7902135567	460.60243607	468.30104659	1.5026917374	734.82864077	23.47628212	-1.2089325197	30.414201736	19.134695053	0	0	0	0	0
2720	2022-09-02	17:08:35.210	244.50596309	5868.143114	1662138515.211	0	899	2.7523716086	2.7903273005	461.82829993	469.5475321	1.5027170679	734.82253523	23.480696053	-1.2063455203	30.414201736	19.135851715	0	0	0	0	0
2721	2022-09-02	17:08:36.096	244.50597334	5868.14336	1662138516.097	0	899	2.7600092861	2.7985657782	461.83577218	469.65591286	1.5220098036	734.818958	23.482629776	-1.154573105	30.414201736	19.139597886	0	0	0	0	0
2722	2022-09-02	17:08:36.937	244.50598308	5868.143594	1662138516.938	0	899	2.7600092861	2.7985657782	461.04266191	468.84937307	1.5220098036	734.82313184	23.482629776	-1.3709971684	30.414201736	19.138734818	0	0	0	0	0
2723	2022-09-02	17:08:37.836	244.50599348	5868.143844	1662138517.837	0	899	2.7603529045	2.8000747846	461.04266191	469.08504072	1.5671682334	734.8164875	23.482629776	-1.3899254009	30.414201736	19.136037978	0	0	0	0	0
2724	2022-09-02	17:08:38.779	244.5060044	5868.144106	1662138518.78	0	899	2.7603529045	2.8000747846	461.64284438	469.6956927	1.5671682334	734.82501221	23.482629776	-1.176692009	30.414201736	19.131719589	0	0	0	0	0
2725	2022-09-02	17:08:39.697	244.50601502	5868.144361	1662138519.698	0	899	2.7666065165	2.805008448	461.6514042	469.41837653	1.512426747	734.81372272	23.484845837	-1.1832888576	30.414201736	19.130867952	0	0	0	0	0
2726	2022-09-02	17:08:40.558	244.50602498	5868.144599	1662138520.558	0	899	2.766716907	2.8051210169	462.15503227	469.93060901	1.5124518451	734.81999641	23.489191055	-1.201667353	30.414201736	19.130643529	0	0	0	0	0
2727	2022-09-02	17:08:41.426	244.50603502	5868.144841	1662138521.426	0	899	2.7720990863	2.8120092293	462.15503227	470.2207139	1.5679131288	734.82211526	23.489191055	-1.1977221713	30.414201736	19.131254057	0	0	0	0	0
2728	2022-09-02	17:08:42.296	244.50604509	5868.145082	1662138522.296	0	899	2.7720990863	2.8120092293	461.90148738	469.96274405	1.5679131288	734.82259546	23.489191055	-1.1815749407	30.414201736	19.130998611	0	0	0	0	0
2729	2022-09-02	17:08:43.213	244.50605572	5868.145337	1662138523.214	0	899	2.7687144006	2.8100987616	461.90148738	470.2716961	1.6269347103	734.82334001	23.489191055	-1.1524927829	30.414201736	19.138110496	0	0	0	0	0
2730	2022-09-02	17:08:44.150	244.50606655	5868.145597	1662138524.15	0	899	2.7687154848	2.8100998688	461.44098841	469.80285372	1.6269349753	734.83141928	23.489233699	-1.1519969647	30.414201736	19.136480862	0	0	0	0	0
2731	2022-09-02	17:08:45.109	244.50607766	5868.145864	1662138525.11	0	899	2.7667939403	2.8061055749	461.46568527	469.41345742	1.5476492798	734.81548749	23.495630264	-1.176692009	30.414201736	19.138561249	0	0	0	0	0
2732	2022-09-02	17:08:45.983	244.50608777	5868.146106	1662138525.983	0	899	2.7667939403	2.8061055749	461.18304409	469.12594834	1.5476492798	734.80837103	23.495630264	-1.2481039984	30.414201736	19.12693558	0	0	0	0	0
2733	2022-09-02	17:08:46.900	244.50609838	5868.146361	1662138526.9	0	899	2.7641777461	2.8040329846	461.18304409	469.24375929	1.5702100394	734.82529798	23.495630264	-1.2251228094	30.414201736	19.130469354	0	0	0	0	0
2734	2022-09-02	17:08:47.822	244.50610905	5868.146617	1662138527.822	0	899	2.7641777461	2.8040329846	462.06097649	470.1370365	1.5702100394	734.8245025	23.495630264	-1.179753283	30.414201736	19.136879523	0	0	0	0	0
2735	2022-09-02	17:08:48.711	244.50611935	5868.146864	1662138528.712	0	899	2.7618138573	2.8027227797	462.06097649	470.35832843	1.6124763393	734.8112987	23.495630264	-1.1524280989	30.414201736	19.138692553	0	0	0	0	0
2736	2022-09-02	17:08:49.565	244.50612924	5868.147102	1662138529.566	0	899	2.7618551471	2.8027649392	461.36418924	469.64908122	1.6124863658	734.80452865	23.497258407	-1.1506495476	30.414201736	19.138832926	0	0	0	0	0
2737	2022-09-02	17:08:50.450	244.50613947	5868.147347	1662138530.45	0	899	2.7622065142	2.798741215	461.38287893	468.77864918	1.442109594	734.82389538	23.502099991	-1.1506495476	30.414201736	19.139640808	0	0	0	0	0
2738	2022-09-02	17:08:51.375	244.50615017	5868.147604	1662138531.375	0	899	2.7622065142	2.798741215	461.59975107	468.99899769	1.442109594	734.81727246	23.502099991	-1.1493344299	30.414201736	19.130371713	0	0	0	0	0
2739	2022-09-02	17:08:52.286	244.50616073	5868.147857	1662138532.287	0	899	2.7646635813	2.8054560839	461.59975107	469.85661248	1.6063209725	734.82597301	23.502099991	-1.1538185639	30.414201736	19.135774688	0	0	0	0	0
2740	2022-09-02	17:08:53.171	244.50617096	5868.148103	1662138533.171	0	899	2.7646635813	2.8054560839	462.10744169	470.3733844	1.6063209725	734.82182666	23.502099991	-1.1506495476	30.414201736	19.139282227	0	0	0	0	0
2741	2022-09-02	17:08:54.033	244.50618095	5868.148343	1662138534.034	0	899	2.7687572827	2.8078538448	462.10744169	470.01696633	1.5382237986	734.81868395	23.502099991	-1.44688251	30.414201736	19.112805524	0	0	0	0	0
2742	2022-09-02	17:08:54.963	244.50619171	5868.148601	1662138534.964	0	899	2.7688171937	2.8079149586	462.55480809	470.47206242	1.5382376426	734.80748461	23.504456514	-1.4993231541	30.414201736	19.10833355	0	0	0	0	0
2743	2022-09-02	17:08:55.839	244.50620185	5868.148844	1662138535.84	0	899	2.7654108383	2.8030730498	462.57072637	470.2061383	1.4843176649	734.82562458	23.508569717	-1.2259851181	30.414201736	19.129553157	0	0	0	0	0
2744	2022-09-02	17:08:56.744	244.50621233	5868.149096	1662138536.745	0	899	2.7654108383	2.8030730498	462.61302492	470.24913506	1.4843176649	734.81846366	23.508569717	-1.2044699113	30.414201736	19.128684795	0	0	0	0	0
2745	2022-09-02	17:08:57.677	244.50622311	5868.149355	1662138537.677	0	899	2.7740876555	2.8120698452	462.61302492	470.29004109	1.4921392372	734.81408126	23.508569717	-1.2120584652	30.414201736	19.125519923	0	0	0	0	0
2746	2022-09-02	17:08:58.551	244.50623323	5868.149598	1662138538.551	0	899	2.7740876555	2.8120698452	461.56966028	469.22936191	1.4921392372	734.81130557	23.508569717	-1.4707583655	30.414201736	19.11999686	0	0	0	0	0
2747	2022-09-02	17:08:59.505	244.50624427	5868.149863	1662138539.505	0	899	2.7712149221	2.8086688042	461.57657695	469.1374012	1.4731662595	734.81532055	23.510360756	-1.5448112172	30.414201736	19.130041918	0	0	0	0	0
2748	2022-09-02	17:09:00.384	244.50625444	5868.150107	1662138540.384	0	899	2.771333198	2.8087893526	463.1629797	470.74992681	1.4731924121	734.84014893	23.515008926	-1.1864578724	30.414201736	19.137840271	0	0	0	0	0
2749	2022-09-02	17:09:01.303	244.50626509	5868.150362	1662138541.304	0	899	2.7778590922	2.8156164463	463.1629797	470.79309179	1.4814381154	734.82161283	23.515008926	-1.1836553409	30.414201736	19.136600494	0	0	0	0	0
2750	2022-09-02	17:09:02.255	244.5062761	5868.150626	1662138542.255	0	899	2.7778590922	2.8156164463	461.22492457	468.82310928	1.4814381154	734.83066099	23.515008926	-1.1713024046	30.414201736	19.115527462	0	0	0	0	0
2751	2022-09-02	17:09:03.168	244.50628668	5868.15088	1662138543.169	0	899	2.7717174713	2.8119954635	461.22492457	469.34991233	1.582372229	734.81674457	23.515008926	-1.1638540124	30.414201736	19.136226364	0	0	0	0	0
2752	2022-09-02	17:09:04.053	244.50629692	5868.151126	1662138544.054	0	899	2.7717174713	2.8119954635	461.52452862	469.65479424	1.582372229	734.83124588	23.515008926	-1.1945961714	30.414201736	19.13820076	0	0	0	0	0
2753	2022-09-02	17:09:04.986	244.50630771	5868.151385	1662138544.986	0	899	2.7730711218	2.8130167678	461.53816387	469.59743226	1.5687458261	734.8283744	23.518540073	-1.3937951311	30.414201736	19.105346667	0	0	0	0	0
2754	2022-09-02	17:09:05.907	244.50631838	5868.151641	1662138545.908	0	899	2.7731428359	2.8130899509	461.00861552	469.05872517	1.5687627013	734.84341896	23.521356583	-1.4440260376	30.414201736	19.122881289	0	0	0	0	0
2755	2022-09-02	17:09:06.828	244.50632904	5868.151897	1662138546.829	0	899	2.7773166155	2.8161852307	461.00861552	468.8289449	1.5247312668	734.82155058	23.521356583	-1.5813957098	30.414201736	19.10233101	0	0	0	0	0
2756	2022-09-02	17:09:07.723	244.50633939	5868.152145	1662138547.723	0	899	2.7773166155	2.8161852307	459.29758971	467.08889406	1.5247312668	734.8268946	23.521356583	-1.6582295942	30.414201736	19.081775867	0	0	0	0	0
2757	2022-09-02	17:09:08.683	244.5063505	5868.152412	1662138548.683	0	899	2.7759900115	2.8141758432	459.29758971	466.95530317	1.4990167222	734.82801344	23.521356583	-1.5996987362	30.414201736	19.072951841	0	0	0	0	0
2758	2022-09-02	17:09:09.611	244.50636124	5868.15267	1662138549.611	0	899	2.7760682708	2.8142556329	459.19356875	466.84963918	1.4990343008	734.8222729	23.524426934	-1.3624385572	30.414201736	19.111981714	0	0	0	0	0
2759	2022-09-02	17:09:10.470	244.50637119	5868.152909	1662138550.471	0	899	2.7765008567	2.8152230162	459.20651159	466.96912046	1.5195053018	734.81525345	23.527795792	-1.2543558632	30.414201736	19.127487498	0	0	0	0	0
2760	2022-09-02	17:09:11.397	244.50638191	5868.153166	1662138551.397	0	899	2.7765008567	2.8152230162	459.94066604	467.71568535	1.5195053018	734.82765167	23.527795792	-1.176692009	30.414201736	19.132799149	0	0	0	0	0
2761	2022-09-02	17:09:12.332	244.50639274	5868.153426	1662138552.333	0	899	2.7886144693	2.8273944007	459.94066604	467.69339601	1.5152214089	734.84276495	23.527795792	-1.2947885248	30.414201736	19.129966294	0	0	0	0	0
2762	2022-09-02	17:09:13.273	244.50640363	5868.153687	1662138553.274	0	899	2.7886144693	2.8273944007	461.06876394	468.84050905	1.5152214089	734.8320745	23.527795792	-1.2694683075	30.414201736	19.124156952	0	0	0	0	0
2763	2022-09-02	17:09:14.213	244.5064145	5868.153948	1662138554.213	0	899	2.7897930715	2.8296934273	461.06876394	469.06233275	1.5577323405	734.84054545	23.527795792	-1.2031871404	30.414201736	19.132682674	0	0	0	0	0
2764	2022-09-02	17:09:15.121	244.50642502	5868.154201	1662138555.122	0	899	2.7899188449	2.8298217585	461.045569	469.03888817	1.5577615538	734.82491843	23.532705888	-1.1860806239	30.414201736	19.12750018	0	0	0	0	0
2765	2022-09-02	17:09:16.039	244.50643565	5868.154456	1662138556.04	0	899	2.7885142987	2.8282723477	461.05193797	469.020285	1.552956504	734.8392047	23.534357071	-1.1918367321	30.414201736	19.127704835	0	0	0	0	0
2766	2022-09-02	17:09:16.961	244.50644632	5868.154712	1662138556.962	0	899	2.7885142987	2.8282723477	461.92310643	469.90650985	1.552956504	734.83362099	23.534357071	-1.2264378829	30.414201736	19.128447387	0	0	0	0	0
2767	2022-09-02	17:09:17.934	244.50645757	5868.154982	1662138557.934	0	899	2.7872138841	2.8254435988	461.92310643	469.60233221	1.4947544995	734.82345723	23.534357071	-1.4117748185	30.414201736	19.103458316	0	0	0	0	0
2768	2022-09-02	17:09:18.848	244.50646815	5868.155236	1662138558.848	0	899	2.7872138841	2.8254435988	461.24918442	468.9172066	1.4947544995	734.82586306	23.534357071	-1.403270037	30.414201736	19.103959014	0	0	0	0	0
2769	2022-09-02	17:09:19.760	244.50647872	5868.155489	1662138559.761	0	899	2.7906016796	2.8280589212	461.26646104	468.77024203	1.4631969702	734.82124743	23.53883406	-1.2330993264	30.414201736	19.135881096	0	0	0	0	0
2770	2022-09-02	17:09:20.686	244.50648942	5868.155746	1662138560.686	0	899	2.7906535188	2.8281117496	461.49744093	469.00503841	1.4632082774	734.82801101	23.540857315	-1.3197530445	30.414201736	19.116117806	0	0	0	0	0
2771	2022-09-02	17:09:21.631	244.50650037	5868.156009	1662138561.632	0	899	2.7862095779	2.8242946545	461.49744093	469.14324338	1.4897050308	734.83422569	23.540857315	-1.3518426584	30.414201736	19.097468079	0	0	0	0	0
2772	2022-09-02	17:09:22.546	244.50651096	5868.156263	1662138562.547	0	899	2.7862095779	2.8242946545	461.68404985	469.33294392	1.4897050308	734.81882623	23.540857315	-1.168230367	30.414201736	19.124011097	0	0	0	0	0
2773	2022-09-02	17:09:23.430	244.50652118	5868.156508	1662138563.43	0	899	2.7929528961	2.8322292973	461.68404985	469.55380863	1.5319998794	734.83357532	23.540857315	-1.1490218639	30.414201736	19.112659366	0	0	0	0	0
2774	2022-09-02	17:09:24.355	244.5065319	5868.156766	1662138564.356	0	899	2.7929528961	2.8322292973	460.03199226	467.87359044	1.5319998794	734.84378436	23.540857315	-1.1490218639	30.414201736	19.13820076	0	0	0	0	0
2775	2022-09-02	17:09:25.213	244.50654182	5868.157004	1662138565.213	0	899	2.7992223826	2.8393322625	460.04897152	468.03977936	1.5605963937	734.83203893	23.545268823	-1.186015973	30.414201736	19.133385412	0	0	0	0	0
2776	2022-09-02	17:09:26.131	244.50655245	5868.157259	1662138566.132	0	899	2.7992768484	2.839387838	459.95432336	467.943553	1.5606090261	734.81911524	23.547388077	-1.1473941803	30.414201736	19.139282227	0	0	0	0	0
2777	2022-09-02	17:09:27.030	244.50656286	5868.157509	1662138567.031	0	899	2.7893223112	2.828381625	459.95432336	467.76131436	1.5256048335	734.81804167	23.547388077	-1.1976466889	30.414201736	19.137693658	0	0	0	0	0
2778	2022-09-02	17:09:27.901	244.50657294	5868.157751	1662138567.902	0	899	2.7893223112	2.828381625	461.55427494	469.38842257	1.5256048335	734.82071792	23.547388077	-1.2286583485	30.414201736	19.136369983	0	0	0	0	0
2779	2022-09-02	17:09:28.857	244.50658399	5868.158016	1662138568.857	0	899	2.7896152335	2.826931954	461.55427494	469.03714369	1.4582888974	734.82697665	23.547388077	-1.1678207513	30.414201736	19.138573868	0	0	0	0	0
2780	2022-09-02	17:09:29.788	244.50659477	5868.158274	1662138569.788	0	899	2.7897130657	2.8270316466	459.43711024	466.88576526	1.4583101735	734.82880528	23.551207827	-1.1516196901	30.414201736	19.134344973	0	0	0	0	0
2781	2022-09-02	17:09:30.711	244.50660546	5868.158531	1662138570.712	0	899	2.7974911204	2.8350096237	459.44706142	466.91501456	1.4619968014	734.82326846	23.553796768	-1.1791281195	30.414201736	19.130366635	0	0	0	0	0
2782	2022-09-02	17:09:31.615	244.50661591	5868.158782	1662138571.615	0	899	2.7974911204	2.8350096237	462.1316554	469.64324452	1.4619968014	734.82882711	23.553796768	-1.2287769318	30.414201736	19.129198074	0	0	0	0	0
2783	2022-09-02	17:09:32.520	244.5066264	5868.159034	1662138572.521	0	899	2.789877607	2.8289650829	462.1316554	469.97970832	1.5263899347	734.82086424	23.553796768	-1.1818875366	30.414201736	19.131902139	0	0	0	0	0
2784	2022-09-02	17:09:33.398	244.50663656	5868.159277	1662138573.399	0	899	2.789877607	2.8289650829	462.93192701	470.79357037	1.5263899347	734.83459351	23.553796768	-1.1815749407	30.414201736	19.135679245	0	0	0	0	0
2785	2022-09-02	17:09:34.272	244.50664667	5868.15952	1662138574.272	0	899	2.7981571739	2.8374345967	462.93192701	470.8084427	1.5292291857	734.8333429	23.553796768	-1.5103610754	30.414201736	19.085985184	0	0	0	0	0
2786	2022-09-02	17:09:35.187	244.50665727	5868.159774	1662138575.188	0	899	2.7982900138	2.8375700879	460.53562594	468.37152736	1.5292593889	734.84426334	23.558967578	-1.2524479833	30.414201736	19.124349746	0	0	0	0	0
2787	2022-09-02	17:09:36.099	244.50666782	5868.160028	1662138576.1	0	899	2.7955124755	2.8347490678	460.54098321	468.37607595	1.5290867165	734.81633632	23.560358047	-1.176692009	30.414201736	19.138561249	0	0	0	0	0
2788	2022-09-02	17:09:37.068	244.50667903	5868.160297	1662138577.068	0	899	2.7955124755	2.8347490678	461.20591868	469.05232384	1.5290867165	734.8232147	23.560358047	-1.1752583538	30.414201736	19.138878765	0	0	0	0	0
2789	2022-09-02	17:09:38.062	244.50669053	5868.160573	1662138578.062	0	899	2.7942440342	2.8344942612	461.20591868	469.25930292	1.5687300178	734.83158016	23.560358047	-1.1750643253	30.414201736	19.139359847	0	0	0	0	0
2790	2022-09-02	17:09:39.013	244.50670155	5868.160837	1662138579.014	0	899	2.7942440342	2.8344942612	460.43503028	468.47495358	1.5687300178	734.84288459	23.560358047	-1.1750643253	30.414201736	19.13710843	0	0	0	0	0
2791	2022-09-02	17:09:39.917	244.506712	5868.161088	1662138579.917	0	899	2.7885121668	2.8287988405	460.45285012	468.51697893	1.5733118004	734.8385701	23.564984189	-1.1621401286	30.414201736	19.132639197	0	0	0	0	0
2792	2022-09-02	17:09:40.819	244.50672245	5868.161339	1662138580.82	0	899	2.7885578013	2.8288454126	461.99862226	470.08987897	1.5733225127	734.83362382	23.566766739	-1.1495716311	30.414201736	19.132858832	0	0	0	0	0
2793	2022-09-02	17:09:41.778	244.50673354	5868.161605	1662138581.778	0	899	2.7953818357	2.8352595129	461.99862226	469.98769361	1.5537906064	734.82548472	23.566766739	-1.1550689896	30.414201736	19.132229559	0	0	0	0	0
2794	2022-09-02	17:09:42.690	244.50674411	5868.161859	1662138582.691	0	899	2.7953818357	2.8352595129	460.26951248	468.22868335	1.5537906064	734.81600326	23.566766739	-1.1629161772	30.414201736	19.134549526	0	0	0	0	0
2795	2022-09-02	17:09:43.569	244.50675428	5868.162103	1662138583.57	0	899	2.7891963229	2.83050997	460.26951248	468.5345193	1.6124427403	734.81995114	23.566766739	-1.1535814369	30.414201736	19.138133914	0	0	0	0	0
2796	2022-09-02	17:09:44.460	244.50676458	5868.16235	1662138584.46	0	899	2.7891963229	2.83050997	461.15784366	469.43880214	1.6124427403	734.82175269	23.566766739	-1.1701813936	30.414201736	19.138921738	0	0	0	0	0
2797	2022-09-02	17:09:45.395	244.50677542	5868.16261	1662138585.396	0	899	2.7998560403	2.8401060827	461.18065526	469.2173716	1.5656231528	734.83102639	23.572679469	-1.175894378	30.414201736	19.132994671	0	0	0	0	0
2798	2022-09-02	17:09:46.345	244.5067864	5868.162874	1662138586.345	0	899	2.7998703575	2.8401206926	460.73672491	468.76572252	1.5656264838	734.82047782	23.573236465	-1.1911253361	30.414201736	19.133997949	0	0	0	0	0
2799	2022-09-02	17:09:47.232	244.50679667	5868.16312	1662138587.232	0	899	2.8044515376	2.8437262281	460.73672491	468.55769893	1.5257396872	734.82671189	23.573236465	-1.188085556	30.414201736	19.135679245	0	0	0	0	0
2800	2022-09-02	17:09:48.144	244.50680722	5868.163373	1662138588.144	0	899	2.8044515376	2.8437262281	460.87361927	468.69691707	1.5257396872	734.82865936	23.573236465	-1.1827390904	30.414201736	19.132427607	0	0	0	0	0
2801	2022-09-02	17:09:49.055	244.50681777	5868.163626	1662138589.055	0	899	2.7967913108	2.8347914875	460.87361927	468.46311063	1.4808802831	734.84053494	23.573236465	-1.1983904373	30.414201736	19.13078951	0	0	0	0	0
2802	2022-09-02	17:09:50.015	244.50682888	5868.163893	1662138590.015	0	899	2.7969497405	2.8349529776	462.29720651	469.91032334	1.4809151861	734.83866266	23.579406675	-1.1835151903	30.414201736	19.100795304	0	0	0	0	0
2803	2022-09-02	17:09:50.911	244.50683925	5868.164142	1662138590.911	0	899	2.8067728828	2.846661299	462.29871892	470.26258968	1.5479839397	734.84923063	23.579797745	-1.4385071053	30.414201736	19.092204403	0	0	0	0	0
2804	2022-09-02	17:09:51.805	244.50684961	5868.164391	1662138591.806	0	899	2.8067728828	2.846661299	461.34552398	469.29297436	1.5479839397	734.83409149	23.579797745	-1.435273356	30.414201736	19.105392203	0	0	0	0	0
2805	2022-09-02	17:09:52.690	244.50685984	5868.164636	1662138592.69	0	899	2.7979188697	2.8351388937	461.34552398	468.78337172	1.4502997203	734.82534285	23.579797745	-1.2193558927	30.414201736	19.131170437	0	0	0	0	0
2806	2022-09-02	17:09:53.637	244.5068708	5868.164899	1662138593.637	0	899	2.7979188697	2.8351388937	460.70532648	468.13285291	1.4502997203	734.83716184	23.579797745	-1.2084473679	30.414201736	19.130503118	0	0	0	0	0
2807	2022-09-02	17:09:54.631	244.5068823	5868.165175	1662138594.631	0	899	2.8034016688	2.8441659028	460.71248954	468.83360854	1.5833605336	734.84374596	23.581656285	-1.1859836152	30.414201736	19.132348736	0	0	0	0	0
2808	2022-09-02	17:09:55.627	244.50689383	5868.165452	1662138595.627	0	899	2.8035179886	2.8442846281	460.60403122	468.72338103	1.5833878693	734.83758545	23.586175919	-1.184830308	30.414201736	19.133878708	0	0	0	0	0
2809	2022-09-02	17:09:56.519	244.50690417	5868.1657	1662138596.52	0	899	2.8006494975	2.8391641562	460.60403122	468.2814509	1.4986182063	734.81937797	23.586175919	-1.194725549	30.414201736	19.130746134	0	0	0	0	0
2810	2022-09-02	17:09:57.441	244.50691484	5868.165956	1662138597.442	0	899	2.8006494975	2.8391641562	462.09637337	469.79866764	1.4986182063	734.83628512	23.586175919	-1.2140525335	30.414201736	19.128179436	0	0	0	0	0
2811	2022-09-02	17:09:58.444	244.50692645	5868.166235	1662138598.445	0	899	2.8108709767	2.8503882532	462.09637337	469.97094195	1.5315756069	734.84000018	23.586175919	-1.2303506404	30.414201736	19.126507791	0	0	0	0	0
2812	2022-09-02	17:09:59.418	244.50693772	5868.166505	1662138599.419	0	899	2.8109290115	2.8504474482	462.09928531	469.97397231	1.5315887646	734.84000503	23.588424923	-1.2418843855	30.414201736	19.132822365	0	0	0	0	0
2813	2022-09-02	17:10:00.352	244.50694853	5868.166765	1662138600.353	0	899	2.8110948389	2.8504818393	462.11583721	469.96407341	1.5264763633	734.83732191	23.59270668	-1.2152059339	30.414201736	19.134475544	0	0	0	0	0
2814	2022-09-02	17:10:01.286	244.50695934	5868.167024	1662138601.287	0	899	2.8110948389	2.8504818393	461.02501191	468.85472233	1.5264763633	734.8345442	23.59270668	-1.1724342092	30.414201736	19.136116697	0	0	0	0	0
2815	2022-09-02	17:10:02.233	244.5069703	5868.167287	1662138602.234	0	899	2.801437982	2.8416626093	461.02501191	469.04938032	1.5637775391	734.83933041	23.59270668	-1.1555324793	30.414201736	19.138921738	0	0	0	0	0
2816	2022-09-02	17:10:03.138	244.50698076	5868.167538	1662138603.138	0	899	2.801437982	2.8416626093	460.30354945	468.31536045	1.5637775391	734.82788328	23.59270668	-1.1656109813	30.414201736	19.136488794	0	0	0	0	0
2817	2022-09-02	17:10:04.082	244.5069917	5868.167801	1662138604.083	0	899	2.8068625399	2.8453868176	460.30354945	467.96084631	1.4957142959	734.82208818	23.59270668	-1.1510159796	30.414201736	19.136770526	0	0	0	0	0
2818	2022-09-02	17:10:05.042	244.5070028	5868.168067	1662138605.042	0	899	2.8069779168	2.845504446	460.60903	468.27154187	1.4957398789	734.82048671	23.597184276	-1.1451305972	30.414201736	19.135117158	0	0	0	0	0
2819	2022-09-02	17:10:05.976	244.50701361	5868.168327	1662138605.976	0	899	2.8154309913	2.8547726179	460.61658831	468.41825476	1.5224261858	734.8317382	23.599145889	-1.1597579291	30.414201736	19.13529122	0	0	0	0	0
2820	2022-09-02	17:10:06.858	244.50702382	5868.168572	1662138606.858	0	899	2.8154309913	2.8547726179	460.29308891	468.08927611	1.5224261858	734.83927301	23.599145889	-1.4385071519	30.414201736	19.096800116	0	0	0	0	0
2821	2022-09-02	17:10:07.711	244.5070337	5868.168809	1662138607.712	0	899	2.8168468978	2.8542040918	460.29308891	467.69120607	1.4459213767	734.82700211	23.599145889	-1.3829513393	30.414201736	19.105084956	0	0	0	0	0
2822	2022-09-02	17:10:08.595	244.50704394	5868.169054	1662138608.596	0	899	2.8168468978	2.8542040918	460.54782171	467.95003309	1.4459213767	734.83317758	23.599145889	-1.1895515516	30.414201736	19.134592524	0	0	0	0	0
2823	2022-09-02	17:10:09.483	244.50705421	5868.169301	1662138609.484	0	899	2.8076124314	2.8453456226	460.55890542	468.06067008	1.4650213841	734.84414006	23.602022828	-1.1829762577	30.414201736	19.127418783	0	0	0	0	0
2824	2022-09-02	17:10:10.403	244.50706485	5868.169556	1662138610.403	0	899	2.8077105371	2.8454456029	460.52420725	468.02551759	1.4650426864	734.83419658	23.605829239	-1.1857788744	30.414201736	19.120283683	0	0	0	0	0
2825	2022-09-02	17:10:11.365	244.50707598	5868.169824	1662138611.365	0	899	2.8131678819	2.851894759	460.52420725	468.20826886	1.5001491384	734.85282969	23.605829239	-1.1912331313	30.414201736	19.131010902	0	0	0	0	0
2826	2022-09-02	17:10:12.335	244.50708722	5868.170093	1662138612.336	0	899	2.8131678819	2.851894759	462.36313072	470.07787563	1.5001491384	734.82602151	23.605829239	-1.1832026243	30.414201736	19.105070114	0	0	0	0	0
2827	2022-09-02	17:10:13.273	244.50709807	5868.170354	1662138613.273	0	899	2.8095075545	2.849920328	462.36313072	470.42525226	1.5665396524	734.83841286	23.605829239	-1.1858973929	30.414201736	19.124647368	0	0	0	0	0
2828	2022-09-02	17:10:14.193	244.50710872	5868.170609	1662138614.193	0	899	2.8095075545	2.849920328	461.53772499	469.58545411	1.5665396524	734.83686637	23.605829239	-1.1815749407	30.414201736	19.13243866	0	0	0	0	0
2829	2022-09-02	17:10:15.138	244.50711966	5868.170872	1662138615.139	0	899	2.8042226689	2.8439404492	461.5575255	469.48173499	1.5428365739	734.84247958	23.610957809	-1.2591633426	30.414201736	19.123129257	0	0	0	0	0
2830	2022-09-02	17:10:16.056	244.50713029	5868.171127	1662138616.057	0	899	2.8042540504	2.8439724628	460.95143468	468.86527604	1.5428437589	734.82863673	23.612176895	-1.2194637108	30.414201736	19.121803284	0	0	0	0	0
2831	2022-09-02	17:10:17.009	244.50714131	5868.171391	1662138617.009	0	899	2.8057396474	2.8448542374	460.95143468	468.74047578	1.51891761	734.83392859	23.612176895	-1.2246269659	30.414201736	19.122506817	0	0	0	0	0
2832	2022-09-02	17:10:17.934	244.50715201	5868.171648	1662138617.934	0	899	2.8057396474	2.8448542374	459.61136468	467.37776162	1.51891761	734.83582756	23.612176895	-1.184830308	30.414201736	19.101108551	0	0	0	0	0
2833	2022-09-02	17:10:18.819	244.50716226	5868.171894	1662138618.819	0	899	2.8116462252	2.8512441226	459.61136468	467.45744188	1.5342395614	734.83025113	23.612176895	-1.3702750135	30.414201736	19.085378811	0	0	0	0	0
2834	2022-09-02	17:10:19.740	244.50717292	5868.17215	1662138619.74	0	899	2.8116735167	2.8512719606	460.15826345	468.0137091	1.5342457588	734.83230288	23.613234299	-1.5862786415	30.414201736	19.069384228	0	0	0	0	0
2835	2022-09-02	17:10:20.697	244.50718399	5868.172416	1662138620.697	0	899	2.8210950656	2.8602146828	460.17980234	467.91435335	1.5109546117	734.85374885	23.618829727	-1.38616347	30.414201736	19.109581865	0	0	0	0	0
2836	2022-09-02	17:10:21.536	244.50719372	5868.172649	1662138621.537	0	899	2.8210950656	2.8602146828	460.45063878	468.18974191	1.5109546117	734.82444228	23.618829727	-1.2653506181	30.414201736	19.128012057	0	0	0	0	0
2837	2022-09-02	17:10:22.453	244.50720433	5868.172904	1662138622.454	0	899	2.8148214374	2.8545410994	460.45063878	468.32636533	1.5371799068	734.82748959	23.618829727	-1.2162623516	30.414201736	19.13313469	0	0	0	0	0
2838	2022-09-02	17:10:23.405	244.50721535	5868.173168	1662138623.406	0	899	2.8148214374	2.8545410994	460.48667276	468.36301565	1.5371799068	734.83665537	23.618829727	-1.5038504601	30.414201736	19.115154266	0	0	0	0	0
2839	2022-09-02	17:10:24.351	244.50722628	5868.173431	1662138624.351	0	899	2.8162426785	2.8559574227	460.50343171	468.3750969	1.5362273618	734.82967351	23.623180402	-1.2486644565	30.414201736	19.132833418	0	0	0	0	0
2840	2022-09-02	17:10:25.230	244.50723646	5868.173675	1662138625.23	0	899	2.8162950923	2.8560108876	459.89507622	467.75640436	1.5362392605	734.84161539	23.625207901	-1.1473941803	30.414201736	19.139282227	0	0	0	0	0
2841	2022-09-02	17:10:26.063	244.50724611	5868.173907	1662138626.064	0	899	2.8113363534	2.8493702712	459.89507622	467.43586865	1.4746115445	734.84026372	23.625207901	-1.1531610544	30.414201736	19.138771335	0	0	0	0	0
2842	2022-09-02	17:10:26.948	244.50725635	5868.174152	1662138626.949	0	899	2.8113363534	2.8493702712	460.33810478	467.88616145	1.4746115445	734.84883532	23.625207901	-1.1776513248	30.414201736	19.135162884	0	0	0	0	0
2843	2022-09-02	17:10:27.848	244.50726677	5868.174402	1662138627.849	0	899	2.8173852623	2.855158484	460.33810478	467.81813999	1.4615351417	734.84210124	23.625207901	-1.2198409955	30.414201736	19.130063341	0	0	0	0	0
2844	2022-09-02	17:10:28.714	244.50727679	5868.174643	1662138628.715	0	899	2.8173852623	2.855158484	460.7266178	468.21296596	1.4615351417	734.81999116	23.625207901	-1.2077791067	30.414201736	19.131651935	0	0	0	0	0
2845	2022-09-02	17:10:29.614	244.5072872	5868.174893	1662138629.614	0	899	2.8267072597	2.8681331451	460.73113923	468.91655671	1.5956143954	734.83330248	23.62638111	-1.1866303635	30.414201736	19.133777618	0	0	0	0	0
2846	2022-09-02	17:10:30.546	244.50729799	5868.175152	1662138630.546	0	899	2.8268470676	2.8682758671	458.30478971	466.44727089	1.5956472392	734.83265575	23.63176918	-1.179947257	30.414201736	19.134960175	0	0	0	0	0
2847	2022-09-02	17:10:31.463	244.50730861	5868.175407	1662138631.464	0	899	2.8257070994	2.8665279134	458.30478971	466.33066179	1.5731891394	734.83471478	23.63176918	-1.1949842181	30.414201736	19.136970457	0	0	0	0	0
2848	2022-09-02	17:10:32.371	244.50731911	5868.175659	1662138632.371	0	899	2.8257070994	2.8665279134	459.8344701	467.88713007	1.5731891394	734.83953857	23.63176918	-1.2304046154	30.414201736	19.137479782	0	0	0	0	0
2849	2022-09-02	17:10:33.279	244.50732963	5868.175911	1662138633.28	0	899	2.8244811172	2.8653333286	459.8344701	467.89685112	1.5750555458	734.83663435	23.63176918	-1.2636906122	30.414201736	19.133719867	0	0	0	0	0
2850	2022-09-02	17:10:34.177	244.50734001	5868.17616	1662138634.177	0	899	2.8244833493	2.8653356067	460.55127728	468.62622895	1.5750560639	734.85416963	23.631855276	-1.2662453067	30.414201736	19.131103554	0	0	0	0	0
2851	2022-09-02	17:10:35.102	244.50735073	5868.176417	1662138635.103	0	899	2.8210144109	2.8597154561	460.57598803	468.23435053	1.495048653	734.84637613	23.638269424	-1.1473941803	30.414201736	19.138921738	0	0	0	0	0
2852	2022-09-02	17:10:35.986	244.50736095	5868.176663	1662138635.986	0	899	2.8210144109	2.8597154561	460.75273417	468.41403556	1.495048653	734.82383718	23.638269424	-1.4121628692	30.414201736	19.101695901	0	0	0	0	0
2853	2022-09-02	17:10:36.901	244.50737154	5868.176917	1662138636.901	0	899	2.821534679	2.8607386408	460.75273417	468.51244765	1.5139350008	734.84351596	23.638269424	-1.3260373627	30.414201736	19.116696503	0	0	0	0	0
2854	2022-09-02	17:10:37.844	244.50738245	5868.177179	1662138637.844	0	899	2.821534679	2.8607386408	459.11274684	466.84484066	1.5139350008	734.84354426	23.638269424	-1.1786646259	30.414201736	19.134895615	0	0	0	0	0
2855	2022-09-02	17:10:38.805	244.50739359	5868.177446	1662138638.806	0	899	2.8333194905	2.8726506751	459.11274684	466.83764668	1.5125497359	734.83496538	23.638269424	-1.1445701067	30.414201736	19.125257997	0	0	0	0	0
2856	2022-09-02	17:10:39.723	244.50740421	5868.177701	1662138639.724	0	899	2.8333978601	2.8727305917	460.86423673	468.61869741	1.5125671484	734.83919136	23.641282783	-1.2290895135	30.414201736	19.117765035	0	0	0	0	0
2857	2022-09-02	17:10:40.598	244.50741433	5868.177944	1662138640.598	0	899	2.8291601508	2.8686405045	460.87732555	468.67288912	1.5204087621	734.83543426	23.644678116	-1.2951657859	30.414201736	19.111958422	0	0	0	0	0
2858	2022-09-02	17:10:41.436	244.50742403	5868.178177	1662138641.436	0	899	2.8291601508	2.8686405045	460.80529661	468.59964184	1.5204087621	734.82967917	23.644678116	-1.1457666159	30.414201736	19.123075485	0	0	0	0	0
2859	2022-09-02	17:10:42.375	244.50743491	5868.178438	1662138642.376	0	899	2.8320106406	2.8714443544	460.80529661	468.58254845	1.5171297701	734.83626167	23.644678116	-1.1816396524	30.414201736	19.132123859	0	0	0	0	0
2860	2022-09-02	17:10:43.299	244.50744559	5868.178694	1662138643.299	0	899	2.8320106406	2.8714443544	458.16668373	465.89940232	1.5171297701	734.83730453	23.644678116	-1.2157557011	30.414201736	19.136400223	0	0	0	0	0
2861	2022-09-02	17:10:44.244	244.50745654	5868.178957	1662138644.245	0	899	2.8336812358	2.8775843517	458.16668373	466.77357507	1.6854766349	734.82758902	23.644678116	-1.2641325392	30.414201736	19.116253619	0	0	0	0	0
2862	2022-09-02	17:10:45.155	244.50746708	5868.17921	1662138645.156	0	899	2.8337836062	2.8776889786	459.87719773	468.51635427	1.6855019779	734.83209269	23.648613873	-1.2465733266	30.414201736	19.127242676	0	0	0	0	0
2863	2022-09-02	17:10:46.055	244.5074775	5868.17946	1662138646.056	0	899	2.8272209715	2.8652386466	459.88717991	467.38214561	1.465818537	734.84315663	23.651208878	-1.1569876987	30.414201736	19.135406456	0	0	0	0	0
2864	2022-09-02	17:10:46.953	244.50748788	5868.179709	1662138646.953	0	899	2.8272209715	2.8652386466	460.45482106	467.95903783	1.465818537	734.83536595	23.651208878	-1.15526303	30.414201736	19.137361526	0	0	0	0	0
2865	2022-09-02	17:10:47.934	244.50749925	5868.179982	1662138647.935	0	899	2.8330031637	2.8711720168	460.45482106	467.97354215	1.4686061843	734.84236923	23.651208878	-1.17138866	30.414201736	19.13662678	0	0	0	0	0
2866	2022-09-02	17:10:48.904	244.50751046	5868.180251	1662138648.904	0	899	2.8330031637	2.8711720168	459.31420624	466.81430235	1.4686061843	734.83599005	23.651208878	-1.1939817888	30.414201736	19.134048626	0	0	0	0	0
2867	2022-09-02	17:10:49.849	244.50752141	5868.180514	1662138649.85	0	899	2.8276987564	2.8657096097	459.33051223	466.81379046	1.4653146558	734.84110811	23.655453044	-1.1909204864	30.414201736	19.129455882	0	0	0	0	0
2868	2022-09-02	17:10:50.778	244.50753215	5868.180772	1662138650.778	0	899	2.8277549356	2.8657668626	462.15353873	469.68287216	1.4653267732	734.83408098	23.657617569	-1.1956094251	30.414201736	19.129744334	0	0	0	0	0
2869	2022-09-02	17:10:51.684	244.50754264	5868.181023	1662138651.684	0	899	2.8337960326	2.8739605767	462.15353873	470.09351253	1.543894036	734.83293101	23.657617569	-1.2055909444	30.414201736	19.133010751	0	0	0	0	0
2870	2022-09-02	17:10:52.562	244.50755281	5868.181267	1662138652.563	0	899	2.8337960326	2.8739605767	460.83115792	468.74841272	1.543894036	734.84121886	23.657617569	-1.1466935786	30.414201736	19.138028871	0	0	0	0	0
2871	2022-09-02	17:10:53.474	244.50756337	5868.181521	1662138653.475	0	899	2.8369606137	2.878256837	460.83115792	468.96306118	1.5850254697	734.84903783	23.657617569	-1.1458097088	30.414201736	19.138062294	0	0	0	0	0
2872	2022-09-02	17:10:54.384	244.50757389	5868.181773	1662138654.384	0	899	2.8369606137	2.878256837	460.69423593	468.82372304	1.5850254697	734.83546013	23.657617569	-1.1522772312	30.414201736	19.138921738	0	0	0	0	0
2873	2022-09-02	17:10:55.279	244.50758425	5868.182022	1662138655.279	0	899	2.835449956	2.8738600247	460.71454525	468.27863357	1.4765050155	734.8303251	23.662888015	-1.1651044302	30.414201736	19.133469196	0	0	0	0	0
2874	2022-09-02	17:10:56.221	244.50759516	5868.182284	1662138656.222	0	899	2.8354883155	2.8738991229	461.26070459	468.83380319	1.47651333	734.83838537	23.664361954	-1.2092450857	30.414201736	19.122716904	0	0	0	0	0
2875	2022-09-02	17:10:57.091	244.50760522	5868.182525	1662138657.091	0	899	2.8392554547	2.8780201473	461.26070459	468.89360508	1.4879829976	734.84599052	23.664361954	-1.3096314171	30.414201736	19.095202212	0	0	0	0	0
2876	2022-09-02	17:10:58.053	244.50761637	5868.182793	1662138658.054	0	899	2.8392554547	2.8780201473	461.96646226	469.61104156	1.4879829976	734.8406845	23.664361954	-1.4510648535	30.414201736	19.112062505	0	0	0	0	0
2877	2022-09-02	17:10:58.996	244.50762728	5868.183055	1662138658.997	0	899	2.839808089	2.8795548124	461.96646226	469.80373983	1.5248651424	734.84479204	23.664361954	-1.3563160059	30.414201736	19.12703024	0	0	0	0	0
2878	2022-09-02	17:10:59.904	244.50763779	5868.183307	1662138659.905	0	899	2.8399525875	2.879702187	461.02497532	468.846449	1.5248974391	734.84466714	23.669905644	-1.206032869	30.414201736	19.13656044	0	0	0	0	0
2879	2022-09-02	17:11:00.792	244.50764806	5868.183553	1662138660.792	0	899	2.8374189531	2.8778900289	461.02842854	468.99948148	1.5535527679	734.84418573	23.670801163	-1.1827175625	30.414201736	19.123722721	0	0	0	0	0
2880	2022-09-02	17:11:01.674	244.50765826	5868.183798	1662138661.674	0	899	2.8374189531	2.8778900289	459.43298515	467.37645332	1.5535527679	734.83513798	23.670801163	-1.1577099262	30.414201736	19.114865423	0	0	0	0	0
2881	2022-09-02	17:11:02.582	244.50766878	5868.184051	1662138662.583	0	899	2.8317552274	2.8712733794	459.43298515	467.20443077	1.5204688851	734.84410974	23.670801163	-1.1672386657	30.414201736	19.135637435	0	0	0	0	0
2882	2022-09-02	17:11:03.483	244.50767921	5868.184301	1662138663.484	0	899	2.8317552274	2.8712733794	459.85359754	467.63215793	1.5204688851	734.83317192	23.670801163	-1.1816935137	30.414201736	19.132667984	0	0	0	0	0
2883	2022-09-02	17:11:04.430	244.50769016	5868.184564	1662138664.43	0	899	2.839318285	2.8794598579	459.85359754	467.73412322	1.5400641526	734.84844445	23.670801163	-1.1832026243	30.414201736	19.130998611	0	0	0	0	0
2884	2022-09-02	17:11:05.349	244.50770081	5868.184819	1662138665.35	0	899	2.8394701931	2.8796148203	461.00605534	468.90650969	1.5400984508	734.82821635	23.676630222	-1.1854015336	30.414201736	19.131527692	0	0	0	0	0
2885	2022-09-02	17:11:06.226	244.50771095	5868.185063	1662138666.226	0	899	2.8396293475	2.8784138712	461.00817267	468.63980026	1.4885405774	734.83006802	23.677179337	-1.20467472	30.414201736	19.134437346	0	0	0	0	0
2886	2022-09-02	17:11:07.157	244.50772172	5868.185321	1662138667.157	0	899	2.8396293475	2.8784138712	459.48913624	467.09561738	1.4885405774	734.83620387	23.677179337	-1.2222663164	30.414201736	19.134599686	0	0	0	0	0
2887	2022-09-02	17:11:08.061	244.50773219	5868.185573	1662138668.061	0	899	2.8421050534	2.8819826835	459.48913624	467.30379573	1.528598498	734.83721722	23.677179337	-1.2429515131	30.414201736	19.132432142	0	0	0	0	0
2888	2022-09-02	17:11:08.974	244.50774277	5868.185826	1662138668.975	0	899	2.8421050534	2.8819826835	460.34035501	468.16949141	1.528598498	734.84577912	23.677179337	-1.244050978	30.414201736	19.131232571	0	0	0	0	0
2889	2022-09-02	17:11:09.871	244.50775314	5868.186075	1662138669.871	0	899	2.8390431405	2.8781760684	460.35824044	468.04935739	1.502036339	734.8403094	23.681824476	-1.2024865608	30.414201736	19.122069593	0	0	0	0	0
2890	2022-09-02	17:11:10.770	244.50776355	5868.186325	1662138670.771	0	899	2.8390978403	2.8782318403	460.898855	468.59906669	1.5020483861	734.84185508	23.683923721	-1.3111513253	30.414201736	19.12116129	0	0	0	0	0
2891	2022-09-02	17:11:11.691	244.50777421	5868.186581	1662138671.692	0	899	2.8437022168	2.8821108412	460.898855	468.44366348	1.4722227647	734.8373785	23.683923721	-1.4787241915	30.414201736	19.126546759	0	0	0	0	0
2892	2022-09-02	17:11:12.634	244.50778512	5868.186843	1662138672.634	0	899	2.8437022168	2.8821108412	460.96785786	468.51379589	1.4722227647	734.83011167	23.683923721	-1.20915882	30.414201736	19.132427051	0	0	0	0	0
2893	2022-09-02	17:11:13.582	244.5077961	5868.187106	1662138673.583	0	899	2.8431455954	2.8813177345	460.96785786	468.46867676	1.463560905	734.82476362	23.683923721	-1.1821247079	30.414201736	19.13072024	0	0	0	0	0
2894	2022-09-02	17:11:14.545	244.50780723	5868.187374	1662138674.545	0	899	2.8431455954	2.8813177345	459.84236969	467.32487476	1.463560905	734.84014165	23.683923721	-1.1636707783	30.414201736	19.115154266	0	0	0	0	0
2895	2022-09-02	17:11:15.493	244.50781821	5868.187637	1662138675.493	0	899	2.8479003667	2.8857408785	459.86461688	467.2698755	1.4486221618	734.8373118	23.689707914	-1.4021597816	30.414201736	19.130691074	0	0	0	0	0
2896	2022-09-02	17:11:16.369	244.50782836	5868.187881	1662138676.37	0	899	2.8479182849	2.8857591352	460.15000142	467.55987535	1.4486259561	734.85352371	23.690393448	-1.1555324793	30.414201736	19.134239197	0	0	0	0	0
2897	2022-09-02	17:11:17.292	244.50783903	5868.188137	1662138677.292	0	899	2.8508483123	2.8909455681	460.15000142	467.99492389	1.5322519791	734.85386769	23.690393448	-1.1478253485	30.414201736	19.131853078	0	0	0	0	0
2898	2022-09-02	17:11:18.164	244.50784913	5868.188379	1662138678.165	0	899	2.8508483123	2.8909455681	460.25565928	468.10238306	1.5322519791	734.85386648	23.690393448	-1.1485260133	30.414201736	19.134974334	0	0	0	0	0
2899	2022-09-02	17:11:19.049	244.50785936	5868.188625	1662138679.049	0	899	2.8467044721	2.8854353746	460.25565928	467.84530168	1.4828653582	734.84583732	23.690393448	-1.1554893626	30.414201736	19.13926314	0	0	0	0	0
2900	2022-09-02	17:11:19.937	244.50786965	5868.188872	1662138679.938	0	899	2.8468197731	2.8855529063	462.6952901	470.32529293	1.4828903616	734.83887204	23.694806573	-1.1799581067	30.414201736	19.134123606	0	0	0	0	0
2901	2022-09-02	17:11:20.862	244.50788036	5868.189129	1662138680.863	0	899	2.8468272476	2.8878042228	462.70324868	470.77671239	1.5675723836	734.8400503	23.696863174	-1.1892389477	30.414201736	19.13543974	0	0	0	0	0
2902	2022-09-02	17:11:21.780	244.50789098	5868.189384	1662138681.781	0	899	2.8468272476	2.8878042228	461.05664785	469.10138089	1.5675723836	734.85627272	23.696863174	-1.1877190364	30.414201736	19.139674913	0	0	0	0	0
2903	2022-09-02	17:11:22.628	244.50790079	5868.189619	1662138682.628	0	899	2.8521691008	2.8929652883	461.05664785	469.05073641	1.5578721408	734.85109685	23.696863174	-1.202788349	30.414201736	19.129143165	0	0	0	0	0
2904	2022-09-02	17:11:23.523	244.50791115	5868.189868	1662138683.523	0	899	2.8521691008	2.8929652883	460.33620313	468.31780017	1.5578721408	734.84344442	23.696863174	-1.1949626902	30.414201736	19.129651505	0	0	0	0	0
2905	2022-09-02	17:11:24.473	244.50792215	5868.190132	1662138684.474	0	899	2.8454379014	2.8833900669	460.33620313	467.77744146	1.4540810619	734.84339672	23.696863174	-1.1815749407	30.414201736	19.130638123	0	0	0	0	0
2906	2022-09-02	17:11:25.408	244.50793297	5868.190391	1662138685.409	0	899	2.8455948081	2.8835499494	462.01647618	469.48504999	1.4541144431	734.85292468	23.702871499	-1.1966011414	30.414201736	19.118991132	0	0	0	0	0
2907	2022-09-02	17:11:26.288	244.50794315	5868.190636	1662138686.288	0	899	2.835929824	2.8742257417	462.01884866	469.58046086	1.4719296745	734.847248	23.703485489	-1.2336598635	30.414201736	19.133520126	0	0	0	0	0
2908	2022-09-02	17:11:27.177	244.50795344	5868.190883	1662138687.177	0	899	2.835929824	2.8742257417	460.06873306	467.59842877	1.4719296745	734.84644444	23.703485489	-1.1987353705	30.414201736	19.13673963	0	0	0	0	0
2909	2022-09-02	17:11:28.092	244.50796404	5868.191137	1662138688.093	0	899	2.8394579653	2.8792553688	460.06873306	467.88476331	1.5269682506	734.84468695	23.703485489	-1.2011606654	30.414201736	19.113260004	0	0	0	0	0
2910	2022-09-02	17:11:28.966	244.50797414	5868.191379	1662138688.966	0	899	2.8394579653	2.8792553688	459.00163243	466.79953389	1.5269682506	734.86403469	23.703485489	-1.1522772312	30.414201736	19.103990555	0	0	0	0	0
2911	2022-09-02	17:11:29.872	244.50798464	5868.191631	1662138689.873	0	899	2.8415745023	2.8815891951	459.01832391	466.85335421	1.534061868	734.84855116	23.707833334	-1.201268474	30.414201736	19.113866339	0	0	0	0	0
2912	2022-09-02	17:11:30.746	244.50799475	5868.191874	1662138690.746	0	899	2.8416306332	2.8816464502	460.78315722	468.64837743	1.5340744842	734.84022775	23.709985733	-1.2863160601	30.414201736	19.119422786	0	0	0	0	0
2913	2022-09-02	17:11:31.641	244.5080051	5868.192123	1662138691.641	0	899	2.8468205634	2.8867864843	460.78315722	468.62417845	1.5294335599	734.85238668	23.709985733	-1.4640752882	30.414201736	19.117583281	0	0	0	0	0
2914	2022-09-02	17:11:32.543	244.50801556	5868.192373	1662138692.544	0	899	2.8468205634	2.8867864843	461.30842339	469.15838293	1.5294335599	734.84942667	23.709985733	-1.5791213576	30.414201736	19.08694578	0	0	0	0	0
2915	2022-09-02	17:11:33.444	244.50802597	5868.192623	1662138693.444	0	899	2.8558659219	2.895863954	461.30842339	469.1397526	1.5258643446	734.8343235	23.709985733	-1.5974674667	30.414201736	19.119388694	0	0	0	0	0
2916	2022-09-02	17:11:34.332	244.50803626	5868.19287	1662138694.333	0	899	2.8558659219	2.895863954	460.66391361	468.48430141	1.5258643446	734.85055037	23.709985733	-1.5315204859	30.414201736	19.118755341	0	0	0	0	0
2917	2022-09-02	17:11:35.272	244.50804713	5868.193131	1662138695.272	0	899	2.860066509	2.9010925031	460.68374345	468.69424922	1.5622588392	734.84734824	23.715132492	-1.2958664255	30.414201736	19.129580327	0	0	0	0	0
2918	2022-09-02	17:11:36.183	244.50805767	5868.193384	1662138696.183	0	899	2.8601028357	2.9011295709	459.95049398	467.94829281	1.5622671007	734.84543918	23.716516495	-1.1929684877	30.414201736	19.129919052	0	0	0	0	0
2919	2022-09-02	17:11:37.135	244.5080687	5868.193649	1662138697.136	0	899	2.8589631143	2.8987759943	459.95049398	467.71407619	1.51727532	734.86135278	23.716516495	-1.4545357393	30.414201736	19.121960381	0	0	0	0	0
2920	2022-09-02	17:11:38.048	244.50807926	5868.193902	1662138698.048	0	899	2.8589631143	2.8987759943	461.85395881	469.64966992	1.51727532	734.86743164	23.716516495	-1.1522772312	30.414201736	19.139282227	0	0	0	0	0
2921	2022-09-02	17:11:38.944	244.50808964	5868.194151	1662138698.945	0	899	2.862284912	2.9036831501	461.85395881	469.95160026	1.575027309	734.84198241	23.716516495	-1.1908127314	30.414201736	19.135716432	0	0	0	0	0
2922	2022-09-02	17:11:39.881	244.50810047	5868.194411	1662138699.881	0	899	2.8624253054	2.9038264318	460.88649723	468.96734418	1.5750594738	734.830623	23.721861113	-1.1940680221	30.414201736	19.110758977	0	0	0	0	0
2923	2022-09-02	17:11:40.769	244.50811075	5868.194658	1662138700.769	0	899	2.8596893204	2.9004097006	460.8911869	468.84647491	1.550986187	734.83125234	23.723077774	-1.3316748079	30.414201736	19.103103246	0	0	0	0	0
2924	2022-09-02	17:11:41.618	244.50812059	5868.194894	1662138701.619	0	899	2.8596893204	2.9004097006	459.6994858	467.63420425	1.550986187	734.83487363	23.723077774	-1.4805997176	30.414201736	19.10153826	0	0	0	0	0
2925	2022-09-02	17:11:42.552	244.5081314	5868.195154	1662138702.553	0	899	2.8587563678	2.8987803357	459.6994858	467.50065752	1.5253176295	734.83505269	23.723077774	-1.1522772312	30.414201736	19.139547815	0	0	0	0	0
2926	2022-09-02	17:11:43.448	244.50814177	5868.195402	1662138703.449	0	899	2.8587563678	2.8987803357	460.25370927	468.06428625	1.5253176295	734.85676827	23.723077774	-1.1624419697	30.414201736	19.138708519	0	0	0	0	0
2927	2022-09-02	17:11:44.349	244.5081522	5868.195653	1662138704.35	0	899	2.8552720055	2.8950737622	460.25370927	468.03030201	1.518791164	734.84947558	23.723077774	-1.2190109491	30.414201736	19.133520126	0	0	0	0	0
2928	2022-09-02	17:11:45.270	244.50816286	5868.195909	1662138705.271	0	899	2.8554091343	2.8952136095	459.3506214	467.11211311	1.5188215346	734.82760842	23.728311033	-1.4724722832	30.414201736	19.10174313	0	0	0	0	0
2929	2022-09-02	17:11:46.209	244.50817372	5868.196169	1662138706.209	0	899	2.8489864645	2.8895221779	459.3556061	467.27806435	1.5497699752	734.8529651	23.729608536	-1.179947257	30.414201736	19.134239197	0	0	0	0	0
2930	2022-09-02	17:11:47.111	244.50818417	5868.19642	1662138707.112	0	899	2.8489864645	2.8895221779	459.20824063	467.12815728	1.5497699752	734.86261997	23.729608536	-1.1491620438	30.414201736	19.138456585	0	0	0	0	0
2931	2022-09-02	17:11:48.092	244.50819551	5868.196692	1662138708.092	0	899	2.8593917346	2.9004441829	459.20824063	467.20014532	1.5636156366	734.83507088	23.729608536	-1.1479008514	30.414201736	19.136324421	0	0	0	0	0
2932	2022-09-02	17:11:49.023	244.5082063	5868.196951	1662138709.024	0	899	2.8593917346	2.9004441829	460.70835412	468.72636628	1.5636156366	734.84633692	23.729608536	-1.1790741879	30.414201736	19.132202982	0	0	0	0	0
2933	2022-09-02	17:11:49.980	244.50821737	5868.197217	1662138709.981	0	899	2.8556665073	2.8963464035	460.7280922	468.68386018	1.5516179287	734.85159767	23.734731245	-1.4658861894	30.414201736	19.096769548	0	0	0	0	0
2934	2022-09-02	17:11:50.862	244.50822758	5868.197462	1662138710.863	0	899	2.8557026067	2.8963832344	460.77901698	468.73570693	1.5516260959	734.851668	23.73610878	-1.3448146076	30.414201736	19.116392199	0	0	0	0	0
2935	2022-09-02	17:11:51.755	244.50823791	5868.19771	1662138711.755	0	899	2.8595746473	2.9003392364	460.77901698	468.74134957	1.5527077699	734.85812883	23.73610878	-1.1721755093	30.414201736	19.135200766	0	0	0	0	0
2936	2022-09-02	17:11:52.624	244.50824796	5868.197951	1662138712.624	0	899	2.8595746473	2.9003392364	462.09647881	470.08157735	1.5527077699	734.85330625	23.73610878	-1.1572032338	30.414201736	19.135565537	0	0	0	0	0
2937	2022-09-02	17:11:53.539	244.50825856	5868.198206	1662138713.54	0	899	2.8686263727	2.9082443633	462.09647881	469.83177071	1.5049324407	734.85340043	23.73610878	-1.1583027208	30.414201736	19.135560989	0	0	0	0	0
2938	2022-09-02	17:11:54.463	244.50826926	5868.198462	1662138714.464	0	899	2.8686263727	2.9082443633	461.020558	468.73783947	1.5049324407	734.85374521	23.73610878	-1.184830308	30.414201736	19.133520126	0	0	0	0	0
2939	2022-09-02	17:11:55.418	244.50828031	5868.198727	1662138715.419	0	899	2.8621642901	2.903412093	461.04423705	469.09855956	1.5694503969	734.84106728	23.742250291	-1.1827606452	30.414201736	19.135231081	0	0	0	0	0
2940	2022-09-02	17:11:56.401	244.50829168	5868.199	1662138716.401	0	899	2.8621745137	2.9034225262	460.04490866	468.08178532	1.5694527313	734.85914016	23.742639542	-1.1473941803	30.414201736	19.139640808	0	0	0	0	0
2941	2022-09-02	17:11:57.312	244.50830222	5868.199253	1662138717.312	0	899	2.866131456	2.9059905035	460.04490866	467.7996151	1.5152635625	734.84728438	23.742639542	-1.1929901017	30.414201736	19.136278216	0	0	0	0	0
2942	2022-09-02	17:11:58.230	244.50831286	5868.199509	1662138718.231	0	899	2.866131456	2.9059905035	461.07007036	468.84205735	1.5152635625	734.8708585	23.742639542	-1.1613424566	30.414201736	19.134952545	0	0	0	0	0
2943	2022-09-02	17:11:59.174	244.50832377	5868.199771	1662138719.174	0	899	2.8674315407	2.9076251915	461.07007036	468.90392808	1.527124648	734.83998239	23.742639542	-1.2157557011	30.414201736	19.133159637	0	0	0	0	0
2944	2022-09-02	17:12:00.105	244.50833455	5868.200029	1662138720.105	0	899	2.8675843184	2.907781015	459.77391873	467.58593031	1.5271585289	734.85651484	23.748445561	-1.1956848443	30.414201736	19.133477154	0	0	0	0	0
2945	2022-09-02	17:12:01.005	244.50834497	5868.200279	1662138721.005	0	899	2.8735617429	2.9160277418	459.77694017	468.01417558	1.6088114485	734.85715752	23.749231339	-1.2000396196	30.414201736	19.129999514	0	0	0	0	0
2946	2022-09-02	17:12:01.888	244.50835519	5868.200524	1662138721.888	0	899	2.8735617429	2.9160277418	462.39550563	470.67965453	1.6088114485	734.84834098	23.749231339	-1.1867921076	30.414201736	19.130304248	0	0	0	0	0
2947	2022-09-02	17:12:02.798	244.50836572	5868.200777	1662138722.798	0	899	2.8693741109	2.9089306763	462.39550563	470.12174791	1.5022446229	734.83024102	23.749231339	-1.3995835505	30.414201736	19.108645117	0	0	0	0	0
2948	2022-09-02	17:12:03.717	244.50837635	5868.201033	1662138723.717	0	899	2.8693741109	2.9089306763	461.43222953	469.14237627	1.5022446229	734.84164611	23.749231339	-1.4596881416	30.414201736	19.104772416	0	0	0	0	0
2949	2022-09-02	17:12:04.625	244.50838686	5868.201285	1662138724.625	0	899	2.8711198492	2.9110874068	461.43371752	469.21948045	1.5167284007	734.84693798	23.749616951	-1.1876975061	30.414201736	19.138342182	0	0	0	0	0
2950	2022-09-02	17:12:05.559	244.50839767	5868.201544	1662138725.559	0	899	2.8712801478	2.9112508791	460.34888806	468.11653031	1.5167636633	734.83970309	23.755701065	-1.1703969351	30.414201736	19.131816296	0	0	0	0	0
2951	2022-09-02	17:12:06.444	244.50840792	5868.20179	1662138726.444	0	899	2.8631628215	2.9025745948	460.34888806	468.02936996	1.5000234238	734.84540805	23.755701065	-1.1539047956	30.414201736	19.136203955	0	0	0	0	0
2952	2022-09-02	17:12:07.408	244.50841909	5868.202058	1662138727.409	0	899	2.8631628215	2.9025745948	460.41883331	468.10048218	1.5000234238	734.84118652	23.755701065	-1.1539047956	30.414201736	19.139640808	0	0	0	0	0
2953	2022-09-02	17:12:08.388	244.50843043	5868.20233	1662138728.389	0	899	2.8714507572	2.9114720504	460.41883331	468.19704825	1.5185669598	734.86016644	23.755701065	-1.3582131444	30.414201736	19.126619705	0	0	0	0	0
2954	2022-09-02	17:12:09.303	244.50844102	5868.202584	1662138729.304	0	899	2.8714507572	2.9114720504	459.81157996	467.57953609	1.5185669598	734.84387854	23.755701065	-1.2238940001	30.414201736	19.139640808	0	0	0	0	0
2955	2022-09-02	17:12:10.148	244.5084508	5868.202819	1662138730.149	0	899	2.8688063478	2.9095562771	459.83614204	467.75367875	1.5472324029	734.85114172	23.762088536	-1.6945014553	30.414201736	19.118606719	0	0	0	0	0
2956	2022-09-02	17:12:11.056	244.50846131	5868.203071	1662138731.057	0	899	2.8688109232	2.9095609449	460.60892782	468.53977585	1.5472334305	734.86025738	23.762262344	-1.3227927653	30.414201736	19.131923802	0	0	0	0	0
2957	2022-09-02	17:12:11.930	244.50847141	5868.203314	1662138731.93	0	899	2.8651310759	2.9044865431	460.60892782	468.27745086	1.4968943846	734.86047202	23.762262344	-1.1589171571	30.414201736	19.136619884	0	0	0	0	0
2958	2022-09-02	17:12:12.848	244.50848205	5868.203569	1662138732.849	0	899	2.8651310759	2.9044865431	460.97409173	468.64869426	1.4968943846	734.85861994	23.762262344	-1.1565888528	30.414201736	19.133520126	0	0	0	0	0
2959	2022-09-02	17:12:13.763	244.50849264	5868.203823	1662138733.764	0	899	2.8677817775	2.9072918794	460.97409173	468.67179397	1.5013258732	734.84975004	23.762262344	-1.1506064301	30.414201736	19.135272967	0	0	0	0	0
2960	2022-09-02	17:12:14.694	244.50850341	5868.204082	1662138734.695	0	899	2.867915451	2.9074281721	460.68083737	468.37379446	1.5013550159	734.85450836	23.767342005	-1.1824481061	30.414201736	19.133913621	0	0	0	0	0
2961	2022-09-02	17:12:15.582	244.50851369	5868.204329	1662138735.583	0	899	2.8718425173	2.9137679914	460.6863102	468.83935542	1.5895656491	734.8543107	23.768762589	-1.182803825	30.414201736	19.135094106	0	0	0	0	0
2962	2022-09-02	17:12:16.476	244.50852404	5868.204577	1662138736.477	0	899	2.8718425173	2.9137679914	459.86739013	468.00594242	1.5895656491	734.84413278	23.768762589	-1.1738786768	30.414201736	19.137206993	0	0	0	0	0
2963	2022-09-02	17:12:17.444	244.50853524	5868.204846	1662138737.445	0	899	2.8710090061	2.9115683021	459.86739013	467.74224941	1.5389300515	734.85201238	23.768762589	-1.1978515387	30.414201736	19.13820076	0	0	0	0	0
2964	2022-09-02	17:12:18.322	244.50854539	5868.205089	1662138738.322	0	899	2.8710090061	2.9115683021	461.50240845	469.40526611	1.5389300515	734.83937568	23.768762589	-1.1516088713	30.414201736	19.13046751	0	0	0	0	0
2965	2022-09-02	17:12:19.234	244.50855596	5868.205343	1662138739.235	0	899	2.8752224607	2.9134168914	461.50240845	468.93226274	1.4482810955	734.85072943	23.768762589	-1.1441389322	30.414201736	19.129919052	0	0	0	0	0
2966	2022-09-02	17:12:20.184	244.50856694	5868.205607	1662138740.184	0	899	2.8753963751	2.913594091	460.10455698	467.51209648	1.448317578	734.848324	23.775354385	-1.1815749407	30.414201736	19.133159637	0	0	0	0	0
2967	2022-09-02	17:12:21.099	244.50857755	5868.205861	1662138741.1	0	899	2.8748529686	2.9146439017	460.10455698	467.82342043	1.5081831221	734.85133372	23.775354385	-1.1807664885	30.414201736	19.134015746	0	0	0	0	0
2968	2022-09-02	17:12:22.071	244.50858878	5868.206131	1662138742.071	0	899	2.8748529686	2.9146439017	461.35927094	469.09918388	1.5081831221	734.86110864	23.775354385	-1.1815749407	30.414201736	19.132799149	0	0	0	0	0
2969	2022-09-02	17:12:23.015	244.50859971	5868.206393	1662138743.015	0	899	2.8743113997	2.9146929819	461.35927094	469.21589567	1.5305445356	734.8527254	23.775354385	-1.2241742398	30.414201736	19.134535821	0	0	0	0	0
2970	2022-09-02	17:12:23.920	244.50861019	5868.206644	1662138743.92	0	899	2.8743113997	2.9146929819	458.89828768	466.71300359	1.5305445356	734.85076177	23.775354385	-1.2066042202	30.414201736	19.136629774	0	0	0	0	0
2971	2022-09-02	17:12:24.785	244.5086202	5868.206885	1662138744.785	0	899	2.8832630836	2.9237299651	458.91688334	466.7240863	1.5290367833	734.85719309	23.780200011	-1.1498842129	30.414201736	19.13644269	0	0	0	0	0
2972	2022-09-02	17:12:25.687	244.50863064	5868.207135	1662138745.687	0	899	2.8833092805	2.9237770841	461.89070298	469.74855059	1.5290469865	734.8489008	23.781946182	-1.1920307827	30.414201736	19.13248359	0	0	0	0	0
2973	2022-09-02	17:12:26.635	244.50864162	5868.207399	1662138746.636	0	899	2.8814796432	2.9225104714	461.89070298	469.86327564	1.5509923725	734.84877954	23.781946182	-1.1877622407	30.414201736	19.131954357	0	0	0	0	0
2974	2022-09-02	17:12:27.538	244.50865206	5868.207649	1662138747.538	0	899	2.8814796432	2.9225104714	460.97688698	468.9336865	1.5509923725	734.84962554	23.781946182	-1.147674514	30.414201736	19.134745541	0	0	0	0	0
2975	2022-09-02	17:12:28.397	244.508662	5868.207888	1662138748.397	0	899	2.8790951885	2.918540956	460.97688698	468.63178011	1.4931040484	734.8562711	23.781946182	-1.1667859531	30.414201736	19.138289332	0	0	0	0	0
2976	2022-09-02	17:12:29.292	244.50867237	5868.208137	1662138749.293	0	899	2.8790951885	2.918540956	460.22213422	467.86449407	1.4931040484	734.84834421	23.781946182	-1.2336598635	30.414201736	19.136400223	0	0	0	0	0
2977	2022-09-02	17:12:30.200	244.50868288	5868.208389	1662138750.201	0	899	2.8741470934	2.9128990654	460.23835568	467.75914522	1.4696835269	734.85569996	23.786161044	-1.1788909096	30.414201736	19.135245595	0	0	0	0	0
2978	2022-09-02	17:12:31.141	244.50869376	5868.20865	1662138751.141	0	899	2.8742089731	2.9129621316	459.39000613	466.89700114	1.4696967054	734.86187744	23.788507462	-1.1539047956	30.414201736	19.138561249	0	0	0	0	0
2979	2022-09-02	17:12:32.056	244.50870436	5868.208905	1662138752.057	0	899	2.8772001141	2.9172236237	459.39000613	467.13571729	1.5156569015	734.86520204	23.788507462	-1.4190722657	30.414201736	19.101071617	0	0	0	0	0
2980	2022-09-02	17:12:32.944	244.50871464	5868.209151	1662138752.945	0	899	2.8772001141	2.9172236237	460.7539522	468.52266067	1.5156569015	734.85417327	23.788507462	-1.3087475545	30.414201736	19.115878869	0	0	0	0	0
2981	2022-09-02	17:12:33.892	244.50872561	5868.209415	1662138753.893	0	899	2.8770166522	2.9174969224	460.7539522	468.61208304	1.5328104442	734.84984543	23.788507462	-1.2823601882	30.414201736	19.128928469	0	0	0	0	0
2982	2022-09-02	17:12:34.838	244.50873655	5868.209677	1662138754.838	0	899	2.8771455933	2.917628444	463.07070828	470.96850119	1.5328390561	734.86371698	23.793391891	-1.2780915941	30.414201736	19.126703174	0	0	0	0	0
2983	2022-09-02	17:12:35.723	244.50874681	5868.209923	1662138755.724	0	899	2.8764798636	2.9171560355	463.07684673	471.01441344	1.5404083681	734.85188344	23.794977188	-1.214688534	30.414201736	19.131981098	0	0	0	0	0
2984	2022-09-02	17:12:36.640	244.50875741	5868.210178	1662138756.64	0	899	2.8764798636	2.9171560355	460.29756358	468.1874908	1.5404083681	734.85777151	23.794977188	-1.2560805256	30.414201736	19.131325678	0	0	0	0	0
2985	2022-09-02	17:12:37.555	244.50876801	5868.210432	1662138757.556	0	899	2.8864243105	2.9261248999	460.29756358	467.97110623	1.4988547552	734.85221934	23.794977188	-1.1949518982	30.414201736	19.130290492	0	0	0	0	0
2986	2022-09-02	17:12:38.473	244.50877862	5868.210687	1662138758.473	0	899	2.8864243105	2.9261248999	459.3266389	466.98399543	1.4988547552	734.8394165	23.794977188	-1.1994144782	30.414201736	19.129632874	0	0	0	0	0
2987	2022-09-02	17:12:39.408	244.50878946	5868.210947	1662138759.409	0	899	2.8836121727	2.9230321486	459.33887933	466.9495958	1.4898351539	734.84858956	23.798163951	-1.2024972691	30.414201736	19.127102403	0	0	0	0	0
2988	2022-09-02	17:12:40.359	244.50880046	5868.211211	1662138760.36	0	899	2.8837022636	2.9231239911	459.66654063	467.28278683	1.4898545409	734.85400916	23.801568985	-1.2645852566	30.414201736	19.125957489	0	0	0	0	0
2989	2022-09-02	17:12:41.283	244.50881116	5868.211468	1662138761.284	0	899	2.8876782297	2.9282093259	459.66654063	467.48693191	1.5291204111	734.84537936	23.801568985	-1.2221154077	30.414201736	19.1329711	0	0	0	0	0
2990	2022-09-02	17:12:42.260	244.50882247	5868.211739	1662138762.261	0	899	2.8876782297	2.9282093259	460.17035049	467.99931317	1.5291204111	734.8393102	23.801568985	-1.1506495476	30.414201736	19.137840271	0	0	0	0	0
2991	2022-09-02	17:12:43.234	244.50883374	5868.21201	1662138763.235	0	899	2.8857443533	2.9249565343	460.17035049	467.74891847	1.4810067453	734.85469308	23.801568985	-1.4592893913	30.414201736	19.080337209	0	0	0	0	0
2992	2022-09-02	17:12:44.224	244.5088452	5868.212285	1662138764.225	0	899	2.8857443533	2.9249565343	460.14621582	467.72438632	1.4810067453	734.83428551	23.801568985	-1.4949684033	30.414201736	19.081786819	0	0	0	0	0
2993	2022-09-02	17:12:45.153	244.50885594	5868.212543	1662138765.153	0	899	2.8883600859	2.9287429641	460.16062584	467.95886346	1.523250976	734.84360489	23.805313957	-1.5125276577	30.414201736	19.088064434	0	0	0	0	0
2994	2022-09-02	17:12:46.088	244.50886677	5868.212802	1662138766.089	0	899	2.8884371477	2.9288215584	461.26894104	469.08604937	1.5232679039	734.84103697	23.808221817	-1.4826909304	30.414201736	19.09462738	0	0	0	0	0
2995	2022-09-02	17:12:46.993	244.50887725	5868.213054	1662138766.994	0	899	2.8936806713	2.9341642335	461.26894104	469.09105665	1.5242273698	734.85858276	23.808221817	-1.315656977	30.414201736	19.098099412	0	0	0	0	0
2996	2022-09-02	17:12:47.891	244.50888764	5868.213303	1662138767.892	0	899	2.8936806713	2.9341642335	458.97066547	466.75380735	1.5242273698	734.85199298	23.808221817	-1.2330562421	30.414201736	19.113691684	0	0	0	0	0
2997	2022-09-02	17:12:48.779	244.50889791	5868.21355	1662138768.779	0	899	2.8874359567	2.9269922428	458.97066547	466.59151793	1.4929641939	734.85193558	23.808221817	-1.2304907974	30.414201736	19.134439734	0	0	0	0	0
2998	2022-09-02	17:12:49.655	244.50890806	5868.213793	1662138769.656	0	899	2.8875074677	2.927065147	462.08749045	469.76017584	1.4929795952	734.8538976	23.810921107	-1.1976682208	30.414201736	19.136492849	0	0	0	0	0
2999	2022-09-02	17:12:50.520	244.50891807	5868.214034	1662138770.521	0	899	2.8945461289	2.9341944173	462.10205879	469.77385713	1.4927635148	734.85228805	23.814691544	-1.1656540893	30.414201736	19.138486723	0	0	0	0	0
3000	2022-09-02	17:12:51.401	244.50892825	5868.214278	1662138771.401	0	899	2.8945461289	2.9341944173	460.8839305	468.53550553	1.4927635148	734.85693359	23.814691544	-1.2727235556	30.414201736	19.131719589	0	0	0	0	0
3001	2022-09-02	17:12:52.267	244.50893829	5868.214519	1662138772.268	0	899	2.8922555456	2.9325984955	460.8839305	468.67614081	1.5197442132	734.84605034	23.814691544	-1.2137400117	30.414201736	19.131924446	0	0	0	0	0
3002	2022-09-02	17:12:53.148	244.50894847	5868.214763	1662138773.148	0	899	2.8922555456	2.9325984955	460.99114744	468.78517048	1.5197442132	734.85174561	23.814691544	-1.2369152308	30.414201736	19.135320663	0	0	0	0	0
3003	2022-09-02	17:12:54.046	244.50895887	5868.215013	1662138774.046	0	899	2.8959083625	2.9356399979	460.99114744	468.65701917	1.4951649249	734.86031276	23.814691544	-1.259034055	30.414201736	19.104669899	0	0	0	0	0
3004	2022-09-02	17:12:54.963	244.50896948	5868.215268	1662138774.963	0	899	2.8960040534	2.9357375561	460.58212593	468.24130318	1.4951855045	734.84125483	23.818293022	-1.2075958576	30.414201736	19.116806005	0	0	0	0	0
3005	2022-09-02	17:12:55.890	244.50898021	5868.215525	1662138775.89	0	899	2.8972059666	2.9376268109	460.59411256	468.38313186	1.5200721843	734.84509318	23.821405411	-1.1779531414	30.414201736	19.135360718	0	0	0	0	0
3006	2022-09-02	17:12:56.786	244.50899058	5868.215774	1662138776.786	0	899	2.8972059666	2.9376268109	461.23725061	469.0371459	1.5200721843	734.84902045	23.821405411	-1.2181917468	30.414201736	19.134771574	0	0	0	0	0
3007	2022-09-02	17:12:57.740	244.50900163	5868.216039	1662138777.741	0	899	2.8909035345	2.9308666941	461.23725061	468.96543296	1.5063268119	734.85263001	23.821405411	-1.2297038906	30.414201736	19.133111297	0	0	0	0	0
3008	2022-09-02	17:12:58.660	244.50901227	5868.216294	1662138778.66	0	899	2.8909035345	2.9308666941	460.56973135	468.28672919	1.5063268119	734.8528693	23.821405411	-1.188085556	30.414201736	19.130277634	0	0	0	0	0
3009	2022-09-02	17:12:59.598	244.50902313	5868.216555	1662138779.598	0	899	2.8945561643	2.9333756461	460.58012672	468.06634078	1.4619667898	734.84747638	23.824104701	-1.1657726567	30.414201736	19.137890658	0	0	0	0	0
3010	2022-09-02	17:13:00.506	244.50903363	5868.216807	1662138780.506	0	899	2.8946562952	2.9334776868	461.77122794	469.27691193	1.461987857	734.84585349	23.827875137	-1.15361376	30.414201736	19.137681228	0	0	0	0	0
3011	2022-09-02	17:13:01.448	244.50904455	5868.217069	1662138781.449	0	899	2.8955427573	2.9356213025	461.77122794	469.51829318	1.5082292997	734.84923831	23.827875137	-1.1490218639	30.414201736	19.11926531	0	0	0	0	0
3012	2022-09-02	17:13:02.410	244.50905567	5868.217336	1662138782.41	0	899	2.8955427573	2.9356213025	461.8769054	469.62574357	1.5082292997	734.85168053	23.827875137	-1.1550474254	30.414201736	19.121561998	0	0	0	0	0
3013	2022-09-02	17:13:03.332	244.50906635	5868.217592	1662138783.333	0	899	2.8945778667	2.9353093415	461.8769054	469.75498626	1.5329631444	734.8590961	23.827875137	-1.1683489337	30.414201736	19.138465881	0	0	0	0	0
3014	2022-09-02	17:13:04.200	244.50907639	5868.217833	1662138784.2	0	899	2.8945778667	2.9353093415	460.32859568	468.18026754	1.5329631444	734.8426259	23.827875137	-1.1425112486	30.414201736	19.137121201	0	0	0	0	0
3015	2022-09-02	17:13:05.075	244.50908653	5868.218077	1662138785.076	0	899	2.8979683546	2.9379934351	460.34558243	468.0519231	1.5050012051	734.84990283	23.832288262	-1.2024650021	30.414201736	19.134418942	0	0	0	0	0
3016	2022-09-02	17:13:06.019	244.50909744	5868.218339	1662138786.019	0	899	2.8980230344	2.938049189	460.02477428	467.72580605	1.5050130347	734.83649894	23.834344864	-1.2052783706	30.414201736	19.13361005	0	0	0	0	0
3017	2022-09-02	17:13:06.914	244.5091078	5868.218587	1662138786.914	0	899	2.8965612411	2.9375133448	460.02477428	467.90847364	1.5401102899	734.86101931	23.834344864	-1.4057060922	30.414201736	19.117234868	0	0	0	0	0
3018	2022-09-02	17:13:07.789	244.50911793	5868.21883	1662138787.789	0	899	2.8965612411	2.9375133448	461.26942038	469.17444994	1.5401102899	734.85338628	23.834344864	-1.3544834884	30.414201736	19.123266586	0	0	0	0	0
3019	2022-09-02	17:13:08.711	244.50912861	5868.219087	1662138788.712	0	899	2.8928408679	2.9331386469	461.26942038	469.05780997	1.5177630436	734.85188667	23.834344864	-1.2199595156	30.414201736	19.136953745	0	0	0	0	0
3020	2022-09-02	17:13:09.608	244.50913899	5868.219336	1662138789.609	0	899	2.8929297367	2.9332292767	462.37080631	470.17789405	1.5177824673	734.8625747	23.837693309	-1.2153029166	30.414201736	19.138203147	0	0	0	0	0
3021	2022-09-02	17:13:10.566	244.50915008	5868.219602	1662138790.567	0	899	2.9003830613	2.9408058685	462.38358116	470.19465198	1.5185026987	734.85256453	23.840997696	-1.1586045114	30.414201736	19.136328666	0	0	0	0	0
3022	2022-09-02	17:13:11.549	244.50916145	5868.219875	1662138791.549	0	899	2.9003830613	2.9408058685	462.38505273	470.19614841	1.5185026987	734.83781302	23.840997696	-1.179947257	30.414201736	19.132078171	0	0	0	0	0
3023	2022-09-02	17:13:12.418	244.50917152	5868.220116	1662138792.419	0	899	2.8959373245	2.936337419	462.38505273	470.20376626	1.5199590092	734.84252849	23.840997696	-1.1918474862	30.414201736	19.133335076	0	0	0	0	0
3024	2022-09-02	17:13:13.301	244.50918172	5868.220361	1662138793.301	0	899	2.8959373245	2.936337419	459.98436675	467.76248581	1.5199590092	734.84463885	23.840997696	-1.1832026243	30.414201736	19.130998611	0	0	0	0	0
3025	2022-09-02	17:13:14.243	244.50919264	5868.220623	1662138794.244	0	899	2.9047576607	2.944988734	459.98436675	467.70626267	1.509153573	734.8539073	23.840997696	-1.1566211506	30.414201736	19.137533011	0	0	0	0	0
3026	2022-09-02	17:13:15.138	244.50920299	5868.220872	1662138795.138	0	899	2.9048890558	2.9451227177	461.17378773	468.91579915	1.5091820123	734.85654596	23.845928205	-1.1674219354	30.414201736	19.137113571	0	0	0	0	0
3027	2022-09-02	17:13:16.013	244.50921312	5868.221115	1662138796.014	0	899	2.9048463015	2.947765468	461.17995834	469.44056114	1.6084731173	734.84268451	23.847528458	-1.1908773831	30.414201736	19.136469456	0	0	0	0	0
3028	2022-09-02	17:13:16.944	244.5092239	5868.221374	1662138796.945	0	899	2.9048463015	2.947765468	460.83325137	469.087644	1.6084731173	734.83942176	23.847528458	-1.441751604	30.414201736	19.09968049	0	0	0	0	0
3029	2022-09-02	17:13:17.875	244.50923466	5868.221632	1662138797.875	0	899	2.8980331768	2.9394157946	460.83325137	468.81001259	1.5552936227	734.83699571	23.847528458	-1.4920580127	30.414201736	19.111204274	0	0	0	0	0
3030	2022-09-02	17:13:18.750	244.50924479	5868.221875	1662138798.75	0	899	2.8980331768	2.9394157946	461.76350779	469.75637121	1.5552936227	734.84208224	23.847528458	-1.4419780464	30.414201736	19.127397537	0	0	0	0	0
3031	2022-09-02	17:13:19.657	244.50925529	5868.222127	1662138799.657	0	899	2.9024296524	2.9422117404	461.77840858	469.44982589	1.4937196837	734.85514821	23.85138782	-1.1480732801	30.414201736	19.124459665	0	0	0	0	0
3032	2022-09-02	17:13:20.509	244.50926515	5868.222364	1662138800.509	0	899	2.9025032218	2.9422867441	462.31807486	469.99853998	1.4937354577	734.85821816	23.854150772	-1.1516088437	30.414201736	19.121788871	0	0	0	0	0
3033	2022-09-02	17:13:21.469	244.50927626	5868.22263	1662138801.469	0	899	2.90846872	2.9479406522	462.31807486	469.92254055	1.4791938935	734.84210973	23.854150772	-1.184830308	30.414201736	19.117315292	0	0	0	0	0
3034	2022-09-02	17:13:22.361	244.50928659	5868.222878	1662138802.361	0	899	2.90846872	2.9479406522	458.94987447	466.49893811	1.4791938935	734.84096542	23.854150772	-1.1621940349	30.414201736	19.135487525	0	0	0	0	0
3035	2022-09-02	17:13:23.256	244.50929694	5868.223127	1662138803.256	0	899	2.9077645729	2.9473110595	458.94987447	466.51507407	1.482304365	734.8449032	23.854150772	-1.1940895793	30.414201736	19.129887638	0	0	0	0	0
3036	2022-09-02	17:13:24.163	244.50930744	5868.223379	1662138804.163	0	899	2.9077645729	2.9473110595	462.97867481	470.61028401	1.482304365	734.86072545	23.854150772	-1.1425112486	30.414201736	19.137840271	0	0	0	0	0
3037	2022-09-02	17:13:25.130	244.50931863	5868.223647	1662138805.13	0	899	2.9057504827	2.9471132441	462.99700864	470.98602852	1.5504870937	734.85511305	23.85888706	-1.1483859147	30.414201736	19.115744938	0	0	0	0	0
3038	2022-09-02	17:13:26.019	244.50932894	5868.223894	1662138806.02	0	899	2.9057991314	2.947162878	461.25406884	469.21307075	1.550497909	734.84838867	23.860712051	-1.1758404662	30.414201736	19.116339046	0	0	0	0	0
3039	2022-09-02	17:13:26.911	244.50933926	5868.224142	1662138806.912	0	899	2.9115381517	2.9548391364	461.25406884	469.57051004	1.6188976203	734.83024991	23.860712051	-1.2030901925	30.414201736	19.129655825	0	0	0	0	0
3040	2022-09-02	17:13:27.828	244.50934987	5868.224397	1662138807.829	0	899	2.9115381517	2.9548391364	462.3663496	470.7028453	1.6188976203	734.85394449	23.860712051	-1.1796239417	30.414201736	19.130149235	0	0	0	0	0
3041	2022-09-02	17:13:28.775	244.50936082	5868.22466	1662138808.775	0	899	2.9103616844	2.9502356248	462.3663496	470.04427694	1.4930966001	734.85880022	23.860712051	-1.2409897308	30.414201736	19.13243866	0	0	0	0	0
3042	2022-09-02	17:13:29.709	244.50937163	5868.224919	1662138809.709	0	899	2.9104602968	2.9503361588	460.62300952	468.27209721	1.4931176781	734.8480552	23.864405487	-1.3553350982	30.414201736	19.135479302	0	0	0	0	0
3043	2022-09-02	17:13:30.632	244.50938233	5868.225176	1662138810.633	0	899	2.9060436963	2.9458860582	460.63405455	468.28852987	1.4941169233	734.8564441	23.867273331	-1.1594345459	30.414201736	19.136633437	0	0	0	0	0
3044	2022-09-02	17:13:31.555	244.50939301	5868.225432	1662138811.556	0	899	2.9060436963	2.9458860582	460.43103257	468.08213423	1.4941169233	734.86181762	23.867273331	-1.1832026243	30.414201736	19.133878708	0	0	0	0	0
3045	2022-09-02	17:13:32.460	244.50940348	5868.225684	1662138812.461	0	899	2.9132924993	2.9540596906	460.43103257	468.24071686	1.5245686309	734.84590846	23.867273331	-1.2341988292	30.414201736	19.12280377	0	0	0	0	0
3046	2022-09-02	17:13:33.319	244.50941341	5868.225922	1662138813.319	0	899	2.9132924993	2.9540596906	461.11110808	468.93232759	1.5245686309	734.86279418	23.867273331	-1.2955107689	30.414201736	19.109031677	0	0	0	0	0
3047	2022-09-02	17:13:34.273	244.50942447	5868.226187	1662138814.274	0	899	2.9155376074	2.9557690265	461.11110808	468.82328182	1.503662304	734.85578888	23.867273331	-1.187180077	30.414201736	19.135146564	0	0	0	0	0
3048	2022-09-02	17:13:35.269	244.509436	5868.226464	1662138815.27	0	899	2.9157010721	2.9559356996	461.59708671	469.3175719	1.5036974298	734.86282571	23.87338493	-1.1804215403	30.414201736	19.133651291	0	0	0	0	0
3049	2022-09-02	17:13:36.157	244.50944626	5868.22671	1662138816.157	0	899	2.9193211209	2.963872263	461.59893989	470.13975084	1.6605609246	734.84951075	23.873865128	-1.2025081022	30.414201736	19.131349943	0	0	0	0	0
3050	2022-09-02	17:13:37.049	244.50945659	5868.226958	1662138817.049	0	899	2.9193211209	2.963872263	461.44134368	469.97923868	1.6605609246	734.84803944	23.873865128	-1.2125326719	30.414201736	19.130633361	0	0	0	0	0
3051	2022-09-02	17:13:37.984	244.50946742	5868.227218	1662138817.985	0	899	2.9160532267	2.9557025169	461.44134368	469.04570306	1.481938393	734.85653949	23.873865128	-1.1936799509	30.414201736	19.131794759	0	0	0	0	0
3052	2022-09-02	17:13:38.931	244.50947838	5868.227481	1662138818.932	0	899	2.9160532267	2.9557025169	461.35186369	468.95474848	1.481938393	734.84560531	23.873865128	-1.1832026243	30.414201736	19.133557478	0	0	0	0	0
3053	2022-09-02	17:13:39.858	244.50948911	5868.227739	1662138819.859	0	899	2.9116740477	2.9510579695	461.37207015	468.93564737	1.4743366956	734.85208554	23.879103642	-1.2336490904	30.414201736	19.133529284	0	0	0	0	0
3054	2022-09-02	17:13:40.796	244.50949997	5868.227999	1662138820.797	0	899	2.9117101937	2.951094811	461.17644212	468.73685202	1.4743443219	734.87438035	23.880456924	-1.2088462446	30.414201736	19.131441887	0	0	0	0	0
3055	2022-09-02	17:13:41.694	244.50951036	5868.228249	1662138821.695	0	899	2.9161600602	2.9569235349	461.17644212	468.99034084	1.5229532003	734.86161875	23.880456924	-1.1819091325	30.414201736	19.130277634	0	0	0	0	0
3056	2022-09-02	17:13:42.608	244.50952093	5868.228502	1662138822.608	0	899	2.9161600602	2.9569235349	459.02147652	466.79886279	1.5229532003	734.85959246	23.880456924	-1.1783196926	30.414201736	19.130277634	0	0	0	0	0
3057	2022-09-02	17:13:43.513	244.50953141	5868.228754	1662138823.514	0	899	2.9176123855	2.9573564624	459.02147652	466.60002928	1.4846503831	734.85519591	23.880456924	-1.2065933927	30.414201736	19.130345149	0	0	0	0	0
3058	2022-09-02	17:13:44.384	244.50954148	5868.228996	1662138824.384	0	899	2.9176123855	2.9573564624	461.35296761	468.97001384	1.4846503831	734.85688954	23.880456924	-1.1473941803	30.414201736	19.133520126	0	0	0	0	0
3059	2022-09-02	17:13:45.303	244.50955213	5868.229251	1662138825.304	0	899	2.9213247948	2.9628249662	461.37704709	469.32193034	1.5473884438	734.86016765	23.886699487	-1.142769947	30.414201736	19.1342011	0	0	0	0	0
3060	2022-09-02	17:13:46.160	244.50956204	5868.229489	1662138826.16	0	899	2.9213341536	2.9628345141	461.35409135	469.29859009	1.5473905094	734.87050361	23.887048721	-1.1566103957	30.414201736	19.133199692	0	0	0	0	0
3061	2022-09-02	17:13:47.053	244.50957238	5868.229737	1662138827.054	0	899	2.9199324684	2.9594126443	461.35409135	468.91440663	1.4737676131	734.85657628	23.887048721	-1.2070137689	30.414201736	19.133154863	0	0	0	0	0
3062	2022-09-02	17:13:47.946	244.50958271	5868.229985	1662138827.946	0	899	2.9199324684	2.9594126443	460.76164769	468.31225445	1.4737676131	734.84221604	23.887048721	-1.2845806365	30.414201736	19.119136646	0	0	0	0	0
3063	2022-09-02	17:13:48.786	244.50959243	5868.230218	1662138828.786	0	899	2.9152150777	2.9553145571	460.76164769	468.44348313	1.4989614928	734.85528847	23.887048721	-1.2735643403	30.414201736	19.119551488	0	0	0	0	0
3064	2022-09-02	17:13:49.713	244.50960316	5868.230476	1662138829.713	0	899	2.9152150777	2.9553145571	460.32784866	468.0024518	1.4989614928	734.86514545	23.887048721	-1.1832026243	30.414201736	19.132799149	0	0	0	0	0
3065	2022-09-02	17:13:50.628	244.50961375	5868.23073	1662138830.628	0	899	2.9141691307	2.95432706	460.35345321	468.04246943	1.5016481767	734.837408	23.893701553	-1.2152167606	30.414201736	19.11726891	0	0	0	0	0
3066	2022-09-02	17:13:51.538	244.50962428	5868.230983	1662138831.538	0	899	2.9141691307	2.95432706	463.0278322	470.76151702	1.5016481767	734.84683894	23.893701553	-1.1859189738	30.414201736	19.100169314	0	0	0	0	0
3067	2022-09-02	17:13:52.391	244.50963417	5868.23122	1662138832.392	0	899	2.916737565	2.9564392843	463.0278322	470.6666572	1.4835281966	734.85452776	23.893701553	-1.2417981625	30.414201736	19.110471725	0	0	0	0	0
3068	2022-09-02	17:13:53.283	244.50964449	5868.231468	1662138833.284	0	899	2.916737565	2.9564392843	461.46220171	469.07519763	1.4835281966	734.85879294	23.893701553	-1.4776677983	30.414201736	19.124390823	0	0	0	0	0
3069	2022-09-02	17:13:54.138	244.50965439	5868.231705	1662138834.139	0	899	2.9186899709	2.9595768397	461.46220171	469.29786174	1.526193809	734.84647112	23.893701553	-1.1457666159	30.414201736	19.129919052	0	0	0	0	0
3070	2022-09-02	17:13:55.009	244.50966446	5868.231947	1662138835.009	0	899	2.9188317832	2.9597214781	458.64050883	466.42841668	1.5262247091	734.86221617	23.898998273	-1.147124716	30.414201736	19.135928792	0	0	0	0	0
3071	2022-09-02	17:13:55.884	244.50967459	5868.23219	1662138835.885	0	899	2.9178095416	2.959036208	458.64453868	466.49964439	1.539158676	734.84449738	23.90004921	-1.272346255	30.414201736	19.127204971	0	0	0	0	0
3072	2022-09-02	17:13:56.763	244.50968476	5868.232434	1662138836.763	0	899	2.9178095416	2.959036208	462.88192841	470.80960697	1.539158676	734.84853782	23.90004921	-1.4926939847	30.414201736	19.092486577	0	0	0	0	0
3073	2022-09-02	17:13:57.650	244.50969502	5868.232681	1662138837.65	0	899	2.9261763871	2.9646247133	462.88192841	470.25267993	1.4327260893	734.85398935	23.90004921	-1.3731961527	30.414201736	19.106175429	0	0	0	0	0
3074	2022-09-02	17:13:58.542	244.50970535	5868.232928	1662138838.542	0	899	2.9261763871	2.9646247133	461.68316848	469.03483141	1.4327260893	734.86953917	23.90004921	-1.1929684877	30.414201736	19.1313591	0	0	0	0	0
3075	2022-09-02	17:13:59.372	244.50971497	5868.233159	1662138839.373	0	899	2.9241161435	2.9645106708	461.68316848	469.41349539	1.5053066036	734.85995989	23.90004921	-1.1913409233	30.414201736	19.13243866	0	0	0	0	0
3076	2022-09-02	17:14:00.232	244.50972491	5868.233398	1662138840.232	0	899	2.9242390483	2.9646359907	458.55664461	466.23475838	1.5053329692	734.84819263	23.904631293	-1.2417873515	30.414201736	19.129710166	0	0	0	0	0
3077	2022-09-02	17:14:01.112	244.5097351	5868.233642	1662138841.113	0	899	2.932646717	2.9740495012	458.5645833	466.4119473	1.5379308523	734.84236398	23.906702042	-1.159704041	30.414201736	19.133449441	0	0	0	0	0
3078	2022-09-02	17:14:02.051	244.50974596	5868.233903	1662138842.051	0	899	2.932646717	2.9740495012	460.29370643	468.17066072	1.5379308523	734.84770395	23.906702042	-1.3654567374	30.414201736	19.125031035	0	0	0	0	0
3079	2022-09-02	17:14:02.923	244.50975605	5868.234145	1662138842.923	0	899	2.9232816603	2.9646610314	460.29370643	468.19148824	1.5419287134	734.84287004	23.906702042	-1.3455799581	30.414201736	19.12594919	0	0	0	0	0
3080	2022-09-02	17:14:03.848	244.50976677	5868.234402	1662138843.849	0	899	2.9232816603	2.9646610314	461.91853399	469.84419481	1.5419287134	734.83581179	23.906702042	-1.1474157982	30.414201736	19.137382861	0	0	0	0	0
3081	2022-09-02	17:14:04.756	244.50977727	5868.234654	1662138844.756	0	899	2.9250795337	2.9662964605	461.929712	469.8194914	1.5350287306	734.84255112	23.909596563	-1.1455617559	30.414201736	19.138403684	0	0	0	0	0
3082	2022-09-02	17:14:05.661	244.50978775	5868.234906	1662138845.662	0	899	2.9251795541	2.9663984859	460.98226448	468.85597556	1.5350506045	734.85763045	23.913324356	-1.1472217231	30.414201736	19.138238957	0	0	0	0	0
3083	2022-09-02	17:14:06.638	244.50979906	5868.235177	1662138846.639	0	899	2.927873038	2.968577741	460.98226448	468.7502872	1.5147871698	734.84897881	23.913324356	-1.1663979023	30.414201736	19.134619365	0	0	0	0	0
3084	2022-09-02	17:14:07.571	244.50980985	5868.235436	1662138847.571	0	899	2.927873038	2.968577741	463.66394395	471.4771557	1.5147871698	734.85711508	23.913324356	-1.1821246881	30.414201736	19.129408186	0	0	0	0	0
3085	2022-09-02	17:14:08.471	244.50982028	5868.235687	1662138848.472	0	899	2.9231825406	2.9648455244	463.66394395	471.67451521	1.5524004307	734.85701605	23.913324356	-1.1836876838	30.414201736	19.125913569	0	0	0	0	0
3086	2022-09-02	17:14:09.423	244.50983128	5868.235951	1662138849.423	0	899	2.9231825406	2.9648455244	460.84371032	468.80555732	1.5524004307	734.86058519	23.913324356	-1.188085556	30.414201736	19.135320663	0	0	0	0	0
3087	2022-09-02	17:14:10.292	244.50984135	5868.236192	1662138850.293	0	899	2.9362489106	2.9778339543	460.86252896	468.77429156	1.5427378665	734.85202127	23.918208785	-1.2021200404	30.414201736	19.13182827	0	0	0	0	0
3088	2022-09-02	17:14:11.204	244.50985191	5868.236446	1662138851.205	0	899	2.936291607	2.9778775109	461.98663957	469.917749	1.5427472155	734.8499861	23.919794083	-1.1539047956	30.414201736	19.13820076	0	0	0	0	0
3089	2022-09-02	17:14:12.075	244.50986198	5868.236688	1662138852.075	0	899	2.9323223935	2.9718709359	461.98663957	469.5383333	1.4701308536	734.83940236	23.919794083	-1.448822736	30.612104189	19.102714981	0	0	0	0	0
3090	2022-09-02	17:14:12.953	244.50987214	5868.236931	1662138852.953	0	899	2.9323223935	2.9718709359	460.28574013	467.80963073	1.4701308536	734.85824646	23.919794083	-1.3560141562	30.552733453	19.113680618	0	0	0	0	0
3091	2022-09-02	17:14:13.805	244.509882	5868.237168	1662138853.805	0	899	2.9339421215	2.976623697	460.28574013	468.40299053	1.5840612207	734.85133332	23.919794083	-1.1516411849	30.414201736	19.138921738	0	0	0	0	0
3092	2022-09-02	17:14:14.651	244.50989181	5868.237403	1662138854.652	0	899	2.934005539	2.9766884272	460.30942545	468.42716796	1.5840754902	734.85385112	23.922150606	-1.2013223716	30.414201736	19.128303995	0	0	0	0	0
3093	2022-09-02	17:14:15.552	244.50990222	5868.237653	1662138855.552	0	899	2.9304538373	2.9707530905	460.3261936	467.99889047	1.4986005761	734.83875482	23.92650795	-1.2742542518	30.414201736	19.11296386	0	0	0	0	0
3094	2022-09-02	17:14:16.460	244.50991273	5868.237906	1662138856.46	0	899	2.9304538373	2.9707530905	460.87271317	468.55451941	1.4986005761	734.85272742	23.92650795	-1.196223855	30.414201736	19.135679245	0	0	0	0	0
3095	2022-09-02	17:14:17.365	244.50992322	5868.238157	1662138857.366	0	899	2.936061089	2.9760126075	460.87271317	468.47346048	1.4830438066	734.85315588	23.92650795	-1.1848518051	30.414201736	19.134436993	0	0	0	0	0
3096	2022-09-02	17:14:18.203	244.50993292	5868.23839	1662138858.204	0	899	2.936061089	2.9760126075	462.89204856	470.5260989	1.4830438066	734.85366841	23.92650795	-1.2108727694	30.414201736	19.133878708	0	0	0	0	0
3097	2022-09-02	17:14:19.118	244.50994351	5868.238644	1662138859.119	0	899	2.9322342709	2.9736072892	462.89204856	470.8088729	1.5370537241	734.84561945	23.92650795	-1.2608449277	30.414201736	19.134752476	0	0	0	0	0
3098	2022-09-02	17:14:20.019	244.50995392	5868.238894	1662138860.019	0	899	2.9323373636	2.9737124514	462.09230755	469.99557173	1.5370762463	734.84319543	23.930341038	-1.2052028692	30.414201736	19.135789871	0	0	0	0	0
3099	2022-09-02	17:14:20.895	244.50996407	5868.239138	1662138860.896	0	899	2.9379155572	2.9813253801	462.10320029	470.38073363	1.6085482467	734.85402412	23.933160782	-1.1541635003	30.414201736	19.137914582	0	0	0	0	0
3100	2022-09-02	17:14:21.835	244.50997494	5868.239399	1662138861.835	0	899	2.9379155572	2.9813253801	461.84521623	470.11812837	1.6085482467	734.85743077	23.933160782	-1.1531179599	30.414201736	19.138026484	0	0	0	0	0
3101	2022-09-02	17:14:22.710	244.50998508	5868.239642	1662138862.711	0	899	2.939428075	2.9807776015	461.84521623	469.7202611	1.5324856668	734.86176709	23.933160782	-1.15809798	30.414201736	19.136809962	0	0	0	0	0
3102	2022-09-02	17:14:23.575	244.50999508	5868.239882	1662138863.575	0	899	2.939428075	2.9807776015	460.4295473	468.28045322	1.5324856668	734.84847275	23.933160782	-1.2029393043	30.414201736	19.132412399	0	0	0	0	0
3103	2022-09-02	17:14:24.404	244.51000468	5868.240112	1662138864.404	0	899	2.9369159169	2.9777022213	460.43219846	468.18254436	1.5131728692	734.8485928	23.933849549	-1.2195823311	30.414201736	19.132760951	0	0	0	0	0
3104	2022-09-02	17:14:25.246	244.51001442	5868.240346	1662138865.246	0	899	2.937072467	2.9778618642	459.30826246	467.03986406	1.5132064861	734.87003271	23.939661026	-1.1832026243	30.414201736	19.13243866	0	0	0	0	0
3105	2022-09-02	17:14:26.125	244.51002461	5868.240591	1662138866.126	0	899	2.9365317253	2.9780722437	459.30826246	467.18411411	1.5409627426	734.85478322	23.939661026	-1.1832026243	30.414201736	19.109000402	0	0	0	0	0
3106	2022-09-02	17:14:26.976	244.51003446	5868.240827	1662138866.977	0	899	2.9365317253	2.9780722437	460.89504791	468.7981085	1.5409627426	734.8598839	23.939661026	-1.191998432	30.414201736	19.109284571	0	0	0	0	0
3107	2022-09-02	17:14:27.799	244.51004398	5868.241056	1662138867.8	0	899	2.9352219195	2.9762655992	460.89504791	468.70680336	1.5234565052	734.85237617	23.939661026	-1.1972909724	30.414201736	19.131521225	0	0	0	0	0
3108	2022-09-02	17:14:28.733	244.51005479	5868.241315	1662138868.734	0	899	2.9352219195	2.9762655992	461.59565629	469.41928642	1.5234565052	734.86931443	23.939661026	-1.2040494878	30.414201736	19.13005196	0	0	0	0	0
3109	2022-09-02	17:14:29.588	244.51006469	5868.241552	1662138869.589	0	899	2.9446310619	2.9846542228	461.59681907	469.20093991	1.4814016175	734.85526139	23.939962362	-1.2470799503	30.425746046	19.123990015	0	0	0	0	0
3110	2022-09-02	17:14:30.436	244.51007449	5868.241788	1662138870.436	0	899	2.9447984852	2.984824883	460.05578166	467.63469876	1.4814367231	734.85828526	23.94616127	-1.3106554218	30.663228989	19.121435772	0	0	0	0	0
3111	2022-09-02	17:14:31.316	244.51008469	5868.242032	1662138871.317	0	899	2.9432793281	2.9844506497	460.05578166	467.85615756	1.524003135	734.86364908	23.94616127	-1.1896270064	30.663228989	19.123753541	0	0	0	0	0
3112	2022-09-02	17:14:32.240	244.51009537	5868.242289	1662138872.24	0	899	2.9432793281	2.9844506497	459.35756829	467.14610579	1.524003135	734.85320034	23.94616127	-1.1832026243	30.663228989	19.120555878	0	0	0	0	0
3113	2022-09-02	17:14:33.190	244.51010637	5868.242553	1662138873.19	0	899	2.9393159145	2.9797103923	459.35756829	467.00905846	1.4976260923	734.84900589	23.94616127	-1.2121985724	30.626946872	19.129818657	0	0	0	0	0
3114	2022-09-02	17:14:34.052	244.51011635	5868.242792	1662138874.053	0	899	2.9393159145	2.9797103923	460.99285945	468.67158856	1.4976260923	734.85761792	23.94616127	-1.1425112486	30.414201736	19.136400223	0	0	0	0	0
3115	2022-09-02	17:14:34.963	244.5101269	5868.243046	1662138874.964	0	899	2.9491136252	2.9897262925	461.01222202	468.7071478	1.5006711627	734.86710868	23.951185555	-1.1863608897	30.600559879	19.11187686	0	0	0	0	0
3116	2022-09-02	17:14:35.802	244.51013661	5868.243279	1662138875.803	0	899	2.9491593257	2.9897728883	462.71280259	470.43616411	1.5006808557	734.84777266	23.952875137	-1.1862854247	30.663228989	19.116353344	0	0	0	0	0
3117	2022-09-02	17:14:36.690	244.51014689	5868.243525	1662138876.691	0	899	2.9474974929	2.987182489	462.71280259	470.26335103	1.4676416965	734.85622745	23.952875137	-1.1662361622	30.643438743	19.138131982	0	0	0	0	0
3118	2022-09-02	17:14:37.563	244.51015699	5868.243768	1662138877.564	0	899	2.9474974929	2.987182489	461.3099598	468.83761665	1.4676416965	734.84163075	23.952875137	-1.2156155528	30.414201736	19.133545705	0	0	0	0	0
3119	2022-09-02	17:14:38.480	244.5101676	5868.244022	1662138878.481	0	899	2.9524780908	2.9917946462	461.3099598	468.75491854	1.4517744055	734.85646471	23.952875137	-1.1829870371	30.447185478	19.13342851	0	0	0	0	0
3120	2022-09-02	17:14:39.359	244.51017778	5868.244267	1662138879.36	0	899	2.9524780908	2.9917946462	460.04487014	467.46941193	1.4517744055	734.85924687	23.952875137	-1.1815749407	30.663228989	19.128118515	0	0	0	0	0
3121	2022-09-02	17:14:40.315	244.51018884	5868.244532	1662138880.316	0	899	2.948727495	2.9911600926	460.06451323	468.08982546	1.5671674929	734.86401246	23.957982689	-1.1839786847	30.470274098	19.129100383	0	0	0	0	0
3122	2022-09-02	17:14:41.220	244.51019932	5868.244784	1662138881.221	0	899	2.9487676356	2.9912010549	462.32586541	470.39067097	1.5671763854	734.85471854	23.959466934	-1.196223855	30.414201736	19.134239197	0	0	0	0	0
3123	2022-09-02	17:14:42.088	244.51020935	5868.245024	1662138882.088	0	899	2.94823498	2.9885209953	462.32586541	469.98276067	1.4892014706	734.872194	23.959466934	-1.2562206368	30.414201736	19.133950328	0	0	0	0	0
3124	2022-09-02	17:14:43.023	244.51022019	5868.245284	1662138883.024	0	899	2.94823498	2.9885209953	461.6632946	469.30921657	1.4892014706	734.8745481	23.959466934	-1.221393196	30.557681014	19.133878708	0	0	0	0	0
3125	2022-09-02	17:14:43.956	244.51023097	5868.245543	1662138883.956	0	899	2.9467112165	2.9908511651	461.6632946	470.04729629	1.6303936528	734.85611548	23.959466934	-1.1896593736	30.663228989	19.130941037	0	0	0	0	0
3126	2022-09-02	17:14:44.816	244.51024094	5868.245782	1662138884.817	0	899	2.9468252312	2.9909676103	461.32454122	469.70252857	1.6304199479	734.85493681	23.963685636	-1.1904569738	30.663228989	19.131098413	0	0	0	0	0
3127	2022-09-02	17:14:45.796	244.51025227	5868.246054	1662138885.796	0	899	2.9518436809	2.9926226464	461.33333971	469.05807561	1.5053576748	734.86341949	23.965967178	-1.2124572171	30.663228989	19.121575943	0	0	0	0	0
3128	2022-09-02	17:14:46.661	244.51026229	5868.246295	1662138886.662	0	899	2.9518436809	2.9926226464	459.18390876	466.8726538	1.5053576748	734.85229977	23.965967178	-1.2450534105	30.663228989	19.106151581	0	0	0	0	0
3129	2022-09-02	17:14:47.526	244.5102723	5868.246535	1662138887.527	0	899	2.9495758458	2.9906278616	459.18390876	466.93025499	1.5164481544	734.85566883	23.965967178	-1.22805472	30.663228989	19.130147846	0	0	0	0	0
3130	2022-09-02	17:14:48.375	244.51028212	5868.246771	1662138888.375	0	899	2.9495758458	2.9906278616	458.39569041	466.12873954	1.5164481544	734.84827792	23.965967178	-1.2499364614	30.663228989	19.1313591	0	0	0	0	0
3131	2022-09-02	17:14:49.263	244.5102924	5868.247018	1662138889.263	0	899	2.949880446	2.993644519	458.40565164	466.65048734	1.6150016117	734.86606583	23.968566629	-1.2044483131	30.663228989	19.131053179	0	0	0	0	0
3132	2022-09-02	17:14:50.210	244.51030336	5868.247281	1662138890.21	0	899	2.9499901079	2.9937564962	460.85490402	469.14392248	1.6150266384	734.86899632	23.97262001	-1.1892497082	30.643438743	19.128820571	0	0	0	0	0
3133	2022-09-02	17:14:51.082	244.51031346	5868.247523	1662138891.083	0	899	2.9513263815	2.9911946083	460.85490402	468.40012617	1.4724403356	734.86965922	23.97262001	-1.2027344704	30.414201736	19.132799149	0	0	0	0	0
3134	2022-09-02	17:14:51.957	244.51032359	5868.247766	1662138891.958	0	899	2.9513263815	2.9911946083	461.72390976	469.28335947	1.4724403356	734.85430625	23.97262001	-1.1865657236	30.620350124	19.133991241	0	0	0	0	0
3135	2022-09-02	17:14:52.851	244.51033392	5868.248014	1662138892.851	0	899	2.9501175856	2.9910537322	461.72390976	469.48962607	1.5119526791	734.84792262	23.97262001	-1.1897994864	30.663228989	19.1329422	0	0	0	0	0
3136	2022-09-02	17:14:53.744	244.51034427	5868.248262	1662138893.745	0	899	2.9501234911	2.9910597543	461.32305946	469.08204047	1.5119539407	734.84904066	23.972838282	-1.191190002	30.626946872	19.131995839	0	0	0	0	0
3137	2022-09-02	17:14:54.665	244.51035493	5868.248518	1662138894.666	0	899	2.9531468637	2.9932989077	461.3476379	468.95014835	1.4818799649	734.84344482	23.979211807	-1.1701813936	30.663228989	19.13820076	0	0	0	0	0
3138	2022-09-02	17:14:55.529	244.51036492	5868.248758	1662138895.529	0	899	2.9531468637	2.9932989077	461.67227474	469.28013486	1.4818799649	734.85987581	23.979211807	-1.1686291939	30.603858253	19.137771493	0	0	0	0	0
3139	2022-09-02	17:14:56.436	244.51037542	5868.24901	1662138896.436	0	899	2.9535963189	2.9924053039	461.67227474	469.02383564	1.4327397934	734.85109605	23.979211807	-1.1636707783	30.414201736	19.136400223	0	0	0	0	0
3140	2022-09-02	17:14:57.259	244.51038495	5868.249239	1662138897.26	0	899	2.9535963189	2.9924053039	461.70670947	469.0588187	1.4327397934	734.84376536	23.979211807	-1.1635845134	30.445536291	19.133982538	0	0	0	0	0
3141	2022-09-02	17:14:58.200	244.51039584	5868.2495	1662138898.201	0	899	2.9510485045	2.9923370781	461.70670947	469.53670824	1.5243153415	734.85973111	23.979211807	-1.1734366417	30.663228989	19.135679245	0	0	0	0	0
3142	2022-09-02	17:14:59.105	244.51040631	5868.249751	1662138899.105	0	899	2.9510485045	2.9923370781	461.23035241	469.05227272	1.5243153415	734.87373322	23.979211807	-1.2235598454	30.663228989	19.124947567	0	0	0	0	0
3143	2022-09-02	17:15:00.003	244.51041671	5868.250001	1662138900.004	0	899	2.9556587797	2.9960504475	461.2456935	468.88549794	1.4893546266	734.86275659	23.983190814	-1.1991019036	30.663228989	19.126851581	0	0	0	0	0
3144	2022-09-02	17:15:00.918	244.5104273	5868.250255	1662138900.919	0	899	2.9557279483	2.9961209608	461.07442139	468.71146471	1.4893691565	734.85709366	23.985742569	-1.2307387219	30.663228989	19.12725964	0	0	0	0	0
3145	2022-09-02	17:15:01.801	244.51043751	5868.2505	1662138901.801	0	899	2.9554687335	2.9949944247	461.07442139	468.54768022	1.4579375102	734.86650075	23.985742569	-1.4607122071	30.516451337	19.132241394	0	0	0	0	0
3146	2022-09-02	17:15:02.717	244.51044811	5868.250755	1662138902.717	0	899	2.9554687335	2.9949944247	460.2677464	467.72793035	1.4579375102	734.85661467	23.985742569	-1.4596127595	30.493362717	19.133000115	0	0	0	0	0
3147	2022-09-02	17:15:03.582	244.51045813	5868.250995	1662138903.582	0	899	2.9592461149	2.9992254155	460.2677464	467.80412853	1.4725889565	734.86649954	23.985742569	-1.2723247515	30.663228989	19.124815101	0	0	0	0	0
3148	2022-09-02	17:15:04.471	244.51046843	5868.251242	1662138904.472	0	899	2.959311577	2.9992921356	461.29388848	468.84714337	1.4726025367	734.85692793	23.98815467	-1.1645438418	30.663228989	19.127060758	0	0	0	0	0
3149	2022-09-02	17:15:05.335	244.51047841	5868.251482	1662138905.335	0	899	2.9569332544	2.9991468205	461.31012286	469.2932192	1.5549261576	734.86964346	23.992364883	-1.1490218639	30.659930614	19.117931454	0	0	0	0	0
3150	2022-09-02	17:15:06.187	244.51048829	5868.251719	1662138906.188	0	899	2.9569332544	2.9991468205	460.96698011	468.94413827	1.5549261576	734.86409734	23.992364883	-1.1490218639	30.414201736	19.137121201	0	0	0	0	0
3151	2022-09-02	17:15:07.132	244.51049922	5868.251981	1662138907.133	0	899	2.9541667192	2.9952660931	460.96698011	468.74026953	1.515846589	734.86155812	23.992364883	-1.3719350123	30.447185478	19.10919936	0	0	0	0	0
3152	2022-09-02	17:15:08.072	244.5105101	5868.252242	1662138908.073	0	899	2.9541667192	2.9952660931	459.80121602	467.55484716	1.515846589	734.85797604	23.992364883	-1.4989674091	30.663228989	19.103269577	0	0	0	0	0
3153	2022-09-02	17:15:08.924	244.51051995	5868.252479	1662138908.924	0	899	2.9600076398	3.0021925192	459.80121602	467.7444935	1.5522931045	734.85985075	23.992364883	-1.2754506544	30.663228989	19.087558127	0	0	0	0	0
3154	2022-09-02	17:15:09.811	244.51053022	5868.252725	1662138909.811	0	899	2.9600364751	3.0022219392	462.18509978	470.16959294	1.5522994087	734.86239402	23.993427138	-1.1931840805	30.663228989	19.089086747	0	0	0	0	0
3155	2022-09-02	17:15:10.691	244.51054042	5868.25297	1662138910.692	0	899	2.9612084623	3.0026445061	462.20681645	470.04630601	1.5245083958	734.8688694	23.999048233	-1.2695329489	30.663228989	19.129462122	0	0	0	0	0
3156	2022-09-02	17:15:11.569	244.51055057	5868.253214	1662138911.569	0	899	2.9612084623	3.0026445061	462.02040675	469.85673462	1.5245083958	734.86197809	23.999048233	-1.5542753611	30.663228989	19.106148815	0	0	0	0	0
3157	2022-09-02	17:15:12.523	244.51056162	5868.253479	1662138912.524	0	899	2.9665617699	3.0082703698	462.02040675	469.89415573	1.5316664504	734.8688023	23.999048233	-1.4339583394	30.663228989	19.103143945	0	0	0	0	0
3158	2022-09-02	17:15:13.453	244.51057237	5868.253737	1662138913.453	0	899	2.9665617699	3.0082703698	459.56635157	467.39827856	1.5316664504	734.85041496	23.999048233	-1.1555324793	30.663228989	19.13820076	0	0	0	0	0
3159	2022-09-02	17:15:14.316	244.51058237	5868.253977	1662138914.317	0	899	2.9679807568	3.0107016794	459.57119222	467.59002041	1.567575089	734.84682399	24.000308346	-1.1528053749	30.663228989	19.135217755	0	0	0	0	0
3160	2022-09-02	17:15:15.201	244.51059262	5868.254223	1662138915.202	0	899	2.9681250459	3.0108489238	461.61217255	469.66677889	1.567606861	734.85606698	24.005609512	-1.1571601629	30.663228989	19.137840271	0	0	0	0	0
3161	2022-09-02	17:15:16.055	244.51060249	5868.25446	1662138916.055	0	899	2.9722934478	3.0136224918	461.61217255	469.39209118	1.515032556	734.86029497	24.005609512	-1.1900366387	30.663228989	19.134930794	0	0	0	0	0
3162	2022-09-02	17:15:16.927	244.51061258	5868.254702	1662138916.927	0	899	2.9722934478	3.0136224918	460.36533757	468.1242423	1.515032556	734.84882764	24.005609512	-1.2094930221	30.663228989	19.132522128	0	0	0	0	0
3163	2022-09-02	17:15:17.821	244.51062293	5868.25495	1662138917.821	0	899	2.96461617	3.0053515917	460.36533757	468.03233944	1.4973812303	734.86966569	24.005609512	-1.1984011977	30.663228989	19.134158734	0	0	0	0	0
3164	2022-09-02	17:15:18.721	244.51063336	5868.255201	1662138918.722	0	899	2.96461617	3.0053515917	460.16551732	467.82919135	1.4973812303	734.86579218	24.005609512	-1.1893466885	30.663228989	19.132756391	0	0	0	0	0
3165	2022-09-02	17:15:19.575	244.51064323	5868.255438	1662138919.575	0	899	2.9709847601	3.0132203703	460.17108415	468.10084482	1.5484719152	734.87050523	24.007056773	-1.2558218154	30.663228989	19.128244147	0	0	0	0	0
3166	2022-09-02	17:15:20.411	244.51065291	5868.25567	1662138920.411	0	899	2.9711257567	3.0133642189	461.53025773	469.48360002	1.5485025538	734.87268066	24.012231827	-1.5038504601	30.663228989	19.118394852	0	0	0	0	0
3167	2022-09-02	17:15:21.331	244.51066355	5868.255925	1662138921.331	0	899	2.9654378429	3.0068093613	461.53025773	469.33486695	1.5200260178	734.86561837	24.012231827	-1.2638846675	30.663228989	19.127762106	0	0	0	0	0
3168	2022-09-02	17:15:22.250	244.51067419	5868.256181	1662138922.25	0	899	2.9654378429	3.0068093613	461.57425098	469.37960415	1.5200260178	734.8561943	24.012231827	-1.1942836173	30.663228989	19.132221411	0	0	0	0	0
3169	2022-09-02	17:15:23.085	244.51068387	5868.256413	1662138923.086	0	899	2.9656422046	3.0061916131	461.57425098	469.22352859	1.4901271212	734.85134059	24.012231827	-1.196223855	30.663228989	19.132078171	0	0	0	0	0
3170	2022-09-02	17:15:23.950	244.51069387	5868.256653	1662138923.95	0	899	2.9656422046	3.0061916131	461.63653187	469.2868416	1.4901271212	734.84755479	24.012231827	-1.1917612537	30.663228989	19.132737078	0	0	0	0	0
3171	2022-09-02	17:15:24.821	244.51070395	5868.256895	1662138924.821	0	899	2.9705098657	3.0109029036	461.65691331	469.26544972	1.4820580732	734.84998407	24.017513995	-1.1668937127	30.663228989	19.134962941	0	0	0	0	0
3172	2022-09-02	17:15:25.683	244.51071392	5868.257134	1662138925.683	0	899	2.97054554	3.010939268	462.41562076	470.03670017	1.4820654944	734.85545339	24.018823624	-1.1572894955	30.663228989	19.13547027	0	0	0	0	0
3173	2022-09-02	17:15:26.572	244.51072422	5868.257381	1662138926.573	0	899	2.9680661471	3.0094233999	462.41562076	470.22555531	1.5181820215	734.85989966	24.018823624	-1.1801736813	30.663228989	19.133344537	0	0	0	0	0
3174	2022-09-02	17:15:27.453	244.51073442	5868.257626	1662138927.454	0	899	2.9680661471	3.0094233999	461.0526239	468.83953821	1.5181820215	734.84385429	24.018823624	-1.5373951962	30.663228989	19.102771633	0	0	0	0	0
3175	2022-09-02	17:15:28.290	244.51074411	5868.257859	1662138928.291	0	899	2.9754643407	3.0188027139	461.0526239	469.1933377	1.5859640095	734.86063734	24.018823624	-1.4859461784	30.663228989	19.100389481	0	0	0	0	0
3176	2022-09-02	17:15:29.141	244.51075395	5868.258095	1662138929.141	0	899	2.9754643407	3.0188027139	461.96537607	470.12220615	1.5859640095	734.84552123	24.018823624	-1.4730435973	30.663228989	19.108636515	0	0	0	0	0
3177	2022-09-02	17:15:30.028	244.51076421	5868.258341	1662138930.028	0	899	2.9740199698	3.0159263447	461.97926173	469.86985622	1.5350227567	734.85158837	24.022419847	-1.324571364	30.663228989	19.122267969	0	0	0	0	0
3178	2022-09-02	17:15:30.933	244.51077469	5868.258593	1662138930.933	0	899	2.9741024973	3.0160105269	461.80746119	469.69521415	1.5350405173	734.86028406	24.025445938	-1.1854769884	30.663228989	19.134110924	0	0	0	0	0
3179	2022-09-02	17:15:31.798	244.5107847	5868.258833	1662138931.798	0	899	2.9691348526	3.0113610087	461.80746119	469.76860543	1.5490811909	734.85809569	24.025445938	-1.152137045	30.663228989	19.1371512	0	0	0	0	0
3180	2022-09-02	17:15:32.713	244.51079529	5868.259087	1662138932.713	0	899	2.9691348526	3.0113610087	460.41707012	468.35424527	1.5490811909	734.85331797	24.025445938	-1.1537538901	30.663228989	19.134045645	0	0	0	0	0
3181	2022-09-02	17:15:33.592	244.51080546	5868.259331	1662138933.592	0	899	2.973883541	3.0163311879	460.41707012	468.38322425	1.5546407631	734.85533294	24.025445938	-1.1740510716	30.663228989	19.134939952	0	0	0	0	0
3182	2022-09-02	17:15:34.414	244.51081498	5868.259559	1662138934.414	0	899	2.973883541	3.0163311879	460.08117799	468.0415205	1.5546407631	734.85311061	24.025445938	-1.188085556	30.663228989	19.135679245	0	0	0	0	0
3183	2022-09-02	17:15:35.278	244.51082498	5868.259799	1662138935.278	0	899	2.9682049417	3.0100290156	460.10524096	467.96375891	1.5350096371	734.84101676	24.031703052	-1.188085556	30.663228989	19.13327644	0	0	0	0	0
3184	2022-09-02	17:15:36.164	244.51083524	5868.260046	1662138936.165	0	899	2.9682132204	3.0100374603	461.79001583	469.67731877	1.5350114223	734.84826579	24.032007217	-1.1846901399	30.663228989	19.133410309	0	0	0	0	0
3185	2022-09-02	17:15:36.996	244.51084487	5868.260277	1662138936.997	0	899	2.9738619292	3.0148047948	461.79001583	469.4959206	1.5002875067	734.85128683	24.032007217	-1.1832026243	30.663228989	19.133520126	0	0	0	0	0
3186	2022-09-02	17:15:37.865	244.51085493	5868.260518	1662138937.866	0	899	2.9738619292	3.0148047948	461.52289397	469.22434127	1.5002875067	734.85482647	24.032007217	-1.1817150724	30.663228989	19.134013435	0	0	0	0	0
3187	2022-09-02	17:15:38.753	244.51086521	5868.260765	1662138938.754	0	899	2.9778829624	3.0179274861	461.52289397	469.04468613	1.4658508617	734.83842135	24.032007217	-1.5151685745	30.663228989	19.08787769	0	0	0	0	0
3188	2022-09-02	17:15:39.632	244.51087538	5868.261009	1662138939.633	0	899	2.9778829624	3.0179274861	461.61781697	469.14115616	1.4658508617	734.84850185	24.032007217	-1.5494247675	30.663228989	19.08310318	0	0	0	0	0
3189	2022-09-02	17:15:40.558	244.51088609	5868.261266	1662138940.558	0	899	2.9834616327	3.0239446431	461.64223956	469.2343326	1.4789531559	734.85390609	24.038337089	-1.5541136754	30.663228989	19.083449345	0	0	0	0	0
3190	2022-09-02	17:15:41.430	244.51089619	5868.261509	1662138941.431	0	899	2.9834687982	3.023951947	460.33213348	467.90268843	1.4789546371	734.83935587	24.038599014	-1.2608449222	30.663228989	19.123286266	0	0	0	0	0
3191	2022-09-02	17:15:42.282	244.51090605	5868.261745	1662138942.283	0	899	2.9788261965	3.0220958889	460.33213348	468.43801926	1.5817251575	734.85611023	24.038599014	-1.2209081405	30.663228989	19.125897502	0	0	0	0	0
3192	2022-09-02	17:15:43.140	244.51091597	5868.261983	1662138943.14	0	899	2.9788261965	3.0220958889	460.9033251	469.01926887	1.5817251575	734.82554495	24.038599014	-1.1969784167	30.663228989	19.130462028	0	0	0	0	0
3193	2022-09-02	17:15:44.059	244.51092661	5868.262239	1662138944.059	0	899	2.97422491	3.0157266082	460.9126556	468.70825072	1.5203002075	734.84108022	24.041021019	-1.1680363211	30.663228989	19.135012532	0	0	0	0	0
3194	2022-09-02	17:15:44.953	244.51093696	5868.262487	1662138944.953	0	899	2.9743369667	3.0158408896	458.93889509	466.70123124	1.5203240922	734.85083008	24.045129776	-1.184830308	30.663228989	19.13243866	0	0	0	0	0
3195	2022-09-02	17:15:45.831	244.51094712	5868.262731	1662138945.831	0	899	2.9752089622	3.0167099735	458.93889509	466.69840358	1.5197794767	734.85290527	24.045129776	-1.2027344704	30.663228989	19.123075485	0	0	0	0	0
3196	2022-09-02	17:15:46.743	244.51095769	5868.262984	1662138946.744	0	899	2.9752089622	3.0167099735	458.85342775	466.61149121	1.5197794767	734.84209154	24.045129776	-1.2024542117	30.663228989	19.12317804	0	0	0	0	0
3197	2022-09-02	17:15:47.584	244.51096741	5868.263218	1662138947.584	0	899	2.9784055857	3.019347362	458.85342775	466.49841117	1.4979904922	734.84771729	24.045129776	-1.160415411	30.663228989	19.138561249	0	0	0	0	0
3198	2022-09-02	17:15:48.448	244.51097742	5868.263458	1662138948.449	0	899	2.9784055857	3.019347362	459.15018564	466.80011336	1.4979904922	734.83609676	24.045129776	-1.160415411	30.663228989	19.138561249	0	0	0	0	0
3199	2022-09-02	17:15:49.331	244.51098763	5868.263703	1662138949.331	0	899	2.9750434559	3.0158183894	459.15018564	466.7774843	1.4936317292	734.8387241	24.045129776	-1.1558881738	30.663228989	19.137559322	0	0	0	0	0
3200	2022-09-02	17:15:50.243	244.51099818	5868.263956	1662138950.243	0	899	2.9751883471	3.0159661059	461.31732296	468.98077982	1.4936620632	734.85493399	24.050441047	-1.1764764178	30.663228989	19.125107708	0	0	0	0	0
3201	2022-09-02	17:15:51.092	244.51100802	5868.264192	1662138951.093	0	899	2.9755370875	3.0170818346	461.32261323	469.12980472	1.5211935816	734.85370277	24.051813126	-1.2493543499	30.663228989	19.131384628	0	0	0	0	0
3202	2022-09-02	17:15:51.944	244.51101787	5868.264429	1662138951.944	0	899	2.9755370875	3.0170818346	460.97801641	468.77937611	1.5211935816	734.84313965	24.051813126	-1.3475956917	30.663228989	19.133159637	0	0	0	0	0
3203	2022-09-02	17:15:52.782	244.51102758	5868.264662	1662138952.783	0	899	2.9821834628	3.0246292313	460.97801641	468.93125875	1.5503070083	734.834813	24.051813126	-1.2926219528	30.663228989	19.132308	0	0	0	0	0
3204	2022-09-02	17:15:53.663	244.51103777	5868.264906	1662138953.663	0	899	2.9821834628	3.0246292313	460.09011503	468.02803843	1.5503070083	734.84257942	24.051813126	-1.184830308	30.663228989	19.130638123	0	0	0	0	0
3205	2022-09-02	17:15:54.559	244.51104814	5868.265155	1662138954.559	0	899	2.9894706732	3.0302534641	460.11479225	467.72259269	1.4868030446	734.83034045	24.058230305	-1.1769075931	30.663228989	19.134494744	0	0	0	0	0
3206	2022-09-02	17:15:55.459	244.51105855	5868.265405	1662138955.459	0	899	2.9894754596	3.0302583434	459.10652214	466.69765642	1.4868040374	734.84317401	24.058404922	-1.176692009	30.663228989	19.134599686	0	0	0	0	0
3207	2022-09-02	17:15:56.374	244.51106914	5868.265659	1662138956.374	0	899	2.9912072531	3.0335710019	459.10652214	466.98820411	1.5427504244	734.84325768	24.058404922	-1.1832026243	30.663228989	19.132078171	0	0	0	0	0
3208	2022-09-02	17:15:57.226	244.511079	5868.265896	1662138957.226	0	899	2.9912072531	3.0335710019	459.82463584	467.71864598	1.5427504244	734.84084578	24.058404922	-1.1856494503	30.663228989	19.132897017	0	0	0	0	0
3209	2022-09-02	17:15:58.052	244.51108858	5868.266126	1662138958.053	0	899	2.9875639031	3.0279394772	459.82463584	467.35632559	1.4730821773	734.85731557	24.058404922	-1.188085556	30.663228989	19.134599686	0	0	0	0	0
3210	2022-09-02	17:15:58.940	244.51109885	5868.266372	1662138958.941	0	899	2.9875639031	3.0279394772	461.19735232	468.75152646	1.4730821773	734.85504433	24.058404922	-1.3508078231	30.663228989	19.129491149	0	0	0	0	0
3211	2022-09-02	17:15:59.829	244.51110914	5868.266619	1662138959.83	0	899	2.9812213225	3.0234815032	461.20563576	469.13047491	1.5441144533	734.85829577	24.060553885	-1.4015130128	30.663228989	19.126803708	0	0	0	0	0
3212	2022-09-02	17:16:00.726	244.51111951	5868.266868	1662138960.726	0	899	2.9813436035	3.0236062508	460.20027164	468.10797332	1.544140866	734.8614502	24.065027237	-1.3443403244	30.663228989	19.126317978	0	0	0	0	0
3213	2022-09-02	17:16:01.605	244.5111297	5868.267113	1662138961.606	0	899	2.9920341568	3.0333069253	460.20027164	467.89455205	1.5031513087	734.84918981	24.065027237	-1.1859944561	30.663228989	19.12888292	0	0	0	0	0
3214	2022-09-02	17:16:02.494	244.51113999	5868.26736	1662138962.495	0	899	2.9920341568	3.0333069253	460.89034576	468.59616381	1.5031513087	734.85372905	24.065027237	-1.1872879125	30.663228989	19.132915623	0	0	0	0	0
3215	2022-09-02	17:16:03.404	244.51115051	5868.267612	1662138963.404	0	899	2.985742905	3.0254214592	460.89034576	468.31334241	1.4488566265	734.86240129	24.065027237	-1.188085556	30.663228989	19.134239197	0	0	0	0	0
3216	2022-09-02	17:16:04.282	244.51116067	5868.267856	1662138964.282	0	899	2.985742905	3.0254214592	460.99291388	468.41756247	1.4488566265	734.85306574	24.065027237	-1.216844344	30.663228989	19.129812683	0	0	0	0	0
3217	2022-09-02	17:16:05.147	244.51117068	5868.268096	1662138965.147	0	899	2.9958722679	3.0411928775	461.01741568	469.47283249	1.6462933854	734.85970807	24.071386413	-1.1583135025	30.663228989	19.136777726	0	0	0	0	0
3218	2022-09-02	17:16:06.053	244.51118118	5868.268348	1662138966.054	0	899	2.995879496	3.0412002612	462.16148137	470.63788991	1.6462950419	734.85260454	24.071649551	-1.1542712939	30.663228989	19.136003924	0	0	0	0	0
3219	2022-09-02	17:16:06.884	244.5111908	5868.268579	1662138966.885	0	899	2.9948157291	3.0404803527	462.16148137	470.70545078	1.6591785907	734.85995706	24.071649551	-1.165837355	30.663228989	19.13538612	0	0	0	0	0
3220	2022-09-02	17:16:07.746	244.51120076	5868.268818	1662138967.746	0	899	2.9948157291	3.0404803527	460.19941085	468.70710751	1.6591785907	734.85642551	24.071649551	-1.2037369265	30.663228989	19.135902026	0	0	0	0	0
3221	2022-09-02	17:16:08.644	244.51121116	5868.269068	1662138968.644	0	899	2.9971114236	3.0367102702	460.19941085	467.56821364	1.4405708819	734.85814419	24.071649551	-1.1885598598	30.663228989	19.136512428	0	0	0	0	0
3222	2022-09-02	17:16:09.477	244.51122081	5868.269299	1662138969.478	0	899	2.9971114236	3.0367102702	460.4227758	467.79515515	1.4405708819	734.86846115	24.071649551	-1.1522772312	30.663228989	19.136039734	0	0	0	0	0
3223	2022-09-02	17:16:10.344	244.51123083	5868.26954	1662138970.344	0	899	2.9915223586	3.0345454649	460.44464181	468.47184745	1.5662589634	734.85510213	24.077331884	-1.1862962404	30.663228989	19.131985746	0	0	0	0	0
3224	2022-09-02	17:16:11.275	244.51124161	5868.269799	1662138971.275	0	899	2.9915447926	3.034568358	460.55989929	468.58913983	1.5662638621	734.86226548	24.078149796	-1.1945961714	30.663228989	19.133159637	0	0	0	0	0
3225	2022-09-02	17:16:12.125	244.51125145	5868.270035	1662138972.125	0	899	2.989819119	3.0328108698	460.55989929	468.58782943	1.5660126219	734.85483213	24.078149796	-1.1904893348	30.663228989	19.12861656	0	0	0	0	0
3226	2022-09-02	17:16:12.947	244.51126097	5868.270263	1662138972.948	0	899	2.989819119	3.0328108698	462.83393282	470.9015012	1.5660126219	734.86163775	24.078149796	-1.1901982991	30.663228989	19.127972698	0	0	0	0	0
3227	2022-09-02	17:16:13.822	244.5112711	5868.270506	1662138973.823	0	899	2.9915200432	3.0342490302	462.83393282	470.84747257	1.5557035039	734.8515916	24.078149796	-1.2197332248	30.663228989	19.128655099	0	0	0	0	0
3228	2022-09-02	17:16:14.707	244.51128133	5868.270752	1662138974.707	0	899	2.9915871181	3.0343174685	461.06984506	469.05291721	1.5557180518	734.8624211	24.080595244	-1.2155832534	30.663228989	19.129692078	0	0	0	0	0
3229	2022-09-02	17:16:15.551	244.5112911	5868.270986	1662138975.551	0	899	2.9981272283	3.0397835006	461.08629313	468.85136921	1.5138861102	734.84144845	24.084863663	-1.1875789615	30.663228989	19.13252449	0	0	0	0	0
3230	2022-09-02	17:16:16.447	244.51130148	5868.271236	1662138976.448	0	899	2.9981272283	3.0397835006	459.9509079	467.69686315	1.5138861102	734.84778681	24.084863663	-1.1674865429	30.663228989	19.128406007	0	0	0	0	0
3231	2022-09-02	17:16:17.299	244.51131133	5868.271472	1662138977.299	0	899	2.9962291391	3.0364799328	459.9509079	467.43953581	1.4643992169	734.85484748	24.084863663	-1.1988754699	30.663228989	19.11701719	0	0	0	0	0
3232	2022-09-02	17:16:18.213	244.51132192	5868.271726	1662138978.214	0	899	2.9962291391	3.0364799328	461.93482966	469.45575852	1.4643992169	734.86083621	24.084863663	-1.1929684877	30.663228989	19.131719589	0	0	0	0	0
3233	2022-09-02	17:16:19.075	244.5113319	5868.271966	1662138979.076	0	899	2.996583064	3.0390402172	461.93482966	469.86830267	1.5433693734	734.85731476	24.084863663	-1.171237749	30.663228989	19.124392945	0	0	0	0	0
3234	2022-09-02	17:16:19.921	244.51134168	5868.2722	1662138979.921	0	899	2.9966314832	3.0390896126	461.53601404	469.46269194	1.5433797745	734.8516967	24.086626002	-1.2351043074	30.663228989	19.114662309	0	0	0	0	0
3235	2022-09-02	17:16:20.737	244.51135113	5868.272427	1662138980.738	0	899	2.9985653936	3.0403622605	461.55487817	469.35301376	1.5187064912	734.84326172	24.091516495	-1.4468824863	30.663228989	19.099308014	0	0	0	0	0
3236	2022-09-02	17:16:21.584	244.51136093	5868.272662	1662138981.584	0	899	2.9985653936	3.0403622605	460.1785128	467.9533942	1.5187064912	734.85843684	24.091516495	-1.4861294568	30.663228989	19.091582128	0	0	0	0	0
3237	2022-09-02	17:16:22.545	244.51137205	5868.272929	1662138982.545	0	899	3.0029179566	3.0458972325	460.1785128	468.16237686	1.5588319637	734.86052699	24.091516495	-1.4463867075	30.663228989	19.093520524	0	0	0	0	0
3238	2022-09-02	17:16:23.470	244.51138277	5868.273186	1662138983.471	0	899	3.0029179566	3.0458972325	461.33481756	469.33874293	1.5588319637	734.85292548	24.091516495	-1.3359002656	30.663228989	19.123748906	0	0	0	0	0
3239	2022-09-02	17:16:24.375	244.51139323	5868.273438	1662138984.375	0	899	2.9991893415	3.0398342771	461.33717394	468.91462407	1.4771071065	734.86022222	24.092127655	-1.4553117957	30.663228989	19.110122302	0	0	0	0	0
3240	2022-09-02	17:16:25.266	244.51140354	5868.273685	1662138985.266	0	899	2.9993537979	3.0400019045	460.2492252	467.80898154	1.477140889	734.8667938	24.098108292	-1.1555324793	30.663228989	19.1313591	0	0	0	0	0
3241	2022-09-02	17:16:26.138	244.51141365	5868.273927	1662138986.139	0	899	2.9890473596	3.0307384642	460.2492252	468.03033822	1.5196738693	734.86395223	24.098108292	-1.1604477783	30.663228989	19.1313591	0	0	0	0	0
3242	2022-09-02	17:16:27.049	244.51142418	5868.27418	1662138987.049	0	899	2.9890473596	3.0307384642	459.94134728	467.71725522	1.5196738693	734.85263163	24.098108292	-1.1627006239	30.663228989	19.131368637	0	0	0	0	0
3243	2022-09-02	17:16:27.927	244.51143434	5868.274424	1662138987.927	0	899	2.9969597891	3.0386220598	459.94134728	467.69128667	1.5146828384	734.85188546	24.098108292	-1.203812341	30.663228989	19.137225663	0	0	0	0	0
3244	2022-09-02	17:16:28.798	244.51144442	5868.274666	1662138988.798	0	899	2.9969597891	3.0386220598	460.97638777	468.74376743	1.5146828384	734.85852051	24.098108292	-1.1864578724	30.663228989	19.138561249	0	0	0	0	0
3245	2022-09-02	17:16:29.667	244.51145448	5868.274908	1662138989.667	0	899	3.0017274229	3.0435366702	460.97754864	468.76001309	1.517571862	734.86134955	24.098409627	-1.373271609	30.663228989	19.131227253	0	0	0	0	0
3246	2022-09-02	17:16:30.528	244.51146444	5868.275147	1662138990.528	0	899	3.001898023	3.0437106515	460.31576858	468.08724784	1.5176078371	734.84801155	24.104608536	-1.2264162563	30.663228989	19.133369168	0	0	0	0	0
3247	2022-09-02	17:16:31.381	244.51147433	5868.275384	1662138991.382	0	899	3.0014370058	3.0437237265	460.31576858	468.17683517	1.5348086259	734.8556276	24.104608536	-1.1929684877	30.663228989	19.133878708	0	0	0	0	0
3248	2022-09-02	17:16:32.210	244.51148392	5868.275614	1662138992.211	0	899	3.0014370058	3.0437237265	459.30902056	467.15289435	1.5348086259	734.84965545	24.104608536	-1.1929684877	30.663228989	19.133294693	0	0	0	0	0
3249	2022-09-02	17:16:33.105	244.51149428	5868.275863	1662138993.106	0	899	3.0004159001	3.0436870389	459.30902056	467.33878738	1.5705572957	734.85376421	24.104608536	-1.18735258	30.663228989	19.131962012	0	0	0	0	0
3250	2022-09-02	17:16:33.996	244.51150459	5868.27611	1662138993.997	0	899	3.0004159001	3.0436870389	460.76018955	468.81532611	1.5705572957	734.8596923	24.104608536	-1.1913409233	30.663228989	19.130998611	0	0	0	0	0
3251	2022-09-02	17:16:34.875	244.51151477	5868.276354	1662138994.876	0	899	2.9993811746	3.0413699572	460.77758383	468.59630394	1.5251743269	734.8513992	24.109125744	-1.2068844378	30.663228989	19.131490404	0	0	0	0	0
3252	2022-09-02	17:16:35.786	244.5115253	5868.276607	1662138995.786	0	899	2.9994390614	3.0414289972	460.34733245	468.15881578	1.5251866051	734.84549455	24.11123085	-1.2022925189	30.663228989	19.131573961	0	0	0	0	0
3253	2022-09-02	17:16:36.687	244.51153573	5868.276858	1662138996.687	0	899	3.0006781397	3.0422586954	460.34733245	468.07923371	1.5099049298	734.83974391	24.11123085	-1.1805294089	30.663228989	19.131910046	0	0	0	0	0
3254	2022-09-02	17:16:37.611	244.51154642	5868.277114	1662138997.611	0	899	3.0006781397	3.0422586954	461.30558631	469.05358221	1.5099049298	734.85040283	24.11123085	-1.1539047956	30.663228989	19.135320663	0	0	0	0	0
3255	2022-09-02	17:16:38.542	244.51155721	5868.277373	1662138998.543	0	899	3.0055625829	3.0468704293	461.30558631	468.99007538	1.4977317029	734.84604549	24.11123085	-1.1766272878	30.663228989	19.135887992	0	0	0	0	0
3256	2022-09-02	17:16:39.460	244.51156782	5868.277628	1662138999.46	0	899	3.0055625829	3.0468704293	460.00746597	467.67033078	1.4977317029	734.84782602	24.11123085	-1.2548193932	30.663228989	19.137840271	0	0	0	0	0
3257	2022-09-02	17:16:40.378	244.51157846	5868.277883	1662139000.379	0	899	3.0120007791	3.0538079725	460.03043656	467.76996315	1.5123932956	734.84713442	24.11720603	-1.2519089655	30.663228989	19.134620768	0	0	0	0	0
3258	2022-09-02	17:16:41.322	244.51158938	5868.278145	1662139001.322	0	899	3.012020334	3.0538279137	461.53793359	469.30284361	1.5123973915	734.85217811	24.1179142	-1.1830085398	30.663228989	19.137526278	0	0	0	0	0
3259	2022-09-02	17:16:42.286	244.51160054	5868.278413	1662139002.287	0	899	3.0078029073	3.0518536757	461.53793359	469.73225396	1.5945760458	734.83480693	24.1179142	-1.1473941803	30.663228989	19.136760712	0	0	0	0	0
3260	2022-09-02	17:16:43.118	244.51161017	5868.278644	1662139003.119	0	899	3.0078029073	3.0518536757	460.4654505	468.6407296	1.5945760458	734.84773062	24.1179142	-1.1917397108	30.663228989	19.127526087	0	0	0	0	0
3261	2022-09-02	17:16:44.016	244.51162056	5868.278893	1662139004.016	0	899	3.0078535471	3.0497971406	460.4654505	468.24839177	1.5193230852	734.84784299	24.1179142	-1.2121770185	30.663228989	19.128196438	0	0	0	0	0
3262	2022-09-02	17:16:44.891	244.51163069	5868.279137	1662139004.892	0	899	3.0079943913	3.0499407795	460.70799797	468.49519353	1.5193527621	734.84037447	24.123021751	-1.162991714	30.663228989	19.134985816	0	0	0	0	0
3263	2022-09-02	17:16:45.759	244.51164074	5868.279378	1662139005.76	0	899	3.0033955746	3.0451018849	460.71371243	468.46819511	1.5130573757	734.84084497	24.124505997	-1.1582704467	30.663228989	19.135901268	0	0	0	0	0
3264	2022-09-02	17:16:46.632	244.51165084	5868.27962	1662139006.633	0	899	3.0033955746	3.0451018849	460.94913707	468.70758229	1.5130573757	734.83385826	24.124505997	-1.1787508592	30.663228989	19.1356077	0	0	0	0	0
3265	2022-09-02	17:16:47.517	244.51166109	5868.279866	1662139007.518	0	899	2.9968598075	3.0367325908	460.94913707	468.38177134	1.4505257971	734.84750023	24.124505997	-1.2701473552	30.663228989	19.128551534	0	0	0	0	0
3266	2022-09-02	17:16:48.460	244.51167199	5868.280128	1662139008.46	0	899	2.9968598075	3.0367325908	461.68067962	469.12510974	1.4505257971	734.834775	24.124505997	-1.3054598625	30.663228989	19.132758867	0	0	0	0	0
3267	2022-09-02	17:16:49.354	244.51168234	5868.280376	1662139009.354	0	899	3.0130856207	3.0552255719	461.68067962	469.50714612	1.5237236272	734.84315541	24.124505997	-1.3150426149	30.663228989	19.130638123	0	0	0	0	0
3268	2022-09-02	17:16:50.276	244.51169301	5868.280632	1662139010.276	0	899	3.0132503788	3.0553936089	460.79624199	468.6078966	1.523758384	734.83435261	24.130470465	-1.1962993121	30.663228989	19.13128748	0	0	0	0	0
3269	2022-09-02	17:16:51.158	244.51170323	5868.280877	1662139011.159	0	899	3.0142174887	3.0571692498	460.79877517	468.75822727	1.5520901695	734.8307483	24.131128311	-1.2139447833	30.663228989	19.131139465	0	0	0	0	0
3270	2022-09-02	17:16:52.003	244.511713	5868.281112	1662139012.003	0	899	3.0142174887	3.0571692498	460.96150259	468.92376551	1.5520901695	734.84677104	24.131128311	-1.1880208522	30.663228989	19.124383497	0	0	0	0	0
3271	2022-09-02	17:16:52.937	244.51172381	5868.281371	1662139012.937	0	899	3.0092949182	3.0511782537	460.96150259	468.73786504	1.5164536292	734.84804833	24.131128311	-1.1864578724	30.663228989	19.128551925	0	0	0	0	0
3272	2022-09-02	17:16:53.792	244.5117337	5868.281609	1662139013.792	0	899	3.0092949182	3.0511782537	462.03202912	469.82645121	1.5164536292	734.84619707	24.131128311	-1.2636367138	30.663228989	19.119646982	0	0	0	0	0
3273	2022-09-02	17:16:54.641	244.51174353	5868.281845	1662139014.641	0	899	3.0152075517	3.0581942946	462.047438	470.03234734	1.5528336044	734.8349185	24.135119242	-1.5131205415	30.663228989	19.098997129	0	0	0	0	0
3274	2022-09-02	17:16:55.542	244.51175396	5868.282095	1662139015.542	0	899	3.0152802875	3.0582685061	461.7116787	469.69086728	1.5528492314	734.8303833	24.137750626	-1.5364035368	30.663228989	19.106151581	0	0	0	0	0
3275	2022-09-02	17:16:56.401	244.5117639	5868.282334	1662139016.401	0	899	3.0183399122	3.0614953085	461.7116787	469.71384643	1.5572450738	734.83383684	24.137750626	-1.3109572589	30.663228989	19.124829021	0	0	0	0	0
3276	2022-09-02	17:16:57.306	244.51177439	5868.282585	1662139017.307	0	899	3.0183399122	3.0614953085	459.87472069	467.84505114	1.5572450738	734.82554333	24.137750626	-1.1587878466	30.663228989	19.137840271	0	0	0	0	0
3277	2022-09-02	17:16:58.233	244.51178512	5868.282843	1662139018.234	0	899	3.0143864452	3.055763905	459.87472069	467.52579435	1.4958893973	734.81864798	24.137750626	-1.1610299128	30.663228989	19.137840271	0	0	0	0	0
3278	2022-09-02	17:16:59.134	244.51179554	5868.283093	1662139019.135	0	899	3.0143864452	3.055763905	459.81691455	467.46702647	1.4958893973	734.83654341	24.137750626	-1.184830308	30.663228989	19.137840271	0	0	0	0	0
3279	2022-09-02	17:17:00.042	244.51180605	5868.283345	1662139020.043	0	899	3.0095910489	3.0528896327	459.83260966	467.85204702	1.5668161634	734.82583679	24.141835131	-1.2324526381	30.663228989	19.132909181	0	0	0	0	0
3280	2022-09-02	17:17:00.921	244.51181622	5868.283589	1662139020.921	0	899	3.0096593821	3.0529593652	460.33545508	468.36373939	1.566831005	734.84381104	24.144311905	-1.2613300085	30.663228989	19.129919052	0	0	0	0	0
3281	2022-09-02	17:17:01.855	244.51182704	5868.283849	1662139021.856	0	899	3.018541157	3.0584300855	460.33545508	467.70772337	1.4408184731	734.83548519	24.144311905	-1.2105816571	30.663228989	19.119281706	0	0	0	0	0
3282	2022-09-02	17:17:02.736	244.51183723	5868.284094	1662139022.737	0	899	3.018541157	3.0584300855	461.44603066	468.83608481	1.4408184731	734.84106567	24.144311905	-1.2112715505	30.663228989	19.122112577	0	0	0	0	0
3283	2022-09-02	17:17:03.585	244.51184705	5868.284329	1662139023.585	0	899	3.0148454985	3.0564107044	461.44603066	469.15700406	1.502358846	734.8420588	24.144311905	-1.2129208	30.663228989	19.131127301	0	0	0	0	0
3284	2022-09-02	17:17:04.434	244.51185688	5868.284565	1662139024.434	0	899	3.0148454985	3.0564107044	461.40441135	469.11468927	1.502358846	734.82058696	24.144311905	-1.179947257	30.663228989	19.132078171	0	0	0	0	0
3285	2022-09-02	17:17:05.282	244.51186669	5868.284801	1662139025.282	0	899	3.0116031719	3.0518853257	461.42224072	468.902205	1.4581423619	734.83167434	24.148936025	-1.1821893643	30.663228989	19.13356656	0	0	0	0	0
3286	2022-09-02	17:17:06.174	244.51187701	5868.285048	1662139026.174	0	899	3.0116608646	3.0519441164	460.93237865	468.40446263	1.4581540159	734.83130206	24.151025772	-1.1832026243	30.663228989	19.134239197	0	0	0	0	0
3287	2022-09-02	17:17:07.042	244.51188706	5868.285289	1662139027.042	0	899	3.0122356972	3.0546422476	460.93237865	468.79796469	1.5336563128	734.82624504	24.151025772	-1.2070030195	30.663228989	19.133690689	0	0	0	0	0
3288	2022-09-02	17:17:07.927	244.5118973	5868.285535	1662139027.927	0	899	3.0122356972	3.0546422476	461.40349102	469.27711636	1.5336563128	734.82619613	24.151025772	-1.2874694928	30.663228989	19.128110216	0	0	0	0	0
3289	2022-09-02	17:17:08.793	244.51190734	5868.285776	1662139028.794	0	899	3.0199564101	3.0618927969	461.40349102	469.16960342	1.5130611588	734.82511609	24.151025772	-1.3983655181	30.663228989	19.1042363	0	0	0	0	0
3290	2022-09-02	17:17:09.690	244.51191772	5868.286025	1662139029.691	0	899	3.0200216705	3.0619593469	461.39720338	469.16328115	1.5130748003	734.81518474	24.153383103	-1.394290962	30.663228989	19.105781934	0	0	0	0	0
3291	2022-09-02	17:17:10.575	244.51192796	5868.286271	1662139030.576	0	899	3.017460114	3.0593552885	461.4135296	469.17859385	1.51282796	734.79991019	24.157617569	-1.1802921903	30.663228989	19.128006007	0	0	0	0	0
3292	2022-09-02	17:17:11.451	244.5119381	5868.286514	1662139031.452	0	899	3.017460114	3.0593552885	459.33502634	467.06511175	1.51282796	734.8104248	24.157617569	-1.1864578724	30.663228989	19.13243866	0	0	0	0	0
3293	2022-09-02	17:17:12.357	244.51194858	5868.286766	1662139032.357	0	899	3.0236353445	3.0658961532	459.33502634	467.11680059	1.5227752808	734.8270393	24.157617569	-1.2710527576	30.663228989	19.120701354	0	0	0	0	0
3294	2022-09-02	17:17:13.250	244.51195892	5868.287014	1662139033.251	0	899	3.0236353445	3.0658961532	461.95292474	469.77904983	1.5227752808	734.83479764	24.157617569	-1.1506495476	30.663228989	19.133520126	0	0	0	0	0
3295	2022-09-02	17:17:14.186	244.51196975	5868.287274	1662139034.186	0	899	3.0174193998	3.0608049953	461.95292474	470.00457238	1.5659048024	734.82512821	24.157617569	-1.2175450001	30.663228989	19.131477912	0	0	0	0	0
3296	2022-09-02	17:17:15.076	244.51198006	5868.287521	1662139035.077	0	899	3.0175015093	3.060888785	461.68821841	469.73534528	1.5659225807	734.82758741	24.16058606	-1.2890324016	30.663228989	19.13144896	0	0	0	0	0
3297	2022-09-02	17:17:16.006	244.51199081	5868.287779	1662139036.006	0	899	3.0308378418	3.0716472086	461.70219684	469.23667623	1.4677225857	734.82228503	24.164209366	-1.2187522492	30.663228989	19.133630753	0	0	0	0	0
3298	2022-09-02	17:17:16.849	244.51200058	5868.288014	1662139036.85	0	899	3.0308378418	3.0716472086	460.81012897	468.33005078	1.4677225857	734.83550783	24.164209366	-1.1905431905	30.663228989	19.129944328	0	0	0	0	0
3299	2022-09-02	17:17:17.743	244.51201091	5868.288262	1662139037.743	0	899	3.028415222	3.0721600104	460.81012897	468.87906188	1.5730333955	734.8347455	24.164209366	-1.188085556	30.663228989	19.125957489	0	0	0	0	0
3300	2022-09-02	17:17:18.690	244.51202188	5868.288525	1662139038.69	0	899	3.028415222	3.0721600104	459.48095464	467.52661328	1.5730333955	734.82389175	24.164209366	-1.1913300642	30.663228989	19.124411703	0	0	0	0	0
3301	2022-09-02	17:17:19.631	244.51203278	5868.288787	1662139039.632	0	899	3.027864602	3.0694428128	459.49174886	467.13935447	1.4964482578	734.82138284	24.167020621	-1.1504016057	30.663228989	19.122093756	0	0	0	0	0
3302	2022-09-02	17:17:20.515	244.512043	5868.289032	1662139040.515	0	899	3.0279678388	3.0695480669	459.60729938	467.2569388	1.4964695463	734.81575588	24.170740128	-1.1457666159	30.663228989	19.136139914	0	0	0	0	0
3303	2022-09-02	17:17:21.375	244.51205295	5868.289271	1662139041.375	0	899	3.0156139695	3.0567473869	459.60729938	467.20559266	1.4865882565	734.80865479	24.170740128	-1.1457666159	30.663228989	19.13820076	0	0	0	0	0
3304	2022-09-02	17:17:22.177	244.51206223	5868.289494	1662139042.177	0	899	3.0156139695	3.0567473869	459.44592004	467.04154537	1.4865882565	734.82899809	24.170740128	-1.2154862131	30.663228989	19.126983074	0	0	0	0	0
3305	2022-09-02	17:17:23.056	244.51207242	5868.289738	1662139043.057	0	899	3.0201930163	3.0600584828	459.44592004	466.79556951	1.439204736	734.84017358	24.170740128	-1.2668704971	30.663228989	19.131675594	0	0	0	0	0
3306	2022-09-02	17:17:23.971	244.51208301	5868.289992	1662139043.972	0	899	3.0201930163	3.0600584828	461.17702145	468.55436295	1.439204736	734.82561407	24.170740128	-1.2272893846	30.663228989	19.133525848	0	0	0	0	0
3307	2022-09-02	17:17:24.852	244.51209321	5868.290237	1662139044.853	0	899	3.0305173628	3.0692977235	461.1873783	468.33902333	1.3958163525	734.83075881	24.173427695	-1.2022925189	30.663228989	19.124714163	0	0	0	0	0
3308	2022-09-02	17:17:25.795	244.51210411	5868.290499	1662139045.795	0	899	3.0306275155	3.0694098815	461.1490363	468.30019689	1.3958375218	734.83218768	24.17739296	-1.1846255001	30.663228989	19.113684837	0	0	0	0	0
3309	2022-09-02	17:17:26.684	244.5121144	5868.290746	1662139046.684	0	899	3.0240675018	3.0683389279	461.1490363	469.33319861	1.5939534596	734.80670166	24.17739296	-1.1832026243	30.663228989	19.130998611	0	0	0	0	0
3310	2022-09-02	17:17:27.586	244.51212485	5868.290996	1662139047.587	0	899	3.0240675018	3.0683389279	459.30833523	467.45983003	1.5939534596	734.83957617	24.17739296	-1.1833966528	30.663228989	19.13082695	0	0	0	0	0
3311	2022-09-02	17:17:28.470	244.51213508	5868.291242	1662139048.471	0	899	3.0244757476	3.0660518285	459.30833523	466.96108518	1.4980265532	734.83084167	24.17739296	-1.184830308	30.663228989	19.129558563	0	0	0	0	0
3312	2022-09-02	17:17:29.316	244.51214487	5868.291477	1662139049.317	0	899	3.0244757476	3.0660518285	461.90613346	469.60216653	1.4980265532	734.8324585	24.17739296	-1.184830308	30.663228989	19.129558563	0	0	0	0	0
3313	2022-09-02	17:17:30.174	244.51215479	5868.291715	1662139050.174	0	899	3.0301590658	3.0727703442	461.93157524	469.80539072	1.5319687814	734.83281137	24.183984756	-1.5852330923	30.663228989	19.082023621	0	0	0	0	0
3314	2022-09-02	17:17:31.079	244.51216528	5868.291967	1662139051.08	0	899	3.0301590658	3.0727703442	460.14594824	467.98932696	1.5319687814	734.8156039	24.183984756	-1.3160127022	30.663228989	19.100453206	0	0	0	0	0
3315	2022-09-02	17:17:31.983	244.51217574	5868.292218	1662139051.984	0	899	3.0303743937	3.0724948493	460.14594824	467.89816695	1.51445841	734.82147217	24.183984756	-1.2222663164	30.663228989	19.106870651	0	0	0	0	0
3316	2022-09-02	17:17:32.828	244.51218552	5868.292452	1662139052.829	0	899	3.0303743937	3.0724948493	462.15754188	469.94365053	1.51445841	734.83300943	24.183984756	-1.6773842099	30.663228989	19.089270699	0	0	0	0	0
3317	2022-09-02	17:17:33.726	244.51219591	5868.292702	1662139053.727	0	899	3.0399687623	3.08400374	462.15754188	470.27286055	1.5773872994	734.81555176	24.183984756	-1.5071057081	30.663228989	19.10146904	0	0	0	0	0
3318	2022-09-02	17:17:34.611	244.51220616	5868.292948	1662139054.612	0	899	3.0399857134	3.0840210407	462.3052101	470.42314099	1.5773909696	734.81920619	24.184593087	-1.5016730092	30.663228989	19.100333902	0	0	0	0	0
3319	2022-09-02	17:17:35.450	244.51221587	5868.293181	1662139055.451	0	899	3.0371207933	3.0806014833	462.32820597	470.35156597	1.5592521887	734.82385254	24.190546036	-1.44851017	30.663228989	19.089225769	0	0	0	0	0
3320	2022-09-02	17:17:36.312	244.51222583	5868.29342	1662139056.312	0	899	3.0371207933	3.0806014833	461.32718761	469.33317567	1.5592521887	734.83132551	24.190546036	-1.4957660689	30.663228989	19.110787209	0	0	0	0	0
3321	2022-09-02	17:17:37.262	244.51223683	5868.293684	1662139057.262	0	899	3.0295830263	3.0714448731	461.32718761	469.05347381	1.5056745615	734.82859186	24.190546036	-1.1864578724	30.663228989	19.130998611	0	0	0	0	0
3322	2022-09-02	17:17:38.154	244.51224715	5868.293932	1662139058.154	0	899	3.0295830263	3.0714448731	460.73183846	468.44815378	1.5056745615	734.81110913	24.190546036	-1.1819306509	30.663228989	19.129997696	0	0	0	0	0
3323	2022-09-02	17:17:39.045	244.51225747	5868.294179	1662139059.045	0	899	3.0268401473	3.0719678092	460.73183846	469.05957458	1.6228621373	734.81320332	24.190546036	-1.239437513	30.663228989	19.127610327	0	0	0	0	0
3324	2022-09-02	17:17:39.937	244.51226779	5868.294427	1662139059.937	0	899	3.0270194007	3.0721508671	461.8920993	470.2410172	1.6229022419	734.80736213	24.19700687	-1.2327436927	30.663228989	19.132138208	0	0	0	0	0
3325	2022-09-02	17:17:40.875	244.51227865	5868.294687	1662139060.875	0	899	3.0396416357	3.0817375658	461.89331138	469.64664477	1.5090370839	734.83137644	24.197320938	-1.2099241437	30.663228989	19.131007517	0	0	0	0	0
3326	2022-09-02	17:17:41.790	244.51228925	5868.294942	1662139061.791	0	899	3.0396416357	3.0817375658	462.20089936	469.95939592	1.5090370839	734.83498519	24.197320938	-1.1798179071	30.663228989	19.13258881	0	0	0	0	0
3327	2022-09-02	17:17:42.665	244.51229937	5868.295185	1662139062.666	0	899	3.0366728415	3.0788087736	462.20089936	469.97440419	1.5119079294	734.82593663	24.197320938	-1.1504878019	30.663228989	19.136133106	0	0	0	0	0
3328	2022-09-02	17:17:43.594	244.51231012	5868.295443	1662139063.594	0	899	3.0366728415	3.0788087736	460.77335908	468.52285489	1.5119079294	734.81799316	24.197320938	-1.2141280174	30.663228989	19.130638123	0	0	0	0	0
3329	2022-09-02	17:17:44.509	244.51232072	5868.295697	1662139064.51	0	899	3.0401362675	3.081233924	460.77620307	468.32561417	1.4734922023	734.827068	24.198059625	-1.2481578549	30.663228989	19.129677754	0	0	0	0	0
3330	2022-09-02	17:17:45.426	244.51233132	5868.295952	1662139065.426	0	899	3.0402985197	3.0813992973	463.0307618	470.61728358	1.473525019	734.81064348	24.203882217	-1.1473941803	30.663228989	19.136039734	0	0	0	0	0
3331	2022-09-02	17:17:46.267	244.51234106	5868.296186	1662139066.268	0	899	3.0419750095	3.0848358038	463.0307618	470.93873802	1.5349124795	734.81704126	24.203882217	-1.1869753149	30.663228989	19.13217633	0	0	0	0	0
3332	2022-09-02	17:17:47.203	244.51235189	5868.296445	1662139067.203	0	899	3.0419750095	3.0848358038	461.30373109	469.18221183	1.5349124795	734.81848064	24.203882217	-1.1797964083	30.663228989	19.134263045	0	0	0	0	0
3333	2022-09-02	17:17:48.062	244.51236183	5868.296684	1662139068.062	0	899	3.0350036075	3.0775815837	461.30373109	469.14810312	1.5283784143	734.82218236	24.203882217	-1.2184612475	30.663228989	19.132935619	0	0	0	0	0
3334	2022-09-02	17:17:48.934	244.51237193	5868.296926	1662139068.935	0	899	3.0350036075	3.0775815837	462.40061972	470.26364411	1.5283784143	734.83667922	24.203882217	-1.1883873726	30.663228989	19.134402509	0	0	0	0	0
3335	2022-09-02	17:17:49.808	244.51238204	5868.297169	1662139069.808	0	899	3.0282197455	3.0701543268	462.40886526	470.17026481	1.5089246719	734.82516581	24.206016427	-1.1435460673	30.663228989	19.137235187	0	0	0	0	0
3336	2022-09-02	17:17:50.687	244.51239222	5868.297413	1662139070.688	0	899	3.0283468584	3.0702839448	459.44488761	467.15667501	1.5089511043	734.82099076	24.210596085	-1.1484829653	30.663228989	19.137479782	0	0	0	0	0
3337	2022-09-02	17:17:51.588	244.51240264	5868.297663	1662139071.588	0	899	3.0359812642	3.0780132073	459.44488761	467.15467614	1.5085664439	734.82842815	24.210596085	-1.1522772312	30.663228989	19.135743766	0	0	0	0	0
3338	2022-09-02	17:17:52.464	244.51241279	5868.297907	1662139072.465	0	899	3.0359812642	3.0780132073	462.40038534	470.15976906	1.5085664439	734.82781982	24.210596085	-1.1522772312	30.663228989	19.127397537	0	0	0	0	0
3339	2022-09-02	17:17:53.345	244.51242297	5868.298151	1662139073.345	0	899	3.0342348989	3.0779421476	462.40038534	470.47463184	1.5687309715	734.82262739	24.210596085	-1.1522772312	30.663228989	19.135696702	0	0	0	0	0
3340	2022-09-02	17:17:54.233	244.51243326	5868.298398	1662139074.234	0	899	3.0342348989	3.0779421476	461.50405179	469.56264689	1.5687309715	734.82175592	24.210596085	-1.1522772312	30.663228989	19.13820076	0	0	0	0	0
3341	2022-09-02	17:17:55.076	244.51244302	5868.298632	1662139075.077	0	899	3.0374365323	3.0794285831	461.50722046	469.24052725	1.5064419594	734.81617424	24.211417836	-1.1516628076	30.663228989	19.137793004	0	0	0	0	0
3342	2022-09-02	17:17:55.927	244.51245286	5868.298869	1662139075.927	0	899	3.0375954724	3.0795906503	459.64409765	467.34635579	1.5064748564	734.83551551	24.217126846	-1.2536875325	30.663228989	19.130746058	0	0	0	0	0
3343	2022-09-02	17:17:56.792	244.51246287	5868.299109	1662139076.792	0	899	3.0366932233	3.078250726	459.64409765	467.26812391	1.4914232405	734.81793577	24.217126846	-1.3147946557	30.663228989	19.128134986	0	0	0	0	0
3344	2022-09-02	17:17:57.654	244.51247285	5868.299348	1662139077.654	0	899	3.0366932233	3.078250726	461.07168164	468.71938696	1.4914232405	734.81962697	24.217126846	-1.2602952127	30.663228989	19.130109787	0	0	0	0	0
3345	2022-09-02	17:17:58.584	244.51248361	5868.299607	1662139078.584	0	899	3.0373002101	3.0796813415	461.07168164	468.86983615	1.5202752317	734.821245	24.217126846	-1.2489878539	30.663228989	19.132847489	0	0	0	0	0
3346	2022-09-02	17:17:59.476	244.51249394	5868.299854	1662139079.476	0	899	3.0373781893	3.0797608693	460.6385717	468.42948587	1.5202915211	734.81983069	24.219927996	-1.3864114158	30.663228989	19.119547004	0	0	0	0	0
3347	2022-09-02	17:18:00.270	244.51250314	5868.300075	1662139080.271	0	899	3.0421193309	3.0830079546	460.65363074	468.15762906	1.4651540889	734.81885736	24.223840714	-1.5543076992	30.663228989	19.100028992	0	0	0	0	0
3348	2022-09-02	17:18:01.117	244.51251293	5868.30031	1662139081.117	0	899	3.0421193309	3.0830079546	461.62903405	469.14892159	1.4651540889	734.8156039	24.223840714	-1.2343821226	30.663228989	19.128473383	0	0	0	0	0
3349	2022-09-02	17:18:02.038	244.51252359	5868.300566	1662139082.038	0	899	3.0457633637	3.0870450104	461.62903405	469.21229872	1.4773027452	734.80831081	24.223840714	-1.1587878466	30.663228989	19.137840271	0	0	0	0	0
3350	2022-09-02	17:18:02.890	244.51253345	5868.300803	1662139082.89	0	899	3.0457633637	3.0870450104	460.78940116	468.35887302	1.4773027452	734.80688477	24.223840714	-1.1587878466	30.663228989	19.137840271	0	0	0	0	0
3351	2022-09-02	17:18:03.778	244.51254373	5868.301049	1662139083.778	0	899	3.0453350677	3.0892984986	460.78940116	468.85323172	1.5721253037	734.81277001	24.223840714	-1.348738248	30.663228989	19.115766626	0	0	0	0	0
3352	2022-09-02	17:18:04.726	244.51255471	5868.301313	1662139084.727	0	899	3.045401152	3.0893659407	459.67956033	467.72404277	1.5721395418	734.81534763	24.226208352	-1.4039922424	30.663228989	19.114030497	0	0	0	0	0
3353	2022-09-02	17:18:05.641	244.5125653	5868.301567	1662139085.642	0	899	3.0456320138	3.088219064	459.6954328	467.486762	1.5234384587	734.81864474	24.230340958	-1.2694683075	30.663228989	19.137840271	0	0	0	0	0
3354	2022-09-02	17:18:06.549	244.51257581	5868.301819	1662139086.55	0	899	3.0456320138	3.088219064	461.67428332	469.49915184	1.5234384587	734.81558126	24.230340958	-1.2263085329	30.663228989	19.133983827	0	0	0	0	0
3355	2022-09-02	17:18:07.411	244.51258578	5868.302059	1662139087.411	0	899	3.0480812012	3.0924686438	461.67428332	469.82438734	1.5856607413	734.81561198	24.230340958	-1.198800083	30.663228989	19.135582185	0	0	0	0	0
3356	2022-09-02	17:18:08.368	244.51259685	5868.302324	1662139088.368	0	899	3.0480812012	3.0924686438	460.31217151	468.43822968	1.5856607413	734.81921387	24.230340958	-1.2369152308	30.663228989	19.127397537	0	0	0	0	0
3357	2022-09-02	17:18:09.256	244.51260714	5868.302571	1662139089.257	0	899	3.054748547	3.0954879428	460.31217151	467.75219102	1.4539213761	734.82894392	24.230340958	-1.1650828518	30.663228989	19.136478235	0	0	0	0	0
3358	2022-09-02	17:18:10.177	244.5126178	5868.302827	1662139090.178	0	899	3.0548805006	3.0956224005	461.5690907	469.02956245	1.4539475883	734.81073645	24.235054003	-1.1822971327	30.663228989	19.134951876	0	0	0	0	0
3359	2022-09-02	17:18:11.092	244.51262839	5868.303081	1662139091.093	0	899	3.0544634214	3.0959925515	461.57680662	469.18301084	1.4818641171	734.82436629	24.237054825	-1.1929684877	30.663228989	19.137384389	0	0	0	0	0
3360	2022-09-02	17:18:11.963	244.51263847	5868.303323	1662139091.964	0	899	3.0544634214	3.0959925515	460.83934331	468.43339507	1.4818641171	734.80911558	24.237054825	-1.1694699092	30.663228989	19.136960718	0	0	0	0	0
3361	2022-09-02	17:18:12.892	244.51264922	5868.303581	1662139092.893	0	899	3.0468297723	3.0900874922	460.83934331	468.77030251	1.5464942272	734.80669883	24.237054825	-1.1807880567	30.663228989	19.133906244	0	0	0	0	0
3362	2022-09-02	17:18:13.740	244.51265903	5868.303817	1662139093.74	0	899	3.0468297723	3.0900874922	461.70206118	469.64786759	1.5464942272	734.80065918	24.237054825	-1.2092450857	30.663228989	19.129919052	0	0	0	0	0
3363	2022-09-02	17:18:14.589	244.51266887	5868.304053	1662139094.59	0	899	3.0462958346	3.0873839827	461.70206118	469.24955148	1.4702167807	734.8297014	24.237054825	-1.2092450857	30.663228989	19.129919052	0	0	0	0	0
3364	2022-09-02	17:18:15.441	244.51267873	5868.304289	1662139095.442	0	899	3.046420243	3.0875107789	461.65040069	469.19717723	1.4702418412	734.81465402	24.241510795	-1.1935182439	30.663228989	19.128947391	0	0	0	0	0
3365	2022-09-02	17:18:16.368	244.51268944	5868.304547	1662139096.368	0	899	3.0535926678	3.095797909	461.65816781	469.39213579	1.5060841522	734.82213305	24.243524551	-1.1815749407	30.663228989	19.131719589	0	0	0	0	0
3366	2022-09-02	17:18:17.293	244.51270016	5868.304804	1662139097.294	0	899	3.0535926678	3.095797909	460.48231305	468.19658243	1.5060841522	734.81757239	24.243524551	-1.1859728445	30.663228989	19.126615651	0	0	0	0	0
3367	2022-09-02	17:18:18.210	244.51271078	5868.305059	1662139098.211	0	899	3.0498540175	3.0912439678	460.48231305	468.05644078	1.47916655	734.81584238	24.243524551	-1.2092450857	30.663228989	19.137840271	0	0	0	0	0
3368	2022-09-02	17:18:19.065	244.51272067	5868.305296	1662139099.066	0	899	3.0498540175	3.0912439678	460.41464354	467.98765823	1.47916655	734.7994793	24.243524551	-1.2533965434	30.663228989	19.134787705	0	0	0	0	0
3369	2022-09-02	17:18:19.963	244.51273106	5868.305546	1662139099.964	0	899	3.0604718728	3.1053150626	460.4281057	468.60657412	1.5953143865	734.81603883	24.24702417	-1.214246618	30.663228989	19.135913142	0	0	0	0	0
3370	2022-09-02	17:18:20.826	244.51274105	5868.305785	1662139100.827	0	899	3.0605637401	3.105408846	462.86490334	471.08676082	1.5953343745	734.82016618	24.250299454	-1.1701813936	30.663228989	19.137479782	0	0	0	0	0
3371	2022-09-02	17:18:21.657	244.51275066	5868.306016	1662139101.657	0	899	3.0504437277	3.0930119294	462.86490334	470.69406403	1.5204045602	734.82361487	24.250299454	-1.2170923175	30.663228989	19.117208835	0	0	0	0	0
3372	2022-09-02	17:18:22.473	244.5127601	5868.306243	1662139102.473	0	899	3.0504437277	3.0930119294	460.83874027	468.63362928	1.5204045602	734.80959335	24.250299454	-1.272109173	30.663228989	19.092714385	0	0	0	0	0
3373	2022-09-02	17:18:23.361	244.51277039	5868.306489	1662139103.362	0	899	3.0507556571	3.0928554202	460.83874027	468.54681289	1.5037494708	734.80864913	24.250299454	-1.1897132397	30.663228989	19.101829529	0	0	0	0	0
3374	2022-09-02	17:18:24.233	244.51278047	5868.306731	1662139104.233	0	899	3.0507629125	3.0928628181	462.15543364	469.88553731	1.5037509636	734.81655136	24.250558954	-1.1898425873	30.663228989	19.103088758	0	0	0	0	0
3375	2022-09-02	17:18:25.092	244.51279043	5868.30697	1662139105.093	0	899	3.0574355787	3.1013908859	462.17964819	470.23420798	1.5657061876	734.80255248	24.256830215	-1.1929684877	30.663228989	19.133520126	0	0	0	0	0
3376	2022-09-02	17:18:25.974	244.51280064	5868.307215	1662139105.975	0	899	3.0574355787	3.1013908859	460.01307251	468.02987465	1.5657061876	734.8095594	24.256830215	-1.4356614193	30.663228989	19.105239628	0	0	0	0	0
3377	2022-09-02	17:18:26.871	244.51281101	5868.307464	1662139106.871	0	899	3.0658188206	3.1097545122	460.01307251	468.00430911	1.5607984156	734.82244873	24.256830215	-1.1490218639	30.663228989	19.133159637	0	0	0	0	0
3378	2022-09-02	17:18:27.790	244.51282166	5868.30772	1662139107.791	0	899	3.0658188206	3.1097545122	459.6115327	467.59579385	1.5607984156	734.81773488	24.256830215	-1.148698491	30.663228989	19.133111891	0	0	0	0	0
3379	2022-09-02	17:18:28.671	244.51283184	5868.307964	1662139108.671	0	899	3.0503369511	3.0929952701	459.6115327	467.40244359	1.5236314769	734.80942763	24.256830215	-1.1644576701	30.663228989	19.132593837	0	0	0	0	0
3380	2022-09-02	17:18:29.548	244.51284199	5868.308208	1662139109.548	0	899	3.0503369511	3.0929952701	461.62662271	469.45169154	1.5236314769	734.80899149	24.256830215	-1.1913409233	30.663228989	19.132799149	0	0	0	0	0
3381	2022-09-02	17:18:30.471	244.51285269	5868.308464	1662139110.472	0	899	3.0511529017	3.0934288478	461.63908154	469.39193553	1.509762586	734.80638032	24.260060632	-1.1881502906	30.663228989	19.133152475	0	0	0	0	0
3382	2022-09-02	17:18:31.410	244.51286354	5868.308725	1662139111.41	0	899	3.0512468933	3.0935246929	460.87048221	468.61052939	1.5097819999	734.80540739	24.263422012	-1.2291757074	30.663228989	19.132355494	0	0	0	0	0
3383	2022-09-02	17:18:32.289	244.51287373	5868.308969	1662139112.29	0	899	3.0571996538	3.0979178164	460.87048221	468.30964668	1.4520237993	734.79392551	24.263422012	-1.1425112486	30.663228989	19.130638123	0	0	0	0	0
3384	2022-09-02	17:18:33.153	244.51288372	5868.309209	1662139113.153	0	899	3.0571996538	3.0979178164	463.06580166	470.54040199	1.4520237993	734.7950876	24.263422012	-1.1869537175	30.663228989	19.13666422	0	0	0	0	0
3385	2022-09-02	17:18:34.059	244.51289421	5868.309461	1662139114.06	0	899	3.0535921319	3.0961701013	463.06580166	470.89206179	1.5192022246	734.8000937	24.263422012	-1.1868567175	30.663228989	19.133616378	0	0	0	0	0
3386	2022-09-02	17:18:34.973	244.51290479	5868.309715	1662139114.974	0	899	3.0537779243	3.0963595809	461.65442516	469.45703317	1.5192408095	734.80464102	24.270061101	-1.5356704644	30.663228989	19.103448438	0	0	0	0	0
3387	2022-09-02	17:18:35.822	244.51291462	5868.309951	1662139115.823	0	899	3.057340031	3.1004377802	461.65459586	469.54282567	1.5356315397	734.79992878	24.270105362	-1.374920815	30.663228989	19.114430522	0	0	0	0	0
3388	2022-09-02	17:18:36.694	244.51292471	5868.310193	1662139116.695	0	899	3.057340031	3.1004377802	459.06715288	466.9111714	1.5356315397	734.79014092	24.270105362	-1.1994684114	30.663228989	19.1349638	0	0	0	0	0
3389	2022-09-02	17:18:37.611	244.51293531	5868.310448	1662139117.611	0	899	3.0567383515	3.1006595686	459.06715288	467.06307566	1.5648608815	734.79854437	24.270105362	-1.1978515387	30.663228989	19.135679245	0	0	0	0	0
3390	2022-09-02	17:18:38.548	244.51294616	5868.310708	1662139118.548	0	899	3.0567383515	3.1006595686	461.15071792	469.18293173	1.5648608815	734.80599834	24.270105362	-1.1921385606	30.663228989	19.131887385	0	0	0	0	0
3391	2022-09-02	17:18:39.484	244.512957	5868.310968	1662139119.485	0	899	3.0678677507	3.1135839851	461.15477307	469.48592821	1.6220540442	734.81239652	24.271157915	-1.1774357415	30.663228989	19.119553231	0	0	0	0	0
3392	2022-09-02	17:18:40.431	244.51296796	5868.311231	1662139120.432	0	899	3.0680243439	3.1137439004	460.49981383	468.81931704	1.6220886064	734.79024157	24.276727676	-1.1555324793	30.663228989	19.091386795	0	0	0	0	0
3393	2022-09-02	17:18:41.309	244.51297811	5868.311475	1662139121.309	0	899	3.0633093773	3.1049262543	460.49981383	468.08232779	1.4807224191	734.78827511	24.276727676	-1.185153658	30.663228989	19.120732554	0	0	0	0	0
3394	2022-09-02	17:18:42.201	244.51298845	5868.311723	1662139122.202	0	899	3.0633093773	3.1049262543	462.17443454	469.78452253	1.4807224191	734.77860164	24.276727676	-1.1550581818	30.663228989	19.132494655	0	0	0	0	0
3395	2022-09-02	17:18:43.056	244.51299834	5868.31196	1662139123.057	0	899	3.0577397367	3.0984167051	462.17443454	469.62575839	1.4503212422	734.78470839	24.276727676	-1.1473941803	30.663228989	19.135320663	0	0	0	0	0
3396	2022-09-02	17:18:43.963	244.51300883	5868.312212	1662139123.963	0	899	3.0577397367	3.0984167051	461.74850726	469.19296418	1.4503212422	734.8077336	24.276727676	-1.1516196128	30.663228989	19.132048588	0	0	0	0	0
3397	2022-09-02	17:18:44.838	244.51301896	5868.312455	1662139124.838	0	899	3.0717802778	3.1150656917	461.7698939	469.65718948	1.5350757799	734.8000751	24.28227177	-1.5393138469	30.663228989	19.079432746	0	0	0	0	0
3398	2022-09-02	17:18:45.721	244.51302919	5868.312701	1662139125.722	0	899	3.0718097701	3.1150957755	460.41930005	468.28355876	1.5350819327	734.80183825	24.283319473	-1.4947528176	30.663228989	19.084234225	0	0	0	0	0
3399	2022-09-02	17:18:46.546	244.51303873	5868.312929	1662139126.546	0	899	3.0663553491	3.1062827121	460.41930005	467.68463305	1.4199894002	734.79631881	24.283319473	-1.3996806145	30.663228989	19.091747284	0	0	0	0	0
3400	2022-09-02	17:18:47.426	244.51304891	5868.313174	1662139127.426	0	899	3.0663553491	3.1062827121	459.51244991	466.76347298	1.4199894002	734.80112159	24.283319473	-1.4610571309	30.663228989	19.112209017	0	0	0	0	0
3401	2022-09-02	17:18:48.338	244.51305948	5868.313427	1662139128.339	0	899	3.0655463686	3.1086380482	459.51244991	467.34189083	1.531365003	734.80014988	24.283319473	-1.2140633539	30.663228989	19.126260012	0	0	0	0	0
3402	2022-09-02	17:18:49.206	244.51306951	5868.313668	1662139129.206	0	899	3.0655463686	3.1086380482	462.87695838	470.76372575	1.531365003	734.80120809	24.283319473	-1.1913409233	30.663228989	19.113714218	0	0	0	0	0
3403	2022-09-02	17:18:50.076	244.51307959	5868.31391	1662139130.077	0	899	3.063219534	3.1054126898	462.8935781	470.62158144	1.5009911797	734.80129298	24.287617399	-1.1902845458	30.663228989	19.124463985	0	0	0	0	0
3404	2022-09-02	17:18:50.957	244.51308979	5868.314155	1662139130.958	0	899	3.0632847813	3.1054792161	460.34375396	468.0292575	1.5010045271	734.79778851	24.289941788	-1.1865657236	30.663228989	19.124532977	0	0	0	0	0
3405	2022-09-02	17:18:51.829	244.51309988	5868.314397	1662139131.83	0	899	3.0654305757	3.1076576017	460.34375396	468.0298114	1.50111093	734.7868139	24.289941788	-1.1858111344	30.663228989	19.096174897	0	0	0	0	0
3406	2022-09-02	17:18:52.730	244.5131103	5868.314647	1662139132.73	0	899	3.0654305757	3.1076576017	459.69086911	467.36602576	1.50111093	734.80007025	24.289941788	-1.3277080722	30.663228989	19.095988912	0	0	0	0	0
3407	2022-09-02	17:18:53.595	244.51312032	5868.314888	1662139133.596	0	899	3.0683789652	3.1100834159	459.69086911	467.26346836	1.4813777708	734.80359938	24.289941788	-1.4419995894	30.663228989	19.106360745	0	0	0	0	0
3408	2022-09-02	17:18:54.496	244.51313074	5868.315138	1662139134.496	0	899	3.0683789652	3.1100834159	461.70115787	469.30687309	1.4813777708	734.7956543	24.289941788	-1.2369152308	30.663228989	19.129198074	0	0	0	0	0
3409	2022-09-02	17:18:55.390	244.51314109	5868.315386	1662139135.39	0	899	3.0664215784	3.1079441687	461.72179512	469.29943634	1.4759331401	734.79337215	24.295292267	-1.1928500063	30.663228989	19.134602566	0	0	0	0	0
3410	2022-09-02	17:18:56.322	244.51315189	5868.315645	1662139136.323	0	899	3.0664573162	3.1079805952	461.78605924	469.36479263	1.4759403216	734.79018215	24.296564102	-1.1457666159	30.663228989	19.13820076	0	0	0	0	0
3411	2022-09-02	17:18:57.256	244.5131627	5868.315905	1662139137.257	0	899	3.0675182679	3.110100452	461.78605924	469.55592688	1.5125473257	734.79654113	24.296564102	-1.1453031033	30.663228989	19.136457241	0	0	0	0	0
3412	2022-09-02	17:18:58.171	244.51317328	5868.316159	1662139138.171	0	899	3.0675182679	3.110100452	460.98075334	468.73707116	1.5125473257	734.79395016	24.296564102	-1.1716042433	30.663228989	19.132512667	0	0	0	0	0
3413	2022-09-02	17:18:59.104	244.51318407	5868.316418	1662139139.104	0	899	3.0725014234	3.1161532042	460.98075334	468.91954261	1.5475283688	734.78865668	24.296564102	-1.1897132397	30.663228989	19.132799149	0	0	0	0	0
3414	2022-09-02	17:19:00.006	244.51319451	5868.316668	1662139140.006	0	899	3.0726273723	3.1162817002	462.71844024	470.68729385	1.5475548534	734.78972863	24.301037454	-1.191912149	30.663228989	19.134015405	0	0	0	0	0
3415	2022-09-02	17:19:00.884	244.51320469	5868.316912	1662139140.885	0	899	3.0673712295	3.1105212671	462.7267467	470.61695281	1.5325104981	734.79698414	24.303186417	-1.3307693265	30.663228989	19.133366616	0	0	0	0	0
3416	2022-09-02	17:19:01.753	244.51321475	5868.317154	1662139141.754	0	899	3.0673712295	3.1105212671	459.5697143	467.40608812	1.5325104981	734.79785156	24.303186417	-1.6356903315	30.663228989	19.130638123	0	0	0	0	0
3417	2022-09-02	17:19:02.625	244.51322484	5868.317396	1662139142.626	0	899	3.0659736286	3.1086264357	459.5697143	467.31906578	1.515774294	734.77903899	24.303186417	-1.1980778658	30.663228989	19.135061959	0	0	0	0	0
3418	2022-09-02	17:19:03.519	244.51323519	5868.317644	1662139143.52	0	899	3.0659736286	3.1086264357	461.50863404	469.29067996	1.515774294	734.79142387	24.303186417	-1.1441389322	30.663228989	19.134239197	0	0	0	0	0
3419	2022-09-02	17:19:04.421	244.51324562	5868.317895	1662139144.422	0	899	3.0732931488	3.1154320918	461.50863404	469.1782927	1.4942415313	734.79400109	24.303186417	-1.2190540705	30.663228989	19.133577271	0	0	0	0	0
3420	2022-09-02	17:19:05.359	244.51325648	5868.318156	1662139145.36	0	899	3.0734289974	3.1155705914	464.15138186	471.86510418	1.4942691077	734.783518	24.308010215	-1.1650612315	30.663228989	19.136105266	0	0	0	0	0
3421	2022-09-02	17:19:06.234	244.51326661	5868.318399	1662139146.235	0	899	3.0782286925	3.1196647968	464.15882857	471.73131439	1.4673254163	734.79443723	24.309930801	-1.1522772312	30.663228989	19.138561249	0	0	0	0	0
3422	2022-09-02	17:19:07.177	244.51327751	5868.31866	1662139147.177	0	899	3.0782286925	3.1196647968	462.16695941	469.70694902	1.4673254163	734.79337013	24.309930801	-1.2145915568	30.663228989	19.132694598	0	0	0	0	0
3423	2022-09-02	17:19:08.032	244.51328742	5868.318898	1662139148.033	0	899	3.0708477633	3.1130276588	462.16695941	469.8611841	1.4968489406	734.7979126	24.309930801	-1.234824033	30.663228989	19.129899334	0	0	0	0	0
3424	2022-09-02	17:19:08.917	244.51329766	5868.319144	1662139148.918	0	899	3.0708633626	3.113043563	462.01835538	469.71012268	1.4968521153	734.7925221	24.31048517	-1.399562002	30.663228989	19.131656243	0	0	0	0	0
3425	2022-09-02	17:19:09.782	244.51330767	5868.319384	1662139149.783	0	899	3.0754120567	3.116871832	462.04106826	469.59024943	1.4694792412	734.7822876	24.31637001	-1.1864578724	30.663228989	19.125957489	0	0	0	0	0
3426	2022-09-02	17:19:10.673	244.51331797	5868.319631	1662139150.673	0	899	3.0754120567	3.116871832	461.0642287	468.59744951	1.4694792412	734.78700388	24.31637001	-1.1870615103	30.663228989	19.123801553	0	0	0	0	0
3427	2022-09-02	17:19:11.516	244.51332773	5868.319866	1662139151.516	0	899	3.065779801	3.108610101	461.0642287	468.8717231	1.5220899464	734.77873301	24.31637001	-1.2091049635	30.663228989	19.10144787	0	0	0	0	0
3428	2022-09-02	17:19:12.371	244.51333764	5868.320103	1662139152.372	0	899	3.065779801	3.108610101	461.1320377	468.94068035	1.5220899464	734.79108474	24.31637001	-1.1747624874	30.663228989	19.133320878	0	0	0	0	0
3429	2022-09-02	17:19:13.276	244.5133481	5868.320354	1662139153.276	0	899	3.0674695776	3.1075982242	461.1320377	468.44273722	1.4265437737	734.7935981	24.31637001	-1.1539047956	30.663228989	19.135679245	0	0	0	0	0
3430	2022-09-02	17:19:14.128	244.51335797	5868.320591	1662139154.129	0	899	3.0674695776	3.1075982242	460.30260203	467.60015184	1.4265437737	734.77473621	24.31637001	-1.1505740541	30.663228989	19.136416934	0	0	0	0	0
3431	2022-09-02	17:19:14.996	244.51336801	5868.320832	1662139154.996	0	899	3.0713791483	3.1112907068	460.31170475	467.56054838	1.4171425888	734.78196706	24.318737245	-1.1484505578	30.663228989	19.136887241	0	0	0	0	0
3432	2022-09-02	17:19:15.874	244.51337817	5868.321076	1662139155.874	0	899	3.0715023362	3.1114161727	462.9558716	470.24647875	1.4171663215	734.79187012	24.323114395	-1.1473941803	30.663228989	19.137121201	0	0	0	0	0
3433	2022-09-02	17:19:16.726	244.51338804	5868.321313	1662139156.727	0	899	3.0772546359	3.120244109	462.9558716	470.79519075	1.5220503014	734.80149467	24.323114395	-1.1488601467	30.663228989	19.136391103	0	0	0	0	0
3434	2022-09-02	17:19:17.657	244.51339881	5868.321571	1662139157.657	0	899	3.0772546359	3.120244109	460.38716679	468.18298957	1.5220503014	734.79260254	24.323114395	-1.1539047956	30.663228989	19.133878708	0	0	0	0	0
3435	2022-09-02	17:19:18.546	244.51340911	5868.321819	1662139158.547	0	899	3.0839650812	3.1284698014	460.38716679	468.440984	1.5715549187	734.7880249	24.323114395	-1.1584967588	30.663228989	19.136433772	0	0	0	0	0
3436	2022-09-02	17:19:19.441	244.51341947	5868.322067	1662139159.442	0	899	3.0839650812	3.1284698014	460.3779492	468.43160517	1.5715549187	734.77673704	24.323114395	-1.1473941803	30.663228989	19.137121201	0	0	0	0	0
3437	2022-09-02	17:19:20.339	244.51342986	5868.322317	1662139160.34	0	899	3.077476245	3.1203586507	460.40234946	468.17839458	1.5182038261	734.77556969	24.329458818	-1.2250042214	30.663228989	19.13128244	0	0	0	0	0
3438	2022-09-02	17:19:21.197	244.51343979	5868.322555	1662139161.198	0	899	3.0774849416	3.1203675197	460.40817322	468.18432602	1.5182056175	734.77539062	24.329767227	-1.2287769318	30.663228989	19.130998611	0	0	0	0	0
3439	2022-09-02	17:19:22.081	244.51345001	5868.3228	1662139162.081	0	899	3.0893131262	3.1310051011	460.40817322	467.93878946	1.4710388668	734.78446263	24.329767227	-1.3051904014	30.663228989	19.11674526	0	0	0	0	0
3440	2022-09-02	17:19:22.944	244.51346	5868.32304	1662139162.944	0	899	3.0893131262	3.1310051011	460.57138527	468.10467107	1.4710388668	734.78652651	24.329767227	-1.3117872477	30.663228989	19.115514755	0	0	0	0	0
3441	2022-09-02	17:19:23.828	244.51347023	5868.323286	1662139163.828	0	899	3.0857015647	3.1314690708	460.57138527	468.85306939	1.6145986177	734.78475366	24.329767227	-1.2011499302	30.663228989	19.123851006	0	0	0	0	0
3442	2022-09-02	17:19:24.696	244.51348028	5868.323527	1662139164.696	0	899	3.0858091752	3.1315789538	460.99034965	469.27969019	1.6146221295	734.77926413	24.333573234	-1.1951459386	30.663228989	19.122465449	0	0	0	0	0
3443	2022-09-02	17:19:25.594	244.51349067	5868.323776	1662139165.594	0	899	3.0829949915	3.1257924859	461.00084236	468.75758325	1.5125636391	734.7843729	24.336297989	-1.1884520851	30.663228989	19.130928886	0	0	0	0	0
3444	2022-09-02	17:19:26.494	244.5135011	5868.324026	1662139166.495	0	899	3.0829949915	3.1257924859	461.5042098	469.26942029	1.5125636391	734.79467773	24.336297989	-1.184830308	30.663228989	19.132799149	0	0	0	0	0
3445	2022-09-02	17:19:27.385	244.51351141	5868.324274	1662139167.386	0	899	3.0840002504	3.1261447862	461.5042098	469.14810868	1.4893186968	734.77930658	24.336297989	-1.156567257	30.663228989	19.136749103	0	0	0	0	0
3446	2022-09-02	17:19:28.285	244.51352182	5868.324524	1662139168.285	0	899	3.0840002504	3.1261447862	462.48555141	470.14570427	1.4893186968	734.78055396	24.336297989	-1.1539047956	30.663228989	19.137121201	0	0	0	0	0
3447	2022-09-02	17:19:29.203	244.51353245	5868.324779	1662139169.204	0	899	3.0824200302	3.1257005343	462.48555141	470.35682799	1.529679329	734.78492909	24.336297989	-1.1511561255	30.663228989	19.137931824	0	0	0	0	0
3448	2022-09-02	17:19:30.069	244.51354247	5868.325019	1662139170.069	0	899	3.0824200302	3.1257005343	460.45667338	468.29341945	1.529679329	734.78778076	24.336297989	-1.1490218639	30.663228989	19.138561249	0	0	0	0	0
3449	2022-09-02	17:19:30.915	244.51355227	5868.325254	1662139170.916	0	899	3.0775956788	3.1184502426	460.47759085	467.88582021	1.4472955078	734.78183408	24.341736181	-1.4257014335	30.663228989	19.09893387	0	0	0	0	0
3450	2022-09-02	17:19:31.809	244.5135626	5868.325503	1662139171.809	0	899	3.0776290692	3.1184842638	461.53383633	468.95909291	1.4473020649	734.78424113	24.342920303	-1.3234503182	30.663228989	19.111947735	0	0	0	0	0
3451	2022-09-02	17:19:32.668	244.51357256	5868.325741	1662139172.669	0	899	3.0843788739	3.1298970563	461.53383633	469.79102776	1.6066094328	734.78503095	24.342920303	-1.1628623601	30.663228989	19.131753972	0	0	0	0	0
3452	2022-09-02	17:19:33.617	244.51358353	5868.326005	1662139173.617	0	899	3.0843788739	3.1298970563	463.28781092	471.57638228	1.6066094328	734.78629854	24.342920303	-1.1692867082	30.663228989	19.129970563	0	0	0	0	0
3453	2022-09-02	17:19:34.536	244.51359418	5868.32626	1662139174.537	0	899	3.0858145495	3.1305768902	463.28781092	471.4345269	1.5795881526	734.79698575	24.342920303	-1.1571601629	30.663228989	19.137840271	0	0	0	0	0
3454	2022-09-02	17:19:35.447	244.51360471	5868.326513	1662139175.447	0	899	3.0859528234	3.1307180196	461.07812972	469.1861438	1.5796177097	734.78700064	24.347810796	-1.1475882649	30.663228989	19.136781693	0	0	0	0	0
3455	2022-09-02	17:19:36.309	244.51361469	5868.326753	1662139176.309	0	899	3.0879242384	3.1285093403	461.08491725	468.42914042	1.4331268709	734.78601681	24.349573135	-1.1701706372	30.663228989	19.136400223	0	0	0	0	0
3456	2022-09-02	17:19:37.226	244.51362531	5868.327007	1662139177.227	0	899	3.0879242384	3.1285093403	461.50290834	468.85378933	1.4331268709	734.7880249	24.349573135	-1.1783196926	30.663228989	19.136400223	0	0	0	0	0
3457	2022-09-02	17:19:38.102	244.51363545	5868.327251	1662139178.103	0	899	3.0824500428	3.1273927799	461.50290834	469.65996362	1.5875687573	734.8014874	24.349573135	-1.1536784725	30.663228989	19.134582671	0	0	0	0	0
3458	2022-09-02	17:19:38.967	244.51364546	5868.327491	1662139178.968	0	899	3.0824500428	3.1273927799	460.34096973	468.47748777	1.5875687573	734.7989502	24.349573135	-1.1490218639	30.663228989	19.134239197	0	0	0	0	0
3459	2022-09-02	17:19:39.829	244.51365544	5868.327731	1662139179.83	0	899	3.0857609053	3.1286179149	460.36053226	468.11032945	1.5132991589	734.79929539	24.354660476	-1.4116023566	30.663228989	19.100213209	0	0	0	0	0
3460	2022-09-02	17:19:40.671	244.51366519	5868.327964	1662139180.672	0	899	3.0858043026	3.1286621701	462.24014602	470.02163146	1.5133080468	734.79528606	24.35619545	-1.4092632824	30.663228989	19.10149141	0	0	0	0	0
3461	2022-09-02	17:19:41.552	244.51367538	5868.328209	1662139181.553	0	899	3.0825583303	3.1263613821	462.24014602	470.20215352	1.5478206854	734.80264747	24.35619545	-1.2287769318	30.663228989	19.127037048	0	0	0	0	0
3462	2022-09-02	17:19:42.441	244.51368567	5868.328456	1662139182.442	0	899	3.0825583303	3.1263613821	460.99177371	468.9322782	1.5478206854	734.79430223	24.35619545	-1.2121878089	30.663228989	19.127988878	0	0	0	0	0
3463	2022-09-02	17:19:43.388	244.51369662	5868.328719	1662139183.388	0	899	3.0908775672	3.1327096149	460.99177371	468.55349989	1.4751780417	734.77277905	24.35619545	-1.1854877819	30.663228989	19.131544934	0	0	0	0	0
3464	2022-09-02	17:19:44.290	244.51370707	5868.32897	1662139184.291	0	899	3.0908775672	3.1327096149	462.57297791	470.16064086	1.4751780417	734.77354017	24.35619545	-1.1832026243	30.663228989	19.135679245	0	0	0	0	0
3465	2022-09-02	17:19:45.210	244.51371772	5868.329225	1662139185.211	0	899	3.103510962	3.1477583219	462.57913439	470.57354156	1.552892658	734.77070021	24.357788831	-1.1855309096	30.663228989	19.133790742	0	0	0	0	0
3466	2022-09-02	17:19:46.142	244.51372851	5868.329484	1662139186.143	0	899	3.1036556961	3.1479059936	460.16610655	468.11896873	1.5529229018	734.78868578	24.362878799	-1.2079730847	30.663228989	19.125683235	0	0	0	0	0
3467	2022-09-02	17:19:47.068	244.51373921	5868.329741	1662139187.068	0	899	3.0911780384	3.132760615	460.16610655	467.66841652	1.4663567421	734.78756774	24.362878799	-1.1920415345	30.663228989	19.132112351	0	0	0	0	0
3468	2022-09-02	17:19:47.969	244.51374964	5868.329991	1662139187.969	0	899	3.0911780384	3.132760615	461.71186518	469.23937639	1.4663567421	734.78820801	24.362878799	-1.1897132397	30.663228989	19.132799149	0	0	0	0	0
3469	2022-09-02	17:19:48.852	244.51375987	5868.330237	1662139188.853	0	899	3.0878230937	3.1298981952	461.71186518	469.33708931	1.4850819375	734.78625084	24.362878799	-1.1740942214	30.663228989	19.131925949	0	0	0	0	0
3470	2022-09-02	17:19:49.726	244.51376998	5868.330479	1662139189.726	0	899	3.0879446858	3.1300221456	459.85562816	467.45032329	1.4851063601	734.79687581	24.367176725	-1.1545624141	30.663228989	19.107147444	0	0	0	0	0
3471	2022-09-02	17:19:50.674	244.51378095	5868.330743	1662139190.674	0	899	3.0931370859	3.1368533848	459.86455667	467.74279379	1.5395883665	734.7990464	24.369501114	-1.1688663541	30.663228989	19.105971482	0	0	0	0	0
3472	2022-09-02	17:19:51.585	244.5137915	5868.330996	1662139191.586	0	899	3.0931370859	3.1368533848	462.73984797	470.66734357	1.5395883665	734.78618698	24.369501114	-1.196223855	30.663228989	19.128837585	0	0	0	0	0
3473	2022-09-02	17:19:52.490	244.51380198	5868.331247	1662139192.491	0	899	3.0947898584	3.1339321711	462.73984797	469.83190422	1.3797879408	734.78619021	24.369501114	-1.1902952928	30.663228989	19.12949341	0	0	0	0	0
3474	2022-09-02	17:19:53.408	244.5138126	5868.331502	1662139193.409	0	899	3.0947898584	3.1339321711	462.89062076	469.98498779	1.3797879408	734.79084101	24.369501114	-1.1659559248	30.663228989	19.135984585	0	0	0	0	0
3475	2022-09-02	17:19:54.288	244.51382278	5868.331747	1662139194.288	0	899	3.0947865615	3.1382614744	462.9008212	470.78294207	1.5304003274	734.79829134	24.372139369	-1.3616732209	30.663228989	19.117920263	0	0	0	0	0
3476	2022-09-02	17:19:55.188	244.51383321	5868.331997	1662139195.189	0	899	3.0948969296	3.1383740496	462.86929693	470.75100041	1.5304231217	734.80505371	24.376031876	-1.1490218639	30.663228989	19.116594315	0	0	0	0	0
3477	2022-09-02	17:19:56.109	244.51384387	5868.332253	1662139196.11	0	899	3.0958187962	3.1380597675	462.86929693	470.52398017	1.4870587934	734.79024036	24.376031876	-1.3189877153	30.663228989	19.119169917	0	0	0	0	0
3478	2022-09-02	17:19:57.055	244.51385481	5868.332516	1662139197.056	0	899	3.0958187962	3.1380597675	460.50661242	468.12222285	1.4870587934	734.77770228	24.376031876	-1.5049606341	30.663228989	19.116787424	0	0	0	0	0
3479	2022-09-02	17:19:57.923	244.51386485	5868.332756	1662139197.923	0	899	3.0964221352	3.1369257215	460.50661242	467.80670661	1.4264110614	734.77984336	24.376031876	-1.414243215	30.663228989	19.08353798	0	0	0	0	0
3480	2022-09-02	17:19:58.795	244.51387494	5868.332999	1662139198.795	0	899	3.0964221352	3.1369257215	462.56639796	469.89914451	1.4264110614	734.77465457	24.376031876	-1.5156535755	30.663228989	19.109509399	0	0	0	0	0
3481	2022-09-02	17:19:59.654	244.51388488	5868.333237	1662139199.654	0	899	3.096961884	3.1405334016	462.57583368	470.46441351	1.532691415	734.7804909	24.37847409	-1.4979649766	30.663228989	19.128662109	0	0	0	0	0
3482	2022-09-02	17:20:00.540	244.51389515	5868.333484	1662139200.541	0	899	3.0970761585	3.1406499648	460.8115044	468.67011926	1.5327150354	734.78824237	24.382501602	-1.2466810942	30.663228989	19.129558563	0	0	0	0	0
3483	2022-09-02	17:20:01.421	244.51390535	5868.333728	1662139201.422	0	899	3.0973241856	3.1401620025	460.8115044	468.53637777	1.5070606532	734.78015015	24.382501602	-1.3892894936	30.663228989	19.108393435	0	0	0	0	0
3484	2022-09-02	17:20:02.282	244.5139153	5868.333967	1662139202.282	0	899	3.0973241856	3.1401620025	461.75587559	469.49658005	1.5070606532	734.7668457	24.382501602	-1.184830308	30.663228989	19.129919052	0	0	0	0	0
3485	2022-09-02	17:20:03.214	244.5139261	5868.334226	1662139203.215	0	899	3.1009291149	3.1437986137	461.75587559	469.49328994	1.5064306481	734.78744163	24.382501602	-1.2226005003	30.663228989	19.127829583	0	0	0	0	0
3486	2022-09-02	17:20:04.124	244.51393662	5868.334479	1662139204.124	0	899	3.1009291149	3.1437986137	461.42802669	469.15994743	1.5064306481	734.79464055	24.382501602	-1.1954908513	30.663228989	19.12046027	0	0	0	0	0
3487	2022-09-02	17:20:05.036	244.51394718	5868.334732	1662139205.036	0	899	3.1024539633	3.1443692203	461.4508106	469.00678539	1.4726313854	734.78981392	24.38841312	-1.2042651034	30.663228989	19.133084998	0	0	0	0	0
3488	2022-09-02	17:20:05.941	244.51395766	5868.334984	1662139205.942	0	899	3.1024811053	3.1443968843	461.02036919	468.5693238	1.4726367665	734.7923782	24.389368057	-1.1916534703	30.663228989	19.133750309	0	0	0	0	0
3489	2022-09-02	17:20:06.858	244.51396828	5868.335239	1662139206.859	0	899	3.1015121323	3.1483278017	461.02036919	469.45721452	1.6427321155	734.80145304	24.389368057	-1.1821354675	30.663228989	19.124377977	0	0	0	0	0
3490	2022-09-02	17:20:07.766	244.51397877	5868.335491	1662139207.766	0	899	3.1015121323	3.1483278017	459.94765303	468.36486725	1.6427321155	734.81406549	24.389368057	-1.1832026243	30.663228989	19.126870945	0	0	0	0	0
3491	2022-09-02	17:20:08.690	244.51398948	5868.335747	1662139208.691	0	899	3.1086083561	3.1513952345	459.94765303	467.62081454	1.4999030327	734.79461266	24.389368057	-1.1643175281	30.663228989	19.135086767	0	0	0	0	0
3492	2022-09-02	17:20:09.575	244.51399971	5868.335993	1662139209.575	0	899	3.1086169782	3.1514040255	461.03780381	468.72916102	1.4999047703	734.79841583	24.389670808	-1.1592297625	30.663228989	19.136493594	0	0	0	0	0
3493	2022-09-02	17:20:10.400	244.51400926	5868.336222	1662139210.4	0	899	3.1047297063	3.1472893931	461.06178698	468.72216163	1.4938851157	734.78341331	24.395898819	-1.4696696997	30.663228989	19.130998611	0	0	0	0	0
3494	2022-09-02	17:20:11.263	244.51401925	5868.336462	1662139211.263	0	899	3.1047297063	3.1472893931	460.03237296	467.67564426	1.4938851157	734.79247077	24.395898819	-1.2363547063	30.663228989	19.133645759	0	0	0	0	0
3495	2022-09-02	17:20:12.176	244.51402981	5868.336716	1662139212.176	0	899	3.1042172975	3.1466527835	460.03237296	467.6545369	1.4898269006	734.79116841	24.395898819	-1.1509190316	30.663228989	19.133848468	0	0	0	0	0
3496	2022-09-02	17:20:13.101	244.51404052	5868.336973	1662139213.101	0	899	3.1042172975	3.1466527835	462.69439847	470.36066886	1.4898269006	734.78959565	24.395898819	-1.1900905308	30.663228989	19.135221481	0	0	0	0	0
3497	2022-09-02	17:20:13.969	244.51405057	5868.337214	1662139213.969	0	899	3.1029575159	3.1444860222	462.69439847	470.19941237	1.4589892673	734.79317732	24.395898819	-1.2125650597	30.663228989	19.136144777	0	0	0	0	0
3498	2022-09-02	17:20:14.848	244.51406075	5868.337458	1662139214.849	0	899	3.1031185666	3.1446501407	463.21882702	470.73251281	1.459020897	734.77503897	24.401564175	-1.1630455777	30.663228989	19.133708145	0	0	0	0	0
3499	2022-09-02	17:20:15.723	244.51407087	5868.337701	1662139215.723	0	899	3.1040185086	3.1488282879	463.22276546	471.32903038	1.572096791	734.77535586	24.402582169	-1.329152483	30.663228989	19.111524392	0	0	0	0	0
3500	2022-09-02	17:20:16.624	244.5140813	5868.337951	1662139216.624	0	899	3.1040185086	3.1488282879	462.82979323	470.92918126	1.572096791	734.78794568	24.402582169	-1.4903764251	30.663228989	19.092731918	0	0	0	0	0
3501	2022-09-02	17:20:17.526	244.51409174	5868.338202	1662139217.526	0	899	3.1072358083	3.1493257522	462.82979323	470.42827731	1.476441407	734.78027344	24.402582169	-1.2173833847	30.663228989	19.131719589	0	0	0	0	0
3502	2022-09-02	17:20:18.431	244.51410222	5868.338453	1662139218.432	0	899	3.1072358083	3.1493257522	461.36329746	468.93770542	1.476441407	734.78496385	24.402582169	-1.2457541362	30.663228989	19.130578868	0	0	0	0	0
3503	2022-09-02	17:20:19.341	244.51411274	5868.338706	1662139219.341	0	899	3.1121928373	3.1553878243	461.36329746	469.12472671	1.5122933995	734.7716695	24.402582169	-1.1945961714	30.663228989	19.135679245	0	0	0	0	0
3504	2022-09-02	17:20:20.219	244.51412291	5868.33895	1662139220.219	0	899	3.1123732942	3.1555718465	461.04753361	468.80384183	1.5123300274	734.79206414	24.408911433	-1.4489305856	30.663228989	19.118288217	0	0	0	0	0
3505	2022-09-02	17:20:21.049	244.51413251	5868.33918	1662139221.049	0	899	3.1045014357	3.1474431783	461.0488971	468.77859129	1.507221986	734.78857099	24.409265518	-1.4151594505	30.663228989	19.120448574	0	0	0	0	0
3506	2022-09-02	17:20:21.921	244.5141426	5868.339423	1662139221.921	0	899	3.1045014357	3.1474431783	460.76674701	468.49171082	1.507221986	734.79012556	24.409265518	-1.4019010628	30.663228989	19.125599703	0	0	0	0	0
3507	2022-09-02	17:20:22.867	244.51415355	5868.339685	1662139222.867	0	899	3.1049218358	3.1502727385	460.76674701	468.92532073	1.5903519146	734.78634421	24.409265518	-1.4065361039	30.663228989	19.126005185	0	0	0	0	0
3508	2022-09-02	17:20:23.825	244.51416465	5868.339952	1662139223.826	0	899	3.1049218358	3.1502727385	459.899654	468.04287453	1.5903519146	734.78201638	24.409265518	-1.1884844224	30.663228989	19.130011679	0	0	0	0	0
3509	2022-09-02	17:20:24.697	244.51417473	5868.340194	1662139224.697	0	899	3.1035784961	3.1442287335	459.91437072	467.21462794	1.4282505783	734.76363388	24.413096788	-1.3642279249	30.663228989	19.106738021	0	0	0	0	0
3510	2022-09-02	17:20:25.585	244.51418501	5868.34044	1662139225.585	0	899	3.1036543788	3.1443060307	461.45825241	468.78309178	1.4282651656	734.77485141	24.415765762	-1.4892015457	30.663228989	19.089586258	0	0	0	0	0
3511	2022-09-02	17:20:26.473	244.51419529	5868.340687	1662139226.473	0	899	3.108249554	3.1514464589	461.45825241	469.2315024	1.5142519838	734.78531187	24.415765762	-1.2715917344	30.663228989	19.11926819	0	0	0	0	0
3512	2022-09-02	17:20:27.357	244.51420552	5868.340933	1662139227.357	0	899	3.108249554	3.1514464589	462.4933871	470.28407389	1.5142519838	734.77784173	24.415765762	-1.1556402453	30.663228989	19.135203772	0	0	0	0	0
3513	2022-09-02	17:20:28.230	244.51421564	5868.341175	1662139228.231	0	899	3.1105770398	3.152488858	462.4933871	470.04597974	1.468717929	734.77404219	24.415765762	-1.1913409233	30.663228989	19.132799149	0	0	0	0	0
3514	2022-09-02	17:20:29.066	244.51422531	5868.341407	1662139229.067	0	899	3.1105770398	3.152488858	461.10945835	468.63945121	1.468717929	734.78139875	24.415765762	-1.4330097445	30.663228989	19.096496266	0	0	0	0	0
3515	2022-09-02	17:20:29.989	244.51423598	5868.341664	1662139229.989	0	899	3.1133550114	3.1553742939	461.12195846	468.66476255	1.471137292	734.78123989	24.419011539	-1.3361373658	30.663228989	19.110717521	0	0	0	0	0
3516	2022-09-02	17:20:30.871	244.5142462	5868.341909	1662139230.872	0	899	3.1134539235	3.1554751063	461.84223334	469.39692123	1.4711568165	734.79485599	24.42247963	-1.1553492593	30.663228989	19.136087481	0	0	0	0	0
3517	2022-09-02	17:20:31.752	244.51425639	5868.342153	1662139231.752	0	899	3.1176749495	3.1598412418	461.84223334	469.41279059	1.4741972846	734.79246228	24.42247963	-1.1507034444	30.663228989	19.136202073	0	0	0	0	0
3518	2022-09-02	17:20:32.622	244.51426647	5868.342395	1662139232.623	0	899	3.1176749495	3.1598412418	462.49714768	470.07844034	1.4741972846	734.78091815	24.42247963	-1.1490218639	30.663228989	19.136760712	0	0	0	0	0
3519	2022-09-02	17:20:33.513	244.51427677	5868.342643	1662139233.513	0	899	3.1082293502	3.1511737019	462.49714768	470.2422676	1.505529126	734.79002694	24.42247963	-1.1482026324	30.663228989	19.130960452	0	0	0	0	0
3520	2022-09-02	17:20:34.438	244.51428749	5868.3429	1662139234.439	0	899	3.1084012175	3.1513489494	462.06191152	469.79992457	1.505563902	734.76429435	24.428515643	-1.1503477254	30.663228989	19.136019309	0	0	0	0	0
3521	2022-09-02	17:20:35.400	244.51429861	5868.343167	1662139235.4	0	899	3.1181652805	3.160473613	462.06429185	469.66287728	1.4788672592	734.77208664	24.429132462	-1.1506495476	30.663228989	19.137121201	0	0	0	0	0
3522	2022-09-02	17:20:36.295	244.51430897	5868.343415	1662139236.295	0	899	3.1181652805	3.160473613	463.27371207	470.89218625	1.4788672592	734.78002889	24.429132462	-1.1554031688	30.663228989	19.136770261	0	0	0	0	0
3523	2022-09-02	17:20:37.188	244.51431932	5868.343664	1662139237.189	0	899	3.1151124035	3.1581449455	463.27371207	471.03058773	1.5052907664	734.77229966	24.429132462	-1.2301997902	30.663228989	19.130648152	0	0	0	0	0
3524	2022-09-02	17:20:38.071	244.51432953	5868.343909	1662139238.071	0	899	3.1151124035	3.1581449455	464.21177809	471.98436036	1.5052907664	734.78808594	24.429132462	-1.179947257	30.663228989	19.129198074	0	0	0	0	0
3525	2022-09-02	17:20:38.944	244.51433964	5868.344151	1662139238.945	0	899	3.1235049177	3.1677683739	464.21177809	472.18580332	1.5436447417	734.77661537	24.429132462	-1.1852829456	30.663228989	19.1293555	0	0	0	0	0
3526	2022-09-02	17:20:39.848	244.51435009	5868.344402	1662139239.848	0	899	3.1235640404	3.1678286894	462.72869708	470.67731053	1.543656948	734.7796453	24.431198764	-1.2299087048	30.663228989	19.132732391	0	0	0	0	0
3527	2022-09-02	17:20:40.739	244.51436041	5868.34465	1662139240.739	0	899	3.1172312431	3.160207126	462.74583271	470.47836411	1.5023278361	734.7813175	24.435632706	-1.207132315	30.663228989	19.134470175	0	0	0	0	0
3528	2022-09-02	17:20:41.628	244.51437071	5868.344897	1662139241.629	0	899	3.1172312431	3.160207126	460.9514347	468.65398153	1.5023278361	734.77578028	24.435632706	-1.3712127896	30.663228989	19.127406556	0	0	0	0	0
3529	2022-09-02	17:20:42.555	244.51438144	5868.345154	1662139242.556	0	899	3.115644309	3.1564501428	460.9514347	468.26771465	1.428166288	734.77811336	24.435632706	-1.1533227243	30.663228989	19.137351093	0	0	0	0	0
3530	2022-09-02	17:20:43.407	244.51439128	5868.345391	1662139243.407	0	899	3.115644309	3.1564501428	461.32569924	468.64791957	1.428166288	734.7772524	24.435632706	-1.1490218639	30.663228989	19.136400223	0	0	0	0	0
3531	2022-09-02	17:20:44.293	244.51440155	5868.345637	1662139244.294	0	899	3.1155923364	3.1594732086	461.32909431	469.20491654	1.5343202919	734.77631383	24.436513875	-1.1589387032	30.663228989	19.136543211	0	0	0	0	0
3532	2022-09-02	17:20:45.155	244.51441153	5868.345877	1662139245.156	0	899	3.1157570599	3.1596412351	460.97698097	468.84696871	1.5343541818	734.7796841	24.442285538	-1.2238940001	30.663228989	19.137479782	0	0	0	0	0
3533	2022-09-02	17:20:46.013	244.51442145	5868.346115	1662139246.013	0	899	3.1141269202	3.1565298012	460.97698097	468.58455554	1.4840240043	734.78118614	24.442285538	-1.5667360832	30.663228989	19.115187373	0	0	0	0	0
3534	2022-09-02	17:20:46.818	244.51443076	5868.346338	1662139246.818	0	899	3.1141269202	3.1565298012	461.63752504	469.25600067	1.4840240043	734.79351807	24.442285538	-1.6780093908	30.663228989	19.107952118	0	0	0	0	0
3535	2022-09-02	17:20:47.700	244.51444097	5868.346583	1662139247.7	0	899	3.1127059063	3.1546638017	461.63752504	469.17927641	1.4693189099	734.78336804	24.442285538	-1.3633763388	30.663228989	19.122404111	0	0	0	0	0
3536	2022-09-02	17:20:48.592	244.5144513	5868.346831	1662139248.592	0	899	3.1127059063	3.1546638017	463.56087177	471.13404477	1.4693189099	734.7833163	24.442285538	-1.1997378244	30.663228989	19.130584035	0	0	0	0	0
3537	2022-09-02	17:20:49.486	244.51446164	5868.347079	1662139249.486	0	899	3.1230736925	3.1664133677	463.56087177	471.35812824	1.5120755716	734.78959848	24.442285538	-1.179947257	30.663228989	19.133159637	0	0	0	0	0
3538	2022-09-02	17:20:50.355	244.51447171	5868.347321	1662139250.356	0	899	3.1231344701	3.166475346	462.25520889	470.03056794	1.5120878655	734.77236797	24.444410046	-1.1866734652	30.663228989	19.133960572	0	0	0	0	0
3539	2022-09-02	17:20:51.154	244.51448096	5868.347543	1662139251.155	0	899	3.129751823	3.1715723823	462.27280874	469.75903812	1.4567018229	734.76720989	24.448968887	-1.1949195625	30.663228989	19.13274592	0	0	0	0	0
3540	2022-09-02	17:20:52.009	244.51449086	5868.347781	1662139252.01	0	899	3.129751823	3.1715723823	461.10506448	468.57238296	1.4567018229	734.77144395	24.448968887	-1.1891958366	30.663228989	19.130468419	0	0	0	0	0
3541	2022-09-02	17:20:52.961	244.51450187	5868.348045	1662139252.962	0	899	3.1213762745	3.1648748233	461.10506448	468.89377337	1.5183562605	734.77000175	24.448968887	-1.1643714147	30.663228989	19.134892255	0	0	0	0	0
3542	2022-09-02	17:20:53.842	244.51451206	5868.348289	1662139253.842	0	899	3.1213762745	3.1648748233	461.12987775	468.91900578	1.5183562605	734.77972735	24.448968887	-1.1840218645	30.663228989	19.132278809	0	0	0	0	0
3543	2022-09-02	17:20:54.752	244.51452259	5868.348542	1662139254.752	0	899	3.1196241988	3.1634277601	461.12987775	468.97820192	1.52970242	734.77288818	24.448968887	-1.3069043159	30.663228989	19.119115829	0	0	0	0	0
3544	2022-09-02	17:20:55.635	244.51453282	5868.348788	1662139255.636	0	899	3.1198116949	3.1636190043	461.02835866	468.87515539	1.5297408315	734.79599019	24.455530167	-1.1540557738	30.663228989	19.136276081	0	0	0	0	0
3545	2022-09-02	17:20:56.437	244.51454209	5868.34901	1662139256.437	0	899	3.121825948	3.1629652111	461.02835866	468.39116822	1.4368702328	734.78203537	24.455530167	-1.160415411	30.663228989	19.137121201	0	0	0	0	0
3546	2022-09-02	17:20:57.262	244.51455164	5868.349239	1662139257.262	0	899	3.121825948	3.1629652111	462.12284709	469.50313607	1.4368702328	734.78321444	24.455530167	-1.2227298337	30.663228989	19.119813338	0	0	0	0	0
3547	2022-09-02	17:20:58.118	244.51456155	5868.349477	1662139258.118	0	899	3.1209591183	3.1636058235	462.12284709	469.77647169	1.4892190162	734.78180619	24.455530167	-1.2162192097	30.663228989	19.123047191	0	0	0	0	0
3548	2022-09-02	17:20:58.990	244.51457164	5868.349719	1662139258.99	0	899	3.1209591183	3.1636058235	462.47775079	470.13725326	1.4892190162	734.77167071	24.455530167	-1.1832133737	30.663228989	19.129834535	0	0	0	0	0
3549	2022-09-02	17:20:59.890	244.51458206	5868.349969	1662139259.89	0	899	3.1261370392	3.1684021257	462.48938458	470.06773505	1.4736587308	734.77085503	24.458542312	-1.185293766	30.663228989	19.127521515	0	0	0	0	0
3550	2022-09-02	17:21:00.793	244.51459252	5868.350221	1662139260.794	0	899	3.1262395419	3.1685066011	463.20553482	470.79572581	1.4736789195	734.77116141	24.462121964	-1.1901012825	30.663228989	19.126086178	0	0	0	0	0
3551	2022-09-02	17:21:01.667	244.51460263	5868.350463	1662139261.667	0	899	3.1244730661	3.1696843466	463.20553482	471.33064478	1.5757461255	734.77703817	24.462121964	-1.1922894377	30.663228989	19.129591506	0	0	0	0	0
3552	2022-09-02	17:21:02.552	244.51461287	5868.350709	1662139262.552	0	899	3.1244730661	3.1696843466	459.91406096	467.98143503	1.5757461255	734.77720551	24.462121964	-1.1913409233	30.663228989	19.133159637	0	0	0	0	0
3553	2022-09-02	17:21:03.433	244.51462307	5868.350954	1662139263.433	0	899	3.1258680496	3.1739823688	459.91406096	468.49726973	1.6746547652	734.78756613	24.462121964	-1.1817043112	30.663228989	19.133712769	0	0	0	0	0
3554	2022-09-02	17:21:04.312	244.51463325	5868.351198	1662139264.313	0	899	3.1258680496	3.1739823688	462.68625607	471.3212013	1.6746547652	734.77099448	24.462121964	-1.1669260263	30.663228989	19.134599686	0	0	0	0	0
3555	2022-09-02	17:21:05.163	244.51464309	5868.351434	1662139265.163	0	899	3.129311221	3.1719352888	462.71190977	470.35071006	1.4845199207	734.77976697	24.468761053	-1.2590879123	30.663228989	19.134599686	0	0	0	0	0
3556	2022-09-02	17:21:06.076	244.51465367	5868.351688	1662139266.077	0	899	3.1293124897	3.171936582	462.54399065	470.18002011	1.4845201722	734.77194396	24.468805313	-1.1766488852	30.663228989	19.12116153	0	0	0	0	0
3557	2022-09-02	17:21:06.990	244.51466425	5868.351942	1662139266.991	0	899	3.1223041194	3.1641982167	462.54399065	470.06576947	1.4626641279	734.783902	24.468805313	-1.1498949922	30.663228989	19.111946687	0	0	0	0	0
3558	2022-09-02	17:21:07.890	244.51467465	5868.352192	1662139267.89	0	899	3.1223041194	3.1641982167	461.30087765	468.80244127	1.4626641279	734.78445657	24.468805313	-1.15204003	30.663228989	19.107653965	0	0	0	0	0
3559	2022-09-02	17:21:08.726	244.51468433	5868.352424	1662139268.726	0	899	3.1311333021	3.1733375874	461.30087765	468.83677052	1.469250098	734.77468771	24.468805313	-1.316831918	30.663228989	19.113898953	0	0	0	0	0
3560	2022-09-02	17:21:09.573	244.51469414	5868.352659	1662139269.574	0	899	3.1311333021	3.1733375874	461.29858325	468.83443864	1.469250098	734.77639952	24.468805313	-1.5364035368	30.663228989	19.087064743	0	0	0	0	0
3561	2022-09-02	17:21:10.470	244.51470453	5868.352909	1662139270.471	0	899	3.1229569442	3.1661465533	461.32409556	469.05707267	1.5069669025	734.76037598	24.475427628	-1.1539047956	30.663228989	19.098588943	0	0	0	0	0
3562	2022-09-02	17:21:11.334	244.51471451	5868.353148	1662139271.334	0	899	3.1229569442	3.1661465533	461.48707075	469.22277974	1.5069669025	734.77796097	24.475427628	-1.1587554256	30.663228989	19.101736827	0	0	0	0	0
3563	2022-09-02	17:21:12.237	244.51472498	5868.353399	1662139272.238	0	899	3.1281020032	3.1704383396	461.48707075	469.05700956	1.4751949485	734.77819541	24.475427628	-1.2027344704	30.663228989	19.130277634	0	0	0	0	0
3564	2022-09-02	17:21:13.141	244.51473544	5868.353651	1662139273.142	0	899	3.1281020032	3.1704383396	460.12442361	467.67201043	1.4751949485	734.78250546	24.475427628	-1.530205515	30.663228989	19.116922656	0	0	0	0	0
3565	2022-09-02	17:21:14.092	244.51474645	5868.353915	1662139274.093	0	899	3.1246220316	3.1665879138	460.12442361	467.61413732	1.464064678	734.78473385	24.475427628	-1.5396264894	30.663228989	19.121604503	0	0	0	0	0
3566	2022-09-02	17:21:15.023	244.51475721	5868.354173	1662139275.023	0	899	3.1246869292	3.1666540522	462.17063295	469.69372036	1.4640773841	734.7831332	24.477695225	-1.4133701135	30.663228989	19.127177876	0	0	0	0	0
3567	2022-09-02	17:21:15.964	244.51476811	5868.354435	1662139275.965	0	899	3.128417713	3.1723867109	462.18779366	470.06166025	1.5311435183	734.78647032	24.482141495	-1.1566966733	30.663228989	19.132682661	0	0	0	0	0
3568	2022-09-02	17:21:16.854	244.5147784	5868.354682	1662139276.854	0	899	3.128417713	3.1723867109	463.366424	471.26036983	1.5311435183	734.77376208	24.482141495	-1.3154845475	30.663228989	19.126329902	0	0	0	0	0
3569	2022-09-02	17:21:17.763	244.51478894	5868.354934	1662139277.764	0	899	3.1402556034	3.1823600658	463.366424	470.89610691	1.4616192882	734.76505305	24.482141495	-1.5282652378	30.663228989	19.117315292	0	0	0	0	0
3570	2022-09-02	17:21:18.619	244.51479884	5868.355172	1662139278.62	0	899	3.1402556034	3.1823600658	461.50758205	469.00705887	1.4616192882	734.76428991	24.482141495	-1.3530068034	30.663228989	19.12487222	0	0	0	0	0
3571	2022-09-02	17:21:19.546	244.51480957	5868.35543	1662139279.547	0	899	3.1353515178	3.179038298	461.52871886	469.32341657	1.5181326902	734.77778838	24.487625766	-1.2604676753	30.663228989	19.13213308	0	0	0	0	0
3572	2022-09-02	17:21:20.444	244.51481997	5868.355679	1662139280.445	0	899	3.135379817	3.1790671585	460.9792793	468.76472746	1.5181384161	734.78045654	24.488611221	-1.2743512392	30.663228989	19.132078171	0	0	0	0	0
3573	2022-09-02	17:21:21.411	244.51483115	5868.355948	1662139281.411	0	899	3.1364284601	3.1771992782	460.9792793	468.24112985	1.4176219393	734.77769501	24.488611221	-1.2510682723	30.663228989	19.131736212	0	0	0	0	0
3574	2022-09-02	17:21:22.358	244.51484212	5868.356211	1662139282.359	0	899	3.1364284601	3.1771992782	461.51628424	468.78659428	1.4176219393	734.76291924	24.488611221	-1.1698040828	30.663228989	19.135377303	0	0	0	0	0
3575	2022-09-02	17:21:23.270	244.51485267	5868.356464	1662139283.271	0	899	3.1322844679	3.1745150493	461.51628424	469.05762645	1.4696202411	734.77634859	24.488611221	-1.1473941803	30.663228989	19.136400223	0	0	0	0	0
3576	2022-09-02	17:21:24.161	244.51486297	5868.356711	1662139284.161	0	899	3.1322844679	3.1745150493	460.15597657	467.67509086	1.4696202411	734.77435909	24.488611221	-1.1489248497	30.663228989	19.13606122	0	0	0	0	0
3577	2022-09-02	17:21:25.062	244.5148734	5868.356962	1662139285.062	0	899	3.1339846212	3.1789388063	460.1712142	468.17262849	1.5622243974	734.77576694	24.492576485	-1.1742451444	30.663228989	19.133464813	0	0	0	0	0
3578	2022-09-02	17:21:25.954	244.51488374	5868.35721	1662139285.955	0	899	3.1340617654	3.1790175261	462.17599791	470.21235529	1.562240467	734.77210039	24.495264053	-1.1606202157	30.663228989	19.134222511	0	0	0	0	0
3579	2022-09-02	17:21:26.865	244.51489427	5868.357463	1662139286.865	0	899	3.1369395236	3.1815905484	462.17599791	470.15037384	1.5503958511	734.78693961	24.495264053	-1.3727757891	30.663228989	19.123851182	0	0	0	0	0
3580	2022-09-02	17:21:27.742	244.51490442	5868.357706	1662139287.742	0	899	3.1369395236	3.1815905484	460.68991835	468.63865349	1.5503958511	734.79066316	24.495264053	-1.4178650561	30.663228989	19.121399494	0	0	0	0	0
3581	2022-09-02	17:21:28.650	244.51491493	5868.357958	1662139288.65	0	899	3.1292598375	3.1717565769	460.68991835	468.27267917	1.4801686969	734.78369949	24.495264053	-1.2552505621	30.663228989	19.127217943	0	0	0	0	0
3582	2022-09-02	17:21:29.535	244.51492517	5868.358204	1662139289.535	0	899	3.1292598375	3.1717565769	460.75887642	468.34277226	1.4801686969	734.7802124	24.495264053	-1.184830308	30.663228989	19.112632751	0	0	0	0	0
3583	2022-09-02	17:21:30.411	244.51493531	5868.358448	1662139290.411	0	899	3.1343635877	3.1769297958	460.77718209	468.36140737	1.4801740996	734.78224152	24.500021562	-1.3596467553	30.663228989	19.11741023	0	0	0	0	0
3584	2022-09-02	17:21:31.280	244.51494538	5868.358689	1662139291.281	0	899	3.1344197487	3.1769870426	459.35388954	466.91474549	1.4801851829	734.77523258	24.501977921	-1.1425112486	30.663228989	19.135679245	0	0	0	0	0
3585	2022-09-02	17:21:32.125	244.51495516	5868.358924	1662139292.126	0	899	3.1430894414	3.1857654115	459.35388954	466.91313552	1.479875102	734.79040487	24.501977921	-1.142985531	30.663228989	19.135641098	0	0	0	0	0
3586	2022-09-02	17:21:33.017	244.51496549	5868.359172	1662139293.018	0	899	3.1430894414	3.1857654115	460.85383179	468.43776121	1.479875102	734.76220056	24.501977921	-1.160415411	30.663228989	19.134239197	0	0	0	0	0
3587	2022-09-02	17:21:33.898	244.51497568	5868.359416	1662139293.899	0	899	3.1471781218	3.1906100191	460.85383179	468.56242834	1.5038015643	734.76737521	24.501977921	-1.3539229718	30.663228989	19.104019013	0	0	0	0	0
3588	2022-09-02	17:21:34.818	244.51498632	5868.359672	1662139294.818	0	899	3.1471781218	3.1906100191	461.75681773	469.48051831	1.5038015643	734.78436279	24.501977921	-1.4924567938	30.663228989	19.082384109	0	0	0	0	0
3589	2022-09-02	17:21:35.746	244.51499707	5868.35993	1662139295.747	0	899	3.1456207084	3.1886046706	461.77466072	469.42256614	1.4892281032	734.76764603	24.506605275	-1.2765285756	30.663228989	19.120340903	0	0	0	0	0
3590	2022-09-02	17:21:36.640	244.51500741	5868.360178	1662139296.64	0	899	3.1456773032	3.1886623664	460.55609436	468.1838762	1.4892393005	734.76406234	24.508569717	-1.1740618605	30.663228989	19.136400223	0	0	0	0	0
3591	2022-09-02	17:21:37.494	244.5150173	5868.360415	1662139297.495	0	899	3.1422991898	3.1859835279	460.55609436	468.31668255	1.5147385843	734.7713623	24.508569717	-1.1457666159	30.663228989	19.136400223	0	0	0	0	0
3592	2022-09-02	17:21:38.322	244.51502689	5868.360645	1662139298.323	0	899	3.1422991898	3.1859835279	462.75280552	470.55040934	1.5147385843	734.77535748	24.508569717	-1.424343271	30.663228989	19.096068262	0	0	0	0	0
3593	2022-09-02	17:21:39.213	244.51503719	5868.360893	1662139299.213	0	899	3.1396222935	3.1848327897	462.75280552	470.83054882	1.5682239865	734.79287659	24.508569717	-1.2092450857	30.663228989	19.127758026	0	0	0	0	0
3594	2022-09-02	17:21:40.118	244.51504767	5868.361144	1662139300.119	0	899	3.1396727362	3.1848842667	462.54196986	470.616088	1.5682345162	734.79060576	24.510323973	-1.2040710868	30.663228989	19.128807447	0	0	0	0	0
3595	2022-09-02	17:21:40.996	244.51505782	5868.361388	1662139300.996	0	899	3.1466578178	3.1900045222	462.56077212	470.2839804	1.5011366899	734.77335747	24.515192032	-1.1612670066	30.663228989	19.131935688	0	0	0	0	0
3596	2022-09-02	17:21:41.881	244.51506807	5868.361634	1662139301.881	0	899	3.1466578178	3.1900045222	460.9425664	468.63875609	1.5011366899	734.76840392	24.515192032	-1.2438892994	30.663228989	19.12510258	0	0	0	0	0
3597	2022-09-02	17:21:42.805	244.51507876	5868.36189	1662139302.805	0	899	3.1470739948	3.1915651185	460.9425664	468.84150047	1.5400155982	734.76752073	24.515192032	-1.4665653003	30.663228989	19.109930594	0	0	0	0	0
3598	2022-09-02	17:21:43.747	244.51508968	5868.362152	1662139303.748	0	899	3.1470739948	3.1915651185	459.84942028	467.72962167	1.5400155982	734.76074865	24.515192032	-1.3660603691	30.663228989	19.117820853	0	0	0	0	0
3599	2022-09-02	17:21:44.673	244.51510038	5868.362409	1662139304.673	0	899	3.1441448073	3.1869506374	459.84942028	467.43735844	1.4838262227	734.78041572	24.515192032	-1.1473941803	30.663228989	19.136400223	0	0	0	0	0
3600	2022-09-02	17:21:45.569	244.51511076	5868.362658	1662139305.57	0	899	3.1442298908	3.18703737	461.05640261	468.66434455	1.4838430041	734.7828353	24.51814678	-1.1664517699	30.663228989	19.134130048	0	0	0	0	0
3601	2022-09-02	17:21:46.471	244.5151212	5868.362909	1662139306.472	0	899	3.1498039527	3.1927345597	461.07028793	468.68686382	1.4854555814	734.77306967	24.521753311	-1.244945673	30.663228989	19.122544674	0	0	0	0	0
3602	2022-09-02	17:21:47.364	244.51513153	5868.363157	1662139307.364	0	899	3.1498039527	3.1927345597	461.3603457	468.98171315	1.4854555814	734.77384777	24.521753311	-1.4875738621	30.663228989	19.083824158	0	0	0	0	0
3603	2022-09-02	17:21:48.292	244.51514228	5868.363415	1662139308.293	0	899	3.1426660931	3.1878072256	461.3603457	469.39357789	1.5643569439	734.77545206	24.521753311	-1.4004782288	30.663228989	19.097274629	0	0	0	0	0
3604	2022-09-02	17:21:49.160	244.51515231	5868.363656	1662139309.16	0	899	3.1426660931	3.1878072256	460.93500878	468.96083498	1.5643569439	734.78375244	24.521753311	-1.1587878466	30.663228989	19.134599686	0	0	0	0	0
3605	2022-09-02	17:21:49.996	244.515162	5868.363888	1662139309.997	0	899	3.1401129248	3.1835801601	460.95824151	468.69228861	1.5083484548	734.77820269	24.527789324	-1.4895788463	30.663228989	19.097026888	0	0	0	0	0
3606	2022-09-02	17:21:50.852	244.51517191	5868.364126	1662139310.853	0	899	3.1401306629	3.1835982478	461.87312298	469.62253875	1.508352016	734.77487688	24.528406143	-1.3457416438	30.663228989	19.11379175	0	0	0	0	0
3607	2022-09-02	17:21:51.772	244.51518255	5868.364381	1662139311.772	0	899	3.1409698643	3.1836953493	461.87312298	469.4878196	1.4825554769	734.76741402	24.528406143	-1.188085556	30.663228989	19.132078171	0	0	0	0	0
3608	2022-09-02	17:21:52.680	244.51519306	5868.364633	1662139312.68	0	899	3.1409698643	3.1836953493	460.87691917	468.47519182	1.4825554769	734.76837037	24.528406143	-1.1606202836	30.663228989	19.134883211	0	0	0	0	0
3609	2022-09-02	17:21:53.584	244.51520352	5868.364884	1662139313.584	0	899	3.1457395805	3.1884021713	460.87691917	468.45243849	1.4781876997	734.75666294	24.528406143	-1.1457666159	30.663228989	19.136400223	0	0	0	0	0
3610	2022-09-02	17:21:54.543	244.51521463	5868.365151	1662139314.544	0	899	3.1457395805	3.1884021713	462.97231279	470.58227448	1.4781876997	734.77464527	24.528406143	-1.1422094265	30.663228989	19.137449265	0	0	0	0	0
3611	2022-09-02	17:21:55.440	244.51522501	5868.3654	1662139315.441	0	899	3.1449926831	3.1918168879	462.99695215	471.35399074	1.620645014	734.77611173	24.534779669	-1.187902355	30.663228989	19.13333817	0	0	0	0	0
3612	2022-09-02	17:21:56.358	244.51523563	5868.365655	1662139316.358	0	899	3.1449989696	3.1918233078	460.35493478	468.66429236	1.620646368	734.78580096	24.53499794	-1.1938955571	30.663228989	19.130886204	0	0	0	0	0
3613	2022-09-02	17:21:57.286	244.51524638	5868.365913	1662139317.287	0	899	3.1441269666	3.1873099757	460.35493478	468.0183841	1.4967320372	734.78314209	24.53499794	-1.1522772312	30.663228989	19.135320663	0	0	0	0	0
3614	2022-09-02	17:21:58.219	244.51525716	5868.366172	1662139318.219	0	899	3.1441269666	3.1873099757	461.07047908	468.74583994	1.4967320372	734.77498763	24.53499794	-1.1614610233	30.663228989	19.13159522	0	0	0	0	0
3615	2022-09-02	17:21:59.098	244.51526735	5868.366416	1662139319.099	0	899	3.1515382921	3.1915995401	461.07047908	468.1727127	1.3866649388	734.77886963	24.53499794	-1.1620430946	30.663228989	19.1313591	0	0	0	0	0
3616	2022-09-02	17:21:59.983	244.51527758	5868.366662	1662139319.983	0	899	3.1515636074	3.1916253134	461.39348683	468.50072023	1.3866695944	734.76442815	24.535875068	-1.2411190721	30.663228989	19.12343221	0	0	0	0	0
3617	2022-09-02	17:22:00.855	244.51528767	5868.366904	1662139320.855	0	899	3.1474089998	3.1890449248	461.41562136	468.81303728	1.4423246794	734.77509151	24.541620255	-1.181434809	30.663228989	19.122730242	0	0	0	0	0
3618	2022-09-02	17:22:01.726	244.51529775	5868.367146	1662139321.726	0	899	3.1474089998	3.1890449248	463.48435597	470.91493784	1.4423246794	734.76440066	24.541620255	-1.179947257	30.663228989	19.13243866	0	0	0	0	0
3619	2022-09-02	17:22:02.637	244.5153083	5868.367399	1662139322.637	0	899	3.1574359916	3.1996267088	463.48435597	470.99024754	1.4567098244	734.7774355	24.541620255	-1.3204644855	30.663228989	19.111871783	0	0	0	0	0
3620	2022-09-02	17:22:03.480	244.51531806	5868.367633	1662139323.48	0	899	3.1574359916	3.1996267088	462.1993895	469.68447169	1.4567098244	734.78322778	24.541620255	-1.4603888665	30.663228989	19.093699335	0	0	0	0	0
3621	2022-09-02	17:22:04.335	244.51532795	5868.367871	1662139324.335	0	899	3.1605171419	3.2063469178	462.1993895	470.3240874	1.5790383509	734.77828919	24.541620255	-1.1832026243	30.663228989	19.128837585	0	0	0	0	0
3622	2022-09-02	17:22:05.290	244.51533902	5868.368136	1662139325.291	0	899	3.1605566732	3.2063872654	462.09200056	470.21485395	1.5790466062	734.77734456	24.542986068	-1.1915456957	30.663228989	19.128944877	0	0	0	0	0
3623	2022-09-02	17:22:06.176	244.51534926	5868.368382	1662139326.176	0	899	3.1545259807	3.2004127198	462.11240046	470.26119041	1.583932472	734.78234863	24.548273087	-1.2222663164	30.663228989	19.130638123	0	0	0	0	0
3624	2022-09-02	17:22:07.081	244.51535973	5868.368634	1662139327.081	0	899	3.1545259807	3.2004127198	462.93301573	471.09627623	1.583932472	734.77958224	24.548273087	-1.2078868995	30.663228989	19.131398953	0	0	0	0	0
3625	2022-09-02	17:22:08.006	244.51537044	5868.368891	1662139328.006	0	899	3.158608682	3.201086167	462.93301573	470.47826818	1.465942329	734.77239707	24.548273087	-1.1899072319	30.663228989	19.133140349	0	0	0	0	0
3626	2022-09-02	17:22:08.914	244.51538095	5868.369143	1662139328.914	0	899	3.158608682	3.201086167	461.09616699	468.61148101	1.465942329	734.77719056	24.548273087	-1.290390636	30.663228989	19.128232489	0	0	0	0	0
3627	2022-09-02	17:22:09.805	244.51539127	5868.369391	1662139329.806	0	899	3.1591042435	3.2024005616	461.109	468.76860918	1.4935878337	734.77352845	24.551606172	-1.3945173799	30.663228989	19.11989452	0	0	0	0	0
3628	2022-09-02	17:22:10.686	244.51540146	5868.369635	1662139330.686	0	899	3.1591994004	3.2024975753	461.49969108	469.16588827	1.4936066391	734.78164006	24.554895401	-1.2242604841	30.663228989	19.128882945	0	0	0	0	0
3629	2022-09-02	17:22:11.586	244.51541189	5868.369885	1662139331.587	0	899	3.1594649572	3.2028470164	461.49969108	469.18013569	1.4963370258	734.76116216	24.554895401	-1.1815749407	30.663228989	19.129198074	0	0	0	0	0
3630	2022-09-02	17:22:12.487	244.51542231	5868.370136	1662139332.488	0	899	3.1594649572	3.2028470164	462.62223084	470.32135715	1.4963370258	734.75726035	24.554895401	-1.1746116071	30.663228989	19.125873553	0	0	0	0	0
3631	2022-09-02	17:22:13.371	244.51543255	5868.370381	1662139333.372	0	899	3.1666986739	3.2096304331	462.62223084	470.22376066	1.4776756305	734.76930045	24.554895401	-1.1506495476	30.663228989	19.114433289	0	0	0	0	0
3632	2022-09-02	17:22:14.253	244.51544274	5868.370626	1662139334.253	0	899	3.1666986739	3.2096304331	461.18319366	468.76107809	1.4776756305	734.77510768	24.554895401	-1.1843775827	30.663228989	19.134688295	0	0	0	0	0
3633	2022-09-02	17:22:15.200	244.51545372	5868.370889	1662139335.201	0	899	3.1592382799	3.2029345912	461.18487472	468.91639504	1.5071350225	734.77307493	24.555331944	-1.1838601812	30.663228989	19.135055542	0	0	0	0	0
3634	2022-09-02	17:22:16.076	244.51546385	5868.371132	1662139336.077	0	899	3.159416358	3.2031161762	460.67543886	468.39860377	1.5071705336	734.76883278	24.561487198	-1.1701813936	30.663228989	19.136400223	0	0	0	0	0
3635	2022-09-02	17:22:16.967	244.51547417	5868.37138	1662139336.968	0	899	3.1622076059	3.2083092263	460.67543886	468.81716044	1.5874330746	734.78295737	24.561487198	-1.4100824373	30.663228989	19.104405776	0	0	0	0	0
3636	2022-09-02	17:22:17.821	244.51548404	5868.371617	1662139337.821	0	899	3.1622076059	3.2083092263	460.4685894	468.60665523	1.5874330746	734.78991942	24.561487198	-1.6185514801	30.663228989	19.099190428	0	0	0	0	0
3637	2022-09-02	17:22:18.713	244.51549436	5868.371865	1662139338.713	0	899	3.1595104078	3.2039181026	460.46976431	468.3146633	1.5312012603	734.79039719	24.561792778	-1.401168108	30.663228989	19.117281604	0	0	0	0	0
3638	2022-09-02	17:22:19.565	244.51550424	5868.372102	1662139339.566	0	899	3.1596922874	3.2041036222	459.73283372	467.5653695	1.5312381065	734.77966309	24.568078995	-1.188085556	30.663228989	19.121274948	0	0	0	0	0
3639	2022-09-02	17:22:20.427	244.5155142	5868.372341	1662139340.427	0	899	3.1630657136	3.2100149686	459.73283372	468.0054976	1.6157609312	734.7795014	24.568078995	-1.188085556	30.663228989	19.121274948	0	0	0	0	0
3640	2022-09-02	17:22:21.256	244.51552381	5868.372571	1662139341.257	0	899	3.1630657136	3.2100149686	460.50856272	468.79518547	1.6157609312	734.7806154	24.568078995	-1.1896808724	30.663228989	19.122510657	0	0	0	0	0
3641	2022-09-02	17:22:22.135	244.51553398	5868.372816	1662139342.136	0	899	3.161815238	3.2067304077	460.50856272	468.43824371	1.5473410589	734.78880219	24.568078995	-1.3687012717	30.663228989	19.102690678	0	0	0	0	0
3642	2022-09-02	17:22:23.033	244.51554437	5868.373065	1662139343.034	0	899	3.161815238	3.2067304077	463.09459332	471.0688042	1.5473410589	734.78186035	24.568078995	-1.1571601629	30.663228989	19.089225769	0	0	0	0	0
3643	2022-09-02	17:22:23.947	244.51555495	5868.373319	1662139343.948	0	899	3.15724336	3.2021910429	463.09459332	471.08618367	1.5506562157	734.78062712	24.568078995	-1.1602645623	30.663228989	19.089311562	0	0	0	0	0
3644	2022-09-02	17:22:24.890	244.51556586	5868.373581	1662139344.89	0	899	3.1573243454	3.2022736701	461.17137366	469.12986195	1.5506728431	734.7802799	24.570880145	-1.2430808955	30.663228989	19.10548008	0	0	0	0	0
3645	2022-09-02	17:22:25.776	244.51557611	5868.373827	1662139345.776	0	899	3.1629365063	3.2068249723	461.18644017	468.94297878	1.5119262216	734.77231542	24.574792862	-1.2662560956	30.663228989	19.103420624	0	0	0	0	0
3646	2022-09-02	17:22:26.696	244.51558676	5868.374082	1662139346.696	0	899	3.1629365063	3.2068249723	461.93018783	469.69923528	1.5119262216	734.7668744	24.574792862	-1.2380793363	30.663228989	19.093721175	0	0	0	0	0
3647	2022-09-02	17:22:27.592	244.51559713	5868.374331	1662139347.592	0	899	3.162860976	3.2077675412	461.93018783	469.88018282	1.5465444397	734.77770956	24.574792862	-1.2095576517	30.663228989	19.103555717	0	0	0	0	0
3648	2022-09-02	17:22:28.542	244.51560814	5868.374595	1662139348.543	0	899	3.162860976	3.2077675412	463.69001583	471.67029813	1.5465444397	734.78295898	24.574792862	-1.1490218639	30.663228989	19.136760712	0	0	0	0	0
3649	2022-09-02	17:22:29.476	244.51561895	5868.374855	1662139349.477	0	899	3.1712297629	3.2141943011	463.69001583	471.30399919	1.4767040849	734.77707697	24.574792862	-1.1680794536	30.663228989	19.130274008	0	0	0	0	0
3650	2022-09-02	17:22:30.341	244.51562895	5868.375095	1662139350.341	0	899	3.1713679412	3.2143351447	461.05792166	468.6288251	1.4767309834	734.76915857	24.579551179	-1.1889802565	30.663228989	19.129298343	0	0	0	0	0
3651	2022-09-02	17:22:31.267	244.51563968	5868.375352	1662139351.268	0	899	3.165776696	3.2121280385	461.06497989	469.2485956	1.5941343649	734.77264445	24.581384659	-1.1885167242	30.663228989	19.128856684	0	0	0	0	0
3652	2022-09-02	17:22:32.168	244.5156501	5868.375602	1662139352.169	0	899	3.165776696	3.2121280385	460.19898546	468.36723032	1.5941343649	734.7722552	24.581384659	-1.1880208814	30.663228989	19.128890056	0	0	0	0	0
3653	2022-09-02	17:22:33.105	244.51566094	5868.375863	1662139353.105	0	899	3.1695009379	3.2146046918	460.19898546	468.13735271	1.5500316627	734.77798442	24.581384659	-1.1775004611	30.663228989	19.13694215	0	0	0	0	0
3654	2022-09-02	17:22:33.993	244.51567122	5868.376109	1662139353.993	0	899	3.1695009379	3.2146046918	460.70284229	468.64990099	1.5500316627	734.7769541	24.581384659	-1.1559960384	30.663228989	19.136815621	0	0	0	0	0
3655	2022-09-02	17:22:34.871	244.51568138	5868.376353	1662139354.871	0	899	3.1696088406	3.2148104144	460.71405323	468.67832061	1.5532939274	734.77927303	24.584299189	-1.1522772312	30.663228989	19.136431258	0	0	0	0	0
3656	2022-09-02	17:22:35.802	244.51569216	5868.376612	1662139355.803	0	899	3.1697093681	3.2149129834	461.82786801	469.81149735	1.5533145231	734.78174273	24.587762833	-1.1616982119	30.663228989	19.135820389	0	0	0	0	0
3657	2022-09-02	17:22:36.720	244.51570279	5868.376867	1662139356.721	0	899	3.1705566774	3.2145431493	461.82786801	469.59382579	1.5116641883	734.77117031	24.587762833	-1.1783411913	30.663228989	19.135391235	0	0	0	0	0
3658	2022-09-02	17:22:37.641	244.51571345	5868.377123	1662139357.642	0	899	3.1705566774	3.2145431493	461.3877329	469.1462895	1.5116641883	734.76557932	24.587762833	-1.1490218639	30.663228989	19.136039734	0	0	0	0	0
3659	2022-09-02	17:22:38.513	244.51572354	5868.377365	1662139358.514	0	899	3.1670983183	3.2110241437	461.3877329	469.14404625	1.5112343437	734.7672782	24.587762833	-1.1459174835	30.663228989	19.136039734	0	0	0	0	0
3660	2022-09-02	17:22:39.398	244.51573378	5868.377611	1662139359.399	0	899	3.1672926146	3.2112222771	459.336757	467.0587931	1.5112731038	734.76261366	24.594462553	-1.1894114231	30.663228989	19.130315793	0	0	0	0	0
3661	2022-09-02	17:22:40.325	244.5157445	5868.377868	1662139360.325	0	899	3.1636847197	3.2072020921	459.33692829	466.99503436	1.4989660357	734.76329354	24.594507217	-1.1897132397	30.663228989	19.130277634	0	0	0	0	0
3662	2022-09-02	17:22:41.200	244.51575464	5868.378111	1662139361.201	0	899	3.1636847197	3.2072020921	461.72920594	469.42719627	1.4989660357	734.76541643	24.594507217	-1.1981425554	30.663228989	19.130826142	0	0	0	0	0
3663	2022-09-02	17:22:42.053	244.51576451	5868.378348	1662139362.054	0	899	3.1694056638	3.2136029404	461.72920594	469.53366498	1.5193532088	734.75965326	24.594507217	-1.2005247533	30.663228989	19.130543046	0	0	0	0	0
3664	2022-09-02	17:22:42.967	244.51577508	5868.378602	1662139362.967	0	899	3.1694056638	3.2136029404	462.66053154	470.48073247	1.5193532088	734.76221916	24.594507217	-1.1885490686	30.663228989	19.12930073	0	0	0	0	0
3665	2022-09-02	17:22:43.846	244.51578527	5868.378846	1662139363.847	0	899	3.1730411148	3.2171314277	462.66053154	470.45278734	1.5140137968	734.77024629	24.594507217	-1.2163377219	30.663228989	19.12576587	0	0	0	0	0
3666	2022-09-02	17:22:44.726	244.51579544	5868.379091	1662139364.726	0	899	3.1731136568	3.217205405	461.29425384	469.06357393	1.5140282681	734.77803818	24.597004	-1.3724416131	30.663228989	19.110092744	0	0	0	0	0
3667	2022-09-02	17:22:45.598	244.51580554	5868.379333	1662139365.599	0	899	3.1744611415	3.2188291168	461.30967283	469.1247416	1.5227448662	734.77331543	24.601007462	-1.1889155314	30.663228989	19.128618784	0	0	0	0	0
3668	2022-09-02	17:22:46.532	244.51581634	5868.379592	1662139366.532	0	899	3.1744611415	3.2188291168	460.57297894	468.37556735	1.5227448662	734.77532959	24.601007462	-1.484318614	30.663228989	19.090305328	0	0	0	0	0
3669	2022-09-02	17:22:47.499	244.51582753	5868.379861	1662139367.499	0	899	3.178886175	3.2209393169	460.57297894	467.95702943	1.4423523295	734.77800261	24.601007462	-1.5056613336	30.663228989	19.090305328	0	0	0	0	0
3670	2022-09-02	17:22:48.411	244.51583809	5868.380114	1662139368.411	0	899	3.178886175	3.2209393169	462.07472269	469.48284961	1.4423523295	734.77356846	24.601007462	-1.4486287438	30.663228989	19.131496581	0	0	0	0	0
3671	2022-09-02	17:22:49.305	244.51584845	5868.380363	1662139369.306	0	899	3.1758928729	3.2191348306	462.07472269	469.70006917	1.4839580895	734.76488126	24.601007462	-1.2388123613	30.663228989	19.136385899	0	0	0	0	0
3672	2022-09-02	17:22:50.211	244.51585894	5868.380614	1662139370.212	0	899	3.1759188496	3.219161311	459.22658341	466.80495507	1.4839631642	734.77611658	24.601900758	-1.2306201868	30.663228989	19.135350802	0	0	0	0	0
3673	2022-09-02	17:22:51.086	244.51586906	5868.380857	1662139371.087	0	899	3.1797823208	3.2229389086	459.24901811	466.8034509	1.4792803261	734.77530857	24.607751846	-1.183914018	30.663228989	19.13088172	0	0	0	0	0
3674	2022-09-02	17:22:51.970	244.51587929	5868.381103	1662139371.971	0	899	3.1797823208	3.2229389086	461.88930196	469.48716618	1.4792803261	734.77219739	24.607751846	-1.1848086703	30.663228989	19.13219102	0	0	0	0	0
3675	2022-09-02	17:22:52.918	244.51589027	5868.381366	1662139372.919	0	899	3.1749209499	3.2210019414	461.88930196	470.01604045	1.5804700961	734.77672572	24.607751846	-1.1747301793	30.663228989	19.132951939	0	0	0	0	0
3676	2022-09-02	17:22:53.842	244.51590096	5868.381623	1662139373.843	0	899	3.1749209499	3.2210019414	461.43848576	469.55729233	1.5804700961	734.78321606	24.607751846	-1.1489032752	30.663228989	19.136283748	0	0	0	0	0
3677	2022-09-02	17:22:54.697	244.51591086	5868.381861	1662139374.698	0	899	3.1756410197	3.2173446552	461.45048173	468.79446333	1.4319629586	734.76672606	24.61086565	-1.1565780284	30.663228989	19.137098818	0	0	0	0	0
3678	2022-09-02	17:22:55.581	244.51592108	5868.382106	1662139375.581	0	899	3.1757430361	3.2174485789	461.02711483	468.36445867	1.4319821925	734.77377905	24.614374161	-1.1986167699	30.663228989	19.135376532	0	0	0	0	0
3679	2022-09-02	17:22:56.430	244.5159309	5868.382342	1662139376.43	0	899	3.1848549805	3.2286316164	461.02711483	468.70777992	1.497888008	734.77010078	24.614374161	-1.3947975636	30.663228989	19.122356415	0	0	0	0	0
3680	2022-09-02	17:22:57.318	244.51594118	5868.382588	1662139377.318	0	899	3.1848549805	3.2286316164	461.51852064	469.2073725	1.497888008	734.78832563	24.614374161	-1.2473171073	30.663228989	19.13009305	0	0	0	0	0
3681	2022-09-02	17:22:58.232	244.51595176	5868.382842	1662139378.232	0	899	3.1816489959	3.2251935035	461.51852064	469.17421381	1.4915336718	734.77368164	24.614374161	-1.1392560005	30.663228989	19.134960175	0	0	0	0	0
3682	2022-09-02	17:22:59.144	244.51596233	5868.383096	1662139379.145	0	899	3.1816489959	3.2251935035	460.59539984	468.23578023	1.4915336718	734.77220305	24.614374161	-1.1590249365	30.663228989	19.131523322	0	0	0	0	0
3683	2022-09-02	17:23:00.032	244.51597259	5868.383342	1662139380.032	0	899	3.1723764968	3.2164099629	460.6071509	468.35641975	1.5124009047	734.76002836	24.617429961	-1.1914701999	30.663228989	19.130331039	0	0	0	0	0
3684	2022-09-02	17:23:00.891	244.51598253	5868.383581	1662139380.891	0	899	3.1724792049	3.216514701	460.25263429	467.99604532	1.5124213784	734.75241473	24.620965958	-1.230178173	30.663228989	19.129787546	0	0	0	0	0
3685	2022-09-02	17:23:01.858	244.51599373	5868.383849	1662139381.858	0	899	3.1815200836	3.2266559357	460.25263429	468.16749026	1.5453414073	734.74868593	24.620965958	-1.2218244005	30.663228989	19.131313741	0	0	0	0	0
3686	2022-09-02	17:23:02.775	244.51600434	5868.384104	1662139382.775	0	899	3.1815200836	3.2266559357	461.11653432	469.04624658	1.5453414073	734.76305425	24.620965958	-1.1838278273	30.663228989	19.130702972	0	0	0	0	0
3687	2022-09-02	17:23:03.650	244.51601447	5868.384347	1662139383.65	0	899	3.1847315063	3.2290568717	461.11653432	468.89556587	1.5164639314	734.76171875	24.620965958	-1.179947257	30.663228989	19.129558563	0	0	0	0	0
3688	2022-09-02	17:23:04.553	244.51602493	5868.384598	1662139384.554	0	899	3.1847711496	3.2290973007	460.98085242	468.75763618	1.5164718245	734.77063433	24.622325506	-1.146769072	30.663228989	19.135034182	0	0	0	0	0
3689	2022-09-02	17:23:05.469	244.51603552	5868.384853	1662139385.469	0	899	3.1897399818	3.2331534999	461.00110737	468.60575422	1.4833857812	734.76945041	24.627588272	-1.1506495476	30.663228989	19.135320663	0	0	0	0	0
3690	2022-09-02	17:23:06.377	244.51604603	5868.385105	1662139386.377	0	899	3.1897399818	3.2331534999	460.44407227	468.03953031	1.4833857812	734.76294956	24.627588272	-1.1537431597	30.663228989	19.134342888	0	0	0	0	0
3691	2022-09-02	17:23:07.296	244.51605667	5868.38536	1662139387.296	0	899	3.1906338053	3.2383688671	460.44407227	468.79563034	1.6284207511	734.7728995	24.627588272	-1.1614394614	30.663228989	19.131018418	0	0	0	0	0
3692	2022-09-02	17:23:08.161	244.51606669	5868.385601	1662139388.162	0	899	3.1906338053	3.2383688671	461.14484983	469.50911864	1.6284207511	734.76574707	24.627588272	-1.1555324793	30.663228989	19.124156952	0	0	0	0	0
3693	2022-09-02	17:23:09.105	244.5160776	5868.385863	1662139389.105	0	899	3.1921371289	3.237269632	461.14484983	469.04800702	1.5401605778	734.77782233	24.627588272	-1.1709466794	30.663228989	19.126140923	0	0	0	0	0
3694	2022-09-02	17:23:09.992	244.51608787	5868.386109	1662139389.992	0	899	3.1922246913	3.2373589575	463.91439947	471.8651143	1.5401782435	734.75528904	24.630584249	-1.2040063522	30.663228989	19.129517221	0	0	0	0	0
3695	2022-09-02	17:23:10.914	244.51609854	5868.386365	1662139390.914	0	899	3.1788561113	3.2226551745	463.92856218	471.6761712	1.5014346608	734.76644877	24.634241104	-1.2449025768	30.663228989	19.126804036	0	0	0	0	0
3696	2022-09-02	17:23:11.792	244.51610872	5868.386609	1662139391.793	0	899	3.1788561113	3.2226551745	463.37002945	471.10831096	1.5014346608	734.75231934	24.634241104	-1.2629576921	30.663228989	19.127758026	0	0	0	0	0
3697	2022-09-02	17:23:12.733	244.51611959	5868.38687	1662139392.733	0	899	3.1824998145	3.225161501	463.37002945	470.89814557	1.4613088273	734.76561449	24.634241104	-1.1989940484	30.663228989	19.131049074	0	0	0	0	0
3698	2022-09-02	17:23:13.618	244.51612985	5868.387116	1662139393.619	0	899	3.1824998145	3.225161501	460.00905782	467.48257011	1.4613088273	734.76156919	24.634241104	-1.1633258505	30.663228989	19.134245007	0	0	0	0	0
3699	2022-09-02	17:23:14.470	244.51613971	5868.387353	1662139394.471	0	899	3.1905272377	3.2344325412	460.01832123	467.69106572	1.4995962303	734.76339701	24.636653205	-1.160124463	30.663228989	19.132527433	0	0	0	0	0
3700	2022-09-02	17:23:15.348	244.51614987	5868.387597	1662139395.349	0	899	3.1906502236	3.234557937	460.22001008	467.89624438	1.4996204026	734.76557245	24.640863419	-1.184830308	30.663228989	19.134960175	0	0	0	0	0
3701	2022-09-02	17:23:16.221	244.51615998	5868.387839	1662139396.222	0	899	3.1825385525	3.2262592521	460.22001008	467.88299333	1.4970740916	734.75877774	24.640863419	-1.1765626772	30.663228989	19.135101028	0	0	0	0	0
3702	2022-09-02	17:23:17.099	244.51617014	5868.388083	1662139397.1	0	899	3.1825385525	3.2262592521	459.62404584	467.27710587	1.4970740916	734.77285706	24.640863419	-1.1567505124	30.663228989	19.134044786	0	0	0	0	0
3703	2022-09-02	17:23:17.970	244.51618022	5868.388325	1662139397.971	0	899	3.1871095339	3.2279013953	459.62404584	466.75278891	1.3960748999	734.75541434	24.640863419	-1.1692651163	30.663228989	19.117343334	0	0	0	0	0
3704	2022-09-02	17:23:18.904	244.51619103	5868.388585	1662139398.905	0	899	3.1871095339	3.2279013953	460.9916967	468.14165196	1.3960748999	734.76716664	24.640863419	-1.1947901952	30.663228989	19.090680141	0	0	0	0	0
3705	2022-09-02	17:23:19.811	244.51620152	5868.388836	1662139399.811	0	899	3.1815171257	3.2276864963	461.00334923	469.11320334	1.5802218533	734.77223458	24.643891126	-1.1742235627	30.663228989	19.111853454	0	0	0	0	0
3706	2022-09-02	17:23:20.772	244.51621264	5868.389103	1662139400.772	0	899	3.1816164964	3.2277879208	461.92434053	470.0505045	1.5802424932	734.77607333	24.647302628	-1.153452154	30.663228989	19.134211723	0	0	0	0	0
3707	2022-09-02	17:23:21.648	244.51622279	5868.389347	1662139401.649	0	899	3.1939552667	3.239707234	461.92434053	469.94525815	1.5601252355	734.74847412	24.647302628	-1.1832026243	30.663228989	19.129919052	0	0	0	0	0
3708	2022-09-02	17:23:22.607	244.51623388	5868.389613	1662139402.607	0	899	3.1939552667	3.239707234	462.20276017	470.2285123	1.5601252355	734.76056838	24.647302628	-1.2213501172	30.663228989	19.130419068	0	0	0	0	0
3709	2022-09-02	17:23:23.558	244.51624488	5868.389877	1662139403.558	0	899	3.1907504409	3.2335637254	462.20276017	469.71913011	1.4626909588	734.76248755	24.647302628	-1.2289817586	30.663228989	19.129003222	0	0	0	0	0
3710	2022-09-02	17:23:24.395	244.51625458	5868.39011	1662139404.396	0	899	3.1907504409	3.2335637254	462.82119654	470.34762353	1.4626909588	734.76708984	24.647302628	-1.2125003338	30.663228989	19.118394852	0	0	0	0	0
3711	2022-09-02	17:23:25.273	244.51626473	5868.390354	1662139405.273	0	899	3.1924321159	3.2340072389	462.83873006	470.14331592	1.4201951008	734.75917953	24.651840652	-1.1925158035	30.663228989	19.129202584	0	0	0	0	0
3712	2022-09-02	17:23:26.154	244.51627493	5868.390598	1662139406.154	0	899	3.1924939262	3.2340701952	461.3411326	468.62214305	1.4202066	734.75682704	24.65395546	-1.1508651309	30.663228989	19.135313501	0	0	0	0	0
3713	2022-09-02	17:23:27.032	244.51628509	5868.390842	1662139407.032	0	899	3.1929418307	3.2386414595	461.3411326	469.34527916	1.5588533344	734.7539782	24.65395546	-1.1506495476	30.663228989	19.135320663	0	0	0	0	0
3714	2022-09-02	17:23:27.891	244.51629503	5868.391081	1662139407.891	0	899	3.1929418307	3.2386414595	463.1296937	471.16487132	1.5588533344	734.7588602	24.65395546	-1.1734258923	30.663228989	19.133216277	0	0	0	0	0
3715	2022-09-02	17:23:28.788	244.51630542	5868.39133	1662139408.788	0	899	3.195690771	3.2416892429	463.1296937	471.21059587	1.5675719345	734.76740027	24.65395546	-1.1970538556	30.663228989	19.129138391	0	0	0	0	0
3716	2022-09-02	17:23:29.637	244.51631524	5868.391566	1662139409.637	0	899	3.1957297964	3.2417290683	461.82974547	469.88800741	1.5675799401	734.75927936	24.65528934	-1.1767459287	30.663228989	19.130411716	0	0	0	0	0
3717	2022-09-02	17:23:30.523	244.51632551	5868.391812	1662139410.524	0	899	3.1994122712	3.243553981	461.85048767	469.57381911	1.5034309121	734.7552466	24.660669327	-1.1441389322	30.663228989	19.136760712	0	0	0	0	0
3718	2022-09-02	17:23:31.413	244.5163358	5868.392059	1662139411.413	0	899	3.1994122712	3.243553981	460.75713707	468.46218487	1.5034309121	734.76001947	24.660669327	-1.2208218511	30.663228989	19.115556843	0	0	0	0	0
3719	2022-09-02	17:23:32.282	244.51634587	5868.392301	1662139412.283	0	899	3.1974537899	3.2421407472	460.75713707	468.56242915	1.5226650348	734.75018311	24.660669327	-1.179947257	30.663228989	19.125236511	0	0	0	0	0
3720	2022-09-02	17:23:33.193	244.5163564	5868.392554	1662139413.193	0	899	3.1974537899	3.2421407472	460.29239524	468.08981453	1.5226650348	734.7557373	24.660669327	-1.1897132397	30.663228989	19.128837585	0	0	0	0	0
3721	2022-09-02	17:23:34.101	244.51636692	5868.392806	1662139414.102	0	899	3.19355772	3.2390926677	460.29239524	468.24794368	1.5530195537	734.75735211	24.660669327	-1.1897132397	30.663228989	19.128837585	0	0	0	0	0
3722	2022-09-02	17:23:35.017	244.51637752	5868.393061	1662139415.018	0	899	3.1937452532	3.2392840091	461.33012109	469.30380446	1.5530576935	734.75050849	24.667083475	-1.1479546976	30.663228989	19.08051127	0	0	0	0	0
3723	2022-09-02	17:23:35.900	244.51638773	5868.393306	1662139415.9	0	899	3.1934336802	3.2385857705	461.33045266	469.23701126	1.5402028136	734.76250574	24.667169571	-1.2252305786	30.663228989	19.095423528	0	0	0	0	0
3724	2022-09-02	17:23:36.779	244.51639792	5868.39355	1662139416.78	0	899	3.1934336802	3.2385857705	461.85599217	469.77155779	1.5402028136	734.76772324	24.667169571	-1.3492556755	30.663228989	19.103517886	0	0	0	0	0
3725	2022-09-02	17:23:37.677	244.51640831	5868.393799	1662139417.678	0	899	3.1956048466	3.2400885236	461.85599217	469.64872391	1.5166985013	734.76098592	24.667169571	-1.3590323728	30.663228989	19.113484894	0	0	0	0	0
3726	2022-09-02	17:23:38.619	244.51641921	5868.394061	1662139418.62	0	899	3.1956048466	3.2400885236	460.60064997	468.37220077	1.5166985013	734.7625692	24.667169571	-1.2126405294	30.663228989	19.129002754	0	0	0	0	0
3727	2022-09-02	17:23:39.578	244.51643031	5868.394327	1662139419.579	0	899	3.1910713929	3.2340835694	460.60064997	468.12510217	1.4692497844	734.76295077	24.667169571	-1.1945961714	30.663228989	19.130998611	0	0	0	0	0
3728	2022-09-02	17:23:40.440	244.51644028	5868.394567	1662139420.44	0	899	3.1911610188	3.2341749154	462.48077585	470.03603231	1.469267043	734.75600246	24.670237497	-1.1841835257	30.663228989	19.133466897	0	0	0	0	0
3729	2022-09-02	17:23:41.309	244.51645034	5868.394808	1662139421.309	0	899	3.2007112629	3.2441259316	462.49485203	470.0981161	1.4784077892	734.75860677	24.673883438	-1.3306831192	30.663228989	19.129887638	0	0	0	0	0
3730	2022-09-02	17:23:42.246	244.51646118	5868.395068	1662139422.246	0	899	3.2007112629	3.2441259316	462.39953823	470.00123538	1.4784077892	734.75665283	24.673883438	-1.1864578724	30.663228989	19.136039734	0	0	0	0	0
3731	2022-09-02	17:23:43.148	244.51647163	5868.395319	1662139423.149	0	899	3.2001111483	3.244284851	462.39953823	470.13597692	1.5041816281	734.76725274	24.673883438	-1.161881401	30.663228989	19.135753253	0	0	0	0	0
3732	2022-09-02	17:23:44.022	244.51648174	5868.395562	1662139424.022	0	899	3.2001111483	3.244284851	460.851224	468.56175775	1.5041816281	734.76095116	24.673883438	-1.1539156342	30.663228989	19.134427784	0	0	0	0	0
3733	2022-09-02	17:23:44.903	244.51649193	5868.395806	1662139424.903	0	899	3.2035981375	3.2466042398	460.87204948	468.37035108	1.4633768735	734.76477172	24.679296569	-1.4155905878	30.663228989	19.127835785	0	0	0	0	0
3734	2022-09-02	17:23:45.769	244.51650196	5868.396047	1662139425.769	0	899	3.2036327048	3.2466394679	460.04492586	467.52980465	1.4633834777	734.76287842	24.680475235	-1.4729249477	30.663228989	19.126676559	0	0	0	0	0
3735	2022-09-02	17:23:46.625	244.51651187	5868.396285	1662139426.626	0	899	3.2042847485	3.2487404224	460.04492586	467.78112529	1.5117070566	734.77367558	24.680475235	-1.2080809012	30.663228989	19.13509115	0	0	0	0	0
3736	2022-09-02	17:23:47.515	244.51652216	5868.396532	1662139427.515	0	899	3.2042847485	3.2487404224	463.4831076	471.27712412	1.5117070566	734.77665983	24.680475235	-1.1776621144	30.663228989	19.130982153	0	0	0	0	0
3737	2022-09-02	17:23:48.430	244.51653275	5868.396786	1662139428.43	0	899	3.2092382257	3.2550966316	463.4831076	471.51134096	1.5563616573	734.76888533	24.680475235	-1.1791712125	30.663228989	19.115833232	0	0	0	0	0
3738	2022-09-02	17:23:49.354	244.51654345	5868.397043	1662139429.354	0	899	3.2092382257	3.2550966316	462.48799841	470.49899496	1.5563616573	734.77301025	24.680475235	-1.1555324793	30.663228989	19.134599686	0	0	0	0	0
3739	2022-09-02	17:23:50.263	244.51655397	5868.397295	1662139430.263	0	899	3.2047406054	3.2495033743	462.50880042	470.33919961	1.5217923785	734.77691974	24.685863305	-1.1889479137	30.663228989	19.134303655	0	0	0	0	0
3740	2022-09-02	17:23:51.131	244.51656402	5868.397536	1662139431.131	0	899	3.2047750244	3.2495384779	461.67287611	469.48915858	1.5217992146	734.77102156	24.687036514	-1.193529054	30.663228989	19.134716034	0	0	0	0	0
3741	2022-09-02	17:23:51.979	244.51657383	5868.397772	1662139431.979	0	899	3.20133478	3.2471534151	461.67287611	469.68258204	1.5588157841	734.76528708	24.687036514	-1.2245191833	30.663228989	19.13164956	0	0	0	0	0
3742	2022-09-02	17:23:52.835	244.51658374	5868.39801	1662139432.835	0	899	3.20133478	3.2471534151	462.38793584	470.41004756	1.5588157841	734.75622437	24.687036514	-1.3270721325	30.663228989	19.129004712	0	0	0	0	0
3743	2022-09-02	17:23:53.732	244.51659412	5868.398259	1662139433.732	0	899	3.1987019337	3.2414373136	462.38793584	469.87488617	1.4564829212	734.75051294	24.687036514	-1.3988613324	30.663228989	19.122529895	0	0	0	0	0
3744	2022-09-02	17:23:54.559	244.5166037	5868.398489	1662139434.56	0	899	3.1987793414	3.2415161938	461.40769641	468.87885163	1.4564976637	734.76360882	24.689680024	-1.279719239	30.663228989	19.11322211	0	0	0	0	0
3745	2022-09-02	17:23:55.454	244.51661406	5868.398737	1662139435.455	0	899	3.2025687267	3.2465672524	461.42313945	469.10662114	1.4971633107	734.76393259	24.693689346	-1.2434258461	30.663228989	19.126676559	0	0	0	0	0
3746	2022-09-02	17:23:56.364	244.51662458	5868.39899	1662139436.364	0	899	3.2025687267	3.2465672524	460.12049027	467.78228063	1.4971633107	734.77352885	24.693689346	-1.2076928773	30.663228989	19.130707065	0	0	0	0	0
3747	2022-09-02	17:23:57.233	244.51663465	5868.399232	1662139437.234	0	899	3.2113082809	3.2546732926	460.12049027	467.65104119	1.471931237	734.78032518	24.693689346	-1.1799257038	30.663228989	19.132474975	0	0	0	0	0
3748	2022-09-02	17:23:58.065	244.51664428	5868.399463	1662139438.066	0	899	3.2113082809	3.2546732926	460.9400763	468.48404095	1.471931237	734.75679107	24.693689346	-1.2352875471	30.663228989	19.130998611	0	0	0	0	0
3749	2022-09-02	17:23:58.947	244.51665448	5868.399708	1662139438.947	0	899	3.2084346861	3.2530467163	460.9400763	468.70857983	1.5150157304	734.75310673	24.693689346	-1.2294667983	30.663228989	19.131070232	0	0	0	0	0
3750	2022-09-02	17:23:59.818	244.51666456	5868.399949	1662139439.818	0	899	3.2085055314	3.2531189644	462.04765596	469.83489934	1.5150297231	734.77352157	24.696101448	-1.1689848955	30.663228989	19.133161848	0	0	0	0	0
3751	2022-09-02	17:24:00.721	244.51667502	5868.400201	1662139440.722	0	899	3.2101290093	3.2536185509	462.06389449	469.65082418	1.4766366684	734.76755791	24.700311661	-1.1555324793	30.663228989	19.135679245	0	0	0	0	0
3752	2022-09-02	17:24:01.605	244.51668525	5868.400446	1662139441.606	0	899	3.2101290093	3.2536185509	461.1793003	468.75170527	1.4766366684	734.76567714	24.700311661	-1.2535689777	30.663228989	19.129269164	0	0	0	0	0
3753	2022-09-02	17:24:02.505	244.51669566	5868.400696	1662139442.505	0	899	3.2120698457	3.2568657355	461.1793003	468.97510368	1.5194757269	734.7501823	24.700311661	-1.5250098705	30.663228989	19.118394852	0	0	0	0	0
3754	2022-09-02	17:24:03.459	244.5167067	5868.400961	1662139443.459	0	899	3.2120698457	3.2568657355	460.19961937	467.97886216	1.5194757269	734.75432097	24.700311661	-1.4030328452	30.663228989	19.122179208	0	0	0	0	0
3755	2022-09-02	17:24:04.407	244.51671769	5868.401224	1662139444.408	0	899	3.1984459588	3.242774347	460.20608057	467.93689551	1.5101520135	734.76102554	24.701993563	-1.2314501275	30.663228989	19.128126624	0	0	0	0	0
3756	2022-09-02	17:24:05.299	244.51672801	5868.401472	1662139445.3	0	899	3.1985923957	3.2429236741	462.27879082	470.0445756	1.5101809347	734.76129555	24.70699501	-1.1522772312	30.663228989	19.13243866	0	0	0	0	0
3757	2022-09-02	17:24:06.211	244.51673856	5868.401726	1662139446.212	0	899	3.1992893877	3.2437731538	462.27879082	470.06966291	1.514978705	734.76361407	24.70699501	-1.1522772312	30.663228989	19.13375473	0	0	0	0	0
3758	2022-09-02	17:24:07.128	244.51674918	5868.40198	1662139447.129	0	899	3.1992893877	3.2437731538	462.94922642	470.75139749	1.514978705	734.77362869	24.70699501	-1.1781256246	30.663228989	19.108144419	0	0	0	0	0
3759	2022-09-02	17:24:08.030	244.51675962	5868.402231	1662139448.031	0	899	3.203755134	3.2458147273	462.94922642	470.3147344	1.4315179484	734.7633376	24.70699501	-1.2249718802	30.663228989	19.103012249	0	0	0	0	0
3760	2022-09-02	17:24:08.946	244.51677021	5868.402485	1662139448.946	0	899	3.203755134	3.2458147273	461.49882083	468.84125291	1.4315179484	734.76482952	24.70699501	-1.2407741207	30.663228989	19.129854114	0	0	0	0	0
3761	2022-09-02	17:24:09.846	244.51678064	5868.402735	1662139449.847	0	899	3.201699041	3.2443389118	461.51163445	468.96064936	1.4519281272	734.76544957	24.710321224	-1.2319783446	30.663228989	19.134833582	0	0	0	0	0
3762	2022-09-02	17:24:10.759	244.5167912	5868.402989	1662139450.76	0	899	3.2017902763	3.2444318771	461.46267221	468.91098705	1.4519454345	734.76771273	24.713434219	-1.2372817093	30.663228989	19.13524586	0	0	0	0	0
3763	2022-09-02	17:24:11.673	244.51680177	5868.403243	1662139451.673	0	899	3.2079046982	3.2535086536	461.46267221	469.41473947	1.5484814281	734.76277777	24.713434219	-1.2644774993	30.663228989	19.130137589	0	0	0	0	0
3764	2022-09-02	17:24:12.552	244.51681196	5868.403487	1662139452.553	0	899	3.2079046982	3.2535086536	461.12772027	469.07401554	1.5484814281	734.76819656	24.713434219	-1.2409142769	30.663228989	19.131001378	0	0	0	0	0
3765	2022-09-02	17:24:13.444	244.51682228	5868.403735	1662139453.445	0	899	3.2140773307	3.2604251961	461.12772027	469.18847316	1.5704024035	734.78266068	24.713434219	-1.1856710777	30.663228989	19.129713576	0	0	0	0	0
3766	2022-09-02	17:24:14.430	244.51683369	5868.404009	1662139454.431	0	899	3.2140773307	3.2604251961	460.2955649	468.34177128	1.5704024035	734.7507688	24.713434219	-1.1945961714	30.663228989	19.1313591	0	0	0	0	0
3767	2022-09-02	17:24:15.335	244.51684417	5868.40426	1662139455.336	0	899	3.2232307793	3.2683384345	460.31544904	468.12375254	1.5246799372	734.77442174	24.718609273	-1.2759788518	30.663228989	19.133123865	0	0	0	0	0
3768	2022-09-02	17:24:16.194	244.5168541	5868.404498	1662139456.194	0	899	3.2232734797	3.2683819859	461.6522773	469.48330147	1.5246883868	734.78186035	24.720056534	-1.1506495476	30.663228989	19.134960175	0	0	0	0	0
3769	2022-09-02	17:24:17.094	244.51686451	5868.404748	1662139457.094	0	899	3.2126810435	3.2573234022	461.6522773	469.42776799	1.5140551965	734.78126374	24.720056534	-1.1760883758	30.663228989	19.131020754	0	0	0	0	0
3770	2022-09-02	17:24:17.980	244.51687477	5868.404994	1662139457.98	0	899	3.2126810435	3.2573234022	461.10637835	468.87267461	1.5140551965	734.77323418	24.720056534	-1.1653523421	30.663228989	19.133353189	0	0	0	0	0
3771	2022-09-02	17:24:18.910	244.51688553	5868.405253	1662139458.91	0	899	3.2120844069	3.2550516029	461.10637835	468.58182857	1.4582587428	734.76969617	24.720056534	-1.1457666159	30.663228989	19.137121201	0	0	0	0	0
3772	2022-09-02	17:24:19.799	244.51689583	5868.4055	1662139459.8	0	899	3.2120844069	3.2550516029	461.17909255	468.65572161	1.4582587428	734.75396729	24.720056534	-1.1457666159	30.663228989	19.137121201	0	0	0	0	0
3773	2022-09-02	17:24:20.668	244.51690589	5868.405741	1662139460.669	0	899	3.2210821393	3.2665358584	461.20277581	469.09160275	1.5372250328	734.75941518	24.726208756	-1.2116596296	30.663228989	19.136684317	0	0	0	0	0
3774	2022-09-02	17:24:21.536	244.51691594	5868.405982	1662139461.537	0	899	3.221097799	3.2665518328	461.54152776	469.43616535	1.5372281592	734.76553042	24.726739883	-1.1937877753	30.663228989	19.128415619	0	0	0	0	0
3775	2022-09-02	17:24:22.460	244.51692663	5868.406239	1662139462.461	0	899	3.2178072058	3.2633404106	461.54152776	469.458068	1.5414210826	734.77109432	24.726739883	-1.1500566827	30.663228989	19.124354407	0	0	0	0	0
3776	2022-09-02	17:24:23.361	244.51693705	5868.406489	1662139463.361	0	899	3.2178072058	3.2633404106	461.19008398	469.10059613	1.5414210826	734.76813553	24.726739883	-1.1490218639	30.663228989	19.125957489	0	0	0	0	0
3777	2022-09-02	17:24:24.289	244.5169478	5868.406747	1662139464.29	0	899	3.2172289768	3.2623542013	461.19008398	469.03092262	1.5280716491	734.74929102	24.726739883	-1.5103610754	30.663228989	19.085264206	0	0	0	0	0
3778	2022-09-02	17:24:25.230	244.51695868	5868.407008	1662139465.23	0	899	3.2172494505	3.262375084	460.8958242	468.73168125	1.5280757172	734.75022029	24.727435118	-1.4729358132	30.663228989	19.090377416	0	0	0	0	0
3779	2022-09-02	17:24:26.125	244.51696905	5868.407257	1662139466.126	0	899	3.2125433662	3.2567916349	460.91839229	468.61312491	1.5009345791	734.7642608	24.733301163	-1.1932918923	30.663228989	19.132975812	0	0	0	0	0
3780	2022-09-02	17:24:27.062	244.51697988	5868.407517	1662139467.062	0	899	3.2125433662	3.2567916349	464.19167246	471.94105036	1.5009345791	734.7528153	24.733301163	-1.2173725374	30.663228989	19.131923448	0	0	0	0	0
3781	2022-09-02	17:24:27.993	244.51699067	5868.407776	1662139467.994	0	899	3.2135688887	3.2570468499	464.19167246	471.80332472	1.4746896094	734.77109229	24.733301163	-1.1913409233	30.663228989	19.130277634	0	0	0	0	0
3782	2022-09-02	17:24:28.838	244.51700045	5868.408011	1662139468.839	0	899	3.2135688887	3.2570468499	460.18782285	467.73382139	1.4746896094	734.76377576	24.733301163	-1.1896701467	30.663228989	19.128799047	0	0	0	0	0
3783	2022-09-02	17:24:29.726	244.51701072	5868.408257	1662139469.726	0	899	3.2219776742	3.2680899185	460.20418029	468.18808598	1.5587544911	734.76095116	24.737559476	-1.2360204916	30.663228989	19.125412606	0	0	0	0	0
3784	2022-09-02	17:24:30.582	244.51702064	5868.408495	1662139470.583	0	899	3.2220455919	3.2681592207	461.06398556	469.06287943	1.5587682376	734.76822122	24.739862442	-1.2385535951	30.663228989	19.129013946	0	0	0	0	0
3785	2022-09-02	17:24:31.509	244.51703135	5868.408753	1662139471.509	0	899	3.2213119259	3.2628862818	461.06398556	468.27501645	1.4075993142	734.76692574	24.739862442	-1.1537324166	30.663228989	19.136739226	0	0	0	0	0
3786	2022-09-02	17:24:32.394	244.5170416	5868.408998	1662139472.394	0	899	3.2213119259	3.2628862818	461.95378357	469.17873089	1.4075993142	734.77360525	24.739862442	-1.1808635541	30.663228989	19.133836544	0	0	0	0	0
3787	2022-09-02	17:24:33.341	244.51705256	5868.409261	1662139473.341	0	899	3.2228438625	3.2674611241	461.95378357	469.70537345	1.5085091082	734.76673697	24.739862442	-1.1908558591	30.663228989	19.127504854	0	0	0	0	0
3788	2022-09-02	17:24:34.276	244.51706339	5868.409521	1662139474.277	0	899	3.2228438625	3.2674611241	461.94439333	469.69582564	1.5085091082	734.77560445	24.739862442	-1.1832026243	30.663228989	19.129198074	0	0	0	0	0
3789	2022-09-02	17:24:35.243	244.51707458	5868.40979	1662139475.244	0	899	3.2156364584	3.259178005	461.96288533	469.54420895	1.4758806041	734.76939382	24.74465835	-1.1917289211	30.663228989	19.128928305	0	0	0	0	0
3790	2022-09-02	17:24:36.157	244.51708515	5868.410044	1662139476.157	0	899	3.215683927	3.2592263889	461.46839436	469.04165038	1.4758897192	734.7857666	24.746271133	-1.1945961714	30.663228989	19.128837585	0	0	0	0	0
3791	2022-09-02	17:24:37.019	244.51709513	5868.410283	1662139477.019	0	899	3.213812142	3.2587932506	461.46839436	469.29717388	1.5248558881	734.75940265	24.746271133	-1.1570846553	30.663228989	19.111093938	0	0	0	0	0
3792	2022-09-02	17:24:37.871	244.517105	5868.41052	1662139477.872	0	899	3.213812142	3.2587932506	462.30393436	470.14688875	1.5248558881	734.76117105	24.746271133	-1.2738984973	30.663228989	19.12024762	0	0	0	0	0
3793	2022-09-02	17:24:38.798	244.51711572	5868.410777	1662139478.798	0	899	3.2232399171	3.2677415107	462.30393436	470.04027739	1.5044692735	734.76477051	24.746271133	-1.4321474579	30.663228989	19.130529151	0	0	0	0	0
3794	2022-09-02	17:24:39.670	244.51712581	5868.411019	1662139479.67	0	899	3.2232854109	3.267787899	460.44613274	468.15143298	1.5044781577	734.77679969	24.747813181	-1.4062235466	30.663228989	19.120845946	0	0	0	0	0
3795	2022-09-02	17:24:40.532	244.5171358	5868.411259	1662139480.533	0	899	3.218204441	3.2637720432	460.46577443	468.36886859	1.5423815213	734.75867993	24.752923965	-1.1487092624	30.663228989	19.130195618	0	0	0	0	0
3796	2022-09-02	17:24:41.408	244.51714594	5868.411502	1662139481.409	0	899	3.218204441	3.2637720432	461.06073991	468.97404562	1.5423815213	734.76124421	24.752923965	-1.1490218639	30.663228989	19.129919052	0	0	0	0	0
3797	2022-09-02	17:24:42.328	244.51715657	5868.411758	1662139482.328	0	899	3.2235994068	3.2691601033	461.06073991	468.95956209	1.5396060864	734.76562904	24.752923965	-1.1770476916	30.663228989	19.129322848	0	0	0	0	0
3798	2022-09-02	17:24:43.213	244.51716683	5868.412004	1662139483.214	0	899	3.2235994068	3.2691601033	460.81314607	468.7077265	1.5396060864	734.75502469	24.752923965	-1.424936158	30.663228989	19.128618531	0	0	0	0	0
3799	2022-09-02	17:24:44.084	244.5171769	5868.412246	1662139484.084	0	899	3.2270651621	3.2725185752	460.81314607	468.68059862	1.5344043986	734.76957369	24.752923965	-1.3271260001	30.663228989	19.101708267	0	0	0	0	0
3800	2022-09-02	17:24:44.994	244.51718744	5868.412499	1662139484.995	0	899	3.227205637	3.2726618683	459.86886905	467.72034542	1.5344323445	734.75142887	24.757679857	-1.1971832127	30.663228989	19.099630305	0	0	0	0	0
3801	2022-09-02	17:24:45.927	244.51719824	5868.412758	1662139485.928	0	899	3.2189649921	3.2635776213	459.8766188	467.60187503	1.5101473575	734.76859753	24.759698868	-1.2779730574	30.753934279	19.105473045	0	0	0	0	0
3802	2022-09-02	17:24:46.831	244.51720869	5868.413009	1662139486.831	0	899	3.2189649921	3.2635776213	462.52600966	470.29577179	1.5101473575	734.7674605	24.759698868	-1.3324293546	30.720950537	19.127022446	0	0	0	0	0
3803	2022-09-02	17:24:47.749	244.51721932	5868.413264	1662139487.749	0	899	3.2273394757	3.2694086077	462.52600966	469.83252336	1.4215096246	734.77220507	24.759698868	-1.4045419432	30.663228989	19.10774092	0	0	0	0	0
3804	2022-09-02	17:24:48.631	244.51722954	5868.413509	1662139488.632	0	899	3.2273394757	3.2694086077	462.23249075	469.53436775	1.4215096246	734.75990669	24.759698868	-1.5130234396	30.663228989	19.087474634	0	0	0	0	0
3805	2022-09-02	17:24:49.548	244.51724014	5868.413763	1662139489.548	0	899	3.2291540767	3.2739346001	462.23249075	470.00196473	1.5110353373	734.77630615	24.759698868	-1.2776064873	30.663228989	19.120195389	0	0	0	0	0
3806	2022-09-02	17:24:50.388	244.51724986	5868.413997	1662139490.388	0	899	3.2293232945	3.2741071602	461.35909542	469.11406175	1.5110684682	734.76992333	24.765424248	-1.4806752	30.663228989	19.112957089	0	0	0	0	0
3807	2022-09-02	17:24:51.269	244.51726007	5868.414242	1662139491.27	0	899	3.2235168141	3.2672179639	461.36207921	468.94274507	1.4776453474	734.76000977	24.766199112	-1.204362154	30.663228989	19.132078171	0	0	0	0	0
3808	2022-09-02	17:24:52.127	244.51726999	5868.41448	1662139492.127	0	899	3.2235168141	3.2672179639	460.79224854	468.36355147	1.4776453474	734.75483188	24.766199112	-1.1668182477	30.663228989	19.134848247	0	0	0	0	0
3809	2022-09-02	17:24:52.976	244.51727983	5868.414716	1662139492.977	0	899	3.2244198319	3.2666690659	460.79224854	468.10925955	1.4287924774	734.76064275	24.766199112	-1.1864147557	30.663228989	19.131166142	0	0	0	0	0
3810	2022-09-02	17:24:53.796	244.51728932	5868.414944	1662139493.797	0	899	3.2244198319	3.2666690659	461.51275782	468.84120995	1.4287924774	734.767585	24.766199112	-1.4485425239	30.856183879	19.093868294	0	0	0	0	0
3811	2022-09-02	17:24:54.634	244.51729902	5868.415176	1662139494.635	0	899	3.2291282706	3.2729572903	461.52230518	469.11460144	1.4793702269	734.7588598	24.768677705	-1.3963282535	30.819901763	19.103774961	0	0	0	0	0
3812	2022-09-02	17:24:55.464	244.51730862	5868.415407	1662139495.465	0	899	3.2292525407	3.2730839625	461.50638267	469.09854127	1.4793940489	734.75439534	24.772882462	-1.1945961714	30.663228989	19.136400223	0	0	0	0	0
3813	2022-09-02	17:24:56.325	244.51731858	5868.415646	1662139496.325	0	899	3.2239971604	3.2692637163	461.50638267	469.3606734	1.5296178843	734.76836835	24.772882462	-1.1663332293	30.890816809	19.136729676	0	0	0	0	0
3814	2022-09-02	17:24:57.201	244.51732873	5868.415889	1662139497.202	0	899	3.2239971604	3.2692637163	458.8690824	466.67848941	1.5296178843	734.75607158	24.772882462	-1.1721216432	30.912256241	19.13465755	0	0	0	0	0
3815	2022-09-02	17:24:58.095	244.51733907	5868.416138	1662139498.096	0	899	3.2250053547	3.2689160591	458.8690824	466.44153614	1.4839596423	734.75163865	24.772882462	-1.1824696411	30.912256241	19.13224051	0	0	0	0	0
3816	2022-09-02	17:24:59.003	244.51734958	5868.41639	1662139499.004	0	899	3.2250053547	3.2689160591	461.58942926	469.20677533	1.4839596423	734.7736582	24.772882462	-1.1626359366	30.912256241	19.129803323	0	0	0	0	0
3817	2022-09-02	17:24:59.964	244.51736071	5868.416657	1662139499.965	0	899	3.23770195	3.2811517797	461.58942926	469.09696061	1.4629086683	734.74572754	24.772882462	-1.1539047956	30.912256241	19.128837585	0	0	0	0	0
3818	2022-09-02	17:25:00.874	244.51737123	5868.416909	1662139500.874	0	899	3.2378695439	3.2813225766	462.48165416	470.0038627	1.4629403543	734.75379873	24.778538117	-1.3175325907	30.912256241	19.088542711	0	0	0	0	0
3819	2022-09-02	17:25:01.803	244.51738199	5868.417168	1662139501.804	0	899	3.2323470723	3.276724919	462.48479639	470.18077561	1.4961725969	734.7636169	24.779352188	-1.2624402923	30.912256241	19.107393315	0	0	0	0	0
3820	2022-09-02	17:25:02.671	244.51739203	5868.417409	1662139502.671	0	899	3.2323470723	3.276724919	460.16194308	467.81926885	1.4961725969	734.76457649	24.779352188	-1.1834505749	30.912256241	19.132005767	0	0	0	0	0
3821	2022-09-02	17:25:03.549	244.51740219	5868.417653	1662139503.549	0	899	3.235363102	3.2802022014	460.16194308	467.89185466	1.5101209049	734.76307001	24.779352188	-1.1745254267	30.791865582	19.133812721	0	0	0	0	0
3822	2022-09-02	17:25:04.448	244.5174126	5868.417902	1662139504.449	0	899	3.2353864771	3.2802260378	461.1123847	468.85828585	1.5101254703	734.76920425	24.780141603	-1.1878484669	30.663228989	19.131007479	0	0	0	0	0
3823	2022-09-02	17:25:05.345	244.51742299	5868.418152	1662139505.346	0	899	3.2301223331	3.2754098148	461.13483327	468.97150687	1.527453436	734.76422806	24.785974503	-1.1620430946	30.663228989	19.136400223	0	0	0	0	0
3824	2022-09-02	17:25:06.240	244.51743333	5868.4184	1662139506.24	0	899	3.2301223331	3.2754098148	461.34004576	469.18020682	1.527453436	734.75062975	24.785974503	-1.1633473974	30.663228989	19.107543933	0	0	0	0	0
3825	2022-09-02	17:25:07.170	244.5174441	5868.418658	1662139507.17	0	899	3.2304451295	3.2750621368	461.34004576	469.06302502	1.5049994679	734.76537924	24.785974503	-1.2963838214	30.663228989	19.118332654	0	0	0	0	0
3826	2022-09-02	17:25:08.065	244.51745446	5868.418907	1662139508.065	0	899	3.2304451295	3.2750621368	461.85746606	469.58910709	1.5049994679	734.7572935	24.785974503	-1.4923274438	30.663228989	19.099446404	0	0	0	0	0
3827	2022-09-02	17:25:08.947	244.51746468	5868.419152	1662139508.948	0	899	3.2305483773	3.2754468634	461.85746606	469.63777673	1.5143162888	734.75602025	24.785974503	-1.3295836504	30.663228989	19.114059132	0	0	0	0	0
3828	2022-09-02	17:25:09.825	244.51747483	5868.419396	1662139509.825	0	899	3.2305483773	3.2754468634	460.05694255	467.80692216	1.5143162888	734.75789738	24.785974503	-1.1832026243	30.663228989	19.129919052	0	0	0	0	0
3829	2022-09-02	17:25:10.704	244.51748501	5868.41964	1662139510.705	0	899	3.2389328213	3.2839822519	460.07095752	467.82711595	1.5154581907	734.75134803	24.789624486	-1.2029069504	30.788567208	19.128020697	0	0	0	0	0
3830	2022-09-02	17:25:11.555	244.51749486	5868.419877	1662139511.556	0	899	3.2390191199	3.2840702601	461.99888356	469.78763247	1.5154750877	734.75502024	24.792535782	-1.1923756402	30.681370047	19.127712389	0	0	0	0	0
3831	2022-09-02	17:25:12.433	244.51750501	5868.42012	1662139512.433	0	899	3.2399787289	3.2815147834	461.99888356	469.17615858	1.3983192315	734.74945594	24.792535782	-1.1929684877	30.663228989	19.127397537	0	0	0	0	0
3832	2022-09-02	17:25:13.328	244.51751538	5868.420369	1662139513.329	0	899	3.2399787289	3.2815147834	462.50479247	469.68992692	1.3983192315	734.75518758	24.792535782	-1.2138262016	30.84463957	19.130998889	0	0	0	0	0
3833	2022-09-02	17:25:14.190	244.51752536	5868.420609	1662139514.191	0	899	3.2337461361	3.278360887	462.51680616	470.25116594	1.5034090747	734.76122319	24.795648171	-1.1560498973	30.778672086	19.133932114	0	0	0	0	0
3834	2022-09-02	17:25:15.091	244.51753578	5868.420859	1662139515.091	0	899	3.2338527211	3.2784695663	461.38114634	469.09662343	1.5034298115	734.76601546	24.799249649	-1.160415411	30.912256241	19.133159637	0	0	0	0	0
3835	2022-09-02	17:25:16.016	244.51754649	5868.421116	1662139516.017	0	899	3.2415126407	3.2854969076	461.38114634	468.96889809	1.4789440704	734.76002027	24.799249649	-1.1541527328	30.775373711	19.132565189	0	0	0	0	0
3836	2022-09-02	17:25:16.900	244.51755671	5868.421361	1662139516.9	0	899	3.2415126407	3.2854969076	460.34799333	467.91875413	1.4789440704	734.75243939	24.799249649	-1.2520168096	30.905659492	19.121912066	0	0	0	0	0
3837	2022-09-02	17:25:17.793	244.51756706	5868.421609	1662139517.794	0	899	3.2391578742	3.2826160125	460.34799333	467.83339361	1.4625357433	734.76090589	24.799249649	-1.2804738046	30.912256241	19.129743816	0	0	0	0	0
3838	2022-09-02	17:25:18.677	244.51757729	5868.421855	1662139518.678	0	899	3.2391578742	3.2826160125	460.27380768	467.75800167	1.4625357433	734.76164276	24.799249649	-1.2846884641	30.912256241	19.135004801	0	0	0	0	0
3839	2022-09-02	17:25:19.592	244.51758788	5868.422109	1662139519.593	0	899	3.2356705896	3.2793900356	460.27546909	467.8129565	1.4727771311	734.74953557	24.79968215	-1.2460990749	30.912256241	19.130784003	0	0	0	0	0
3840	2022-09-02	17:25:20.503	244.51759843	5868.422362	1662139520.504	0	899	3.2358511733	3.2795740943	461.62429867	469.18405402	1.4728115293	734.7550356	24.805780411	-1.5216899273	30.912256241	19.123200764	0	0	0	0	0
3841	2022-09-02	17:25:21.405	244.51760887	5868.422613	1662139521.406	0	899	3.2444667686	3.2904648995	461.62429867	469.55742577	1.5443238443	734.76596372	24.805780411	-1.4225216299	30.894115183	19.115393102	0	0	0	0	0
3842	2022-09-02	17:25:22.283	244.51761903	5868.422857	1662139522.284	0	899	3.2444667686	3.2904648995	461.86943702	469.80677688	1.5443238443	734.76659186	24.805780411	-1.1539047956	30.663228989	19.136760712	0	0	0	0	0
3843	2022-09-02	17:25:23.161	244.51762919	5868.423101	1662139523.162	0	899	3.2482669338	3.2919568953	461.86943702	469.39851878	1.466165434	734.75436098	24.805780411	-1.1760560337	30.686317608	19.133875083	0	0	0	0	0
3844	2022-09-02	17:25:24.036	244.51763931	5868.423343	1662139524.036	0	899	3.2482669338	3.2919568953	463.11042804	470.65973959	1.466165434	734.73388672	24.805780411	-1.4468824863	30.912256241	19.129558563	0	0	0	0	0
3845	2022-09-02	17:25:24.878	244.51764906	5868.423577	1662139524.879	0	899	3.2461865791	3.2905468159	463.12682232	470.79748154	1.489296731	734.74906871	24.810022152	-1.3817871706	30.912256241	19.105948871	0	0	0	0	0
3846	2022-09-02	17:25:25.789	244.51765959	5868.42383	1662139525.789	0	899	3.2462527668	3.2906142918	460.95789551	468.59269754	1.4893094393	734.75330277	24.812250137	-1.294777766	30.912256241	19.106187479	0	0	0	0	0
3847	2022-09-02	17:25:26.698	244.51767013	5868.424083	1662139526.699	0	899	3.250861407	3.2968095226	460.95789551	468.85531985	1.5396758704	734.75806432	24.812250137	-1.1867920563	30.912256241	19.131791083	0	0	0	0	0
3848	2022-09-02	17:25:27.556	244.51768006	5868.424321	1662139527.557	0	899	3.250861407	3.2968095226	461.59474768	469.50308297	1.5396758704	734.76322846	24.812250137	-1.1642851522	30.912256241	19.133848468	0	0	0	0	0
3849	2022-09-02	17:25:28.426	244.51769012	5868.424563	1662139528.426	0	899	3.2537170496	3.2986330755	461.59474768	469.31812798	1.5042595207	734.75878704	24.812250137	-1.1539047956	30.912256241	19.136400223	0	0	0	0	0
3850	2022-09-02	17:25:29.394	244.51770132	5868.424832	1662139529.394	0	899	3.2537170496	3.2986330755	460.71198719	468.4205972	1.5042595207	734.76075593	24.812250137	-1.167421907	30.912256241	19.133252264	0	0	0	0	0
3851	2022-09-02	17:25:30.299	244.51771181	5868.425083	1662139530.3	0	899	3.247083639	3.2910915626	460.73019897	468.29828849	1.4772240444	734.75600651	24.816986627	-1.2407094966	30.912256241	19.133061478	0	0	0	0	0
3852	2022-09-02	17:25:31.209	244.51772233	5868.425336	1662139531.209	0	899	3.2471396764	3.2911486817	460.95991321	468.53183167	1.477234714	734.75414231	24.818872452	-1.2629576921	30.912256241	19.134599686	0	0	0	0	0
3853	2022-09-02	17:25:32.134	244.51773303	5868.425593	1662139532.134	0	899	3.2394439891	3.2827114241	460.95991321	468.42161951	1.4560755102	734.75888446	24.818872452	-1.2329053816	30.912256241	19.134795448	0	0	0	0	0
3854	2022-09-02	17:25:33.036	244.51774347	5868.425843	1662139533.036	0	899	3.2394439891	3.2827114241	461.66544768	469.13857469	1.4560755102	734.76078018	24.818872452	-1.1496578463	30.912256241	19.132036361	0	0	0	0	0
3855	2022-09-02	17:25:33.859	244.51775301	5868.426072	1662139533.86	0	899	3.2379076376	3.2858921854	461.66544768	469.95978259	1.613256974	734.75402792	24.818872452	-1.2178252888	30.712704602	19.099475178	0	0	0	0	0
3856	2022-09-02	17:25:34.714	244.51776291	5868.42631	1662139534.715	0	899	3.237994591	3.2859809747	463.84358216	472.17714503	1.6132751061	734.75666172	24.82180699	-1.1954477552	30.772075337	19.111151184	0	0	0	0	0
3857	2022-09-02	17:25:35.601	244.51777316	5868.426556	1662139535.601	0	899	3.2467282967	3.290887438	463.85821178	471.50477823	1.4823919449	734.75368111	24.825586319	-1.1443652988	30.912256241	19.135929651	0	0	0	0	0
3858	2022-09-02	17:25:36.505	244.51778362	5868.426807	1662139536.505	0	899	3.2467282967	3.290887438	461.89671916	469.51095098	1.4823919449	734.75512049	24.825586319	-1.1457666159	30.912256241	19.137479782	0	0	0	0	0
3859	2022-09-02	17:25:37.427	244.51779431	5868.427063	1662139537.428	0	899	3.2528818575	3.2969006627	461.89671916	469.47228583	1.4749858114	734.74816975	24.825586319	-1.1548210904	30.912256241	19.137479782	0	0	0	0	0
3860	2022-09-02	17:25:38.325	244.5178047	5868.427313	1662139538.326	0	899	3.2528818575	3.2969006627	462.53149538	470.11747301	1.4749858114	734.75350811	24.825586319	-1.179947257	30.912256241	19.137479782	0	0	0	0	0
3861	2022-09-02	17:25:39.224	244.5178151	5868.427562	1662139539.225	0	899	3.247077805	3.2918187685	462.53149538	470.2561067	1.5014983883	734.7569285	24.825586319	-1.249666919	30.912256241	19.130240144	0	0	0	0	0
3862	2022-09-02	17:25:40.108	244.51782534	5868.427808	1662139540.109	0	899	3.247077805	3.2918187685	461.7742682	469.48623328	1.5014983883	734.75927734	24.825586319	-1.2597023249	30.912256241	19.129198074	0	0	0	0	0
3863	2022-09-02	17:25:40.960	244.51783519	5868.428044	1662139540.96	0	899	3.2437005893	3.2874221137	461.79503236	469.33898988	1.4692485745	734.75636544	24.830974389	-1.4802440547	30.912256241	19.095190579	0	0	0	0	0
3864	2022-09-02	17:25:41.845	244.51784543	5868.42829	1662139541.845	0	899	3.2437354136	3.2874576064	461.4356056	468.9737259	1.4692551766	734.74509819	24.832147598	-1.3373662044	30.912256241	19.112208246	0	0	0	0	0
3865	2022-09-02	17:25:42.769	244.51785613	5868.428547	1662139542.77	0	899	3.2459378907	3.2923278211	461.4356056	469.42960106	1.5565966934	734.77241041	24.832147598	-1.1539047956	30.912256241	19.135679245	0	0	0	0	0
3866	2022-09-02	17:25:43.746	244.51786743	5868.428818	1662139543.746	0	899	3.2459378907	3.2923278211	459.7912663	467.75677492	1.5565966934	734.75666375	24.832147598	-1.4315760728	30.912256241	19.135406153	0	0	0	0	0
3867	2022-09-02	17:25:44.676	244.51787819	5868.429077	1662139544.676	0	899	3.2451594824	3.2905213886	459.80282479	467.59336721	1.5229373308	734.76094267	24.835159744	-1.348177718	30.912256241	19.134333175	0	0	0	0	0
3868	2022-09-02	17:25:45.519	244.51788795	5868.429311	1662139545.519	0	899	3.2452657845	3.2906298072	462.11904448	469.9489403	1.5229582115	734.76582064	24.838739395	-1.1457666159	30.912256241	19.133159637	0	0	0	0	0
3869	2022-09-02	17:25:46.424	244.51789844	5868.429562	1662139546.425	0	899	3.2522581218	3.2983035229	462.11904448	470.04975782	1.5422369243	734.75496285	24.838739395	-1.1480625639	30.912256241	19.135022359	0	0	0	0	0
3870	2022-09-02	17:25:47.311	244.51790869	5868.429809	1662139547.311	0	899	3.2522581218	3.2983035229	462.82024856	470.76299569	1.5422369243	734.74557232	24.838739395	-1.1519861884	30.70775704	19.136529139	0	0	0	0	0
3871	2022-09-02	17:25:48.197	244.51791895	5868.430055	1662139548.197	0	899	3.2572386494	3.3025900855	462.82024856	470.63094257	1.517021812	734.74772594	24.838739395	-1.1522772312	30.663228989	19.136400223	0	0	0	0	0
3872	2022-09-02	17:25:49.053	244.51792887	5868.430293	1662139549.054	0	899	3.2572386494	3.3025900855	462.75090612	470.56042989	1.517021812	734.73285559	24.838739395	-1.1481702944	30.663228989	19.134885864	0	0	0	0	0
3873	2022-09-02	17:25:49.990	244.5179397	5868.430553	1662139549.99	0	899	3.2556971344	3.3017175653	462.7625429	470.69157103	1.5398067363	734.75432541	24.841752753	-1.3797929666	30.778672086	19.127254625	0	0	0	0	0
3874	2022-09-02	17:25:50.836	244.5179495	5868.430788	1662139550.837	0	899	3.2558010163	3.301823539	462.34838712	470.27042667	1.5398273014	734.74021821	24.845239639	-1.4589120829	30.70775704	19.126738769	0	0	0	0	0
3875	2022-09-02	17:25:51.723	244.51795977	5868.431034	1662139551.724	0	899	3.2590811539	3.3041987638	462.34838712	470.1063703	1.5084654764	734.73729862	24.845239639	-1.3111944096	30.778672086	19.129646011	0	0	0	0	0
3876	2022-09-02	17:25:52.631	244.51797027	5868.431286	1662139552.631	0	899	3.2590811539	3.3041987638	462.28478849	470.04170451	1.5084654764	734.74946645	24.845239639	-1.1906510039	30.912256241	19.131444615	0	0	0	0	0
3877	2022-09-02	17:25:53.513	244.51798049	5868.431532	1662139553.514	0	899	3.2592165739	3.3040101279	462.28478849	469.98550963	1.4977164729	734.74184675	24.845239639	-1.2159820621	30.912256241	19.105757088	0	0	0	0	0
3878	2022-09-02	17:25:54.453	244.51799135	5868.431793	1662139554.453	0	899	3.2592649688	3.3040594702	460.95172917	468.63029277	1.4977257817	734.74344499	24.846862326	-1.288439592	30.912256241	19.080023999	0	0	0	0	0
3879	2022-09-02	17:25:55.328	244.51800148	5868.432036	1662139555.328	0	899	3.2575345898	3.3021626884	460.9709616	468.62531375	1.4930191313	734.75046282	24.851861954	-1.4973398447	30.912256241	19.082742691	0	0	0	0	0
3880	2022-09-02	17:25:56.223	244.51801185	5868.432284	1662139556.224	0	899	3.2575345898	3.3021626884	462.30889908	469.98546748	1.4930191313	734.74614468	24.851861954	-1.4957660579	30.912256241	19.077868493	0	0	0	0	0
3881	2022-09-02	17:25:57.108	244.51802208	5868.43253	1662139557.108	0	899	3.264022467	3.3093158816	462.30889908	470.08471089	1.5120017479	734.74945675	24.851861954	-1.4911202366	30.908957867	19.078269175	0	0	0	0	0
3882	2022-09-02	17:25:58.006	244.51803248	5868.432779	1662139558.006	0	899	3.264022467	3.3093158816	460.84222582	468.5933689	1.5120017479	734.75238199	24.851861954	-1.1490218639	30.663228989	19.120555878	0	0	0	0	0
3883	2022-09-02	17:25:58.868	244.51804245	5868.433019	1662139558.868	0	899	3.2540192506	3.2986181095	460.84222582	468.49769735	1.4936442215	734.75412695	24.851861954	-1.1499273303	30.801760705	19.110939657	0	0	0	0	0
3884	2022-09-02	17:25:59.749	244.51805265	5868.433264	1662139559.749	0	899	3.2540574695	3.2986570745	463.79109834	471.4955948	1.4936515648	734.75554894	24.853145511	-1.2275480956	30.864429815	19.100226623	0	0	0	0	0
3885	2022-09-02	17:26:00.608	244.51806259	5868.433502	1662139560.608	0	899	3.2644540485	3.3094434125	463.81199706	471.55954389	1.5017939445	734.73659248	24.858545303	-1.5403378705	30.780321273	19.101140496	0	0	0	0	0
3886	2022-09-02	17:26:01.503	244.51807296	5868.433751	1662139561.504	0	899	3.2644540485	3.3094434125	462.54137409	470.26769634	1.5017939445	734.75583916	24.858545303	-1.5293431543	30.912256241	19.116534631	0	0	0	0	0
3887	2022-09-02	17:26:02.460	244.51808404	5868.434017	1662139562.461	0	899	3.2538772208	3.2990720173	462.54137409	470.32838175	1.5133942981	734.72770034	24.858545303	-1.5279203045	30.912256241	19.116627321	0	0	0	0	0
3888	2022-09-02	17:26:03.338	244.5180942	5868.434261	1662139563.339	0	899	3.2538772208	3.2990720173	461.81542627	469.59021241	1.5133942981	734.76300049	24.858545303	-1.1897132397	30.912256241	19.136039734	0	0	0	0	0
3889	2022-09-02	17:26:04.197	244.51810414	5868.434499	1662139564.198	0	899	3.272917647	3.3188926836	461.81542627	469.67868383	1.5303273101	734.7520182	24.858545303	-1.3013315067	30.755583466	19.128337014	0	0	0	0	0
3890	2022-09-02	17:26:05.091	244.51811448	5868.434748	1662139565.091	0	899	3.272965124	3.3189411107	461.52436912	469.38271942	1.5303366026	734.74262808	24.860130601	-1.3376141708	30.724248911	19.12679647	0	0	0	0	0
3891	2022-09-02	17:26:06.016	244.5181252	5868.435005	1662139566.017	0	899	3.2730483267	3.3203312898	461.54318075	469.62572181	1.5731811056	734.74304927	24.86501503	-1.1875034634	30.912256241	19.133893398	0	0	0	0	0
3892	2022-09-02	17:26:06.927	244.51813574	5868.435258	1662139566.928	0	899	3.2730483267	3.3203312898	462.51798542	470.61759725	1.5731811056	734.74353027	24.86501503	-1.1473941803	30.912256241	19.13243866	0	0	0	0	0
3893	2022-09-02	17:26:07.822	244.51814609	5868.435506	1662139567.822	0	899	3.2652691228	3.3113109267	462.51798542	470.42320397	1.5360587384	734.74214425	24.86501503	-1.2181378556	30.737442408	19.13155893	0	0	0	0	0
3894	2022-09-02	17:26:08.698	244.51815624	5868.43575	1662139568.699	0	899	3.2652691228	3.3113109267	461.58848967	469.47782155	1.5360587384	734.73420887	24.86501503	-1.361597759	30.755583466	19.133466897	0	0	0	0	0
3895	2022-09-02	17:26:09.588	244.51816654	5868.435997	1662139569.589	0	899	3.2608265825	3.3045233353	461.59302968	469.08971057	1.4608169388	734.74308201	24.866193696	-1.1599627457	30.912256241	19.133698293	0	0	0	0	0
3896	2022-09-02	17:26:10.549	244.51817766	5868.436264	1662139570.55	0	899	3.2609880962	3.3046879316	462.79962894	470.31606446	1.4608472286	734.75823975	24.871606827	-1.2027344704	30.912256241	19.129558563	0	0	0	0	0
3897	2022-09-02	17:26:11.483	244.51818847	5868.436523	1662139571.484	0	899	3.2680849349	3.315349516	462.79962894	470.91335379	1.5749325109	734.75463503	24.871606827	-1.1676374863	30.772075337	19.13471184	0	0	0	0	0
3898	2022-09-02	17:26:12.388	244.51819894	5868.436774	1662139572.388	0	899	3.2680849349	3.315349516	462.56077457	470.67031187	1.5749325109	734.75672316	24.871606827	-1.1555324793	30.912256241	19.134599686	0	0	0	0	0
3899	2022-09-02	17:26:13.224	244.51820862	5868.437007	1662139573.225	0	899	3.2614748147	3.3077231678	462.56077457	470.51156295	1.5446232641	734.73547606	24.871606827	-1.1569445757	30.912256241	19.130539004	0	0	0	0	0
3900	2022-09-02	17:26:14.108	244.51821884	5868.437252	1662139574.108	0	899	3.2614748147	3.3077231678	464.13902666	472.11694304	1.5446232641	734.74395267	24.871606827	-1.1665272413	30.912256241	19.13217926	0	0	0	0	0
3901	2022-09-02	17:26:14.960	244.5182287	5868.437489	1662139574.96	0	899	3.2675748805	3.3148957033	464.16110848	472.3096907	1.5770224411	734.73919516	24.877308157	-1.1988863045	30.912256241	19.131759644	0	0	0	0	0
3902	2022-09-02	17:26:15.835	244.51823883	5868.437732	1662139575.835	0	899	3.267602416	3.3149238069	461.04233667	469.13619633	1.5770280046	734.74170528	24.878229141	-1.1911037355	30.912256241	19.131754351	0	0	0	0	0
3903	2022-09-02	17:26:16.743	244.51824935	5868.437984	1662139576.744	0	899	3.2646269087	3.3087205875	461.04233667	468.58946152	1.4722165487	734.74717015	24.878229141	-1.2016457525	30.912256241	19.126459829	0	0	0	0	0
3904	2022-09-02	17:26:17.592	244.51825918	5868.43822	1662139577.593	0	899	3.2646269087	3.3087205875	461.8467082	469.40700037	1.4722165487	734.75747822	24.878229141	-1.2206709677	30.912256241	19.109165368	0	0	0	0	0
3905	2022-09-02	17:26:18.473	244.51826937	5868.438465	1662139578.474	0	899	3.2652887549	3.3086034437	461.8467082	469.27155485	1.4462585384	734.74499067	24.878229141	-1.1804215403	30.912256241	19.114597548	0	0	0	0	0
3906	2022-09-02	17:26:19.357	244.51827959	5868.43871	1662139579.357	0	899	3.2652887549	3.3086034437	461.24336641	468.65851347	1.4462585384	734.74793006	24.878229141	-1.160415411	30.912256241	19.134239197	0	0	0	0	0
3907	2022-09-02	17:26:20.266	244.51829013	5868.438963	1662139580.267	0	899	3.2684218271	3.3151181806	461.26477356	469.25325113	1.5561068254	734.76807489	24.88379102	-1.1838708982	30.912256241	19.129965927	0	0	0	0	0
3908	2022-09-02	17:26:21.170	244.51830058	5868.439214	1662139581.17	0	899	3.2684517143	3.3151486761	462.53029576	470.54072164	1.5561127826	734.75818356	24.884790421	-1.1833966023	30.912256241	19.131272865	0	0	0	0	0
3909	2022-09-02	17:26:22.092	244.51831126	5868.43947	1662139582.093	0	899	3.2639880868	3.3086706242	462.53029576	470.20468856	1.4919001137	734.73655812	24.884790421	-1.1988647174	30.912256241	19.130544814	0	0	0	0	0
3910	2022-09-02	17:26:22.980	244.51832154	5868.439717	1662139582.981	0	899	3.2639880868	3.3086706242	462.46289135	470.13616576	1.4919001137	734.74503715	24.884790421	-1.1903383795	30.912256241	19.133984762	0	0	0	0	0
3911	2022-09-02	17:26:23.838	244.51833146	5868.439955	1662139583.838	0	899	3.2643327096	3.3096865556	462.46289135	470.25095911	1.5138495273	734.73605124	24.884790421	-1.1710975967	30.912256241	19.134640991	0	0	0	0	0
3912	2022-09-02	17:26:24.696	244.51834139	5868.440193	1662139584.696	0	899	3.264473527	3.3098301599	460.97796347	468.741167	1.5138768676	734.73104838	24.889505083	-1.1678854401	30.912256241	19.132232325	0	0	0	0	0
3913	2022-09-02	17:26:25.576	244.51835159	5868.440438	1662139585.577	0	899	3.2659765183	3.3132116182	460.98518413	469.06727206	1.5749657606	734.74654808	24.891382217	-1.1665595944	30.912256241	19.131607384	0	0	0	0	0
3914	2022-09-02	17:26:26.423	244.51836138	5868.440673	1662139586.423	0	899	3.2659765183	3.3132116182	462.19463579	470.29792808	1.5749657606	734.74629868	24.891382217	-1.146186936	30.912256241	19.132038293	0	0	0	0	0
3915	2022-09-02	17:26:27.269	244.51837118	5868.440908	1662139587.27	0	899	3.2683432346	3.3142728094	462.19463579	470.06758135	1.5309451296	734.74346924	24.891382217	-1.1473941803	30.912256241	19.13243866	0	0	0	0	0
3916	2022-09-02	17:26:28.121	244.51838104	5868.441145	1662139588.122	0	899	3.2683432346	3.3142728094	462.36651599	470.24238932	1.5309451296	734.74842642	24.891382217	-1.1691249759	30.912256241	19.1312365	0	0	0	0	0
3917	2022-09-02	17:26:29.005	244.51839126	5868.44139	1662139589.005	0	899	3.2634098932	3.3106314323	462.36651599	470.47688039	1.5757407226	734.75420172	24.891382217	-1.1551552308	30.912256241	19.133425593	0	0	0	0	0
3918	2022-09-02	17:26:29.861	244.51840118	5868.441628	1662139589.862	0	899	3.2635188776	3.3107426636	463.08715008	471.21027068	1.5757627544	734.75434886	24.895032201	-1.1823402746	30.912256241	19.135481942	0	0	0	0	0
3919	2022-09-02	17:26:30.793	244.51841197	5868.441887	1662139590.794	0	899	3.2686848044	3.313765039	463.09839937	470.83963427	1.5028647912	734.75809423	24.897943497	-1.2065610633	30.912256241	19.13278773	0	0	0	0	0
3920	2022-09-02	17:26:31.746	244.51842299	5868.442152	1662139591.746	0	899	3.2686848044	3.313765039	460.60763806	468.30723695	1.5028647912	734.73087457	24.897943497	-1.4472490454	30.912256241	19.123987451	0	0	0	0	0
3921	2022-09-02	17:26:32.664	244.51843362	5868.442407	1662139592.665	0	899	3.2726545086	3.3192235948	460.60763806	468.55260957	1.5499463339	734.73926671	24.897943497	-1.3663837168	30.912256241	19.127278296	0	0	0	0	0
3922	2022-09-02	17:26:33.539	244.51844374	5868.44265	1662139593.539	0	899	3.2726545086	3.3192235948	464.25243472	472.26027494	1.5499463339	734.73407953	24.897943497	-1.1864578724	30.912256241	19.130998611	0	0	0	0	0
3923	2022-09-02	17:26:34.486	244.5184547	5868.442913	1662139594.486	0	899	3.2746160343	3.3191523016	464.25243472	471.90512443	1.4823204125	734.73714664	24.897943497	-1.1696639503	30.912256241	19.1327584	0	0	0	0	0
3924	2022-09-02	17:26:35.385	244.51846512	5868.443163	1662139595.386	0	899	3.2747940587	3.3193337748	461.23474442	468.83786674	1.4823541524	734.73166924	24.90388533	-1.2654045252	30.912256241	19.128242442	0	0	0	0	0
3925	2022-09-02	17:26:36.308	244.51847579	5868.443419	1662139596.308	0	899	3.2720995941	3.3191527183	461.2365412	469.27666933	1.5660898853	734.73215106	24.904352188	-1.2727235556	30.912256241	19.126317978	0	0	0	0	0
3926	2022-09-02	17:26:37.207	244.51848619	5868.443669	1662139597.207	0	899	3.2720995941	3.3191527183	461.54521568	469.59072453	1.5660898853	734.73099786	24.904352188	-1.2676788995	30.912256241	19.127519835	0	0	0	0	0
3927	2022-09-02	17:26:38.076	244.51849626	5868.44391	1662139598.077	0	899	3.268796029	3.3135531236	461.54521568	469.20476362	1.4921875219	734.73892151	24.904352188	-1.2170491921	30.912256241	19.131624032	0	0	0	0	0
3928	2022-09-02	17:26:38.948	244.51850635	5868.444152	1662139598.949	0	899	3.268796029	3.3135531236	463.07913672	470.76414076	1.4921875219	734.72872702	24.904352188	-1.184830308	30.912256241	19.133520126	0	0	0	0	0
3929	2022-09-02	17:26:39.849	244.51851678	5868.444403	1662139599.85	0	899	3.2693921888	3.3127671509	463.081702	470.52740828	1.4464507529	734.73681277	24.905016097	-1.1819199276	30.912256241	19.133555747	0	0	0	0	0
3930	2022-09-02	17:26:40.736	244.51852705	5868.444649	1662139600.737	0	899	3.2695722472	3.3129506117	461.7823665	469.20735525	1.4464841069	734.7257844	24.911035538	-1.1629485445	30.912256241	19.132648468	0	0	0	0	0
3931	2022-09-02	17:26:41.562	244.5185366	5868.444878	1662139601.562	0	899	3.2694907015	3.3143096247	461.7823665	469.45483175	1.4939077991	734.73364581	24.911035538	-1.1815749407	30.912256241	19.129558563	0	0	0	0	0
3932	2022-09-02	17:26:42.410	244.51854641	5868.445114	1662139602.41	0	899	3.2694907015	3.3143096247	463.46428187	471.16469196	1.4939077991	734.73553467	24.911035538	-1.1587878466	30.912256241	19.1313591	0	0	0	0	0
3933	2022-09-02	17:26:43.319	244.51855693	5868.445366	1662139603.319	0	899	3.2686940959	3.3148066916	463.46428187	471.38955234	1.5367981093	734.73961756	24.911035538	-1.1617305405	30.912256241	19.132444192	0	0	0	0	0
3934	2022-09-02	17:26:44.210	244.51856725	5868.445614	1662139604.21	0	899	3.2686940959	3.3148066916	462.21141902	470.11526545	1.5367981093	734.72636484	24.911035538	-1.1589171957	30.912256241	19.132106819	0	0	0	0	0
3935	2022-09-02	17:26:45.036	244.51857681	5868.445843	1662139605.036	0	899	3.2676557008	3.3129749924	462.22076461	469.99087443	1.5111946564	734.72977109	24.913458755	-1.1552307006	30.912256241	19.132209475	0	0	0	0	0
3936	2022-09-02	17:26:45.891	244.5185867	5868.446081	1662139605.891	0	899	3.2677821497	3.3131039395	461.45781546	469.21522761	1.5112191423	734.73183093	24.91768837	-1.1569122605	30.912256241	19.136221905	0	0	0	0	0
3937	2022-09-02	17:26:46.714	244.51859624	5868.44631	1662139606.715	0	899	3.27430326	3.3190825856	461.45781546	469.10680378	1.4904415317	734.72928604	24.91768837	-1.1561577304	30.912256241	19.12970188	0	0	0	0	0
3938	2022-09-02	17:26:47.582	244.51860628	5868.446551	1662139607.583	0	899	3.27430326	3.3190825856	461.51935697	469.16936538	1.4904415317	734.7313196	24.91768837	-1.1521478812	30.912256241	19.118834047	0	0	0	0	0
3939	2022-09-02	17:26:48.553	244.51861752	5868.446821	1662139608.554	0	899	3.2776744563	3.3242787362	461.51935697	469.4738509	1.5487589365	734.72147556	24.91768837	-1.1780286119	30.912256241	19.127765378	0	0	0	0	0
3940	2022-09-02	17:26:49.549	244.51862905	5868.447097	1662139609.55	0	899	3.2777317887	3.3243372301	463.38252789	471.36919392	1.5487702799	734.72745256	24.919600266	-1.1954261372	30.912256241	19.132844508	0	0	0	0	0
3941	2022-09-02	17:26:50.392	244.51863881	5868.447331	1662139610.393	0	899	3.2759942974	3.3204294013	463.40050412	471.01853491	1.4783845122	734.72549863	24.924249649	-1.1539047956	30.912256241	19.132078171	0	0	0	0	0
3942	2022-09-02	17:26:51.279	244.51864907	5868.447578	1662139611.28	0	899	3.2759942974	3.3204294013	461.55316853	469.14083021	1.4783845122	734.73628973	24.924249649	-1.3067425908	30.912256241	19.129581578	0	0	0	0	0
3943	2022-09-02	17:26:52.161	244.51865928	5868.447823	1662139612.162	0	899	3.2797908773	3.3252763587	461.55316853	469.31169423	1.5111254	734.73712158	24.924249649	-1.3085319996	30.912256241	19.125236511	0	0	0	0	0
3944	2022-09-02	17:26:53.043	244.51866949	5868.448068	1662139613.044	0	899	3.2797908773	3.3252763587	462.33292901	470.10456218	1.5111254	734.75061035	24.924249649	-1.2238940001	30.912256241	19.127397537	0	0	0	0	0
3945	2022-09-02	17:26:53.944	244.51867992	5868.448318	1662139613.945	0	899	3.2782384455	3.3252496029	462.33292901	470.36983582	1.5618241987	734.72986931	24.924249649	-1.197754507	30.912256241	19.130173955	0	0	0	0	0
3946	2022-09-02	17:26:54.785	244.51868964	5868.448551	1662139614.785	0	899	3.2782849247	3.3252970317	461.90445736	469.93396439	1.561833471	734.73120198	24.925799376	-1.1742774832	30.912256241	19.132406235	0	0	0	0	0
3947	2022-09-02	17:26:55.661	244.51869978	5868.448795	1662139615.661	0	899	3.2859422511	3.3321473139	461.923537	469.79667913	1.5318661755	734.73838756	24.930749893	-1.3834471395	30.912256241	19.103906404	0	0	0	0	0
3948	2022-09-02	17:26:56.516	244.51870969	5868.449032	1662139616.517	0	899	3.2859422511	3.3321473139	462.25087855	470.12959997	1.5318661755	734.73987059	24.930749893	-1.499484809	30.912256241	19.088540804	0	0	0	0	0
3949	2022-09-02	17:26:57.397	244.51871987	5868.449277	1662139617.397	0	899	3.2846002048	3.3304736017	462.25087855	470.07608563	1.5216345449	734.73180061	24.930749893	-1.1640372418	30.912256241	19.129369736	0	0	0	0	0
3950	2022-09-02	17:26:58.306	244.51873041	5868.44953	1662139618.307	0	899	3.2846002048	3.3304736017	463.53889322	471.38590444	1.5216345449	734.73162842	24.930749893	-1.1441389322	30.912256241	19.132078171	0	0	0	0	0
3951	2022-09-02	17:26:59.226	244.51874104	5868.449785	1662139619.226	0	899	3.2868840704	3.3311411363	463.53889322	471.10336431	1.467726176	734.73233093	24.930749893	-1.1909743863	30.912256241	19.132832571	0	0	0	0	0
3952	2022-09-02	17:27:00.173	244.518752	5868.450048	1662139620.173	0	899	3.2869081366	3.3311656641	462.74631112	470.29787163	1.4677306761	734.73130505	24.931550222	-1.2272570362	30.912256241	19.133777505	0	0	0	0	0
3953	2022-09-02	17:27:01.068	244.51876236	5868.450297	1662139621.068	0	899	3.2873282863	3.331086563	462.76914337	470.2346921	1.4512082753	734.71929083	24.93746376	-1.1663223931	30.912256241	19.123999008	0	0	0	0	0
3954	2022-09-02	17:27:01.920	244.51877222	5868.450533	1662139621.92	0	899	3.2873282863	3.331086563	461.33849384	468.78096285	1.4512082753	734.72570801	24.93746376	-1.1539047956	30.912256241	19.113353729	0	0	0	0	0
3955	2022-09-02	17:27:02.855	244.51878306	5868.450793	1662139622.856	0	899	3.2883987461	3.3338048337	461.33849384	469.05951309	1.5046287818	734.72635312	24.93746376	-1.1539047956	30.912256241	19.124953289	0	0	0	0	0
3956	2022-09-02	17:27:03.796	244.51879394	5868.451054	1662139623.796	0	899	3.2883987461	3.3338048337	461.29706931	469.01739528	1.5046287818	734.71750828	24.93746376	-1.212004506	30.912256241	19.134647294	0	0	0	0	0
3957	2022-09-02	17:27:04.720	244.51880463	5868.451311	1662139624.72	0	899	3.2857686711	3.3321981867	461.29841347	469.19962636	1.5392841015	734.71697311	24.937812995	-1.3993895472	30.912256241	19.126872536	0	0	0	0	0
3958	2022-09-02	17:27:05.614	244.51881498	5868.451559	1662139625.614	0	899	3.2859563235	3.3323896169	462.54683718	470.46962604	1.5393209145	734.70933523	24.944055557	-1.2955861873	30.912256241	19.095753663	0	0	0	0	0
3959	2022-09-02	17:27:06.466	244.51882484	5868.451796	1662139626.466	0	899	3.2811049182	3.327254963	462.54683718	470.43283124	1.5322918809	734.71960449	24.944055557	-1.2520491398	30.912256241	19.128759384	0	0	0	0	0
3960	2022-09-02	17:27:07.323	244.51883477	5868.452034	1662139627.324	0	899	3.2811049182	3.327254963	460.98693413	468.8463333	1.5322918809	734.71566025	24.944055557	-1.3367734105	30.912256241	19.124727085	0	0	0	0	0
3961	2022-09-02	17:27:08.165	244.51884451	5868.452268	1662139628.166	0	899	3.2901330095	3.3349441232	460.98693413	468.5966623	1.4844057587	734.73193359	24.944055557	-1.5103610754	30.912256241	19.118034363	0	0	0	0	0
3962	2022-09-02	17:27:09.055	244.5188548	5868.452515	1662139629.055	0	899	3.2901330095	3.3349441232	461.06569624	468.67672457	1.4844057587	734.72058105	24.944055557	-1.5626507153	30.912256241	19.069305761	0	0	0	0	0
3963	2022-09-02	17:27:09.944	244.51886509	5868.452762	1662139629.944	0	899	3.2925745479	3.3380519647	461.08064267	468.79967342	1.5050750239	734.72256126	24.947940789	-1.3453427569	30.912256241	19.088992214	0	0	0	0	0
3964	2022-09-02	17:27:10.835	244.51887541	5868.45301	1662139630.835	0	899	3.2926560732	3.3381350941	462.52304929	470.26630926	1.5050906302	734.71966553	24.950647354	-1.1929684877	30.912256241	19.103630066	0	0	0	0	0
3965	2022-09-02	17:27:11.792	244.51888649	5868.453276	1662139631.793	0	899	3.2929775879	3.3387263254	462.52304929	470.31160196	1.5137485729	734.72575207	24.950647354	-1.2687460216	30.912256241	19.090131873	0	0	0	0	0
3966	2022-09-02	17:27:12.736	244.51889741	5868.453538	1662139632.736	0	899	3.2929775879	3.3387263254	461.42955121	469.19969016	1.5137485729	734.74129461	24.950647354	-1.5401115236	30.912256241	19.093927838	0	0	0	0	0
3967	2022-09-02	17:27:13.651	244.51890801	5868.453792	1662139633.652	0	899	3.2888739586	3.3333712231	461.42955121	468.99599025	1.4747047734	734.73131718	24.950647354	-1.5730526605	30.912256241	19.101337875	0	0	0	0	0
3968	2022-09-02	17:27:14.515	244.518918	5868.454032	1662139634.515	0	899	3.2888739586	3.3333712231	463.85471552	471.46092197	1.4747047734	734.70609228	24.950647354	-1.4875738621	30.912256241	19.078062057	0	0	0	0	0
3969	2022-09-02	17:27:15.392	244.51892816	5868.454276	1662139635.393	0	899	3.2924669754	3.3367901845	463.87402431	471.44241826	1.4674312104	734.70509389	24.955636675	-1.2908325519	30.912256241	19.122985158	0	0	0	0	0
3970	2022-09-02	17:27:16.290	244.51893855	5868.454525	1662139636.291	0	899	3.2925106455	3.3368346919	462.75539623	470.30558168	1.4674393617	734.70440674	24.957086563	-1.2336598635	30.912256241	19.136039734	0	0	0	0	0
3971	2022-09-02	17:27:17.196	244.51894903	5868.454777	1662139637.196	0	899	3.2967555093	3.343315683	462.75539623	470.67736816	1.5384828544	734.72054589	24.957086563	-1.2322801304	30.912256241	19.135505777	0	0	0	0	0
3972	2022-09-02	17:27:18.042	244.51895883	5868.455012	1662139638.043	0	899	3.2967555093	3.343315683	462.73980729	470.66151234	1.5384828544	734.71859964	24.957086563	-1.2457756317	30.912256241	19.132604195	0	0	0	0	0
3973	2022-09-02	17:27:18.914	244.51896892	5868.455254	1662139638.915	0	899	3.2999089681	3.3455438041	462.73980729	470.49617966	1.5069027575	734.71816188	24.957086563	-1.2698023864	30.912256241	19.13095833	0	0	0	0	0
3974	2022-09-02	17:27:19.832	244.51897954	5868.455509	1662139639.832	0	899	3.3000095012	3.3456463177	462.02137449	469.76580507	1.5069219838	734.7211328	24.960416819	-1.205687976	30.912256241	19.13085772	0	0	0	0	0
3975	2022-09-02	17:27:20.668	244.51898922	5868.455741	1662139640.669	0	899	3.2948565644	3.3403170924	462.03371159	469.76044633	1.5034958535	734.71043143	24.963617325	-1.1521047401	30.912256241	19.133507508	0	0	0	0	0
3976	2022-09-02	17:27:21.530	244.5189992	5868.455981	1662139641.531	0	899	3.2948565644	3.3403170924	460.16923695	467.8647915	1.5034958535	734.71832558	24.963617325	-1.1770046089	30.912256241	19.120484333	0	0	0	0	0
3977	2022-09-02	17:27:22.394	244.51900919	5868.456221	1662139642.394	0	899	3.2948469458	3.3421802986	460.16923695	468.18279937	1.564562253	734.70911453	24.963617325	-1.2011067867	30.912256241	19.098949432	0	0	0	0	0
3978	2022-09-02	17:27:23.233	244.51901891	5868.456454	1662139643.234	0	899	3.2948469458	3.3421802986	460.81440887	468.83920656	1.564562253	734.7136667	24.963617325	-1.1536784669	30.912256241	19.133469158	0	0	0	0	0
3979	2022-09-02	17:27:24.092	244.51902885	5868.456692	1662139644.093	0	899	3.2925887976	3.3371818171	460.81440887	468.37849978	1.4761907057	734.71472168	24.963617325	-1.1587878466	30.912256241	19.13243866	0	0	0	0	0
3980	2022-09-02	17:27:24.943	244.51903869	5868.456929	1662139644.943	0	899	3.2926332962	3.3372271742	461.41459413	468.98858043	1.4761990611	734.71628838	24.965094699	-1.1617197793	30.912256241	19.133006418	0	0	0	0	0
3981	2022-09-02	17:27:25.782	244.5190484	5868.457162	1662139645.782	0	899	3.2892765654	3.334409971	461.43416584	469.10822123	1.4953214516	734.7206526	24.970178604	-1.1610191184	30.912256241	19.134776349	0	0	0	0	0
3982	2022-09-02	17:27:26.677	244.51905877	5868.457411	1662139646.678	0	899	3.2892765654	3.334409971	460.46044521	468.11830677	1.4953214516	734.74596521	24.970178604	-1.1506495476	30.912256241	19.134599686	0	0	0	0	0
3983	2022-09-02	17:27:27.638	244.5190699	5868.457677	1662139647.639	0	899	3.2880218766	3.3333429499	460.46044521	468.15318328	1.5020197485	734.7276486	24.970178604	-1.1774896841	30.912256241	19.129720094	0	0	0	0	0
3984	2022-09-02	17:27:28.539	244.51908032	5868.457928	1662139648.54	0	899	3.2880218766	3.3333429499	462.32540425	470.04929949	1.5020197485	734.70620061	24.970178604	-1.251973674	30.912256241	19.127308536	0	0	0	0	0
3985	2022-09-02	17:27:29.467	244.51909106	5868.458186	1662139649.468	0	899	3.2924021745	3.3378672714	462.34367322	470.08215202	1.5047505575	734.71280898	24.974914892	-1.1959220384	30.912256241	19.134418778	0	0	0	0	0
3986	2022-09-02	17:27:30.384	244.51910167	5868.45844	1662139650.384	0	899	3.2924571387	3.3379233169	461.28011244	469.00084477	1.5047610789	734.71420672	24.976739883	-1.1506495476	30.912256241	19.135320663	0	0	0	0	0
3987	2022-09-02	17:27:31.292	244.51911218	5868.458692	1662139651.292	0	899	3.2970821634	3.3422530433	461.28011244	468.93976483	1.4930511195	734.71797231	24.976739883	-1.1517274443	30.912256241	19.133770153	0	0	0	0	0
3988	2022-09-02	17:27:32.177	244.51912243	5868.458938	1662139652.178	0	899	3.2970821634	3.3422530433	461.16977731	468.82759755	1.4930511195	734.72741861	24.976739883	-1.4301963397	30.912256241	19.127030568	0	0	0	0	0
3989	2022-09-02	17:27:33.094	244.51913303	5868.459193	1662139653.094	0	899	3.2987932347	3.3460606355	461.16977731	469.1799173	1.5605704182	734.73946072	24.976739883	-1.4573598342	30.912256241	19.106229226	0	0	0	0	0
3990	2022-09-02	17:27:33.980	244.51914329	5868.459439	1662139653.98	0	899	3.2987932347	3.3460606355	464.8263051	472.89995598	1.5605704182	734.73191096	24.976739883	-1.2500765213	30.912256241	19.125017242	0	0	0	0	0
3991	2022-09-02	17:27:34.894	244.51915388	5868.459693	1662139654.895	0	899	3.3007375821	3.3452474999	464.83523536	472.43221244	1.4698871474	734.7277064	24.979042849	-1.1658158231	30.912256241	19.134852744	0	0	0	0	0
3992	2022-09-02	17:27:35.799	244.51916435	5868.459944	1662139655.8	0	899	3.3008661564	3.345378544	462.53693668	470.09647716	1.4699111289	734.7253418	24.983301163	-1.184830308	30.912256241	19.135320663	0	0	0	0	0
3993	2022-09-02	17:27:36.694	244.5191747	5868.460193	1662139656.694	0	899	3.3013207993	3.3483847351	462.53693668	470.52999497	1.552774335	734.72686161	24.983301163	-1.4658538782	30.912256241	19.104274421	0	0	0	0	0
3994	2022-09-02	17:27:37.644	244.51918571	5868.460457	1662139657.645	0	899	3.3013207993	3.3483847351	461.86889771	469.85041168	1.552774335	734.72318495	24.983301163	-1.1832026243	30.912256241	19.131719589	0	0	0	0	0
3995	2022-09-02	17:27:38.555	244.51919624	5868.46071	1662139658.555	0	899	3.302390389	3.349245698	461.86889771	469.81234464	1.5454937465	734.72165544	24.983301163	-1.2462391514	30.912256241	19.130097913	0	0	0	0	0
3996	2022-09-02	17:27:39.447	244.51920657	5868.460958	1662139659.448	0	899	3.3023970131	3.349252456	462.50489326	470.45928514	1.5454950449	734.71006603	24.983520445	-1.4575431276	30.912256241	19.098688378	0	0	0	0	0
3997	2022-09-02	17:27:40.295	244.51921638	5868.461193	1662139660.295	0	899	3.2958207681	3.3405616162	462.52960085	470.13959515	1.4795858884	734.7305124	24.989923477	-1.1555324793	30.912256241	19.131719589	0	0	0	0	0
3998	2022-09-02	17:27:41.165	244.51922646	5868.461435	1662139661.166	0	899	3.2958207681	3.3405616162	459.75573957	467.32009556	1.4795858884	734.72274598	24.989923477	-1.1571493551	30.912256241	19.131862678	0	0	0	0	0
3999	2022-09-02	17:27:42.035	244.51923652	5868.461676	1662139662.035	0	899	3.2970461137	3.3429571048	459.75573957	467.51561521	1.5171947055	734.72229125	24.989923477	-1.184776359	30.912256241	19.132506579	0	0	0	0	0
4000	2022-09-02	17:27:42.943	244.51924703	5868.461929	1662139662.943	0	899	3.2970461137	3.3429571048	463.65075883	471.47637562	1.5171947055	734.72383613	24.989923477	-1.1500243406	30.912256241	19.131590243	0	0	0	0	0
4001	2022-09-02	17:27:43.861	244.51925765	5868.462184	1662139663.861	0	899	3.3080122802	3.3533269214	463.65075883	471.34875681	1.4928566426	734.71935833	24.989923477	-1.1501752643	30.912256241	19.134301407	0	0	0	0	0
4002	2022-09-02	17:27:44.740	244.51926782	5868.462428	1662139664.74	0	899	3.3080227009	3.3533375455	460.16188562	467.80196805	1.4928586124	734.70878106	24.990267861	-1.1568152297	30.912256241	19.135143103	0	0	0	0	0
4003	2022-09-02	17:27:45.664	244.51927853	5868.462685	1662139665.665	0	899	3.3110814714	3.3570374593	460.18551891	467.92723099	1.5123119147	734.72235107	24.996423721	-1.1506495476	30.912256241	19.119115829	0	0	0	0	0
4004	2022-09-02	17:27:46.647	244.5192899	5868.462958	1662139666.647	0	899	3.3110814714	3.3570374593	461.26105417	469.02086	1.5123119147	734.71636963	24.996423721	-1.1506495476	30.912256241	19.119115829	0	0	0	0	0
4005	2022-09-02	17:27:47.538	244.51930021	5868.463205	1662139667.538	0	899	3.3033898425	3.3482127782	461.26105417	468.84667029	1.4789132596	734.70649244	24.996423721	-1.1998995527	30.912256241	19.118888931	0	0	0	0	0
4006	2022-09-02	17:27:48.438	244.51931064	5868.463455	1662139668.439	0	899	3.3033898425	3.3482127782	461.49384437	469.08328882	1.4789132596	734.71875768	24.996423721	-1.334164831	30.912256241	19.121358695	0	0	0	0	0
4007	2022-09-02	17:27:49.325	244.51932089	5868.463701	1662139669.325	0	899	3.2982253086	3.341357344	461.49384437	468.8076685	1.4260425477	734.72999542	24.996423721	-1.5266375542	30.912256241	19.105791092	0	0	0	0	0
4008	2022-09-02	17:27:50.213	244.51933117	5868.463948	1662139670.213	0	899	3.2983060184	3.3414395571	462.78727275	470.12167169	1.4260571649	734.72060894	24.999098961	-1.3905290563	30.912256241	19.116556003	0	0	0	0	0
4009	2022-09-02	17:27:51.164	244.51934219	5868.464212	1662139671.165	0	899	3.3082978634	3.3529905245	462.80251175	470.38000428	1.4725136964	734.70336389	25.003046036	-1.1634551721	30.912256241	19.13243866	0	0	0	0	0
4010	2022-09-02	17:27:52.065	244.5193526	5868.464463	1662139672.065	0	899	3.3082978634	3.3529905245	463.68026606	471.27213011	1.4725136964	734.71024469	25.003046036	-1.1714856427	30.912256241	19.132615323	0	0	0	0	0
4011	2022-09-02	17:27:52.990	244.51936332	5868.46472	1662139672.991	0	899	3.3026704606	3.3487359666	463.68026606	471.51938527	1.5196738636	734.71862146	25.003046036	-1.2002121407	30.912256241	19.097920563	0	0	0	0	0
4012	2022-09-02	17:27:53.911	244.51937397	5868.464975	1662139673.911	0	899	3.3026704606	3.3487359666	463.84618041	471.68810461	1.5196738636	734.71934176	25.003046036	-1.1784166753	30.912256241	19.116894514	0	0	0	0	0
4013	2022-09-02	17:27:54.836	244.51938469	5868.465232	1662139674.837	0	899	3.3058118564	3.3525954771	463.85610072	471.8132142	1.5415873219	734.73359812	25.005609714	-1.1585830126	30.912256241	19.134487897	0	0	0	0	0
4014	2022-09-02	17:27:55.756	244.51939534	5868.465488	1662139675.757	0	899	3.3059327359	3.3527187941	461.66862368	469.58833597	1.5416109346	734.73803711	25.009607315	-1.1506495476	30.912256241	19.137121201	0	0	0	0	0
4015	2022-09-02	17:27:56.660	244.51940579	5868.465739	1662139676.66	0	899	3.3049398848	3.3508875837	461.66862368	469.44835332	1.514814184	734.72454955	25.009607315	-1.3507970406	30.912256241	19.124433012	0	0	0	0	0
4016	2022-09-02	17:27:57.575	244.51941639	5868.465993	1662139677.576	0	899	3.3049398848	3.3508875837	461.30328692	469.07686015	1.514814184	734.7218349	25.009607315	-1.1717012521	30.912256241	19.133920013	0	0	0	0	0
4017	2022-09-02	17:27:58.473	244.51942678	5868.466243	1662139678.474	0	899	3.3016756381	3.3465502551	461.30328692	468.90232403	1.4813540138	734.70245361	25.009607315	-1.2727235556	30.912256241	19.129198074	0	0	0	0	0
[truncated: 1,719 more rows]
