# Supplementary material for: A simple method to measure methane emissions from indoor gas leaks
Source: PLoS One. 2023 Nov 30;18(11):e0295055. doi: 10.1371/journal.pone.0295055 (PMC10688665; doi:10.1371/journal.pone.0295055)
Supplement: S1 Data — (ZIP) [file pone.0295055.s011.zip › data and code/data/raw data/cavity ringdown spectrometer data/RCM control tests/R8_RCM_4.dat]

DATE	TIME	FRAC_DAYS_SINCE_JAN1	FRAC_HRS_SINCE_JAN1	EPOCH_TIME	ALARM_STATUS	INST_STATUS	CH4	CH4_dry	CO2	CO2_dry	H2O	CavityPressure	CavityTemp	Battery_Current	Battery_Temperature	Battery_Voltage	GPS_ABS_LAT	GPS_ABS_LONG	GPS_FIT	GPS_TIME	GPS_ALTITUDE
5150	2022-12-09	15:02:30.676	342.4184106	8218.041854	1670598150.676	0	899	2.0856722774	2.09590993	486.49751026	489.38654373	0.53961402469	737.32293701	20.628137589	-1.1376283169	21.947277069	19.157287598	42.326258943	-71.119378333	2	54146.634122	18.9
5151	2022-12-09	15:02:31.510	342.41842027	8218.042086	1670598151.511	0	899	2.0830585136	2.0932914818	486.49751026	489.3888476	0.54004179918	737.32401624	20.628137589	-1.1356880554	21.947277069	19.157358839	42.326257571	-71.119377571	2	54147.457594	18.9
5152	2022-12-09	15:02:32.359	342.41843009	8218.042322	1670598152.36	0	899	2.0830585136	2.0932914818	485.20991365	488.09359859	0.54004179918	737.32836914	20.628137589	-1.1278623343	21.947277069	19.157646179	42.326256667	-71.119376667	2	54148.309204	18.9
5153	2022-12-09	15:02:33.223	342.41844008	8218.042562	1670598153.223	0	899	2.0832732368	2.0925461244	485.20991365	487.82252364	0.48954814808	737.32317105	20.628137589	-1.1305571747	21.947277069	19.158243015	42.326256365	-71.119376667	2	54149.181227	18.9
5154	2022-12-09	15:02:34.061	342.41844978	8218.042795	1670598154.061	0	899	2.0832732368	2.0925461244	486.36848998	488.98733831	0.48954814808	737.33378025	20.628137589	-1.1476529166	21.947277069	19.157945342	42.326255067	-71.119376667	2	54149.960037	18.9
5155	2022-12-09	15:02:34.937	342.41845992	8218.043038	1670598154.937	0	899	2.0836245008	2.0932537119	486.36949516	489.08862015	0.50818786716	737.34625568	20.628383346	-1.1691357663	21.947277069	19.157287598	42.326253542	-71.119376667	2	54150.875	18.9
5156	2022-12-09	15:02:35.828	342.41847024	8218.043286	1670598155.829	0	899	2.0836574118	2.0932868377	485.48845799	488.20267509	0.50819115953	737.3226666	20.630090714	-1.135440153	21.947277069	19.157709412	42.326252042	-71.119376667	2	54151.774549	18.9
5157	2022-12-09	15:02:36.667	342.41847994	8218.043519	1670598156.667	0	899	2.0864266674	2.0962295514	485.48845799	488.24794416	0.51661912132	737.33055347	20.630090714	-1.1338879217	21.947277069	19.155734258	42.326249621	-71.119375644	2	54152.613614	18.9
5158	2022-12-09	15:02:37.522	342.41848984	8218.043756	1670598157.522	0	899	2.0864266674	2.0962295514	484.99947565	487.75618247	0.51661912132	737.32757568	20.630090714	-1.184830308	21.947277069	19.125236511	42.326247585	-71.119375	2	54153.448804	18.9
5159	2022-12-09	15:02:38.414	342.41850016	8218.044004	1670598158.414	0	899	2.0877723006	2.0982656379	484.99947565	487.94864738	0.55246990002	737.32512175	20.630090714	-1.1453246289	21.947277069	19.149448268	42.326246131	-71.119375536	2	54154.321465	18.9
5160	2022-12-09	15:02:39.275	342.41851013	8218.044243	1670598159.275	0	899	2.0877723006	2.0982656379	485.88043952	488.83496819	0.55246990002	737.32659912	20.630090714	-1.1311177015	21.947277069	19.159088135	42.326244342	-71.119376667	2	54155.197355	18.9
5161	2022-12-09	15:02:40.157	342.41852035	8218.044488	1670598160.158	0	899	2.0897885241	2.0998690853	485.88129423	488.71674747	0.53033213705	737.32413831	20.63029989	-1.1341897604	21.947277069	19.158622982	42.326241367	-71.119377866	2	54156.089952	18.891004785
5162	2022-12-09	15:02:41.030	342.41853045	8218.044731	1670598161.031	0	899	2.0898251896	2.0999060005	485.93644161	488.7722372	0.53033595358	737.32063344	20.632196426	-1.1620430946	21.947277069	19.154405594	42.326238582	-71.119389005	2	54156.925359	18.807464115
5163	2022-12-09	15:02:41.918	342.41854073	8218.044977	1670598161.919	0	899	2.0918882311	2.1019556848	485.93644161	488.76568015	0.52911678631	737.32169246	20.632196426	-1.1620430946	21.947277069	19.135604239	42.326235494	-71.119398517	2	54157.851735	18.714826498
5164	2022-12-09	15:02:42.808	342.41855102	8218.045224	1670598162.808	0	899	2.0918882311	2.1019556848	486.12131874	488.95163368	0.52911678631	737.31819769	20.632196426	-1.1620430946	21.947277069	19.128118515	42.326233808	-71.119402384	2	54158.715105	18.628489484
5165	2022-12-09	15:02:43.724	342.41856163	8218.045479	1670598163.725	0	899	2.0924232608	2.1020676333	486.12131874	488.83188227	0.50685384388	737.31601013	20.632196426	-1.2294344089	21.947277069	19.142754081	42.326235538	-71.11940664	2	54159.661325	18.6
5166	2022-12-09	15:02:44.605	342.41857182	8218.045724	1670598164.605	0	899	2.0924426807	2.1020871795	486.65323563	489.36677546	0.5068557734	737.31509905	20.633199667	-1.1974850009	21.947277069	19.15139432	42.326238463	-71.119408333	2	54160.538756	18.546124402
5167	2022-12-09	15:02:45.500	342.41858219	8218.045972	1670598165.501	0	899	2.0905412557	2.1009965782	486.65762262	489.60223585	0.54975292076	737.30254601	20.634271622	-1.1327453852	21.947277069	19.155722991	42.326241427	-71.11940976	2	54161.428128	18.457187177
5168	2022-12-09	15:02:46.354	342.41859206	8218.046209	1670598166.354	0	899	2.0905412557	2.1009965782	486.45152434	489.39489054	0.54975292076	737.31188965	20.634271622	-1.1327453852	21.947277069	19.15656662	42.32624429	-71.119412624	2	54162.287081	18.371291866
5169	2022-12-09	15:02:47.246	342.41860238	8218.046457	1670598167.246	0	899	2.0918252687	2.1016660123	486.45152434	489.22000312	0.51727283426	737.30002296	20.634271622	-1.131430303	21.947277069	19.156700134	42.326247439	-71.119415	2	54163.154412	18.284558824
5170	2022-12-09	15:02:48.127	342.41861258	8218.046702	1670598168.127	0	899	2.0918252687	2.1016660123	486.50661369	489.27540599	0.51727283426	737.29260496	20.634271622	-1.1311177015	21.947277069	19.153686523	42.326251667	-71.119415125	2	54164.074951	18.2
5171	2022-12-09	15:02:49.039	342.41862314	8218.046955	1670598169.039	0	899	2.0936605104	2.1038610334	486.50661369	489.37421819	0.53562500849	737.2936268	20.634271622	-1.1296625232	21.947277069	19.155081414	42.326251667	-71.119416624	2	54164.974359	18.2
5172	2022-12-09	15:02:49.934	342.41863351	8218.047204	1670598169.935	0	899	2.0936605104	2.1038610334	486.12842358	488.99379892	0.53562500849	737.27893066	20.634271622	-1.1262347698	21.947277069	19.158367157	42.326251667	-71.119416667	2	54165.832536	18.2
5173	2022-12-09	15:02:50.838	342.41864396	8218.047455	1670598170.838	0	899	2.0971668298	2.1069016344	486.13675188	488.86664825	0.51043263028	737.29813289	20.636308822	-1.1377792224	21.947277069	19.156924204	42.326250392	-71.119417941	2	54166.764706	18.2
5174	2022-12-09	15:02:51.707	342.41865402	8218.047696	1670598171.707	0	899	2.0971687511	2.1069035682	486.86786265	489.6018656	0.51043282209	737.28605642	20.636407852	-1.3914775809	21.947277069	19.146994142	42.32625	-71.119417239	2	54167.656823	18.2
5175	2022-12-09	15:02:52.592	342.41866426	8218.047942	1670598172.592	0	899	2.0976416708	2.1071729186	486.86786265	489.54403529	0.49969504216	737.28540039	20.636407852	-1.4794355631	21.947277069	19.144323349	42.32625	-71.119416667	2	54168.508821	18.2
5176	2022-12-09	15:02:53.451	342.41867421	8218.048181	1670598173.452	0	899	2.0976416708	2.1071729186	485.98667919	488.65800822	0.49969504216	737.28356085	20.636407852	-1.243727639	21.947277069	19.154646943	42.32625	-71.119416667	2	54169.359783	18.2
5177	2022-12-09	15:02:54.293	342.41868396	8218.048415	1670598174.294	0	899	2.0980111038	2.107411954	485.98667919	488.62096302	0.49280277865	737.28145089	20.636407852	-1.176692009	21.947277069	19.156206131	42.32625	-71.11941707	2	54170.242105	18.2
5178	2022-12-09	15:02:55.180	342.41869422	8218.048661	1670598175.181	0	899	2.0980111038	2.107411954	486.37068823	489.00705358	0.49280277865	737.26196289	20.636407852	-1.176692009	21.947277069	19.156206131	42.32625	-71.1194185	2	54171.09979	18.2
5179	2022-12-09	15:02:56.069	342.41870451	8218.048908	1670598176.07	0	899	2.1012710235	2.1117084676	486.37930998	489.30218422	0.54602893014	737.27605595	20.638515788	-1.4690013327	21.947277069	19.12422573	42.32625021	-71.119420316	2	54172.031558	18.2
5180	2022-12-09	15:02:56.936	342.41871454	8218.049149	1670598176.936	0	899	2.1012715735	2.1117090214	485.61297048	488.53123976	0.54602898877	737.2685466	20.638544083	-1.2618581491	21.947277069	19.141403299	42.326255904	-71.119428856	2	54172.885602	18.2
5181	2022-12-09	15:02:57.825	342.41872483	8218.049396	1670598177.825	0	899	2.1032955839	2.1132535684	485.61297048	488.39436924	0.52056538539	737.26980934	20.638544083	-1.1750643253	21.947277069	19.148643494	42.326260599	-71.119436553	2	54173.786368	18.121363174
5182	2022-12-09	15:02:58.661	342.41873451	8218.049628	1670598178.662	0	899	2.1032955839	2.1132535684	486.75276802	489.54069509	0.52056538539	737.27402805	20.638544083	-1.1675620411	21.947277069	19.149280573	42.326264538	-71.119443118	2	54174.574176	18.1
5183	2022-12-09	15:02:59.540	342.41874469	8218.049872	1670598179.541	0	899	2.1021983617	2.1112613791	486.7605882	489.29909305	0.47422698548	737.27498036	20.640454564	-1.1274096121	21.947277069	19.153831305	42.326268772	-71.11945158	2	54175.42116	18.057884028
5184	2022-12-09	15:03:00.400	342.41875463	8218.050111	1670598180.4	0	899	2.1022021584	2.1112651989	486.34798299	488.88433795	0.4742273368	737.27869178	20.640649796	-1.1278623343	21.947277069	19.154766083	42.326271667	-71.119458333	2	54176.309829	18
5185	2022-12-09	15:03:01.243	342.41876439	8218.050345	1670598181.243	0	899	2.1028289256	2.1128276493	486.34798299	489.14562049	0.5228004463	737.28415705	20.640649796	-1.1274527485	21.947277069	19.155672313	42.326271981	-71.119458333	2	54177.188517	18
5186	2022-12-09	15:03:02.117	342.4187745	8218.050588	1670598182.117	0	899	2.1028289256	2.1128276493	486.25398553	489.05108233	0.5228004463	737.2941656	20.640649796	-1.1283690432	21.947277069	19.158209744	42.326273333	-71.119458333	2	54178.02734	18
5187	2022-12-09	15:03:03.007	342.41878481	8218.050836	1670598183.008	0	899	2.1023744642	2.1127198113	486.25398553	489.14877448	0.54095185399	737.26572929	20.640649796	-1.2307926582	21.947277069	19.153933355	42.326273333	-71.119458333	2	54178.964248	18
5188	2022-12-09	15:03:03.877	342.41879487	8218.051077	1670598183.877	0	899	2.1023744642	2.1127198113	486.61790806	489.51486352	0.54095185399	737.2709395	20.640649796	-1.2104847021	21.947277069	19.153986533	42.326274645	-71.119458333	2	54179.786993	18
5189	2022-12-09	15:03:04.746	342.41880493	8218.051318	1670598184.746	0	899	2.1034369873	2.1132812234	486.62038255	489.37549752	0.51461232471	737.27935912	20.641254488	-1.1862638984	21.947277069	19.152322074	42.326275	-71.119458333	2	54180.67542	18
5190	2022-12-09	15:03:05.611	342.41881495	8218.051559	1670598185.612	0	899	2.1034656013	2.1133100265	486.57626421	489.33114485	0.51461519626	737.27938984	20.642724991	-1.1451629574	21.947277069	19.153568963	42.326275	-71.119457445	2	54181.533014	18
5191	2022-12-09	15:03:06.519	342.41882546	8218.051811	1670598186.52	0	899	2.1045059627	2.1140638374	486.57626421	489.24955654	0.49945767373	737.26996981	20.642724991	-1.1327453852	21.947277069	19.157699926	42.326275	-71.119456667	2	54182.441176	18
5192	2022-12-09	15:03:07.401	342.41883566	8218.052056	1670598187.401	0	899	2.1045059627	2.1140638374	486.55841887	489.23161316	0.49945767373	737.26831055	20.642724991	-1.1327453852	21.947277069	19.159088135	42.326275	-71.119456101	2	54183.339164	18
5193	2022-12-09	15:03:08.279	342.41884582	8218.0523	1670598188.279	0	899	2.1050576104	2.1155477364	486.55841887	489.4918515	0.54778902848	737.26075229	20.642724991	-1.449652821	21.947277069	19.116318077	42.326275	-71.119455	2	54184.204757	18
5194	2022-12-09	15:03:09.144	342.41885583	8218.05254	1670598189.144	0	899	2.1050576104	2.1155477364	485.98464073	488.91461408	0.54778902848	737.25399881	20.642724991	-1.2409681966	21.947277069	19.144201607	42.326275	-71.11945484	2	54185.096096	18
5195	2022-12-09	15:03:10.013	342.4188659	8218.052782	1670598190.014	0	899	2.1080699736	2.1192250962	485.99264021	489.10415153	0.58150401076	737.23936008	20.64468236	-1.165039762	21.947277069	19.155859966	42.326275	-71.119453388	2	54185.966967	18
5196	2022-12-09	15:03:10.880	342.41887593	8218.053022	1670598190.88	0	899	2.1080704859	2.1192256124	486.46356252	489.57808918	0.58150406874	737.2483084	20.644708633	-1.1652984619	21.947277069	19.155845642	42.326276329	-71.119453333	2	54186.797129	18
5197	2022-12-09	15:03:11.757	342.41888609	8218.053266	1670598191.758	0	899	2.1089742499	2.1189245827	486.46356252	489.24018608	0.51877323219	737.25306793	20.644708633	-1.1333812909	21.947277069	19.156407262	42.326276667	-71.119453333	2	54187.711538	18
5198	2022-12-09	15:03:12.609	342.41889595	8218.053503	1670598192.61	0	899	2.1089742499	2.1189245827	486.8454204	489.62422351	0.51877323219	737.25756836	20.644708633	-1.1376283169	21.947277069	19.154766083	42.326276667	-71.119453333	2	54188.573964	18
5199	2022-12-09	15:03:13.483	342.41890605	8218.053745	1670598193.483	0	899	2.1107477066	2.1208531111	486.8454204	489.66519977	0.52637901421	737.25308329	20.644708633	-1.1612346583	21.947277069	19.154417531	42.32627737	-71.119453333	2	54189.42201	18
5200	2022-12-09	15:03:14.348	342.41891606	8218.053986	1670598194.348	0	899	2.1107477066	2.1208531111	486.45771974	489.27525357	0.52637901421	737.25713465	20.644708633	-1.1587123531	21.947277069	19.157353749	42.326278333	-71.119453333	2	54190.269907	18
5201	2022-12-09	15:03:15.237	342.41892637	8218.054233	1670598195.238	0	899	2.1104176039	2.1210177231	486.4659956	489.42212078	0.55210528348	737.25986466	20.646731686	-1.1278732012	21.947277069	19.156339721	42.326278333	-71.119453636	2	54191.18146	18
5202	2022-12-09	15:03:16.065	342.41893595	8218.054463	1670598196.066	0	899	2.1104198135	2.1210199483	486.19836194	489.15286205	0.55210552059	737.24894664	20.646844864	-1.1352568754	21.947277069	19.134471375	42.326278333	-71.119454997	2	54191.998028	18
5203	2022-12-09	15:03:16.920	342.41894583	8218.0547	1670598196.92	0	899	2.110099015	2.1199411347	486.19836194	488.94179763	0.51288535352	737.24643247	20.646844864	-1.1476744634	21.947277069	19.118011235	42.326278333	-71.119455	2	54192.840237	18
5204	2022-12-09	15:03:17.852	342.41895663	8218.054959	1670598197.853	0	899	2.110099015	2.1199411347	487.0390876	489.78726719	0.51288535352	737.25549438	20.646844864	-1.5297635715	21.947277069	19.097712953	42.326278333	-71.119455	2	54193.796488	18
5205	2022-12-09	15:03:18.696	342.41896639	8218.055193	1670598198.696	0	899	2.1112584093	2.1218540218	487.0390876	489.9962563	0.55165304124	737.26269087	20.646844864	-1.6721994237	21.947277069	19.092795808	42.326278333	-71.119455	2	54194.627794	18
5206	2022-12-09	15:03:19.526	342.418976	8218.055424	1670598199.526	0	899	2.1112584093	2.1218540218	487.103454	490.06101352	0.55165304124	737.25274658	20.646844864	-1.6552221775	21.947277069	19.093547821	42.326279068	-71.119455	2	54195.440828	17.95591716
5207	2022-12-09	15:03:20.411	342.41898624	8218.05567	1670598200.411	0	899	2.1120656125	2.1222270033	487.10637463	489.94153975	0.52895262123	737.25049677	20.647557884	-1.6129678527	22.028087237	19.107803888	42.32628	-71.119455	2	54196.308738	17.9
5208	2022-12-09	15:03:21.322	342.41899678	8218.055923	1670598201.322	0	899	2.112094612	2.1222561999	486.73012388	489.56311512	0.52895560042	737.24606424	20.64904213	-1.3146976138	22.196304321	19.141639179	42.32628	-71.119455	2	54197.212607	17.9
5209	2022-12-09	15:03:22.213	342.41900709	8218.05617	1670598202.213	0	899	2.1167591579	2.1284079347	486.73012388	489.97104641	0.60461777473	737.24536133	20.64904213	-1.2304046154	22.196304321	19.148284912	42.32628	-71.119454758	2	54198.145146	17.9
5210	2022-12-09	15:03:23.069	342.41901701	8218.056408	1670598203.07	0	899	2.1167591579	2.1284079347	486.93804057	490.18034752	0.60461777473	737.23640856	20.64904213	-1.2211776506	22.196304321	19.152366638	42.32628	-71.119453412	2	54198.952875	17.9
5211	2022-12-09	15:03:23.960	342.41902731	8218.056656	1670598203.96	0	899	2.1165235099	2.1260054504	486.94093537	489.57987336	0.49270651795	737.23154636	20.649749086	-1.1948225727	22.196304321	19.151873203	42.32628	-71.119453333	2	54199.913043	17.9
5212	2022-12-09	15:03:24.793	342.41903697	8218.056887	1670598204.794	0	899	2.1165491041	2.1260312065	487.66355703	490.30642439	0.49270896199	737.23217773	20.65105629	-1.196223855	22.196304321	19.153686523	42.326281184	-71.119453333	2	54200.71065	17.9
5213	2022-12-09	15:03:25.706	342.41904752	8218.057141	1670598205.706	0	899	2.1142387729	2.1243226031	487.66355703	490.47738028	0.5243973748	737.2407938	20.65105629	-1.196223855	22.196304321	19.153686523	42.326282727	-71.119452273	2	54201.636172	17.9
5214	2022-12-09	15:03:26.578	342.41905763	8218.057383	1670598206.579	0	899	2.1142387729	2.1243226031	486.51118699	489.31836106	0.5243973748	737.23016236	20.65105629	-1.1762500417	22.196304321	19.148487622	42.326283333	-71.119451667	2	54202.503824	17.9
5215	2022-12-09	15:03:27.448	342.4190677	8218.057625	1670598207.449	0	899	2.1188578013	2.1284706348	486.51118699	489.18127984	0.49892953292	737.22132641	20.65105629	-1.1511777071	22.196304321	19.15352378	42.326283948	-71.119452282	2	54203.369085	17.9
5216	2022-12-09	15:03:28.302	342.41907758	8218.057862	1670598208.303	0	899	2.1188578013	2.1284706348	487.74153681	490.41838212	0.49892953292	737.2119751	20.65105629	-1.1652984619	22.196304321	19.156206131	42.326285	-71.119453333	2	54204.239397	17.9
5217	2022-12-09	15:03:29.193	342.41908788	8218.058109	1670598209.193	0	899	2.1184222502	2.1284010865	487.74153681	490.52097351	0.51794289868	737.21518935	20.65105629	-1.1285630693	22.196304321	19.158238354	42.326285148	-71.119453186	2	54205.088675	17.9
5218	2022-12-09	15:03:30.072	342.41909806	8218.058353	1670598210.072	0	899	2.118451622	2.1284306537	486.83101547	489.60527935	0.51794584449	737.22992307	20.652555087	-1.1262347698	22.196304321	19.158367157	42.32628671	-71.119451667	2	54206.026052	17.9
5219	2022-12-09	15:03:30.934	342.41910803	8218.058593	1670598210.934	0	899	2.1219464669	2.1327192521	486.83387488	489.82412322	0.55802000194	737.23980672	20.653253555	-1.1337801021	22.196304321	19.158367157	42.32628815	-71.119451667	2	54206.88978	17.9
5220	2022-12-09	15:03:31.782	342.41911785	8218.058828	1670598211.782	0	899	2.1219464669	2.1327192521	488.15109181	491.14943081	0.55802000194	737.2312234	20.653253555	-1.1638001046	22.196304321	19.158801654	42.326288333	-71.119451667	2	54207.69557	17.9
5221	2022-12-09	15:03:32.637	342.41912774	8218.059066	1670598212.637	0	899	2.1211047101	2.1315564009	488.15109181	491.06112575	0.5416829628	737.23188954	20.653253555	-1.1743637094	22.196304321	19.159088135	42.326288333	-71.119452614	2	54208.568376	17.9
5222	2022-12-09	15:03:33.523	342.419138	8218.059312	1670598213.523	0	899	2.1211047101	2.1315564009	487.00847564	489.91169805	0.5416829628	737.24420166	20.653253555	-1.1506495476	22.196304321	19.159088135	42.326289126	-71.119452541	2	54209.475345	17.9
5223	2022-12-09	15:03:34.364	342.41914773	8218.059546	1670598214.364	0	899	2.121032324	2.1304984335	487.00847564	489.63776261	0.49084657139	737.23023876	20.653253555	-1.1602321997	22.196304321	19.15696739	42.32629	-71.119451667	2	54210.291235	17.9
5224	2022-12-09	15:03:35.227	342.41915773	8218.059786	1670598215.228	0	899	2.1210526866	2.1305189244	487.65589566	490.28868838	0.49084850443	737.22926058	20.654291355	-1.168003957	22.196304321	19.157131422	42.32629	-71.119451667	2	54211.121739	17.9
5225	2022-12-09	15:03:36.104	342.41916787	8218.060029	1670598216.104	0	899	2.1212921998	2.1310193179	487.65977426	490.36490937	0.50425737036	737.23663815	20.655237198	-1.1386846643	22.196304321	19.155873128	42.326290112	-71.119451555	2	54212.067061	17.9
5226	2022-12-09	15:03:37.006	342.41917832	8218.06028	1670598217.007	0	899	2.1212921998	2.1310193179	487.38163963	490.08523188	0.50425737036	737.24316406	20.655237198	-1.1311177015	22.196304321	19.155487061	42.326291596	-71.119450071	2	54212.957594	17.9
5227	2022-12-09	15:03:37.865	342.41918826	8218.060518	1670598217.866	0	899	2.1224875306	2.1324150739	487.38163963	490.13943776	0.51431063304	737.23473555	20.655237198	-1.1794083332	22.196304321	19.153349617	42.326291667	-71.119448616	2	54213.830112	17.9
5228	2022-12-09	15:03:38.726	342.41919823	8218.060757	1670598218.727	0	899	2.1224875306	2.1324150739	487.85452023	490.61499411	0.51431063304	737.22375327	20.655237198	-1.1790310579	22.196304321	19.153299774	42.326291667	-71.119447193	2	54214.684418	17.9
5229	2022-12-09	15:03:39.578	342.41920808	8218.060994	1670598219.578	0	899	2.124238018	2.1344527879	487.85581692	490.6939024	0.52868561007	737.21681466	20.655553287	-1.2198733076	22.196304321	19.150943693	42.326291667	-71.119445807	2	54215.515534	17.9
5230	2022-12-09	15:03:40.470	342.41921841	8218.061242	1670598220.471	0	899	2.1242725853	2.13448759	487.77292832	490.61055066	0.52868913925	737.2355957	20.657312393	-1.5054780245	22.196304321	19.135679245	42.326292295	-71.119444372	2	54216.377033	17.9
5231	2022-12-09	15:03:41.355	342.41922865	8218.061488	1670598221.355	0	899	2.1248308035	2.1348773854	487.77292832	490.56298448	0.51987729047	737.22476459	20.657312393	-1.3730236718	22.196304321	19.143299469	42.326293748	-71.119442918	2	54217.248932	17.9
5232	2022-12-09	15:03:42.259	342.41923912	8218.061739	1670598222.26	0	899	2.1248308035	2.1348773854	488.29163587	491.08465902	0.51987729047	737.23608398	20.657312393	-1.1490218639	22.196304321	19.159088135	42.326295337	-71.119441329	2	54218.202405	17.9
5233	2022-12-09	15:03:43.095	342.4192488	8218.061971	1670598223.096	0	899	2.1259809842	2.1364300763	488.29163587	491.19510142	0.54031289035	737.23648819	20.657312393	-1.5060817122	22.196304321	19.124507967	42.32629699	-71.119439741	2	54219.038835	17.896116505
5234	2022-12-09	15:03:43.944	342.41925862	8218.062207	1670598223.945	0	899	2.1259809842	2.1364300763	487.63252955	490.53207594	0.54031289035	737.2336159	20.657312393	-1.4561418619	22.196304321	19.134921876	42.326303859	-71.119434246	2	54219.863107	17.81368932
5235	2022-12-09	15:03:44.792	342.41926843	8218.062442	1670598224.792	0	899	2.1282304984	2.13806047	487.63876066	490.36348884	0.50791113517	737.24044618	20.658832007	-1.1908450411	22.196304321	19.157073823	42.326307358	-71.119429796	2	54220.707415	17.729258517
5236	2022-12-09	15:03:45.651	342.41927837	8218.062681	1670598225.651	0	899	2.1282444403	2.1380745028	487.7675556	490.4930108	0.50791250011	737.24020204	20.659540176	-1.1360006332	22.196304321	19.157646179	42.326311129	-71.119425537	2	54221.559172	17.64408284
5237	2022-12-09	15:03:46.553	342.41928882	8218.062932	1670598226.554	0	899	2.1297099039	2.1388224626	487.7675556	490.29215995	0.47067491681	737.24046235	20.659540176	-1.1360006332	22.196304321	19.157375462	42.326315689	-71.119420193	2	54222.471074	17.6
5238	2022-12-09	15:03:47.441	342.4192991	8218.063178	1670598227.442	0	899	2.1297099039	2.1388224626	487.46234355	489.98536817	0.47067491681	737.22439191	20.659540176	-1.1322495069	22.196304321	19.157563064	42.326320769	-71.119417276	2	54223.365403	17.56345967
5239	2022-12-09	15:03:48.296	342.41930898	8218.063416	1670598228.296	0	899	2.130721396	2.1402669973	487.46234355	490.10412247	0.49270933741	737.22532442	20.659540176	-1.1381026001	22.196304321	19.156916562	42.326326006	-71.119417663	2	54224.201201	17.47987988
5240	2022-12-09	15:03:49.164	342.41931903	8218.063657	1670598229.164	0	899	2.130721396	2.1402669973	487.84130771	490.48514041	0.49270933741	737.24632334	20.659540176	-1.1975604825	22.196304321	19.150724057	42.326330113	-71.119414887	2	54225.068027	17.4
5241	2022-12-09	15:03:50.052	342.41932932	8218.063904	1670598230.053	0	899	2.1295595915	2.1398047517	487.84748589	490.68685469	0.52893226443	737.23739968	20.661046249	-1.1503369816	22.196304321	19.156319145	42.326331553	-71.119413447	2	54225.931973	17.4
5242	2022-12-09	15:03:50.931	342.41933949	8218.064148	1670598230.932	0	899	2.1295714041	2.1398166445	487.77611089	490.61507076	0.52893346802	737.23449707	20.661645889	-1.1262347698	22.196304321	19.159088135	42.326333131	-71.119413333	2	54226.878393	17.4
5243	2022-12-09	15:03:51.796	342.4193495	8218.064388	1670598231.797	0	899	2.1325712026	2.1433076267	487.77611089	490.74713171	0.55338910319	737.23670808	20.661645889	-1.1832026354	22.196304321	19.151170112	42.326334571	-71.119412096	2	54227.742604	17.4
5244	2022-12-09	15:03:52.655	342.41935944	8218.064627	1670598232.656	0	899	2.1325712026	2.1433076267	488.26222413	491.23620585	0.55338910319	737.24089525	20.661645889	-1.3764838193	22.196304321	19.129495697	42.326335	-71.119410726	2	54228.564151	17.4
5245	2022-12-09	15:03:53.522	342.41936947	8218.064867	1670598233.522	0	899	2.132529744	2.1421475483	488.26222413	490.92610906	0.49600037826	737.24251976	20.661645889	-1.160415411	22.196304321	19.152605057	42.326335	-71.119409281	2	54229.431624	17.4
5246	2022-12-09	15:03:54.381	342.41937941	8218.065106	1670598234.381	0	899	2.1325439771	2.142161872	487.9245333	490.58658316	0.4960017363	737.24304078	20.662367398	-1.1758080579	22.196304321	19.148591667	42.326335	-71.119407788	2	54230.327327	17.4
5247	2022-12-09	15:03:55.276	342.41938978	8218.065355	1670598235.277	0	899	2.1351569137	2.1456037487	487.93033774	490.81854901	0.53788653206	737.24639327	20.66378212	-1.2017211764	22.196304321	19.139820768	42.326335	-71.119406315	2	54231.211122	17.4
5248	2022-12-09	15:03:56.161	342.41940002	8218.065601	1670598236.162	0	899	2.1351569137	2.1456037487	487.430322	490.31557353	0.53788653206	737.24487305	20.66378212	-1.1701813936	22.196304321	19.133159637	42.326335	-71.119405	2	54232.052174	17.4
5249	2022-12-09	15:03:57.020	342.41940997	8218.065839	1670598237.021	0	899	2.1353947791	2.1452360235	487.430322	490.14785496	0.50679274796	737.24546723	20.66378212	-1.1758404757	22.196304321	19.145679929	42.326335	-71.119405	2	54232.98587	17.4
5250	2022-12-09	15:03:57.871	342.41941981	8218.066076	1670598237.872	0	899	2.1353947791	2.1452360235	488.57619323	491.30011468	0.50679274796	737.24364588	20.66378212	-1.1718521939	22.196304321	19.152596152	42.326335	-71.119403623	2	54233.82643	17.4
5251	2022-12-09	15:03:58.812	342.41943069	8218.066337	1670598238.812	0	899	2.1339931175	2.1445968029	488.57619323	491.51329659	0.54621879194	737.24285484	20.66378212	-1.138803235	22.196304321	19.157205733	42.326335	-71.119403333	2	54234.741748	17.4
5252	2022-12-09	15:03:59.687	342.41944083	8218.06658	1670598239.688	0	899	2.1340016711	2.1446054166	488.21898307	491.1539439	0.54621969011	737.24504079	20.664215429	-1.1995114641	22.196304321	19.156633175	42.326335	-71.119402298	2	54235.621181	17.4
5253	2022-12-09	15:04:00.502	342.41945025	8218.066806	1670598240.502	0	899	2.1329124541	2.1436713411	488.22559825	491.2051079	0.55445282426	737.24725342	20.665826797	-1.459903717	22.196304321	19.151525497	42.326335	-71.119401667	2	54236.435897	17.4
5254	2022-12-09	15:04:01.302	342.41945951	8218.067028	1670598241.302	0	899	2.1329124541	2.1436713411	488.93506174	491.91890105	0.55445282426	737.23789928	20.665826797	-1.215367614	22.196304321	19.155875692	42.326335	-71.119401667	2	54237.224631	17.4
5255	2022-12-09	15:04:02.115	342.41946892	8218.067254	1670598242.115	0	899	2.1315716828	2.1415307885	488.93506174	491.69861461	0.51374956986	737.23078888	20.665826797	-1.1631641277	22.196304321	19.157609321	42.326335	-71.119401622	2	54238.026887	17.4
5256	2022-12-09	15:04:02.947	342.41947855	8218.067485	1670598242.947	0	899	2.1315716828	2.1415307885	488.85099344	491.61407114	0.51374956986	737.23448777	20.665826797	-1.1749241794	22.196304321	19.158570081	42.326335	-71.119400188	2	54238.88728	17.4
5257	2022-12-09	15:04:03.813	342.41948859	8218.067726	1670598243.814	0	899	2.135926182	2.1460823596	488.85099344	491.66305131	0.52280455033	737.24450522	20.665826797	-1.1397086556	22.196304321	19.158255369	42.326335	-71.1194	2	54239.783868	17.4
5258	2022-12-09	15:04:04.696	342.4194988	8218.067971	1670598244.696	0	899	2.1359479848	2.1461043088	488.17504661	490.983228	0.5228067396	737.24989329	20.666930281	-1.1443006495	22.196304321	19.156165546	42.326336012	-71.1194	2	54240.607401	17.4
5259	2022-12-09	15:04:05.533	342.4195085	8218.068204	1670598245.534	0	899	2.1385449911	2.1488145561	488.17865957	491.01475231	0.52796917269	737.24420287	20.66781044	-1.1327453852	22.196304321	19.155845642	42.326336667	-71.1194	2	54241.438043	17.4
5260	2022-12-09	15:04:06.410	342.41951863	8218.068447	1670598246.41	0	899	2.1385449911	2.1488145561	487.86283148	490.6970894	0.52796917269	737.24004925	20.66781044	-1.1304493811	22.196304321	19.151443987	42.326336667	-71.119399419	2	54242.348544	17.4
5261	2022-12-09	15:04:07.279	342.4195287	8218.068689	1670598247.28	0	899	2.1391472862	2.1501014595	487.86283148	490.88538173	0.56282853645	737.23693686	20.66781044	-1.1285522134	22.196304321	19.148201342	42.326336667	-71.119398333	2	54243.199399	17.4
5262	2022-12-09	15:04:08.158	342.41953888	8218.068933	1670598248.159	0	899	2.1391472862	2.1501014595	488.19568407	491.2202965	0.56282853645	737.22902331	20.66781044	-1.1311177015	22.196304321	19.158367157	42.326336667	-71.119398204	2	54244.07767	17.4
5263	2022-12-09	15:04:09.032	342.41954899	8218.069176	1670598249.033	0	899	2.1422699073	2.1528492057	488.19568407	491.11241889	0.5428735833	737.23074119	20.66781044	-1.13862	22.196304321	19.157468227	42.326336667	-71.11939679	2	54244.926214	17.4
5264	2022-12-09	15:04:09.946	342.41955956	8218.069429	1670598249.946	0	899	2.1422881062	2.1528675315	488.43412569	491.35229532	0.54287547523	737.22719064	20.668728797	-1.2895283154	22.196304321	19.146054299	42.326335224	-71.119396667	2	54245.865564	17.4
5265	2022-12-09	15:04:10.838	342.41956988	8218.069677	1670598250.838	0	899	2.1414371456	2.1523578841	488.43925291	491.45289864	0.56052240318	737.21602888	20.669977188	-1.2846884877	22.196304321	19.146411239	42.326335	-71.119396667	2	54246.71819	17.4
5266	2022-12-09	15:04:11.686	342.4195797	8218.069913	1670598251.686	0	899	2.1414371456	2.1523578841	488.481262	491.49516693	0.56052240318	737.22113563	20.669977188	-1.2227729669	22.196304321	19.150312866	42.326335	-71.119396667	2	54247.567735	17.4
5267	2022-12-09	15:04:12.548	342.41958968	8218.070152	1670598252.548	0	899	2.1421124015	2.1530376238	488.481262	491.49545421	0.56057550421	737.22683494	20.669977188	-1.1804000542	22.196304321	19.1525215	42.326335	-71.119396667	2	54248.459152	17.4
5268	2022-12-09	15:04:13.388	342.4195994	8218.070386	1670598253.388	0	899	2.1421124015	2.1530376238	488.03162768	491.0430454	0.56057550421	737.213484	20.669977188	-1.1343729496	22.196304321	19.153686523	42.326334487	-71.119396667	2	54249.307767	17.4
5269	2022-12-09	15:04:14.247	342.41960935	8218.070624	1670598254.248	0	899	2.1433442968	2.1539315252	488.03162768	490.94810602	0.54300752023	737.2133688	20.669977188	-1.1282288933	22.196304321	19.155588744	42.326333076	-71.119396667	2	54250.154574	17.4
5270	2022-12-09	15:04:15.095	342.41961916	8218.07086	1670598255.095	0	899	2.1433592991	2.1539466321	487.6234843	490.53753199	0.54300907946	737.21971161	20.670733862	-1.1273557824	22.196304321	19.155958504	42.326331595	-71.119396667	2	54251.043043	17.4
5271	2022-12-09	15:04:15.956	342.41962912	8218.071099	1670598255.956	0	899	2.142632827	2.153769361	487.62939117	490.69584202	0.57122381748	737.21545936	20.672174454	-1.1338448003	22.196304321	19.156691393	42.326330158	-71.119396667	2	54251.904905	17.4
5272	2022-12-09	15:04:16.813	342.41963905	8218.071337	1670598256.814	0	899	2.142632827	2.153769361	487.90836118	490.97656633	0.57122381748	737.21488134	20.672174454	-1.1366258362	22.196304321	19.157563797	42.326328764	-71.119397902	2	54252.741497	17.4
5273	2022-12-09	15:04:17.723	342.41964958	8218.07159	1670598257.724	0	899	2.1451528574	2.1552993059	487.90836118	490.70023321	0.52007014134	737.22161299	20.672174454	-1.1376283169	22.196304321	19.158006668	42.326328333	-71.119398333	2	54253.616268	17.4
5274	2022-12-09	15:04:18.645	342.41966025	8218.071846	1670598258.646	0	899	2.1451528574	2.1552993059	488.72857739	491.52514279	0.52007014134	737.20945932	20.672174454	-1.2519736937	22.196304321	19.153542487	42.326327406	-71.119399261	2	54254.556624	17.4
5275	2022-12-09	15:04:19.502	342.41967016	8218.072084	1670598259.502	0	899	2.1487760014	2.1589335235	488.73016952	491.52507395	0.51976132784	737.21445773	20.672561886	-1.427986685	22.196304321	19.145901396	42.326326667	-71.119400748	2	54255.448627	17.4
5276	2022-12-09	15:04:20.339	342.41967986	8218.072317	1670598260.34	0	899	2.1488113685	2.1589691268	488.02556142	490.81645535	0.51976483745	737.19476318	20.674341202	-1.1360006332	22.196304321	19.158006668	42.326326667	-71.11940216	2	54256.296296	17.4
5277	2022-12-09	15:04:21.174	342.41968951	8218.072548	1670598261.174	0	899	2.1513498676	2.1617552786	488.02556142	490.88119104	0.53175081545	737.20819415	20.674341202	-1.1365180363	22.196304321	19.157701391	42.326326667	-71.119403771	2	54257.131263	17.4
5278	2022-12-09	15:04:22.013	342.41969924	8218.072782	1670598262.014	0	899	2.1513498676	2.1617552786	488.50597136	491.36441205	0.53175081545	737.1975518	20.674341202	-1.1451953097	22.196304321	19.15363505	42.326326667	-71.119406576	2	54257.972946	17.4
5279	2022-12-09	15:04:22.917	342.41970969	8218.073033	1670598262.917	0	899	2.1503330726	2.1600471772	488.50597136	491.17558916	0.49681533507	737.20046694	20.674341202	-1.1829977999	22.196304321	19.144662011	42.326328004	-71.119408004	2	54258.802198	17.4
5280	2022-12-09	15:04:23.793	342.41971984	8218.073276	1670598263.794	0	899	2.1503330726	2.1600471772	487.97395216	490.64066255	0.49681533507	737.20341279	20.674341202	-1.1911360523	22.196304321	19.141311519	42.32632951	-71.119416572	2	54259.706197	17.329380342
5281	2022-12-09	15:04:24.650	342.41972975	8218.073514	1670598264.65	0	899	2.1510440762	2.1617226636	487.97856368	490.90937551	0.54571926774	737.2000114	20.675465097	-1.1568367284	22.196304321	19.149741482	42.326330985	-71.119424925	2	54260.591048	17.3
5282	2022-12-09	15:04:25.513	342.41973975	8218.073754	1670598265.514	0	899	2.1510623975	2.1617411134	488.11250351	491.04413009	0.54572117465	737.19663789	20.67638588	-1.1539047956	22.196304321	19.151525497	42.326333877	-71.11942907	2	54261.442105	17.3
5283	2022-12-09	15:04:26.433	342.41975038	8218.074009	1670598266.433	0	899	2.1542264805	2.1642580629	488.11250351	490.86225098	0.51205410921	737.19505583	20.67638588	-1.1438262936	22.196304321	19.146862535	42.326338404	-71.119431737	2	54262.347466	17.265253361
5284	2022-12-09	15:04:27.309	342.41976053	8218.074253	1670598267.31	0	899	2.1542264805	2.1642580629	488.68128107	491.43423271	0.51205410921	737.19818115	20.67638588	-1.1832564959	22.196304321	19.123827461	42.326341667	-71.119435	2	54263.238835	17.2
5285	2022-12-09	15:04:28.147	342.41977022	8218.074485	1670598268.147	0	899	2.1560809849	2.1662046116	488.68128107	491.45712508	0.51628808101	737.2019043	20.67638588	-1.1376283169	22.196304321	19.114793777	42.326341667	-71.119435	2	54264.053917	17.2
5286	2022-12-09	15:04:28.997	342.41978007	8218.074722	1670598268.998	0	899	2.1560809849	2.1662046116	488.52270263	491.29764587	0.51628808101	737.19532463	20.67638588	-1.1601351665	22.196304321	19.113133652	42.326341667	-71.119435	2	54264.919634	17.2
5287	2022-12-09	15:04:29.835	342.41978977	8218.074954	1670598269.836	0	899	2.1564695023	2.1666501164	488.52603332	491.3161283	0.51908758768	737.19915327	20.677196717	-1.2782209346	22.196304321	19.110663041	42.326342896	-71.119436229	2	54265.737609	17.2
5288	2022-12-09	15:04:30.693	342.41979969	8218.075193	1670598270.693	0	899	2.1564947234	2.1666755056	488.84294366	491.63486206	0.51909007835	737.18768028	20.678461075	-1.4517655373	22.196304321	19.107591629	42.326343333	-71.119436667	2	54266.616597	17.2
5289	2022-12-09	15:04:31.520	342.41980927	8218.075422	1670598271.521	0	899	2.1577676156	2.1686401393	488.84294366	491.82300006	0.553857864	737.19077286	20.678461075	-1.5288796606	22.196304321	19.11051303	42.326344061	-71.119436667	2	54267.436381	17.2
5290	2022-12-09	15:04:32.398	342.41981942	8218.075666	1670598272.398	0	899	2.1577676156	2.1686401393	488.39146437	491.36876849	0.553857864	737.19712213	20.678461075	-1.6894029379	22.196304321	19.116594315	42.326345474	-71.119436667	2	54268.284114	17.2
5291	2022-12-09	15:04:33.361	342.41983057	8218.075934	1670598273.361	0	899	2.1588502394	2.1695424886	488.39146437	491.31788169	0.54444794932	737.19158936	20.678461075	-1.2092450857	22.196304321	19.111192703	42.326347114	-71.119436667	2	54269.268595	17.2
5292	2022-12-09	15:04:34.257	342.41984095	8218.076183	1670598274.258	0	899	2.1588502394	2.1695424886	488.51399149	491.44114299	0.54444794932	737.20777378	20.678461075	-1.1854231065	22.196304321	19.147776787	42.326348631	-71.119436369	2	54270.178302	17.2
5293	2022-12-09	15:04:35.101	342.41985071	8218.076417	1670598275.101	0	899	2.1592105889	2.169380315	488.51805848	491.30157945	0.51787985133	737.20497748	20.679451178	-1.1890125914	22.196304321	19.153850379	42.326349956	-71.119435044	2	54270.973585	17.2
5294	2022-12-09	15:04:35.967	342.41986073	8218.076658	1670598275.967	0	899	2.1592340901	2.1694039725	488.92220545	491.70804171	0.51788216384	737.19461848	20.680627823	-1.1810360184	22.196304321	19.152900696	42.326351492	-71.119433508	2	54271.895299	17.2
5295	2022-12-09	15:04:36.848	342.41987093	8218.076902	1670598276.848	0	899	2.1595027443	2.1696553514	488.92220545	491.70295852	0.51694255175	737.19685819	20.680627823	-1.1727468107	22.196304321	19.152750685	42.326352973	-71.119432027	2	54272.783784	17.2
5296	2022-12-09	15:04:37.687	342.41988065	8218.077136	1670598277.688	0	899	2.1595027443	2.1696553514	489.01462907	491.7959078	0.51694255175	737.20166016	20.680627823	-1.1669260263	22.196304321	19.152965546	42.326354391	-71.119430609	2	54273.634791	17.2
5297	2022-12-09	15:04:38.525	342.41989034	8218.077368	1670598278.525	0	899	2.1609616934	2.170966735	489.01462907	491.75359132	0.50912120482	737.20373171	20.680627823	-1.1596177903	22.196304321	19.15414651	42.32635574	-71.11942926	2	54274.444238	17.2
5298	2022-12-09	15:04:39.408	342.41990057	8218.077614	1670598279.409	0	899	2.1609616934	2.170966735	488.81785908	491.55571923	0.50912120482	737.19708252	20.680627823	-1.1278623343	22.196304321	19.158367157	42.326357185	-71.119427815	2	54275.31087	17.2
5299	2022-12-09	15:04:40.276	342.4199106	8218.077854	1670598280.276	0	899	2.1603802248	2.1714048376	488.82118343	491.8391779	0.56089038897	737.19825755	20.68143664	-1.1309883034	22.196304321	19.156430832	42.326358699	-71.119426301	2	54276.219604	17.2
5300	2022-12-09	15:04:41.135	342.41992056	8218.078093	1670598281.136	0	899	2.1604061416	2.1714309412	489.19116034	492.21145402	0.5608931495	737.20863352	20.682733536	-1.1737276892	22.196304321	19.1530873	42.326360057	-71.119425	2	54277.034188	17.2
5301	2022-12-09	15:04:41.977	342.4199303	8218.078327	1670598281.978	0	899	2.1614633465	2.1720404119	489.19116034	492.08725119	0.53796342042	737.19091878	20.682733536	-1.1790957877	22.196304321	19.125683235	42.326361556	-71.119425	2	54277.933761	17.2
5302	2022-12-09	15:04:42.809	342.41993992	8218.078558	1670598282.809	0	899	2.1614633465	2.1720404119	488.68833419	491.58144823	0.53796342042	737.19388646	20.682733536	-1.1606634058	22.196304321	19.141828449	42.326361667	-71.119423736	2	54278.758383	17.2
5303	2022-12-09	15:04:43.700	342.41995024	8218.078806	1670598283.701	0	899	2.1625991837	2.1725918276	488.68833419	491.42000194	0.50810997922	737.2010106	20.682733536	-1.1515118657	22.196304321	19.157007811	42.326362683	-71.119422317	2	54279.609802	17.2
5304	2022-12-09	15:04:44.559	342.41996017	8218.079044	1670598284.559	0	899	2.1625991837	2.1725918276	489.0619927	491.79574912	0.50810997922	737.20795971	20.682733536	-1.1734366417	22.196304321	19.152965546	42.326364124	-71.119421667	2	54280.474359	17.2
5305	2022-12-09	15:04:45.387	342.41996976	8218.079274	1670598285.387	0	899	2.1621638116	2.1730938614	489.0638003	492.05489379	0.55564717267	737.20570747	20.68317311	-1.178438174	22.196304321	19.152619747	42.326365561	-71.119421106	2	54281.336673	17.2
5306	2022-12-09	15:04:46.233	342.41997956	8218.079509	1670598286.234	0	899	2.1622007969	2.1731311107	489.57645291	492.57070289	0.55565107214	737.20857653	20.685022354	-1.1867165723	22.196304321	19.152047391	42.326366975	-71.119419691	2	54282.185185	17.2
5307	2022-12-09	15:04:47.127	342.4199899	8218.079758	1670598287.127	0	899	2.1625588488	2.1727027704	489.57645291	492.35460711	0.51577587036	737.21215739	20.685022354	-1.1694914916	22.196304321	19.152965546	42.326368459	-71.119418081	2	54283.075598	17.2
5308	2022-12-09	15:04:47.990	342.41999988	8218.079997	1670598287.99	0	899	2.1625588488	2.1727027704	489.36602731	492.14298744	0.51577587036	737.21671199	20.685022354	-1.1559636459	22.196304321	19.155055015	42.326369836	-71.119415329	2	54283.901435	17.2
5309	2022-12-09	15:04:48.869	342.42001007	8218.080242	1670598288.87	0	899	2.1627634891	2.1730345869	489.36602731	492.17757092	0.52216250467	737.22062794	20.685022354	-1.1396978809	22.196304321	19.157564163	42.326371298	-71.119413702	2	54284.778557	17.2
5310	2022-12-09	15:04:49.790	342.42002073	8218.080497	1670598289.791	0	899	2.1627743248	2.1730454954	488.92625805	491.73528086	0.52216357798	737.20592615	20.685563991	-1.1395038556	22.196304321	19.157773719	42.326371667	-71.119410882	2	54285.735294	17.2
5311	2022-12-09	15:04:50.665	342.42003086	8218.080741	1670598290.666	0	899	2.166388407	2.1769081807	488.93243706	491.80475016	0.5338530625	737.19784768	20.687067032	-1.1419291836	22.196304321	19.156929812	42.326372645	-71.119408043	2	54286.587182	17.2
5312	2022-12-09	15:04:51.523	342.42004078	8218.080979	1670598291.523	0	899	2.166388407	2.1769081807	489.34409391	492.21882536	0.5338530625	737.19354491	20.687067032	-1.1360006332	22.196304321	19.157287598	42.326373333	-71.119405149	2	54287.455435	17.2
5313	2022-12-09	15:04:52.380	342.42005069	8218.081217	1670598292.38	0	899	2.170215916	2.1808989145	489.34409391	492.25832154	0.54114429324	737.1956104	20.687067032	-1.1398811293	22.196304321	19.15596631	42.326373333	-71.11940279	2	54288.326007	17.2
5314	2022-12-09	15:04:53.253	342.4200608	8218.081459	1670598293.253	0	899	2.170215916	2.1808989145	488.94015531	491.85197734	0.54114429324	737.20271554	20.687067032	-1.2048686995	22.196304321	19.15118172	42.326373333	-71.119401438	2	54289.137137	17.2
5315	2022-12-09	15:04:54.188	342.42007163	8218.081719	1670598294.189	0	899	2.1693011457	2.1795293214	488.94015531	491.72906285	0.51843094462	737.20483964	20.687067032	-1.2320321798	22.196304321	19.151525497	42.326373199	-71.119399866	2	54290.080435	17.2
5316	2022-12-09	15:04:55.056	342.42008168	8218.08196	1670598295.057	0	899	2.1693011457	2.1795293214	488.80165811	491.58977566	0.51843094462	737.2166748	20.687067032	-1.2320321798	22.196304321	19.151525497	42.326371667	-71.119398299	2	54291.020735	17.2
5317	2022-12-09	15:04:55.970	342.42009225	8218.082214	1670598295.97	0	899	2.1697635952	2.1809519745	488.80991465	491.85945852	0.56673043479	737.21707659	20.689075937	-1.4080560199	22.196304321	19.127142407	42.326371667	-71.119396865	2	54291.881244	17.2
5318	2022-12-09	15:04:56.861	342.42010257	8218.082462	1670598296.862	0	899	2.1697661506	2.1809545486	488.80790582	491.85743864	0.56673070864	737.21614853	20.689203262	-1.2325604483	22.196304321	19.147569164	42.326371667	-71.119395324	2	54292.805468	17.2
5319	2022-12-09	15:04:57.778	342.42011317	8218.082716	1670598297.778	0	899	2.1716600368	2.1826129314	488.80790582	491.79057552	0.55438010822	737.22026577	20.689203262	-1.1652984619	22.196304321	19.155487061	42.326370447	-71.11939378	2	54293.731732	17.2
5320	2022-12-09	15:04:58.691	342.42012375	8218.08297	1670598298.692	0	899	2.1716600368	2.1826129314	489.23960935	492.22491328	0.55438010822	737.23372625	20.689203262	-1.1801197884	22.196304321	19.154591807	42.32637	-71.119393333	2	54294.637081	17.2
5321	2022-12-09	15:04:59.540	342.42013358	8218.083206	1670598299.541	0	899	2.1705713846	2.1811597082	489.23960935	492.1268941	0.53628443758	737.20686148	20.689203262	-1.1530964469	22.196304321	19.155458412	42.32637	-71.119392554	2	54295.467444	17.2
5322	2022-12-09	15:05:00.391	342.42014343	8218.083442	1670598300.392	0	899	2.1705977033	2.1811862082	489.45663842	492.34521843	0.53628710544	737.2141857	20.690514103	-1.1573433829	22.196304321	19.154141786	42.32637	-71.119391667	2	54296.318277	17.2
5323	2022-12-09	15:05:01.305	342.42015399	8218.083696	1670598301.305	0	899	2.1723550443	2.1825930318	489.45990962	492.25053026	0.51819985548	737.21714207	20.691308975	-1.1726605419	22.196304321	19.151971817	42.32637	-71.119391226	2	54297.264529	17.2
5324	2022-12-09	15:05:02.216	342.42016454	8218.083949	1670598302.216	0	899	2.1723550443	2.1825930318	489.00819815	491.79624339	0.51819985548	737.22208915	20.691308975	-1.1711515062	22.207848631	19.151446538	42.32637	-71.119389709	2	54298.174556	17.2
5325	2022-12-09	15:05:03.059	342.42017431	8218.084183	1670598303.06	0	899	2.1726759671	2.1844514927	489.00819815	492.21495088	0.59551588559	737.23071289	20.691308975	-1.176692009	22.445331573	19.154045105	42.32637	-71.119388333	2	54299.007121	17.2
5326	2022-12-09	15:05:03.892	342.42018395	8218.084415	1670598303.893	0	899	2.1726759671	2.1844514927	489.9089523	493.12161188	0.59551588559	737.21813965	20.691308975	-1.176692009	22.445331573	19.154045105	42.32637	-71.119388333	2	54299.854527	17.2
5327	2022-12-09	15:05:04.743	342.4201938	8218.084651	1670598304.744	0	899	2.1745244315	2.1846776431	489.91111011	492.67838538	0.51341851942	737.2401507	20.691832827	-1.1852291215	22.267219367	19.156620708	42.32637	-71.119387238	2	54300.657382	17.2
5328	2022-12-09	15:05:05.638	342.42020414	8218.084899	1670598305.638	0	899	2.1745580908	2.1847115244	489.54975529	492.31500709	0.51342178001	737.23602295	20.693506241	-1.16855371	22.445331573	19.154045105	42.32637	-71.119385732	2	54301.560897	17.2
5329	2022-12-09	15:05:06.532	342.4202145	8218.085148	1670598306.533	0	899	2.1758203394	2.187981406	489.54975529	492.86049337	0.61402138167	737.22869792	20.693506241	-1.1698256747	22.43048889	19.153333007	42.32637	-71.119384192	2	54302.48497	17.2
5330	2022-12-09	15:05:07.413	342.42022469	8218.085393	1670598307.413	0	899	2.1758203394	2.187981406	489.78171612	493.09402291	0.61402138167	737.22444688	20.693506241	-1.164748675	22.362872218	19.149596056	42.32637	-71.119382713	2	54303.37233	17.2
5331	2022-12-09	15:05:08.312	342.4202351	8218.085642	1670598308.313	0	899	2.1756280745	2.1860458352	489.78171612	492.61897543	0.52646629241	737.22090361	20.693506241	-1.1636707783	22.445331573	19.148284912	42.32637	-71.119381215	2	54304.270813	17.2
5332	2022-12-09	15:05:09.219	342.42024559	8218.085894	1670598309.219	0	899	2.1756280745	2.1860458352	489.91116058	492.74916974	0.52646629241	737.20996094	20.693506241	-1.1636707783	22.445331573	19.148284912	42.32637	-71.11937976	2	54305.144289	17.2
5333	2022-12-09	15:05:10.075	342.4202555	8218.086132	1670598310.075	0	899	2.1777912844	2.1882908973	489.91953883	492.77707349	0.5300583634	737.23458842	20.695540207	-1.4747574361	22.201251883	19.114401053	42.326369997	-71.119378333	2	54306.002002	17.2
5334	2022-12-09	15:05:10.934	342.42026544	8218.086371	1670598310.934	0	899	2.1777921149	2.1882917335	488.92235197	491.77407083	0.53005844634	737.22998047	20.695581436	-1.4810632467	22.196304321	19.113714218	42.326368564	-71.119378333	2	54306.861862	17.2
5335	2022-12-09	15:05:11.819	342.42027568	8218.086616	1670598311.819	0	899	2.1814749641	2.1921842214	488.92235197	491.82615196	0.53968178518	737.21544359	20.695581436	-1.1508327928	22.440384012	19.154657137	42.326368333	-71.119377106	2	54307.736686	17.2
5336	2022-12-09	15:05:12.668	342.42028552	8218.086852	1670598312.669	0	899	2.1814749641	2.1921842214	489.85574556	492.76508916	0.53968178518	737.22226821	20.695581436	-1.1474696737	22.445331573	19.156715241	42.326367295	-71.119376667	2	54308.622863	17.2
5337	2022-12-09	15:05:13.542	342.42029563	8218.087095	1670598313.542	0	899	2.1819819881	2.1934226822	489.85574556	492.96329036	0.57621624258	737.22296304	20.695581436	-1.1733288907	22.445331573	19.157680815	42.326366667	-71.119376667	2	54309.483271	17.2
5338	2022-12-09	15:05:14.413	342.42030571	8218.087337	1670598314.413	0	899	2.1819819881	2.1934226822	489.75413614	492.86103635	0.57621624258	737.21362062	20.695581436	-1.2157557011	22.445331573	19.158367157	42.326366115	-71.119376115	2	54310.330882	17.2
5339	2022-12-09	15:05:15.282	342.42031578	8218.087579	1670598315.283	0	899	2.1801876956	2.1910701318	489.75665279	492.71424126	0.54868780366	737.21914046	20.696192596	-1.2184720339	22.445331573	19.157766077	42.326365	-71.119374628	2	54311.222967	17.2
5340	2022-12-09	15:05:16.138	342.42032567	8218.087816	1670598316.138	0	899	2.1802196816	2.1911023433	489.7245422	492.68195467	0.54869110646	737.22066877	20.697778702	-1.1969999146	22.445331573	19.15527153	42.326365	-71.119373333	2	54312.044467	17.2
5341	2022-12-09	15:05:17.049	342.42033622	8218.088069	1670598317.049	0	899	2.1824129121	2.1928265902	489.7245422	492.55153245	0.52463264774	737.22284865	20.697778702	-1.1665703342	22.445331573	19.15568161	42.326365	-71.119373333	2	54312.986556	17.2
5342	2022-12-09	15:05:17.961	342.42034678	8218.088323	1670598317.962	0	899	2.1824129121	2.1928265902	490.16556931	492.99510544	0.52463264774	737.22419345	20.697778702	-1.1343729496	22.445331573	19.157646179	42.326363544	-71.119370421	2	54313.873786	17.2
5343	2022-12-09	15:05:18.828	342.42035682	8218.088564	1670598318.829	0	899	2.1861058073	2.1967278514	490.16556931	493.04689833	0.53417960134	737.21097428	20.697778702	-1.1421771444	22.445331573	19.156965142	42.326363333	-71.119368688	2	54314.787393	17.2
5344	2022-12-09	15:05:19.677	342.42036664	8218.088799	1670598319.678	0	899	2.1861058073	2.1967278514	489.38528086	492.26202312	0.53417960134	737.22393799	20.697778702	-1.1636707783	22.445331573	19.152965546	42.326363333	-71.119366093	2	54315.672182	17.2
5345	2022-12-09	15:05:20.542	342.42037664	8218.089039	1670598320.542	0	899	2.1847849714	2.1952405857	489.3931578	492.2265405	0.52616613061	737.2153963	20.699693023	-1.1662146793	22.445331573	19.152879601	42.326363333	-71.119364153	2	54316.508364	17.2
5346	2022-12-09	15:05:21.388	342.42038644	8218.089274	1670598321.388	0	899	2.1847919227	2.1952475841	489.67167153	492.50667043	0.52616681749	737.21661377	20.700037003	-1.1701813936	22.445331573	19.152605057	42.326363333	-71.119362769	2	54317.338675	17.2
5347	2022-12-09	15:05:22.246	342.42039637	8218.089513	1670598322.246	0	899	2.1870020185	2.1971951938	489.67167153	492.43263369	0.5125028756	737.20486349	20.700037003	-1.1677236991	22.445331573	19.150973554	42.326363333	-71.119361667	2	54318.2357	17.2
5348	2022-12-09	15:05:23.127	342.42040656	8218.089758	1670598323.127	0	899	2.1870020185	2.1971951938	489.53479249	492.29498288	0.5125028756	737.20119532	20.700037003	-1.1832241373	22.445331573	19.150444031	42.326363333	-71.119361667	2	54319.106106	17.2
5349	2022-12-09	15:05:23.997	342.42041664	8218.089999	1670598323.998	0	899	2.1888100732	2.1991092217	489.53479249	492.32140135	0.51738040384	737.21880497	20.700037003	-1.2061945524	22.445331573	19.154665157	42.326363333	-71.119361667	2	54319.977978	17.2
5350	2022-12-09	15:05:24.842	342.42042641	8218.090234	1670598324.842	0	899	2.1888100732	2.1991092217	489.21977266	492.00458831	0.51738040384	737.23455811	20.700037003	-1.2076174021	22.445331573	19.155845642	42.326363333	-71.119361667	2	54320.836216	17.2
5351	2022-12-09	15:05:25.703	342.42043638	8218.090473	1670598325.703	0	899	2.1868278402	2.1972088599	489.22594436	492.03550165	0.52194426575	737.21298966	20.701537416	-1.1515657783	22.445331573	19.154682084	42.326362233	-71.119360566	2	54321.660377	17.2
5352	2022-12-09	15:05:26.578	342.4204465	8218.090716	1670598326.578	0	899	2.1868369974	2.1972180785	489.14741932	491.9565305	0.5219451625	737.20134366	20.701990128	-1.1542281828	22.445331573	19.155523692	42.326361667	-71.11936	2	54322.540966	17.2
5353	2022-12-09	15:05:27.404	342.42045606	8218.090946	1670598327.404	0	899	2.1874247319	2.197608894	489.14741932	491.90245141	0.51195330716	737.21100702	20.701990128	-1.1360006332	22.445331573	19.157646179	42.326362316	-71.11936	2	54323.38978	17.2
5354	2022-12-09	15:05:28.253	342.4204659	8218.091182	1670598328.254	0	899	2.1874247319	2.197608894	489.87637884	492.63551666	0.51195330716	737.2147617	20.701990128	-1.1324542974	22.445331573	19.15686193	42.326363333	-71.11936039	2	54324.233981	17.2
5355	2022-12-09	15:05:29.114	342.42047586	8218.091421	1670598329.114	0	899	2.1886879085	2.1993935001	489.87662191	492.77549776	0.5377286671	737.20709835	20.702049142	-1.1437185537	22.445331573	19.155202866	42.32636345	-71.119361667	2	54325.07002	17.2
5356	2022-12-09	15:05:29.977	342.42048586	8218.091661	1670598329.978	0	899	2.1887318148	2.1994377097	490.16480164	493.06540683	0.53773309307	737.21520996	20.704217911	-1.1343729496	22.445331573	19.158006668	42.32636487	-71.119361667	2	54325.922091	17.2
5357	2022-12-09	15:05:30.871	342.42049619	8218.091909	1670598330.871	0	899	2.1916243787	2.2021842909	490.16480164	493.02203529	0.52973919095	737.21366872	20.704217911	-1.1534197883	22.445331573	19.155345917	42.326366359	-71.119361667	2	54326.815631	17.2
5358	2022-12-09	15:05:31.729	342.42050612	8218.092147	1670598331.729	0	899	2.1916243787	2.2021842909	490.13466414	492.99172212	0.52973919095	737.2145313	20.704217911	-1.1541527873	22.445331573	19.154582977	42.326366667	-71.119362847	2	54327.707983	17.2
5359	2022-12-09	15:05:32.598	342.42051618	8218.092388	1670598332.598	0	899	2.1931407178	2.2043480038	490.13466414	493.16496178	0.56166291769	737.20701953	20.704217911	-1.1300936527	22.445331573	19.156394933	42.326366667	-71.119364262	2	54328.557022	17.2
5360	2022-12-09	15:05:33.461	342.42052618	8218.092628	1670598333.462	0	899	2.1931407178	2.2043480038	490.34224428	493.3738253	0.56166291769	737.20800781	20.704217911	-1.1522772312	22.445331573	19.150085449	42.326366667	-71.119365658	2	54329.39479	17.2
5361	2022-12-09	15:05:34.325	342.42053618	8218.092868	1670598334.326	0	899	2.192969808	2.2036361296	490.34224428	493.22757044	0.53472470166	737.19962457	20.704217911	-1.2099996403	22.445331573	19.143395392	42.326366667	-71.119367087	2	54330.252427	17.2
5362	2022-12-09	15:05:35.198	342.42054628	8218.093111	1670598335.199	0	899	2.1930129022	2.2036795199	490.31656869	493.20176717	0.5347290131	737.20735057	20.706342419	-1.1399565596	22.445331573	19.153654376	42.326366667	-71.119368511	2	54331.106515	17.2
5363	2022-12-09	15:05:36.045	342.42055608	8218.093346	1670598336.045	0	899	2.1939878618	2.2051891135	490.31699443	493.34561428	0.56114638623	737.19922239	20.706445694	-1.2837829977	22.445331573	19.151832795	42.326366667	-71.119369969	2	54331.981386	17.2
5364	2022-12-09	15:05:36.927	342.4205663	8218.093591	1670598336.928	0	899	2.1939878618	2.2051891135	489.56739993	492.59138964	0.56114638623	737.19390788	20.706445694	-1.3589784775	22.445331573	19.149939442	42.326365267	-71.1193714	2	54332.839806	17.2
5365	2022-12-09	15:05:37.862	342.42057712	8218.093851	1670598337.863	0	899	2.1965240271	2.2073512224	489.56739993	492.48692365	0.54187608266	737.20716787	20.706445694	-1.1716904277	22.445331573	19.141319856	42.326363629	-71.119373038	2	54333.82265	17.2
5366	2022-12-09	15:05:38.756	342.42058747	8218.094099	1670598338.757	0	899	2.1965240271	2.2073512224	489.96039356	492.88226089	0.54187608266	737.21343994	20.706445694	-1.1734366417	22.445331573	19.136039734	42.326363333	-71.119374494	2	54334.696651	17.2
5367	2022-12-09	15:05:39.683	342.42059818	8218.094356	1670598339.683	0	899	2.1953323215	2.2055421531	489.96039356	492.71699215	0.51139758006	737.21431505	20.706445694	-1.167669852	22.445331573	19.145481766	42.326362301	-71.119376033	2	54335.619532	17.2
5368	2022-12-09	15:05:40.566	342.42060841	8218.094602	1670598340.567	0	899	2.1953484088	2.205558346	489.7308436	492.48615904	0.51139911769	737.20509429	20.707237938	-1.3427666039	22.445331573	19.135208054	42.326360815	-71.11937837	2	54336.511022	17.2
5369	2022-12-09	15:05:41.469	342.42061885	8218.094853	1670598341.469	0	899	2.1988518168	2.2099472537	489.73637749	492.726169	0.55464864156	737.19532746	20.708581924	-1.6438286304	22.445331573	19.111192703	42.32636	-71.11938066	2	54337.396172	17.2
5370	2022-12-09	15:05:42.355	342.42062912	8218.095099	1670598342.356	0	899	2.1988518168	2.2099472537	489.2728564	492.25981816	0.55464864156	737.19449196	20.708581924	-1.4454057706	22.445331573	19.11302156	42.326359552	-71.119382115	2	54338.268908	17.2
5371	2022-12-09	15:05:43.240	342.42063936	8218.095345	1670598343.241	0	899	2.1997426534	2.2099382596	489.2728564	492.01623102	0.5096691719	737.19792125	20.708581924	-1.4643771001	22.445331573	19.113737106	42.326358018	-71.119383649	2	54339.189379	17.2
5372	2022-12-09	15:05:44.145	342.42064984	8218.095596	1670598344.146	0	899	2.1997426534	2.2099382596	490.51967578	493.27004137	0.5096691719	737.20346898	20.708581924	-1.5899759476	22.445331573	19.122952531	42.326356667	-71.11938516	2	54340.096096	17.2
5373	2022-12-09	15:05:44.996	342.42065968	8218.095832	1670598344.996	0	899	2.2008362639	2.2118915888	490.52092269	493.50197326	0.55215769278	737.2121865	20.708884271	-1.5376431153	22.445331573	19.125747681	42.326356667	-71.119386578	2	54340.946947	17.2
5374	2022-12-09	15:05:45.868	342.42066977	8218.096074	1670598345.868	0	899	2.2008723536	2.2119279345	490.27780375	493.25739698	0.55216140791	737.20078141	20.71065712	-1.2108727694	22.445331573	19.124517441	42.326355299	-71.119388034	2	54341.820641	17.2
5375	2022-12-09	15:05:46.724	342.42067969	8218.096312	1670598346.725	0	899	2.1973969924	2.2082911593	490.27780375	493.21849766	0.54499578634	737.20803287	20.71065712	-1.4391754471	22.445331573	19.134303731	42.326355	-71.119389448	2	54342.668639	17.2
5376	2022-12-09	15:05:47.628	342.42069014	8218.096563	1670598347.628	0	899	2.1973969924	2.2082911593	490.32841916	493.26941667	0.54499578634	737.19110107	20.71065712	-1.476180315	22.445331573	19.141441345	42.326354068	-71.11939	2	54343.559172	17.2
5377	2022-12-09	15:05:48.582	342.42070119	8218.096829	1670598348.583	0	899	2.1990346622	2.2101639059	490.32841916	493.33070539	0.55628407269	737.20865939	20.71065712	-1.1996731877	22.445331573	19.149810892	42.326353333	-71.11939	2	54344.486124	17.2
5378	2022-12-09	15:05:49.480	342.42071159	8218.097078	1670598349.481	0	899	2.1990346622	2.2101639059	490.78310221	493.78817247	0.55628407269	737.2100248	20.71065712	-1.1338340344	22.445331573	19.146677333	42.326353333	-71.11939	2	54345.385684	17.2
5379	2022-12-09	15:05:50.344	342.42072157	8218.097318	1670598350.344	0	899	2.2016185828	2.2124233022	490.79089452	493.70486707	0.53951152399	737.20127778	20.712545572	-1.1566966038	22.445331573	19.152290054	42.326352874	-71.11939	2	54346.275598	17.2
5380	2022-12-09	15:05:51.213	342.42073163	8218.097559	1670598351.213	0	899	2.2016254928	2.2124302602	490.47751174	493.38962741	0.5395122188	737.20043258	20.712884903	-1.186932188	22.445331573	19.15306733	42.326351667	-71.11939	2	54347.110454	17.2
5381	2022-12-09	15:05:52.130	342.42074225	8218.097814	1670598352.13	0	899	2.2043829606	2.215288034	490.47751174	493.41300955	0.54381833178	737.20096654	20.712884903	-1.1963100883	22.445331573	19.152960139	42.32635164	-71.119389974	2	54348.015756	17.2
5382	2022-12-09	15:05:53.025	342.4207526	8218.098063	1670598353.025	0	899	2.2043829606	2.215288034	490.54274446	493.47863269	0.54381833178	737.2054981	20.712884903	-1.1900473746	22.445331573	19.156487294	42.326350074	-71.119388407	2	54348.955882	17.2
5383	2022-12-09	15:05:53.861	342.42076229	8218.098295	1670598353.862	0	899	2.2035863621	2.2143569907	490.54274446	493.44344956	0.53733962545	737.21539468	20.712884903	-1.3116147897	22.445331573	19.145054344	42.326348751	-71.119387085	2	54349.749293	17.2
5384	2022-12-09	15:05:54.706	342.42077206	8218.098529	1670598354.706	0	899	2.2036127585	2.2143835693	490.1512236	493.04962787	0.53734226655	737.21069093	20.71417998	-1.452757173	22.445331573	19.137569301	42.326348333	-71.119386667	2	54350.617521	17.2
5385	2022-12-09	15:05:55.515	342.42078142	8218.098754	1670598355.515	0	899	2.2046865286	2.2164825547	490.15494151	493.32801376	0.58793167852	737.20929642	20.715082169	-1.337571017	22.445331573	19.153686523	42.326348333	-71.119386667	2	54351.431579	17.2
5386	2022-12-09	15:05:56.318	342.42079072	8218.098977	1670598356.318	0	899	2.2046865286	2.2164825547	490.60209173	493.77805866	0.58793167852	737.2228337	20.715082169	-1.1652984619	22.445331573	19.153686523	42.326348333	-71.119386667	2	54352.219538	17.2
5387	2022-12-09	15:05:57.173	342.42080061	8218.099215	1670598357.173	0	899	2.2047781821	2.2156160373	490.60209173	493.51969414	0.54038626155	737.21185747	20.715082169	-1.1674003901	22.445331573	19.153650713	42.32634816	-71.119386667	2	54353.104089	17.2
5388	2022-12-09	15:05:58.010	342.42081031	8218.099447	1670598358.011	0	899	2.2047781821	2.2156160373	490.94579065	493.86543704	0.54038626155	737.20545202	20.715082169	-1.1806479124	22.445331573	19.152975095	42.326346862	-71.119386667	2	54353.8829	17.2
5389	2022-12-09	15:05:58.950	342.42082119	8218.099709	1670598358.951	0	899	2.2076376881	2.2184775869	490.94579065	493.86220178	0.53979099534	737.21103087	20.715082169	-1.1689525464	22.445331573	19.144038598	42.326346667	-71.119388092	2	54354.855042	17.2
5390	2022-12-09	15:05:59.813	342.42083118	8218.099948	1670598359.814	0	899	2.2076535145	2.218493523	491.0633327	493.9804507	0.53979258319	737.21131503	20.715857234	-1.1689094289	22.445331573	19.132544056	42.326345492	-71.119388333	2	54355.704568	17.2
5391	2022-12-09	15:06:00.677	342.42084118	8218.100188	1670598360.678	0	899	2.2073481446	2.2185023356	491.06832242	494.07052442	0.55543551238	737.20621354	20.717065811	-1.1652768242	22.445331573	19.154450524	42.326345	-71.119388333	2	54356.578512	17.2
5392	2022-12-09	15:06:01.571	342.42085152	8218.100436	1670598361.571	0	899	2.2073481446	2.2185023356	490.40364344	493.40178185	0.55543551238	737.21661054	20.717065811	-1.1451629471	22.445331573	19.156788251	42.326344164	-71.119389169	2	54357.501551	17.2
5393	2022-12-09	15:06:02.421	342.42086135	8218.100673	1670598362.421	0	899	2.20868844	2.2201318581	490.40364344	493.47773884	0.56941965364	737.21006037	20.717065811	-1.1343729496	22.445331573	19.155487061	42.326342763	-71.11939285	2	54358.342007	17.2
5394	2022-12-09	15:06:03.338	342.42087197	8218.100927	1670598363.338	0	899	2.20868844	2.2201318581	489.9157204	492.98675726	0.56941965364	737.20839423	20.717065811	-1.1343729496	22.445331573	19.148740238	42.32634055	-71.119400566	2	54359.223291	17.17767094
5395	2022-12-09	15:06:04.207	342.42088203	8218.101169	1670598364.207	0	899	2.211355465	2.2216013191	489.91728127	492.66330978	0.50949215379	737.21364245	20.717444755	-1.1346424336	22.445331573	19.143524246	42.326336207	-71.119409482	2	54360.137864	17.1
5396	2022-12-09	15:06:05.098	342.42089235	8218.101416	1670598365.099	0	899	2.2113945291	2.2216406389	491.04675912	493.79913852	0.50949584688	737.22745054	20.71935463	-1.1360006332	22.445331573	19.157646179	42.32633332	-71.11941668	2	54361.004137	17.1
5397	2022-12-09	15:06:05.980	342.42090255	8218.101661	1670598365.98	0	899	2.2108485096	2.221702164	491.04675912	493.96322934	0.53969153141	737.22270314	20.71935463	-1.1699550097	22.445331573	19.15098549	42.326330283	-71.119419717	2	54361.915202	17.1
5398	2022-12-09	15:06:06.869	342.42091285	8218.101908	1670598366.87	0	899	2.2108485096	2.221702164	490.57680949	493.49048854	0.53969153141	737.21203613	20.71935463	-1.3801487684	22.445331573	19.109752655	42.326328651	-71.119421349	2	54362.809619	17.1
5399	2022-12-09	15:06:07.727	342.42092278	8218.102147	1670598367.728	0	899	2.2107676363	2.2212124647	490.57680949	493.38073303	0.51947740229	737.22076699	20.71935463	-1.1962562184	22.445331573	19.147241529	42.326327252	-71.119421667	2	54363.648544	17.1
5400	2022-12-09	15:06:08.532	342.42093208	8218.10237	1670598368.532	0	899	2.2107676363	2.2212124647	490.58046498	493.38440942	0.51947740229	737.22637939	20.71935463	-1.2287769318	22.445331573	19.153326035	42.326326667	-71.119421667	2	54364.457084	17.1
5401	2022-12-09	15:06:09.414	342.42094229	8218.102615	1670598369.414	0	899	2.212437216	2.2241414264	490.58046498	493.72049394	0.58134665437	737.21899657	20.71935463	-1.1608681955	22.445331573	19.155328751	42.326326106	-71.119422227	2	54365.336475	17.1
5402	2022-12-09	15:06:10.283	342.42095236	8218.102857	1670598370.284	0	899	2.2124533661	2.2241576973	490.89842316	494.04049673	0.58134839568	737.21325562	20.720143842	-1.1311177015	22.445331573	19.156468739	42.326325	-71.119423619	2	54366.171665	17.1
5403	2022-12-09	15:06:11.180	342.42096274	8218.103106	1670598371.181	0	899	2.2146035795	2.225574896	490.90410846	493.84636931	0.54459291418	737.21739591	20.721521378	-1.1367336591	22.445331573	19.155336292	42.326325	-71.119425	2	54367.093204	17.1
5404	2022-12-09	15:06:12.053	342.42097285	8218.103348	1670598372.054	0	899	2.2146035795	2.225574896	490.29426657	493.2328723	0.54459291418	737.2244873	20.721521378	-1.16855371	22.445331573	19.152244568	42.326325	-71.119425	2	54367.940777	17.1
5405	2022-12-09	15:06:12.944	342.42098315	8218.103596	1670598372.944	0	899	2.2171925434	2.2281512404	490.29426657	493.2260578	0.5433375327	737.22034864	20.721521378	-1.4061480942	22.445331573	19.141928629	42.326323524	-71.119425	2	54368.885684	17.1
5406	2022-12-09	15:06:13.846	342.4209936	8218.103846	1670598373.847	0	899	2.2171925434	2.2281512404	490.90583572	493.84128392	0.5433375327	737.22045898	20.721521378	-1.5168716908	22.445331573	19.137121201	42.326322025	-71.119425	2	54369.78501	17.1
5407	2022-12-09	15:06:14.759	342.42100416	8218.1041	1670598374.759	0	899	2.2180122349	2.2285819194	490.90700348	493.73710467	0.52394883243	737.21669582	20.721804322	-1.4414175354	22.445331573	19.148102855	42.32632056	-71.119425	2	54370.664115	17.1
5408	2022-12-09	15:06:15.621	342.42101414	8218.104339	1670598375.622	0	899	2.2180502554	2.2286201958	489.89488776	492.71917404	0.52395251781	737.224227	20.723657608	-1.1509513642	22.445331573	19.15084561	42.32632	-71.119425896	2	54371.537815	17.1
5409	2022-12-09	15:06:16.460	342.42102385	8218.104572	1670598376.461	0	899	2.2188563076	2.2298158556	489.89488776	492.82231958	0.54297408036	737.21674433	20.723657608	-1.1311177015	22.445331573	19.157646179	42.326319364	-71.11942603	2	54372.381818	17.1
5410	2022-12-09	15:06:17.312	342.4210337	8218.104809	1670598377.312	0	899	2.2188563076	2.2298158556	490.47061028	493.4014824	0.54297408036	737.21306039	20.723657608	-1.1732642437	22.445331573	19.155013457	42.326318333	-71.119424641	2	54373.215563	17.1
5411	2022-12-09	15:06:18.240	342.42104444	8218.105067	1670598378.24	0	899	2.2206222053	2.2313420986	490.47061028	493.3350458	0.53073748294	737.22029245	20.723657608	-1.3038107149	22.445331573	19.143466368	42.326318333	-71.119423333	2	54374.173996	17.1
5412	2022-12-09	15:06:19.158	342.42105508	8218.105322	1670598379.159	0	899	2.2206222053	2.2313420986	490.69202259	493.5577512	0.53073748294	737.23106819	20.723657608	-1.4615314007	22.445331573	19.118034363	42.326318333	-71.119423333	2	54375.05511	17.1
5413	2022-12-09	15:06:20.019	342.42106505	8218.105561	1670598380.02	0	899	2.216637104	2.2279189126	490.69908451	493.72065984	0.55941589654	737.23496918	20.725369422	-1.4706613291	22.445331573	19.115148734	42.326318333	-71.119423333	2	54375.917836	17.1
5414	2022-12-09	15:06:20.868	342.42107487	8218.105797	1670598380.869	0	899	2.2166458055	2.2279276766	491.07624029	494.10014293	0.55941679765	737.22920561	20.725793839	-1.4729249477	22.445331573	19.114433289	42.326318333	-71.119422052	2	54376.768537	17.1
5415	2022-12-09	15:06:21.780	342.42108543	8218.10605	1670598381.781	0	899	2.2208947245	2.23245457	491.07624029	494.16879573	0.5720379665	737.23981764	20.725793839	-1.2173293995	22.445331573	19.147329747	42.326319566	-71.119420434	2	54377.739414	17.1
5416	2022-12-09	15:06:22.673	342.42109575	8218.106298	1670598382.673	0	899	2.2208947245	2.23245457	490.888573	493.9799466	0.5720379665	737.24110948	20.725793839	-1.1343729496	22.445331573	19.158006668	42.32632104	-71.11941896	2	54378.623923	17.1
5417	2022-12-09	15:06:23.529	342.42110567	8218.106536	1670598383.53	0	899	2.2219130366	2.2325718766	490.888573	493.73744763	0.52742407459	737.24449835	20.725793839	-1.1615580234	22.445331573	19.157639219	42.326321667	-71.119417593	2	54379.444019	17.1
5418	2022-12-09	15:06:24.384	342.42111557	8218.106774	1670598384.385	0	899	2.2219130366	2.2325718766	490.90423178	493.7531973	0.52742407459	737.22998047	20.725793839	-1.1897132397	22.445331573	19.155126572	42.326321667	-71.119416667	2	54380.287815	17.1
5419	2022-12-09	15:06:25.279	342.42112591	8218.107022	1670598385.279	0	899	2.2240360572	2.2350511962	490.91038171	493.85190312	0.54444994733	737.2347978	20.727283945	-1.3225340646	22.445331573	19.148622664	42.326321667	-71.1194163	2	54381.219736	17.1
5420	2022-12-09	15:06:26.135	342.42113583	8218.10726	1670598386.136	0	899	2.2240512316	2.2350664768	490.95934749	493.90117058	0.54445147166	737.23918344	20.728021622	-1.316605534	22.445331573	19.149576339	42.326321667	-71.119414858	2	54382.084906	17.1
5421	2022-12-09	15:06:27.075	342.42114671	8218.107521	1670598387.076	0	899	2.2234782849	2.2338184872	490.95934749	493.72142528	0.51137160666	737.24647896	20.728021622	-1.1669800116	22.445331573	19.15506829	42.326321667	-71.119413381	2	54382.971698	17.1
5422	2022-12-09	15:06:27.944	342.42115677	8218.107762	1670598387.945	0	899	2.2234782849	2.2338184872	490.94642345	493.70842854	0.51137160666	737.24163818	20.728021622	-1.1652984619	22.445331573	19.154045105	42.326323161	-71.119411839	2	54383.896368	17.1
5423	2022-12-09	15:06:28.796	342.42116662	8218.107999	1670598388.796	0	899	2.2280572627	2.2394411871	490.94642345	493.98126199	0.56157503578	737.23780146	20.728021622	-1.2152382641	22.445331573	19.14326573	42.326323333	-71.119410447	2	54384.732039	17.1
5424	2022-12-09	15:06:29.654	342.42117656	8218.108237	1670598389.655	0	899	2.2280764171	2.2394604796	490.64589476	493.67888631	0.56157701685	737.23793727	20.728951094	-1.3386489082	22.445331573	19.142946483	42.326323333	-71.119409012	2	54385.593082	17.1
5425	2022-12-09	15:06:30.479	342.4211861	8218.108466	1670598390.479	0	899	2.2272122319	2.2385519793	490.65125027	493.67362914	0.55961797311	737.23464703	20.730249405	-1.4875738621	22.445331573	19.147563934	42.326323333	-71.119407667	2	54386.399623	17.1
5426	2022-12-09	15:06:31.296	342.42119556	8218.108693	1670598391.296	0	899	2.2272122319	2.2385519793	491.63925784	494.66772278	0.55961797311	737.23501405	20.730249405	-1.4266176926	22.445331573	19.148670563	42.326323007	-71.119406341	2	54387.195652	17.1
5427	2022-12-09	15:06:32.150	342.42120544	8218.108931	1670598392.15	0	899	2.2320681731	2.2433828724	491.63925784	494.65444522	0.55717942275	737.24606546	20.730249405	-1.1701813936	22.445331573	19.153326035	42.326321667	-71.119405	2	54388.105948	17.1
5428	2022-12-09	15:06:33.030	342.42121564	8218.109175	1670598393.031	0	899	2.2320681731	2.2433828724	491.08563875	494.09743083	0.55717942275	737.24311475	20.730249405	-1.2020338276	22.445331573	19.148925933	42.326321667	-71.119405	2	54388.924721	17.1
5429	2022-12-09	15:06:33.894	342.42122563	8218.109415	1670598393.894	0	899	2.2318103994	2.2438075216	491.08563875	494.27965406	0.59067275205	737.24991027	20.730249405	-1.3822398991	22.445331573	19.127791348	42.326321667	-71.119405	2	54389.83547	17.1
5430	2022-12-09	15:06:34.740	342.42123542	8218.10965	1670598394.74	0	899	2.2318126689	2.2438098084	490.81045041	494.00267724	0.59067299853	737.25809706	20.730359349	-1.2468104473	22.445331573	19.150486018	42.326321667	-71.119405	2	54390.682446	17.1
5431	2022-12-09	15:06:35.608	342.42124547	8218.109891	1670598395.609	0	899	2.2282524265	2.2399821524	490.8185597	493.9445982	0.57849386905	737.2477417	20.7323246	-1.1327453852	22.445331573	19.157646179	42.326321667	-71.119404115	2	54391.531068	17.1
5432	2022-12-09	15:06:36.463	342.42125536	8218.110129	1670598396.463	0	899	2.2282524265	2.2399821524	490.98637817	494.11348551	0.57849386905	737.24783305	20.7323246	-1.1327453852	22.445331573	19.157646179	42.326321667	-71.119402684	2	54392.389706	17.1
5433	2022-12-09	15:06:37.410	342.42126632	8218.110392	1670598397.41	0	899	2.2309897438	2.242133574	490.98637817	493.95347574	0.54907094121	737.24552907	20.7323246	-1.1597794847	22.445331573	19.155471802	42.326321083	-71.119401667	2	54393.350239	17.1
5434	2022-12-09	15:06:38.309	342.42127674	8218.110642	1670598398.31	0	899	2.2309897438	2.242133574	490.8276831	493.79382165	0.54907094121	737.2479434	20.7323246	-1.1377145431	22.445331573	19.154747211	42.326320381	-71.119401286	2	54394.228542	17.1
5435	2022-12-09	15:06:39.183	342.42128684	8218.110884	1670598399.183	0	899	2.2321568175	2.2430707546	490.8276831	493.73104842	0.53751913009	737.24938965	20.7323246	-1.1311177015	22.445331573	19.154045105	42.326321667	-71.119399797	2	54395.121531	17.1
5436	2022-12-09	15:06:40.052	342.42129691	8218.111126	1670598400.053	0	899	2.232201255	2.2431154989	490.59589606	493.49791416	0.53752352125	737.2567365	20.734476999	-1.1540772939	22.445331573	19.156416331	42.326321667	-71.11939841	2	54395.954067	17.1
5437	2022-12-09	15:06:40.926	342.42130701	8218.111368	1670598400.926	0	899	2.2334771301	2.2451536119	490.59645872	493.69959966	0.57454149955	737.2475012	20.734613419	-1.1460468303	22.445331573	19.157138572	42.326323111	-71.119398333	2	54396.866597	17.1
5438	2022-12-09	15:06:41.769	342.42131677	8218.111603	1670598401.769	0	899	2.2334771301	2.2451536119	491.45518283	494.5637554	0.57454149955	737.24566529	20.734613419	-1.1376283169	22.445331573	19.157646179	42.326323333	-71.119397191	2	54397.685167	17.1
5439	2022-12-09	15:06:42.615	342.42132657	8218.111838	1670598402.616	0	899	2.2342017297	2.2463516274	491.45518283	494.68888347	0.59751710128	737.25180438	20.734613419	-1.1559529099	22.445331573	19.154727506	42.326324185	-71.119396667	2	54398.510848	17.1
5440	2022-12-09	15:06:43.483	342.42133662	8218.112079	1670598403.484	0	899	2.2342017297	2.2463516274	491.09954382	494.33090441	0.59751710128	737.25658412	20.734613419	-1.181553442	22.445331573	19.151773213	42.326325662	-71.119396667	2	54399.397436	17.1
5441	2022-12-09	15:06:44.401	342.42134723	8218.112334	1670598404.401	0	899	2.2330920699	2.2443926739	491.09954382	494.10628445	0.55623494121	737.24876919	20.734613419	-1.2108727694	22.445331573	19.157287598	42.326327221	-71.119396112	2	54400.332705	17.1
5442	2022-12-09	15:06:45.315	342.42135781	8218.112588	1670598405.315	0	899	2.2331353152	2.2444362283	491.06612694	494.07268702	0.55623936155	737.25678379	20.736707207	-1.1454647701	22.445331573	19.155522833	42.3263287	-71.119398301	2	54401.220085	17.144017094
5443	2022-12-09	15:06:46.153	342.42136751	8218.11282	1670598406.153	0	899	2.2355900349	2.2463989908	491.06630216	493.93868729	0.53156001433	737.24731284	20.736749649	-1.1375852002	22.445331573	19.155667539	42.326330525	-71.119410875	2	54402.104956	17.3
5444	2022-12-09	15:06:46.996	342.42137727	8218.113054	1670598406.996	0	899	2.2355900349	2.2463989908	490.26249428	493.13017771	0.53156001433	737.24845512	20.736749649	-1.1616119336	22.445331573	19.152912317	42.326334621	-71.119417702	2	54402.924198	17.3
5445	2022-12-09	15:06:47.822	342.42138683	8218.113284	1670598407.822	0	899	2.2354316984	2.2460373874	490.26249428	493.07639582	0.52164777897	737.24340699	20.736749649	-1.2539246927	22.445331573	19.144505974	42.326335	-71.119428479	2	54403.760936	17.376093591
5446	2022-12-09	15:06:48.742	342.42139748	8218.113539	1670598408.742	0	899	2.2354316984	2.2460373874	491.01442176	493.83263905	0.52164777897	737.23188711	20.736749649	-1.3876294529	22.445331573	19.131427828	42.326336143	-71.119437381	2	54404.685686	17.4
5447	2022-12-09	15:06:49.621	342.42140766	8218.113784	1670598409.622	0	899	2.2365501049	2.2479549254	491.01838042	494.0476819	0.56047508284	737.25440181	20.737708629	-1.1690064945	22.445331573	19.144301017	42.326337627	-71.11944	2	54405.576375	17.4
5448	2022-12-09	15:06:50.490	342.42141772	8218.114025	1670598410.491	0	899	2.2365763512	2.2479813607	490.98028967	494.00937083	0.56047778193	737.25627813	20.738977432	-1.1652984619	22.445331573	19.153326035	42.326338333	-71.11944	2	54406.446746	17.4
5449	2022-12-09	15:06:51.351	342.42142767	8218.114264	1670598411.351	0	899	2.2381344241	2.2493733331	490.98028967	493.96312943	0.55197329591	737.24356746	20.738977432	-1.1554354903	22.445331573	19.136305285	42.326338333	-71.11944	2	54407.285851	17.4
5450	2022-12-09	15:06:52.178	342.42143726	8218.114494	1670598412.179	0	899	2.2381344241	2.2493733331	491.25208024	494.2365712	0.55197329591	737.24443246	20.738977432	-1.2437167941	22.445331573	19.111944148	42.326338333	-71.11944	2	54408.085174	17.4
5451	2022-12-09	15:06:53.059	342.42144745	8218.114739	1670598413.06	0	899	2.2392830524	2.2504372361	491.25208024	494.21252809	0.54755322675	737.24683749	20.738977432	-1.5268639445	22.445331573	19.116498947	42.326338333	-71.11944	2	54409.010368	17.4
5452	2022-12-09	15:06:53.974	342.42145804	8218.114993	1670598413.975	0	899	2.2392830524	2.2504372361	491.13307744	494.09280814	0.54755322675	737.23336974	20.738977432	-1.651880648	22.445331573	19.099428707	42.326338333	-71.11944	2	54409.872762	17.4
5453	2022-12-09	15:06:54.823	342.42146787	8218.115229	1670598414.824	0	899	2.2410718378	2.2536412937	491.13307744	494.46612111	0.6161509759	737.24103147	20.738977432	-1.6812646389	22.445331573	19.095348358	42.326339583	-71.11944	2	54410.75	17.4
5454	2022-12-09	15:06:55.721	342.42147826	8218.115478	1670598415.722	0	899	2.2411084173	2.253678163	491.50557269	494.84116676	0.61615510298	737.23644615	20.740742197	-1.5976399081	22.445331573	19.117670173	42.32634	-71.11944	2	54411.672098	17.4
5455	2022-12-09	15:06:56.595	342.42148837	8218.115721	1670598416.595	0	899	2.242867032	2.2541319074	491.50761199	494.49423963	0.55208064364	737.22595215	20.741235733	-1.6666158438	22.445331573	19.121274948	42.326340853	-71.11944	2	54412.511606	17.4
5456	2022-12-09	15:06:57.453	342.4214983	8218.115959	1670598417.453	0	899	2.242867032	2.2541319074	490.91857805	493.90162645	0.55208064364	737.23598657	20.741235733	-1.3512605863	22.445331573	19.1457589	42.326341667	-71.11944	2	54413.36087	17.4
5457	2022-12-09	15:06:58.354	342.42150873	8218.116209	1670598418.354	0	899	2.2425403958	2.253536955	490.91857805	493.83092554	0.53907300671	737.21594157	20.741235733	-1.2173833847	22.445331573	19.149364471	42.326341667	-71.11944	2	54414.295005	17.4
5458	2022-12-09	15:06:59.234	342.42151892	8218.116454	1670598419.235	0	899	2.2425403958	2.253536955	491.42364464	494.3389884	0.53907300671	737.23410256	20.741235733	-1.4181452492	22.445331573	19.150258146	42.3263419	-71.11944	2	54415.139706	17.4
5459	2022-12-09	15:07:00.095	342.42152889	8218.116693	1670598420.096	0	899	2.2447514955	2.2565033756	491.42726087	494.5400205	0.5753429831	737.22716921	20.742111042	-1.3270828763	22.445331573	19.153353508	42.326343333	-71.11944	2	54416.040191	17.4
5460	2022-12-09	15:07:00.953	342.42153882	8218.116932	1670598420.954	0	899	2.2447783078	2.2565303862	490.83048688	493.93948181	0.57534580325	737.21643026	20.743402481	-1.1287678006	22.445331573	19.154267444	42.326343333	-71.11944	2	54416.861244	17.4
5461	2022-12-09	15:07:01.858	342.42154928	8218.117183	1670598421.858	0	899	2.2436452162	2.2545668247	490.83048688	493.72101957	0.53515421019	737.21896706	20.743402481	-1.1278623343	22.445331573	19.152965546	42.326343333	-71.11944	2	54417.810897	17.4
5462	2022-12-09	15:07:02.802	342.42156021	8218.117445	1670598422.802	0	899	2.2436452162	2.2545668247	491.39711208	494.29098167	0.53515421019	737.22305278	20.743402481	-1.4406306199	22.445331573	19.153852071	42.326343333	-71.119438795	2	54418.722903	17.4
5463	2022-12-09	15:07:03.637	342.42156987	8218.117677	1670598423.637	0	899	2.2461212295	2.2578596206	491.39711208	494.50420618	0.5743373952	737.22549742	20.743402481	-1.5033006929	22.549230361	19.142176028	42.326344223	-71.119437444	2	54419.533531	17.4
5464	2022-12-09	15:07:04.542	342.42158036	8218.117929	1670598424.543	0	899	2.2461212295	2.2578596206	491.43254409	494.53986222	0.5743373952	737.22507704	20.743402481	-1.4957121611	22.694358826	19.125597	42.326345	-71.119435908	2	54420.45531	17.4
5465	2022-12-09	15:07:05.414	342.42159045	8218.118171	1670598425.415	0	899	2.2444818218	2.2556173808	491.43643671	494.38619003	0.54538356435	737.2265144	20.744344686	-1.3965653813	22.590460038	19.135963642	42.326345565	-71.119433871	2	54421.338756	17.4
5466	2022-12-09	15:07:06.273	342.42160039	8218.118409	1670598426.274	0	899	2.2445091425	2.2556448929	490.88546235	493.83192336	0.5453862887	737.22480016	20.745660782	-1.219657699	22.445331573	19.149499893	42.326346961	-71.119431078	2	54422.176471	17.4
5467	2022-12-09	15:07:07.157	342.42161061	8218.118655	1670598427.157	0	899	2.246362533	2.2577580505	490.88546235	493.8982388	0.55758631751	737.22517001	20.745660782	-1.1278623343	22.694358826	19.157287598	42.326348499	-71.119428168	2	54423.099198	17.4
5468	2022-12-09	15:07:08.068	342.42162116	8218.118908	1670598428.068	0	899	2.246362533	2.2577580505	491.82109867	494.83961752	0.55758631751	737.22888669	20.745660782	-1.1301044005	22.672919393	19.157070514	42.326350021	-71.119426646	2	54424.012397	17.4
5469	2022-12-09	15:07:08.910	342.4216309	8218.119142	1670598428.91	0	899	2.245191325	2.2561437843	491.82109867	494.72365277	0.53629077573	737.23217773	20.745660782	-1.1539047956	22.445331573	19.154766083	42.32635147	-71.119425196	2	54424.882231	17.4
5470	2022-12-09	15:07:09.753	342.42164066	8218.119376	1670598429.753	0	899	2.2452242612	2.2561769474	491.28165664	494.18104471	0.53629400428	737.23906258	20.747246888	-1.1377468496	22.445331573	19.156564447	42.326351667	-71.119422638	2	54425.708455	17.4
5471	2022-12-09	15:07:10.644	342.42165098	8218.119624	1670598430.645	0	899	2.2495081836	2.2605330555	491.28418081	494.19714873	0.53878828687	737.243177	20.747858047	-1.1343837684	22.527790929	19.157284579	42.326351667	-71.119420679	2	54426.592593	17.4
5472	2022-12-09	15:07:11.573	342.42166174	8218.119882	1670598431.574	0	899	2.2495081836	2.2605330555	492.07137651	494.98901195	0.53878828687	737.23766766	20.747858047	-1.1311823753	22.694358826	19.157784872	42.326352525	-71.119419142	2	54427.514793	17.4
5473	2022-12-09	15:07:12.430	342.42167164	8218.120119	1670598432.43	0	899	2.2493632584	2.2610814576	492.07137651	495.17289455	0.57253247555	737.22424316	20.747858047	-1.1343729496	22.694358826	19.146842957	42.326353333	-71.119417753	2	54428.348325	17.4
5474	2022-12-09	15:07:13.335	342.42168213	8218.120371	1670598433.336	0	899	2.2493632584	2.2610814576	491.77515991	494.8748109	0.57253247555	737.2250726	20.747858047	-1.1319153451	22.506351496	19.154999032	42.326353333	-71.119416272	2	54429.236593	17.4
5475	2022-12-09	15:07:14.194	342.42169206	8218.120609	1670598434.194	0	899	2.2491109922	2.2602976728	491.77515991	494.73440196	0.54675285206	737.22408876	20.747858047	-1.137800759	22.547581174	19.157794195	42.326353541	-71.119415	2	54430.124411	17.4
5476	2022-12-09	15:07:15.072	342.42170222	8218.120853	1670598435.072	0	899	2.2491468991	2.260333832	492.06122958	495.02221256	0.54675643426	737.23547848	20.749584211	-1.218019266	22.694358826	19.157449508	42.32635492	-71.119415	2	54430.951932	17.4
5477	2022-12-09	15:07:15.990	342.42171286	8218.121109	1670598435.991	0	899	2.2506947329	2.2621966169	492.06330459	495.10565545	0.56168663189	737.22888184	20.750085831	-1.2385427952	22.694358826	19.157287598	42.326355	-71.119415	2	54431.92735	17.4
5478	2022-12-09	15:07:16.851	342.42172281	8218.121348	1670598436.851	0	899	2.2506947329	2.2621966169	491.49575378	494.53459555	0.56168663189	737.22414898	20.750085831	-1.1541419637	22.503053122	19.145033729	42.326356321	-71.119415	2	54432.792793	17.4
5479	2022-12-09	15:07:17.726	342.42173295	8218.121591	1670598437.727	0	899	2.2505525842	2.2623575227	491.49575378	494.61494862	0.57644508913	737.23823921	20.750085831	-1.1708604942	22.694358826	19.137337413	42.326356667	-71.119415	2	54433.659763	17.4
5480	2022-12-09	15:07:18.561	342.4217426	8218.121823	1670598438.561	0	899	2.2505525842	2.2623575227	491.54234219	494.66183269	0.57644508913	737.23956339	20.750085831	-1.204362154	22.694358826	19.154766083	42.326357459	-71.119415	2	54434.475219	17.4
5481	2022-12-09	15:07:19.403	342.42175235	8218.122056	1670598439.403	0	899	2.25406698	2.2645595789	491.54234219	494.31037877	0.51186422202	737.24127399	20.750085831	-1.267140008	22.694358826	19.147954903	42.326358333	-71.119414496	2	54435.302302	17.4
5482	2022-12-09	15:07:20.252	342.42176218	8218.122292	1670598440.252	0	899	2.2540973159	2.2645901142	491.61900833	494.38749202	0.51186704911	737.2376523	20.751540973	-1.2421323069	22.694358826	19.148563044	42.326358333	-71.119413333	2	54436.162393	17.4
5483	2022-12-09	15:07:21.135	342.42177241	8218.122538	1670598441.136	0	899	2.254701009	2.2655027042	491.62207545	494.47139584	0.52672361515	737.22988831	20.752283096	-1.1719384249	22.694358826	19.151654262	42.326358333	-71.119413333	2	54437.092937	17.4
5484	2022-12-09	15:07:22.055	342.42178304	8218.122793	1670598442.055	0	899	2.254701009	2.2655027042	491.31075111	494.15826714	0.52672361515	737.22981798	20.752283096	-1.1715827146	22.694358826	19.151556495	42.326358333	-71.119413333	2	54437.947026	17.4
5485	2022-12-09	15:07:22.977	342.42179373	8218.123049	1670598442.978	0	899	2.256419402	2.2680308865	491.31075111	494.36963751	0.5655802525	737.24255048	20.752283096	-1.1376283169	22.694358826	19.156206131	42.326358333	-71.119413333	2	54438.909664	17.4
5486	2022-12-09	15:07:23.846	342.42180378	8218.123291	1670598443.847	0	899	2.256419402	2.2680308865	492.02808151	495.091434	0.5655802525	737.22350427	20.752283096	-1.1693621519	22.694358826	19.154070305	42.326358333	-71.119413333	2	54439.738679	17.4
5487	2022-12-09	15:07:24.688	342.42181353	8218.123525	1670598444.689	0	899	2.2555309617	2.266417712	492.02808151	494.90117372	0.53065682987	737.22265625	20.752283096	-1.1750643253	22.694358826	19.153686523	42.326359276	-71.119413333	2	54440.565566	17.4
5488	2022-12-09	15:07:25.565	342.42182368	8218.123768	1670598445.566	0	899	2.2555698546	2.26645687	491.52872155	494.39891828	0.53066058509	737.21882114	20.754147498	-1.165783489	22.694358826	19.153686523	42.32636	-71.119413333	2	54441.481522	17.4
5489	2022-12-09	15:07:26.417	342.42183353	8218.124005	1670598446.417	0	899	2.2573432671	2.2691171853	491.53047529	494.632315	0.57321763666	737.23063852	20.754571915	-1.1678099522	22.694358826	19.15216024	42.32636	-71.119413333	2	54442.352498	17.4
5490	2022-12-09	15:07:27.282	342.42184355	8218.124245	1670598447.283	0	899	2.2573432671	2.2691171853	491.44058606	494.54185852	0.57321763666	737.2132152	20.754571915	-1.1879885631	22.694358826	19.152488734	42.326360313	-71.11941302	2	54443.188025	17.4
5491	2022-12-09	15:07:28.147	342.42185355	8218.124485	1670598448.147	0	899	2.2593179358	2.2711415582	491.44058606	494.55224006	0.57512441493	737.22674843	20.754571915	-1.1262347698	22.694358826	19.154766083	42.326361667	-71.119411667	2	54444.089744	17.4
5492	2022-12-09	15:07:28.967	342.42186306	8218.124713	1670598448.968	0	899	2.2593179358	2.2711415582	491.65294182	494.76594039	0.57512441493	737.21765137	20.754571915	-1.1262347698	22.694358826	19.154766083	42.326361667	-71.119411667	2	54444.899408	17.4
5493	2022-12-09	15:07:29.822	342.42187294	8218.124951	1670598449.822	0	899	2.2601206047	2.2714908358	491.65562488	494.64807834	0.5529855173	737.22397154	20.75522107	-1.1328854482	22.694358826	19.153237905	42.326361667	-71.119411667	2	54445.765784	17.4
5494	2022-12-09	15:07:30.638	342.4218824	8218.125177	1670598450.639	0	899	2.2601536029	2.2715240685	491.46797304	494.4593024	0.55298883073	737.21673584	20.756799698	-1.1311177015	22.694358826	19.14396286	42.326361667	-71.119410702	2	54446.578895	17.4
5495	2022-12-09	15:07:31.490	342.42189226	8218.125414	1670598451.491	0	899	2.2616823819	2.2731904385	491.46797304	494.49348951	0.55927012569	737.21860004	20.756799698	-1.3488567783	22.694358826	19.147473796	42.326361667	-71.11941	2	54447.419132	17.4
5496	2022-12-09	15:07:32.361	342.42190233	8218.125656	1670598452.361	0	899	2.2616823819	2.2731904385	491.53842055	494.5643707	0.55927012569	737.22315504	20.756799698	-1.1343729496	22.694358826	19.158367157	42.32636215	-71.11941	2	54448.290289	17.4
5497	2022-12-09	15:07:33.211	342.42191218	8218.125892	1670598453.212	0	899	2.2620421639	2.2746843368	491.53842055	494.86239611	0.61398257432	737.22400549	20.756799698	-1.1376713806	22.694358826	19.158367157	42.326363333	-71.11941	2	54449.156938	17.4
5498	2022-12-09	15:07:34.052	342.4219219	8218.126126	1670598454.052	0	899	2.2620421639	2.2746843368	492.02930871	495.35660384	0.61398257432	737.22213321	20.756799698	-1.1653199804	22.694358826	19.158002538	42.326363333	-71.11941	2	54449.960766	17.4
5499	2022-12-09	15:07:34.948	342.42193228	8218.126375	1670598454.949	0	899	2.2627416863	2.2744938569	492.03580907	495.12769394	0.57080632122	737.21533607	20.758371252	-1.2966102267	22.694358826	19.133591507	42.326363333	-71.11941	2	54450.870804	17.4
5500	2022-12-09	15:07:35.875	342.42194301	8218.126632	1670598455.876	0	899	2.2627547806	2.2745070473	491.67794859	494.7675921	0.57080767688	737.21618652	20.758996964	-1.3475956917	22.694358826	19.124156952	42.326363333	-71.119408724	2	54451.76555	17.4
5501	2022-12-09	15:07:36.739	342.421953	8218.126872	1670598456.739	0	899	2.2616528331	2.2736230583	491.67794859	494.82649121	0.58161997351	737.21208868	20.758996964	-1.1845715622	22.694358826	19.149407772	42.326363333	-71.119407268	2	54452.63909	17.4
5502	2022-12-09	15:07:37.582	342.42196275	8218.127106	1670598457.582	0	899	2.2616528331	2.2736230583	492.23525971	495.38737117	0.58161997351	737.21054946	20.758996964	-1.145486298	22.694358826	19.156761574	42.326363333	-71.119405815	2	54453.510858	17.4
5503	2022-12-09	15:07:38.420	342.42197245	8218.127339	1670598458.42	0	899	2.2656968914	2.2775000496	492.23525971	495.33777592	0.57252609605	737.19596408	20.758996964	-1.1229794025	22.694358826	19.158006668	42.326362724	-71.119404391	2	54454.365365	17.4
5504	2022-12-09	15:07:39.252	342.42198208	8218.12757	1670598459.252	0	899	2.2656968914	2.2775000496	492.56717498	495.67178322	0.57252609605	737.19613951	20.758996964	-1.1359144157	22.694358826	19.155144887	42.326361667	-71.119403333	2	54455.189474	17.4
5505	2022-12-09	15:07:40.151	342.4219925	8218.12782	1670598460.152	0	899	2.2656858279	2.2769919735	492.56765032	495.54140953	0.54854028236	737.19723248	20.759111758	-1.1717228424	22.694358826	19.147527821	42.326361581	-71.119403247	2	54456.051506	17.4
5506	2022-12-09	15:07:41.013	342.42200248	8218.128059	1670598461.014	0	899	2.2657288255	2.2770352741	492.43050527	495.40345979	0.5485445547	737.19641922	20.761163712	-1.1701813936	22.694358826	19.153326035	42.326360185	-71.119401851	2	54456.889213	17.4
5507	2022-12-09	15:07:41.921	342.42201299	8218.128312	1670598461.922	0	899	2.2679800989	2.2793055578	492.43050527	495.40550454	0.5489195697	737.19790265	20.761163712	-1.1709359332	22.694358826	19.153111426	42.326358633	-71.119401667	2	54457.820248	17.4
5508	2022-12-09	15:07:42.770	342.42202281	8218.128547	1670598462.771	0	899	2.2679800989	2.2793055578	492.34984153	495.32435348	0.5489195697	737.19775067	20.761163712	-1.1668829302	22.694358826	19.152327178	42.326358333	-71.119401667	2	54458.655977	17.4
5509	2022-12-09	15:07:43.654	342.42203304	8218.128793	1670598463.655	0	899	2.2695062194	2.281134404	492.34984153	495.40189037	0.56314015679	737.19771712	20.761163712	-1.1511022129	22.694358826	19.156824453	42.326358333	-71.119401667	2	54459.566239	17.4
5510	2022-12-09	15:07:44.562	342.42204355	8218.129045	1670598464.563	0	899	2.2695226617	2.2811509653	492.21491018	495.26613171	0.56314183121	737.20156598	20.761947063	-1.2049441495	22.694358826	19.155350363	42.326357533	-71.119401667	2	54460.480383	17.4
5511	2022-12-09	15:07:45.418	342.42205346	8218.129283	1670598465.419	0	899	2.2700430598	2.2815335185	492.22126576	495.23562609	0.55637289474	737.19613587	20.763483047	-1.2922554016	22.694358826	19.152965546	42.326356667	-71.119401136	2	54461.318413	17.4
5512	2022-12-09	15:07:46.309	342.42206377	8218.129531	1670598466.31	0	899	2.2700430598	2.2815335185	492.17469677	495.18877191	0.55637289474	737.19201256	20.763483047	-1.2312884362	22.694358826	19.154568426	42.326356314	-71.1194	2	54462.211483	17.4
5513	2022-12-09	15:07:47.128	342.42207324	8218.129758	1670598467.128	0	899	2.2707684144	2.2818484504	492.17469677	495.08007448	0.53642601428	737.19262695	20.763483047	-1.1278623343	22.694358826	19.157287598	42.32635501	-71.1194	2	54462.994258	17.4
5514	2022-12-09	15:07:47.983	342.42208314	8218.129995	1670598467.983	0	899	2.2707684144	2.2818484504	492.97668776	495.88679974	0.53642601428	737.18926881	20.763483047	-1.1410991601	22.694358826	19.153256953	42.326355	-71.1194	2	54463.921824	17.4
5515	2022-12-09	15:07:48.938	342.4220942	8218.130261	1670598468.939	0	899	2.270016347	2.2814380674	492.97668776	495.9776305	0.55306770233	737.19137513	20.763483047	-1.173285774	22.694358826	19.153191825	42.326356369	-71.119401369	2	54464.821561	17.4
5516	2022-12-09	15:07:49.881	342.42210512	8218.130523	1670598469.882	0	899	2.2700374347	2.281459305	492.49597646	495.49400443	0.55306981096	737.19247861	20.7644875	-1.1667643825	22.694358826	19.156769683	42.326356667	-71.119403026	2	54465.815418	17.4
5517	2022-12-09	15:07:50.744	342.4221151	8218.130762	1670598470.745	0	899	2.2714882621	2.2833107044	492.5007885	495.60211953	0.57200213031	737.20129395	20.765649796	-1.1984228275	22.694358826	19.151064437	42.326357806	-71.119403333	2	54466.683432	17.4
5518	2022-12-09	15:07:51.589	342.42212488	8218.130997	1670598471.59	0	899	2.2714882621	2.2833107044	492.00077775	495.09896015	0.57200213031	737.19997421	20.765649796	-1.3104075517	22.694358826	19.138584478	42.326357445	-71.119403333	2	54467.533062	17.4
5519	2022-12-09	15:07:52.459	342.42213494	8218.131239	1670598472.459	0	899	2.272370656	2.2838627423	492.00077775	495.01112513	0.55588420331	737.18930761	20.765649796	-1.4829603797	22.694358826	19.125000758	42.326356667	-71.119403333	2	54468.404339	17.4
5520	2022-12-09	15:07:53.341	342.42214515	8218.131484	1670598473.341	0	899	2.272370656	2.2838627423	491.9688569	494.97900897	0.55588420331	737.19171143	20.765649796	-1.5591906309	22.694358826	19.152244568	42.326356667	-71.119403333	2	54469.274162	17.4
5521	2022-12-09	15:07:54.186	342.42215493	8218.131718	1670598474.186	0	899	2.2756855673	2.2865537201	491.9688569	494.81126665	0.52508520541	737.19806515	20.765649796	-1.5242984729	22.694358826	19.15236871	42.326356667	-71.119403162	2	54470.10283	17.4
5522	2022-12-09	15:07:55.092	342.42216543	8218.13197	1670598475.093	0	899	2.275704819	2.2865731017	493.08482679	495.93369414	0.52508702851	737.18533184	20.766564514	-1.1472217381	22.694358826	19.155017095	42.326356667	-71.119401736	2	54470.958491	17.4
5523	2022-12-09	15:07:55.963	342.42217551	8218.132212	1670598475.964	0	899	2.2750153221	2.286977985	493.09026946	496.2273041	0.57785827339	737.18845959	20.767877579	-1.1410560703	22.694358826	19.157180167	42.326356667	-71.119401667	2	54471.883547	17.4
5524	2022-12-09	15:07:56.805	342.42218525	8218.132446	1670598476.806	0	899	2.2750153221	2.286977985	492.37310948	495.50558156	0.57785827339	737.18843776	20.767877579	-1.1425112486	22.694358826	19.157287598	42.326356667	-71.119400515	2	54472.690858	17.4
5525	2022-12-09	15:07:57.604	342.42219449	8218.132668	1670598477.604	0	899	2.2750274572	2.2865260322	492.37310948	495.38391392	0.55555022143	737.17080062	20.767877579	-1.1394715428	22.694358826	19.154821459	42.326357504	-71.119399163	2	54473.502137	17.4
5526	2022-12-09	15:07:58.447	342.42220426	8218.132902	1670598478.448	0	899	2.2750274572	2.2865260322	491.72819239	494.73505323	0.55555022143	737.17812363	20.767877579	-1.1717335965	22.694358826	19.150790398	42.326357692	-71.119398333	2	54474.384537	17.4
5527	2022-12-09	15:07:59.369	342.42221493	8218.133158	1670598479.37	0	899	2.2765266585	2.2875214038	491.72819239	494.60127436	0.53097669947	737.18067821	20.767877579	-1.188085556	22.694358826	19.151165009	42.32635718	-71.119398333	2	54475.307767	17.4
5528	2022-12-09	15:08:00.296	342.42222566	8218.133416	1670598480.297	0	899	2.276542445	2.287537298	492.63426289	495.51264711	0.53097821066	737.18512529	20.768627381	-1.1835151903	22.694358826	19.149901055	42.326358333	-71.119398333	2	54476.207969	17.4
5529	2022-12-09	15:08:01.144	342.42223547	8218.133651	1670598481.145	0	899	2.2778175234	2.28923786	492.64000437	495.6282536	0.55111653222	737.18578778	20.770013809	-1.1828360826	22.694358826	19.133562151	42.326358388	-71.119398278	2	54477.033033	17.4
5530	2022-12-09	15:08:01.990	342.42224525	8218.133886	1670598481.99	0	899	2.2778175234	2.28923786	492.52641538	495.51397561	0.55111653222	737.18262123	20.770013809	-1.1837846396	22.694358826	19.126150131	42.326359798	-71.119396869	2	54477.878879	17.4
5531	2022-12-09	15:08:02.846	342.42225517	8218.134124	1670598482.847	0	899	2.2783465546	2.2891681249	492.52641538	495.35652504	0.52223749946	737.17067653	20.770013809	-1.1521478386	22.694358826	19.139861555	42.32636	-71.119396667	2	54478.773922	17.4
5532	2022-12-09	15:08:03.737	342.42226549	8218.134372	1670598483.738	0	899	2.2783465546	2.2891681249	492.96183067	495.79444227	0.52223749946	737.17586169	20.770013809	-1.1327453852	22.694358826	19.155487061	42.32636	-71.119395621	2	54479.627669	17.4
5533	2022-12-09	15:08:04.594	342.42227539	8218.134609	1670598484.594	0	899	2.278271577	2.2900396481	492.96183067	496.04256327	0.56769848992	737.18686459	20.770013809	-1.1311715983	22.694358826	19.133550404	42.32636	-71.119395	2	54480.478444	17.4
5534	2022-12-09	15:08:05.437	342.42228516	8218.134844	1670598485.438	0	899	2.278314297	2.2900826799	492.7380496	495.81740753	0.56770285888	737.19170415	20.772041308	-1.4509354625	22.694358826	19.100431291	42.32636	-71.119395	2	54481.337864	17.4
5535	2022-12-09	15:08:06.282	342.42229494	8218.135079	1670598486.283	0	899	2.2795235007	2.2902344752	492.7392584	495.54017827	0.51665958474	737.17803349	20.772333145	-1.4778079987	22.694358826	19.115873337	42.32636	-71.119394714	2	54482.171399	17.4
5536	2022-12-09	15:08:07.164	342.42230514	8218.135323	1670598487.164	0	899	2.2795235007	2.2902344752	492.60644287	495.40660777	0.51665958474	737.18126714	20.772333145	-1.5120317707	22.694358826	19.11133026	42.32636	-71.119393333	2	54483.087653	17.4
5537	2022-12-09	15:08:08.029	342.42231516	8218.135564	1670598488.03	0	899	2.2835591492	2.2950067236	492.60644287	495.59408383	0.55104234095	737.17802055	20.772333145	-1.4980188877	22.694358826	19.118447323	42.32636	-71.119393333	2	54483.903864	17.4
5538	2022-12-09	15:08:08.926	342.42232553	8218.135813	1670598488.926	0	899	2.2835591492	2.2950067236	492.97286064	495.96272392	0.55104234095	737.17465513	20.772333145	-1.4336996489	22.694358826	19.129360894	42.326358586	-71.119393333	2	54484.848291	17.4
5539	2022-12-09	15:08:09.770	342.42233531	8218.136047	1670598489.771	0	899	2.2840579828	2.2954508241	492.97750719	495.95243796	0.54830159873	737.16739154	20.773454414	-1.2029177164	22.694358826	19.147022007	42.326358333	-71.119393333	2	54485.662582	17.4
5540	2022-12-09	15:08:10.614	342.42234507	8218.136282	1670598490.614	0	899	2.2840813564	2.2954743624	492.55768617	495.53009604	0.54830390165	737.16363	20.774560928	-1.2304046154	22.694358826	19.146842957	42.326358333	-71.119393333	2	54486.518162	17.4
5541	2022-12-09	15:08:11.467	342.42235495	8218.136519	1670598491.468	0	899	2.2842424465	2.2961462318	492.55768617	495.66328295	0.57271821637	737.17476993	20.774560928	-1.2830500287	22.694358826	19.151250599	42.326358333	-71.119393333	2	54487.397436	17.4
5542	2022-12-09	15:08:12.351	342.42236517	8218.136764	1670598492.351	0	899	2.2842424465	2.2961462318	492.80554019	495.9126997	0.57271821637	737.17935565	20.774560928	-1.3317933769	22.694358826	19.156958144	42.326358333	-71.119393333	2	54488.260287	17.4
5543	2022-12-09	15:08:13.237	342.42237544	8218.137011	1670598493.238	0	899	2.2850209752	2.2963300856	492.80554019	495.75630879	0.54406348817	737.17933827	20.774560928	-1.1294900179	22.694358826	19.157287598	42.326358137	-71.119393137	2	54489.11789	17.4
5544	2022-12-09	15:08:14.190	342.42238646	8218.137275	1670598494.19	0	899	2.2850209752	2.2963300856	493.15645893	496.10932872	0.54406348817	737.17423678	20.774560928	-1.1406572031	22.694358826	19.147403793	42.326356667	-71.119391667	2	54490.099099	17.4
5545	2022-12-09	15:08:15.049	342.42239641	8218.137514	1670598495.05	0	899	2.2832827559	2.294695484	493.15645893	496.13868301	0.54943947925	737.19158936	20.774560928	-1.1408835649	22.694358826	19.147203445	42.326356667	-71.119391667	2	54490.95996	17.4
5546	2022-12-09	15:08:15.920	342.42240648	8218.137756	1670598495.92	0	899	2.2833298074	2.2947428676	493.71741497	496.70305668	0.5494441263	737.17013327	20.776789116	-1.2866609854	22.694358826	19.13738828	42.326355343	-71.11939299	2	54491.794258	17.4
5547	2022-12-09	15:08:16.822	342.42241693	8218.138006	1670598496.823	0	899	2.2877452924	2.3004264085	493.71766659	497.02900561	0.6089821875	737.17471778	20.776849747	-1.2175881515	22.694358826	19.145515758	42.326353796	-71.119393333	2	54492.722689	17.4
5548	2022-12-09	15:08:17.719	342.4224273	8218.138255	1670598497.719	0	899	2.2877452924	2.3004264085	492.84927757	496.15479235	0.6089821875	737.19171143	20.776849747	-1.1652984619	22.694358826	19.151525497	42.326353333	-71.119393333	2	54493.643585	17.4
5549	2022-12-09	15:08:18.576	342.42243723	8218.138494	1670598498.577	0	899	2.2877982548	2.2992553884	492.84927757	495.83534094	0.55048338971	737.17943649	20.776849747	-1.1695023001	22.694358826	19.151477801	42.326353333	-71.119393333	2	54494.508509	17.4
5550	2022-12-09	15:08:19.513	342.42244808	8218.138754	1670598499.514	0	899	2.2878146109	2.2992718602	493.07345983	496.06089029	0.55048500502	737.16779777	20.777622791	-1.2273540623	22.694358826	19.151062972	42.326354024	-71.119393333	2	54495.414498	17.4
5551	2022-12-09	15:08:20.365	342.42245794	8218.138991	1670598500.366	0	899	2.2909286562	2.3029888212	493.07974244	496.22031431	0.57851799792	737.17532126	20.779138565	-1.1757865592	22.694358826	19.15372942	42.326355402	-71.119393333	2	54496.241042	17.375895765
5552	2022-12-09	15:08:21.236	342.42246801	8218.139232	1670598501.236	0	899	2.2909286562	2.3029888212	493.60697804	496.75090803	0.57851799792	737.15930701	20.779138565	-1.1311177015	22.694358826	19.155845642	42.326356936	-71.119393333	2	54497.161321	17.3
5553	2022-12-09	15:08:22.092	342.42247792	8218.13947	1670598502.092	0	899	2.2927065592	2.3053590847	493.60697804	496.90294607	0.60630911292	737.15489793	20.779138565	-1.3515300759	22.694358826	19.130891156	42.326358281	-71.119393333	2	54497.968868	17.3
5554	2022-12-09	15:08:22.954	342.42248791	8218.13971	1670598502.955	0	899	2.2927065592	2.3053590847	492.77979257	496.07023722	0.60630911292	737.14931948	20.779138565	-1.390669233	22.694358826	19.127669732	42.326359698	-71.119393333	2	54498.81854	17.3
5555	2022-12-09	15:08:23.859	342.42249838	8218.139961	1670598503.86	0	899	2.2941656947	2.3056000691	492.77979257	495.75121911	0.54787802963	737.14847186	20.779138565	-1.1689633778	22.694358826	19.155644347	42.326361284	-71.119393333	2	54499.770299	17.3
5556	2022-12-09	15:08:24.744	342.42250862	8218.140207	1670598504.745	0	899	2.2941815603	2.3056160463	492.71282097	495.68385216	0.54787958476	737.16602573	20.779886347	-1.1327453852	22.694358826	19.157527444	42.326361667	-71.119393333	2	54500.63148	17.3
5557	2022-12-09	15:08:25.668	342.42251932	8218.140464	1670598505.669	0	899	2.2921812102	2.3040437211	492.7190772	495.8041745	0.56877613262	737.17158357	20.781396866	-1.1327453852	22.694358826	19.157287598	42.326361667	-71.119394282	2	54501.569444	17.3
5558	2022-12-09	15:08:26.569	342.42252973	8218.140714	1670598506.569	0	899	2.2921812102	2.3040437211	492.78163049	495.86711945	0.56877613262	737.15419623	20.781396866	-1.1511561981	22.694358826	19.138956967	42.326361667	-71.119395	2	54502.475598	17.3
5559	2022-12-09	15:08:27.421	342.42253959	8218.14095	1670598507.421	0	899	2.2936732693	2.3049792913	492.78163049	495.72031043	0.54187392545	737.1589792	20.781396866	-1.1695777707	22.694358826	19.143013329	42.32636219	-71.119395	2	54503.31405	17.3
5560	2022-12-09	15:08:28.250	342.42254919	8218.141181	1670598508.25	0	899	2.2936732693	2.3049792913	493.71870473	496.66297287	0.54187392545	737.16729736	20.781396866	-1.1913409233	22.694358826	19.157287598	42.326363333	-71.119395	2	54504.157895	17.3
5561	2022-12-09	15:08:29.098	342.42255902	8218.141416	1670598509.099	0	899	2.295905511	2.3075220974	493.71870473	496.74098986	0.55614509866	737.16216798	20.781396866	-1.1619569024	22.694358826	19.157287598	42.326363333	-71.119395	2	54504.970335	17.3
5562	2022-12-09	15:08:30.012	342.42256958	8218.14167	1670598510.012	0	899	2.2959217962	2.307538499	493.10784955	496.12640419	0.5561467178	737.15950224	20.782163847	-1.153624597	22.694358826	19.155450733	42.326364879	-71.119395	2	54505.927445	17.3
5563	2022-12-09	15:08:30.865	342.42257946	8218.141907	1670598510.865	0	899	2.2956419126	2.307440802	493.11339867	496.17975328	0.56489277103	737.17276668	20.783502579	-1.3857430859	22.694358826	19.129343917	42.326365	-71.119395	2	54506.761165	17.3
5564	2022-12-09	15:08:31.706	342.42258919	8218.142141	1670598511.706	0	899	2.2956419126	2.307440802	493.61438435	496.68385427	0.56489277103	737.17651003	20.783502579	-1.4989674091	22.694358826	19.117315292	42.326365	-71.119396026	2	54507.615305	17.3
5565	2022-12-09	15:08:32.532	342.42259876	8218.14237	1670598512.533	0	899	2.2970456693	2.3088309027	493.61438435	496.67842222	0.56389924718	737.16342507	20.783502579	-1.3311789857	22.694358826	19.136183316	42.326365	-71.119396667	2	54508.448718	17.255128205
5566	2022-12-09	15:08:33.329	342.42260799	8218.142592	1670598513.33	0	899	2.2970456693	2.3088309027	492.84777842	495.90705771	0.56389924718	737.1699336	20.783502579	-1.1972694555	22.694358826	19.15173523	42.326364596	-71.119396263	2	54509.242116	17.2
5567	2022-12-09	15:08:34.210	342.42261818	8218.142836	1670598514.211	0	899	2.2956394475	2.3072651031	492.84777842	495.86744038	0.55664128293	737.15435791	20.783502579	-1.1278623343	22.694358826	19.155487061	42.326363788	-71.119395	2	54510.136273	17.186372745
5568	2022-12-09	15:08:35.052	342.42262792	8218.14307	1670598515.052	0	899	2.2956427942	2.3072684738	493.51891766	496.54269348	0.55664161601	737.17138146	20.783660219	-1.1278623343	22.694358826	19.155463187	42.326366597	-71.119395	2	54510.978958	17.102104208
5569	2022-12-09	15:08:35.957	342.42263839	8218.143321	1670598515.957	0	899	2.2975572501	2.3103438279	493.5281386	496.85149629	0.61141087907	737.16280986	20.78588295	-1.1310098503	22.694358826	19.153907561	42.32636812	-71.119396453	2	54511.871795	17.1
5570	2022-12-09	15:08:36.786	342.422648	8218.143552	1670598516.787	0	899	2.2975572501	2.3103438279	493.91045897	497.23639116	0.61141087907	737.16599137	20.78588295	-1.1788909688	22.694358826	19.155137435	42.326368333	-71.119398897	2	54512.669216	17.033078394
5571	2022-12-09	15:08:37.707	342.42265865	8218.143808	1670598517.707	0	899	2.2993305917	2.3107481859	493.91045897	496.87764117	0.54585518235	737.17242432	20.78588295	-1.1913409233	22.694358826	19.155845642	42.326366321	-71.119404024	2	54513.603575	17.120715037
5572	2022-12-09	15:08:38.568	342.42266861	8218.144047	1670598518.568	0	899	2.2993305917	2.3107481859	493.05012155	496.01213524	0.54585518235	737.17086489	20.78588295	-1.1539802891	22.694358826	19.155199998	42.326362538	-71.119412411	2	54514.49237	17.24923703
5573	2022-12-09	15:08:39.411	342.42267837	8218.144281	1670598519.411	0	899	2.3007300715	2.3127708475	493.05012155	496.17207893	0.57514496943	737.16800068	20.78588295	-1.5722118616	22.694358826	19.118755341	42.326358277	-71.119422929	2	54515.344689	17.368937876
5574	2022-12-09	15:08:40.257	342.42268817	8218.144516	1670598520.258	0	899	2.3007690959	2.3128101604	493.83700484	496.96396661	0.57514897361	737.15355394	20.787717036	-1.2604892278	22.694358826	19.146457685	42.326354403	-71.119431965	2	54516.179201	17.5
5575	2022-12-09	15:08:41.099	342.42269792	8218.14475	1670598521.1	0	899	2.2988850549	2.3106455156	493.83889246	496.89542333	0.56227201248	737.15561297	20.788171768	-1.1699981382	22.694358826	19.154494595	42.326351797	-71.119433268	2	54516.961003	17.5
5576	2022-12-09	15:08:41.964	342.42270793	8218.14499	1670598521.965	0	899	2.2988850549	2.3106455156	493.62296256	496.67815696	0.56227201248	737.16415102	20.788171768	-1.1371755426	22.694358826	19.145593706	42.326351667	-71.119436218	2	54517.865405	17.5
5577	2022-12-09	15:08:42.854	342.42271822	8218.145237	1670598522.854	0	899	2.2996761809	2.3113005371	493.62296256	496.64172172	0.55560730114	737.15960289	20.788171768	-1.1343729496	22.694358826	19.139640808	42.326351667	-71.119439129	2	54518.738835	17.5
5578	2022-12-09	15:08:43.750	342.4227286	8218.145486	1670598523.751	0	899	2.2996761809	2.3113005371	494.49726555	497.52137154	0.55560730114	737.17218422	20.788171768	-1.1287678456	22.694358826	19.13393685	42.326351667	-71.11944	2	54519.649431	17.5
5579	2022-12-09	15:08:44.630	342.42273877	8218.145731	1670598524.63	0	899	2.3029012683	2.3139256365	494.50098284	497.36484542	0.52633199141	737.17080224	20.789066075	-1.1434059672	22.694358826	19.140504875	42.326351667	-71.11944	2	54520.549339	17.5
5580	2022-12-09	15:08:45.487	342.4227487	8218.145969	1670598525.488	0	899	2.3029309675	2.3139555365	493.9174023	496.77790035	0.52633477753	737.16064453	20.790460587	-1.1701813936	22.694358826	19.154766083	42.326351667	-71.11944	2	54521.397129	17.5
5581	2022-12-09	15:08:46.342	342.42275859	8218.146206	1670598526.342	0	899	2.3037335052	2.3158654028	493.9174023	497.06443232	0.5787231782	737.16975736	20.790460587	-1.1527191472	22.694358826	19.157020417	42.326351667	-71.119439614	2	54522.231644	17.5
5582	2022-12-09	15:08:47.234	342.42276892	8218.146454	1670598527.235	0	899	2.3037335052	2.3158654028	493.72414221	496.86994087	0.5787231782	737.1632743	20.790460587	-1.1698579796	22.694358826	19.157287598	42.326351667	-71.119438333	2	54523.145631	17.5
5583	2022-12-09	15:08:48.085	342.42277876	8218.14669	1670598528.085	0	899	2.3038595473	2.3159830268	493.72414221	496.86758346	0.57829223673	737.17419919	20.790460587	-1.1286384609	22.694358826	19.156313561	42.326351667	-71.119438333	2	54523.970874	17.5
5584	2022-12-09	15:08:48.976	342.42278909	8218.146938	1670598528.977	0	899	2.3038595473	2.3159830268	494.47501339	497.62323528	0.57829223673	737.16951241	20.790460587	-1.1229794025	22.694358826	19.156206131	42.326350181	-71.119438333	2	54524.891417	17.5
5585	2022-12-09	15:08:49.881	342.42279955	8218.147189	1670598529.881	0	899	2.3068194967	2.3172614917	494.47799544	497.185691	0.49781031274	737.16569347	20.791178053	-1.2145483873	22.694358826	19.149828905	42.326348726	-71.119439608	2	54525.764593	17.5
5586	2022-12-09	15:08:50.770	342.42280985	8218.147436	1670598530.771	0	899	2.3068504147	2.3172926074	492.97648454	495.67597296	0.49781305139	737.16173387	20.792627335	-1.1866196323	22.694358826	19.151324683	42.326348333	-71.119441092	2	54526.655137	17.5
5587	2022-12-09	15:08:51.678	342.42282036	8218.147689	1670598531.679	0	899	2.3065805028	2.317620455	492.97648454	495.83099293	0.52623572834	737.16657545	20.792627335	-1.1652984619	22.694358826	19.152965546	42.326347413	-71.119442587	2	54527.552427	17.5
5588	2022-12-09	15:08:52.517	342.42283007	8218.147922	1670598532.518	0	899	2.3065805028	2.317620455	493.65202291	496.5104429	0.52623572834	737.15620513	20.792627335	-1.1710652516	22.694358826	19.15220056	42.326346004	-71.119443996	2	54528.397476	17.5
5589	2022-12-09	15:08:53.352	342.42283973	8218.148154	1670598533.353	0	899	2.3071606348	2.319069498	493.65202291	496.73488416	0.5672989714	737.16026741	20.792627335	-1.1711730815	22.694358826	19.152657717	42.326344549	-71.119445451	2	54529.270661	17.5
5590	2022-12-09	15:08:54.170	342.42284919	8218.148381	1670598534.17	0	899	2.3071606348	2.319069498	493.45920121	496.54085829	0.5672989714	737.14990356	20.792627335	-1.1327453852	22.694358826	19.153686523	42.326343154	-71.119446667	2	54530.107872	17.5
5591	2022-12-09	15:08:55.038	342.42285924	8218.148622	1670598535.038	0	899	2.3101490333	2.3221091696	493.4609147	496.55185688	0.56899565365	737.14647265	20.793040433	-1.1333490073	22.694358826	19.154354272	42.326341748	-71.119446667	2	54530.951409	17.5
5592	2022-12-09	15:08:55.934	342.42286962	8218.148871	1670598535.935	0	899	2.3101878023	2.3221482221	493.82364393	496.91687962	0.56899957318	737.15908268	20.794855118	-1.1469307214	22.694358826	19.157845251	42.326340207	-71.119448127	2	54531.875905	17.5
5593	2022-12-09	15:08:56.842	342.42288013	8218.149123	1670598536.843	0	899	2.3116395048	2.3225318792	493.82364393	496.63861634	0.51810327086	737.16109401	20.794855118	-1.210969752	22.694358826	19.153623657	42.32634	-71.119449629	2	54532.77712	17.5
5594	2022-12-09	15:08:57.766	342.42289081	8218.149379	1670598537.766	0	899	2.3116395048	2.3225318792	493.92044378	496.73596798	0.51810327086	737.14941406	20.794855118	-1.3654998541	22.694358826	19.140001297	42.32634	-71.119451079	2	54533.647168	17.5
5595	2022-12-09	15:08:58.663	342.42290119	8218.149629	1670598538.663	0	899	2.310000939	2.3213601956	493.92044378	496.85885917	0.54058355554	737.15081504	20.794855118	-1.1564271426	22.694358826	19.155546012	42.326339079	-71.119452587	2	54534.55235	17.5
5596	2022-12-09	15:08:59.528	342.4229112	8218.149869	1670598539.528	0	899	2.310000939	2.3213601956	493.74989644	496.68729721	0.54058355554	737.15038375	20.794855118	-1.1311177015	22.694358826	19.158006668	42.326338333	-71.119454078	2	54535.446894	17.5
5597	2022-12-09	15:09:00.332	342.42292051	8218.150092	1670598540.332	0	899	2.3120968504	2.3239584919	493.75807464	496.82279404	0.56386077252	737.14027051	20.796825624	-1.1796239417	22.694358826	19.152939879	42.326337913	-71.11945542	2	54536.252252	17.5
5598	2022-12-09	15:09:01.188	342.42293043	8218.15033	1670598541.189	0	899	2.312105614	2.323967319	493.72535778	496.7898789	0.5638616498	737.14930856	20.797235489	-1.1621185786	22.694358826	19.154747767	42.326336667	-71.119457018	2	54537.105263	17.5
5599	2022-12-09	15:09:02.033	342.42294021	8218.150565	1670598542.034	0	899	2.3148532133	2.3262197789	493.72535778	496.65833726	0.5398013583	737.15197511	20.797235489	-1.1376283169	22.694358826	19.154568906	42.326336667	-71.119459713	2	54537.913876	17.5
5600	2022-12-09	15:09:02.907	342.42295031	8218.150808	1670598542.907	0	899	2.3148532133	2.3262197789	494.17538965	497.11104255	0.5398013583	737.14355752	20.797235489	-1.1342867637	22.694358826	19.153242478	42.326336667	-71.119461372	2	54538.823344	17.5
5601	2022-12-09	15:09:03.755	342.42296013	8218.151043	1670598543.755	0	899	2.3142030991	2.3263413445	494.17656998	497.31263271	0.57641852291	737.13521268	20.797519646	-1.1305787334	22.694358826	19.154119264	42.326336667	-71.119462735	2	54539.640905	17.5
5602	2022-12-09	15:09:04.674	342.42297078	8218.151299	1670598544.675	0	899	2.3142453485	2.3263839069	494.42945892	497.56715015	0.57642284252	737.12969971	20.79949379	-1.1311177015	22.694358826	19.157646179	42.326335738	-71.119464262	2	54540.557394	17.5
5603	2022-12-09	15:09:05.576	342.42298122	8218.151549	1670598545.577	0	899	2.3155288858	2.3268019475	494.42945892	497.34158394	0.53522688573	737.12993253	20.79949379	-1.1919121845	22.694358826	19.149575897	42.326334196	-71.119465804	2	54541.482197	17.5
5604	2022-12-09	15:09:06.426	342.42299104	8218.151785	1670598546.426	0	899	2.3155288858	2.3268019475	493.96261996	496.87199536	0.53522688573	737.13144022	20.79949379	-1.5136163235	22.694358826	19.106870651	42.326332799	-71.119467201	2	54542.320452	17.5
5605	2022-12-09	15:09:07.312	342.4230013	8218.152031	1670598547.312	0	899	2.3146508798	2.3267615701	493.96261996	497.08959537	0.57500612629	737.13477169	20.79949379	-1.2843435205	22.694358826	19.139703321	42.326331373	-71.119468627	2	54543.176282	17.5
5606	2022-12-09	15:09:08.188	342.42301145	8218.152275	1670598548.189	0	899	2.3146508798	2.3267615701	493.77234588	496.89811679	0.57500612629	737.1519165	20.79949379	-1.1652984619	22.694358826	19.153326035	42.32633	-71.11947	2	54544.099906	17.5
5607	2022-12-09	15:09:09.073	342.42302169	8218.152521	1670598549.074	0	899	2.317325998	2.3299947982	493.77234588	497.0385505	0.60067006974	737.15101836	20.79949379	-1.1652984619	22.694358826	19.15228653	42.32633	-71.11947	2	54544.934025	17.5
5608	2022-12-09	15:09:09.943	342.42303175	8218.152762	1670598549.943	0	899	2.3173473415	2.3300163066	493.97868593	497.24626788	0.60067234069	737.14329074	20.800489754	-1.1515011314	22.694358826	19.151885986	42.326328553	-71.119471447	2	54545.868478	17.5
5609	2022-12-09	15:09:10.832	342.42304205	8218.153009	1670598550.833	0	899	2.3189502531	2.3301394971	493.98430747	496.86789097	0.53048642867	737.13361283	20.801843643	-1.4043155877	22.694358826	19.123338283	42.326329523	-71.119475237	2	54546.71402	17.5
5610	2022-12-09	15:09:11.724	342.42305237	8218.153257	1670598551.725	0	899	2.3189502531	2.3301394971	494.74688916	497.63492416	0.53048642867	737.13952637	20.801843643	-1.4924567938	22.694358826	19.1140728	42.32633	-71.11947769	2	54547.61409	17.5
5611	2022-12-09	15:09:12.598	342.42306249	8218.1535	1670598552.599	0	899	2.3185011253	2.3303385995	494.74688916	497.80300852	0.56117132856	737.13877778	20.801843643	-1.2153460853	22.694358826	19.144048602	42.326329191	-71.119478333	2	54548.485167	17.5
5612	2022-12-09	15:09:13.453	342.42307238	8218.153737	1670598553.454	0	899	2.3185011253	2.3303385995	493.69850689	496.74815025	0.56117132856	737.14303609	20.801843643	-1.1522772312	22.694358826	19.155487061	42.326328854	-71.119478854	2	54549.312623	17.5
5613	2022-12-09	15:09:14.309	342.42308228	8218.153975	1670598554.309	0	899	2.3184594769	2.3303990557	493.69850689	496.77453864	0.56599704388	737.15394117	20.801843643	-1.1577314794	22.694358826	19.152250631	42.326330277	-71.119480277	2	54550.165966	17.5
5614	2022-12-09	15:09:15.184	342.42309241	8218.154218	1670598555.184	0	899	2.3184797215	2.3304194475	494.28838814	497.3681063	0.5659990726	737.15712309	20.802787869	-1.3108818231	22.694358826	19.137444553	42.326332079	-71.119481941	2	54551.082401	17.508240081
5615	2022-12-09	15:09:16.039	342.42310231	8218.154456	1670598556.04	0	899	2.3202776852	2.3322309912	494.29372094	497.37458718	0.56620269104	737.15575404	20.804071426	-1.5841983107	22.694358826	19.127528172	42.326336433	-71.119484844	2	54551.953204	17.595320448
5616	2022-12-09	15:09:16.944	342.42311278	8218.154707	1670598556.944	0	899	2.3202776852	2.3322309912	494.31960545	497.40063302	0.56620269104	737.15324796	20.804071426	-1.6308073997	22.694358826	19.121274948	42.326343718	-71.11948641	2	54552.846154	17.6
5617	2022-12-09	15:09:17.796	342.42312264	8218.154943	1670598557.796	0	899	2.321335824	2.333121705	494.31960545	497.35604637	0.55805899373	737.16320477	20.804071426	-1.4828741843	22.694358826	19.141362651	42.3263462	-71.119487866	2	54553.719752	17.6
5618	2022-12-09	15:09:18.661	342.42313266	8218.155184	1670598558.662	0	899	2.321335824	2.333121705	494.06529063	497.10016938	0.55805899373	737.16424641	20.804071426	-1.3682377457	22.694358826	19.100275217	42.326346667	-71.119489311	2	54554.586785	17.6
5619	2022-12-09	15:09:19.499	342.42314235	8218.155416	1670598559.499	0	899	2.3218027134	2.3340850059	494.06529063	497.22750046	0.58132395833	737.15522089	20.804071426	-1.6519669294	22.694358826	19.103990555	42.326346667	-71.11949	2	54555.405825	17.6
5620	2022-12-09	15:09:20.384	342.4231526	8218.155662	1670598560.385	0	899	2.3218235425	2.3341059907	494.23013415	497.39341077	0.58132609907	737.16070193	20.805041522	-1.4525954905	22.694358826	19.117269541	42.326346667	-71.119490472	2	54556.283351	17.6
5621	2022-12-09	15:09:21.240	342.42316251	8218.1559	1670598561.241	0	899	2.3250157268	2.3369507447	494.23561243	497.30512367	0.56419465999	737.16967895	20.806360245	-1.571521973	22.694358826	19.093651437	42.326346939	-71.119491939	2	54557.163327	17.6
5622	2022-12-09	15:09:22.099	342.42317245	8218.156139	1670598562.1	0	899	2.3250157268	2.3369507447	494.64908477	497.72116392	0.56419465999	737.16760052	20.806360245	-1.5624351296	22.694358826	19.12246262	42.326348333	-71.119493371	2	54558.02262	17.6
5623	2022-12-09	15:09:22.947	342.42318226	8218.156374	1670598562.947	0	899	2.3244468151	2.3360266111	494.64908477	497.63036481	0.54761908814	737.17355771	20.806360245	-1.4860432124	22.87412022	19.14014162	42.326348333	-71.119494702	2	54558.820924	17.6
5624	2022-12-09	15:09:23.816	342.42319233	8218.156616	1670598563.817	0	899	2.3244468151	2.3360266111	494.33389101	497.31327136	0.54761908814	737.18200603	20.806360245	-1.3944634547	22.879067781	19.13805997	42.326348333	-71.119495	2	54559.726496	17.6
5625	2022-12-09	15:09:24.697	342.42320252	8218.156861	1670598564.698	0	899	2.3208566419	2.3331992168	494.33945859	497.52026694	0.58439891928	737.17552417	20.807700189	-1.2016565334	22.694358826	19.145682695	42.326348333	-71.119495	2	54560.589067	17.6
5626	2022-12-09	15:09:25.609	342.42321308	8218.157114	1670598565.61	0	899	2.3208789718	2.3332217145	494.34368773	497.52453594	0.58440122739	737.1764494	20.808740616	-1.2416903112	22.694358826	19.154940359	42.326348333	-71.119494166	2	54561.500526	17.6
5627	2022-12-09	15:09:26.434	342.42322262	8218.157343	1670598566.434	0	899	2.3289088896	2.3421593506	494.34368773	497.74695405	0.62498558729	737.17161671	20.808740616	-1.2320321798	22.694358826	19.154405594	42.326348333	-71.119493333	2	54562.360537	17.6
5628	2022-12-09	15:09:27.312	342.42323278	8218.157587	1670598567.312	0	899	2.3289088896	2.3421593506	494.26644944	497.66918402	0.62498558729	737.17020482	20.808740616	-1.169556197	22.694358826	19.154405594	42.326348741	-71.119492519	2	54563.24434	17.6
5629	2022-12-09	15:09:28.240	342.42324353	8218.157845	1670598568.241	0	899	2.3300105886	2.3416080829	494.26644944	497.24284936	0.54714875486	737.17021654	20.808740616	-1.1686292121	22.846084039	19.153528214	42.32635	-71.11949	2	54564.134454	17.6
5630	2022-12-09	15:09:29.102	342.42325351	8218.158084	1670598569.103	0	899	2.3300196028	2.3416171605	494.59981505	497.5782272	0.54714962379	737.16734951	20.809158969	-1.1620000159	22.893910465	19.153585876	42.32635	-71.11948994	2	54565.035815	17.6
5631	2022-12-09	15:09:29.960	342.42326343	8218.158322	1670598569.96	0	899	2.3324493447	2.3434940369	494.60682986	497.44020071	0.52064921635	737.17004395	20.810846329	-1.1360006332	22.694358826	19.155487061	42.32635	-71.119488594	2	54565.843544	17.6
5632	2022-12-09	15:09:30.848	342.42327372	8218.158569	1670598570.849	0	899	2.3324493447	2.3434940369	495.13275227	497.96913588	0.52064921635	737.15707054	20.810846329	-1.1573002623	22.694358826	19.143796302	42.326351267	-71.119488333	2	54566.760252	17.6
5633	2022-12-09	15:09:31.752	342.42328417	8218.15882	1670598571.752	0	899	2.3307864532	2.3427304951	495.13275227	498.20253542	0.56322826564	737.14065572	20.810846329	-1.218504357	22.704253948	19.110806042	42.326351667	-71.119488333	2	54567.636192	17.6
5634	2022-12-09	15:09:32.631	342.42329435	8218.159064	1670598572.632	0	899	2.3307864532	2.3427304951	495.63907666	498.71199898	0.56322826564	737.13997261	20.810846329	-1.1572032362	22.943386078	19.154859543	42.326351667	-71.119488333	2	54568.527778	17.6
5635	2022-12-09	15:09:33.546	342.42330493	8218.159318	1670598573.546	0	899	2.3288260209	2.3403435238	495.63907666	498.60464418	0.5436685044	737.15259112	20.810846329	-1.1357419609	22.943386078	19.154963613	42.326352408	-71.119487592	2	54569.444863	17.6
5636	2022-12-09	15:09:34.401	342.42331484	8218.159556	1670598574.402	0	899	2.3288260209	2.3403435238	495.06599157	498.02813014	0.5436685044	737.16040039	20.810846329	-1.1945961714	22.943386078	19.116233826	42.326353786	-71.119486667	2	54570.271617	17.6
5637	2022-12-09	15:09:35.256	342.42332473	8218.159794	1670598575.257	0	899	2.332412771	2.343797708	495.0721576	497.99569647	0.53661889632	737.16383453	20.812328149	-1.1710544951	22.943386078	19.141999403	42.326355	-71.119486667	2	54571.148504	17.585149573
5638	2022-12-09	15:09:36.125	342.42333479	8218.160035	1670598576.126	0	899	2.3324321518	2.3438172224	494.45270725	497.37259812	0.53662072674	737.15970839	20.8132267	-1.1392560005	22.943386078	19.15656662	42.326355117	-71.119486783	2	54572.069971	17.5
5639	2022-12-09	15:09:36.953	342.42334437	8218.160265	1670598576.954	0	899	2.332343871	2.3448907136	494.45270725	497.6710105	0.59110862777	737.15551758	20.8132267	-1.1392560005	22.943386078	19.15656662	42.326356458	-71.119488124	2	54572.874636	17.5
5640	2022-12-09	15:09:37.815	342.42335435	8218.160504	1670598577.816	0	899	2.332343871	2.3448907136	495.18190796	498.40495745	0.59110862777	737.14907332	20.8132267	-1.1745900429	22.943386078	19.148038889	42.326356667	-71.119488333	2	54573.733734	17.5
5641	2022-12-09	15:09:38.671	342.42336425	8218.160742	1670598578.671	0	899	2.3321836114	2.3443917656	495.18190796	498.31807535	0.57527469683	737.15557134	20.8132267	-1.1723480114	22.943386078	19.151372808	42.326356667	-71.119488333	2	54574.599186	17.5
5642	2022-12-09	15:09:39.569	342.42337464	8218.160991	1670598579.569	0	899	2.3321944428	2.344402677	495.0865527	498.22212218	0.5752757936	737.17382812	20.813728926	-1.1577530468	22.943386078	19.154160721	42.326355838	-71.119489162	2	54575.497041	17.5
5643	2022-12-09	15:09:40.447	342.4233848	8218.161235	1670598580.447	0	899	2.3343666603	2.3452057104	495.09347927	497.87449171	0.51058227488	737.18769968	20.815393448	-1.1327238264	22.943386078	19.156922334	42.326355	-71.11949	2	54576.352153	17.5
5644	2022-12-09	15:09:41.332	342.42339505	8218.161481	1670598581.332	0	899	2.3343666603	2.3452057104	495.03929742	497.82000552	0.51058227488	737.17081638	20.815393448	-1.1311177015	22.943386078	19.15656662	42.326354635	-71.11949	2	54577.218717	17.5
5645	2022-12-09	15:09:42.154	342.42340456	8218.161709	1670598582.154	0	899	2.3338938346	2.3454199906	495.03929742	497.9970608	0.54289935434	737.18283546	20.815393448	-1.1676913895	22.943386078	19.152832435	42.326353202	-71.11949	2	54578.079079	17.5
5646	2022-12-09	15:09:43.023	342.42341462	8218.161951	1670598583.023	0	899	2.3338938346	2.3454199906	494.93686832	497.89401969	0.54289935434	737.17993568	20.815393448	-1.190252162	22.943386078	19.150676727	42.326351752	-71.11949	2	54578.948949	17.5
5647	2022-12-09	15:09:43.888	342.42342463	8218.162191	1670598583.888	0	899	2.3368709332	2.3492954323	494.93686832	498.12068908	0.58424729367	737.16589355	20.815393448	-1.1734366417	22.943386078	19.152965546	42.326351667	-71.119491279	2	54579.767201	17.5
5648	2022-12-09	15:09:44.736	342.42343444	8218.162427	1670598584.736	0	899	2.3368791702	2.3493037312	494.91137104	498.09503243	0.58424813905	737.17116238	20.815774614	-1.193141012	22.943386078	19.153278578	42.326350613	-71.119491667	2	54580.631966	17.5
5649	2022-12-09	15:09:45.561	342.42344399	8218.162656	1670598585.561	0	899	2.3377639259	2.3494388677	494.92019518	497.9104943	0.54896673801	737.17572183	20.817895889	-1.3280638022	22.943386078	19.145898983	42.32635	-71.119491667	2	54581.454111	17.5
5650	2022-12-09	15:09:46.428	342.42345404	8218.162897	1670598586.429	0	899	2.3377639259	2.3494388677	494.41367501	497.40091374	0.54896673801	737.18286739	20.817895889	-1.4615314007	22.943386078	19.139640808	42.32635	-71.119491146	2	54582.312303	17.5
5651	2022-12-09	15:09:47.319	342.42346435	8218.163144	1670598587.32	0	899	2.3382439185	2.3495502133	494.41367501	497.30589925	0.53160741362	737.18522917	20.817895889	-1.3032070327	22.943386078	19.147883283	42.32635	-71.11949	2	54583.237237	17.5
5652	2022-12-09	15:09:48.153	342.42347399	8218.163376	1670598588.153	0	899	2.3382439185	2.3495502133	494.30837846	497.19998674	0.53160741362	737.19168434	20.817895889	-1.1307619826	22.943386078	19.156645402	42.32635	-71.119489881	2	54584.071142	17.5
5653	2022-12-09	15:09:49.022	342.42348405	8218.163617	1670598589.022	0	899	2.3396866101	2.3516114123	494.30837846	497.35645705	0.5601973862	737.18804932	20.817895889	-1.1311177015	22.943386078	19.15656662	42.32635	-71.11948843	2	54584.941884	17.5
5654	2022-12-09	15:09:49.960	342.42349492	8218.163878	1670598589.961	0	899	2.339728798	2.3516539039	494.46070315	497.50974374	0.56020153287	737.18230797	20.819845781	-1.4402209694	22.943386078	19.122692336	42.32635	-71.119488333	2	54585.843062	17.5
5655	2022-12-09	15:09:50.855	342.42350528	8218.164127	1670598590.856	0	899	2.342117594	2.353844777	494.46173125	497.45705835	0.55039101596	737.18104119	20.820093155	-1.2825002623	22.943386078	19.139972459	42.326348798	-71.119487132	2	54586.720907	17.5
5656	2022-12-09	15:09:51.720	342.42351529	8218.164367	1670598591.721	0	899	2.342117594	2.353844777	494.90058372	497.89856928	0.55039101596	737.17828612	20.820093155	-1.1353862507	22.943386078	19.155969784	42.326348333	-71.11948563	2	54587.621795	17.5
5657	2022-12-09	15:09:52.553	342.42352493	8218.164598	1670598592.554	0	899	2.3424147513	2.3538465666	494.90058372	497.8226122	0.53652813662	737.18475342	20.820093155	-1.1246070862	22.943386078	19.15656662	42.326348333	-71.119485	2	54588.451461	17.5
5658	2022-12-09	15:09:53.348	342.42353413	8218.164819	1670598593.349	0	899	2.3424147513	2.3538465666	494.33629155	497.25498829	0.53652813662	737.18919888	20.820093155	-1.1346963841	22.943386078	19.156845939	42.326348333	-71.119485	2	54589.227564	17.5
5659	2022-12-09	15:09:54.190	342.42354388	8218.165053	1670598594.191	0	899	2.3433282939	2.3549963622	494.33629155	497.31420701	0.54734880743	737.16577755	20.820093155	-1.1537970044	22.943386078	19.156210906	42.326348149	-71.119484816	2	54590.110595	17.5
5660	2022-12-09	15:09:55.033	342.42355363	8218.165287	1670598595.034	0	899	2.3433282939	2.3549963622	495.09290272	498.07537605	0.54734880743	737.18322754	20.820093155	-1.1539047956	22.943386078	19.156206131	42.326346843	-71.11948351	2	54590.894052	17.5
5661	2022-12-09	15:09:55.917	342.42356387	8218.165533	1670598595.918	0	899	2.3445586729	2.3564415764	495.10198905	498.13789458	0.55708485407	737.16570034	20.822276678	-1.2231501483	22.943386078	19.1582956	42.326345341	-71.119482008	2	54591.795455	17.5
5662	2022-12-09	15:09:56.806	342.42357416	8218.16578	1670598596.807	0	899	2.3445602941	2.3564432093	494.94590266	497.98085196	0.55708501221	737.16446064	20.822351456	-1.2206493821	22.943386078	19.151899818	42.326345	-71.119481667	2	54592.714581	17.5
5663	2022-12-09	15:09:57.697	342.42358446	8218.166027	1670598597.697	0	899	2.3456189928	2.3572928291	494.94590266	497.92604965	0.54708589338	737.1636393	20.822351456	-1.2190109491	22.943386078	19.14972496	42.326345	-71.119481667	2	54593.624619	17.5
5664	2022-12-09	15:09:58.596	342.42359487	8218.166277	1670598598.597	0	899	2.345619326	2.3572931646	495.42787817	498.41092739	0.54708592528	737.16000144	20.822366816	-1.1872770889	22.943386078	19.127673888	42.326345	-71.119480844	2	54594.493494	17.5
5665	2022-12-09	15:09:59.506	342.42360539	8218.166529	1670598599.506	0	899	2.3452093553	2.3573931389	495.43747204	498.55157546	0.570959912	737.15301514	20.824670792	-1.1669260263	22.943386078	19.153326035	42.326345	-71.11948	2	54595.395652	17.5
5666	2022-12-09	15:10:00.338	342.42361503	8218.166761	1670598600.339	0	899	2.3452093553	2.3573931389	495.47065503	498.58496702	0.570959912	737.16723027	20.824670792	-1.1669260263	22.943386078	19.153326035	42.326345	-71.11948	2	54596.277277	17.5
5667	2022-12-09	15:10:01.207	342.42362508	8218.167002	1670598601.207	0	899	2.3441189991	2.3562690886	495.47065503	498.57779128	0.56965255129	737.16938468	20.824670792	-1.1557156953	22.943386078	19.154070229	42.326345233	-71.119479767	2	54597.139713	17.5
5668	2022-12-09	15:10:02.073	342.42363512	8218.167243	1670598602.074	0	899	2.3441189991	2.3562690886	495.09015273	498.19490282	0.56965255129	737.16060249	20.824670792	-1.1320662506	22.943386078	19.155996601	42.326346616	-71.119478384	2	54597.969378	17.5
5669	2022-12-09	15:10:02.904	342.42364473	8218.167474	1670598602.905	0	899	2.3471861085	2.3582242821	495.09015273	497.90680317	0.5170917044	737.15534377	20.824670792	-1.1279701279	22.943386078	19.157598495	42.326346667	-71.119475579	2	54598.826267	17.5
5670	2022-12-09	15:10:03.753	342.42365455	8218.167709	1670598603.753	0	899	2.3471861085	2.3582242821	494.84239435	497.65763525	0.5170917044	737.16083249	20.824670792	-1.1278623343	22.943386078	19.157646179	42.326346667	-71.119475	2	54599.670611	17.5
5671	2022-12-09	15:10:04.598	342.42366434	8218.167944	1670598604.599	0	899	2.3480514148	2.3599567721	494.84474796	497.8802889	0.55730615473	737.15978478	20.82523668	-1.1592836262	22.943386078	19.157234482	42.326346667	-71.119474172	2	54600.497087	17.450291262
5672	2022-12-09	15:10:05.413	342.42367376	8218.16817	1670598605.413	0	899	2.348092138	2.3599977869	495.04659056	498.08339142	0.55731012271	737.15712551	20.827112198	-1.1425112486	22.943386078	19.158006668	42.326346667	-71.119472823	2	54601.306101	17.4
5673	2022-12-09	15:10:06.295	342.42368397	8218.168415	1670598606.295	0	899	2.3493033495	2.3620576595	495.04659056	498.29842756	0.59651577002	737.15198724	20.827112198	-1.3520474087	22.943386078	19.129198251	42.326347008	-71.119470301	2	54602.204854	17.379514563
5674	2022-12-09	15:10:07.122	342.42369355	8218.168645	1670598607.123	0	899	2.3493033495	2.3620576595	495.54174162	498.79683114	0.59651577002	737.14746094	20.827112198	-1.16855371	22.943386078	19.153326035	42.326348333	-71.119464968	2	54603.009464	17.3
5675	2022-12-09	15:10:07.970	342.42370336	8218.168881	1670598607.97	0	899	2.3508113898	2.3631644371	495.54174162	498.69228592	0.5774782329	737.15139912	20.827112198	-1.16855371	22.943386078	19.152200699	42.326348333	-71.119462	2	54603.900105	17.3
5676	2022-12-09	15:10:08.796	342.42371292	8218.16911	1670598608.796	0	899	2.3508113898	2.3631644371	495.69411974	498.84563283	0.5774782329	737.1421622	20.827112198	-1.1539263954	22.943386078	19.147804968	42.326349516	-71.119460484	2	54604.709709	17.3
5677	2022-12-09	15:10:09.651	342.42372282	8218.169348	1670598609.652	0	899	2.3502465259	2.3625394112	495.69411974	498.83102208	0.57481781853	737.1416529	20.827112198	-1.1311177015	22.943386078	19.141441345	42.32635093	-71.11945907	2	54605.558116	17.3
5678	2022-12-09	15:10:10.516	342.42373282	8218.169588	1670598610.516	0	899	2.3502649254	2.3625579467	495.38473793	498.51969255	0.57481966597	737.14071473	20.827958808	-1.1546486292	22.943386078	19.145944178	42.326351667	-71.119456964	2	54606.41068	17.3
5679	2022-12-09	15:10:11.407	342.42374314	8218.169835	1670598611.407	0	899	2.3527890291	2.3637730637	495.39023453	498.18807028	0.51334763903	737.13907649	20.829278946	-1.1931733746	22.943386078	19.152478957	42.326351667	-71.119455	2	54607.284569	17.3
5680	2022-12-09	15:10:12.315	342.42375365	8218.170088	1670598612.315	0	899	2.3527890291	2.3637730637	495.8371319	498.6374916	0.51334763903	737.14508057	20.829278946	-1.2076174021	22.943386078	19.148643494	42.326352012	-71.119454655	2	54608.207265	17.3
5681	2022-12-09	15:10:13.184	342.4237637	8218.170329	1670598613.184	0	899	2.3497977364	2.3620960513	495.8371319	498.97692692	0.57517964756	737.14835585	20.829278946	-1.2100104204	22.943386078	19.153937788	42.326353131	-71.119453333	2	54609.121531	17.3
5682	2022-12-09	15:10:14.042	342.42377365	8218.170567	1670598614.043	0	899	2.3497977364	2.3620960513	494.97870669	498.1130659	0.57517964756	737.14542859	20.829278946	-1.2220291365	22.943386078	19.15557255	42.326351761	-71.119453333	2	54609.943541	17.3
5683	2022-12-09	15:10:14.948	342.42378413	8218.170819	1670598614.949	0	899	2.3520484977	2.3640375916	494.98599138	498.03857622	0.56025718938	737.15563884	20.831029968	-1.1542497739	22.943386078	19.155214903	42.326351667	-71.119453333	2	54610.904915	17.3
5684	2022-12-09	15:10:15.802	342.42379402	8218.171056	1670598615.803	0	899	2.3520608583	2.3640500412	495.52042252	498.57630984	0.56025839813	737.15353293	20.831598282	-1.1329932647	22.943386078	19.154296509	42.326351667	-71.119453333	2	54611.690433	17.3
5685	2022-12-09	15:10:16.635	342.42380366	8218.171288	1670598616.636	0	899	2.3574878868	2.3690295619	495.52042252	498.45535019	0.53821254723	737.14211248	20.831598282	-1.1367336172	22.943386078	19.152965546	42.326350764	-71.119453333	2	54612.541436	17.3
5686	2022-12-09	15:10:17.480	342.42381343	8218.171522	1670598617.48	0	899	2.3574878868	2.3690295619	494.51416393	497.4431316	0.53821254723	737.15991211	20.831598282	-1.1636707783	22.943386078	19.152965546	42.32635	-71.119453333	2	54613.392857	17.3
5687	2022-12-09	15:10:18.372	342.42382376	8218.17177	1670598618.373	0	899	2.3567917211	2.3694666605	494.51416393	497.73199787	0.59095001196	737.15824355	20.831598282	-1.1636707783	22.943386078	19.152965546	42.326349583	-71.119452917	2	54614.25	17.3
5688	2022-12-09	15:10:19.249	342.4238339	8218.172014	1670598619.249	0	899	2.3567917211	2.3694666605	495.39757949	498.62116188	0.59095001196	737.15701274	20.831598282	-1.1632396038	22.943386078	19.150771716	42.326348028	-71.119451361	2	54615.183432	17.3
5689	2022-12-09	15:10:20.094	342.42384368	8218.172248	1670598620.094	0	899	2.3580466453	2.3685782991	495.40334633	498.07992891	0.49120670181	737.17107144	20.832983295	-1.1812300074	22.943386078	19.145745082	42.326346638	-71.119449971	2	54616.017294	17.3
5690	2022-12-09	15:10:20.934	342.42385341	8218.172482	1670598620.935	0	899	2.3580676836	2.3685994701	495.30747931	497.98355379	0.49120850102	737.16534909	20.833948135	-1.1970969375	22.943386078	19.147383305	42.326345212	-71.119448545	2	54616.872838	17.3
5691	2022-12-09	15:10:21.826	342.42386374	8218.17273	1670598621.827	0	899	2.3583754587	2.3696412623	495.30747931	498.16987594	0.52521246853	737.15641896	20.833948135	-1.2038662528	22.943386078	19.154277195	42.326345	-71.119445772	2	54617.768537	17.3
5692	2022-12-09	15:10:22.717	342.42387404	8218.172977	1670598622.717	0	899	2.3583754587	2.3696412623	495.60349836	498.4676057	0.52521246853	737.15820232	20.833948135	-1.1948980006	22.943386078	19.155879873	42.32634398	-71.11944398	2	54618.611885	17.3
5693	2022-12-09	15:10:23.582	342.42388406	8218.173217	1670598623.583	0	899	2.3611391597	2.3736066646	495.60349836	498.76973715	0.58026482849	737.17547607	20.833948135	-1.1718090773	22.943386078	19.153326035	42.326343333	-71.119441738	2	54619.478632	17.3
5694	2022-12-09	15:10:24.421	342.42389376	8218.17345	1670598624.421	0	899	2.3611422574	2.3736097854	495.8035578	498.97107642	0.58026514103	737.16959326	20.834090012	-1.2413777255	22.943386078	19.139314601	42.326342749	-71.119440585	2	54620.350701	17.26492986
5695	2022-12-09	15:10:25.289	342.42390381	8218.173691	1670598625.289	0	899	2.3627399959	2.3750255794	495.81288584	498.93207487	0.57145620083	737.1704243	20.836328506	-1.1408835649	22.943386078	19.153326035	42.326341311	-71.119439887	2	54621.213592	17.178640777
5696	2022-12-09	15:10:26.184	342.42391417	8218.17394	1670598626.184	0	899	2.3627399959	2.3750255794	495.8305582	498.94985842	0.57145620083	737.16933861	20.836328506	-1.1764764162	22.943386078	19.151508483	42.326339853	-71.11943304	2	54622.087901	17.091209928
5697	2022-12-09	15:10:27.101	342.42392479	8218.174195	1670598627.102	0	899	2.3645102499	2.3762374907	495.8305582	498.80571732	0.54520703672	737.16534262	20.836328506	-1.1832026243	22.943386078	19.151165009	42.326338277	-71.119429943	2	54623.03393	17
5698	2022-12-09	15:10:27.986	342.42393502	8218.174441	1670598627.986	0	899	2.3645102499	2.3762374907	495.61797508	498.59185862	0.54520703672	737.1670609	20.836328506	-1.1392560005	22.943386078	19.143241882	42.326336888	-71.119428555	2	54623.867107	17
5699	2022-12-09	15:10:28.828	342.42394477	8218.174674	1670598628.828	0	899	2.3637223602	2.3758465882	495.61797508	498.69366343	0.56375597144	737.15387852	20.836328506	-1.24053703	22.943386078	19.122959011	42.326336667	-71.119427125	2	54624.724922	17
5700	2022-12-09	15:10:29.670	342.42395451	8218.174908	1670598629.67	0	899	2.3637223602	2.3758465882	496.28116578	499.36096973	0.56375597144	737.14690192	20.836328506	-1.3280638456	22.943386078	19.105430603	42.32633569	-71.11942569	2	54625.585961	17
5701	2022-12-09	15:10:30.520	342.42396436	8218.175145	1670598630.521	0	899	2.3627973861	2.3757231204	496.28596912	499.5709234	0.60105588634	737.14834777	20.83748009	-1.4052533969	22.943386078	19.109654698	42.326334247	-71.119425	2	54626.451679	17
5702	2022-12-09	15:10:31.423	342.4239748	8218.175395	1670598631.423	0	899	2.3628215664	2.3757474876	496.31350563	499.59865607	0.60105841167	737.14383521	20.838586807	-1.4560124858	22.943386078	19.121519076	42.326333333	-71.119424429	2	54627.342453	17
5703	2022-12-09	15:10:32.321	342.4239852	8218.175645	1670598632.321	0	899	2.3623522677	2.3747633735	496.31350563	499.46829844	0.57735853762	737.1439209	20.838586807	-1.1783196926	22.943386078	19.124156952	42.326332998	-71.119422998	2	54628.201201	17
5704	2022-12-09	15:10:33.211	342.42399551	8218.175892	1670598633.212	0	899	2.3623522677	2.3747633735	495.77116841	498.92251388	0.57735853762	737.15309679	20.838586807	-1.5157290437	22.943386078	19.108015439	42.326331667	-71.119421667	2	54629.097792	17
5705	2022-12-09	15:10:34.069	342.42400543	8218.17613	1670598634.069	0	899	2.3661397229	2.3796469315	495.77116841	499.19566443	0.62705919277	737.15442663	20.838586807	-1.5256889972	22.943386078	19.113738925	42.326331667	-71.119421667	2	54629.998948	17
5706	2022-12-09	15:10:34.903	342.42401508	8218.176362	1670598634.903	0	899	2.3661690403	2.3796764854	495.32158016	498.74298821	0.62706238256	737.15286033	20.839926751	-1.5076231546	22.943386078	19.137397172	42.326331667	-71.11941905	2	54630.785108	17
5707	2022-12-09	15:10:35.760	342.42402501	8218.1766	1670598635.761	0	899	2.3663323947	2.3786718618	495.32591147	498.45096229	0.5730827328	737.15220632	20.840967178	-1.4761911094	22.943386078	19.143705494	42.326330564	-71.11941723	2	54631.661765	17
5708	2022-12-09	15:10:36.619	342.42403495	8218.176839	1670598636.62	0	899	2.3663323947	2.3786718618	496.05488912	499.18453912	0.5730827328	737.14257812	20.840967178	-1.3508509398	22.943386078	19.141801834	42.32633	-71.119415797	2	54632.521866	17
5709	2022-12-09	15:10:37.436	342.4240444	8218.177066	1670598637.436	0	899	2.3656380837	2.3779667295	496.05488912	499.18271028	0.57274994497	737.15103736	20.840967178	-1.2307602443	22.943386078	19.15295539	42.326329433	-71.119415	2	54633.340336	17
5710	2022-12-09	15:10:38.234	342.42405365	8218.177287	1670598638.235	0	899	2.3656380837	2.3779667295	495.73900046	498.86482981	0.57274994497	737.15209961	20.840967178	-1.2255215645	22.943386078	19.153686523	42.326328333	-71.119414735	2	54634.158922	17
5711	2022-12-09	15:10:39.102	342.42406369	8218.177529	1670598639.103	0	899	2.3666380391	2.3798290213	495.73900046	499.082308	0.61233182368	737.15145611	20.840967178	-1.2225033984	22.943386078	19.153424168	42.326328333	-71.119413391	2	54634.965613	17
5712	2022-12-09	15:10:40.019	342.42407429	8218.177783	1670598640.019	0	899	2.3666759871	2.3798672681	495.81169999	499.15551998	0.61233585473	737.15587085	20.842701224	-1.146230074	22.943386078	19.15415851	42.326328333	-71.119411794	2	54635.923319	17
5713	2022-12-09	15:10:40.917	342.42408469	8218.178033	1670598640.917	0	899	2.3676206205	2.3797124439	495.81439327	498.87801014	0.56133583577	737.16543155	20.843347549	-1.1613209421	22.943386078	19.157811424	42.326328333	-71.119408911	2	54636.826653	17
5714	2022-12-09	15:10:41.792	342.42409483	8218.178276	1670598641.793	0	899	2.3676206205	2.3797124439	496.30501429	499.37166268	0.56133583577	737.16020152	20.843347549	-1.2040064303	22.943386078	19.156239806	42.32632716	-71.11940716	2	54637.703704	17
5715	2022-12-09	15:10:42.651	342.42410476	8218.178514	1670598642.651	0	899	2.3692158613	2.3808257756	496.30501429	499.24733448	0.53871225517	737.15640481	20.843347549	-1.2672585454	22.943386078	19.153261576	42.326326667	-71.119405714	2	54638.571719	17
5716	2022-12-09	15:10:43.497	342.42411456	8218.178749	1670598643.498	0	899	2.3692158613	2.3808257756	495.77851853	498.71771741	0.53871225517	737.15886198	20.843347549	-1.2195714657	22.943386078	19.153365432	42.326325997	-71.119405	2	54639.401887	17
5717	2022-12-09	15:10:44.384	342.42412483	8218.178996	1670598644.385	0	899	2.3718721455	2.3833292216	495.77924106	498.67646059	0.53106198326	737.1622557	20.843520954	-1.1341358123	22.943386078	19.155845642	42.326324557	-71.119404557	2	54640.265756	17
5718	2022-12-09	15:10:45.280	342.4241352	8218.179245	1670598645.281	0	899	2.3719205496	2.383377956	495.47777183	498.37325404	0.5310664328	737.15073339	20.845727921	-1.1311177015	22.943386078	19.155845642	42.326323333	-71.119403333	2	54641.19428	17
5719	2022-12-09	15:10:46.190	342.42414572	8218.179497	1670598646.19	0	899	2.3702300025	2.3822333061	495.47777183	498.51352333	0.55663684741	737.15133445	20.845727921	-1.1299319717	22.943386078	19.132698817	42.326323182	-71.119403333	2	54642.09073	17
5720	2022-12-09	15:10:47.081	342.42415603	8218.179745	1670598647.081	0	899	2.3702300025	2.3822333061	496.63359952	499.67643268	0.55663684741	737.15985107	20.845727921	-1.1294900179	22.943386078	19.157287598	42.326321718	-71.119403333	2	54642.969428	17
5721	2022-12-09	15:10:47.957	342.42416617	8218.179988	1670598647.957	0	899	2.3688790713	2.3808196202	496.63359952	499.66223568	0.55405547956	737.14988415	20.845727921	-1.158464412	22.943386078	19.15434922	42.32632021	-71.119401877	2	54643.873837	17
5722	2022-12-09	15:10:48.838	342.42417637	8218.180233	1670598648.838	0	899	2.3688790713	2.3808196202	495.72657903	498.74968388	0.55405547956	737.14934454	20.845727921	-1.1671740022	22.943386078	19.152867665	42.326318734	-71.119401667	2	54644.75976	17
5723	2022-12-09	15:10:49.776	342.42418723	8218.180494	1670598649.777	0	899	2.3710914395	2.3839664841	495.72657903	498.98350255	0.59662857795	737.14129154	20.845727921	-1.1652984619	22.943386078	19.152244568	42.326317166	-71.119400499	2	54645.700401	17
5724	2022-12-09	15:10:50.713	342.42419808	8218.180754	1670598650.714	0	899	2.3711218458	2.3839971236	496.59485553	499.85750092	0.5966317192	737.14330691	20.847114752	-1.3953042551	22.943386078	19.132517834	42.326315649	-71.1194	2	54646.610526	17
5725	2022-12-09	15:10:51.539	342.42420764	8218.180983	1670598651.54	0	899	2.3723191069	2.3837975858	496.59836529	499.50524994	0.53194951757	737.15535145	20.847955704	-1.2381871473	22.943386078	19.147849784	42.326315	-71.119399254	2	54647.44765	17
5726	2022-12-09	15:10:52.385	342.42421743	8218.181218	1670598652.386	0	899	2.3723191069	2.3837975858	496.47948053	499.38566928	0.53194951757	737.13973655	20.847955704	-1.1343729496	22.943386078	19.156206131	42.326315	-71.119398333	2	54648.305478	17
5727	2022-12-09	15:10:53.259	342.42422755	8218.181461	1670598653.26	0	899	2.3749483495	2.3878456572	496.47948053	499.74168488	0.59668931941	737.15379445	20.847955704	-1.164026457	22.943386078	19.15308202	42.326315	-71.119398333	2	54649.12831	17
5728	2022-12-09	15:10:54.160	342.42423796	8218.181711	1670598654.16	0	899	2.3749483495	2.3878456572	495.7672729	499.02479757	0.59668931941	737.1493886	20.847955704	-1.1504447136	22.943386078	19.153807217	42.326315	-71.119398333	2	54650.046218	17
5729	2022-12-09	15:10:55.052	342.42424829	8218.181959	1670598655.052	0	899	2.3772393437	2.3893152604	495.77585474	498.82280757	0.55834432522	737.15164488	20.850015337	-1.1387817086	22.943386078	19.128000626	42.326315	-71.119398333	2	54650.983193	17
5730	2022-12-09	15:10:55.878	342.42425785	8218.182188	1670598655.878	0	899	2.3772470648	2.3893230369	496.75738608	499.81037533	0.55834506978	737.15057696	20.850366592	-1.1333705305	22.943386078	19.139805952	42.326316292	-71.119398333	2	54651.77512	17
5731	2022-12-09	15:10:56.746	342.42426791	8218.18243	1670598656.747	0	899	2.3758649587	2.3886529411	496.75738608	499.9924675	0.59143147239	737.1398368	20.850366592	-1.1278623343	22.943386078	19.155126572	42.326316667	-71.119399443	2	54652.665966	17
5732	2022-12-09	15:10:57.624	342.42427806	8218.182673	1670598657.624	0	899	2.3758649587	2.3886529411	495.94826002	499.17807209	0.59143147239	737.13729232	20.850366592	-1.2156155615	22.943386078	19.133653224	42.326316667	-71.1194	2	54653.526861	17
5733	2022-12-09	15:10:58.460	342.42428773	8218.182906	1670598658.46	0	899	2.3770971124	2.3895478722	495.94826002	499.09117611	0.5756195994	737.14004213	20.850366592	-1.4273399383	22.943386078	19.121855603	42.326316081	-71.1194	2	54654.351209	17
5734	2022-12-09	15:10:59.351	342.42429804	8218.183153	1670598659.351	0	899	2.3770971124	2.3895478722	496.49841113	499.64481363	0.5756195994	737.15502606	20.850366592	-1.1815749407	22.943386078	19.154766083	42.326315	-71.119400437	2	54655.262201	17
5735	2022-12-09	15:11:00.253	342.42430848	8218.183404	1670598660.253	0	899	2.379865032	2.3918168578	496.50151033	499.5181985	0.55202886049	737.15544159	20.851109322	-1.1794622244	22.943386078	19.154298782	42.326315	-71.119401437	2	54656.137605	17
5736	2022-12-09	15:11:01.155	342.42431894	8218.183654	1670598661.156	0	899	2.3798990551	2.3918511222	496.28835628	499.30376716	0.55203210073	737.14906321	20.852655411	-1.1763578172	22.943386078	19.153421528	42.326315	-71.1194	2	54657.082164	17
5737	2022-12-09	15:11:02.066	342.42432948	8218.183907	1670598662.067	0	899	2.3808028994	2.3924919916	496.28835628	499.23623195	0.53974141727	737.13185089	20.852655411	-1.1314949413	22.943386078	19.156452179	42.326315	-71.1194	2	54657.99499	17
5738	2022-12-09	15:11:02.926	342.42433942	8218.184146	1670598662.926	0	899	2.3808028994	2.3924919916	496.26610905	499.21385259	0.53974141727	737.1434314	20.852655411	-1.1381133495	22.943386078	19.15656662	42.326315	-71.1194	2	54658.854855	17
5739	2022-12-09	15:11:03.783	342.42434935	8218.184384	1670598663.784	0	899	2.3796362844	2.3915976351	496.26610905	499.28406285	0.55251943723	737.14649569	20.852655411	-1.139061916	22.943386078	19.155708187	42.326315	-71.1194	2	54659.703156	17
5740	2022-12-09	15:11:04.668	342.42435959	8218.18463	1670598664.669	0	899	2.379666075	2.3916276371	496.51679035	499.53628423	0.55252227719	737.14610321	20.8540093	-1.1294900179	22.943386078	19.155193127	42.326315931	-71.119399069	2	54660.558852	17
5741	2022-12-09	15:11:05.549	342.42436978	8218.184875	1670598665.549	0	899	2.3812393361	2.392602592	496.52094635	499.38738443	0.5246717435	737.14784615	20.855005264	-1.1294900179	22.943386078	19.15656662	42.326320397	-71.11940281	2	54661.44765	17
5742	2022-12-09	15:11:06.410	342.42437975	8218.185114	1670598666.41	0	899	2.3812393361	2.392602592	496.90583429	499.77449434	0.5246717435	737.15660489	20.855005264	-1.1382211589	22.943386078	19.154205423	42.326327227	-71.119407777	2	54662.333981	16.966601942
5743	2022-12-09	15:11:07.280	342.42438983	8218.185356	1670598667.281	0	899	2.3849853286	2.397928432	496.90583429	500.1686417	0.59629018214	737.16060896	20.855005264	-1.1284876114	22.943386078	19.155437886	42.326332539	-71.119406667	2	54663.174528	16.88254717
5744	2022-12-09	15:11:08.141	342.42439978	8218.185595	1670598668.141	0	899	2.3849853286	2.397928432	496.66432964	499.92555128	0.59629018214	737.16310494	20.855005264	-1.1294685192	22.943386078	19.155488488	42.326336596	-71.119406667	2	54663.985849	16.801415094
5745	2022-12-09	15:11:08.967	342.42440934	8218.185824	1670598668.967	0	899	2.3858899818	2.3986758182	496.66567601	499.88601322	0.58886133933	737.15334861	20.855327821	-1.1689633778	22.943386078	19.153958011	42.326343887	-71.119406667	2	54664.866453	16.713354701
5746	2022-12-09	15:11:09.868	342.42441977	8218.186074	1670598669.868	0	899	2.3859340336	2.3987202036	496.08952785	499.30615391	0.58886580338	737.14813232	20.8573246	-1.1783196926	22.943386078	19.153326035	42.326346316	-71.119406667	2	54665.78942	16.7
5747	2022-12-09	15:11:10.769	342.4244302	8218.186325	1670598670.769	0	899	2.3851815917	2.3977099036	496.08952785	499.24220858	0.5772332958	737.15334497	20.8573246	-1.1783196926	22.943386078	19.153326035	42.326347807	-71.119405526	2	54666.684418	16.7
5748	2022-12-09	15:11:11.630	342.42444016	8218.186564	1670598671.63	0	899	2.3851815917	2.3977099036	496.16065896	499.31379173	0.5772332958	737.1528195	20.8573246	-1.3418180595	22.943386078	19.131094168	42.326349183	-71.119405	2	54667.509896	16.7
5749	2022-12-09	15:11:12.426	342.42444938	8218.186785	1670598672.426	0	899	2.3851498221	2.3983316021	496.16065896	499.47849101	0.60718395203	737.14242493	20.8573246	-1.4915405867	22.943386078	19.112277201	42.326350483	-71.119405	2	54668.289916	16.7
5750	2022-12-09	15:11:13.279	342.42445925	8218.187022	1670598673.279	0	899	2.3851498221	2.3983316021	496.57563528	499.89624227	0.60718395203	737.13323975	20.8573246	-1.1278623343	22.943386078	19.153686523	42.326351667	-71.119404713	2	54669.172012	16.7
5751	2022-12-09	15:11:14.174	342.42446961	8218.187271	1670598674.174	0	899	2.386140919	2.3989401311	496.57649728	499.79928897	0.58941241548	737.14078668	20.85753115	-1.1286168785	22.943386078	19.153953552	42.326351667	-71.119403333	2	54670.045168	16.7
5752	2022-12-09	15:11:15.063	342.42447991	8218.187518	1670598675.064	0	899	2.3861855147	2.3989850648	496.53040796	499.75292542	0.58941693845	737.1389245	20.859552383	-1.1360006332	22.943386078	19.15656662	42.326351667	-71.119403333	2	54670.980042	16.7
5753	2022-12-09	15:11:15.940	342.42449005	8218.187761	1670598675.94	0	899	2.3876546496	2.3989712898	496.53040796	499.37745185	0.52113220268	737.14107246	20.859552383	-1.1481811337	22.943386078	19.15629685	42.326351667	-71.119403333	2	54671.858717	16.7
5754	2022-12-09	15:11:16.782	342.4244998	8218.187995	1670598676.783	0	899	2.3876546496	2.3989712898	496.79777712	499.64635406	0.52113220268	737.14534047	20.859552383	-1.1459714111	22.943386078	19.156206131	42.326351667	-71.119404487	2	54672.692308	16.7
5755	2022-12-09	15:11:17.661	342.42450997	8218.188239	1670598677.661	0	899	2.3910950026	2.4026802267	496.79777712	499.70982915	0.53267696587	737.14680774	20.859552383	-1.1311177015	22.943386078	19.15739854	42.326351667	-71.119405	2	54673.585315	16.7
5756	2022-12-09	15:11:18.517	342.42451988	8218.188477	1670598678.518	0	899	2.3910950026	2.4026802267	495.98950658	498.89682082	0.53267696587	737.15155029	20.859552383	-1.1311177015	22.943386078	19.158006668	42.326351667	-71.119404284	2	54674.429783	16.7
5757	2022-12-09	15:11:19.400	342.42453009	8218.188722	1670598679.4	0	899	2.3907746325	2.4034546343	495.98950658	499.17228665	0.58282589795	737.13875797	20.859552383	-1.1459929304	22.943386078	19.157787032	42.326352144	-71.119402856	2	54675.286453	16.7
5758	2022-12-09	15:11:20.260	342.42454006	8218.188961	1670598680.261	0	899	2.3908067513	2.4034869938	496.79763959	499.98562317	0.58282911286	737.13305826	20.861005303	-1.1388570939	22.943386078	19.157212832	42.326353333	-71.11940139	2	54676.166019	16.7
5759	2022-12-09	15:11:21.125	342.42455006	8218.189201	1670598681.125	0	899	2.3894510032	2.4011796453	496.80163927	499.75183107	0.53960819324	737.13469812	20.861963272	-1.1911791816	22.943386078	19.15331843	42.326353342	-71.1194	2	54677.004931	16.7
5760	2022-12-09	15:11:21.973	342.42455988	8218.189437	1670598681.974	0	899	2.3894510032	2.4011796453	497.26346834	500.21640265	0.53960819324	737.13355745	20.861963272	-1.2139016721	22.943386078	19.152025627	42.326354737	-71.1194	2	54677.842209	16.7
5761	2022-12-09	15:11:22.832	342.42456983	8218.189676	1670598682.833	0	899	2.3925836288	2.403917445	497.26346834	500.1131587	0.52084928187	737.14245605	20.861963272	-1.1343729496	22.943386078	19.15656662	42.326355	-71.1194	2	54678.700401	16.7
5762	2022-12-09	15:11:23.752	342.42458046	8218.189931	1670598683.752	0	899	2.3925836288	2.403917445	496.99830754	499.84647833	0.52084928187	737.13367588	20.861963272	-1.1546055307	22.943386078	19.153316233	42.326356104	-71.119398896	2	54679.662393	16.7
5763	2022-12-09	15:11:24.628	342.4245906	8218.190174	1670598684.628	0	899	2.3904366495	2.4023307428	496.99830754	499.99010874	0.54695802276	737.13869289	20.861963272	-1.2173833847	22.943386078	19.146123886	42.326357601	-71.119398333	2	54680.560561	16.7
5764	2022-12-09	15:11:25.483	342.4246005	8218.190412	1670598685.483	0	899	2.390450569	2.4023447601	497.07807277	500.07036133	0.54695933048	737.13543337	20.862593026	-1.290703254	22.943386078	19.142045848	42.326358333	-71.119398333	2	54681.392083	16.7
5765	2022-12-09	15:11:26.306	342.42461003	8218.190641	1670598686.307	0	899	2.3934003423	2.40534866	497.08589589	500.08815428	0.54876218654	737.13779798	20.864465714	-1.3389938714	22.943386078	19.140085309	42.326358333	-71.119398333	2	54682.191239	16.7
5766	2022-12-09	15:11:27.122	342.42461948	8218.190867	1670598687.123	0	899	2.3934003423	2.40534866	496.66706582	499.6667946	0.54876218654	737.14867679	20.864465714	-1.1662685855	22.943386078	19.152504902	42.326358333	-71.11939843	2	54683.058185	16.7
5767	2022-12-09	15:11:27.982	342.42462942	8218.191106	1670598687.982	0	899	2.3957624634	2.4083977094	496.66706582	499.83631272	0.57957674014	737.13684042	20.864465714	-1.149323694	22.943386078	19.15483764	42.326358333	-71.119399842	2	54683.905325	16.7
5768	2022-12-09	15:11:28.878	342.42463979	8218.191355	1670598688.878	0	899	2.3957624634	2.4083977094	497.66332632	500.83893038	0.57957674014	737.12991192	20.864465714	-1.1337477695	22.943386078	19.156442844	42.326358333	-71.1194	2	54684.76555	16.7
5769	2022-12-09	15:11:29.780	342.42465024	8218.191606	1670598689.781	0	899	2.394301335	2.406336581	497.66845872	500.69498616	0.55252769398	737.12507922	20.865692884	-1.1633689269	22.943386078	19.156294147	42.326358333	-71.1194	2	54685.680455	16.7
5770	2022-12-09	15:11:30.630	342.42466007	8218.191842	1670598690.63	0	899	2.3943207847	2.4063561688	497.02389947	500.04651722	0.55252953692	737.12483387	20.866571426	-1.2004168973	22.943386078	19.156561264	42.326358333	-71.1194	2	54686.541082	16.7
5771	2022-12-09	15:11:31.516	342.42467032	8218.192088	1670598691.516	0	899	2.3939216002	2.4066609258	497.02389947	500.22403865	0.58477256116	737.12600567	20.866571426	-1.2466810942	22.943386078	19.152965546	42.326358333	-71.1194	2	54687.428428	16.7
5772	2022-12-09	15:11:32.428	342.42468089	8218.192341	1670598692.429	0	899	2.3939216002	2.4066609258	497.07604909	500.27652404	0.58477256116	737.12911644	20.866571426	-1.2081240131	22.943386078	19.154251086	42.326358333	-71.1194	2	54688.327273	16.7
5773	2022-12-09	15:11:33.296	342.42469094	8218.192582	1670598693.297	0	899	2.3963406345	2.4090164234	497.07604909	500.25732597	0.58128710593	737.13716378	20.866571426	-1.1289510498	22.943386078	19.146088114	42.326358333	-71.1194	2	54689.176282	16.7
5774	2022-12-09	15:11:34.196	342.42470134	8218.192832	1670598694.196	0	899	2.3963406345	2.4090164234	496.87654054	500.05654057	0.58128710593	737.13610395	20.866571426	-1.1311284509	22.943386078	19.142625455	42.326358333	-71.1194	2	54690.120641	16.7
5775	2022-12-09	15:11:35.104	342.42471185	8218.193084	1670598695.104	0	899	2.3968002165	2.4092341395	496.88134086	500.00002916	0.5701440801	737.12163822	20.867720989	-1.1748056538	22.943386078	19.150344849	42.326358333	-71.1194	2	54690.976437	16.7
5776	2022-12-09	15:11:35.954	342.4247217	8218.193321	1670598695.955	0	899	2.3968281695	2.4092622974	496.53523887	499.65176987	0.5701468104	737.12718797	20.868982315	-1.1327453852	22.943386078	19.155126572	42.326356863	-71.119398529	2	54691.882479	16.7
5777	2022-12-09	15:11:36.783	342.4247313	8218.193551	1670598696.784	0	899	2.3985066266	2.4112250295	496.53523887	499.72086713	0.58270707165	737.13366699	20.868982315	-1.1327453852	22.943386078	19.155126572	42.326356667	-71.119398333	2	54692.720441	16.7
5778	2022-12-09	15:11:37.654	342.42474137	8218.193793	1670598697.654	0	899	2.3985066266	2.4112250295	496.96442543	500.15280723	0.58270707165	737.12232415	20.868982315	-1.1302876907	22.943386078	19.155874758	42.326356667	-71.119398333	2	54693.58284	16.7
5779	2022-12-09	15:11:38.502	342.42475118	8218.194028	1670598698.502	0	899	2.401165054	2.4140276857	496.96442543	500.18543047	0.58863088453	737.12862209	20.868982315	-1.1327453852	22.943386078	19.154766083	42.326355968	-71.119399032	2	54694.419132	16.7
5780	2022-12-09	15:11:39.371	342.42476124	8218.19427	1670598699.371	0	899	2.401165054	2.4140276857	497.11059806	500.3325505	0.58863088453	737.11834676	20.868982315	-1.1774464956	22.943386078	19.148286895	42.326355	-71.1194	2	54695.267686	16.7
5781	2022-12-09	15:11:40.279	342.42477176	8218.194522	1670598700.28	0	899	2.401872482	2.4138626303	497.11667718	500.11900519	0.54874105917	737.11459411	20.870437458	-1.1954692539	22.943386078	19.148353008	42.326355255	-71.119400255	2	54696.152778	16.7
5782	2022-12-09	15:11:41.131	342.42478161	8218.194759	1670598701.131	0	899	2.4018943853	2.413884688	497.51610465	500.52085631	0.54874311393	737.11137299	20.871423721	-1.245258235	22.943386078	19.145159551	42.326356667	-71.119401758	2	54697.054717	16.7
5783	2022-12-09	15:11:42.003	342.4247917	8218.195001	1670598702.003	0	899	2.4043639102	2.4167938664	497.51610465	500.62794891	0.56817934393	737.11560059	20.871423721	-1.5689566135	22.943386078	19.112272263	42.326356667	-71.119403129	2	54697.877358	16.7
5784	2022-12-09	15:11:42.891	342.42480198	8218.195248	1670598702.891	0	899	2.4043639102	2.4167938664	497.53306313	500.64501347	0.56817934393	737.12397574	20.871423721	-1.4950115175	22.943386078	19.100920886	42.326356667	-71.119403333	2	54698.783058	16.7
5785	2022-12-09	15:11:43.766	342.42481212	8218.195491	1670598703.767	0	899	2.4050092262	2.416815063	497.53306313	500.4878056	0.53964581204	737.11698459	20.871423721	-1.4775708109	22.943386078	19.098445892	42.326355588	-71.119403333	2	54699.64723	16.7
5786	2022-12-09	15:11:44.601	342.42482178	8218.195723	1670598704.602	0	899	2.4050092262	2.416815063	497.01870545	499.97039325	0.53964581204	737.12427485	20.871423721	-1.468042016	22.943386078	19.097148895	42.326355	-71.119403333	2	54700.465483	16.7
5787	2022-12-09	15:11:45.427	342.42483134	8218.195952	1670598705.428	0	899	2.4033364459	2.4155602169	497.0226055	500.08104935	0.5590398821	737.12294906	20.872357438	-1.4796835374	22.943386078	19.109597187	42.326355	-71.119403333	2	54701.303419	16.66965812
5788	2022-12-09	15:11:46.278	342.42484118	8218.196188	1670598706.278	0	899	2.403367915	2.4155919121	497.73747088	500.80033024	0.55904288783	737.13339375	20.873773575	-1.5127539848	22.943386078	19.107228096	42.326355311	-71.119403333	2	54702.186616	16.6
5789	2022-12-09	15:11:47.157	342.42485135	8218.196433	1670598707.157	0	899	2.4060755443	2.4174722851	497.73747088	500.5896303	0.52080437628	737.12667099	20.873773575	-1.2221908317	22.943386078	19.146285632	42.326356667	-71.119403333	2	54703.016032	16.6
5790	2022-12-09	15:11:48.048	342.42486167	8218.19668	1670598708.048	0	899	2.4060755443	2.4174722851	497.49356485	500.34432662	0.52080437628	737.1329277	20.873773575	-1.2142034714	22.943386078	19.147609243	42.326356667	-71.119403333	2	54703.908818	16.6
5791	2022-12-09	15:11:48.920	342.42487176	8218.196922	1670598708.92	0	899	2.4048047982	2.4172044112	497.49356485	500.5970942	0.56669608172	737.12939372	20.873773575	-1.2258233811	22.943386078	19.154305414	42.326358034	-71.119403333	2	54704.820378	16.6
5792	2022-12-09	15:11:49.796	342.42488191	8218.197166	1670598709.797	0	899	2.4048442046	2.4172441047	496.88936848	499.98914964	0.56669989481	737.13438244	20.875545817	-1.4617577333	22.943386078	19.121537379	42.326358333	-71.119404512	2	54705.707415	16.6
5793	2022-12-09	15:11:50.594	342.42489113	8218.197387	1670598710.594	0	899	2.4069893708	2.4191893685	496.89203533	499.93908653	0.55711562244	737.13250692	20.876184464	-1.5445417166	22.943386078	19.110471725	42.326358333	-71.119405	2	54706.475966	16.6
5794	2022-12-09	15:11:51.456	342.42490111	8218.197627	1670598711.456	0	899	2.4069893708	2.4191893685	498.16822172	501.22309877	0.55711562244	737.12700769	20.876184464	-1.3056647051	22.943386078	19.135305278	42.326358878	-71.119405545	2	54707.326923	16.6
5795	2022-12-09	15:11:52.377	342.42491177	8218.197883	1670598712.377	0	899	2.4057206539	2.4179643589	498.16822172	501.23567326	0.55939478877	737.10079693	20.876184464	-1.12832591	22.943386078	19.149450049	42.32636	-71.119406667	2	54708.291291	16.6
5796	2022-12-09	15:11:53.246	342.42492183	8218.198124	1670598713.246	0	899	2.4057206539	2.4179643589	497.72951826	500.7942685	0.55939478877	737.11309814	20.876184464	-1.1294900179	22.943386078	19.146484375	42.32636	-71.11940641	2	54709.154067	16.6
5797	2022-12-09	15:11:54.078	342.42493147	8218.198355	1670598714.079	0	899	2.408837568	2.4216523804	497.72951826	500.9332273	0.58459608781	737.13555989	20.876184464	-1.1684890085	22.943386078	19.155751437	42.32636	-71.119405081	2	54709.951196	16.6
5798	2022-12-09	15:11:54.934	342.42494138	8218.198593	1670598714.935	0	899	2.408837568	2.4216523804	496.88506658	500.08334018	0.58459608781	737.11975098	20.876184464	-1.1734366417	22.943386078	19.156927109	42.32636	-71.119405	2	54710.846477	16.6
5799	2022-12-09	15:11:55.802	342.42495142	8218.198834	1670598715.803	0	899	2.41149595	2.4224150896	496.89160031	499.61334047	0.49796097995	737.13218921	20.877749146	-1.3604120482	22.943386078	19.130282939	42.32636	-71.119405	2	54711.700971	16.6
5800	2022-12-09	15:11:56.710	342.42496193	8218.199086	1670598716.711	0	899	2.4115148178	2.4224340781	498.52522665	501.25592387	0.4979625798	737.11560018	20.878595352	-1.340653875	22.943386078	19.131348894	42.32636	-71.119403983	2	54712.610376	16.6
5801	2022-12-09	15:11:57.525	342.42497135	8218.199313	1670598717.525	0	899	2.4108215579	2.4234828477	498.52522665	501.6929612	0.5771563147	737.12091226	20.878595352	-1.1718090773	22.943386078	19.152965546	42.32636	-71.119403333	2	54713.431864	16.6
5802	2022-12-09	15:11:58.365	342.42498108	8218.199546	1670598718.365	0	899	2.4108215579	2.4234828477	498.37565366	501.54243779	0.5771563147	737.12376192	20.878595352	-1.1625605387	22.943386078	19.154081837	42.32636	-71.119403789	2	54714.273273	16.6
5803	2022-12-09	15:11:59.197	342.42499071	8218.199777	1670598719.197	0	899	2.4085090118	2.4210920881	498.37565366	501.52587917	0.57415741125	737.11897207	20.878595352	-1.1322926007	22.943386078	19.157082286	42.32636018	-71.119405	2	54715.107943	16.6
5804	2022-12-09	15:12:00.118	342.42500137	8218.200033	1670598720.118	0	899	2.4085640601	2.4211475427	496.9514865	500.09273954	0.57416279984	737.11478005	20.881067276	-1.2678406239	22.943386078	19.14972496	42.326361667	-71.119405071	2	54716.042413	16.6
5805	2022-12-09	15:12:01.000	342.42501157	8218.200278	1670598721	0	899	2.4093018018	2.4214302276	496.9514865	499.97809487	0.5533347301	737.11547852	20.881067276	-1.2678406239	22.943386078	19.14972496	42.326361667	-71.119406456	2	54716.873704	16.6
5806	2022-12-09	15:12:01.848	342.42502139	8218.200513	1670598721.848	0	899	2.4093018018	2.4214302276	498.40882991	501.44431402	0.5533347301	737.12346604	20.881067276	-1.3750285913	22.943386078	19.147215054	42.326361667	-71.119406667	2	54717.75	16.6
5807	2022-12-09	15:12:02.674	342.42503096	8218.200743	1670598722.675	0	899	2.4099014997	2.4230327794	498.40882991	501.69477359	0.59869167006	737.12476475	20.881067276	-1.1941435061	22.943386078	19.150840292	42.326360713	-71.119407621	2	54718.5724	16.6
5808	2022-12-09	15:12:03.497	342.42504049	8218.200972	1670598723.498	0	899	2.4099014997	2.4230327794	498.16796438	501.45232006	0.59869167006	737.11092513	20.881067276	-1.1718090773	22.943386078	19.152605057	42.32636	-71.119408993	2	54719.395661	16.6
5809	2022-12-09	15:12:04.377	342.42505066	8218.201216	1670598724.377	0	899	2.4089743016	2.4213266461	498.16796438	501.25847701	0.56357467664	737.11135602	20.881067276	-1.1547348807	22.943386078	19.153549611	42.326359524	-71.11941	2	54720.285714	16.6
5810	2022-12-09	15:12:05.230	342.42506053	8218.201453	1670598725.23	0	899	2.4090131274	2.4213657532	501.12496049	504.23383831	0.56357840652	737.12399353	20.882810416	-1.1699334572	22.943386078	19.149281003	42.32635813	-71.119410203	2	54721.122027	16.6
5811	2022-12-09	15:12:06.082	342.42507039	8218.201689	1670598726.082	0	899	2.4124439674	2.4240642538	501.12725835	504.04748751	0.52957583275	737.12348099	20.883356094	-1.1785567636	22.943386078	19.148899432	42.326356662	-71.119411667	2	54722.003003	16.6
5812	2022-12-09	15:12:06.914	342.42508003	8218.201921	1670598726.915	0	899	2.4124439674	2.4240642538	504.65542668	507.59621561	0.52957583275	737.12345997	20.883356094	-1.377723367	22.943386078	19.149445035	42.326355272	-71.119411667	2	54722.836837	16.6
5813	2022-12-09	15:12:07.785	342.4250901	8218.202163	1670598727.785	0	899	2.4175941626	2.430179281	504.65542668	507.83386234	0.57210329156	737.1242603	20.883356094	-1.3702857526	23.019248685	19.146778915	42.326355	-71.119411667	2	54723.676555	16.6
5814	2022-12-09	15:12:08.674	342.42510041	8218.20241	1670598728.675	0	899	2.4175941626	2.430179281	517.48585884	520.7451035	0.57210329156	737.11914062	20.883356094	-1.1360006332	23.19241333	19.142522812	42.326355	-71.119412589	2	54724.553106	16.6
5815	2022-12-09	15:12:09.503	342.42510999	8218.20264	1670598729.503	0	899	2.4278048249	2.4395460256	517.48825738	520.51593971	0.5316905613	737.10715995	20.883907836	-1.3567040567	22.978019007	19.127820501	42.326355	-71.119413333	2	54725.394628	16.6
5816	2022-12-09	15:12:10.344	342.42511972	8218.202873	1670598730.344	0	899	2.4278458732	2.4395873544	574.0292638	577.38777555	0.53169425276	737.11861111	20.885736465	-1.160415411	22.943386078	19.157287598	42.326355	-71.119413766	2	54726.259674	16.6
5817	2022-12-09	15:12:11.140	342.42512894	8218.203094	1670598731.14	0	899	2.4762848588	2.4911867194	574.0292638	578.20941656	0.66082987889	737.12520695	20.885736465	-1.1732426637	23.139639343	19.155584537	42.326355108	-71.119415	2	54727.065033	16.6
5818	2022-12-09	15:12:11.917	342.42513794	8218.203311	1670598731.918	0	899	2.4762848588	2.4911867194	648.60085397	653.32404636	0.66082987889	737.10797119	20.885736465	-1.176692009	23.19241333	19.155126572	42.326356331	-71.119415	2	54727.798303	16.6
5819	2022-12-09	15:12:12.803	342.42514819	8218.203557	1670598732.804	0	899	2.4506010505	2.4626251249	648.60085397	652.45097171	0.53939734728	737.11249143	20.885736465	-1.3804182375	23.02749462	19.13461689	42.326356667	-71.119413784	2	54728.729642	16.6
5820	2022-12-09	15:12:13.674	342.42515826	8218.203798	1670598733.674	0	899	2.4506010505	2.4626251249	528.35764602	531.4939958	0.53939734728	737.11890133	20.885736465	-1.3802996669	22.943386078	19.13453116	42.326357687	-71.119413333	2	54729.612426	16.6
5821	2022-12-09	15:12:14.542	342.42516832	8218.20404	1670598734.543	0	899	2.4215922979	2.4343651993	528.35836352	531.73021116	0.5796412495	737.1171972	20.885898148	-1.1701813936	22.943386078	19.155272326	42.326358333	-71.119412585	2	54730.449057	16.6
5822	2022-12-09	15:12:15.408	342.42517834	8218.20428	1670598735.409	0	899	2.4216433409	2.4344166227	509.34562299	512.5961645	0.57964626666	737.1138916	20.888177872	-1.1701813936	22.943386078	19.152244568	42.326358333	-71.119411181	2	54731.291322	16.6
5823	2022-12-09	15:12:16.303	342.4251887	8218.204529	1670598736.304	0	899	2.4277290374	2.4399352499	509.34562299	512.44391063	0.55266005598	737.10880143	20.888177872	-1.1678961689	23.118199911	19.152244568	42.326358333	-71.119409333	2	54732.2	16.58
5824	2022-12-09	15:12:17.173	342.42519876	8218.20477	1670598737.173	0	899	2.4277290374	2.4399352499	550.39811603	553.74612101	0.55266005598	737.10207342	20.888177872	-1.1669260263	23.19241333	19.152244568	42.326358333	-71.119406609	2	54733.0347	16.5
5825	2022-12-09	15:12:18.061	342.42520904	8218.205017	1670598738.061	0	899	2.4464140873	2.458672786	550.39811603	553.7348244	0.55080654384	737.11031599	20.888177872	-1.1645330956	23.19241333	19.144833116	42.326358333	-71.119405053	2	54733.968454	16.5
5826	2022-12-09	15:12:18.953	342.42521937	8218.205265	1670598738.954	0	899	2.4464140873	2.458672786	550.76576938	554.10470659	0.55080654384	737.11293404	20.888177872	-1.166732061	23.19241333	19.138606381	42.326359752	-71.119405	2	54734.851085	16.5
5827	2022-12-09	15:12:19.809	342.42522927	8218.205503	1670598739.809	0	899	2.4288969679	2.4415133716	550.77390028	554.23523323	0.57086303772	737.11685646	20.889936169	-1.1664302673	23.19241333	19.152304277	42.326361212	-71.119403788	2	54735.727273	16.5
5828	2022-12-09	15:12:20.644	342.42523894	8218.205734	1670598740.644	0	899	2.428908882	2.4415253731	508.99457276	512.19335044	0.5708641876	737.11834353	20.89046669	-1.1700412943	23.19241333	19.154629663	42.326361667	-71.119403333	2	54736.563116	16.5
5829	2022-12-09	15:12:21.467	342.42524847	8218.205963	1670598741.468	0	899	2.4253423618	2.437751585	508.99457276	512.14537526	0.56235505501	737.12556589	20.89046669	-1.1799365653	23.19241333	19.149459839	42.326362266	-71.119402734	2	54737.359434	16.5
5830	2022-12-09	15:12:22.351	342.4252587	8218.206209	1670598742.352	0	899	2.4253423618	2.437751585	512.12818895	515.2983893	0.56235505501	737.11814709	20.89046669	-1.2027344704	23.19241333	19.15080452	42.326363333	-71.119401667	2	54738.222584	16.5
5831	2022-12-09	15:12:23.255	342.42526916	8218.20646	1670598743.255	0	899	2.4296220439	2.4427946148	512.12818895	515.4876891	0.59571569925	737.11623276	20.89046669	-1.3723122647	23.19241333	19.14891579	42.326363333	-71.119401373	2	54739.176249	16.5
5832	2022-12-09	15:12:24.132	342.42527932	8218.206704	1670598744.133	0	899	2.4296220439	2.4427946148	514.76753554	518.14434949	0.59571569925	737.11242676	20.89046669	-1.16855371	23.19241333	19.152965546	42.326363333	-71.1194	2	54740.004274	16.5
5833	2022-12-09	15:12:25.017	342.42528956	8218.206949	1670598745.018	0	899	2.4346509075	2.4471583097	514.77478538	517.97431437	0.56462552074	737.11265473	20.892143136	-1.1504447136	23.19241333	19.154718917	42.326363333	-71.1194	2	54740.949786	16.5
5834	2022-12-09	15:12:25.947	342.42530031	8218.207208	1670598745.947	0	899	2.4346674401	2.4471749622	527.70717164	530.98708974	0.56462709522	737.10433859	20.892877579	-1.1545839128	23.19241333	19.155319946	42.3263647	-71.119401366	2	54741.819703	16.5
5835	2022-12-09	15:12:26.865	342.42531095	8218.207463	1670598746.866	0	899	2.4417185004	2.454607406	527.70717164	531.07744116	0.58008209032	737.11830998	20.892877579	-1.418285418	23.19241333	19.148104699	42.326365	-71.119402958	2	54742.774573	16.5
5836	2022-12-09	15:12:27.677	342.42532034	8218.207688	1670598747.677	0	899	2.4417185004	2.454607406	565.91624315	569.53053981	0.58008209032	737.12219238	20.892877579	-1.4631590843	23.19241333	19.146842957	42.326365	-71.119403333	2	54743.601202	16.5
5837	2022-12-09	15:12:28.559	342.42533056	8218.207933	1670598748.56	0	899	2.4402332428	2.4537097473	565.91624315	569.69780663	0.60674963826	737.1084906	20.892877579	-1.1978191714	23.19241333	19.155478939	42.326365	-71.119403333	2	54744.457116	16.5
5838	2022-12-09	15:12:29.436	342.42534069	8218.208177	1670598749.436	0	899	2.4402332428	2.4537097473	517.83021123	521.2904544	0.60674963826	737.1166778	20.892877579	-1.1311177015	23.19241333	19.157287598	42.326365	-71.119403333	2	54745.305188	16.5
5839	2022-12-09	15:12:30.348	342.42535125	8218.20843	1670598750.348	0	899	2.4382633697	2.4511988851	517.8394389	521.16336871	0.58298937596	737.11919843	20.894998854	-1.1462947399	23.19241333	19.134391734	42.326365	-71.119403333	2	54746.236815	16.5
5840	2022-12-09	15:12:31.226	342.42536141	8218.208674	1670598751.226	0	899	2.4382719626	2.4512075424	537.02373769	540.47081352	0.58299021968	737.12150402	20.89538002	-1.1676590214	23.19241333	19.143299886	42.326364766	-71.119403333	2	54747.14014	16.5
5841	2022-12-09	15:12:32.121	342.42537177	8218.208923	1670598752.121	0	899	2.4346297203	2.4468863919	537.02373769	540.29459914	0.55336820231	737.12396079	20.89538002	-1.1432334745	23.19241333	19.155946668	42.326363333	-71.119403391	2	54748.03445	16.5
5842	2022-12-09	15:12:33.040	342.42538242	8218.209178	1670598753.041	0	899	2.4346297203	2.4468863919	511.54455948	514.66023438	0.55336820231	737.12634803	20.89538002	-1.1376283169	23.19241333	19.155335837	42.326363333	-71.119404858	2	54748.914833	16.5
5843	2022-12-09	15:12:33.907	342.42539244	8218.209419	1670598753.907	0	899	2.4358840599	2.4482665454	511.54455948	514.69062792	0.55873333683	737.12815564	20.89538002	-1.1372725979	23.19241333	19.155035436	42.326363333	-71.119406362	2	54749.817035	16.5
5844	2022-12-09	15:12:34.786	342.42540262	8218.209663	1670598754.786	0	899	2.4358840599	2.4482665454	510.00246791	513.13905228	0.55873333683	737.11761475	20.89538002	-1.1360006332	23.19241333	19.157287598	42.326362157	-71.119407843	2	54750.705706	16.429429429
5845	2022-12-09	15:12:35.634	342.42541243	8218.209898	1670598755.634	0	899	2.4326706339	2.445533837	510.01023576	513.27308283	0.58107328265	737.11689566	20.897192886	-1.1480948822	23.19241333	19.155968117	42.326361667	-71.119409217	2	54751.530144	16.4
5846	2022-12-09	15:12:36.471	342.42542213	8218.210131	1670598756.472	0	899	2.432683398	2.4455466965	508.69875743	511.95322123	0.58107453472	737.11537989	20.897760391	-1.2055694007	23.19241333	19.151040235	42.326361667	-71.11941	2	54752.358842	16.4
5847	2022-12-09	15:12:37.401	342.42543288	8218.210389	1670598757.401	0	899	2.4342154432	2.4473058791	508.69875743	512.00866559	0.59090995944	737.12024936	20.897760391	-1.16855371	23.19241333	19.152244568	42.326361167	-71.1194105	2	54753.3	16.4
5848	2022-12-09	15:12:38.308	342.42544338	8218.210641	1670598758.308	0	899	2.4342154432	2.4473058791	510.80718838	514.13081529	0.59090995944	737.11565152	20.897760391	-1.1660637382	23.19241333	19.152428393	42.32636	-71.119411993	2	54754.195584	16.4
5849	2022-12-09	15:12:39.121	342.4254528	8218.210867	1670598759.122	0	899	2.4351487751	2.4474409548	510.80718838	513.9267291	0.55484558047	737.11693325	20.897760391	-1.1463162781	23.19241333	19.15479996	42.326359919	-71.119413414	2	54755.048323	16.4
5850	2022-12-09	15:12:39.947	342.42546235	8218.211096	1670598759.947	0	899	2.4351487751	2.4474409548	508.88688184	511.99469509	0.55484558047	737.11431885	20.897760391	-1.1408835649	23.19241333	19.155487061	42.326358563	-71.11941477	2	54755.861933	16.4
5851	2022-12-09	15:12:40.802	342.42547225	8218.211334	1670598760.802	0	899	2.4384147532	2.4520290861	508.89293741	512.33084364	0.61337518552	737.10562679	20.89917673	-1.1988323532	23.19241333	19.154113163	42.326358333	-71.119416193	2	54756.715716	16.4
5852	2022-12-09	15:12:41.612	342.42548163	8218.211559	1670598761.613	0	899	2.4384330471	2.4520475243	513.95604446	517.42816608	0.61337707531	737.10187778	20.899988174	-1.2150550165	23.19241333	19.154244278	42.326358333	-71.119418427	2	54757.528056	16.4
5853	2022-12-09	15:12:42.517	342.42549211	8218.211811	1670598762.518	0	899	2.4377466382	2.4503868807	513.95604446	517.18034516	0.56987053711	737.11281803	20.899988174	-1.1582704467	23.19241333	19.157251825	42.326357641	-71.119421384	2	54758.415311	16.4
5854	2022-12-09	15:12:43.413	342.42550247	8218.212059	1670598763.413	0	899	2.4377466382	2.4503868807	511.69090379	514.90099414	0.56987053711	737.11853027	20.899988174	-1.1327453852	23.19241333	19.155487061	42.326356169	-71.119424328	2	54759.298319	16.4
5855	2022-12-09	15:12:44.273	342.42551243	8218.212298	1670598764.274	0	899	2.4632346712	2.4781940039	511.69090379	515.45133252	0.66685647529	737.11992721	20.899988174	-1.1358497656	23.19241333	19.152280896	42.326354701	-71.119427265	2	54760.179368	16.382063197
5856	2022-12-09	15:12:45.104	342.42552204	8218.212529	1670598765.104	0	899	2.4632902224	2.4782500318	678.17615238	683.16013169	0.6668626513	737.10647118	20.902427358	-1.1312039348	23.19241333	19.15684124	42.326353415	-71.119429836	2	54760.950743	16.304925651
5857	2022-12-09	15:12:45.970	342.42553206	8218.212769	1670598765.97	0	899	2.4765624469	2.4881188859	678.17633852	682.00470098	0.51310749564	737.10223389	20.902460098	-1.1311177015	23.19241333	19.156927109	42.326353333	-71.119434343	2	54761.86859	16.126282051
5858	2022-12-09	15:12:46.801	342.42554168	8218.213	1670598766.801	0	899	2.4765624469	2.4881188859	559.38188572	562.5396435	0.51310749564	737.10505808	20.902460098	-1.2551643264	23.19241333	19.141897644	42.326353333	-71.119439512	2	54762.676864	15.964627151
5859	2022-12-09	15:12:47.644	342.42555145	8218.213235	1670598767.645	0	899	2.4570529598	2.4698363519	559.38188572	562.90303388	0.57178582937	737.1104324	20.902460098	-1.227289394	23.19241333	19.145241289	42.32635063	-71.119446172	2	54763.540598	15.791880342
5860	2022-12-09	15:12:48.558	342.42556201	8218.213488	1670598768.558	0	899	2.4570529598	2.4698363519	584.41607839	588.09480959	0.57178582937	737.10500391	20.902460098	-1.145410818	23.19241333	19.149025216	42.326348333	-71.119453176	2	54764.476331	15.604733728
5861	2022-12-09	15:12:49.466	342.42557252	8218.213741	1670598769.466	0	899	2.4899267288	2.503755094	584.41607839	588.34327428	0.61014695704	737.10574765	20.902460098	-1.1408835649	23.19241333	19.148643494	42.326348963	-71.119459185	2	54765.377756	15.424448898
5862	2022-12-09	15:12:50.348	342.42558274	8218.213986	1670598770.349	0	899	2.489940845	2.503769321	767.82391911	772.98360263	0.61014837758	737.10707547	20.903073279	-1.1831594627	23.19241333	19.14970254	42.326349576	-71.119465029	2	54766.254369	15.249126214
5863	2022-12-09	15:12:51.204	342.42559265	8218.214224	1670598771.205	0	899	2.5391270667	2.552485993	767.83606996	772.7237778	0.57818076589	737.09833734	20.90496254	-1.3134149313	23.19241333	19.152965546	42.326348333	-71.119470145	2	54767.086785	15.1
5864	2022-12-09	15:12:52.072	342.4256027	8218.214465	1670598772.073	0	899	2.5391270667	2.552485993	834.99125989	840.30644824	0.57818076589	737.11114502	20.90496254	-1.6845200062	23.19241333	19.110832214	42.326348333	-71.119471571	2	54767.942801	15.1
5865	2022-12-09	15:12:52.957	342.42561294	8218.214711	1670598772.958	0	899	2.5497188944	2.5645621851	834.99125989	840.8731952	0.63939967774	737.10035271	20.90496254	-1.6048943357	23.19241333	19.117624624	42.326346861	-71.119473139	2	54768.883547	15.1
5866	2022-12-09	15:12:53.842	342.42562317	8218.214956	1670598773.842	0	899	2.5497188944	2.5645621851	759.21947243	764.56764795	0.63939967774	737.09470191	20.90496254	-1.5611201541	23.19241333	19.123357773	42.326346667	-71.11947577	2	54769.731132	15.1
5867	2022-12-09	15:12:54.694	342.42563303	8218.215193	1670598774.694	0	899	2.4872147298	2.5017408989	759.22799419	764.59351838	0.64145208835	737.10257463	20.906302484	-1.3790708054	23.19241333	19.119581728	42.326347676	-71.119476667	2	54770.605769	15.1
5868	2022-12-09	15:12:55.551	342.42564295	8218.215431	1670598775.551	0	899	2.4872386553	2.501765022	572.33823334	576.38300892	0.64145462237	737.10188344	20.907342911	-1.1962346044	23.19241333	19.120082843	42.326348333	-71.119477481	2	54771.488488	15.1
5869	2022-12-09	15:12:56.424	342.42565306	8218.215673	1670598776.424	0	899	2.4591251633	2.4721990214	572.33823334	576.0197817	0.58421915241	737.09098846	20.907342911	-1.1360006332	23.19241333	19.151885986	42.326348894	-71.119478333	2	54772.336431	15.1
5870	2022-12-09	15:12:57.267	342.42566282	8218.215908	1670598777.268	0	899	2.4591251633	2.4721990214	573.74406048	577.43465179	0.58421915241	737.08972693	20.907342911	-1.4326001232	23.19241333	19.140456926	42.32635	-71.119478333	2	54773.141151	15.1
5871	2022-12-09	15:12:58.128	342.42567279	8218.216147	1670598778.129	0	899	2.473101166	2.487508969	573.74406048	577.7886541	0.63986530307	737.08880615	20.907342911	-1.4875738621	23.19241333	19.145402908	42.326350108	-71.119478333	2	54774.065056	15.1
5872	2022-12-09	15:12:58.997	342.42568285	8218.216388	1670598778.998	0	899	2.473101166	2.487508969	554.45192141	558.36051561	0.63986530307	737.07341842	20.907342911	-1.4819902521	23.19241333	19.14229777	42.326351454	-71.119478333	2	54774.872677	15.1
5873	2022-12-09	15:12:59.878	342.42569303	8218.216633	1670598779.878	0	899	2.455037698	2.4682474198	554.45720935	558.06685011	0.59123540695	737.08208986	20.908478933	-1.4470226299	23.19241333	19.126884764	42.326351667	-71.119478333	2	54775.807609	15.1
5874	2022-12-09	15:13:00.730	342.42570289	8218.216869	1670598780.73	0	899	2.4550652496	2.4682751809	516.98520672	520.35091196	0.59123813189	737.09440279	20.909692764	-1.468042016	23.19241333	19.142883301	42.326351667	-71.119478333	2	54776.65534	15.1
5875	2022-12-09	15:13:01.638	342.42571341	8218.217122	1670598781.639	0	899	2.44885703	2.4621997471	516.98520672	520.39341054	0.59865477028	737.09011093	20.909692764	-1.395153333	23.19241333	19.144364098	42.326354485	-71.119475515	2	54777.563581	15.043641913
5876	2022-12-09	15:13:02.561	342.42572409	8218.217378	1670598782.561	0	899	2.44885703	2.4621997471	512.85578233	516.23676308	0.59865477028	737.08391445	20.909692764	-1.3171445487	23.19241333	19.145556343	42.326357477	-71.119473333	2	54778.486193	15
5877	2022-12-09	15:13:03.424	342.42573409	8218.217618	1670598783.425	0	899	2.4524395849	2.4652532613	512.85578233	516.09781215	0.57420591924	737.08557129	20.909692764	-1.3850317001	23.19241333	19.141082764	42.32635995	-71.119472256	2	54779.32328	15
5878	2022-12-09	15:13:04.282	342.42574402	8218.217856	1670598784.283	0	899	2.4524446531	2.4652583669	511.23977899	514.47159596	0.57420640658	737.08614607	20.90991629	-1.1675727841	23.19241333	19.13627915	42.326363832	-71.11947	2	54780.149573	14.985042735
5879	2022-12-09	15:13:05.163	342.4257542	8218.218101	1670598785.163	0	899	2.4541394648	2.466679008	511.24917378	514.40963854	0.56159668177	737.07220702	20.912103653	-1.1343729496	23.19241333	19.155487061	42.326366799	-71.11947	2	54781.079245	14.892075472
5880	2022-12-09	15:13:06.005	342.42576395	8218.218335	1670598786.005	0	899	2.4541394648	2.466679008	509.55770367	512.70771202	0.56159668177	737.07484042	20.912103653	-1.2021954525	23.19241333	19.141057387	42.326368123	-71.11947	2	54781.873585	14.812641509
5881	2022-12-09	15:13:06.936	342.42577472	8218.218593	1670598786.936	0	899	2.4536091007	2.4661800184	509.55770367	512.71628523	0.56311573416	737.08520589	20.912103653	-1.2190109491	23.19241333	19.137479782	42.326368333	-71.11947	2	54782.851496	14.8
5882	2022-12-09	15:13:07.828	342.42578505	8218.218841	1670598787.828	0	899	2.4536091007	2.4661800184	511.28327545	514.45255327	0.56311573416	737.10874929	20.912103653	-1.2076281514	23.19241333	19.150386747	42.326369533	-71.1194688	2	54783.719885	14.8
5883	2022-12-09	15:13:08.709	342.42579524	8218.219086	1670598788.709	0	899	2.4531609563	2.4662315357	511.28327545	514.57926674	0.58548591256	737.11276629	20.912103653	-1.1871046223	23.19241333	19.152418844	42.326371013	-71.119468333	2	54784.608066	14.8
5884	2022-12-09	15:13:09.535	342.4258048	8218.219315	1670598789.535	0	899	2.4531663468	2.4662369668	510.57151584	513.86292176	0.58548644092	737.08728512	20.912341326	-1.1705478256	23.19241333	19.15223776	42.326372425	-71.119467575	2	54785.45473	14.8
5885	2022-12-09	15:13:10.401	342.42581483	8218.219556	1670598790.401	0	899	2.4541492451	2.4662349758	510.58149217	513.62347039	0.54136966515	737.08135986	20.91466713	-1.2059897184	23.19241333	19.148643494	42.326373876	-71.119466667	2	54786.325444	14.8
5886	2022-12-09	15:13:11.242	342.42582456	8218.219789	1670598791.242	0	899	2.4541492451	2.4662349758	512.28532753	515.33745698	0.54136966515	737.11049869	20.91466713	-1.1852937226	23.19241333	19.149216456	42.32637525	-71.119466416	2	54787.150239	14.8
5887	2022-12-09	15:13:12.061	342.42583404	8218.220017	1670598792.061	0	899	2.4578861159	2.4706674434	512.28532753	515.50840092	0.57150117125	737.10971817	20.91466713	-1.1634551555	23.19241333	19.151432366	42.326376557	-71.11946511	2	54787.933971	14.8
5888	2022-12-09	15:13:12.905	342.42584382	8218.220252	1670598792.906	0	899	2.4578861159	2.4706674434	512.94441174	516.17163179	0.57150117125	737.08931424	20.91466713	-1.1320231513	23.19241333	19.155787335	42.326377963	-71.119463704	2	54788.777555	14.8
5889	2022-12-09	15:13:13.746	342.42585354	8218.220485	1670598793.746	0	899	2.4585232151	2.470235379	512.94441174	515.90063784	0.52378645192	737.08735667	20.91466713	-1.5728586667	23.19241333	19.121345141	42.326378333	-71.119462251	2	54789.64916	14.8
5890	2022-12-09	15:13:14.625	342.42586372	8218.220729	1670598794.625	0	899	2.4585232151	2.470235379	512.22893459	515.18103722	0.52378645192	737.08880615	20.91466713	-1.6470839977	23.19241333	19.115154266	42.326379178	-71.119459978	2	54790.506506	14.8
5891	2022-12-09	15:13:15.473	342.42587353	8218.220965	1670598795.473	0	899	2.4594804144	2.47192463	512.23757323	515.37321849	0.55614464075	737.08421316	20.91667462	-1.4105675197	23.19241333	19.134489944	42.326380564	-71.119457769	2	54791.338675	14.8
5892	2022-12-09	15:13:16.358	342.42588378	8218.221211	1670598796.359	0	899	2.4594881992	2.4719324705	510.86866616	513.9959358	0.55614536372	737.09528639	20.917016983	-1.1360006332	23.19241333	19.154045105	42.326382112	-71.119455776	2	54792.267267	14.8
5893	2022-12-09	15:13:17.250	342.4258941	8218.221458	1670598797.25	0	899	2.455914786	2.4705659715	510.86866616	514.55659246	0.65513645224	737.06839131	20.917016983	-1.1315380864	23.19241333	19.154704012	42.326383587	-71.11945308	2	54793.152153	14.8
5894	2022-12-09	15:13:18.115	342.42590411	8218.221699	1670598798.115	0	899	2.455914786	2.4705659715	510.42933071	514.11408548	0.65513645224	737.06628418	20.917016983	-1.1311177015	23.19241333	19.154766083	42.326384967	-71.1194517	2	54793.979904	14.8
5895	2022-12-09	15:13:19.016	342.42591455	8218.221949	1670598799.017	0	899	2.4569042771	2.4691488611	510.42933071	513.50695692	0.54783808269	737.06984241	20.917016983	-1.4336133682	23.19241333	19.148422469	42.326388088	-71.119445491	2	54794.926393	14.614721346
5896	2022-12-09	15:13:19.914	342.42592493	8218.222198	1670598799.914	0	899	2.4569395339	2.4691843662	508.58122423	511.6477255	0.54784131143	737.07241235	20.918569135	-1.2551750758	23.19241333	19.151913599	42.326388333	-71.119442241	2	54795.827828	14.517217217
5897	2022-12-09	15:13:20.789	342.42593507	8218.222442	1670598800.79	0	899	2.4564819476	2.4695507082	508.58502383	511.85872734	0.58461763121	737.07262699	20.919458389	-1.1294900179	23.19241333	19.154405594	42.326389474	-71.119440526	2	54796.684159	14.431584062
5898	2022-12-09	15:13:21.630	342.42594479	8218.222675	1670598801.63	0	899	2.4564819476	2.4695507082	508.85853174	512.13399579	0.58461763121	737.0636819	20.919458389	-1.1324327118	23.19241333	19.152452658	42.326389154	-71.11944	2	54797.50789	14.4
5899	2022-12-09	15:13:22.516	342.42595505	8218.222921	1670598802.516	0	899	2.459059096	2.4712599834	508.85853174	511.91304457	0.54541670398	737.06190865	20.919458389	-1.1469630508	23.19241333	19.156254333	42.326389	-71.119439334	2	54798.399793	14.360020661
5900	2022-12-09	15:13:23.371	342.42596494	8218.223159	1670598803.371	0	899	2.459059096	2.4712599834	507.99470583	511.04403339	0.54541670398	737.05340576	20.919458389	-1.1701813936	23.19241333	19.156927109	42.32639	-71.119437868	2	54799.279022	14.27209776
5901	2022-12-09	15:13:24.220	342.42597477	8218.223394	1670598804.22	0	899	2.4605724317	2.4729762542	507.99470583	511.09289704	0.55410369982	737.05993208	20.919458389	-1.1731240978	23.19241333	19.156275857	42.326390221	-71.119436445	2	54800.132893	14.18671065
5902	2022-12-09	15:13:25.072	342.42598463	8218.223631	1670598805.072	0	899	2.4605797878	2.4729836627	507.81644524	510.91355309	0.55410438017	737.07714642	20.919781754	-1.1800658616	23.19241333	19.154167112	42.32639156	-71.119435107	2	54800.93591	14.106409048
5903	2022-12-09	15:13:25.933	342.42599459	8218.22387	1670598805.933	0	899	2.4622138903	2.474481474	507.82548167	510.88654323	0.54768428185	737.0714847	20.921899796	-1.1335107009	23.19241333	19.155309121	42.326390255	-71.119435	2	54801.847222	14.015277778
5904	2022-12-09	15:13:26.802	342.42600465	8218.224112	1670598806.802	0	899	2.4622138903	2.474481474	507.92189298	510.98353568	0.54768428185	737.06268311	20.921899796	-1.1262347698	23.19241333	19.155845642	42.326388842	-71.119435	2	54802.694737	13.930526316
5905	2022-12-09	15:13:27.677	342.42601478	8218.224355	1670598807.677	0	899	2.4616026246	2.4738898906	507.92189298	510.98921524	0.54869417481	737.06519848	20.921899796	-1.1837307831	23.19241333	19.152515336	42.326388333	-71.119435928	2	54803.556557	13.844344344
5906	2022-12-09	15:13:28.552	342.42602491	8218.224598	1670598808.552	0	899	2.4616026246	2.4738898906	508.09629941	511.1646749	0.54869417481	737.06082942	20.921899796	-1.1790202619	23.19241333	19.146615325	42.326388333	-71.119437366	2	54804.419825	13.758017493
5907	2022-12-09	15:13:29.444	342.42603523	8218.224846	1670598809.444	0	899	2.464306369	2.4766756553	508.09895745	511.18446014	0.55173554543	737.07210556	20.922522475	-1.1512423864	23.19241333	19.14582807	42.32638885	-71.119438333	2	54805.309874	13.669012605
5908	2022-12-09	15:13:30.332	342.42604552	8218.225092	1670598810.333	0	899	2.4643471097	2.476716685	508.19513168	511.28123948	0.55173929172	737.08242252	20.924310684	-1.1294900179	23.19241333	19.129558563	42.32639	-71.119438333	2	54806.225243	13.6
5909	2022-12-09	15:13:31.220	342.42605579	8218.225339	1670598811.22	0	899	2.4632138898	2.4761069354	508.19513168	511.41346528	0.57523006761	737.08929241	20.924310684	-1.1305032779	23.19241333	19.137292407	42.32639	-71.119438333	2	54807.093586	13.6
5910	2022-12-09	15:13:32.078	342.42606573	8218.225577	1670598812.079	0	899	2.4632138898	2.4761069354	508.34924586	511.56855544	0.57523006761	737.08265615	20.924310684	-1.1989401816	23.19241333	19.141883143	42.32639	-71.119438333	2	54807.996845	13.6
5911	2022-12-09	15:13:32.980	342.42607617	8218.225828	1670598812.981	0	899	2.463763121	2.4769454796	508.34924586	511.6401411	0.58793880648	737.08356279	20.924310684	-1.1918582616	23.19241333	19.148964535	42.32639	-71.119438333	2	54808.872816	13.6
5912	2022-12-09	15:13:33.812	342.42608579	8218.226059	1670598813.812	0	899	2.463763121	2.4769454796	507.9433712	511.23163894	0.58793880648	737.08105509	20.924310684	-1.188085556	23.19241333	19.150085449	42.32639	-71.119438333	2	54809.690335	13.6
5913	2022-12-09	15:13:34.612	342.42609506	8218.226281	1670598814.613	0	899	2.4647433223	2.4774409663	507.94468214	511.1106576	0.56620706598	737.07422845	20.924617881	-1.1498410607	23.19241333	19.154501277	42.32639	-71.119438333	2	54810.495422	13.550457782
5914	2022-12-09	15:13:35.453	342.42610478	8218.226515	1670598815.453	0	899	2.4647919544	2.4774899523	507.55649787	510.72007961	0.56621165445	737.08105469	20.92675209	-1.2011067867	23.19241333	19.152965546	42.32639	-71.119438333	2	54811.33925	13.5
5915	2022-12-09	15:13:36.322	342.42611485	8218.226756	1670598816.323	0	899	2.4667138734	2.4799746639	507.55649787	510.85787425	0.59071449128	737.08041281	20.92675209	-1.1873956895	23.19241333	19.146139663	42.32639	-71.119438333	2	54812.206825	13.5
5916	2022-12-09	15:13:37.170	342.42612465	8218.226992	1670598817.17	0	899	2.4667138734	2.4799746639	507.51170377	510.81278878	0.59071449128	737.08652522	20.92675209	-1.3590323057	23.19241333	19.145650548	42.326389864	-71.119438333	2	54813.081384	13.5
5917	2022-12-09	15:13:37.977	342.426134	8218.227216	1670598817.978	0	899	2.4664843027	2.4797207803	507.51170377	510.80703666	0.58969181454	737.07856356	20.92675209	-1.2535042936	23.19241333	19.152547672	42.326388494	-71.119438333	2	54813.903357	13.5
5918	2022-12-09	15:13:38.816	342.42614372	8218.227449	1670598818.817	0	899	2.4664843027	2.4797207803	507.53951821	510.83503171	0.58969181454	737.0782786	20.92675209	-1.1294900179	23.19241333	19.156206131	42.326388333	-71.119438333	2	54814.701225	13.5
5919	2022-12-09	15:13:39.713	342.4261541	8218.227698	1670598819.714	0	899	2.4661892398	2.4796790499	507.54536626	510.90446553	0.60098802254	737.08743185	20.928123563	-1.1313656269	23.19241333	19.15641383	42.326387301	-71.119438333	2	54815.619658	13.5
5920	2022-12-09	15:13:40.624	342.42616463	8218.227951	1670598820.624	0	899	2.4662122428	2.4797022306	507.96051842	511.32237825	0.60099032488	737.07854376	20.929132462	-1.1441497321	23.19241333	19.155908294	42.326385769	-71.119438333	2	54816.538387	13.5
5921	2022-12-09	15:13:41.476	342.4261745	8218.228188	1670598821.477	0	899	2.4702141601	2.4833232973	507.96051842	511.22206218	0.58317151096	737.08206359	20.929132462	-1.1701813936	23.19241333	19.154405594	42.326385	-71.119438964	2	54817.378378	13.5
5922	2022-12-09	15:13:42.331	342.42618439	8218.228425	1670598822.331	0	899	2.4702141601	2.4833232973	507.98333544	511.2450257	0.58317151096	737.0840252	20.929132462	-1.1605124908	23.19241333	19.153847448	42.326385	-71.11944	2	54818.226433	13.5
5923	2022-12-09	15:13:43.188	342.42619432	8218.228664	1670598823.189	0	899	2.4705841464	2.4849256674	507.98333544	511.55149234	0.63758378779	737.09307295	20.929132462	-1.157106263	23.19241333	19.151835056	42.326385	-71.11944	2	54819.065126	13.5
5924	2022-12-09	15:13:44.111	342.42620499	8218.22892	1670598824.111	0	899	2.4705841464	2.4849256674	508.26068986	511.83079494	0.63758378779	737.07143256	20.929132462	-1.1636707783	23.19241333	19.151885986	42.326384947	-71.11944	2	54820.032064	13.5
5925	2022-12-09	15:13:45.005	342.42621534	8218.229168	1670598825.005	0	899	2.4706805567	2.4831941763	508.26821081	511.38273065	0.55670833385	737.07961571	20.930893791	-1.1987569379	23.19241333	19.149381928	42.326383454	-71.11944	2	54820.927856	13.5
5926	2022-12-09	15:13:45.924	342.42622597	8218.229423	1670598825.924	0	899	2.4706981818	2.4832119275	508.07062334	511.18394161	0.55670996501	737.08310159	20.931665421	-1.2737367832	23.19241333	19.141606539	42.326383333	-71.11944	2	54821.810526	13.5
5927	2022-12-09	15:13:46.805	342.42623617	8218.229668	1670598826.805	0	899	2.4729948789	2.4859925963	508.07062334	511.30147548	0.5775940547	737.07462579	20.931665421	-1.2309542634	23.19241333	19.142636849	42.326382157	-71.119438824	2	54822.705579	13.5
5928	2022-12-09	15:13:47.667	342.42624615	8218.229908	1670598827.667	0	899	2.4729948789	2.4859925963	508.42377435	511.65687219	0.5775940547	737.08496094	20.931665421	-1.1864578724	23.19241333	19.146123886	42.326381667	-71.119438333	2	54823.552153	13.5
5929	2022-12-09	15:13:48.493	342.42625572	8218.230137	1670598828.494	0	899	2.4730099593	2.4861249426	508.42377435	511.68605371	0.58277410578	737.08151467	20.931665421	-1.1547671675	23.19241333	19.15266733	42.326381667	-71.119438333	2	54824.371251	13.5
5930	2022-12-09	15:13:49.342	342.42626554	8218.230373	1670598829.343	0	899	2.4730099593	2.4861249426	508.25622833	511.51743264	0.58277410578	737.0726096	20.931665421	-1.1527622536	23.19241333	19.155834362	42.326381271	-71.119438333	2	54825.237673	13.5
5931	2022-12-09	15:13:50.168	342.4262751	8218.230602	1670598830.169	0	899	2.4756909127	2.4885601006	508.26202321	511.45860836	0.57129242043	737.06758734	20.933022543	-1.166915277	23.19241333	19.153099477	42.32638	-71.119438333	2	54826.054809	13.5
5932	2022-12-09	15:13:51.068	342.42628551	8218.230852	1670598831.068	0	899	2.4757150309	2.4885843959	507.81821757	511.01202437	0.57129470637	737.06992406	20.934076309	-1.1599195919	23.19241333	19.151966689	42.32638	-71.119438333	2	54826.984488	13.5
5933	2022-12-09	15:13:51.898	342.42629512	8218.231083	1670598831.898	0	899	2.473703158	2.4864691057	507.81821757	510.98891093	0.5671859267	737.05954161	20.934076309	-1.1734366417	23.19241333	19.153326035	42.32638	-71.119438333	2	54827.829095	13.5
5934	2022-12-09	15:13:52.763	342.42630513	8218.231323	1670598832.763	0	899	2.473703158	2.4864691057	507.77803575	510.94847823	0.5671859267	737.07298592	20.934076309	-1.1380702423	23.19241333	19.154973049	42.32638	-71.119437206	2	54828.676699	13.5
5935	2022-12-09	15:13:53.612	342.42631497	8218.231559	1670598833.613	0	899	2.473121678	2.4858500449	507.77803575	510.93987899	0.56565705831	737.05985083	20.934076309	-1.1834505425	23.19241333	19.152111748	42.32638	-71.119436667	2	54829.494737	13.5
5936	2022-12-09	15:13:54.489	342.4263251	8218.231803	1670598834.489	0	899	2.4731320287	2.4858604708	508.07017454	511.23384234	0.56565803069	737.06289936	20.93452902	-1.2197331885	23.19241333	19.153005777	42.32638	-71.119436667	2	54830.348697	13.5
5937	2022-12-09	15:13:55.398	342.42633564	8218.232055	1670598835.399	0	899	2.4744614291	2.4876914207	508.07866314	511.36541708	0.58751440194	737.06282822	20.936517715	-1.2157557011	23.19241333	19.154766083	42.326379545	-71.119436667	2	54831.273109	13.5
5938	2022-12-09	15:13:56.265	342.42634566	8218.232296	1670598836.265	0	899	2.4744614291	2.4876914207	508.20618777	511.49376667	0.58751440194	737.06116289	20.936517715	-1.1327992512	23.19241333	19.156884174	42.326378333	-71.119436667	2	54832.169096	13.5
5939	2022-12-09	15:13:57.158	342.42635601	8218.232544	1670598837.159	0	899	2.4783549601	2.4915184567	508.20618777	511.47208011	0.58366360182	737.06440664	20.936517715	-1.1485799125	23.19241333	19.154565912	42.326378333	-71.119436667	2	54833.040289	13.5
5940	2022-12-09	15:13:58.084	342.42636671	8218.232801	1670598838.084	0	899	2.4783549601	2.4915184567	508.16428743	511.42991051	0.58366360182	737.07190709	20.936517715	-1.1758080579	23.19241333	19.152479172	42.326378333	-71.119436667	2	54833.995868	13.5
5941	2022-12-09	15:13:58.963	342.42637689	8218.233045	1670598838.963	0	899	2.4796882234	2.4925764905	508.16428743	511.35983601	0.57121747892	737.06989819	20.936517715	-1.2372493152	23.19241333	19.151048029	42.326378333	-71.119436667	2	54834.891039	13.5
5942	2022-12-09	15:13:59.825	342.42638686	8218.233285	1670598839.825	0	899	2.4796882234	2.4925764905	507.24473622	510.43450228	0.57121747892	737.05609131	20.936517715	-1.2531917095	23.19241333	19.15080452	42.32637713	-71.11943787	2	54835.721797	13.5
5943	2022-12-09	15:14:00.698	342.42639698	8218.233527	1670598840.699	0	899	2.480201263	2.4939483282	507.25181238	510.65371447	0.60894489444	737.0685344	20.938178195	-1.194897988	23.19241333	19.142868636	42.326376667	-71.119438333	2	54836.613039	13.5
5944	2022-12-09	15:14:01.569	342.42640705	8218.233769	1670598841.569	0	899	2.4802184692	2.4939656691	508.00771971	511.4147011	0.60894662962	737.07003804	20.938928604	-1.1836876467	23.19241333	19.143250169	42.326376667	-71.119438333	2	54837.495069	13.5
5945	2022-12-09	15:14:02.437	342.42641709	8218.23401	1670598842.437	0	899	2.4805794752	2.4949576006	508.00771971	511.57073403	0.63664092709	737.07354413	20.938928604	-1.2125003338	23.19241333	19.15080452	42.326376667	-71.119438333	2	54838.356356	13.5
5946	2022-12-09	15:14:03.301	342.42642709	8218.23425	1670598843.301	0	899	2.4805794752	2.4949576006	507.88043502	511.4425566	0.63664092709	737.0725805	20.938928604	-1.3007601507	23.19241333	19.13665313	42.326376667	-71.119438333	2	54839.208491	13.479150943
5947	2022-12-09	15:14:04.178	342.42643726	8218.234494	1670598844.179	0	899	2.4794134469	2.4925196306	507.88057644	511.12876148	0.58088895638	737.05861154	20.938961749	-1.5228648636	23.19241333	19.116532522	42.326376667	-71.119438333	2	54840.040289	13.4
5948	2022-12-09	15:14:05.032	342.42644713	8218.234731	1670598845.032	0	899	2.4794700477	2.4925766541	508.28468378	511.53548399	0.58089440312	737.0411377	20.941431046	-1.5884884596	23.19241333	19.1313591	42.326376667	-71.119438333	2	54840.921488	13.4
5949	2022-12-09	15:14:05.933	342.42645756	8218.234981	1670598845.933	0	899	2.4813975255	2.493623766	508.28468378	511.31454636	0.54164839578	737.0475379	20.941431046	-1.5884884596	23.19241333	19.1313591	42.326376667	-71.119439779	2	54841.867508	13.4
5950	2022-12-09	15:14:06.767	342.42646722	8218.235213	1670598846.768	0	899	2.4813975255	2.493623766	508.0515351	511.08000789	0.54164839578	737.06453558	20.941431046	-1.5913232975	23.19241333	19.136954478	42.326376667	-71.119438886	2	54842.668238	13.4
5951	2022-12-09	15:14:07.624	342.42647713	8218.235451	1670598847.624	0	899	2.483229243	2.4973682486	508.0515351	511.55178182	0.62544875823	737.06481934	20.941431046	-1.4533931017	23.19241333	19.116954803	42.326375812	-71.119438333	2	54843.512716	13.4
5952	2022-12-09	15:14:08.469	342.42648691	8218.235686	1670598848.469	0	899	2.483229243	2.4973682486	508.19033318	511.69153617	0.62544875823	737.06517302	20.941431046	-1.5531004225	23.19241333	19.100856023	42.326375	-71.119438333	2	54844.355685	13.4
5953	2022-12-09	15:14:09.408	342.42649779	8218.235947	1670598849.409	0	899	2.4854905808	2.4984700373	508.19585198	511.40671342	0.57390210359	737.06033143	20.942723697	-1.4423337117	23.19241333	19.11317214	42.326375	-71.119438333	2	54845.290966	13.4
5954	2022-12-09	15:14:10.296	342.42650806	8218.236193	1670598850.296	0	899	2.4855155741	2.498495215	507.97345435	511.18292398	0.57390447402	737.05438232	20.943811417	-1.4533931017	23.19241333	19.109752655	42.326375	-71.119438333	2	54846.205825	13.4
5955	2022-12-09	15:14:11.214	342.42651869	8218.236449	1670598851.215	0	899	2.4864364197	2.4996516083	507.97345435	511.24002085	0.58404907083	737.0553597	20.943811417	-1.464420242	23.19241333	19.105759766	42.326375	-71.119438162	2	54847.102851	13.4
5956	2022-12-09	15:14:12.132	342.42652932	8218.236704	1670598852.133	0	899	2.4864364197	2.4996516083	508.08764	511.35494078	0.58404907083	737.05767176	20.943811417	-1.4724615118	23.19241333	19.112155952	42.326375	-71.119436667	2	54848.03764	13.4
5957	2022-12-09	15:14:13.069	342.42654016	8218.236964	1670598853.07	0	899	2.4869220943	2.4999457179	508.08764	511.30689728	0.57551508695	737.07731861	20.943811417	-1.2929452681	23.19241333	19.146662036	42.326375	-71.119436667	2	54848.990844	13.4
5958	2022-12-09	15:14:13.901	342.42654978	8218.237195	1670598853.901	0	899	2.4869220943	2.4999457179	508.34197422	511.56284296	0.57551508695	737.08201346	20.943811417	-1.224519132	23.19241333	19.153079368	42.326375	-71.119435316	2	54849.810651	13.4
5959	2022-12-09	15:14:14.755	342.42655966	8218.237432	1670598854.755	0	899	2.4858471346	2.4996752823	508.34197422	511.76352128	0.61113318943	737.07751465	20.943811417	-1.2336598635	23.19241333	19.15080452	42.326375	-71.119435	2	54850.62394	13.4
5960	2022-12-09	15:14:15.591	342.42656934	8218.237664	1670598855.591	0	899	2.4859045736	2.4997331729	508.32475701	511.74622088	0.6111389897	737.05927039	20.946310826	-1.1446455401	23.19241333	19.153292637	42.326375	-71.119435741	2	54851.444557	13.4
5961	2022-12-09	15:14:16.473	342.42657955	8218.237909	1670598856.473	0	899	2.4883762002	2.5014262736	508.32490028	511.55032109	0.57634257244	737.06605136	20.946344376	-1.1457666159	23.19241333	19.153326035	42.326375589	-71.119436667	2	54852.353312	13.4
5962	2022-12-09	15:14:17.377	342.42659001	8218.23816	1670598857.377	0	899	2.4883762002	2.5014262736	508.05928902	511.28302448	0.57634257244	737.06438401	20.946344376	-1.2817349758	23.19241333	19.151809023	42.326376667	-71.119436667	2	54853.28501	13.4
5963	2022-12-09	15:14:18.233	342.42659992	8218.238398	1670598858.233	0	899	2.489104005	2.5017537259	508.05928902	511.18310655	0.55858831028	737.06875267	20.946344376	-1.5137456719	23.19241333	19.149194768	42.326376667	-71.119436892	2	54854.135331	13.4
5964	2022-12-09	15:14:19.086	342.4266098	8218.238635	1670598859.087	0	899	2.489104005	2.5017537259	508.89318292	512.02212768	0.55858831028	737.06022108	20.946344376	-1.1669260263	23.19241333	19.152605057	42.326376667	-71.119438333	2	54855.016521	13.4
5965	2022-12-09	15:14:19.907	342.42661931	8218.238863	1670598859.908	0	899	2.4895372158	2.5034697399	508.89325118	512.33927186	0.61481281424	737.05888235	20.946360342	-1.1691141973	23.19241333	19.152419046	42.326376667	-71.119438333	2	54855.814383	13.4
5966	2022-12-09	15:14:20.780	342.42662941	8218.239106	1670598860.781	0	899	2.489592335	2.503525295	508.14465351	511.58563649	0.61481840553	737.04724121	20.948755264	-1.4973398447	23.19241333	19.124517441	42.326376667	-71.119437196	2	54856.682683	13.331731732
5967	2022-12-09	15:14:21.658	342.42663957	8218.23935	1670598861.659	0	899	2.4905452747	2.5031107914	508.14465351	511.24637858	0.55456918493	737.04998416	20.948755264	-1.2811528855	23.19241333	19.127808489	42.326376667	-71.119436667	2	54857.54519	13.3
5968	2022-12-09	15:14:22.555	342.42664995	8218.239599	1670598862.556	0	899	2.4905452747	2.5031107914	508.77496371	511.8805362	0.55456918493	737.05596398	20.948755264	-1.1400320317	23.19241333	19.137927036	42.326375903	-71.119436667	2	54858.458333	13.3
5969	2022-12-09	15:14:23.403	342.42665976	8218.239834	1670598863.403	0	899	2.4912738481	2.5040130661	508.77496371	511.92259063	0.56203276518	737.03586482	20.948755264	-1.1343729496	23.19241333	19.156206131	42.326375	-71.119436667	2	54859.34034	13.3
5970	2022-12-09	15:14:24.293	342.42667007	8218.240082	1670598864.294	0	899	2.4912738481	2.5040130661	508.37322228	511.51836376	0.56203276518	737.02997028	20.948755264	-1.1338232424	23.19241333	19.155598003	42.326374635	-71.119436667	2	54860.218868	13.3
5971	2022-12-09	15:14:25.194	342.4266805	8218.240332	1670598865.195	0	899	2.4894273235	2.5028841662	508.38083524	511.70586546	0.59396093095	737.04473473	20.950537814	-1.1897779379	23.19241333	19.153165224	42.326373206	-71.119436667	2	54861.076681	13.3
5972	2022-12-09	15:14:26.065	342.42669058	8218.240574	1670598866.066	0	899	2.4894452954	2.5029022754	508.51362512	511.83953377	0.59396269231	737.05743408	20.951318741	-1.3036489487	23.19241333	19.155845642	42.326371681	-71.119436667	2	54861.991597	13.3
5973	2022-12-09	15:14:26.907	342.42670031	8218.240808	1670598866.907	0	899	2.4940656067	2.506533446	508.51362512	511.58909691	0.54950689378	737.04567653	20.951318741	-1.2165532996	23.19241333	19.155364674	42.326370276	-71.119436667	2	54862.834669	13.3
5974	2022-12-09	15:14:27.766	342.42671025	8218.241046	1670598867.766	0	899	2.4940656067	2.506533446	508.47279755	511.54802242	0.54950689378	737.03512674	20.951318741	-1.1734366417	23.19241333	19.155126572	42.326368877	-71.119436667	2	54863.673786	13.3
5975	2022-12-09	15:14:28.671	342.42672073	8218.241298	1670598868.671	0	899	2.4929044937	2.5072206403	508.47279755	512.00610557	0.63079615509	737.04097116	20.951318741	-1.1413255898	23.19241333	19.149210191	42.326367353	-71.119436667	2	54864.588418	13.3
5976	2022-12-09	15:14:29.552	342.42673094	8218.241542	1670598869.553	0	899	2.4929044937	2.5072206403	508.46432165	511.99757078	0.63079615509	737.02807617	20.951318741	-1.1832026243	23.19241333	19.151885986	42.326365906	-71.119437427	2	54865.456173	13.3
5977	2022-12-09	15:14:30.448	342.42674131	8218.241791	1670598870.449	0	899	2.4949507513	2.5081155442	508.47213274	511.71829492	0.57985839354	737.04814421	20.95314737	-1.1419399598	23.19241333	19.155758637	42.326364442	-71.119438333	2	54866.335084	13.3
5978	2022-12-09	15:14:31.335	342.42675156	8218.242038	1670598871.335	0	899	2.4949634769	2.5081283648	508.12118297	511.36511148	0.57985960843	737.05447933	20.953699112	-1.1311500396	23.19241333	19.156927109	42.326362526	-71.119438737	2	54867.242105	13.3
5979	2022-12-09	15:14:32.250	342.42676215	8218.242292	1670598872.25	0	899	2.4948461539	2.5091715428	508.12118297	511.65157686	0.6307126233	737.05610101	20.953699112	-1.1327453852	23.19241333	19.155365053	42.326359781	-71.119440219	2	54868.13141	13.3
5980	2022-12-09	15:14:33.086	342.42677184	8218.242524	1670598873.087	0	899	2.4948461539	2.5091715428	508.28139636	511.81290339	0.6307126233	737.0534668	20.953699112	-1.1327453852	23.19241333	19.155126572	42.326358294	-71.119441744	2	54869.023324	13.3
5981	2022-12-09	15:14:33.947	342.42678179	8218.242763	1670598873.947	0	899	2.4981743553	2.5116647028	508.28139636	511.60238053	0.59335817165	737.06295594	20.953699112	-1.1584428659	23.19241333	19.153523439	42.326356902	-71.11944453	2	54869.859086	13.3
5982	2022-12-09	15:14:34.805	342.42679174	8218.243002	1670598874.806	0	899	2.4981993728	2.5116899112	508.17551619	511.49582232	0.59336061248	737.05988519	20.954782385	-1.1721755093	23.19241333	19.155245093	42.326355456	-71.119446211	2	54870.726348	13.3
5983	2022-12-09	15:14:35.631	342.42680128	8218.243231	1670598875.631	0	899	2.4963031014	2.5096133838	508.18131421	511.45973484	0.5859167347	737.05255127	20.956140518	-1.16855371	23.19241333	19.155845642	42.326355	-71.11944754	2	54871.524034	13.3
5984	2022-12-09	15:14:36.473	342.42681104	8218.243465	1670598876.474	0	899	2.4963031014	2.5096133838	508.59148369	511.87255043	0.5859167347	737.04790209	20.956140518	-1.1741481112	23.19241333	19.154141546	42.326355	-71.119448916	2	54872.349535	13.3
5985	2022-12-09	15:14:37.342	342.4268211	8218.243706	1670598877.343	0	899	2.4972982411	2.5114846215	508.59148369	512.08737501	0.62401715984	737.05295911	20.956140518	-1.1278623343	23.19241333	19.15656662	42.326355	-71.119450407	2	54873.244151	13.3
5986	2022-12-09	15:14:38.246	342.42683155	8218.243957	1670598878.246	0	899	2.4972982411	2.5114846215	508.92957213	512.42778737	0.62401715984	737.05664062	20.956140518	-1.2173833847	23.19241333	19.154405594	42.326355255	-71.119451922	2	54874.15311	13.3
5987	2022-12-09	15:14:39.125	342.42684174	8218.244202	1670598879.126	0	899	2.4985207227	2.5117281483	508.92957213	512.1845255	0.58089949046	737.05541345	20.956140518	-1.2144730067	23.19241333	19.154298277	42.326356659	-71.119453325	2	54874.995215	13.3
5988	2022-12-09	15:14:40.023	342.42685212	8218.244451	1670598880.023	0	899	2.4985543328	2.5117620094	509.18266964	512.43925985	0.58090270037	737.05577603	20.957595661	-1.16855371	23.19241333	19.152390196	42.326358255	-71.119453333	2	54875.952991	13.204700855
5989	2022-12-09	15:14:40.854	342.42686174	8218.244682	1670598880.854	0	899	2.4999325585	2.5133727323	509.18688835	512.49906768	0.59074960665	737.04736328	20.958581924	-1.16855371	23.19241333	19.152244568	42.326359607	-71.119453333	2	54876.764078	13.2
5990	2022-12-09	15:14:41.700	342.42687153	8218.244917	1670598881.7	0	899	2.4999325585	2.5133727323	509.40910927	512.72273411	0.59074960665	737.05063735	20.958581924	-1.1653200198	23.19241333	19.151530259	42.32636	-71.119453333	2	54877.634069	13.2
5991	2022-12-09	15:14:42.605	342.42688201	8218.245168	1670598882.606	0	899	2.501613361	2.5152541224	509.40910927	512.76998235	0.59911776435	737.05779989	20.958581924	-1.1691142676	23.19241333	19.149848496	42.326360877	-71.119453333	2	54878.525919	13.2
5992	2022-12-09	15:14:43.473	342.42689205	8218.245409	1670598883.473	0	899	2.501613361	2.5152541224	509.31001943	512.67023876	0.59911776435	737.06231568	20.958581924	-1.283394988	23.19241333	19.136708152	42.326362941	-71.119452696	2	54879.382353	13.2
5993	2022-12-09	15:14:44.375	342.42690249	8218.24566	1670598884.375	0	899	2.5017089796	2.5144822907	509.31001943	512.45620577	0.56119056717	737.05785971	20.958581924	-1.4582761526	23.19241333	19.115873337	42.326365516	-71.119451151	2	54880.309665	13.2
5994	2022-12-09	15:14:45.223	342.4269123	8218.245895	1670598885.223	0	899	2.5017269277	2.5145003683	509.4477459	512.59479236	0.56119222105	737.05533423	20.959358001	-1.3646267621	23.19241333	19.12880895	42.32636691	-71.119449757	2	54881.145957	13.2
5995	2022-12-09	15:14:46.065	342.42692205	8218.246129	1670598886.065	0	899	2.5029157512	2.5169772247	509.45487294	512.91803081	0.6171731181	737.07407162	20.961023331	-1.17177671	23.19241333	19.154549302	42.326368294	-71.119448373	2	54881.976331	13.2
5996	2022-12-09	15:14:46.940	342.42693219	8218.246372	1670598886.941	0	899	2.5029157512	2.5169772247	509.18166986	512.64297056	0.6171731181	737.06825994	20.961023331	-1.2527497841	23.19241333	19.152524493	42.326372885	-71.119442265	2	54882.910256	13.291025641
5997	2022-12-09	15:14:47.775	342.42694184	8218.246604	1670598887.775	0	899	2.5030332403	2.5163630003	509.18166986	512.46250124	0.58520024075	737.07569047	20.961023331	-1.2371631111	23.19241333	19.154506001	42.326374511	-71.119440489	2	54883.70688	13.37068803
5998	2022-12-09	15:14:48.614	342.42695155	8218.246837	1670598888.614	0	899	2.5030332403	2.5163630003	508.91949908	512.19864121	0.58520024075	737.08153286	20.961023331	-1.1376283169	23.19241333	19.15656662	42.326375	-71.119440896	2	54884.537678	13.4
5999	2022-12-09	15:14:49.450	342.42696123	8218.247069	1670598889.45	0	899	2.50599917	2.5192022571	508.91949908	512.16359687	0.57898579291	737.08163634	20.961023331	-1.1376283169	23.19241333	19.155021667	42.326375648	-71.119441667	2	54885.388606	13.438860631
6000	2022-12-09	15:14:50.302	342.42697109	8218.247306	1670598890.302	0	899	2.5060547407	2.5192582415	507.70933332	510.94574659	0.578991067	737.0731957	20.963422093	-1.1451305696	23.19241333	19.153559767	42.326376667	-71.119441241	2	54886.255341	13.5
6001	2022-12-09	15:14:51.130	342.42698067	8218.247536	1670598891.13	0	899	2.5080095375	2.5206861157	507.70990569	510.8146036	0.55556991901	737.09295654	20.96355629	-1.1327453852	23.19241333	19.155126572	42.326377113	-71.11944	2	54887.089219	13.508921933
6002	2022-12-09	15:14:51.992	342.42699065	8218.247776	1670598891.992	0	899	2.5080095375	2.5206861157	509.28376463	512.39808685	0.55556991901	737.09379002	20.96355629	-1.1379625008	23.19241333	19.15570278	42.326381118	-71.11944	2	54887.890335	13.589033457
6003	2022-12-09	15:14:52.871	342.42700083	8218.24802	1670598892.872	0	899	2.5061064099	2.5200074897	509.28376463	512.70186158	0.60939959331	737.10183938	20.96355629	-1.1356449672	23.19241333	19.15648545	42.326381667	-71.11944	2	54888.775178	13.6
6004	2022-12-09	15:14:53.727	342.42701074	8218.248258	1670598893.728	0	899	2.5061064099	2.5200074897	508.90801879	512.32359389	0.60939959331	737.10157503	20.96355629	-1.1311177015	23.19241333	19.157287598	42.326382743	-71.11944	2	54889.645982	13.6
6005	2022-12-09	15:14:54.573	342.42702053	8218.248493	1670598894.574	0	899	2.5061088673	2.5186561402	508.90801879	511.99060502	0.55034613388	737.10225895	20.96355629	-1.3041017332	23.19241333	19.134583277	42.326383333	-71.119439128	2	54890.523109	13.6
6006	2022-12-09	15:14:55.427	342.42703041	8218.24873	1670598895.427	0	899	2.506153067	2.5187006526	509.4827972	512.56888751	0.55035012114	737.08951351	20.965464144	-1.5004873513	23.19241333	19.129100155	42.326383989	-71.119438333	2	54891.393491	13.6
6007	2022-12-09	15:14:56.282	342.4270403	8218.248967	1670598896.282	0	899	2.5111591883	2.5245203407	509.48508075	512.76494713	0.5846830447	737.08879483	20.965997696	-1.179947257	23.19241333	19.151525497	42.326385377	-71.119438333	2	54892.226415	13.6
6008	2022-12-09	15:14:57.137	342.4270502	8218.249205	1670598897.137	0	899	2.5111591883	2.5245203407	508.99247703	512.26917222	0.5846830447	737.09063721	20.965997696	-1.179947257	23.19241333	19.151525497	42.326386667	-71.119438333	2	54893.035605	13.6
6009	2022-12-09	15:14:57.997	342.42706016	8218.249444	1670598897.998	0	899	2.5093902511	2.5230624828	508.99247703	512.34791452	0.59864155183	737.07635862	20.965997696	-1.1735229453	23.19241333	19.1534572	42.326386667	-71.119438333	2	54893.911495	13.6
6010	2022-12-09	15:14:58.910	342.42707072	8218.249697	1670598898.91	0	899	2.5093902511	2.5230624828	508.79847387	512.15263244	0.59864155183	737.082334	20.965997696	-1.1607280496	23.19241333	19.152424275	42.326386667	-71.119436864	2	54894.88141	13.6
6011	2022-12-09	15:14:59.776	342.42708074	8218.249938	1670598899.776	0	899	2.5089016123	2.5231040128	508.80275846	512.28784391	0.62184487233	737.05933951	20.967000128	-1.1705586223	23.19241333	19.152052317	42.326387802	-71.119435531	2	54895.681408	13.6
6012	2022-12-09	15:15:00.653	342.42709089	8218.250181	1670598900.653	0	899	2.5089349861	2.5231376537	509.37045066	512.85944376	0.6218482704	737.06347656	20.968439102	-1.1734366417	23.19241333	19.153326035	42.326389266	-71.119434067	2	54896.559829	13.6
6013	2022-12-09	15:15:01.496	342.42710065	8218.250416	1670598901.496	0	899	2.5096957876	2.5228047102	509.37045066	512.5894867	0.57403559281	737.04878164	20.968439102	-1.1728330416	23.19241333	19.153459726	42.326390708	-71.119432625	2	54897.425049	13.6
6014	2022-12-09	15:15:02.348	342.42711052	8218.250652	1670598902.349	0	899	2.5096957876	2.5228047102	508.92745657	512.14369304	0.57403559281	737.04425049	20.968439102	-1.1718090773	23.19241333	19.153686523	42.326392597	-71.119431667	2	54898.279214	13.6
6015	2022-12-09	15:15:03.233	342.42712076	8218.250898	1670598903.234	0	899	2.511957124	2.5253265109	508.92745657	512.20471208	0.58485662077	737.05827968	20.968439102	-1.1593914798	23.19241333	19.148878489	42.3263953	-71.119431367	2	54899.179904	13.6
6016	2022-12-09	15:15:04.075	342.42713051	8218.251132	1670598904.076	0	899	2.511957124	2.5253265109	508.67956755	511.95522677	0.58485662077	737.03993963	20.968439102	-1.1524388672	23.19241333	19.146238415	42.326396643	-71.119430024	2	54899.985646	13.6
6017	2022-12-09	15:15:04.885	342.42713988	8218.251357	1670598904.886	0	899	2.5130051099	2.5262707258	508.68862873	511.93753572	0.58010015787	737.0423875	20.970559569	-1.1340496469	23.19241333	19.15566769	42.326397993	-71.119428674	2	54900.795796	13.6
6018	2022-12-09	15:15:05.707	342.42714939	8218.251585	1670598905.707	0	899	2.5130168191	2.5262825223	509.18844211	512.4405476	0.58010126825	737.04624848	20.971063614	-1.1349227397	23.19241333	19.156418605	42.32640046	-71.11942727	2	54901.638056	13.6
6019	2022-12-09	15:15:06.581	342.4271595	8218.251828	1670598906.581	0	899	2.5109666904	2.5242606405	509.18844211	512.45014386	0.58180212625	737.0505743	20.971063614	-1.1806694735	23.19241333	19.156306399	42.326402478	-71.119425855	2	54902.486989	13.6
6020	2022-12-09	15:15:07.490	342.42717002	8218.252081	1670598907.49	0	899	2.5109666904	2.5242606405	509.60028443	512.8646243	0.58180212625	737.04671978	20.971063614	-1.3823261332	23.19241333	19.149257028	42.326403969	-71.119424364	2	54903.38141	13.6
6021	2022-12-09	15:15:08.338	342.42717984	8218.252316	1670598908.338	0	899	2.5116802962	2.5253240671	509.60028443	512.94966757	0.59686038493	737.04347724	20.971063614	-1.389343332	23.19241333	19.139039993	42.326405464	-71.11942287	2	54904.27818	13.6
6022	2022-12-09	15:15:09.193	342.42718973	8218.252554	1670598909.193	0	899	2.5116802962	2.5253240671	509.14085286	512.48721635	0.59686038493	737.05871582	20.971063614	-1.4664143324	23.19241333	19.135320663	42.326406925	-71.119421409	2	54905.154832	13.6
6023	2022-12-09	15:15:10.055	342.42719971	8218.252793	1670598910.055	0	899	2.5132643713	2.5268321735	509.14850794	512.47416804	0.5931828127	737.05907961	20.97285344	-1.2789862843	23.19241333	19.147425178	42.326408342	-71.119420008	2	54906.005005	13.6
6024	2022-12-09	15:15:10.901	342.42720951	8218.253028	1670598910.902	0	899	2.5132809274	2.5268488558	509.25130188	512.57764247	0.59318441796	737.04993282	20.973566055	-1.1908450592	23.286416995	19.15007019	42.326409755	-71.119421421	2	54906.852853	13.6
6025	2022-12-09	15:15:11.809	342.42722002	8218.253281	1670598911.81	0	899	2.5177097224	2.5306281729	509.25130188	512.41266746	0.56394602731	737.04249906	20.973566055	-1.1690064432	23.406807653	19.147135324	42.326408767	-71.119421667	2	54907.739553	13.526044704
6026	2022-12-09	15:15:12.625	342.42722946	8218.253507	1670598912.625	0	899	2.5177097224	2.5306281729	508.72142128	511.87949744	0.56394602731	737.05810547	20.973566055	-1.1697825943	23.19241333	19.151277214	42.326408333	-71.119422552	2	54908.531068	13.5
6027	2022-12-09	15:15:13.540	342.42724006	8218.253761	1670598913.541	0	899	2.516528615	2.5289256859	508.72142128	511.75333245	0.54154988868	737.05257835	20.973566055	-1.1652984619	23.19241333	19.151525497	42.32640978	-71.119423333	2	54909.433868	13.5
6028	2022-12-09	15:15:14.457	342.42725067	8218.254016	1670598914.458	0	899	2.5165538152	2.5289510614	508.91539905	511.94847885	0.5415521165	737.0470092	20.974649328	-1.1508543815	23.19241333	19.153123325	42.326412899	-71.119423333	2	54910.369748	13.5
6029	2022-12-09	15:15:15.332	342.42726079	8218.254259	1670598915.332	0	899	2.517835362	2.5316979396	508.92120519	512.31151193	0.60490553141	737.04606699	20.976007462	-1.1537000809	23.222098698	19.149545872	42.326415	-71.119423333	2	54911.266019	13.5
6030	2022-12-09	15:15:16.177	342.42727058	8218.254494	1670598916.178	0	899	2.517835362	2.5316979396	508.96419308	512.3547862	0.60490553141	737.05059814	20.976007462	-1.3085319996	23.441440582	19.108310699	42.326415144	-71.119423333	2	54912.086124	13.5
6031	2022-12-09	15:15:17.039	342.42728056	8218.254733	1670598917.04	0	899	2.5175893664	2.5319662178	508.96419308	512.48106439	0.62727984154	737.05465799	20.976007462	-1.3010620368	23.441440582	19.110779099	42.326416518	-71.119423333	2	54912.911005	13.5
6032	2022-12-09	15:15:17.934	342.42729091	8218.254982	1670598917.935	0	899	2.5175893664	2.5319662178	509.82139234	513.34418677	0.62727984154	737.05903797	20.976007462	-1.3184164636	23.441440582	19.145317393	42.326418006	-71.119423333	2	54913.803607	13.5
6033	2022-12-09	15:15:18.812	342.42730106	8218.255226	1670598918.812	0	899	2.5171852095	2.529997112	509.82139234	512.96082065	0.55943425248	737.06968881	20.976007462	-1.5101562415	23.441440582	19.144549742	42.326418333	-71.119422121	2	54914.727564	13.5
6034	2022-12-09	15:15:19.698	342.42731133	8218.255472	1670598919.699	0	899	2.5171852095	2.529997112	510.16974607	513.31131951	0.55943425248	737.07289821	20.976007462	-1.4892015457	23.441440582	19.148284912	42.326418333	-71.119420674	2	54915.595664	13.5
6035	2022-12-09	15:15:20.562	342.42732132	8218.255712	1670598920.562	0	899	2.5185902431	2.5316064017	510.17748746	513.36746605	0.56799184888	737.06924257	20.97781386	-1.2307171814	23.441440582	19.150363922	42.326419081	-71.11942	2	54916.448811	13.5
6036	2022-12-09	15:15:21.351	342.42733046	8218.255931	1670598921.352	0	899	2.5186064482	2.5316227252	509.67699882	512.86385648	0.56799335024	737.05581524	20.978509903	-1.200589405	23.441440582	19.133979545	42.326420416	-71.119419584	2	54917.249515	13.5
6037	2022-12-09	15:15:22.191	342.42734019	8218.256164	1670598922.192	0	899	2.5187280674	2.532521446	509.67699882	513.0541735	0.60169025596	737.04425049	20.978509903	-1.2304046154	23.441440582	19.145763397	42.326421902	-71.119418098	2	54918.070452	13.5
6038	2022-12-09	15:15:23.039	342.42735	8218.2564	1670598923.04	0	899	2.5187280674	2.532521446	508.5602388	511.93001371	0.60169025596	737.06133104	20.978509903	-1.2603060102	23.441440582	19.143724378	42.326424874	-71.119415126	2	54918.962145	13.5
6039	2022-12-09	15:15:23.903	342.42735999	8218.25664	1670598923.903	0	899	2.521828425	2.5346941541	508.5602388	511.69927567	0.56074355765	737.05710546	20.978509903	-1.450019283	23.441440582	19.120314819	42.326429139	-71.11941362	2	54919.827828	13.5
6040	2022-12-09	15:15:24.726	342.42736953	8218.256869	1670598924.727	0	899	2.5218295699	2.5346953072	509.94832866	513.09593397	0.56074366223	737.0537453	20.978559014	-1.4330421268	23.441440582	19.111514654	42.32643208	-71.119412293	2	54920.623923	13.562392344
6041	2022-12-09	15:15:25.592	342.42737954	8218.257109	1670598925.592	0	899	2.5243923243	2.5383345783	509.95870721	513.36658885	0.60679162841	737.0614624	20.980981827	-1.4729249477	23.441440582	19.127397537	42.326434986	-71.119410014	2	54921.495798	13.6
6042	2022-12-09	15:15:26.441	342.42738937	8218.257345	1670598926.442	0	899	2.5243923243	2.5383345783	510.39296516	513.80374879	0.60679162841	737.04158192	20.980981827	-1.2678621226	23.441440582	19.147868516	42.326437285	-71.119407715	2	54922.370741	13.6
6043	2022-12-09	15:15:27.273	342.42739899	8218.257576	1670598927.273	0	899	2.5234777326	2.5369744726	510.39296516	513.69583611	0.58771697943	737.04933864	20.980981827	-1.2403753104	23.441440582	19.15058712	42.326438652	-71.119406667	2	54923.191329	13.6
6044	2022-12-09	15:15:28.127	342.42740888	8218.257813	1670598928.127	0	899	2.5234777326	2.5369744726	509.26363797	512.55920079	0.58771697943	737.0569458	20.980981827	-1.2417981625	23.441440582	19.150444031	42.326439994	-71.119406667	2	54923.99623	13.6
6045	2022-12-09	15:15:29.025	342.42741927	8218.258063	1670598929.025	0	899	2.5246467659	2.5387806871	509.26363797	512.71336632	0.61502523421	737.06100888	20.980981827	-1.3931268801	23.441440582	19.111990884	42.32644162	-71.119406667	2	54924.971739	13.697173913
6046	2022-12-09	15:15:29.944	342.42742992	8218.258318	1670598929.945	0	899	2.5246900833	2.5388243472	509.76597022	513.21912584	0.61502956941	737.04276867	20.982837942	-1.2939154304	23.441440582	19.138854286	42.326443158	-71.119405175	2	54925.894895	13.7
6047	2022-12-09	15:15:30.769	342.42743947	8218.258547	1670598930.77	0	899	2.5241305588	2.5383611348	509.76873786	513.24624175	0.6193334319	737.03915143	20.983484268	-1.2548193932	23.441440582	19.149364471	42.326446832	-71.119402668	2	54926.699708	13.7
6048	2022-12-09	15:15:31.631	342.42744944	8218.258787	1670598931.632	0	899	2.5241305588	2.5383611348	509.44152825	512.9168	0.6193334319	737.05775866	20.983484268	-1.2241849884	23.441440582	19.151233673	42.326454998	-71.11939881	2	54927.571281	13.642871901
6049	2022-12-09	15:15:32.503	342.42745953	8218.259029	1670598932.503	0	899	2.5249304847	2.5379965672	509.44152825	512.63109789	0.56873482165	737.05720126	20.983484268	-1.2041034138	23.441440582	19.151007343	42.326461548	-71.119395893	2	54928.464358	13.6
6050	2022-12-09	15:15:33.362	342.42746948	8218.259267	1670598933.363	0	899	2.5249304847	2.5379965672	509.23203783	512.42029588	0.56873482165	737.04958722	20.983484268	-1.1718090773	23.441440582	19.151885986	42.326463858	-71.119393951	2	54929.314797	13.6
6051	2022-12-09	15:15:34.279	342.42748009	8218.259522	1670598934.28	0	899	2.529184377	2.5428268944	509.23203783	512.55550505	0.59269760826	737.04393399	20.983484268	-1.1697717779	23.441440582	19.151585181	42.326466212	-71.119390758	2	54930.181818	13.6
6052	2022-12-09	15:15:35.171	342.42749042	8218.25977	1670598935.172	0	899	2.5292302621	2.5428731292	509.78110902	513.10818467	0.59270202584	737.05610141	20.985446892	-1.1454863375	23.441440582	19.155350363	42.326471731	-71.119386667	2	54931.038866	13.603886555
6053	2022-12-09	15:15:36.045	342.42750052	8218.260013	1670598936.045	0	899	2.5285265016	2.5412694359	509.78355129	512.8918108	0.55395461395	737.06529226	20.986017227	-1.133650835	23.441440582	19.156876975	42.32647326	-71.119386667	2	54931.955882	13.695588235
6054	2022-12-09	15:15:36.908	342.42751052	8218.260252	1670598936.909	0	899	2.5285265016	2.5412694359	509.429559	512.53566014	0.55395461395	737.06188965	20.986017227	-1.1327453852	23.441440582	19.156927109	42.326478824	-71.119386667	2	54932.823647	13.7
6055	2022-12-09	15:15:37.786	342.42752067	8218.260496	1670598937.786	0	899	2.5268438534	2.5401926893	509.429559	512.68568124	0.58054005466	737.05591548	20.986017227	-1.1422309931	23.441440582	19.156799986	42.326486035	-71.11938546	2	54933.724174	13.7
6056	2022-12-09	15:15:38.648	342.42753065	8218.260736	1670598938.648	0	899	2.5268438534	2.5401926893	509.63671713	512.89416346	0.58054005466	737.048086	20.986017227	-1.1587878466	23.441440582	19.155126572	42.32649118	-71.119383102	2	54934.569378	13.643062201
6057	2022-12-09	15:15:39.520	342.42754075	8218.260978	1670598939.521	0	899	2.5306570872	2.5431058313	509.63671713	512.66971106	0.54077494147	737.05550481	20.986017227	-1.2150011599	23.441440582	19.152638454	42.326495557	-71.119381667	2	54935.444795	13.6
6058	2022-12-09	15:15:40.407	342.42755102	8218.261224	1670598940.408	0	899	2.5306977935	2.5431468204	510.19346205	513.22978951	0.5407785151	737.06415765	20.987757335	-1.208964786	23.441440582	19.153106399	42.326500049	-71.119381095	2	54936.343212	13.6
6059	2022-12-09	15:15:41.269	342.42756098	8218.261464	1670598941.269	0	899	2.5307125714	2.5441474986	510.1967291	513.47378679	0.5833759035	737.07065729	20.988519669	-1.1554139189	23.441440582	19.156244278	42.326503333	-71.11938	2	54937.185897	13.6
6060	2022-12-09	15:15:42.128	342.42757093	8218.261702	1670598942.128	0	899	2.5307125714	2.5441474986	510.78117086	514.06198249	0.5833759035	737.07228179	20.988519669	-1.1457557686	23.441440582	19.15417627	42.326503934	-71.1193797	2	54938.090149	13.6
6061	2022-12-09	15:15:43.006	342.4275811	8218.261946	1670598943.007	0	899	2.5339119847	2.5471037672	510.78117086	513.99847004	0.57215315948	737.07315973	20.988519669	-1.1480193967	23.441440582	19.152845648	42.32650938	-71.119376976	2	54938.907063	13.6
6062	2022-12-09	15:15:43.836	342.42759071	8218.262177	1670598943.837	0	899	2.5339119847	2.5471037672	509.88604684	513.09770783	0.57215315948	737.05989125	20.988519669	-1.1327453852	23.441440582	19.155622065	42.326517799	-71.119372767	2	54939.779915	13.6
6063	2022-12-09	15:15:44.726	342.427601	8218.262424	1670598944.726	0	899	2.5334702383	2.5473119094	509.88604684	513.25669793	0.60029102733	737.0626924	20.988519669	-1.1327453852	23.441440582	19.15656662	42.326524562	-71.119369385	2	54940.684369	13.6
6064	2022-12-09	15:15:45.638	342.42761156	8218.262677	1670598945.639	0	899	2.5335065074	2.5473484584	509.13018526	512.49585958	0.60029455796	737.0732046	20.990068385	-1.156793682	23.441440582	19.14893331	42.326529525	-71.11936738	2	54941.571702	13.657170172
6065	2022-12-09	15:15:46.539	342.42762198	8218.262928	1670598946.539	0	899	2.5364096048	2.5501246922	509.13387255	512.46486799	0.59414523616	737.07338164	20.990930557	-1.1808311979	23.441440582	19.145799801	42.326531667	-71.119366667	2	54942.475289	13.7
6066	2022-12-09	15:15:47.404	342.42763199	8218.263168	1670598947.404	0	899	2.5364096048	2.5501246922	509.42793654	512.76085589	0.59414523616	737.0606649	20.990930557	-1.2011067867	23.441440582	19.147924423	42.326530499	-71.119367834	2	54943.350239	13.7
6067	2022-12-09	15:15:48.328	342.42764269	8218.263424	1670598948.328	0	899	2.5352724773	2.5491533889	509.42793654	512.80271379	0.6015579568	737.06264107	20.990930557	-1.3225771797	23.441440582	19.143562443	42.326528742	-71.119369591	2	54944.245245	13.7
6068	2022-12-09	15:15:49.230	342.42765314	8218.263675	1670598949.231	0	899	2.5352752622	2.5491561954	509.43107393	512.80587349	0.60155822828	737.06421101	20.991049394	-1.2725187216	23.441440582	19.148370313	42.32652923	-71.119368333	2	54945.154085	13.7
6069	2022-12-09	15:15:50.098	342.42766318	8218.263916	1670598950.099	0	899	2.5348039026	2.5474584374	509.44153522	512.51849199	0.54877527166	737.06535531	20.993494034	-1.2125003338	23.441440582	19.157287598	42.326524915	-71.119368333	2	54946.050865	13.7
6070	2022-12-09	15:15:50.999	342.4276736	8218.264166	1670598950.999	0	899	2.5348039026	2.5474584374	509.66088905	512.73917069	0.54877527166	737.05605331	20.993494034	-1.1993498013	23.441440582	19.15030362	42.326523389	-71.119368333	2	54946.966429	13.7
6071	2022-12-09	15:15:51.838	342.42768331	8218.264399	1670598951.838	0	899	2.5387785835	2.5518255498	509.66088905	512.82976001	0.56482513329	737.05036492	20.993494034	-1.196223855	23.441440582	19.148643494	42.326519417	-71.119368333	2	54947.783285	13.621671526
6072	2022-12-09	15:15:52.739	342.42769374	8218.26465	1670598952.739	0	899	2.5387785835	2.5518255498	510.12966435	513.30144998	0.56482513329	737.04044408	20.993494034	-1.2021092508	23.441440582	19.153461254	42.326509418	-71.119370562	2	54948.668639	13.6
6073	2022-12-09	15:15:53.604	342.42770375	8218.26489	1670598953.604	0	899	2.5392657145	2.5532357075	510.12966435	513.52544811	0.60445049039	737.04105807	20.993494034	-1.1535491264	23.441440582	19.155253164	42.326503235	-71.119370784	2	54949.52953	13.6
6074	2022-12-09	15:15:54.405	342.42771303	8218.265113	1670598954.406	0	899	2.5392657145	2.5532357075	509.94431741	513.33886736	0.60445049039	737.05211796	20.993494034	-1.1392560005	23.441440582	19.156927109	42.326499581	-71.11937	2	54950.312912	13.6
6075	2022-12-09	15:15:55.270	342.42772304	8218.265353	1670598955.271	0	899	2.5399102656	2.5536342064	509.94873253	513.28260879	0.59371169739	737.05059976	20.99452476	-1.1353754776	23.441440582	19.156927109	42.326494538	-71.119370231	2	54951.138493	13.6
6076	2022-12-09	15:15:56.141	342.42773311	8218.265595	1670598956.141	0	899	2.5399469679	2.553671189	509.85338905	513.18666191	0.59371522218	737.03787211	20.996088028	-1.1380163147	23.441440582	19.140758047	42.326491373	-71.119371835	2	54952.02521	13.6
6077	2022-12-09	15:15:57.007	342.42774315	8218.265836	1670598957.008	0	899	2.5375326563	2.5507388946	509.85338905	513.06377506	0.5719638484	737.05635889	20.996088028	-1.1296409258	23.441440582	19.148822747	42.326480748	-71.119377906	2	54952.935924	13.6
6078	2022-12-09	15:15:57.869	342.42775312	8218.266075	1670598957.87	0	899	2.5375326563	2.5507388946	511.3344337	514.55414538	0.5719638484	737.04853144	20.996088028	-1.1294900179	23.441440582	19.149003983	42.326473612	-71.119382166	2	54953.766507	13.6
6079	2022-12-09	15:15:58.713	342.42776288	8218.266309	1670598958.713	0	899	2.5367814305	2.5507517201	511.3344337	514.74164688	0.60505196615	737.05972876	20.996088028	-1.1279377898	23.441440582	19.155872257	42.326467537	-71.119386431	2	54954.619442	13.538055843
6080	2022-12-09	15:15:59.586	342.427773	8218.266552	1670598959.587	0	899	2.5367814305	2.5507517201	510.4591492	513.86053002	0.60505196615	737.05042797	20.996088028	-1.1303631462	23.441440582	19.156206131	42.326461725	-71.119389152	2	54955.491262	13.5
6081	2022-12-09	15:16:00.480	342.42778334	8218.2668	1670598960.481	0	899	2.5396486992	2.5531608784	510.46904644	513.75511141	0.58465903897	737.0594442	20.998396248	-1.1903922992	23.441440582	19.153516769	42.32645642	-71.119390638	2	54956.382627	13.5
6082	2022-12-09	15:16:01.375	342.42779369	8218.267049	1670598961.375	0	899	2.5396525422	2.5531647502	509.13719409	512.41468753	0.58465940246	737.04252897	20.998559952	-1.1800227205	23.441440582	19.152829467	42.326453821	-71.119391667	2	54957.292899	13.5
6083	2022-12-09	15:16:02.265	342.42780399	8218.267296	1670598962.265	0	899	2.542748967	2.5563404618	509.13719409	512.42992156	0.58735948166	737.04311629	20.998559952	-1.1749888698	23.441440582	19.153292612	42.326455	-71.119391373	2	54958.175992	13.5
6084	2022-12-09	15:16:03.194	342.42781476	8218.267554	1670598963.195	0	899	2.542748967	2.5563404618	510.45035199	513.751572	0.58735948166	737.02568812	20.998559952	-1.1773063915	23.441440582	19.153023158	42.326455194	-71.119389806	2	54959.116505	13.5
6085	2022-12-09	15:16:04.055	342.42782472	8218.267793	1670598964.056	0	899	2.5429136436	2.5572199489	510.45035199	513.92517005	0.61803754627	737.07946777	20.998559952	-1.5136163235	23.441440582	19.107591629	42.326456587	-71.119388413	2	54959.952427	13.5
6086	2022-12-09	15:16:04.917	342.42783469	8218.268033	1670598964.917	0	899	2.5429532773	2.5572598977	509.57275839	513.04162472	0.61804150393	737.06234519	21.000246098	-1.2549271347	23.441440582	19.112258456	42.326456667	-71.119386934	2	54960.83971	13.5
6087	2022-12-09	15:16:05.798	342.42784488	8218.268277	1670598965.798	0	899	2.544320979	2.5578968655	509.57612178	512.865863	0.58632798292	737.0543516	21.001031876	-1.1327237475	23.441440582	19.128663751	42.326456667	-71.119385454	2	54961.727455	13.5
6088	2022-12-09	15:16:06.641	342.42785464	8218.268511	1670598966.641	0	899	2.544320979	2.5578968655	510.9234932	514.22193283	0.58632798292	737.04476585	21.001031876	-1.1310745454	23.441440582	19.155398059	42.326456667	-71.119384103	2	54962.538172	13.5
6089	2022-12-09	15:16:07.525	342.42786487	8218.268757	1670598967.525	0	899	2.5447967462	2.5576792078	510.9234932	514.05269231	0.55642705446	737.03620961	21.001031876	-1.1348472415	23.441440582	19.152755459	42.326456667	-71.119383333	2	54963.413866	13.5
6090	2022-12-09	15:16:08.417	342.42787521	8218.269005	1670598968.418	0	899	2.5447967462	2.5576792078	509.28056474	512.39970158	0.55642705446	737.0333252	21.001031876	-1.1360006332	23.441440582	19.152244568	42.326456667	-71.119382765	2	54964.341141	13.5
6091	2022-12-09	15:16:09.288	342.42788528	8218.269247	1670598969.288	0	899	2.5452179462	2.5583848775	509.28056474	512.46812443	0.5685571772	737.03772296	21.001031876	-1.1667859539	23.441440582	19.148353577	42.326456667	-71.119381667	2	54965.213193	13.5
6092	2022-12-09	15:16:10.174	342.42789554	8218.269493	1670598970.175	0	899	2.5452572447	2.5584244633	510.56704963	513.76268175	0.56856078399	737.04895181	21.002702258	-1.1845176449	23.441440582	19.150642395	42.326456446	-71.119381667	2	54966.066184	13.5
6093	2022-12-09	15:16:11.071	342.42790591	8218.269742	1670598971.071	0	899	2.5454664338	2.5590237319	510.57127241	513.86143709	0.58526733687	737.0484894	21.003686905	-1.1818228502	23.441440582	19.152468978	42.326453357	-71.119381667	2	54966.992761	13.5
6094	2022-12-09	15:16:11.940	342.42791598	8218.269984	1670598971.941	0	899	2.5454664338	2.5590237319	509.78981244	513.07494133	0.58526733687	737.0501709	21.003686905	-1.1571601629	23.441440582	19.152965546	42.32645187	-71.119380203	2	54967.877925	13.5
6095	2022-12-09	15:16:12.869	342.42792674	8218.270242	1670598972.87	0	899	2.5486773086	2.5612440161	509.78981244	512.83081961	0.5420333463	737.05410989	21.003686905	-1.2137938762	23.441440582	19.152061551	42.326450316	-71.11938	2	54968.810621	13.5
6096	2022-12-09	15:16:13.789	342.42793738	8218.270497	1670598973.79	0	899	2.5486773086	2.5612440161	509.57454717	512.61427024	0.5420333463	737.06045108	21.003686905	-1.3307909444	23.441440582	19.145545997	42.326448798	-71.11938	2	54969.720907	13.42790927
6097	2022-12-09	15:16:14.657	342.42794743	8218.270738	1670598974.658	0	899	2.5502631467	2.5643857649	509.57454717	512.9889333	0.6083973518	737.04713814	21.003686905	-1.1701813936	23.441440582	19.156206131	42.326447356	-71.11938	2	54970.586172	13.4
6098	2022-12-09	15:16:15.520	342.42795742	8218.270978	1670598975.521	0	899	2.5503060532	2.5644290072	509.98708171	513.40425579	0.60840155738	737.04322946	21.005507046	-1.1401721997	23.441440582	19.156263427	42.326446667	-71.11938	2	54971.424128	13.4
6099	2022-12-09	15:16:16.408	342.4279677	8218.271225	1670598976.409	0	899	2.5477031873	2.5621126948	509.98961233	513.479786	0.62130716937	737.04434548	21.006097794	-1.1246070862	23.441440582	19.156927109	42.326446667	-71.11938	2	54972.277277	13.4
6100	2022-12-09	15:16:17.247	342.42797741	8218.271458	1670598977.248	0	899	2.5477031873	2.5621126948	509.90012494	513.3896862	0.62130716937	737.04720928	21.006097794	-1.1417351772	23.441440582	19.154740214	42.326446667	-71.119380208	2	54973.125	13.4
6101	2022-12-09	15:16:18.148	342.42798782	8218.271708	1670598978.148	0	899	2.5529962324	2.5654985435	509.90012494	512.92106312	0.53836148528	737.04184586	21.006097794	-1.3257139282	23.441440582	19.130578906	42.326446539	-71.119381667	2	54974.076415	13.4
6102	2022-12-09	15:16:19.000	342.42799769	8218.271944	1670598979	0	899	2.5530017743	2.5655041238	510.38769998	513.41152955	0.53836196545	737.03933049	21.006332637	-1.1355910278	23.441440582	19.154562818	42.3264452	-71.119381667	2	54974.880189	13.4
6103	2022-12-09	15:16:19.894	342.42800803	8218.272193	1670598979.894	0	899	2.5521561575	2.5665172807	510.3975522	513.87269402	0.61815825086	737.0402832	21.008630753	-1.1376283169	23.441440582	19.157287598	42.326445	-71.119383032	2	54975.819444	13.4
6104	2022-12-09	15:16:20.772	342.42801819	8218.272437	1670598980.772	0	899	2.5521561575	2.5665172807	510.35762516	513.83249513	0.61815825086	737.04788067	21.008630753	-1.1376283169	23.441440582	19.157287598	42.32644387	-71.119383333	2	54976.67782	13.4
6105	2022-12-09	15:16:21.594	342.42802771	8218.272665	1670598981.594	0	899	2.5536384555	2.5670985509	510.35762516	513.61234661	0.57924334021	737.04575292	21.008630753	-1.280797191	23.441440582	19.137369017	42.326442483	-71.119383333	2	54977.509989	13.4
6106	2022-12-09	15:16:22.417	342.42803723	8218.272894	1670598982.417	0	899	2.5536384555	2.5670985509	510.03770925	513.29039049	0.57924334021	737.02325884	21.008630753	-1.3117441468	23.441440582	19.109401324	42.326441667	-71.119383903	2	54978.341627	13.4
6107	2022-12-09	15:16:23.293	342.42804738	8218.273137	1670598983.294	0	899	2.5524611024	2.5661013488	510.03770925	513.33549534	0.58722409219	737.02373217	21.008630753	-1.2235813559	23.441440582	19.126464692	42.326441341	-71.119385325	2	54979.195248	13.4
6108	2022-12-09	15:16:24.180	342.42805765	8218.273384	1670598984.181	0	899	2.5524611024	2.5661013488	510.55789595	513.85904545	0.58722409219	737.03256973	21.008630753	-1.1973341293	23.441440582	19.150034102	42.32644	-71.119386836	2	54980.101887	13.4
6109	2022-12-09	15:16:25.046	342.42806767	8218.273624	1670598985.047	0	899	2.5518553942	2.565233754	510.5665666	513.80509048	0.57614444631	737.03485107	21.010652593	-1.1439341338	23.441440582	19.153076942	42.32644	-71.119388198	2	54980.918868	13.4
6110	2022-12-09	15:16:25.891	342.42807744	8218.273859	1670598985.891	0	899	2.5518667303	2.5652451741	510.36155834	513.5987878	0.57614549792	737.03894043	21.011133194	-1.1311177015	23.441440582	19.154045105	42.326438628	-71.119389705	2	54981.823018	13.4
6111	2022-12-09	15:16:26.789	342.42808785	8218.274108	1670598986.79	0	899	2.5533595575	2.5672684671	510.36155834	513.72532256	0.59851804916	737.04261386	21.011133194	-1.1234644667	23.441440582	19.148965444	42.326437141	-71.119391192	2	54982.715258	13.4
6112	2022-12-09	15:16:27.687	342.42809823	8218.274358	1670598987.687	0	899	2.5533595575	2.5672684671	510.23564185	513.59857617	0.59851804916	737.03432197	21.011133194	-1.162463504	23.441440582	19.136466336	42.326436667	-71.119392629	2	54983.577438	13.4
6113	2022-12-09	15:16:28.565	342.4281084	8218.274602	1670598988.566	0	899	2.5537350775	2.5670751455	510.23564185	513.46041526	0.57408330144	737.03412512	21.011133194	-1.1712916529	23.441440582	19.143159108	42.326435889	-71.11939489	2	54984.46688	13.4
6114	2022-12-09	15:16:29.431	342.42811843	8218.274842	1670598989.432	0	899	2.5537350775	2.5670751455	510.52584455	513.75245209	0.57408330144	737.0288094	21.011133194	-1.1425112486	23.441440582	19.142522812	42.326434406	-71.119397261	2	54985.356657	13.4
6115	2022-12-09	15:16:30.335	342.42812889	8218.275093	1670598990.336	0	899	2.5534912221	2.566680645	510.53101332	513.72148182	0.56768760652	737.01802801	21.012338537	-1.1379193525	23.441440582	19.133717707	42.326432936	-71.119398731	2	54986.238659	13.4
6116	2022-12-09	15:16:31.233	342.42813928	8218.275343	1670598991.234	0	899	2.5535232774	2.5667129343	510.82231426	514.01461977	0.56769053467	737.02653898	21.013696671	-1.133521485	23.441440582	19.122851984	42.326431667	-71.1194	2	54987.128179	13.4
6117	2022-12-09	15:16:32.198	342.42815045	8218.275611	1670598992.199	0	899	2.5564805828	2.5702983128	510.82231426	514.16293144	0.59389357237	737.02558181	21.013696671	-1.1392560005	23.441440582	19.115873337	42.326431484	-71.119400183	2	54988.109868	13.4
6118	2022-12-09	15:16:33.125	342.42816118	8218.275868	1670598993.126	0	899	2.5564805828	2.5702983128	510.94604338	514.28746971	0.59389357237	737.02899453	21.013696671	-1.2607371649	23.441440582	19.118327438	42.32643	-71.119401838	2	54989.051282	13.4
6119	2022-12-09	15:16:33.989	342.42817117	8218.276108	1670598993.989	0	899	2.5546820831	2.5678072146	510.94604338	514.12204157	0.56467258167	737.02405917	21.013696671	-1.506114025	23.441440582	19.123464584	42.32643	-71.119404675	2	54989.902367	13.4
6120	2022-12-09	15:16:34.865	342.42818132	8218.276352	1670598994.866	0	899	2.5547004089	2.5678256733	510.50742415	513.68070533	0.56467424601	737.03315866	21.014472747	-1.290185821	23.441440582	19.130256413	42.326428681	-71.119406319	2	54990.791455	13.4
6121	2022-12-09	15:16:35.733	342.42819137	8218.276593	1670598995.734	0	899	2.5590384669	2.5730241378	510.51456511	513.89041196	0.6004749569	737.0333252	21.016138077	-1.6210415363	23.441440582	19.141801834	42.326428333	-71.119407792	2	54991.675153	13.4
6122	2022-12-09	15:16:36.581	342.42820117	8218.276828	1670598996.581	0	899	2.5590384669	2.5730241378	510.35766515	513.73247448	0.6004749569	737.02170548	21.016138077	-1.2723463229	23.441440582	19.149596334	42.326427504	-71.119409163	2	54992.497644	13.4
6123	2022-12-09	15:16:37.476	342.42821153	8218.277077	1670598997.476	0	899	2.5595677781	2.5729574719	510.35766515	513.58783638	0.57490156919	737.02544802	21.016138077	-1.5038504601	23.441440582	19.14396286	42.326426667	-71.11941	2	54993.362362	13.4
6124	2022-12-09	15:16:38.325	342.42822135	8218.277313	1670598998.325	0	899	2.5595677781	2.5729574719	510.82818177	514.06133101	0.57490156919	737.02417316	21.016138077	-1.4629435263	23.441440582	19.145004967	42.326426667	-71.119410365	2	54994.219235	13.4
6125	2022-12-09	15:16:39.239	342.42823193	8218.277566	1670598999.239	0	899	2.5590931152	2.573216113	510.82825547	514.23931013	0.60632584927	737.02759961	21.016155256	-1.2373679261	23.441440582	19.150620884	42.326426667	-71.119411667	2	54995.149859	13.4
6126	2022-12-09	15:16:40.134	342.42824229	8218.277815	1670599000.134	0	899	2.5591540676	2.5732775407	510.34182049	513.74966055	0.60633178312	737.02738862	21.018732071	-1.5494247675	23.441440582	19.123075485	42.326426667	-71.119411667	2	54995.993402	13.4
6127	2022-12-09	15:16:40.993	342.42825223	8218.278054	1670599000.993	0	899	2.5597729081	2.5738155809	510.34182049	513.72932189	0.60273693598	737.01873779	21.018732071	-1.5494247675	23.441440582	19.123075485	42.326426667	-71.119411667	2	54996.910256	13.308974359
6128	2022-12-09	15:16:41.894	342.42826267	8218.278304	1670599001.895	0	899	2.5597729081	2.5738155809	509.85955772	513.24385799	0.60273693598	737.03801844	21.018732071	-1.1387385414	23.441440582	19.141677819	42.326426667	-71.119411667	2	54997.794947	13.3
6129	2022-12-09	15:16:42.743	342.42827249	8218.27854	1670599002.743	0	899	2.5633372552	2.5770093172	509.85955772	513.14985409	0.58610238299	737.0207176	21.018732071	-1.1350520494	23.441440582	19.143690387	42.326426667	-71.119411667	2	54998.658738	13.3
6130	2022-12-09	15:16:43.641	342.42828288	8218.278789	1670599003.641	0	899	2.5633372552	2.5770093172	510.5161174	513.81065078	0.58610238299	737.02606201	21.018732071	-1.1343729496	23.441440582	19.145042419	42.326427586	-71.119411667	2	54999.551456	13.3
6131	2022-12-09	15:16:44.553	342.42829345	8218.279043	1670599004.554	0	899	2.5646371917	2.5777805482	510.5161174	513.68150613	0.56326893365	737.01490592	21.018732071	-1.3564237775	23.441440582	19.142657602	42.326427569	-71.119411667	2	55000.4588	13.3
6132	2022-12-09	15:16:45.437	342.42830367	8218.279288	1670599005.437	0	899	2.5646573134	2.5778008156	510.70493102	513.87150073	0.56327074953	737.00937799	21.019580904	-1.4233192726	23.441440582	19.129278524	42.326426667	-71.119411667	2	55001.33082	13.3
6133	2022-12-09	15:16:46.286	342.42831351	8218.279524	1670599006.287	0	899	2.5660168932	2.5798687664	510.71228623	514.04798892	0.59315247758	737.02586274	21.021295547	-1.2631409066	23.441440582	19.112773807	42.326426667	-71.119411667	2	55002.147213	13.3
6134	2022-12-09	15:16:47.112	342.42832307	8218.279754	1670599007.113	0	899	2.5660168932	2.5798687664	511.04298754	514.3808502	0.59315247758	737.03041451	21.021295547	-1.2406340127	23.441440582	19.121387797	42.326426667	-71.119411641	2	55003.015259	13.3
6135	2022-12-09	15:16:47.986	342.42833317	8218.279996	1670599007.986	0	899	2.5674579538	2.5809601182	511.04298754	514.29466075	0.57793308245	737.0211792	21.021295547	-1.1636707783	23.441440582	19.152605057	42.326426667	-71.119410161	2	55003.903357	13.3
6136	2022-12-09	15:16:48.898	342.42834373	8218.280249	1670599008.898	0	899	2.5674579538	2.5809601182	511.45638931	514.71069292	0.57793308245	737.01221229	21.021295547	-1.204857936	23.441440582	19.150079588	42.326426667	-71.119408697	2	55004.781818	13.3
6137	2022-12-09	15:16:49.783	342.42835398	8218.280496	1670599009.784	0	899	2.5662342443	2.5796561302	511.4566055	514.6930848	0.5747873203	737.02759436	21.021345871	-1.1805401409	23.441440582	19.153650751	42.326426667	-71.119407181	2	55005.691176	13.3
6138	2022-12-09	15:16:50.654	342.42836406	8218.280737	1670599010.655	0	899	2.5662931321	2.5797154532	511.14624343	514.38078946	0.57479273997	737.02444397	21.023828506	-1.1294900179	23.441440582	19.151885986	42.326427615	-71.11940477	2	55006.569034	13.3
6139	2022-12-09	15:16:51.542	342.42837434	8218.280984	1670599011.543	0	899	2.5670532137	2.5813062975	511.14624343	514.58020277	0.60999286291	737.0292997	21.023828506	-1.1314734205	23.441440582	19.154499029	42.326429111	-71.119402556	2	55007.466391	13.3
6140	2022-12-09	15:16:52.420	342.42838449	8218.281228	1670599012.42	0	899	2.5670532137	2.5813062975	510.75761573	514.18896422	0.60999286291	737.01208051	21.023828506	-1.1434598056	23.441440582	19.153242566	42.32643	-71.1194011	2	55008.340245	13.3
6141	2022-12-09	15:16:53.299	342.42839466	8218.281472	1670599013.299	0	899	2.5680804382	2.5806179664	510.75761573	513.77432446	0.53671491166	737.01581902	21.023828506	-1.1734366417	23.441440582	19.156927109	42.326430314	-71.119399686	2	55009.188223	13.3
6142	2022-12-09	15:16:54.163	342.42840466	8218.281712	1670599014.163	0	899	2.5680804382	2.5806179664	510.84980858	513.86706184	0.53671491166	737.00907928	21.023828506	-1.1588632318	23.441440582	19.156802967	42.326431667	-71.119398182	2	55010.09073	13.3
6143	2022-12-09	15:16:55.017	342.42841456	8218.281949	1670599015.018	0	899	2.5701362383	2.5835794282	510.8569195	514.08981967	0.57482542476	737.00579915	21.025485752	-1.1472864285	23.441440582	19.156805354	42.326431667	-71.119396777	2	55010.933925	13.3
6144	2022-12-09	15:16:55.872	342.42842446	8218.282187	1670599015.873	0	899	2.5701563164	2.5835996547	511.09625349	514.33067871	0.57482726998	737.02325439	21.026330948	-1.1555324793	23.441440582	19.156927109	42.326433003	-71.119395331	2	55011.801628	13.3
6145	2022-12-09	15:16:56.755	342.42843466	8218.282432	1670599016.755	0	899	2.5735583568	2.587859617	511.09625349	514.53277777	0.61050475205	737.01024299	21.026330948	-1.1611592375	23.441440582	19.155266617	42.326433333	-71.119392708	2	55012.687688	13.3
6146	2022-12-09	15:16:57.640	342.42844491	8218.282678	1670599017.64	0	899	2.5735583568	2.587859617	511.11816369	514.55483529	0.61050475205	737.02483686	21.026330948	-1.3152150745	23.441440582	19.129310633	42.326433333	-71.119390753	2	55013.548325	13.354832536
6147	2022-12-09	15:16:58.493	342.42845479	8218.282915	1670599018.494	0	899	2.5748753681	2.5882924535	511.11816369	514.34048111	0.57266453872	737.03515625	21.026330948	-1.1701813936	23.441440582	19.151525497	42.326433981	-71.11939	2	55014.388606	13.4
6148	2022-12-09	15:16:59.354	342.42846475	8218.283154	1670599019.354	0	899	2.5748858874	2.5883030502	510.59357211	513.81258771	0.57266550006	737.01662501	21.026772948	-1.1701813936	23.441440582	19.151525497	42.326435	-71.119389546	2	55015.272345	13.4
6149	2022-12-09	15:17:00.197	342.42847451	8218.283388	1670599020.198	0	899	2.5712189637	2.5846888748	510.60227776	513.83863152	0.57572079005	737.02595853	21.028802872	-1.1701813936	23.441440582	19.151525497	42.326435239	-71.119388095	2	55016.143261	13.4
6150	2022-12-09	15:17:01.056	342.42848446	8218.283627	1670599021.057	0	899	2.5712189637	2.5846888748	510.86527124	514.10329193	0.57572079005	737.03022817	21.028802872	-1.4818285972	23.441440582	19.12898315	42.326436588	-71.119386745	2	55016.952875	13.4
6151	2022-12-09	15:17:01.957	342.42849487	8218.283877	1670599021.957	0	899	2.5718257251	2.5857399946	510.86527124	514.20944152	0.59447146534	737.03400669	21.028802872	-1.326781111	23.441440582	19.14153694	42.326436667	-71.119385127	2	55017.923913	13.4
6152	2022-12-09	15:17:02.809	342.42850475	8218.284114	1670599022.81	0	899	2.5718257251	2.5857399946	511.12388287	514.46974604	0.59447146534	737.03467484	21.028802872	-1.1607712089	23.441440582	19.154596329	42.326437897	-71.11938377	2	55018.737983	13.4
6153	2022-12-09	15:17:03.687	342.4285149	8218.284358	1670599023.687	0	899	2.5735110621	2.5871472117	511.12388287	514.40064486	0.58227222074	737.01593018	21.028802872	-1.1311177015	23.441440582	19.155845642	42.326438333	-71.119381302	2	55019.609359	13.4
6154	2022-12-09	15:17:04.552	342.42852491	8218.284598	1670599024.552	0	899	2.5735110621	2.5871472117	510.79733461	514.07200314	0.58227222074	737.01579679	21.028802872	-1.1337262116	23.441440582	19.156423379	42.326438333	-71.119379222	2	55020.46699	13.4
6155	2022-12-09	15:17:05.448	342.42853529	8218.284847	1670599025.449	0	899	2.57563978	2.5902739833	510.80266027	514.31442052	0.62413542906	737.01515652	21.030044189	-1.1327776625	23.441440582	19.155860901	42.326438333	-71.119377134	2	55021.359876	13.4
6156	2022-12-09	15:17:06.299	342.42854513	8218.285083	1670599026.299	0	899	2.5756705291	2.5903049793	511.42137225	514.93740351	0.62413849088	737.01691806	21.031335831	-1.2586351917	23.441440582	19.151715954	42.326438333	-71.119374632	2	55022.221053	13.4
6157	2022-12-09	15:17:07.206	342.42855563	8218.285335	1670599027.206	0	899	2.5755768253	2.5899124742	511.42137225	514.86565636	0.61148769577	737.01821677	21.031335831	-1.2161545003	23.441440582	19.153919473	42.326438333	-71.119373002	2	55023.099359	13.4
6158	2022-12-09	15:17:08.063	342.42856556	8218.285573	1670599028.064	0	899	2.5755768253	2.5899124742	511.1077997	514.54997199	0.61148769577	737.01539379	21.031335831	-1.1559205268	23.441440582	19.15656662	42.326438333	-71.119369974	2	55024.015512	13.4
6159	2022-12-09	15:17:08.924	342.42857551	8218.285812	1670599028.924	0	899	2.5753205232	2.5890344257	511.1077997	514.40084483	0.58516546587	737.00492525	21.031335831	-1.1511669269	23.441440582	19.154677511	42.326438333	-71.119368492	2	55024.90486	13.4
6160	2022-12-09	15:17:09.782	342.42858545	8218.286051	1670599029.783	0	899	2.5753230344	2.5890369558	510.84095681	514.13228401	0.58516570034	737.00925673	21.031441329	-1.1504447697	23.441440582	19.151686536	42.326438333	-71.119367146	2	55025.712163	13.4
6161	2022-12-09	15:17:10.628	342.42859524	8218.286286	1670599030.629	0	899	2.5766888243	2.5895405154	510.85189602	513.93450274	0.54826815762	737.01229879	21.03399086	-1.3095451633	23.441440582	19.143688076	42.326438333	-71.119365712	2	55026.57265	13.4
6162	2022-12-09	15:17:11.477	342.42860507	8218.286522	1670599031.478	0	899	2.5766888243	2.5895405154	511.29106253	514.37631928	0.54826815762	737.01996173	21.03399086	-1.1360006332	23.441440582	19.152244568	42.326439071	-71.119364262	2	55027.442801	13.4
6163	2022-12-09	15:17:12.345	342.42861512	8218.286763	1670599032.346	0	899	2.5775717132	2.5923554871	511.29106253	514.83948548	0.63000821278	737.00738525	21.03399086	-1.1343729496	23.441440582	19.155845642	42.326440506	-71.119362827	2	55028.303607	13.4
6164	2022-12-09	15:17:13.190	342.4286249	8218.286997	1670599033.191	0	899	2.5775717132	2.5923554871	511.47220031	515.02188038	0.63000821278	737.02028995	21.03399086	-1.1838493347	23.441440582	19.150251376	42.326442145	-71.119361427	2	55029.143541	13.4
6165	2022-12-09	15:17:14.029	342.42863459	8218.28723	1670599034.029	0	899	2.5791288051	2.5928617697	511.47220031	514.76730082	0.58511387052	737.01887078	21.03399086	-1.1969676026	23.441440582	19.148651603	42.326444818	-71.119360091	2	55029.945455	13.4
6166	2022-12-09	15:17:14.904	342.42864473	8218.287474	1670599034.905	0	899	2.5791288051	2.5928617697	511.44417746	514.73909744	0.58511387052	736.99621582	21.03399086	-1.1652984619	23.441440582	19.151885986	42.326446434	-71.119358566	2	55030.860294	13.4
6167	2022-12-09	15:17:15.823	342.42865537	8218.287729	1670599035.824	0	899	2.5806549815	2.5947911431	511.45365962	514.84348316	0.60184485083	737.01628749	21.036198231	-1.1680363196	23.441440582	19.152187575	42.326451834	-71.119363501	2	55031.775148	13.322485207
6168	2022-12-09	15:17:16.714	342.42866568	8218.287976	1670599036.715	0	899	2.5806649312	2.5948011698	511.19799701	514.58613146	0.60184580436	737.016471	21.036615372	-1.1542174587	23.441440582	19.155190537	42.326458954	-71.119366124	2	55032.674466	13.3
6169	2022-12-09	15:17:17.572	342.42867561	8218.288215	1670599037.573	0	899	2.5805712393	2.5931895695	511.19799701	514.22206187	0.53755520929	737.01913553	21.036615372	-1.1730917747	23.441440582	19.154136872	42.326465896	-71.119365821	2	55033.507547	13.249245283
6170	2022-12-09	15:17:18.456	342.42868583	8218.28846	1670599038.456	0	899	2.5805712393	2.5931895695	510.80658823	513.82833766	0.53755520929	737.03289795	21.036615372	-1.2515640259	23.441440582	19.146123886	42.326472409	-71.119364398	2	55034.361361	13.2
6171	2022-12-09	15:17:19.319	342.42869583	8218.2887	1670599039.32	0	899	2.5796324377	2.5936149432	510.80658823	514.15661052	0.59557293187	737.01929439	21.036615372	-1.2378745371	23.441440582	19.150060578	42.326478614	-71.119362944	2	55035.233713	13.2
6172	2022-12-09	15:17:20.117	342.42870506	8218.288921	1670599040.117	0	899	2.5796838051	2.593666704	511.08171315	514.4335674	0.59557780528	737.00133226	21.038769791	-1.1627329659	23.441440582	19.155077789	42.326485095	-71.119361857	2	55036.056968	13.2
6173	2022-12-09	15:17:20.990	342.42871516	8218.289164	1670599040.99	0	899	2.5828909366	2.5965430915	511.08320706	514.35163242	0.58084616607	737.01570261	21.039117813	-1.1524172966	23.441440582	19.155795773	42.326486575	-71.119364817	2	55036.945066	13.2
6174	2022-12-09	15:17:21.861	342.42872525	8218.289406	1670599041.862	0	899	2.5828909366	2.5965430915	510.66388099	513.92962472	0.58084616607	737.01471877	21.039117813	-1.15985493	23.441440582	19.154485134	42.326489356	-71.119367689	2	55037.806706	13.2
6175	2022-12-09	15:17:22.719	342.42873517	8218.289644	1670599042.719	0	899	2.5826968444	2.5963567399	510.66388099	513.93172422	0.58121720875	737.02134048	21.039117813	-1.3526834573	23.441440582	19.133133655	42.32649107	-71.119369403	2	55038.641748	13.2
6176	2022-12-09	15:17:23.571	342.42874503	8218.289881	1670599043.571	0	899	2.5826968444	2.5963567399	511.30626937	514.57822337	0.58121720875	737.01453971	21.039117813	-1.3746082593	23.441440582	19.131459407	42.326491667	-71.11937	2	55039.476331	13.247633136
6177	2022-12-09	15:17:24.473	342.42875547	8218.290131	1670599044.473	0	899	2.584336972	2.5990125556	511.30708087	514.82038312	0.62379581637	737.00362614	21.03930678	-1.1721000529	23.441440582	19.151224275	42.326492286	-71.11937062	2	55040.371743	13.3
6178	2022-12-09	15:17:25.334	342.42876544	8218.290371	1670599045.334	0	899	2.5843944189	2.5990704635	510.68900463	514.19809221	0.62380151451	737.02020264	21.041711807	-1.1343729496	23.441440582	19.15656662	42.326492143	-71.119374841	2	55041.238047	13.3
6179	2022-12-09	15:17:26.187	342.42877531	8218.290608	1670599046.187	0	899	2.5868882543	2.600691832	510.68900463	513.98606494	0.58635174895	737.01359993	21.041711807	-1.1557156953	23.441440582	19.154441998	42.326487787	-71.119386094	2	55042.109359	13.310935857
6180	2022-12-09	15:17:27.065	342.42878547	8218.290851	1670599047.065	0	899	2.5868882543	2.600691832	511.20219577	514.5025693	0.58635174895	737.00886586	21.041711807	-1.1630778747	23.441440582	19.153690654	42.326483236	-71.119395146	2	55043.029218	13.4
6181	2022-12-09	15:17:27.953	342.42879576	8218.291098	1670599047.954	0	899	2.5873693878	2.6016056243	511.20219577	514.60550126	0.60451793155	737.00035691	21.041711807	-1.2151304989	23.441440582	19.153017385	42.326480443	-71.119399336	2	55043.867107	13.4
6182	2022-12-09	15:17:28.875	342.42880642	8218.291354	1670599048.875	0	899	2.5873693878	2.6016056243	511.43513713	514.83999341	0.60451793155	737.0004515	21.041711807	-1.2245407326	23.441440582	19.150141318	42.326471807	-71.119405462	2	55044.819328	13.4
6183	2022-12-09	15:17:29.759	342.42881667	8218.2916	1670599049.76	0	899	2.5865221014	2.6008639069	511.43717637	514.86844924	0.6091744158	737.00408531	21.042186548	-1.1775867094	23.441440582	19.148932438	42.326468791	-71.119401831	2	55045.725331	13.4
6184	2022-12-09	15:17:30.667	342.42882718	8218.291852	1670599050.668	0	899	2.5865698464	2.600912026	511.33553586	514.76615302	0.60917903676	737.00485533	21.044183731	-1.1419184121	23.441440582	19.153835802	42.326468333	-71.119399012	2	55046.592937	13.4
6185	2022-12-09	15:17:31.563	342.42883755	8218.292101	1670599051.564	0	899	2.5876552163	2.6026545306	511.33553586	514.92202174	0.63666406327	737.00472153	21.044183731	-1.1669260263	23.441440582	19.151165009	42.326468333	-71.119397518	2	55047.489316	13.4
6186	2022-12-09	15:17:32.456	342.42884787	8218.292349	1670599052.456	0	899	2.5876552163	2.6026545306	511.07457176	514.65922724	0.63666406327	737.00644184	21.044183731	-1.3085103659	23.441440582	19.134909914	42.326468333	-71.119395986	2	55048.408284	13.4
6187	2022-12-09	15:17:33.338	342.42885809	8218.292594	1670599053.339	0	899	2.5875262475	2.6011055152	511.07457176	514.31964325	0.57673171641	737.02363111	21.044183731	-1.2543558593	23.441440582	19.142202782	42.326468333	-71.119394527	2	55049.283567	13.428356713
6188	2022-12-09	15:17:34.187	342.42886792	8218.29283	1670599054.188	0	899	2.5875262475	2.6011055152	511.57226328	514.82049486	0.57673171641	737.02046497	21.044183731	-1.185379997	23.441440582	19.150859896	42.326468117	-71.119393117	2	55050.130097	13.5
6189	2022-12-09	15:17:35.102	342.42887851	8218.293084	1670599055.103	0	899	2.5894168137	2.603373476	511.58062735	514.91684961	0.59224383742	737.0036807	21.046130389	-1.1786322365	23.441440582	19.152257919	42.326466634	-71.119391634	2	55051.019648	13.5
6190	2022-12-09	15:17:35.997	342.42888887	8218.293333	1670599055.998	0	899	2.5894330365	2.6033898224	511.70111857	515.03813525	0.59224536221	737.00658129	21.046808243	-1.2059574261	23.441440582	19.144630584	42.326465091	-71.119390091	2	55051.945191	13.5
6191	2022-12-09	15:17:36.849	342.42889873	8218.293569	1670599056.85	0	899	2.5887324717	2.6026756621	511.70111857	515.03578418	0.59183080206	737.01367511	21.046808243	-1.2247023993	23.441440582	19.140194192	42.326463645	-71.11939	2	55052.812818	13.5
6192	2022-12-09	15:17:37.723	342.42890883	8218.293812	1670599057.723	0	899	2.5887324717	2.6026756621	510.97758335	514.30753381	0.59183080206	737.01771636	21.046808243	-1.2113254062	23.441440582	19.152612522	42.326462183	-71.119388849	2	55053.690381	13.5
6193	2022-12-09	15:17:38.601	342.428919	8218.294056	1670599058.602	0	899	2.5888262881	2.6041877215	510.97758335	514.64652902	0.65165076579	737.01937967	21.046808243	-1.419384875	23.441440582	19.112207779	42.32646073	-71.119388333	2	55054.56213	13.5
6194	2022-12-09	15:17:39.463	342.42892897	8218.294295	1670599059.463	0	899	2.5888483633	2.6042099818	511.88163778	515.55708775	0.65165304931	737.01674748	21.047730844	-1.1569877152	23.441440582	19.143347784	42.32645865	-71.119387659	2	55055.404854	13.5
6195	2022-12-09	15:17:40.302	342.42893868	8218.294528	1670599060.302	0	899	2.589875917	2.6040330106	511.88856101	515.27418544	0.60059687953	737.02440962	21.049341202	-1.1403015505	23.441440582	19.14940426	42.326456277	-71.119386667	2	55056.233713	13.5
6196	2022-12-09	15:17:41.121	342.42894817	8218.294756	1670599061.122	0	899	2.589875917	2.6040330106	510.92612174	514.3053806	0.60059687953	737.02976333	21.049341202	-1.4778079987	23.441440582	19.111192703	42.326454872	-71.119386667	2	55057.076699	13.5
6197	2022-12-09	15:17:41.946	342.42895771	8218.294985	1670599061.946	0	899	2.5913084042	2.6057008999	510.92612174	514.35973427	0.6101926897	737.04022217	21.049341202	-1.4778079987	23.441440582	19.111192703	42.326453539	-71.119386667	2	55057.876699	13.5
6198	2022-12-09	15:17:42.815	342.42896777	8218.295226	1670599062.815	0	899	2.5913084042	2.6057008999	511.58986188	515.027935	0.6101926897	737.03667728	21.049341202	-1.1609651537	23.441440582	19.149797768	42.326452054	-71.119386667	2	55058.767322	13.5
6199	2022-12-09	15:17:43.736	342.42897843	8218.295482	1670599063.736	0	899	2.5947991846	2.607344164	511.58986188	514.58212005	0.53152910151	737.02781991	21.049341202	-1.3339815385	23.441440582	19.144146142	42.326449511	-71.119386667	2	55059.64684	13.5
6200	2022-12-09	15:17:44.658	342.42898911	8218.295739	1670599064.659	0	899	2.5948217904	2.6073669242	511.12814235	514.11771071	0.53153100451	737.03412552	21.050283811	-1.4425169932	23.441440582	19.129782241	42.326447441	-71.119386667	2	55060.535503	13.5
6201	2022-12-09	15:17:45.490	342.42899874	8218.29597	1670599065.491	0	899	2.5959735592	2.6108357913	511.13562456	514.67650779	0.62886863785	737.04260254	21.052026749	-1.4615314007	23.441440582	19.111553192	42.326446064	-71.119386667	2	55061.361361	13.5
6202	2022-12-09	15:17:46.351	342.4290087	8218.296209	1670599066.352	0	899	2.5959735592	2.6108357913	510.62561946	514.16296963	0.62886863785	737.04048935	21.052026749	-1.249731577	23.441440582	19.137926759	42.326444244	-71.119386289	2	55062.226857	13.5
6203	2022-12-09	15:17:47.226	342.42901883	8218.296452	1670599067.227	0	899	2.5948899548	2.6095736653	510.62561946	514.12189076	0.62161531765	737.03283691	21.052026749	-1.2792341709	23.441440582	19.112272263	42.326441478	-71.119385	2	55063.113412	13.5
6204	2022-12-09	15:17:48.151	342.42902953	8218.296709	1670599068.151	0	899	2.5948899548	2.6095736653	511.23561349	514.73606144	0.62161531765	737.03476094	21.052026749	-1.2520707317	23.441440582	19.146996618	42.32644	-71.119384958	2	55064.02505	13.5
6205	2022-12-09	15:17:49.026	342.42903965	8218.296952	1670599069.026	0	899	2.5956772043	2.6099964959	511.23561349	514.64805108	0.60608992154	737.03631268	21.052026749	-1.3938490397	23.441440582	19.137478923	42.32644	-71.119383497	2	55064.901804	13.5
6206	2022-12-09	15:17:49.934	342.42905017	8218.297204	1670599069.935	0	899	2.5956853498	2.6100047048	511.92980053	515.34687617	0.60609070317	737.04642593	21.052366282	-1.4989243043	23.441440582	19.123694426	42.326438602	-71.119383333	2	55065.838676	13.5
6207	2022-12-09	15:17:50.832	342.42906057	8218.297454	1670599070.833	0	899	2.5964842334	2.6110295757	511.93936254	515.40942496	0.61541433751	737.05069758	21.054590225	-1.3004152798	23.441440582	19.120032759	42.326437075	-71.119382075	2	55066.754832	13.5
6208	2022-12-09	15:17:51.704	342.42907066	8218.297696	1670599071.705	0	899	2.5964842334	2.6110295757	512.33616451	515.80891657	0.61541433751	737.04452616	21.054590225	-1.2352875471	23.441440582	19.151885986	42.32643563	-71.119381667	2	55067.622288	13.5
6209	2022-12-09	15:17:52.523	342.42908014	8218.297923	1670599072.524	0	899	2.5977789782	2.612115238	512.33616451	515.75723194	0.60631594076	737.04618017	21.054590225	-1.2918134857	23.441440582	19.15353151	42.326435	-71.119381667	2	55068.417225	13.5
6210	2022-12-09	15:17:53.372	342.42908997	8218.298159	1670599073.373	0	899	2.5977789782	2.612115238	512.19877885	515.61892891	0.60631594076	737.0482683	21.054590225	-1.3566609392	23.441440582	19.15543459	42.326434573	-71.119381667	2	55069.25641	13.5
6211	2022-12-09	15:17:54.226	342.42909985	8218.298396	1670599074.227	0	899	2.5989115334	2.6138103666	512.19877885	515.75174989	0.62969991668	737.03839111	21.054590225	-1.1832026243	23.441440582	19.151525497	42.326433333	-71.119381667	2	55070.155819	13.5
6212	2022-12-09	15:17:55.075	342.42910968	8218.298632	1670599075.076	0	899	2.5989115334	2.6138103666	511.62549112	515.17448544	0.62969991668	737.05278086	21.054590225	-1.1832026243	23.441440582	19.151525497	42.326433333	-71.119381667	2	55070.993097	13.5
6213	2022-12-09	15:17:55.966	342.42911998	8218.298879	1670599075.966	0	899	2.6028494787	2.6174587999	511.63512819	515.10987235	0.61660300696	737.0466632	21.056832964	-1.4667377669	23.441440582	19.141723898	42.326433333	-71.119380258	2	55071.844976	13.5
6214	2022-12-09	15:17:56.845	342.42913016	8218.299124	1670599076.846	0	899	2.602854992	2.6174643569	511.88760632	515.36406822	0.61660354372	737.04175694	21.057062149	-1.2747824279	23.441440582	19.152741754	42.326433333	-71.11938	2	55072.754202	13.5
6215	2022-12-09	15:17:57.724	342.42914034	8218.299368	1670599077.725	0	899	2.6009965451	2.6147950065	511.88760632	515.1732396	0.58297303908	737.04150391	21.057062149	-1.1978515387	23.441440582	19.156927109	42.326433333	-71.11938	2	55073.656155	13.5
6216	2022-12-09	15:17:58.619	342.42915069	8218.299617	1670599078.62	0	899	2.6009965451	2.6147950065	512.0872599	515.37417468	0.58297303908	737.03252325	21.057062149	-1.2576327616	23.441440582	19.122312975	42.326433333	-71.119379084	2	55074.54931	13.5
6217	2022-12-09	15:17:59.476	342.42916061	8218.299855	1670599079.477	0	899	2.5995307548	2.6128200713	512.09151464	515.25883039	0.56188649677	737.03675246	21.058051444	-1.2242173564	23.441440582	19.129018986	42.326433333	-71.119378333	2	55075.394477	13.5
6218	2022-12-09	15:18:00.329	342.42917049	8218.300092	1670599080.33	0	899	2.5995722412	2.6128618573	511.64675261	514.81133837	0.56189018206	737.0404081	21.059778214	-1.1392560005	23.441440582	19.156206131	42.326433333	-71.119377548	2	55076.2357	13.5
6219	2022-12-09	15:18:01.180	342.42918032	8218.300328	1670599081.18	0	899	2.6019293814	2.6154218285	511.64675261	514.85677596	0.56990758445	737.04709206	21.059778214	-1.1364534075	23.441440582	19.156578557	42.326433463	-71.119374871	2	55077.077559	13.5
6220	2022-12-09	15:18:02.058	342.42919049	8218.300572	1670599082.058	0	899	2.6019293814	2.6154218285	512.42505576	515.63996211	0.56990758445	737.05877686	21.059778214	-1.1311177015	23.441440582	19.157287598	42.326434976	-71.119373357	2	55077.985522	13.5
6221	2022-12-09	15:18:02.967	342.42920102	8218.300824	1670599082.968	0	899	2.6023752503	2.6169584892	512.42505576	515.89957809	0.61561984591	737.04380101	21.059778214	-1.1343513917	23.441440582	19.156571395	42.326436519	-71.119370295	2	55078.911495	13.5
6222	2022-12-09	15:18:03.868	342.42921145	8218.301075	1670599083.869	0	899	2.6023752503	2.6169584892	512.46912125	515.94394236	0.61561984591	737.04609286	21.059778214	-1.1343729496	23.441440582	19.15656662	42.326436667	-71.119368662	2	55079.802761	13.5
6223	2022-12-09	15:18:04.788	342.42922208	8218.30133	1670599084.788	0	899	2.6039769191	2.6180662331	512.47315731	515.82811466	0.59451754104	737.03256084	21.060715972	-1.1644684542	23.441440582	19.152331649	42.326437796	-71.119367204	2	55080.677663	13.5
6224	2022-12-09	15:18:05.661	342.42923219	8218.301573	1670599085.661	0	899	2.6040131064	2.6181026971	512.06909506	515.42142645	0.59452093652	737.03399658	21.06221962	-1.1636707783	23.441440582	19.152965546	42.326438333	-71.119364864	2	55081.540733	13.5
6225	2022-12-09	15:18:06.529	342.42924225	8218.301814	1670599086.53	0	899	2.6043811712	2.6178623486	512.06909506	515.27605661	0.56890070062	737.03185914	21.06221962	-1.1998887709	23.441440582	19.152698163	42.326439078	-71.119362589	2	55082.446581	13.5
6226	2022-12-09	15:18:07.457	342.42925297	8218.302071	1670599087.457	0	899	2.6043811712	2.6178623486	512.67087212	515.88160245	0.56890070062	737.03727267	21.06221962	-1.2576219775	23.441440582	19.152511748	42.32644	-71.119360401	2	55083.379759	13.5
6227	2022-12-09	15:18:08.325	342.42926303	8218.302313	1670599088.326	0	899	2.6048905263	2.619223638	512.67087212	516.08406737	0.60453765712	737.04478364	21.06221962	-1.1913409233	23.441440582	19.157287598	42.326440336	-71.119357998	2	55084.201403	13.5
6228	2022-12-09	15:18:09.217	342.42927334	8218.30256	1670599089.217	0	899	2.6048905263	2.619223638	512.36502749	515.77618652	0.60453765712	737.04528809	21.06221962	-1.1913409233	23.441440582	19.157287598	42.326441667	-71.119356353	2	55085.094094	13.5
6229	2022-12-09	15:18:10.111	342.42928369	8218.302809	1670599090.111	0	899	2.6088903638	2.6233540308	512.37559831	515.81265167	0.60908367922	737.0312019	21.064676184	-1.1358497845	23.441440582	19.135801694	42.326441667	-71.11935337	2	55085.988989	13.5
6230	2022-12-09	15:18:10.967	342.42929361	8218.303047	1670599090.968	0	899	2.6088936775	2.6233573704	511.30506107	514.73493499	0.60908399716	737.03325608	21.064813614	-1.1351383451	23.441440582	19.143542751	42.326441667	-71.119351827	2	55086.903846	13.5
6231	2022-12-09	15:18:11.832	342.42930362	8218.303287	1670599091.833	0	899	2.6091565723	2.6232088613	511.30506107	514.63693015	0.59179277453	737.02801595	21.064813614	-1.1412501161	23.441440582	19.152872086	42.32644294	-71.119350393	2	55087.7643	13.5
6232	2022-12-09	15:18:12.746	342.42931419	8218.303541	1670599092.746	0	899	2.6091565723	2.6232088613	511.97472138	515.31095423	0.59179277453	737.01863593	21.064813614	-1.1571601629	23.441440582	19.154045105	42.326443333	-71.119348856	2	55088.686354	13.5
6233	2022-12-09	15:18:13.661	342.42932479	8218.303795	1670599093.662	0	899	2.612590974	2.6267251456	511.97472138	515.32600017	0.59444432062	737.02362061	21.064813614	-1.1278623343	23.441440582	19.143318959	42.326444288	-71.119347378	2	55089.573044	13.5
6234	2022-12-09	15:18:14.605	342.42933571	8218.304057	1670599094.605	0	899	2.6125914034	2.6267255783	511.59740851	514.94621773	0.59444436078	737.01745767	21.064831399	-1.127883893	23.441440582	19.156518924	42.326445	-71.119345809	2	55090.514706	13.5
6235	2022-12-09	15:18:15.434	342.4293453	8218.304287	1670599095.434	0	899	2.609900025	2.6244400161	511.60887103	515.05757603	0.61204442244	737.01737036	21.067499161	-1.1373265003	23.441440582	19.151653896	42.326445	-71.119345	2	55091.361933	13.5
6236	2022-12-09	15:18:16.292	342.42935524	8218.304526	1670599096.293	0	899	2.609900025	2.6244400161	512.26862114	515.72177344	0.61204442244	737.0166626	21.067499161	-1.1506495476	23.441440582	19.15656662	42.326445	-71.119344662	2	55092.202871	13.5
6237	2022-12-09	15:18:17.200	342.42936574	8218.304778	1670599097.2	0	899	2.6138548218	2.626511642	512.26862114	515.26952801	0.53235426402	737.00804815	21.067499161	-1.1801413132	23.441440582	19.153132483	42.326445	-71.119343333	2	55093.080435	13.5
6238	2022-12-09	15:18:18.061	342.42937571	8218.305017	1670599098.061	0	899	2.6138548218	2.626511642	512.23620333	515.2369203	0.53235426402	737.0158267	21.067499161	-1.1457018813	23.441440582	19.154949188	42.326445024	-71.119343309	2	55094.01434	13.5
6239	2022-12-09	15:18:18.904	342.42938546	8218.305251	1670599098.904	0	899	2.6107379877	2.6253107895	512.23620333	515.69582595	0.6132220883	737.00445031	21.067499161	-1.1294900179	23.441440582	19.155845642	42.326446367	-71.119341966	2	55094.820268	13.5
6240	2022-12-09	15:18:19.789	342.42939572	8218.305497	1670599099.79	0	899	2.6107774869	2.6253506003	511.94731119	515.40500429	0.61322590136	737.00378297	21.069136196	-1.3590862412	23.441440582	19.123173139	42.326446667	-71.119341667	2	55095.72182	13.5
6241	2022-12-09	15:18:20.657	342.42940575	8218.305738	1670599100.657	0	899	2.6104925849	2.6240674108	511.95090082	515.17185232	0.57149802893	737.00532542	21.069971085	-1.3884379074	23.441440582	19.120781576	42.326446667	-71.119341667	2	55096.618407	13.5
6242	2022-12-09	15:18:21.552	342.42941612	8218.305987	1670599101.553	0	899	2.6104925849	2.6240674108	512.86122517	516.087904	0.57149802893	737.00377003	21.069971085	-1.1750643253	23.441440582	19.155487061	42.3264458	-71.1193408	2	55097.519724	13.5
6243	2022-12-09	15:18:22.480	342.42942686	8218.306245	1670599102.481	0	899	2.6107617792	2.6254391824	512.86122517	516.34992947	0.61759349924	737.00019483	21.069971085	-1.1687046416	23.441440582	19.154642686	42.326445	-71.11934	2	55098.434911	13.5
6244	2022-12-09	15:18:23.355	342.42943699	8218.306488	1670599103.356	0	899	2.6107617792	2.6254391824	511.89887005	515.38102799	0.61759349924	736.98871779	21.069971085	-1.1370785465	23.441440582	19.155347824	42.326445482	-71.119340482	2	55099.288995	13.5
6245	2022-12-09	15:18:24.332	342.4294483	8218.306759	1670599104.333	0	899	2.6117820311	2.6255718249	511.89887005	515.16893452	0.58021549883	737.00756149	21.069971085	-1.1680147514	23.441440582	19.15052035	42.326446667	-71.119341667	2	55100.25	13.5
6246	2022-12-09	15:18:25.263	342.42945906	8218.307018	1670599105.263	0	899	2.6117887437	2.6255785876	512.3466412	515.61956955	0.58021611172	737.013684	21.070249179	-1.177349505	23.441440582	19.14994807	42.326446667	-71.119341667	2	55101.214892	13.5
6247	2022-12-09	15:18:26.111	342.42946889	8218.307253	1670599106.112	0	899	2.6130790049	2.6281394246	512.35673755	515.92989493	0.63305891599	737.02020385	21.072595596	-1.2515640259	23.441440582	19.145763397	42.326446694	-71.119341694	2	55102.016277	13.5
6248	2022-12-09	15:18:26.980	342.42947894	8218.307494	1670599106.98	0	899	2.6130790049	2.6281394246	511.75129075	515.32022577	0.63305891599	737.0196509	21.072595596	-1.2494297549	23.441440582	19.145935059	42.326448165	-71.119343165	2	55102.899288	13.5
6249	2022-12-09	15:18:27.782	342.42948823	8218.307717	1670599107.783	0	899	2.6162432026	2.630560014	511.75129075	515.13970023	0.60124786181	737.02376087	21.072595596	-1.2308465424	23.441440582	19.14770907	42.326448333	-71.119344527	2	55103.716175	13.5
6250	2022-12-09	15:18:28.594	342.42949762	8218.307943	1670599108.594	0	899	2.6162432026	2.630560014	511.83952161	515.22851529	0.60124786181	737.01747465	21.072595596	-1.2564470768	23.441440582	19.146123886	42.326447497	-71.119345836	2	55104.501887	13.5
6251	2022-12-09	15:18:29.487	342.42950796	8218.308191	1670599109.488	0	899	2.6157728198	2.6307595767	511.83952161	515.38792939	0.62933510477	737.01741644	21.072595596	-1.2110020388	23.441440582	19.151961232	42.326446667	-71.119347287	2	55105.37233	13.5
6252	2022-12-09	15:18:30.388	342.42951838	8218.308441	1670599110.388	0	899	2.6158306872	2.6308179127	512.66870531	516.22289408	0.62934082689	737.03147838	21.074989306	-1.171528757	23.441440582	19.15161129	42.326446667	-71.119348798	2	55106.279093	13.5
6253	2022-12-09	15:18:31.232	342.42952815	8218.308676	1670599111.232	0	899	2.617061877	2.6307192894	512.66943625	515.90639829	0.57352106151	737.03193755	21.075159073	-1.1694160589	23.441440582	19.150094607	42.326446667	-71.119350201	2	55107.120726	13.5
6254	2022-12-09	15:18:32.056	342.4295377	8218.308905	1670599112.057	0	899	2.617061877	2.6307192894	512.34215949	515.57705513	0.57352106151	737.0219767	21.075159073	-1.1515981291	23.441440582	19.147211555	42.326446667	-71.119351673	2	55108.001942	13.5
6255	2022-12-09	15:18:32.941	342.42954794	8218.309151	1670599112.942	0	899	2.6173686412	2.6308170705	512.34215949	515.5271285	0.56472415676	737.02076812	21.075159073	-1.2128776715	23.441440582	19.143519673	42.326446667	-71.119354537	2	55108.861165	13.5
6256	2022-12-09	15:18:33.828	342.42955821	8218.309397	1670599113.829	0	899	2.6173686412	2.6308170705	512.33587417	515.52080411	0.56472415676	737.02758789	21.075159073	-1.464786768	23.441440582	19.128837585	42.326446667	-71.119356325	2	55109.794872	13.5
6257	2022-12-09	15:18:34.719	342.42956851	8218.309644	1670599114.719	0	899	2.6190200889	2.6333846173	512.33835773	515.73836065	0.60260472521	737.02855718	21.07573628	-1.1682950495	23.441440582	19.153626486	42.326446667	-71.119358768	2	55110.630533	13.5
6258	2022-12-09	15:18:35.601	342.42957872	8218.309889	1670599115.601	0	899	2.6190681657	2.6334330668	512.46173451	515.86258201	0.6026092717	737.02788377	21.077722549	-1.1351382843	23.441440582	19.152438726	42.326446667	-71.119360828	2	55111.496849	13.5
6259	2022-12-09	15:18:36.470	342.42958878	8218.310131	1670599116.471	0	899	2.6216281136	2.635208421	512.46173451	515.67348804	0.56931166885	737.02504422	21.077722549	-1.1486445965	23.441440582	19.149652696	42.326446667	-71.11936233	2	55112.397762	13.5
6260	2022-12-09	15:18:37.361	342.42959909	8218.310378	1670599117.361	0	899	2.6216281136	2.635208421	513.42295748	516.64073529	0.56931166885	737.02410889	21.077722549	-1.2483087778	23.441440582	19.154766083	42.326446667	-71.119363333	2	55113.280867	13.5
6261	2022-12-09	15:18:38.217	342.429609	8218.310616	1670599118.218	0	899	2.6195014899	2.6332985187	513.42295748	516.69479963	0.57881653726	737.02707859	21.077722549	-1.2461206131	23.441440582	19.154489517	42.326446667	-71.119363333	2	55114.100427	13.5
6262	2022-12-09	15:18:39.065	342.42961881	8218.310851	1670599119.065	0	899	2.6195014899	2.6332985187	512.98677097	516.25583348	0.57881653726	737.0191808	21.077722549	-1.234101867	23.441440582	19.153326035	42.326446667	-71.119363325	2	55115.00501	13.5
6263	2022-12-09	15:18:39.887	342.42962832	8218.31108	1670599119.887	0	899	2.6229984061	2.6363925936	512.99565201	516.16498307	0.56125696729	737.01986351	21.079784002	-1.2686167474	23.441440582	19.111828697	42.326446667	-71.119361952	2	55115.828657	13.5
6264	2022-12-09	15:18:40.752	342.42963833	8218.31132	1670599120.752	0	899	2.6230113154	2.636405596	512.55075542	515.71734431	0.56125810263	737.00202427	21.080316544	-1.2647038975	23.441440582	19.116533797	42.326445526	-71.119361667	2	55116.684418	13.5
6265	2022-12-09	15:18:41.615	342.42964832	8218.31156	1670599121.615	0	899	2.6199926179	2.6341300776	512.55075542	515.89709508	0.5929111484	737.01202352	21.080316544	-1.1913624599	23.441440582	19.150246576	42.326444093	-71.119361667	2	55117.544088	13.5
6266	2022-12-09	15:18:42.496	342.42965852	8218.311804	1670599122.496	0	899	2.6199926179	2.6341300776	512.40333748	515.74871468	0.5929111484	737.01799244	21.080316544	-1.1753877599	23.441440582	19.151246178	42.326443333	-71.119361667	2	55118.426426	13.5
6267	2022-12-09	15:18:43.378	342.42966873	8218.312049	1670599123.378	0	899	2.6219426882	2.6357716355	512.40333748	515.67319383	0.57961123598	737.0145874	21.080316544	-1.1652984619	23.441440582	19.151525497	42.326442825	-71.119361667	2	55119.304734	13.5
6268	2022-12-09	15:18:44.243	342.42967875	8218.31229	1670599124.244	0	899	2.6219426882	2.6357716355	512.68323537	515.95487787	0.57961123598	736.99149146	21.080316544	-1.1311177015	23.441440582	19.155487061	42.32644141	-71.119362694	2	55120.154067	13.5
6269	2022-12-09	15:18:45.098	342.42968863	8218.312527	1670599125.098	0	899	2.6229535186	2.6375460837	512.68323537	516.13441191	0.61120519503	737.01483154	21.080316544	-1.1311177015	23.441440582	19.155487061	42.326440048	-71.119368142	2	55120.971292	13.5
6270	2022-12-09	15:18:45.954	342.42969855	8218.312765	1670599125.955	0	899	2.6230109853	2.6376040022	513.08761586	516.54154583	0.61121069892	737.00934565	21.082687214	-1.1607387911	23.441440582	19.152748411	42.326438552	-71.119374125	2	55121.868697	13.5
6271	2022-12-09	15:18:46.831	342.42970869	8218.313009	1670599126.831	0	899	2.6253734788	2.6400699782	513.08857814	516.56390208	0.61496997901	736.99713135	21.082910538	-1.179947257	23.441440582	19.151885986	42.326434791	-71.119380904	2	55122.708491	13.5
6272	2022-12-09	15:18:47.713	342.4297189	8218.313254	1670599127.713	0	899	2.6253734788	2.6400699782	512.32781385	515.79798487	0.61496997901	737.01312781	21.082910538	-1.1376283169	23.441440582	19.15656662	42.32642951	-71.119389069	2	55123.573574	13.5
6273	2022-12-09	15:18:48.575	342.42972888	8218.313493	1670599128.575	0	899	2.6225837745	2.6368599315	512.32781385	515.70220966	0.59810813407	737.00488443	21.082910538	-1.1433628174	23.441440582	19.155660389	42.326426667	-71.119393333	2	55124.465812	13.5
6274	2022-12-09	15:18:49.448	342.42973899	8218.313736	1670599129.449	0	899	2.6225875217	2.6368637075	512.47642023	515.85179681	0.59810848533	737.00205822	21.083065147	-1.1542605414	23.441440582	19.153628457	42.32642607	-71.11939393	2	55125.357895	13.5
6275	2022-12-09	15:18:50.354	342.42974947	8218.313987	1670599130.354	0	899	2.6261863206	2.639536038	512.486919	515.63874911	0.55872735222	737.01031494	21.085504532	-1.2369152308	23.441440582	19.135679245	42.32642459	-71.119395	2	55126.245798	13.5
6276	2022-12-09	15:18:51.279	342.42976017	8218.314244	1670599131.279	0	899	2.6261863206	2.639536038	512.94739131	516.10205336	0.55872735222	737.00626884	21.085504532	-1.1752584099	23.441440582	19.152049715	42.326423008	-71.119395325	2	55127.195283	13.5
6277	2022-12-09	15:18:52.145	342.42977021	8218.314485	1670599132.146	0	899	2.6265204582	2.6401519361	512.94739131	516.16829789	0.57038681634	737.01318117	21.085504532	-1.1605556295	23.441440582	19.153795242	42.326421667	-71.119396667	2	55128.014706	13.5
6278	2022-12-09	15:18:52.992	342.42978	8218.31472	1670599132.992	0	899	2.6265204582	2.6401519361	512.10859174	515.32423131	0.57038681634	736.99543974	21.085504532	-1.133780185	23.441440582	19.156793519	42.326421667	-71.119396667	2	55128.903361	13.5
6279	2022-12-09	15:18:53.894	342.42979044	8218.314971	1670599133.894	0	899	2.6270425343	2.6403996917	512.10859174	515.25882407	0.55885588018	736.99780273	21.085504532	-1.1327453852	23.441440582	19.156927109	42.326420356	-71.119397977	2	55129.786408	13.5
6280	2022-12-09	15:18:54.782	342.42980073	8218.315217	1670599134.783	0	899	2.6270425343	2.6403996917	512.21340564	515.36428273	0.55885588018	737.00228942	21.085504532	-1.1311500396	23.685520273	19.133278512	42.326418916	-71.119398333	2	55130.650146	13.5
6281	2022-12-09	15:18:55.677	342.42981109	8218.315466	1670599135.678	0	899	2.6324073906	2.6465928688	512.22109094	515.56080674	0.59212349731	737.00250204	21.087291124	-1.1533981964	23.543690183	19.14537906	42.326417426	-71.11939924	2	55131.544252	13.5
6282	2022-12-09	15:18:56.563	342.42982134	8218.315712	1670599136.564	0	899	2.6324270327	2.6466126605	512.57491662	515.91694971	0.59212531332	736.99988682	21.088098526	-1.23125608	23.441440582	19.142893924	42.3264159	-71.119400767	2	55132.460084	13.5
6283	2022-12-09	15:18:57.401	342.42983103	8218.315945	1670599137.401	0	899	2.6298407431	2.6437380244	512.57491662	515.8521658	0.58072013443	736.99755859	21.088098526	-1.5054780245	23.441440582	19.112272263	42.326414461	-71.119402206	2	55133.323647	13.5
6284	2022-12-09	15:18:58.237	342.42984072	8218.316177	1670599138.238	0	899	2.6298407431	2.6437380244	511.47304865	514.74325282	0.58072013443	736.99995715	21.088098526	-1.6765434466	23.669028402	19.121158789	42.326413075	-71.119403592	2	55134.155024	13.5
6285	2022-12-09	15:18:59.138	342.42985113	8218.316427	1670599139.138	0	899	2.6301954841	2.642949352	511.47304865	514.47351578	0.5330998101	736.99438355	21.088098526	-1.592972592	23.578323112	19.128644969	42.326411636	-71.11940503	2	55135.018162	13.5
6286	2022-12-09	15:19:00.029	342.42986146	8218.316675	1670599140.03	0	899	2.6302039778	2.6429579039	512.88883679	515.8976134	0.53310051771	736.98458357	21.088447962	-1.4456968639	23.441440582	19.138210777	42.326410048	-71.119406619	2	55135.971154	13.5
6287	2022-12-09	15:19:00.911	342.42987166	8218.31692	1670599140.911	0	899	2.6309702641	2.64486889	512.8992933	516.17752454	0.58052800237	736.98674648	21.090875626	-1.3966731978	23.441440582	19.137397172	42.32641	-71.11940807	2	55136.842209	13.5
6288	2022-12-09	15:19:01.760	342.42988149	8218.317156	1670599141.761	0	899	2.6309702641	2.64486889	512.92811977	516.20653526	0.58052800237	736.99121862	21.090875626	-1.5022227764	23.441440582	19.128477097	42.326408866	-71.119408333	2	55137.680473	13.5
6289	2022-12-09	15:19:02.648	342.42989177	8218.317402	1670599142.649	0	899	2.6336478485	2.647824812	512.92811977	516.26885979	0.59149275275	736.99491023	21.090875626	-1.4315006622	23.575024737	19.130408799	42.326407392	-71.119408333	2	55138.564565	13.5
6290	2022-12-09	15:19:03.513	342.42990178	8218.317643	1670599143.514	0	899	2.6336478485	2.647824812	513.01842099	516.35974915	0.59149275275	736.99558526	21.090875626	-1.3503335359	23.690467834	19.134796964	42.326405949	-71.119408333	2	55139.430862	13.5
6291	2022-12-09	15:19:04.355	342.42991153	8218.317877	1670599144.356	0	899	2.6342045365	2.6473632747	513.01842099	516.11886013	0.5491059637	736.99680313	21.090875626	-1.2190109491	23.690467834	19.152605057	42.326404542	-71.119408333	2	55140.274549	13.5
6292	2022-12-09	15:19:05.331	342.42992281	8218.318148	1670599145.331	0	899	2.6342191735	2.647378015	513.04204438	516.14263342	0.54910721781	736.99388072	21.091476883	-1.1978837867	23.690467834	19.153606857	42.326403333	-71.119408333	2	55141.236569	13.5
6293	2022-12-09	15:19:06.187	342.42993273	8218.318386	1670599146.188	0	899	2.6358221291	2.6496881288	513.05062998	516.31609371	0.57811186186	736.99261475	21.09346962	-1.1278623343	23.690467834	19.156927109	42.32640325	-71.119408417	2	55142.050214	13.5
6294	2022-12-09	15:19:07.026	342.42994243	8218.318618	1670599147.026	0	899	2.6358221291	2.6496881288	513.23686236	516.50351143	0.57811186186	736.99276066	21.09346962	-1.4584808673	23.690467834	19.134576242	42.326401757	-71.119409909	2	55142.945513	13.5
6295	2022-12-09	15:19:07.868	342.42995218	8218.318852	1670599147.868	0	899	2.633900446	2.6476438633	513.23686236	516.47696599	0.57344348278	736.98407912	21.09346962	-1.420581325	23.690467834	19.143538191	42.326401667	-71.11941	2	55143.767961	13.5
6296	2022-12-09	15:19:08.673	342.42996149	8218.319076	1670599148.673	0	899	2.633900446	2.6476438633	513.10604927	516.34532707	0.57344348278	736.98696111	21.09346962	-1.200621736	23.690467834	19.156540359	42.326400721	-71.11941	2	55144.567134	13.5
6297	2022-12-09	15:19:09.576	342.42997196	8218.319327	1670599149.577	0	899	2.6349439057	2.6485051506	513.10604927	516.30107635	0.56565833537	736.98154434	21.09346962	-1.1718090773	23.690467834	19.156927109	42.3264	-71.119410826	2	55145.495798	13.5
6298	2022-12-09	15:19:10.480	342.42998241	8218.319578	1670599150.48	0	899	2.6349805795	2.6485420911	513.05037607	516.24507487	0.56566157148	736.99420126	21.094975693	-1.1450335782	23.690467834	19.156487838	42.326399305	-71.119411667	2	55146.41716	13.5
6299	2022-12-09	15:19:11.336	342.42999233	8218.319816	1670599151.337	0	899	2.6342388627	2.6480011997	513.05453742	516.29753662	0.57415541733	736.9896119	21.095941544	-1.1672494261	23.690467834	19.148393151	42.326398333	-71.119412118	2	55147.2706	13.5
6300	2022-12-09	15:19:12.174	342.43000201	8218.320048	1670599152.174	0	899	2.6342388627	2.6480011997	513.28524469	516.52970219	0.57415541733	736.9922833	21.095941544	-1.1742666526	23.690467834	19.150020094	42.326398333	-71.119413333	2	55148.113101	13.5
6301	2022-12-09	15:19:13.082	342.43001252	8218.320301	1670599153.082	0	899	2.6349949917	2.6490857744	513.28524469	516.60626509	0.58761727148	736.9969252	21.095941544	-1.1645115006	23.690467834	19.15401268	42.326398333	-71.119413333	2	55148.968897	13.5
6302	2022-12-09	15:19:13.921	342.43002225	8218.320534	1670599153.922	0	899	2.6349949917	2.6490857744	513.28691542	516.60794662	0.58761727148	736.99743652	21.095941544	-1.1360006332	23.690467834	19.156206131	42.326398333	-71.119413333	2	55149.84858	13.5
6303	2022-12-09	15:19:14.737	342.43003169	8218.320761	1670599154.738	0	899	2.6371573152	2.6516391474	513.28737539	516.69787924	0.60334336874	736.9992409	21.096048254	-1.1358712856	23.690467834	19.156669276	42.326398333	-71.119413333	2	55150.643062	13.5
6304	2022-12-09	15:19:15.589	342.43004155	8218.320997	1670599155.59	0	899	2.637220164	2.651702484	512.78753244	516.19474872	0.60334927912	736.99069355	21.09862709	-1.2056125166	23.690467834	19.139600135	42.326398333	-71.119414172	2	55151.503151	13.5
6305	2022-12-09	15:19:16.440	342.4300514	8218.321234	1670599156.441	0	899	2.6368359395	2.6512744281	512.78753244	516.18492038	0.60162033225	736.99017334	21.09862709	-1.3443403244	23.690467834	19.108671188	42.326397712	-71.119415	2	55152.372781	13.5
6306	2022-12-09	15:19:17.315	342.43006153	8218.321477	1670599157.316	0	899	2.6368359395	2.6512744281	512.62958501	516.0259265	0.60162033225	736.99737266	21.09862709	-1.4268656077	23.690467834	19.126345679	42.326396667	-71.119415381	2	55153.228708	13.5
6307	2022-12-09	15:19:18.200	342.43007177	8218.321722	1670599158.201	0	899	2.641374638	2.6559147475	512.62958501	516.0439743	0.60479612724	736.98261428	21.09862709	-1.2076174021	23.690467834	19.152244568	42.326396805	-71.119416667	2	55154.082983	13.5
6308	2022-12-09	15:19:19.092	342.43008208	8218.32197	1670599159.092	0	899	2.641374638	2.6559147475	512.89451016	516.31066399	0.60479612724	736.97410129	21.09862709	-1.2006756257	23.690467834	19.151109607	42.326398333	-71.119416695	2	55155.016965	13.5
6309	2022-12-09	15:19:19.973	342.43009228	8218.322215	1670599159.973	0	899	2.6437432113	2.6564237456	512.89451016	515.87065319	0.52734599845	736.99090576	21.09862709	-1.1701813936	23.690467834	19.146123886	42.326398333	-71.119418079	2	55155.847314	13.5
6310	2022-12-09	15:19:20.867	342.43010263	8218.322463	1670599160.867	0	899	2.6438080784	2.6564890524	513.73349623	516.71453784	0.52735131702	737.00485533	21.10128212	-1.1340820016	23.690467834	19.154413413	42.326399637	-71.119418333	2	55156.782051	13.578205128
6311	2022-12-09	15:19:21.750	342.43011286	8218.322709	1670599161.751	0	899	2.6431722421	2.6583320174	513.73349623	517.29881034	0.62999774716	737.00787354	21.10128212	-1.2173833847	23.690467834	19.146842957	42.3264	-71.119419451	2	55157.670611	13.6
6312	2022-12-09	15:19:22.621	342.43012294	8218.322951	1670599162.622	0	899	2.6431722421	2.6583320174	513.31096901	516.87335078	0.62999774716	736.99983549	21.10128212	-1.19856296	23.690467834	19.149524537	42.3264	-71.11942	2	55158.538076	13.6
6313	2022-12-09	15:19:23.437	342.43013238	8218.323177	1670599163.438	0	899	2.6434615506	2.6575277566	513.31096901	516.61572628	0.5847289842	736.99725382	21.10128212	-1.1619784058	23.690467834	19.151564036	42.3264	-71.11942	2	55159.355711	13.6
6314	2022-12-09	15:19:24.319	342.43014259	8218.323422	1670599164.32	0	899	2.6434615506	2.6575277566	513.2135314	516.51766136	0.5847289842	736.99737751	21.10128212	-1.1392560005	23.690467834	19.150085449	42.3264	-71.119419595	2	55160.243133	13.6
6315	2022-12-09	15:19:25.201	342.4301528	8218.323667	1670599165.202	0	899	2.6450106857	2.6583254572	513.21836039	516.3439897	0.55332592987	737.01307122	21.10240258	-1.1435245236	23.690467834	19.151973724	42.326399777	-71.119418333	2	55161.133981	13.6
6316	2022-12-09	15:19:26.108	342.43016329	8218.323919	1670599166.108	0	899	2.6450459576	2.65836098	513.67197226	516.80038143	0.55332896295	737.00971146	21.103845596	-1.1479547245	23.690467834	19.15458928	42.326398333	-71.119418311	2	55162.013605	13.6
6317	2022-12-09	15:19:26.959	342.43017314	8218.324155	1670599166.959	0	899	2.6452497933	2.6597101946	513.67197226	517.06953713	0.60062234268	737.00280762	21.103845596	-1.1343729496	23.690467834	19.156927109	42.326398333	-71.119416932	2	55162.840622	13.6
6318	2022-12-09	15:19:27.803	342.43018292	8218.32439	1670599167.804	0	899	2.6452497933	2.6597101946	513.51890688	516.91545933	0.60062234268	737.00354287	21.103845596	-1.3027650994	23.690467834	19.126560148	42.326398333	-71.119416667	2	55163.703512	13.6
6319	2022-12-09	15:19:28.673	342.43019297	8218.324631	1670599168.673	0	899	2.6477572387	2.66257288	513.51890688	516.99569846	0.61471584175	737.00375306	21.103845596	-1.3720104694	23.690467834	19.1140728	42.326398333	-71.11941571	2	55164.573964	13.6
6320	2022-12-09	15:19:29.483	342.43020236	8218.324857	1670599169.484	0	899	2.6477572387	2.66257288	513.49438622	516.97101178	0.61471584175	737.00712818	21.103845596	-1.3778958779	23.690467834	19.125792383	42.326398333	-71.119414377	2	55165.373767	13.6
6321	2022-12-09	15:19:30.339	342.43021227	8218.325094	1670599170.34	0	899	2.6470680862	2.6614109397	513.50351258	516.87000572	0.59535921644	737.00906433	21.105962021	-1.2294775477	23.690467834	19.149247315	42.326398727	-71.11941294	2	55166.236111	13.6
6322	2022-12-09	15:19:31.167	342.43022184	8218.325324	1670599171.167	0	899	2.647082008	2.6614249682	513.32019352	516.68549215	0.59536050356	737.00157762	21.106531143	-1.1805832575	23.690467834	19.152328858	42.3264	-71.119411485	2	55167.108844	13.6
6323	2022-12-09	15:19:32.006	342.43023155	8218.325557	1670599172.006	0	899	2.6461703989	2.6611329768	513.32019352	516.83225601	0.62114830233	736.99486981	21.106531143	-1.166247011	23.690467834	19.152395526	42.3264	-71.119410126	2	55167.924198	13.6
6324	2022-12-09	15:19:32.888	342.43024176	8218.325802	1670599172.888	0	899	2.6461703989	2.6611329768	513.50919746	517.02255309	0.62114830233	736.99949393	21.106531143	-1.1652984619	23.690467834	19.151603888	42.326398679	-71.119408679	2	55168.792899	13.520710059
6325	2022-12-09	15:19:33.711	342.4302513	8218.326031	1670599173.712	0	899	2.6485797181	2.6628022192	513.50919746	516.84553986	0.59005503379	737.00350285	21.106531143	-1.1653092405	23.690467834	19.149985282	42.326398333	-71.119407324	2	55169.605523	13.5
6326	2022-12-09	15:19:34.553	342.43026104	8218.326265	1670599174.554	0	899	2.6485797181	2.6628022192	512.9324518	516.265047	0.59005503379	737.00169524	21.106531143	-1.1669260263	23.690467834	19.134960175	42.326398333	-71.119405905	2	55170.457084	13.5
6327	2022-12-09	15:19:35.430	342.43027118	8218.326508	1670599175.43	0	899	2.6484339268	2.6631968522	512.93873805	516.39834509	0.61238509116	737.00741112	21.10799053	-1.3447067864	23.690467834	19.12464085	42.326398333	-71.119405	2	55171.340777	13.5
6328	2022-12-09	15:19:36.331	342.43028161	8218.326759	1670599176.331	0	899	2.6484602019	2.6632233342	513.82443969	517.29003474	0.61238758858	737.00384521	21.109064102	-1.1360006332	23.690467834	19.156206131	42.326397951	-71.119404617	2	55172.229576	13.5
6329	2022-12-09	15:19:37.197	342.43029164	8218.326999	1670599177.198	0	899	2.6514636204	2.665708039	513.82443969	517.16433992	0.59032013989	736.9912744	21.109064102	-1.1316889674	23.690467834	19.146666862	42.326396667	-71.119403142	2	55173.114986	13.5
6330	2022-12-09	15:19:38.066	342.4303017	8218.327241	1670599178.067	0	899	2.6514636204	2.665708039	512.82961032	516.16304408	0.59032013989	736.98926024	21.109064102	-1.1322063839	23.690467834	19.145708059	42.326396667	-71.119401777	2	55173.934025	13.5
6331	2022-12-09	15:19:39.009	342.43031262	8218.327503	1670599179.01	0	899	2.6493817849	2.6640724173	512.82961032	516.27029105	0.60918600632	736.99478614	21.109064102	-1.1365072632	23.690467834	19.156048566	42.326396667	-71.119400187	2	55174.888098	13.5
6332	2022-12-09	15:19:39.905	342.43032299	8218.327752	1670599179.906	0	899	2.6493817849	2.6640724173	513.28805745	516.73181399	0.60918600632	736.98947689	21.109064102	-1.1343729496	23.690467834	19.156206131	42.326396667	-71.119398645	2	55175.812823	13.5
6333	2022-12-09	15:19:40.770	342.430333	8218.327992	1670599180.771	0	899	2.653031427	2.6674347171	513.29520081	516.66691956	0.59651773994	736.99642116	21.110721348	-1.1607172868	23.690467834	19.154212952	42.326397758	-71.119398333	2	55176.654545	13.5
6334	2022-12-09	15:19:41.627	342.43034291	8218.32823	1670599181.627	0	899	2.6530521484	2.6674555975	513.86268066	517.23813797	0.59651965517	736.99913096	21.111566544	-1.1863824745	23.690467834	19.151218237	42.326399215	-71.119397452	2	55177.528846	13.5
6335	2022-12-09	15:19:42.517	342.43035322	8218.328477	1670599182.518	0	899	2.6499886091	2.6639782104	513.86268066	517.14483986	0.58013641195	736.99722714	21.111566544	-1.1669260263	23.690467834	19.150085449	42.326400751	-71.119396667	2	55178.45045	13.5
6336	2022-12-09	15:19:43.441	342.43036391	8218.328734	1670599183.442	0	899	2.6499886091	2.6639782104	512.99113446	516.2677269	0.58013641195	736.99282615	21.111566544	-1.1703753716	23.690467834	19.151000572	42.326402283	-71.11939605	2	55179.369822	13.5
6337	2022-12-09	15:19:44.292	342.43037376	8218.32897	1670599184.293	0	899	2.6528601003	2.6678301131	512.99113446	516.49382616	0.6198968874	737.00112248	21.111566544	-1.1597902277	23.690467834	19.154585175	42.326403333	-71.119395	2	55180.215886	13.5
6338	2022-12-09	15:19:45.176	342.43038398	8218.329216	1670599185.176	0	899	2.6528849525	2.6678551635	513.46702328	516.97297792	0.61989927461	736.99332534	21.112580293	-1.1446886213	23.690467834	19.155758498	42.326403522	-71.119395	2	55181.113113	13.5
6339	2022-12-09	15:19:46.105	342.43039475	8218.329474	1670599186.106	0	899	2.6547815464	2.6691910056	513.47423177	516.84634582	0.59638056616	736.98946598	21.11425209	-1.1552953602	23.690467834	19.150225873	42.326405072	-71.119395	2	55182.043393	13.5
6340	2022-12-09	15:19:47.000	342.4304051	8218.329722	1670599187.001	0	899	2.6547815464	2.6691910056	513.39963867	516.77126285	0.59638056616	736.98776104	21.11425209	-1.166861411	23.690467834	19.147931585	42.326406543	-71.119395	2	55182.926036	13.5
6341	2022-12-09	15:19:47.867	342.43041513	8218.329963	1670599187.867	0	899	2.6539691033	2.6681104757	513.39963867	516.70947834	0.58552198429	736.99030471	21.11425209	-1.1677668166	23.690467834	19.149967547	42.326406667	-71.119395	2	55183.745523	13.5
6342	2022-12-09	15:19:48.792	342.43042584	8218.33022	1670599188.793	0	899	2.6539691033	2.6681104757	512.80176751	516.10775275	0.58552198429	736.99463982	21.11425209	-1.1669260263	23.690467834	19.15080452	42.326407797	-71.119395	2	55184.678387	13.567838676
6343	2022-12-09	15:19:49.677	342.43043608	8218.330466	1670599189.677	0	899	2.6535877282	2.667206	512.80395285	515.98798766	0.5640542729	736.98699668	21.114759572	-1.166969173	23.690467834	19.150063294	42.326407405	-71.119394072	2	55185.556851	13.6
6344	2022-12-09	15:19:50.563	342.43044634	8218.330712	1670599190.564	0	899	2.6536448798	2.6672635662	513.61338752	516.80247657	0.56405926685	736.98959735	21.117090225	-1.1546593968	23.690467834	19.14321936	42.326407409	-71.119392591	2	55186.445248	13.6
6345	2022-12-09	15:19:51.436	342.43045644	8218.330954	1670599191.436	0	899	2.6552822371	2.6695512264	513.61338752	516.95286621	0.59048709036	736.99692722	21.117090225	-1.1783088888	23.690467834	19.137614661	42.326408333	-71.119391667	2	55187.330375	13.6
6346	2022-12-09	15:19:52.288	342.4304663	8218.331191	1670599192.288	0	899	2.6552822371	2.6695512264	514.08284837	517.42537946	0.59048709036	737.01760925	21.117090225	-1.2173833847	23.690467834	19.148643494	42.326408333	-71.119391373	2	55188.176171	13.6
6347	2022-12-09	15:19:53.227	342.43047718	8218.331452	1670599193.228	0	899	2.6571076889	2.6713251456	514.08284837	517.4110038	0.58796383992	737.01297462	21.117090225	-1.2227082695	23.690467834	19.149459485	42.326407707	-71.119391252	2	55189.125239	13.6
6348	2022-12-09	15:19:54.114	342.43048743	8218.331698	1670599194.114	0	899	2.6571076889	2.6713251456	513.29317377	516.61621688	0.58796383992	737.00211157	21.117090225	-1.2206602081	23.690467834	19.150755383	42.326403472	-71.119399723	2	55189.972275	13.6
6349	2022-12-09	15:19:54.976	342.43049742	8218.331938	1670599194.977	0	899	2.6559585642	2.6695205046	513.29567391	516.46672834	0.56123406738	736.99955295	21.117670261	-1.2036075987	23.690467834	19.150308975	42.326404726	-71.119398607	2	55190.835671	13.6
6350	2022-12-09	15:19:55.844	342.43050745	8218.332179	1670599195.844	0	899	2.6560057466	2.6695680274	514.14287968	517.31919134	0.56123816599	737.00800167	21.119592667	-1.1875465911	23.690467834	19.153079254	42.326405	-71.119398333	2	55191.738445	13.6
6351	2022-12-09	15:19:56.691	342.43051727	8218.332414	1670599196.692	0	899	2.6593363832	2.6730268787	514.14287968	517.34523168	0.56581088116	737.00488079	21.119592667	-1.1515333897	23.690467834	19.15479175	42.326405	-71.119402214	2	55192.582119	13.6
6352	2022-12-09	15:19:57.562	342.43052735	8218.332656	1670599197.563	0	899	2.6593363832	2.6730268787	513.96331366	517.16454723	0.56581088116	737.01096895	21.119592667	-1.18829039	23.690467834	19.150363922	42.326405	-71.119405772	2	55193.463235	13.6
6353	2022-12-09	15:19:58.486	342.43053803	8218.332913	1670599198.486	0	899	2.6608363699	2.6752514426	513.96331366	517.3322637	0.59526134939	737.01632994	21.119592667	-1.1626144095	23.690467834	19.151229467	42.326405638	-71.119407305	2	55194.3829	13.6
6354	2022-12-09	15:19:59.405	342.43054868	8218.333168	1670599199.406	0	899	2.6608363699	2.6752514426	513.92424745	517.29294142	0.59526134939	737.00415039	21.119592667	-1.1278623343	23.690467834	19.151525497	42.32640624	-71.119409188	2	55195.256256	13.6
6355	2022-12-09	15:20:00.315	342.43055921	8218.333421	1670599200.316	0	899	2.6584578186	2.6731795413	513.93399859	517.37758423	0.60839544992	737.00593698	21.12185218	-1.1727036585	23.690467834	19.152454919	42.326405	-71.119411667	2	55196.178419	13.6
6356	2022-12-09	15:20:01.278	342.43057035	8218.333688	1670599201.278	0	899	2.6584667852	2.673188578	513.94362264	517.38727757	0.60839629351	737.01280283	21.122217178	-1.1458419806	23.690467834	19.15556967	42.326404687	-71.119412292	2	55197.187561	13.6
6357	2022-12-09	15:20:02.170	342.43058067	8218.333936	1670599202.17	0	899	2.6587395383	2.6735357961	513.94362264	517.40436083	0.61139423366	737.01215772	21.122217178	-1.1658481099	23.690467834	19.152040974	42.326403431	-71.119415098	2	55198.058824	13.6
6358	2022-12-09	15:20:03.049	342.43059086	8218.334181	1670599203.05	0	899	2.6587395383	2.6735357961	513.60809394	517.06657278	0.61139423366	737.00094908	21.122217178	-1.196029806	23.690467834	19.151456264	42.326404972	-71.119416639	2	55198.983193	13.6
6359	2022-12-09	15:20:03.969	342.43060149	8218.334436	1670599203.969	0	899	2.6630448838	2.6772583146	513.60809394	516.92481386	0.58649470764	737.00215927	21.122217178	-1.2057849666	23.690467834	19.149047384	42.326405	-71.119418198	2	55199.918616	13.6
6360	2022-12-09	15:20:04.848	342.43061167	8218.33468	1670599204.848	0	899	2.6630811405	2.6772948448	514.48907567	517.81150341	0.58649799023	737.01185295	21.12369051	-1.1488709876	23.690467834	19.148511293	42.326405	-71.119420922	2	55200.776482	13.6
6361	2022-12-09	15:20:05.765	342.43062228	8218.334935	1670599205.765	0	899	2.6652059667	2.679366791	514.49457639	517.80202332	0.58386416157	737.01239701	21.12496376	-1.1405279265	23.690467834	19.150058822	42.326405	-71.119422796	2	55201.677515	13.6
6362	2022-12-09	15:20:06.605	342.430632	8218.335168	1670599206.605	0	899	2.6652059667	2.679366791	514.62898225	517.9372932	0.58386416157	737.01525515	21.12496376	-1.1810898765	23.690467834	19.139469147	42.326405856	-71.119424189	2	55202.513514	13.6
6363	2022-12-09	15:20:07.447	342.43064176	8218.335402	1670599207.448	0	899	2.6612381066	2.67522567	514.62898225	517.90164847	0.57761318693	736.99842602	21.12496376	-1.1734366417	23.690467834	19.136760712	42.326406667	-71.119426192	2	55203.357715	13.6
6364	2022-12-09	15:20:08.272	342.4306513	8218.335631	1670599208.272	0	899	2.6612381066	2.67522567	513.88444071	517.1523722	0.57761318693	737.00273284	21.12496376	-1.191944487	23.690467834	19.144708798	42.326406963	-71.119428926	2	55204.17767	13.6
6365	2022-12-09	15:20:09.118	342.4306611	8218.335866	1670599209.119	0	899	2.6625479724	2.6764474318	513.88458199	517.1303088	0.57371294368	737.01116701	21.124996501	-1.2052459859	23.690467834	19.148462258	42.326408333	-71.119431667	2	55205	13.6
6366	2022-12-09	15:20:10.009	342.43067141	8218.336114	1670599210.01	0	899	2.6626079858	2.6765078881	513.8285984	517.07400187	0.57371825981	737.00387108	21.127435684	-1.5136163235	23.690467834	19.134960175	42.326408333	-71.119434691	2	55205.907332	13.6
6367	2022-12-09	15:20:10.891	342.43068162	8218.336359	1670599210.892	0	899	2.6624124693	2.6760554292	513.8285984	517.01417996	0.56320817906	737.01698313	21.127435684	-1.2588615899	23.690467834	19.148448957	42.326408333	-71.119437521	2	55206.756214	13.6
6368	2022-12-09	15:20:11.733	342.43069137	8218.336593	1670599211.734	0	899	2.6624124693	2.6760554292	513.78720088	516.97252579	0.56320817906	737.01504698	21.127435684	-1.1318399188	23.690467834	19.143006824	42.32640727	-71.11944046	2	55207.638043	13.6
6369	2022-12-09	15:20:12.598	342.43070138	8218.336833	1670599212.599	0	899	2.6639956556	2.6783330555	513.78720088	517.13285255	0.59137270041	737.00637838	21.127435684	-1.1316566301	23.690467834	19.111565116	42.326406667	-71.119443416	2	55208.524655	13.6
6370	2022-12-09	15:20:13.507	342.4307119	8218.337086	1670599213.508	0	899	2.6639956556	2.6783330555	514.44351358	517.79343899	0.59137270041	736.98810704	21.127435684	-1.5192538563	23.690467834	19.105483276	42.326406667	-71.119445713	2	55209.427856	13.6
6371	2022-12-09	15:20:14.378	342.43072197	8218.337327	1670599214.378	0	899	2.6654018797	2.6802414285	514.44366723	517.90922549	0.61164895065	736.99161474	21.127471254	-1.6678554175	23.690467834	19.087135555	42.32640619	-71.11944762	2	55210.285851	13.6
6372	2022-12-09	15:20:15.213	342.43073164	8218.337559	1670599215.214	0	899	2.665467149	2.6803072114	513.88125594	517.34306059	0.61165510812	737.00256105	21.130121231	-1.3964252472	23.690467834	19.146123886	42.326404851	-71.11945	2	55211.089178	13.6
6373	2022-12-09	15:20:16.078	342.43074166	8218.3378	1670599216.079	0	899	2.667507307	2.6822027263	513.88125594	517.30665539	0.60526538178	736.99452017	21.130121231	-1.5225415072	23.690467834	19.123372501	42.326403407	-71.11945	2	55211.955912	13.6
6374	2022-12-09	15:20:16.957	342.43075182	8218.338044	1670599216.957	0	899	2.667507307	2.6822027263	513.93755413	517.36332885	0.60526538178	736.9911499	21.130121231	-1.6601052284	23.690467834	19.122356415	42.326403333	-71.119451437	2	55212.862461	13.6
6375	2022-12-09	15:20:17.842	342.43076206	8218.338289	1670599217.842	0	899	2.668315189	2.6823424029	513.93755413	517.20639566	0.57771368771	737.0013258	21.130121231	-1.3938598656	23.690467834	19.140254229	42.326402152	-71.119451667	2	55213.708765	13.6
6376	2022-12-09	15:20:18.746	342.43077253	8218.338541	1670599218.747	0	899	2.668315189	2.6823424029	514.31128362	517.58250221	0.57771368771	736.99514589	21.130121231	-1.1936692228	23.690467834	19.152493268	42.326400587	-71.119451667	2	55214.647826	13.6
6377	2022-12-09	15:20:19.684	342.43078339	8218.338801	1670599219.685	0	899	2.6702703512	2.6853032835	514.31280233	517.81627581	0.6184517388	736.98936048	21.130472891	-1.1311931815	23.690467834	19.154840343	42.326399036	-71.119452631	2	55215.578699	13.6
6378	2022-12-09	15:20:20.609	342.4307941	8218.339058	1670599220.61	0	899	2.6703271868	2.6853605714	513.53245193	517.03064052	0.61845715046	737.01374302	21.13277626	-1.1494422812	23.690467834	19.1539101	42.326397509	-71.119453333	2	55216.494312	13.6
6379	2022-12-09	15:20:21.552	342.430805	8218.33932	1670599221.552	0	899	2.6703180126	2.6849031054	513.53245193	516.92621811	0.60011714597	736.99112484	21.13277626	-1.1325728941	23.690467834	19.155384064	42.326395922	-71.119454078	2	55217.446746	13.6
6380	2022-12-09	15:20:22.447	342.43081537	8218.339569	1670599222.448	0	899	2.6703180126	2.6849031054	513.75478623	517.15002174	0.60011714597	736.9887085	21.13277626	-1.1392560005	23.690467834	19.15656662	42.326395	-71.119455568	2	55218.340793	13.6
6381	2022-12-09	15:20:23.325	342.43082553	8218.339813	1670599223.326	0	899	2.6731102707	2.6885408825	513.75478623	517.34332901	0.6340477316	736.99273439	21.13277626	-1.1560714261	23.690467834	19.153704839	42.326395	-71.119456667	2	55219.223301	13.577669903
6382	2022-12-09	15:20:24.190	342.43083553	8218.340053	1670599224.19	0	899	2.6731102707	2.6885408825	514.05149713	517.64211242	0.6340477316	736.99102258	21.13277626	-1.1468552659	23.690467834	19.154201255	42.326394888	-71.119456779	2	55220.067298	13.5
6383	2022-12-09	15:20:25.078	342.43084582	8218.3403	1670599225.079	0	899	2.6731203117	2.6888429088	514.06083257	517.71952732	0.64597291481	736.99859579	21.134938966	-1.1698688277	23.690467834	19.153139468	42.32639333	-71.119458337	2	55221.002035	13.5
6384	2022-12-09	15:20:25.944	342.43085583	8218.34054	1670599225.944	0	899	2.6731324725	2.6888551707	514.25915673	517.91926989	0.64597412298	737.00269686	21.13543129	-1.166419495	23.690467834	19.153757272	42.326391863	-71.119459803	2	55221.881994	13.5
6385	2022-12-09	15:20:26.871	342.43086656	8218.340798	1670599226.871	0	899	2.6729553729	2.686570198	514.25915673	517.42826298	0.55984696826	737.00778057	21.13543129	-1.1897886526	23.690467834	19.152836238	42.326390354	-71.119461312	2	55222.787379	13.5
6386	2022-12-09	15:20:27.776	342.43087704	8218.341049	1670599227.776	0	899	2.6729553729	2.686570198	513.91029467	517.07725106	0.55984696826	737.00198102	21.13543129	-1.2233226149	23.690467834	19.151679765	42.32639	-71.119462849	2	55223.709411	13.5
6387	2022-12-09	15:20:28.640	342.43088704	8218.341289	1670599228.64	0	899	2.6738437146	2.6882026062	513.91029467	517.24941216	0.59008472623	736.98749628	21.13543129	-1.2450534105	23.690467834	19.151165009	42.326389042	-71.119464292	2	55224.574951	13.5
6388	2022-12-09	15:20:29.539	342.43089745	8218.341539	1670599229.54	0	899	2.6738785192	2.688237675	513.80658651	517.14504815	0.59008788404	736.9982316	21.136839949	-1.1972801535	23.690467834	19.148817934	42.326388333	-71.119465726	2	55225.435874	13.5
6389	2022-12-09	15:20:30.444	342.43090793	8218.34179	1670599230.445	0	899	2.6754722383	2.6904160763	513.8117006	517.28422023	0.61361809357	736.98467937	21.138025284	-1.19822872	23.690467834	19.147959324	42.326388333	-71.119466667	2	55226.318376	13.5
6390	2022-12-09	15:20:31.348	342.43091838	8218.342041	1670599231.348	0	899	2.6754722383	2.6904160763	514.38200238	517.85837631	0.61361809357	736.99663296	21.138025284	-1.1734366417	23.690467834	19.151525497	42.326387911	-71.119467089	2	55227.253346	13.5
6391	2022-12-09	15:20:32.262	342.43092896	8218.342295	1670599232.262	0	899	2.6765515094	2.6913242482	514.38200238	517.81714042	0.60638779304	736.99562406	21.138025284	-1.1365180845	23.690467834	19.155119763	42.326386667	-71.119468566	2	55228.139853	13.5
6392	2022-12-09	15:20:33.130	342.430939	8218.342536	1670599233.13	0	899	2.6765515094	2.6913242482	514.71954468	518.15693689	0.60638779304	737.00178902	21.138025284	-1.1316782283	23.690467834	19.155487061	42.326386667	-71.119470085	2	55229.050865	13.5
6393	2022-12-09	15:20:34.035	342.43094948	8218.342788	1670599234.035	0	899	2.6765466892	2.6911329876	514.71954468	518.11351178	0.5987773833	736.99695309	21.138025284	-1.1357095976	23.690467834	19.154470052	42.326386667	-71.119471619	2	55229.971516	13.5
6394	2022-12-09	15:20:34.865	342.4309591	8218.343018	1670599234.866	0	899	2.6765820186	2.6911685891	514.01539044	517.40473299	0.5987806327	736.99908326	21.139453749	-1.3057725035	23.690467834	19.142243404	42.326386667	-71.119474306	2	55230.791913	13.5
6395	2022-12-09	15:20:35.713	342.43096891	8218.343254	1670599235.714	0	899	2.6779989105	2.6919317509	514.0214748	517.25707484	0.57178277893	736.99725786	21.140863419	-1.2397824644	23.690467834	19.147375915	42.326386667	-71.119476001	2	55231.600377	13.5
6396	2022-12-09	15:20:36.591	342.43097906	8218.343498	1670599236.591	0	899	2.6779989105	2.6919317509	514.45734207	517.69568576	0.57178277893	737.00523124	21.140863419	-1.1721324068	23.690467834	19.148888089	42.326387423	-71.11947818	2	55232.453908	13.5
6397	2022-12-09	15:20:37.460	342.43098912	8218.343739	1670599237.46	0	899	2.6803868013	2.6958100256	514.45734207	518.03930742	0.63203531288	737.01311447	21.140863419	-1.1644360838	23.690467834	19.147719617	42.326388874	-71.119483243	2	55233.324324	13.467567568
6398	2022-12-09	15:20:38.323	342.43099912	8218.343979	1670599238.324	0	899	2.6803868013	2.6958100256	514.40649082	517.98810211	0.63203531288	737.00451862	21.140863419	-1.1718090773	23.690467834	19.151525497	42.326390631	-71.119491894	2	55234.189379	13.362124248
6399	2022-12-09	15:20:39.206	342.43100933	8218.344224	1670599239.206	0	899	2.676722572	2.6919262027	514.40839737	517.94380572	0.6239353858	737.00511281	21.141304812	-1.1400213028	23.690467834	19.151444517	42.326393459	-71.119500755	2	55235.075491	13.192450879
6400	2022-12-09	15:20:40.071	342.43101934	8218.344464	1670599240.071	0	899	2.6767750594	2.6919791115	514.20440424	517.73843927	0.62394041587	737.01871233	21.143426895	-1.1327453852	23.690467834	19.156206131	42.32639495	-71.1195097	2	55235.97001	13.102998966
6401	2022-12-09	15:20:40.937	342.43102936	8218.344705	1670599240.937	0	899	2.6793286108	2.6938575948	514.20440424	517.5781263	0.59582135598	736.99010745	21.143426895	-1.1727576437	23.690467834	19.155099869	42.326396335	-71.11951801	2	55236.800957	13.019904306
6402	2022-12-09	15:20:41.821	342.43103959	8218.34495	1670599241.821	0	899	2.6793286108	2.6938575948	514.85188834	518.22985858	0.59582135598	736.99501937	21.143426895	-1.1613748208	23.690467834	19.152476658	42.326396667	-71.119524734	2	55237.710084	12.928991597
6403	2022-12-09	15:20:42.709	342.43104987	8218.345197	1670599242.709	0	899	2.6803320631	2.6942101467	514.85188834	518.07715217	0.56905400481	737.00844589	21.143426895	-1.1373480235	23.690467834	19.149171438	42.326398647	-71.119529638	2	55238.594175	12.840582524
6404	2022-12-09	15:20:43.539	342.43105949	8218.345428	1670599243.54	0	899	2.6803320631	2.6942101467	515.02430915	518.2506531	0.56905400481	737.0051318	21.143426895	-1.1686830426	23.690467834	19.149787347	42.3264	-71.119533069	2	55239.42057	12.8
6405	2022-12-09	15:20:44.390	342.43106933	8218.345664	1670599244.39	0	899	2.6836582498	2.6974906611	515.02594353	518.23767856	0.5664915029	737.00900248	21.143804828	-1.1637030816	23.690467834	19.15193823	42.3264	-71.119535455	2	55240.272816	12.8
6406	2022-12-09	15:20:45.275	342.43107957	8218.34591	1670599245.275	0	899	2.6837132034	2.697546015	515.16562813	518.37826145	0.56649627215	737.00071059	21.146020889	-1.1734366417	23.690467834	19.152244568	42.326400242	-71.119537151	2	55241.145299	12.8
6407	2022-12-09	15:20:46.187	342.43109013	8218.346163	1670599246.187	0	899	2.6829337925	2.6968333668	515.16562813	518.39472249	0.56938083215	737.00022676	21.146020889	-1.1684243521	23.690467834	19.152530746	42.326401667	-71.119540181	2	55242.108738	12.8
6408	2022-12-09	15:20:47.071	342.43110036	8218.346409	1670599247.071	0	899	2.6829337925	2.6968333668	514.14721136	517.36992222	0.56938083215	737.00499599	21.146020889	-1.1360006332	23.690467834	19.154045105	42.326401667	-71.119541612	2	55242.96699	12.8
6409	2022-12-09	15:20:47.953	342.43111057	8218.346654	1670599247.953	0	899	2.6840805125	2.6989162741	514.14721136	517.58576285	0.60726169635	737.00298951	21.146020889	-1.4019872716	23.690467834	19.118855053	42.326403106	-71.119543106	2	55243.863544	12.8
6410	2022-12-09	15:20:48.779	342.43112014	8218.346883	1670599248.78	0	899	2.6840805125	2.6989162741	514.17961003	517.6183782	0.60726169635	736.97708069	21.146020889	-1.3240000491	23.690467834	19.129966471	42.326403333	-71.119544489	2	55244.693694	12.8
6411	2022-12-09	15:20:49.624	342.43112991	8218.347118	1670599249.624	0	899	2.6848043798	2.6984106977	514.18006027	517.33270677	0.55704209918	736.98609813	21.146125175	-1.1422310475	23.690467834	19.155429764	42.326403333	-71.119545871	2	55245.522838	12.8
6412	2022-12-09	15:20:50.444	342.4311394	8218.347346	1670599250.444	0	899	2.6848669025	2.6984736682	514.71188094	517.86781865	0.55704743259	736.99222913	21.148645401	-1.2079192313	23.690467834	19.153892719	42.326403866	-71.119547199	2	55246.319417	12.8
6413	2022-12-09	15:20:51.336	342.43114973	8218.347594	1670599251.337	0	899	2.687895129	2.7024762966	514.71188094	518.09026185	0.59605435165	736.98586814	21.148645401	-1.184830308	23.690467834	19.153326035	42.326405	-71.119548675	2	55247.205128	12.8
6414	2022-12-09	15:20:52.232	342.43116009	8218.347842	1670599252.232	0	899	2.687895129	2.7024762966	514.80993637	518.18896088	0.59605435165	736.98541421	21.148645401	-1.1385661048	23.690467834	19.153679361	42.326405	-71.119550248	2	55248.148915	12.8
6415	2022-12-09	15:20:53.128	342.43117046	8218.348091	1670599253.128	0	899	2.6861906791	2.7017557971	514.80993637	518.41954796	0.63644632219	736.99399066	21.148645401	-1.1544976929	23.690467834	19.153933683	42.326405	-71.119551724	2	55249.034126	12.8
6416	2022-12-09	15:20:54.019	342.43118078	8218.348339	1670599254.019	0	899	2.6861906791	2.7017557971	515.06532053	518.67672276	0.63644632219	736.98345947	21.148645401	-1.1311177015	23.690467834	19.156206131	42.326405	-71.119553259	2	55249.955533	12.8
6417	2022-12-09	15:20:54.901	342.431191	8218.348584	1670599254.902	0	899	2.6876980982	2.7021952752	515.07231132	518.43380892	0.59268258603	736.98369391	21.150261822	-1.163196495	23.690467834	19.154875168	42.326405	-71.119554653	2	55250.791706	12.8
6418	2022-12-09	15:20:55.756	342.43120089	8218.348821	1670599255.757	0	899	2.6877231338	2.7022205017	514.99618979	518.35720355	0.59268485589	736.97590849	21.151269913	-1.1688340065	23.690467834	19.154455728	42.326406093	-71.119555	2	55251.655636	12.8
6419	2022-12-09	15:20:56.631	342.43121101	8218.349064	1670599256.631	0	899	2.690153418	2.7051905522	514.99618979	518.4793339	0.61407677187	736.9841543	21.151269913	-1.3158294784	23.690467834	19.132689394	42.326406667	-71.119555	2	55252.550356	12.8
6420	2022-12-09	15:20:57.489	342.43122094	8218.349303	1670599257.489	0	899	2.690153418	2.7051905522	515.17672595	518.6610911	0.61407677187	736.99456585	21.151269913	-1.1947255782	23.690467834	19.148505104	42.326406667	-71.119555644	2	55253.386617	12.8
6421	2022-12-09	15:20:58.423	342.43123175	8218.349562	1670599258.423	0	899	2.690975204	2.7043816528	515.17672595	518.28189025	0.54764765048	736.98932734	21.151269913	-1.1652984619	23.690467834	19.152244568	42.326406667	-71.119556667	2	55254.278739	12.8
6422	2022-12-09	15:20:59.309	342.43124201	8218.349808	1670599259.31	0	899	2.690985938	2.7043924624	514.64884564	517.75083333	0.54764854865	736.98061588	21.151701605	-1.1674218809	23.690467834	19.146300562	42.326406667	-71.119556667	2	55255.178178	12.8
6423	2022-12-09	15:21:00.223	342.43125258	8218.350062	1670599260.223	0	899	2.6920511906	2.7062609274	514.65871718	517.94551673	0.58005853164	737.00095999	21.153985977	-1.1755709759	23.690467834	19.154435038	42.326406667	-71.119556667	2	55256.09674	12.8
6424	2022-12-09	15:21:01.142	342.43126323	8218.350317	1670599261.143	0	899	2.6920511906	2.7062609274	514.47681813	517.76245601	0.58005853164	736.99264142	21.153985977	-1.2027344704	23.690467834	19.155487061	42.326406568	-71.119556667	2	55257.059223	12.8
6425	2022-12-09	15:21:02.020	342.43127339	8218.350561	1670599262.021	0	899	2.6910898478	2.7052756188	514.47681813	517.75808151	0.57929113567	736.98118258	21.153985977	-1.2038985988	23.690467834	19.155873128	42.326405147	-71.119556667	2	55257.91165	12.8
6426	2022-12-09	15:21:02.917	342.43128377	8218.350811	1670599262.918	0	899	2.6910898478	2.7052756188	515.39685458	518.68398583	0.57929113567	736.98819354	21.153985977	-1.2196253941	23.690467834	19.153812017	42.326405	-71.119558033	2	55258.819939	12.8
6427	2022-12-09	15:21:03.808	342.43129407	8218.351058	1670599263.808	0	899	2.6909067359	2.7046763492	515.39685458	518.58766793	0.56242147342	736.97933253	21.153985977	-1.1892173646	23.690467834	19.140328287	42.326405	-71.119558333	2	55259.692906	12.8
6428	2022-12-09	15:21:04.648	342.43130381	8218.351291	1670599264.649	0	899	2.6909266354	2.7046963925	515.28503434	518.47516518	0.56242318349	736.98810704	21.154786306	-1.1664517692	23.690467834	19.129415474	42.326404095	-71.119558333	2	55260.542916	12.8
6429	2022-12-09	15:21:05.546	342.43131419	8218.351541	1670599265.546	0	899	2.6902181495	2.7057430515	515.29345506	518.89170913	0.63386645912	736.98888958	21.156732559	-1.1805401977	23.690467834	19.113122384	42.326403333	-71.119558333	2	55261.441748	12.8
6430	2022-12-09	15:21:06.433	342.43132446	8218.351787	1670599266.433	0	899	2.6902181495	2.7057430515	514.93625776	518.53201755	0.63386645912	737.00629511	21.156732559	-1.3841477696	23.690467834	19.148429479	42.326402787	-71.119558333	2	55262.327731	12.8
6431	2022-12-09	15:21:07.308	342.43133458	8218.35203	1670599267.308	0	899	2.6946708241	2.7104233602	514.93625776	518.57876865	0.64204993285	736.99017051	21.156732559	-1.1415303148	23.690467834	19.155004931	42.326401667	-71.119558333	2	55263.235471	12.8
6432	2022-12-09	15:21:08.154	342.43134438	8218.352265	1670599268.154	0	899	2.6946708241	2.7104233602	514.78853967	518.43000565	0.64204993285	736.9849611	21.156732559	-1.1734366417	23.690467834	19.149003983	42.326401667	-71.119558472	2	55264.083083	12.8
6433	2022-12-09	15:21:09.009	342.43135427	8218.352503	1670599269.009	0	899	2.6926386592	2.7073015071	514.78853967	518.18038038	0.59832501533	736.98862685	21.156732559	-1.1743421081	23.690467834	19.151207766	42.326401667	-71.119559898	2	55264.938939	12.8
6434	2022-12-09	15:21:09.868	342.43136421	8218.352741	1670599269.868	0	899	2.692694876	2.7073581566	515.39643463	518.79230998	0.5983301515	736.97536403	21.158992073	-1.1386308007	23.690467834	19.132813839	42.326401667	-71.11956	2	55265.799599	12.8
6435	2022-12-09	15:21:10.747	342.4313744	8218.352986	1670599270.748	0	899	2.6957191005	2.7096407242	515.39801415	518.6183326	0.56758856078	736.97819307	21.159357071	-1.1559852638	23.690467834	19.1416784	42.326401667	-71.119561136	2	55266.681363	12.8
6436	2022-12-09	15:21:11.568	342.43138389	8218.353213	1670599271.568	0	899	2.6957191005	2.7096407242	513.98534645	517.19683825	0.56758856078	736.98397403	21.159357071	-1.1757326931	23.690467834	19.153373655	42.326400878	-71.119562455	2	55267.473139	12.8
6437	2022-12-09	15:21:12.473	342.43139437	8218.353465	1670599272.474	0	899	2.6961080225	2.7112832774	513.98534645	517.48586487	0.61832464137	736.97369466	21.159357071	-1.1652876691	23.690467834	19.154209832	42.3264	-71.119563333	2	55268.364496	12.8
6438	2022-12-09	15:21:13.344	342.43140444	8218.353707	1670599273.344	0	899	2.6961080225	2.7112832774	515.01367671	518.52119862	0.61832464137	736.98756702	21.159357071	-1.1946285379	23.690467834	19.154386546	42.3264	-71.119563776	2	55269.265531	12.8
6439	2022-12-09	15:21:14.209	342.43141446	8218.353947	1670599274.209	0	899	2.697324437	2.7119439488	515.01367671	518.39107635	0.59553544468	736.9798584	21.159357071	-1.1360006332	23.690467834	19.153686523	42.326399783	-71.119565	2	55270.130178	12.8
6440	2022-12-09	15:21:15.022	342.43142387	8218.354173	1670599275.022	0	899	2.6973746464	2.7119945428	514.77478248	518.1506415	0.59554000272	736.98592473	21.161371635	-1.3798684948	23.690467834	19.13071568	42.326398447	-71.119565	2	55270.931953	12.8
6441	2022-12-09	15:21:15.897	342.43143399	8218.354416	1670599275.897	0	899	2.6982252693	2.7120804318	514.77781458	517.97590985	0.56437077103	737.00087874	21.162073135	-1.4660371281	23.690467834	19.127972748	42.326398333	-71.119566304	2	55271.782524	12.8
6442	2022-12-09	15:21:16.773	342.43144414	8218.354659	1670599276.774	0	899	2.6982252693	2.7120804318	514.98780267	518.18720251	0.56437077103	736.99328492	21.162073135	-1.2183426484	23.690467834	19.138287184	42.326398333	-71.119566667	2	55272.686646	12.8
6443	2022-12-09	15:21:17.663	342.43145443	8218.354906	1670599277.663	0	899	2.6975463944	2.7122580557	514.98780267	518.38606423	0.59921981047	736.98835603	21.162073135	-1.1343729496	23.690467834	19.143137963	42.326397331	-71.119566667	2	55273.601221	12.8
6444	2022-12-09	15:21:18.510	342.43146425	8218.355142	1670599278.511	0	899	2.6975463944	2.7122580557	514.2953156	517.68900763	0.59921981047	736.98691665	21.162073135	-1.1343729496	23.690467834	19.151165009	42.326396667	-71.119566667	2	55274.423398	12.8
6445	2022-12-09	15:21:19.427	342.43147485	8218.355396	1670599279.427	0	899	2.6975892361	2.7131807098	514.30624939	517.90316116	0.63483944129	737.00003961	21.164605084	-1.5073104836	23.690467834	19.120205304	42.326396667	-71.119567184	2	55275.3102	12.8
6446	2022-12-09	15:21:20.306	342.43148503	8218.355641	1670599280.307	0	899	2.6975923039	2.7131838026	515.80003002	519.40739057	0.63483973815	737.00475953	21.164728165	-1.5250098705	23.690467834	19.118755341	42.326396304	-71.119568333	2	55276.217476	12.8
6447	2022-12-09	15:21:21.148	342.43149478	8218.355875	1670599281.149	0	899	2.7003114824	2.7145289812	515.80003002	519.08582654	0.57860765151	736.99922958	21.164728165	-1.1945207451	23.690467834	19.115622059	42.326395	-71.119568333	2	55277.038462	12.8
6448	2022-12-09	15:21:21.976	342.43150436	8218.356105	1670599281.977	0	899	2.7003114824	2.7145289812	515.04413377	518.32511501	0.57860765151	737.0005287	21.164728165	-1.1750104593	23.690467834	19.132958974	42.326395	-71.119568333	2	55277.923077	12.8
6449	2022-12-09	15:21:22.884	342.43151486	8218.356357	1670599282.884	0	899	2.7011462341	2.7160078277	515.04413377	518.47286287	0.60449097438	737.00128821	21.164728165	-1.2976450028	23.690467834	19.13156834	42.326395	-71.119568333	2	55278.786993	12.8
6450	2022-12-09	15:21:23.746	342.43152484	8218.356596	1670599283.746	0	899	2.7011462341	2.7160078277	516.5619608	520.0007943	0.60449097438	736.99506343	21.164728165	-1.4931790079	23.690467834	19.131463651	42.326395	-71.119568333	2	55279.657704	12.8
6451	2022-12-09	15:21:24.624	342.431535	8218.35684	1670599284.624	0	899	2.7006016359	2.714535245	516.5651646	519.78971071	0.56705292047	737.00690182	21.165466852	-1.5123443777	23.690467834	19.134008142	42.326395872	-71.119568333	2	55280.523445	12.8
6452	2022-12-09	15:21:25.493	342.43154506	8218.357081	1670599285.493	0	899	2.7006479315	2.7145818782	514.50468376	517.71639054	0.56705691748	736.99688721	21.167322159	-1.5949990749	23.690467834	19.114433289	42.326396667	-71.119568333	2	55281.377416	12.8
6453	2022-12-09	15:21:26.365	342.43155516	8218.357324	1670599286.366	0	899	2.7029867052	2.7174959108	514.50468376	517.84623661	0.58983452275	736.99300642	21.167322159	-1.40716128	23.690467834	19.144906808	42.326396667	-71.119568769	2	55282.261523	12.8
6454	2022-12-09	15:21:27.288	342.43156583	8218.35758	1670599287.288	0	899	2.7029867052	2.7174959108	514.96836369	518.31292801	0.58983452275	736.99524573	21.167322159	-1.2119182972	23.690467834	19.15080452	42.326397001	-71.119569665	2	55283.200869	12.8
6455	2022-12-09	15:21:28.234	342.43157679	8218.357843	1670599288.235	0	899	2.7033717844	2.7173115492	514.96836369	518.18106485	0.5667238221	736.99981972	21.167322159	-1.1246070862	23.690467834	19.15080452	42.32639867	-71.119568333	2	55284.201914	12.8
6456	2022-12-09	15:21:29.078	342.43158655	8218.358077	1670599289.078	0	899	2.7033717844	2.7173115492	515.11255112	518.32615181	0.5667238221	736.99885812	21.167322159	-1.1345023793	23.690467834	19.153724051	42.3264	-71.119568318	2	55285.009018	12.8
6457	2022-12-09	15:21:29.987	342.43159708	8218.35833	1670599289.988	0	899	2.7049290689	2.7199995457	515.12344257	518.59608583	0.61208764752	736.99959943	21.169840364	-1.1347286685	23.690467834	19.149317369	42.3264	-71.119566799	2	55285.920842	12.8
6458	2022-12-09	15:21:30.900	342.43160764	8218.358583	1670599290.9	0	899	2.704934014	2.7200045297	515.46974848	518.94472895	0.61208810763	737.01228141	21.170038223	-1.1343729496	23.690467834	19.155126572	42.326401369	-71.119563928	2	55286.821499	12.8
6459	2022-12-09	15:21:31.815	342.43161824	8218.358838	1670599291.816	0	899	2.7031840883	2.7178789804	515.46974848	518.8602148	0.59729893668	736.99306382	21.170038223	-1.1329501259	23.690467834	19.154969007	42.326401667	-71.119562107	2	55287.735736	12.8
6460	2022-12-09	15:21:32.693	342.43162839	8218.359081	1670599292.693	0	899	2.7031840883	2.7178789804	514.33893223	517.72196068	0.59729893668	737.01053766	21.170038223	-1.1321525013	23.690467834	19.154694538	42.326402644	-71.119560689	2	55288.586603	12.8
6461	2022-12-09	15:21:33.592	342.4316388	8218.359331	1670599293.592	0	899	2.7053594559	2.7212821744	514.33893223	518.00202464	0.64639664803	736.99999515	21.170038223	-1.2100211998	23.690467834	19.148334048	42.326403333	-71.119559168	2	55289.498932	12.8
6462	2022-12-09	15:21:34.525	342.43164959	8218.35959	1670599294.525	0	899	2.7053672762	2.7212900598	515.48094701	519.15217718	0.64639741635	736.99993492	21.170351079	-1.2186337678	23.690467834	19.147160473	42.326404096	-71.119556808	2	55290.457594	12.8
6463	2022-12-09	15:21:35.437	342.43166016	8218.359844	1670599295.438	0	899	2.7039345408	2.7197658051	515.49095212	519.14306273	0.6430423047	736.99595187	21.172662735	-1.2199272517	23.690467834	19.148178858	42.326405606	-71.119554394	2	55291.363727	12.8
6464	2022-12-09	15:21:36.351	342.43167074	8218.360098	1670599296.352	0	899	2.7039345408	2.7197658051	515.15572309	518.8054587	0.6430423047	737.00442404	21.172662735	-1.1719060663	23.690467834	19.149898832	42.326406667	-71.119553333	2	55292.270874	12.8
6465	2022-12-09	15:21:37.286	342.43168156	8218.360357	1670599297.287	0	899	2.7060564316	2.7200656186	515.15572309	518.38240819	0.56896952632	736.99927041	21.172662735	-1.1788370925	23.690467834	19.15208622	42.326406979	-71.119553021	2	55293.187182	12.8
6466	2022-12-09	15:21:38.210	342.43169225	8218.360614	1670599298.21	0	899	2.7060564316	2.7200656186	514.84923874	518.07400417	0.56896952632	736.98487339	21.172662735	-1.184830308	23.690467834	19.154405594	42.326408333	-71.119551453	2	55294.128232	12.8
6467	2022-12-09	15:21:39.016	342.43170159	8218.360838	1670599299.017	0	899	2.7089301112	2.7227820719	514.84923874	518.03438761	0.56202265614	736.98944213	21.172662735	-1.2008697047	23.690467834	19.154405594	42.326408333	-71.119550062	2	55294.962771	12.8
6468	2022-12-09	15:21:39.851	342.43171125	8218.36107	1670599299.852	0	899	2.7089933231	2.7228457407	516.33559603	519.52997118	0.56202804878	736.99232938	21.175188216	-1.1672602418	23.690467834	19.155802784	42.326409588	-71.11954749	2	55295.753063	12.8
6469	2022-12-09	15:21:40.743	342.43172157	8218.361318	1670599300.744	0	899	2.7091840719	2.7241989639	516.33628994	519.79880316	0.60889000101	737.00323486	21.175348282	-1.1701813936	23.690467834	19.156206131	42.32641	-71.119545545	2	55296.673077	12.8
6470	2022-12-09	15:21:41.601	342.43173149	8218.361556	1670599301.601	0	899	2.7091840719	2.7241989639	515.44959569	518.9061628	0.60889000101	737.00411442	21.175348282	-1.1697286683	23.690467834	19.156182283	42.32641	-71.119543293	2	55297.512082	12.8
6471	2022-12-09	15:21:42.437	342.43174118	8218.361788	1670599302.438	0	899	2.710228805	2.7253531861	515.44959569	518.93005388	0.61307029638	736.99447248	21.175348282	-1.1360006332	23.690467834	19.154799506	42.326410546	-71.119540574	2	55298.327731	12.8
6472	2022-12-09	15:21:43.312	342.43175131	8218.362031	1670599303.313	0	899	2.710228805	2.7253531861	515.33215303	518.81181821	0.61307029638	737.00251457	21.175348282	-1.1360006332	23.690467834	19.155487061	42.326411667	-71.119537947	2	55299.231755	12.8
6473	2022-12-09	15:21:44.232	342.43176194	8218.362287	1670599304.232	0	899	2.7132677863	2.7277484271	515.33215303	518.65981221	0.58646070652	736.99632172	21.175348282	-1.1298349512	23.690467834	19.132296013	42.326411667	-71.119536429	2	55300.142566	12.8
6474	2022-12-09	15:21:45.117	342.43177219	8218.362533	1670599305.117	0	899	2.7133178396	2.7277988579	515.51286749	518.84171901	0.5864651552	736.99257796	21.177344859	-1.1294900179	23.690467834	19.149793638	42.326411736	-71.11953493	2	55301.041748	12.8
6475	2022-12-09	15:21:45.960	342.43178196	8218.362767	1670599305.961	0	899	2.7116405554	2.7272535975	515.51598166	519.10761657	0.63243727886	736.9856337	21.178064346	-1.1716904182	23.690467834	19.151379642	42.326413102	-71.119533565	2	55301.861165	12.8
6476	2022-12-09	15:21:46.819	342.43179189	8218.363005	1670599306.819	0	899	2.7116405554	2.7272535975	515.62412344	519.21651178	0.63243727886	736.98784309	21.178064346	-1.151123789	23.690467834	19.152238176	42.326413333	-71.119532139	2	55302.716433	12.8
6477	2022-12-09	15:21:47.720	342.43180231	8218.363256	1670599307.72	0	899	2.7109065472	2.7256785225	515.62412344	519.02369277	0.59871397702	737.0079859	21.178064346	-1.1732534257	23.690467834	19.151592255	42.326414364	-71.119529605	2	55303.618619	12.8
6478	2022-12-09	15:21:48.555	342.43181199	8218.363488	1670599308.556	0	899	2.7109065472	2.7256785225	515.96339027	519.36519642	0.59871397702	736.99717056	21.178064346	-1.1750643253	23.690467834	19.151525497	42.326415784	-71.119527549	2	55304.470527	12.8
6479	2022-12-09	15:21:49.392	342.43182168	8218.36372	1670599309.393	0	899	2.7115986194	2.7267368572	515.96644147	519.45182154	0.61332059547	736.99084432	21.178768676	-1.2185906101	23.690467834	19.149495573	42.326417218	-71.119526116	2	55305.330621	12.8
6480	2022-12-09	15:21:50.279	342.43183194	8218.363967	1670599310.28	0	899	2.7116459628	2.7267845742	515.83653442	519.32106215	0.61332499879	736.98841747	21.18065834	-1.2271492481	23.690467834	19.149003983	42.326418333	-71.119524223	2	55306.23296	12.8
6481	2022-12-09	15:21:51.164	342.43184218	8218.364212	1670599311.164	0	899	2.7150145101	2.7288627787	515.83653442	519.01978236	0.56062083487	736.98807147	21.18065834	-1.2100750516	23.690467834	19.149003983	42.32641855	-71.119521232	2	55307.130261	12.8
6482	2022-12-09	15:21:52.000	342.43185185	8218.364444	1670599312	0	899	2.7150145101	2.7288627787	515.32320337	518.50328353	0.56062083487	736.98532125	21.18065834	-1.2112392013	23.690467834	19.150406149	42.326419947	-71.11951844	2	55307.967936	12.8
6483	2022-12-09	15:21:52.854	342.43186174	8218.364682	1670599312.854	0	899	2.7170193744	2.7318980133	515.32320337	518.73764161	0.60166420664	736.98023552	21.18065834	-1.1496255453	23.690467834	19.156082355	42.32642	-71.119515673	2	55308.798058	12.8
6484	2022-12-09	15:21:53.743	342.43187203	8218.364929	1670599313.743	0	899	2.7170193744	2.7318980133	515.76669231	519.18406902	0.60166420664	736.99101368	21.18065834	-1.1545731784	23.690467834	19.153525599	42.326421156	-71.119513844	2	55309.693483	12.8
6485	2022-12-09	15:21:54.608	342.43188205	8218.365169	1670599314.609	0	899	2.7183377638	2.731671489	515.76821513	518.82890958	0.53923551456	736.96916229	21.18101	-1.1794945957	23.690467834	19.150587271	42.326421667	-71.119511533	2	55310.540153	12.8
6486	2022-12-09	15:21:55.486	342.4318922	8218.365413	1670599315.486	0	899	2.7183956153	2.7317297416	515.92013138	518.9817543	0.5392402336	736.97272497	21.18331337	-1.1931302358	23.690467834	19.151002669	42.326421667	-71.119508635	2	55311.409514	12.8
6487	2022-12-09	15:21:56.387	342.43190263	8218.365663	1670599316.387	0	899	2.7179963343	2.7327856493	515.92013138	519.3167564	0.59785786318	736.97951887	21.18331337	-1.1682518934	23.690467834	19.151815301	42.326421667	-71.119506107	2	55312.335707	12.8
6488	2022-12-09	15:21:57.249	342.4319126	8218.365903	1670599317.249	0	899	2.7179963343	2.7327856493	516.31481743	519.71404091	0.59785786318	736.97748449	21.18331337	-1.1620430946	23.690467834	19.152244568	42.326421667	-71.119504333	2	55313.2	12.8
6489	2022-12-09	15:21:58.096	342.43192242	8218.366138	1670599318.097	0	899	2.7181853703	2.73254489	516.31481743	519.61491663	0.58053453811	736.97572377	21.18331337	-1.1656001972	23.690467834	19.150932918	42.326421667	-71.119501624	2	55314.012821	12.8
6490	2022-12-09	15:21:58.953	342.43193234	8218.366376	1670599318.954	0	899	2.7182140074	2.7325737409	515.71938105	519.01568881	0.58053705316	736.9705378	21.184453636	-1.1582380565	23.690467834	19.152514679	42.326421667	-71.119498572	2	55314.928419	12.8
6491	2022-12-09	15:21:59.874	342.43194299	8218.366632	1670599319.874	0	899	2.7186462828	2.7334562321	515.72646843	519.12574729	0.59854513076	736.96524634	21.186090469	-1.1457666159	23.690467834	19.155487061	42.326420265	-71.119495529	2	55315.841223	12.8
6492	2022-12-09	15:22:00.756	342.43195319	8218.366877	1670599320.756	0	899	2.7186462828	2.7334562321	516.17924593	519.58150916	0.59854513076	736.97877755	21.186090469	-1.1691573906	23.690467834	19.154008474	42.3264154	-71.11948925	2	55316.689952	12.868995215
6493	2022-12-09	15:22:01.641	342.43196345	8218.367123	1670599321.642	0	899	2.7210472473	2.736168878	516.17924593	519.65012548	0.6105358684	736.97378358	21.186090469	-1.1938955515	23.690467834	19.15236295	42.326410427	-71.119481824	2	55317.581179	12.9
6494	2022-12-09	15:22:02.457	342.43197289	8218.367349	1670599322.458	0	899	2.7210472473	2.736168878	515.70925253	519.17697175	0.6105358684	736.97058105	21.186090469	-1.1360006332	23.690467834	19.155487061	42.326408998	-71.119476338	2	55318.399029	12.9
6495	2022-12-09	15:22:03.319	342.43198286	8218.367589	1670599323.319	0	899	2.7199767449	2.7357557308	515.70925253	519.32932608	0.63717279567	736.9638971	21.186090469	-1.1360006332	23.690467834	19.155487061	42.32641	-71.119471637	2	55319.254469	12.9
6496	2022-12-09	15:22:04.160	342.43199259	8218.367822	1670599324.16	0	899	2.7199767449	2.7357557308	515.65887455	519.27859447	0.63717279567	736.97361624	21.186090469	-1.1374450677	23.690467834	19.154847252	42.326409369	-71.119466036	2	55320.126195	12.9
6497	2022-12-09	15:22:05.023	342.43200259	8218.368062	1670599325.024	0	899	2.7190317381	2.733342833	515.66473614	518.94852948	0.57840789222	736.96863965	21.187444358	-1.1857680351	23.690467834	19.152195444	42.326405239	-71.119461906	2	55320.952199	12.9
6498	2022-12-09	15:22:05.878	342.43201248	8218.368299	1670599325.878	0	899	2.7190644253	2.7333757634	515.90559239	519.19093587	0.57841075162	736.96088172	21.188745499	-1.1487200434	23.690467834	19.150661532	42.326403591	-71.119460258	2	55321.845426	12.9
6499	2022-12-09	15:22:06.775	342.43202286	8218.368549	1670599326.775	0	899	2.7173860515	2.7318870484	515.90559239	519.23658123	0.5863954246	736.9691053	21.188745499	-1.1707634239	23.690467834	19.150089264	42.326402173	-71.119458839	2	55322.696379	12.9
6500	2022-12-09	15:22:07.667	342.43203319	8218.368797	1670599327.668	0	899	2.7173860515	2.7318870484	516.65034868	519.9861461	0.5863954246	736.97545336	21.188745499	-1.1952967904	23.690467834	19.150437589	42.326400659	-71.119456318	2	55323.604701	12.9
6501	2022-12-09	15:22:08.578	342.43204373	8218.369049	1670599328.578	0	899	2.7231407897	2.7388392144	516.65034868	520.25429228	0.63320595666	736.95227051	21.188745499	-1.1294900179	23.690467834	19.15656662	42.326399139	-71.119459306	2	55324.516746	12.9
6502	2022-12-09	15:22:09.464	342.43205399	8218.369296	1670599329.465	0	899	2.723155724	2.7388542704	515.70632059	519.3036872	0.6332073847	736.96208423	21.189339076	-1.1390942469	23.690467834	19.155622065	42.32639642	-71.119460144	2	55325.382766	12.9
6503	2022-12-09	15:22:10.322	342.43206392	8218.369534	1670599330.323	0	899	2.7206542472	2.7354434258	515.7155106	519.1074364	0.59727147032	736.96553333	21.191461563	-1.1734366417	23.690467834	19.152244568	42.326391248	-71.119452497	2	55326.250259	12.925025853
6504	2022-12-09	15:22:11.194	342.432074	8218.369776	1670599331.194	0	899	2.7206542472	2.7354434258	516.72770122	520.12628432	0.59727147032	736.97035227	21.191461563	-1.1734366417	23.690467834	19.145209357	42.32638356	-71.11944452	2	55327.143984	13
6505	2022-12-09	15:22:12.071	342.43208416	8218.37002	1670599332.071	0	899	2.7218275734	2.7365142377	516.72770122	520.10124326	0.59289926485	736.96975364	21.191461563	-1.1734366417	23.690467834	19.143241882	42.326374937	-71.119441588	2	55328.009454	13
6506	2022-12-09	15:22:12.938	342.4320942	8218.370261	1670599332.939	0	899	2.7218275734	2.7365142377	515.64003478	519.00647581	0.59289926485	736.95464684	21.191461563	-1.2198841272	23.690467834	19.146984782	42.326368859	-71.11943399	2	55328.921218	13
6507	2022-12-09	15:22:13.834	342.43210456	8218.370509	1670599333.834	0	899	2.7231042201	2.7379607804	515.64003478	519.04386498	0.59944108128	736.9397583	21.191461563	-1.1408835649	23.690467834	19.148643494	42.32636429	-71.119425247	2	55329.808679	13
6508	2022-12-09	15:22:14.723	342.43211485	8218.370756	1670599334.723	0	899	2.7231533239	2.7380102629	515.93669486	519.34250878	0.5994455264	736.94882142	21.193413273	-1.2042974115	23.690467834	19.152350622	42.326361012	-71.119419851	2	55330.696393	13.069639279
6509	2022-12-09	15:22:15.625	342.4321253	8218.371007	1670599335.626	0	899	2.7219698732	2.7363774669	515.93974142	519.2438904	0.58166228429	736.95801064	21.194116592	-1.2223201824	23.690467834	19.153839111	42.326359057	-71.119410793	2	55331.565504	13.1
6510	2022-12-09	15:22:16.517	342.43213562	8218.371255	1670599336.518	0	899	2.7219698732	2.7363774669	516.8492061	520.15917943	0.58166228429	736.96385506	21.194116592	-1.1360006332	23.690467834	19.15656662	42.326358333	-71.119402698	2	55332.46047	13.1
6511	2022-12-09	15:22:17.423	342.4321461	8218.371506	1670599337.423	0	899	2.7253250023	2.740031553	516.8492061	520.22377449	0.59293995371	736.9622059	21.194116592	-1.1375097439	23.690467834	19.15656662	42.326357676	-71.119398685	2	55333.394477	13.139447732
6512	2022-12-09	15:22:18.338	342.43215669	8218.371761	1670599338.338	0	899	2.7253250023	2.740031553	516.01858416	519.38772931	0.59293995371	736.94599278	21.194116592	-1.1376283169	23.690467834	19.15656662	42.326354303	-71.11939383	2	55334.283695	13.2
6513	2022-12-09	15:22:19.226	342.43216698	8218.372008	1670599339.227	0	899	2.7288013966	2.7441063788	516.01858416	519.52051337	0.61615125944	736.95752074	21.194116592	-1.4690876544	23.690467834	19.114712317	42.326347666	-71.119387778	2	55335.133402	13.2
6514	2022-12-09	15:22:20.078	342.43217684	8218.372244	1670599340.079	0	899	2.728847408	2.744152755	515.99277187	519.49455036	0.61615553184	736.95591928	21.195941584	-1.2517257613	23.690467834	19.140976571	42.326343285	-71.119395193	2	55336.014478	13.201447777
6515	2022-12-09	15:22:20.915	342.43218653	8218.372477	1670599340.916	0	899	2.7286625105	2.7426029229	515.99623548	519.18562913	0.56152376412	736.96024105	21.196741104	-1.1692112668	23.690467834	19.151260376	42.3263404	-71.119406734	2	55336.880041	13.288004137
6516	2022-12-09	15:22:21.762	342.43219632	8218.372712	1670599341.762	0	899	2.7286625105	2.7426029229	516.25078991	519.44175697	0.56152376412	736.95833199	21.196741104	-1.1737385309	23.690467834	19.150693148	42.326337707	-71.119414067	2	55337.68803	13.3
6517	2022-12-09	15:22:22.650	342.4322066	8218.372958	1670599342.65	0	899	2.7286168031	2.7430707121	516.25078991	519.5594821	0.58210826896	736.96046215	21.196741104	-1.1460899454	23.690467834	19.15090763	42.326334808	-71.119422242	2	55338.557558	13.355755756
6518	2022-12-09	15:22:23.532	342.43221681	8218.373203	1670599343.532	0	899	2.7286168031	2.7430707121	516.62641647	519.93751608	0.58210826896	736.96265214	21.196741104	-1.1352568573	23.690467834	19.151658317	42.326333333	-71.1194297	2	55339.455016	13.4
6519	2022-12-09	15:22:24.382	342.43222666	8218.37344	1670599344.383	0	899	2.730109413	2.7452937043	516.62759989	520.10431374	0.61102808033	736.96585952	21.197013943	-1.1389001987	23.690467834	19.152495049	42.326333333	-71.119432792	2	55340.324649	13.4
6520	2022-12-09	15:22:25.236	342.43223653	8218.373677	1670599345.236	0	899	2.7301718102	2.7453565921	516.66101351	520.13798512	0.61103382339	736.96298521	21.199487686	-1.179947257	23.690467834	19.154766083	42.326333333	-71.119431385	2	55341.168709	13.4
6521	2022-12-09	15:22:26.099	342.43224653	8218.373917	1670599346.1	0	899	2.7332009832	2.7482769158	516.66101351	520.10920213	0.60600911188	736.96358101	21.199487686	-1.169965793	23.690467834	19.155021529	42.326333333	-71.119430028	2	55341.983035	13.4
6522	2022-12-09	15:22:26.927	342.43225611	8218.374147	1670599346.928	0	899	2.7332009832	2.7482769158	516.18948769	519.63452935	0.60600911188	736.97448973	21.199487686	-1.3980529308	23.690467834	19.155126572	42.326333333	-71.11943	2	55342.798817	13.4
6523	2022-12-09	15:22:27.789	342.43226608	8218.374386	1670599347.789	0	899	2.7346321369	2.7504126549	516.18948769	519.79384057	0.6338388466	736.97319021	21.199487686	-1.3661681279	23.690467834	19.130435678	42.326333333	-71.11942892	2	55343.647929	13.4
6524	2022-12-09	15:22:28.680	342.43227639	8218.374633	1670599348.68	0	899	2.7346321369	2.7504126549	516.34162984	519.94704508	0.6338388466	736.97690163	21.199487686	-1.3149670844	23.690467834	19.120614437	42.326333333	-71.119428333	2	55344.543235	13.4
6525	2022-12-09	15:22:29.552	342.43228649	8218.374876	1670599349.553	0	899	2.7320758348	2.7469034502	516.34162984	519.73225959	0.59632548709	736.97523792	21.199487686	-1.2157557011	23.690467834	19.150444031	42.326333333	-71.119428333	2	55345.418146	13.4
6526	2022-12-09	15:22:30.482	342.43229725	8218.375134	1670599350.482	0	899	2.7321443933	2.7469725346	516.8184159	520.21221178	0.59633164104	736.97988548	21.202203751	-1.2032949869	23.690467834	19.148386696	42.326333333	-71.119428333	2	55346.33432	13.4
6527	2022-12-09	15:22:31.417	342.43230807	8218.375394	1670599351.417	0	899	2.732796375	2.7466489774	516.8184159	519.98794147	0.55716479178	736.98935765	21.202203751	-1.2200026891	23.690467834	19.14579682	42.326333333	-71.119428333	2	55347.277778	13.4
6528	2022-12-09	15:22:32.285	342.43231811	8218.375635	1670599352.285	0	899	2.732796375	2.7466489774	516.72507552	519.89402865	0.55716479178	736.974381	21.202203751	-1.1734366417	23.690467834	19.146484375	42.326333333	-71.119428013	2	55348.192385	13.4
6529	2022-12-09	15:22:33.191	342.43232861	8218.375887	1670599353.192	0	899	2.7329580314	2.7477821148	516.72507552	520.11631776	0.59599279763	736.97536605	21.202203751	-1.2209080821	23.690467834	19.119065114	42.326333333	-71.119426495	2	55349.102747	13.4
6530	2022-12-09	15:22:34.052	342.43233856	8218.376126	1670599354.052	0	899	2.7329580314	2.7477821148	516.72626755	520.11751762	0.59599279763	736.96984863	21.202203751	-1.179947257	23.690467834	19.111553192	42.326333333	-71.119425037	2	55349.97762	13.4
6531	2022-12-09	15:22:34.928	342.43234872	8218.376369	1670599354.929	0	899	2.7326137494	2.7474102389	516.73282574	520.11822604	0.59496392411	736.97418819	21.203715482	-1.205558604	23.690467834	19.135687544	42.326333333	-71.119423617	2	55350.830097	13.4
6532	2022-12-09	15:22:35.802	342.43235883	8218.376612	1670599355.803	0	899	2.7326410726	2.7474377712	516.32180525	519.70452673	0.59496637067	736.9703834	21.204797745	-1.2880515871	23.690467834	19.144241649	42.326332166	-71.119422166	2	55351.700401	13.4
6533	2022-12-09	15:22:36.671	342.43236888	8218.376853	1670599356.671	0	899	2.7366998741	2.7525530293	516.32180525	519.94095724	0.63626124382	736.97548367	21.204797745	-1.3485765789	23.690467834	19.133581465	42.326331667	-71.119420746	2	55352.552427	13.4
6534	2022-12-09	15:22:37.539	342.43237892	8218.377094	1670599357.539	0	899	2.7366998741	2.7525530293	516.43268203	520.0526112	0.63626124382	736.97187896	21.204797745	-1.4668239726	23.690467834	19.124815543	42.326330942	-71.119419275	2	55353.434829	13.4
6535	2022-12-09	15:22:38.441	342.43238937	8218.377345	1670599358.442	0	899	2.7384171879	2.7544366181	516.43268203	520.0883283	0.64249497619	736.96857053	21.204797745	-1.4875738621	23.690467834	19.122716904	42.32633	-71.119417719	2	55354.368836	13.4
6536	2022-12-09	15:22:39.315	342.43239948	8218.377588	1670599359.315	0	899	2.7384799886	2.7544999382	516.45246734	520.10828839	0.64250103584	736.95948236	21.207279976	-1.4920364089	23.690467834	19.141474831	42.326329634	-71.1194163	2	55355.219811	13.4
6537	2022-12-09	15:22:40.158	342.43240925	8218.377822	1670599360.159	0	899	2.7374494587	2.7522542478	516.45348121	519.83296423	0.59424991889	736.95996821	21.207513809	-1.4924567938	23.690467834	19.143241882	42.326328333	-71.119414969	2	55356.018458	13.4
6538	2022-12-09	15:22:41.012	342.43241912	8218.378059	1670599361.012	0	899	2.7374494587	2.7522542478	516.85702753	520.23915121	0.59424991889	736.9639165	21.207513809	-1.6104239699	23.690467834	19.140252473	42.326328333	-71.119413426	2	55356.944625	13.4
6539	2022-12-09	15:22:41.920	342.43242963	8218.378311	1670599361.92	0	899	2.739085253	2.7540686766	516.85702753	520.27795997	0.60102390639	736.9500211	21.207513809	-1.442883456	23.690467834	19.145033729	42.326328333	-71.119413333	2	55357.858717	13.4
6540	2022-12-09	15:22:42.851	342.43244041	8218.37857	1670599362.851	0	899	2.739085253	2.7540686766	516.45736209	519.87564926	0.60102390639	736.96513397	21.207513809	-1.1434382658	23.690467834	19.151635025	42.326328333	-71.119412015	2	55358.790791	13.4
6541	2022-12-09	15:22:43.727	342.43245056	8218.378813	1670599363.728	0	899	2.737459099	2.7527747417	516.45736209	519.95360763	0.61463884949	736.96079441	21.207513809	-1.1360006332	23.690467834	19.153929211	42.326328333	-71.119411667	2	55359.658777	13.4
6542	2022-12-09	15:22:44.516	342.43245968	8218.379032	1670599364.516	0	899	2.737459099	2.7527747417	516.55743144	520.05435441	0.61463884949	736.9596978	21.207513809	-1.1360006332	23.690467834	19.15656662	42.326329071	-71.119410929	2	55360.442886	13.4
6543	2022-12-09	15:22:45.401	342.43246992	8218.379278	1670599365.401	0	899	2.740306944	2.7548785671	516.5691323	519.89260324	0.58433368854	736.96084453	21.210211886	-1.4739274694	23.690467834	19.154419905	42.32633	-71.119409442	2	55361.33469	13.4
6544	2022-12-09	15:22:46.279	342.43248009	8218.379522	1670599366.28	0	899	2.7403073993	2.7548790259	516.02946894	519.34946806	0.58433372848	736.96853456	21.210229874	-1.2370553301	23.690467834	19.152154922	42.32633	-71.119407999	2	55362.200356	13.4
6545	2022-12-09	15:22:47.118	342.43248979	8218.379755	1670599367.118	0	899	2.7414412537	2.7572438081	516.02946894	519.62876929	0.63315141035	736.95963353	21.210229874	-1.2076281712	23.690467834	19.150385509	42.32633	-71.119406756	2	55362.946572	13.4
6546	2022-12-09	15:22:47.921	342.43249909	8218.379978	1670599367.921	0	899	2.7414412537	2.7572438081	517.01204153	520.61819531	0.63315141035	736.97058105	21.210229874	-1.1994791031	23.690467834	19.15080452	42.32633	-71.119405298	2	55363.820994	13.4
6547	2022-12-09	15:22:48.808	342.43250935	8218.380224	1670599368.808	0	899	2.7397083105	2.7548085288	517.01204153	520.45991939	0.60554616982	736.97640809	21.210229874	-1.1994791031	23.690467834	19.15080452	42.32633	-71.119403826	2	55364.704568	13.4
6548	2022-12-09	15:22:49.670	342.43251933	8218.380464	1670599369.67	0	899	2.7397479202	2.7548484471	517.02551057	520.4734989	0.60554977037	736.95377981	21.211794758	-1.185207509	23.690467834	19.14288464	42.32633	-71.119402356	2	55365.586134	13.4
6549	2022-12-09	15:22:50.533	342.43252933	8218.380704	1670599370.534	0	899	2.74444786	2.7590329282	517.03024243	520.35472346	0.58399218478	736.95268199	21.212884903	-1.1641234499	23.690467834	19.154384512	42.32633	-71.119400917	2	55366.449761	13.4
6550	2022-12-09	15:22:51.426	342.43253965	8218.380952	1670599371.426	0	899	2.74444786	2.7590329282	516.9760513	520.30018388	0.58399218478	736.96374512	21.212884903	-1.1294900179	23.690467834	19.152965546	42.326330546	-71.1194	2	55367.327818	13.4
6551	2022-12-09	15:22:52.290	342.43254966	8218.381192	1670599372.291	0	899	2.7449886683	2.7612196341	516.9760513	520.6750395	0.64937993446	736.96477544	21.212884903	-1.1324866513	23.690467834	19.153893288	42.326331667	-71.1194	2	55368.205545	13.4
6552	2022-12-09	15:22:53.134	342.43255942	8218.381426	1670599373.134	0	899	2.7449886683	2.7612196341	517.06482892	520.76445233	0.64937993446	736.95952116	21.212884903	-1.1376283169	23.690467834	19.155845642	42.326331687	-71.1194	2	55369.01241	13.4
6553	2022-12-09	15:22:54.013	342.43256959	8218.38167	1670599374.013	0	899	2.7441035884	2.7594751252	517.06482892	520.56945968	0.61538408561	736.96390518	21.212884903	-1.290282806	23.690467834	19.128549513	42.326333202	-71.1194	2	55369.921406	13.4
6554	2022-12-09	15:22:54.888	342.43257973	8218.381914	1670599374.889	0	899	2.7441323069	2.7595040711	516.05359955	519.55139142	0.61538673434	736.96420187	21.214017691	-1.2792341528	23.690467834	19.129675568	42.326333333	-71.119398685	2	55370.788955	13.4
6555	2022-12-09	15:22:55.805	342.43259034	8218.382168	1670599375.805	0	899	2.7454790379	2.761462014	516.06125242	519.69656029	0.6394020609	736.96674352	21.215784073	-1.1345346669	23.690467834	19.154288614	42.326333333	-71.119397083	2	55371.75	13.4
6556	2022-12-09	15:22:56.661	342.43260024	8218.382406	1670599376.661	0	899	2.7454790379	2.761462014	517.36988217	521.01440846	0.6394020609	736.96146984	21.215784073	-1.1424034463	23.690467834	19.154302938	42.326333333	-71.119396667	2	55372.613412	13.4
6557	2022-12-09	15:22:57.532	342.43261034	8218.382648	1670599377.533	0	899	2.7447409677	2.7598289042	517.36988217	520.81100853	0.60395299916	736.9617067	21.215784073	-1.1527406459	23.690467834	19.154701738	42.326333333	-71.119395913	2	55373.452403	13.4
6558	2022-12-09	15:22:58.417	342.43262058	8218.382894	1670599378.418	0	899	2.7447409677	2.7598289042	517.25152523	520.69186437	0.60395299916	736.96830012	21.215784073	-1.1337909067	23.690467834	19.152655873	42.326333333	-71.119395	2	55374.314374	13.4
6559	2022-12-09	15:22:59.351	342.43263138	8218.383153	1670599379.351	0	899	2.7452660873	2.7592866152	517.25203513	520.44811607	0.56133614214	736.96435345	21.215901495	-1.1378762675	23.690467834	19.150737762	42.326333333	-71.119394542	2	55375.274669	13.4
6560	2022-12-09	15:23:00.259	342.43264189	8218.383405	1670599380.259	0	899	2.7453273518	2.7593483219	517.13402419	520.32940545	0.56134129422	736.96050621	21.218317032	-1.2434258461	23.690467834	19.149364471	42.326333333	-71.119393333	2	55376.183789	13.4
6561	2022-12-09	15:23:01.137	342.43265205	8218.383649	1670599381.137	0	899	2.745921499	2.7602870548	517.13402419	520.4073132	0.57494147585	736.95336631	21.218317032	-1.2314178186	23.690467834	19.147497404	42.326333355	-71.119393312	2	55377.012821	13.4
6562	2022-12-09	15:23:02.043	342.43266255	8218.383901	1670599382.044	0	899	2.745921499	2.7602870548	516.90187331	520.17369288	0.57494147585	736.95798113	21.218317032	-1.188085556	23.690467834	19.151525497	42.32633497	-71.119391697	2	55377.981838	13.4
6563	2022-12-09	15:23:02.940	342.43267293	8218.38415	1670599382.941	0	899	2.7507166382	2.7646982338	516.90187331	520.08059443	0.5586817146	736.95209549	21.218317032	-1.1837415514	23.690467834	19.151322573	42.326335	-71.119391667	2	55378.86785	13.4
6564	2022-12-09	15:23:03.796	342.43268284	8218.384388	1670599383.797	0	899	2.7507166382	2.7646982338	516.74034805	519.91807587	0.5586817146	736.9664917	21.218317032	-1.1669260263	23.690467834	19.151165009	42.326335	-71.119390401	2	55379.759201	13.4
6565	2022-12-09	15:23:04.667	342.43269291	8218.38463	1670599384.667	0	899	2.7507948122	2.766182905	516.74768303	520.24540215	0.61455302186	736.96033725	21.220007827	-1.3574154211	23.690467834	19.131213864	42.326336022	-71.11939	2	55380.613397	13.4
6566	2022-12-09	15:23:05.594	342.43270363	8218.384887	1670599385.594	0	899	2.7508208678	2.7662091666	517.25191662	520.75306249	0.61455541598	736.94995117	21.221033096	-1.4729249477	23.690467834	19.119115829	42.326336667	-71.1193891	2	55381.540289	13.4
6567	2022-12-09	15:23:06.480	342.4327139	8218.385134	1670599386.481	0	899	2.7505520648	2.7652804332	517.25191662	520.60307509	0.58839762803	736.95377375	21.221033096	-1.2164670892	23.690467834	19.144962159	42.326337393	-71.119388333	2	55382.435897	13.4
6568	2022-12-09	15:23:07.361	342.4327241	8218.385378	1670599387.362	0	899	2.7505520648	2.7652804332	516.65076714	519.9980309	0.58839762803	736.96798443	21.221033096	-1.16855371	23.690467834	19.15080452	42.326338333	-71.119388333	2	55383.295694	13.4
6569	2022-12-09	15:23:08.233	342.43273418	8218.38562	1670599388.233	0	899	2.7520415382	2.7682385878	516.65076714	520.33022833	0.64637990585	736.97131024	21.221033096	-1.1404847617	23.690467834	19.152822305	42.326338333	-71.119388333	2	55384.144231	13.4
6570	2022-12-09	15:23:09.128	342.43274454	8218.385869	1670599389.128	0	899	2.7520415382	2.7682385878	517.66215176	521.34881578	0.64637990585	736.95248312	21.221033096	-1.1343729496	23.690467834	19.156206131	42.326338333	-71.119388333	2	55385.089952	13.4
6571	2022-12-09	15:23:10.009	342.43275475	8218.386114	1670599390.01	0	899	2.7535921962	2.7686421004	517.67068716	521.0940728	0.60051293957	736.94510676	21.222997135	-1.131936903	23.690467834	19.154588939	42.326338333	-71.119388333	2	55385.933971	13.4
6572	2022-12-09	15:23:10.878	342.4327648	8218.386355	1670599390.879	0	899	2.753608998	2.768659032	516.39467633	519.80963227	0.60051444662	736.94274296	21.223657608	-1.1330579393	23.690467834	19.1534729	42.326338333	-71.119388333	2	55386.788955	13.4
6573	2022-12-09	15:23:11.723	342.43277458	8218.38659	1670599391.724	0	899	2.7546767346	2.7701957618	516.39467633	519.91480873	0.61888433332	736.93970858	21.223657608	-1.1474696943	23.690467834	19.153692725	42.326338333	-71.119388333	2	55387.632265	13.4
6574	2022-12-09	15:23:12.588	342.43278458	8218.38683	1670599392.588	0	899	2.7546767346	2.7701957618	516.93760191	520.4614353	0.61888433332	736.94120051	21.223657608	-1.1712054441	23.690467834	19.154422912	42.326339218	-71.119388333	2	55388.530983	13.4
6575	2022-12-09	15:23:13.470	342.43279479	8218.387075	1670599393.47	0	899	2.7549092397	2.7715439966	516.93760191	520.71477912	0.66305588554	736.94596651	21.223657608	-1.1965688167	23.690467834	19.153703146	42.32634	-71.119389039	2	55389.423518	13.4
6576	2022-12-09	15:23:14.328	342.43280473	8218.387314	1670599394.329	0	899	2.7549288529	2.7715637771	517.90436109	521.68861341	0.66305782706	736.93038354	21.224428227	-1.1684136106	23.690467834	19.154240867	42.326340449	-71.11939	2	55390.26919	13.4
6577	2022-12-09	15:23:15.216	342.432815	8218.38756	1670599395.216	0	899	2.7550979573	2.7712127333	517.91335029	521.57896872	0.64240640455	736.94488162	21.226495743	-1.1615149454	23.690467834	19.154789956	42.326341968	-71.11939	2	55391.180961	13.4
6578	2022-12-09	15:23:16.119	342.43282546	8218.387811	1670599396.12	0	899	2.7550979573	2.7712127333	517.40142714	521.06342235	0.64240640455	736.96516752	21.226495743	-1.1311177015	23.690467834	19.155126572	42.326343395	-71.11939	2	55392.036765	13.4
6579	2022-12-09	15:23:17.003	342.43283569	8218.388057	1670599397.004	0	899	2.757825383	2.7719322881	517.40142714	520.60348353	0.56221778976	736.96065253	21.226495743	-1.1567505709	23.690467834	19.154344559	42.326344942	-71.11939	2	55392.965336	13.4
6580	2022-12-09	15:23:17.878	342.43284581	8218.388299	1670599397.878	0	899	2.757825383	2.7719322881	517.11752044	520.31781981	0.56221778976	736.94937518	21.226495743	-1.1749242292	23.690467834	19.153364232	42.326347855	-71.119388573	2	55393.856415	13.4
6581	2022-12-09	15:23:18.759	342.43285601	8218.388544	1670599398.759	0	899	2.7566400732	2.7723538849	517.11752044	520.684332	0.62616434349	736.94671065	21.226495743	-1.1421339678	23.690467834	19.15475114	42.326349496	-71.119387171	2	55394.697455	13.4
6582	2022-12-09	15:23:19.614	342.4328659	8218.388782	1670599399.614	0	899	2.7566583964	2.7723723557	517.94413953	521.51666251	0.62616605534	736.94767711	21.22721523	-1.1945961635	23.690467834	19.144398519	42.326350905	-71.119385761	2	55395.543235	13.4
6583	2022-12-09	15:23:20.523	342.43287642	8218.389034	1670599400.523	0	899	2.7535948215	2.7689347375	517.95282086	521.44415036	0.61202014266	736.95795648	21.229211807	-1.3820565971	23.690467834	19.113658299	42.326352459	-71.119384207	2	55396.475698	13.4
6584	2022-12-09	15:23:21.433	342.43288696	8218.389287	1670599401.433	0	899	2.7535948215	2.7689347375	517.65619856	521.14552863	0.61202014266	736.93519926	21.229211807	-1.3717086726	23.690467834	19.135658921	42.326353966	-71.119382067	2	55397.37983	13.4
6585	2022-12-09	15:23:22.391	342.43289804	8218.389553	1670599402.391	0	899	2.7575102014	2.7724226286	517.65619856	521.04335722	0.59421601819	736.93743977	21.229211807	-1.1663979023	23.690467834	19.150224686	42.326355	-71.119379491	2	55398.305188	13.4
6586	2022-12-09	15:23:23.319	342.43290878	8218.389811	1670599403.319	0	899	2.7575102014	2.7724226286	516.85956434	520.24151041	0.59421601819	736.94757161	21.229211807	-1.1815749407	23.690467834	19.149003983	42.326355415	-71.119377918	2	55399.249237	13.4
6587	2022-12-09	15:23:24.226	342.43291929	8218.390063	1670599404.227	0	899	2.7562210369	2.7711553338	516.86098498	520.2494917	0.59535960533	736.9564306	21.229539214	-1.1982610944	23.690467834	19.14866066	42.326356667	-71.11937609	2	55400.173116	13.4
6588	2022-12-09	15:23:25.115	342.43292957	8218.39031	1670599405.115	0	899	2.7562826364	2.7712174051	516.60178168	519.98862042	0.59536507809	736.95049928	21.231958389	-1.3215532303	23.690467834	19.146123886	42.326356538	-71.119373204	2	55401.077314	13.4
6589	2022-12-09	15:23:25.996	342.43293977	8218.390554	1670599405.996	0	899	2.7581472132	2.7727859428	516.60178168	519.91916493	0.58323355077	736.95239662	21.231958389	-1.2273864051	23.690467834	19.149328232	42.326355044	-71.119371711	2	55401.97355	13.4
6590	2022-12-09	15:23:26.914	342.43295039	8218.390809	1670599406.914	0	899	2.7581472132	2.7727859428	517.57142404	520.89503389	0.58323355077	736.9438707	21.231958389	-1.1663116438	23.690467834	19.152595343	42.326355	-71.119370223	2	55402.866019	13.4
6591	2022-12-09	15:23:27.796	342.43296061	8218.391055	1670599407.797	0	899	2.760158016	2.774430796	517.57142404	520.80949488	0.5683163243	736.95799367	21.231958389	-1.1420154161	23.690467834	19.154624939	42.326353737	-71.119368737	2	55403.757884	13.4
6592	2022-12-09	15:23:28.663	342.43297064	8218.391295	1670599408.663	0	899	2.760158016	2.774430796	518.20136772	521.44337967	0.5683163243	736.95977783	21.231958389	-1.1392560005	23.690467834	19.155845642	42.326352346	-71.119367346	2	55404.592453	13.4
6593	2022-12-09	15:23:29.535	342.43298073	8218.391538	1670599409.535	0	899	2.7575530913	2.7715800799	518.20233925	521.39148025	0.55910383102	736.96142214	21.232181713	-1.1388356054	23.690467834	19.155783735	42.326350883	-71.119366667	2	55405.470085	13.4
6594	2022-12-09	15:23:30.417	342.43299094	8218.391783	1670599410.417	0	899	2.7576134844	2.7716409073	518.34315108	521.53318758	0.55910886749	736.94816822	21.234552383	-1.1343729496	23.690467834	19.155126572	42.326349394	-71.119366667	2	55406.363808	13.4
6595	2022-12-09	15:23:31.296	342.43300112	8218.392027	1670599411.297	0	899	2.7600381016	2.7755500171	518.34315108	521.86807605	0.61740739245	736.96239062	21.234552383	-1.1295762244	23.690467834	19.15380267	42.326347991	-71.119366667	2	55407.205205	13.4
6596	2022-12-09	15:23:32.144	342.43301093	8218.392262	1670599412.144	0	899	2.7600381016	2.7755500171	518.0191944	521.54191635	0.61740739245	736.96077865	21.234552383	-1.1294900179	23.690467834	19.156206131	42.326346492	-71.119366318	2	55408.052268	13.4
6597	2022-12-09	15:23:33.029	342.43302118	8218.392508	1670599413.03	0	899	2.7615428327	2.777530488	518.0191944	521.64810569	0.63588912177	736.96463478	21.234552383	-1.1521262633	23.690467834	19.154954102	42.32634358	-71.119360493	2	55408.926036	13.4
6598	2022-12-09	15:23:33.927	342.43303156	8218.392758	1670599413.927	0	899	2.7615762746	2.7775642036	517.76346056	521.39059853	0.63589228911	736.96500018	21.235863225	-1.1471678476	23.690467834	19.155228356	42.326340406	-71.119358536	2	55409.878205	13.312179487
6599	2022-12-09	15:23:34.802	342.43304169	8218.393001	1670599414.802	0	899	2.7641966837	2.7796124404	517.77023165	521.2641377	0.61268331604	736.95040752	21.237421036	-1.1294900179	23.690467834	19.156206131	42.326337573	-71.119355906	2	55410.72823	13.3
6600	2022-12-09	15:23:35.681	342.43305187	8218.393245	1670599415.682	0	899	2.7641966837	2.7796124404	517.75901967	521.25285007	0.61268331604	736.94977858	21.237421036	-1.1326698831	23.690467834	19.153954714	42.326334578	-71.119350822	2	55411.626709	13.3
6601	2022-12-09	15:23:36.552	342.43306194	8218.393487	1670599416.552	0	899	2.7663269118	2.7828635017	517.75901967	521.50430339	0.65646186896	736.96228593	21.237421036	-1.1391805166	23.690467834	19.150544223	42.326333333	-71.119351569	2	55412.485391	13.251460886
6602	2022-12-09	15:23:37.391	342.43307167	8218.39372	1670599417.392	0	899	2.7663269118	2.7828635017	517.26883849	521.01057642	0.65646186896	736.94486909	21.237421036	-1.1764440836	23.690467834	19.152581474	42.326333857	-71.119358141	2	55413.314103	13.2
6603	2022-12-09	15:23:38.286	342.43308201	8218.393968	1670599418.286	0	899	2.7646743934	2.7803676617	517.26883849	520.82165665	0.62354331028	736.96153451	21.237421036	-1.1646085741	23.850438983	19.152757304	42.326334586	-71.119365414	2	55414.248521	13.175147929
6604	2022-12-09	15:23:39.216	342.43309278	8218.394227	1670599419.216	0	899	2.7646743934	2.7803676617	517.8474119	521.40420395	0.62354331028	736.96473744	21.237421036	-1.1587878466	23.939495087	19.154045105	42.326334964	-71.119367754	2	55415.163107	13.1
6605	2022-12-09	15:23:40.125	342.43310331	8218.394479	1670599420.126	0	899	2.7666718077	2.7832794144	517.84897579	521.61054785	0.65918254524	736.95237479	21.237780779	-1.1603184828	23.939495087	19.153325062	42.326343089	-71.119373252	2	55416.04883	13.095116989
6606	2022-12-09	15:23:41.003	342.43311347	8218.394723	1670599421.004	0	899	2.7667320331	2.7833401509	517.27825435	521.03571467	0.65918844736	736.9451395	21.2401371	-1.176692009	23.939495087	19.148284912	42.326338623	-71.119371763	2	55416.942014	13.005798576
6607	2022-12-09	15:23:41.905	342.43312391	8218.394974	1670599421.906	0	899	2.769464001	2.7859723106	517.27825435	521.00941681	0.65460793217	736.94328379	21.2401371	-1.1754092807	23.939495087	19.144409344	42.326336922	-71.119370256	2	55417.846693	13
6608	2022-12-09	15:23:42.753	342.43313372	8218.395209	1670599422.753	0	899	2.769464001	2.7859723106	517.1664926	520.89684891	0.65460793217	736.93347168	21.2401371	-1.16855371	23.939495087	19.144683838	42.32633556	-71.119368893	2	55418.664115	13
6609	2022-12-09	15:23:43.608	342.43314361	8218.395447	1670599423.608	0	899	2.7689961771	2.7839227622	517.1664926	520.53959735	0.59232318731	736.93192842	21.2401371	-1.16855371	23.939495087	19.148642635	42.326334131	-71.119367465	2	55419.5212	13
6610	2022-12-09	15:23:44.486	342.43315378	8218.395691	1670599424.487	0	899	2.7690098255	2.7839365146	517.98479554	521.36324438	0.5923243882	736.94602148	21.240670653	-1.1692004717	23.939495087	19.150240235	42.326334721	-71.119364585	2	55420.416416	12.958358358
6611	2022-12-09	15:23:45.388	342.43316422	8218.395941	1670599425.389	0	899	2.7691973009	2.7848435466	517.99415325	521.53547983	0.62067578057	736.93910066	21.242822647	-1.1718090773	23.939495087	19.143602371	42.32633347	-71.119360601	2	55421.319639	12.868036072
6612	2022-12-09	15:23:46.315	342.43317495	8218.396199	1670599426.316	0	899	2.7691973009	2.7848435466	517.87380386	521.41430766	0.62067578057	736.94700168	21.242822647	-1.4700577117	23.939495087	19.107545941	42.326329231	-71.119360898	2	55422.256463	12.774353671
6613	2022-12-09	15:23:47.193	342.4331851	8218.396443	1670599427.193	0	899	2.7689015523	2.7847246326	517.87380386	521.45475325	0.62771749102	736.95153809	21.242822647	-1.476180315	23.939495087	19.100028992	42.326338775	-71.119369651	2	55423.158158	12.684184184
6614	2022-12-09	15:23:48.088	342.43319546	8218.396691	1670599428.088	0	899	2.7689015523	2.7847246326	517.66057108	521.24004602	0.62771749102	736.95349647	21.242822647	-1.3700809889	23.939495087	19.118394599	42.326350183	-71.119377033	2	55424.054934	12.6
6615	2022-12-09	15:23:48.947	342.43320542	8218.39693	1670599428.948	0	899	2.7704310068	2.78488471	517.66057108	520.92812297	0.57335996808	736.95082304	21.242822647	-1.3645405185	23.939495087	19.126223697	42.326353099	-71.119382865	2	55424.929807	12.6
6616	2022-12-09	15:23:49.811	342.43321541	8218.39717	1670599429.811	0	899	2.7704310068	2.78488471	517.77524225	521.04351796	0.57335996808	736.94696045	21.242822647	-1.464786768	23.939495087	19.112272263	42.326354529	-71.119388115	2	55425.717254	12.6
6617	2022-12-09	15:23:50.638	342.43322498	8218.397399	1670599430.638	0	899	2.7737185797	2.7889450166	517.78142657	521.22058889	0.60313396879	736.9586986	21.244245453	-1.4803087332	23.939495087	19.11322619	42.326355	-71.11939	2	55426.539916	12.6
6618	2022-12-09	15:23:51.493	342.43323487	8218.397637	1670599431.493	0	899	2.7737509358	2.7889776237	517.87695132	521.31676474	0.6031368628	736.93142074	21.245508194	-1.4915621494	23.939495087	19.118151065	42.326355	-71.11939	2	55427.417836	12.6
6619	2022-12-09	15:23:52.342	342.4332447	8218.397873	1670599432.342	0	899	2.7718464604	2.786722557	517.87695132	521.23978658	0.58972659212	736.94317627	21.245508194	-1.4729249477	23.939495087	19.148284912	42.326355	-71.11939	2	55428.272635	12.6
6620	2022-12-09	15:23:53.256	342.43325528	8218.398127	1670599433.256	0	899	2.7718464604	2.786722557	517.91673878	521.27983239	0.58972659212	736.93683023	21.245508194	-1.386282073	23.939495087	19.119997366	42.326355	-71.119390327	2	55429.196252	12.580374753
6621	2022-12-09	15:23:54.160	342.43326574	8218.398378	1670599434.16	0	899	2.7773874078	2.7931226013	517.91673878	521.46717604	0.62235408441	736.93983065	21.245508194	-1.2352875471	23.939495087	19.154405594	42.326355153	-71.11939182	2	55430.092037	12.5
6622	2022-12-09	15:23:55.085	342.43327646	8218.398635	1670599435.086	0	899	2.7774563022	2.7931920475	517.86527847	521.41539943	0.62236043451	736.94490263	21.248193337	-1.4634824881	23.939495087	19.116453979	42.326356667	-71.11939341	2	55431.045933	12.5
6623	2022-12-09	15:23:56.019	342.43328727	8218.398894	1670599436.02	0	899	2.7727919423	2.7882007705	517.86567823	521.34781566	0.61052159052	736.93537468	21.248285294	-1.2898516892	23.939495087	19.138886054	42.326356667	-71.1193949	2	55431.939713	12.5
6624	2022-12-09	15:23:56.913	342.4332976	8218.399143	1670599436.913	0	899	2.7727919423	2.7882007705	517.95923436	521.44200086	0.61052159052	736.94442486	21.248285294	-1.2035968035	23.939495087	19.151854862	42.326358031	-71.119395	2	55432.81854	12.5
6625	2022-12-09	15:23:57.789	342.43330775	8218.399386	1670599437.79	0	899	2.7742274998	2.7902385001	517.95923436	521.5763954	0.63391728513	736.94204207	21.248285294	-1.3924046486	23.939495087	19.127534235	42.326360646	-71.119396156	2	55433.693694	12.5
6626	2022-12-09	15:23:58.674	342.433318	8218.399632	1670599438.675	0	899	2.7742274998	2.7902385001	518.07036385	521.68830097	0.63391728513	736.94218516	21.248285294	-1.4002518804	23.939495087	19.123861616	42.326362698	-71.119398729	2	55434.61859	12.5
6627	2022-12-09	15:23:59.530	342.43332791	8218.39987	1670599439.531	0	899	2.7736523349	2.7890172382	518.07036385	521.54285711	0.60860299712	736.9341273	21.248285294	-1.1701813936	23.939495087	19.151525497	42.326364167	-71.119400833	2	55435.5	12.5
6628	2022-12-09	15:24:00.381	342.43333775	8218.400106	1670599440.382	0	899	2.7737156779	2.7890810772	517.95326515	521.42500635	0.60860871432	736.93875587	21.25075742	-1.2057526293	23.939495087	19.146128825	42.326366074	-71.119402204	2	55436.322344	12.5
6629	2022-12-09	15:24:01.329	342.43334873	8218.400369	1670599441.33	0	899	2.7761555662	2.7914009759	517.9541931	521.3957674	0.60335418087	736.9362316	21.25097084	-1.2055369947	23.939495087	19.152294664	42.32636871	-71.119403333	2	55437.225841	12.5
6630	2022-12-09	15:24:02.252	342.4333594	8218.400626	1670599442.252	0	899	2.7761555662	2.7914009759	518.42450352	521.86920283	0.60335418087	736.9348189	21.25097084	-1.1832026243	23.939495087	19.154766083	42.326370339	-71.119403672	2	55438.20311	12.5
6631	2022-12-09	15:24:03.167	342.43336999	8218.40088	1670599443.167	0	899	2.7769075134	2.7922985231	518.42450352	521.90119647	0.60892067762	736.92860706	21.25097084	-1.1775112223	23.939495087	19.154766083	42.326371818	-71.119405152	2	55439.090909	12.5
6632	2022-12-09	15:24:04.079	342.43338056	8218.401133	1670599444.08	0	899	2.7769075134	2.7922985231	518.28258381	521.758325	0.60892067762	736.94098183	21.25097084	-1.1294900179	23.939495087	19.154766083	42.326373274	-71.119406608	2	55439.964593	12.5
6633	2022-12-09	15:24:04.948	342.43339061	8218.401375	1670599444.949	0	899	2.7813741357	2.7966839627	518.29166083	521.74354931	0.60475900797	736.92537826	21.253057151	-1.1354724761	23.939495087	19.153442509	42.326374766	-71.119406667	2	55440.859504	12.5
6634	2022-12-09	15:24:05.796	342.43340042	8218.40161	1670599445.796	0	899	2.7813934529	2.7967034302	517.93512957	521.38465343	0.60476073571	736.94028256	21.253808975	-1.1569445796	23.939495087	19.148023921	42.326375	-71.119406667	2	55441.724033	12.5
6635	2022-12-09	15:24:06.651	342.43341032	8218.401848	1670599446.652	0	899	2.7788012782	2.793980517	517.93512957	521.35835687	0.60018076899	736.93629668	21.253808975	-1.1900689499	23.939495087	19.140558963	42.326375	-71.119406667	2	55442.576923	12.5
6636	2022-12-09	15:24:07.529	342.43342049	8218.402092	1670599447.53	0	899	2.7788012782	2.793980517	517.78235791	521.20457549	0.60018076899	736.93599837	21.253808975	-1.2170168335	23.939495087	19.14492808	42.326375	-71.119406667	2	55443.423186	12.5
6637	2022-12-09	15:24:08.443	342.43343105	8218.402345	1670599448.443	0	899	2.7791657202	2.7934095016	517.78235791	520.99302577	0.5633082974	736.94059622	21.253808975	-1.2597023249	23.939495087	19.130998611	42.326375	-71.119406667	2	55444.326819	12.5
6638	2022-12-09	15:24:09.280	342.43344075	8218.402578	1670599449.281	0	899	2.7791657202	2.7934095016	518.8171579	522.03424235	0.5633082974	736.9397005	21.253808975	-1.2220183658	23.939495087	19.138677723	42.326375	-71.11940702	2	55445.211856	12.5
6639	2022-12-09	15:24:10.092	342.43345015	8218.402804	1670599450.093	0	899	2.7796571275	2.7960843846	518.82405157	522.53429459	0.64903816641	736.93167054	21.255391847	-1.1360006332	23.939495087	19.154721064	42.326375	-71.119408332	2	55446.000957	12.5
6640	2022-12-09	15:24:10.926	342.43345979	8218.403035	1670599450.926	0	899	2.7796854417	2.7961129354	518.24274674	521.94884834	0.64904088598	736.93386336	21.256494522	-1.1314410745	23.939495087	19.15603927	42.326375	-71.119407003	2	55446.798086	12.5
6641	2022-12-09	15:24:11.805	342.43346997	8218.403279	1670599451.805	0	899	2.7796606665	2.7947444876	518.24274674	521.64539786	0.59624495839	736.94230076	21.256494522	-1.131936933	23.939495087	19.136812412	42.326375	-71.119406667	2	55447.713675	12.5
6642	2022-12-09	15:24:12.726	342.43348063	8218.403535	1670599452.726	0	899	2.7796606665	2.7947444876	518.74017306	522.14609015	0.59624495839	736.94187149	21.256494522	-1.1490434677	23.939495087	19.124885925	42.326371013	-71.119413643	2	55448.597985	12.5
6643	2022-12-09	15:24:13.638	342.43349119	8218.403789	1670599453.639	0	899	2.7808352811	2.7962589466	518.74017306	522.22144293	0.6093483909	736.9428622	21.256494522	-1.223160994	23.939495087	19.147480377	42.326368333	-71.119420907	2	55449.514658	12.448534202
6644	2022-12-09	15:24:14.512	342.4335013	8218.404031	1670599454.512	0	899	2.7808375395	2.7962612228	517.52314128	520.9962448	0.60934859447	736.93566207	21.256582437	-1.2360528976	23.939495087	19.146798039	42.326365694	-71.119425973	2	55450.395911	12.360408922
6645	2022-12-09	15:24:15.413	342.43351172	8218.404281	1670599455.413	0	899	2.7842092353	2.7987279624	517.53429378	520.79950434	0.57309063055	736.92695062	21.259149551	-1.2084474556	23.939495087	19.135561103	42.326360326	-71.119431341	2	55451.268162	12.273183761
6646	2022-12-09	15:24:16.335	342.4335224	8218.404538	1670599456.335	0	899	2.7842092353	2.7987279624	517.80940985	521.07635616	0.57309063055	736.95336914	21.259149551	-1.1701813936	23.939495087	19.145042419	42.326355911	-71.119436134	2	55452.226794	12.2
6647	2022-12-09	15:24:17.223	342.43353267	8218.404784	1670599457.223	0	899	2.7845985406	2.8009567806	517.80940985	521.49026861	0.64518702254	736.9593041	21.259149551	-1.1854231042	23.939495087	19.1466573	42.326353473	-71.11944014	2	55453.084034	12.191596639
6648	2022-12-09	15:24:18.071	342.43354249	8218.40502	1670599458.071	0	899	2.7845985406	2.8009567806	518.7392494	522.42671795	0.64518702254	736.94347053	21.259149551	-1.1347610066	23.939495087	19.154680138	42.326354958	-71.119441625	2	55453.97479	12.102521008
6649	2022-12-09	15:24:18.930	342.43355243	8218.405258	1670599458.93	0	899	2.7858128826	2.8013972633	518.7392494	522.25053797	0.61456851168	736.94519043	21.259149551	-1.1360006332	23.939495087	19.154405594	42.326355	-71.119442978	2	55454.786993	12.1
6650	2022-12-09	15:24:19.726	342.43356166	8218.40548	1670599459.727	0	899	2.7858184372	2.8014028619	517.33887482	520.8406873	0.61456901576	736.9461201	21.259365398	-1.1360006332	23.939495087	19.153403971	42.326356907	-71.11944524	2	55455.572144	12.1
6651	2022-12-09	15:24:20.581	342.43357154	8218.405717	1670599460.581	0	899	2.7845043576	2.7986068205	517.34973279	520.51976061	0.55668373274	736.95552558	21.261865616	-1.1375313026	23.939495087	19.148405214	42.326359094	-71.119446667	2	55456.456197	12.1
6652	2022-12-09	15:24:21.489	342.43358205	8218.405969	1670599461.489	0	899	2.7845043576	2.7986068205	518.09028149	521.26484698	0.55668373274	736.94185411	21.261865616	-1.1378331421	23.939495087	19.155740877	42.326359364	-71.119446667	2	55457.381818	12.1
6653	2022-12-09	15:24:22.460	342.4335933	8218.406239	1670599462.461	0	899	2.7859621168	2.8013024819	518.09028149	521.54201907	0.60496624651	736.94355501	21.261865616	-1.1294900179	23.939495087	19.155126572	42.326357772	-71.119446105	2	55458.336777	12.1
6654	2022-12-09	15:24:23.358	342.43360368	8218.406488	1670599463.358	0	899	2.7859621168	2.8013024819	517.78001742	521.22968789	0.60496624651	736.95740797	21.261865616	-1.1358281666	23.939495087	19.155826594	42.326356667	-71.119445	2	55459.259674	12.1
6655	2022-12-09	15:24:24.200	342.43361343	8218.406722	1670599464.2	0	899	2.7873977552	2.8029082012	517.78001742	521.26618082	0.61132318566	736.96397713	21.261865616	-1.1360006332	23.939495087	19.155845642	42.326356667	-71.119444808	2	55460.115115	12.1
6656	2022-12-09	15:24:25.062	342.43362341	8218.406962	1670599465.063	0	899	2.7874113374	2.8029218903	518.12585766	521.61435661	0.61132441105	736.96626049	21.262393105	-1.1428777516	23.939495087	19.155154045	42.326356667	-71.119443368	2	55460.978979	12.1
6657	2022-12-09	15:24:25.963	342.43363384	8218.407212	1670599465.964	0	899	2.7888396766	2.8034193189	518.13550932	521.41278715	0.57453205059	736.95065651	21.264612198	-1.1521155266	23.939495087	19.154527058	42.326355263	-71.119443333	2	55461.842105	12.1
6658	2022-12-09	15:24:26.789	342.43364339	8218.407441	1670599466.789	0	899	2.7888396766	2.8034193189	517.43470722	520.70755239	0.57453205059	736.94626117	21.264612198	-1.1431472491	23.939495087	19.156053543	42.326355	-71.119441095	2	55462.671414	12.1
6659	2022-12-09	15:24:27.640	342.43365324	8218.407678	1670599467.64	0	899	2.7904133485	2.8078129537	517.43470722	521.33919779	0.68458389381	736.94903564	21.264612198	-1.1897132397	23.939495087	19.154766083	42.326355	-71.11943909	2	55463.546019	12.1
6660	2022-12-09	15:24:28.552	342.4336638	8218.407931	1670599468.552	0	899	2.7904133485	2.8078129537	518.18796111	522.09813563	0.68458389381	736.94950533	21.264612198	-1.1971832159	23.939495087	19.152891285	42.326355	-71.119437543	2	55464.473948	12.1
6661	2022-12-09	15:24:29.545	342.43367529	8218.408207	1670599469.545	0	899	2.7863256284	2.801382914	518.18921296	521.57738726	0.593785609	736.95646819	21.264899993	-1.1709251262	23.939495087	19.15294843	42.326355	-71.119435105	2	55465.468468	12.1
6662	2022-12-09	15:24:30.444	342.43368569	8218.408457	1670599470.444	0	899	2.7863881294	2.8014458925	517.79159535	521.17720128	0.59379108826	736.95562744	21.267328262	-1.1360006332	23.939495087	19.155845642	42.326355596	-71.119432141	2	55466.357629	12.1
6663	2022-12-09	15:24:31.313	342.43369576	8218.408698	1670599471.314	0	899	2.7880371067	2.8036929588	517.79159535	521.30974963	0.61688145162	736.95752317	21.267328262	-1.1380702328	23.939495087	19.155750249	42.326356667	-71.119429662	2	55467.202913	12.1
6664	2022-12-09	15:24:32.171	342.43370568	8218.408936	1670599472.171	0	899	2.7880371067	2.8036929588	518.58071294	522.10422892	0.61688145162	736.96138213	21.267328262	-1.1750643253	23.939495087	19.154045105	42.326356667	-71.119428207	2	55468.037815	12.1
6665	2022-12-09	15:24:33.111	342.43371656	8218.409198	1670599473.111	0	899	2.7912956134	2.8067710839	518.58071294	522.05951454	0.6091052236	736.96354544	21.267328262	-1.1724342463	23.939495087	19.151918323	42.326356705	-71.119424962	2	55469.022967	12.1
6666	2022-12-09	15:24:34.015	342.43372703	8218.409449	1670599474.015	0	899	2.7912956134	2.8067710839	519.27375115	522.75720187	0.6091052236	736.95852318	21.267328262	-1.16855371	23.939495087	19.150444031	42.326358147	-71.11942352	2	55469.888038	12.1
6667	2022-12-09	15:24:34.903	342.4337373	8218.409695	1670599474.903	0	899	2.7968310074	2.8124495294	519.28245393	522.79123498	0.61349446624	736.95783764	21.26932484	-1.1673572008	23.939495087	19.150180438	42.326358333	-71.119420631	2	55470.810726	12.1
6668	2022-12-09	15:24:35.818	342.43374789	8218.409949	1670599475.818	0	899	2.7968495958	2.8124682645	518.8548201	522.36072129	0.61349614361	736.94511565	21.270044327	-1.1669260263	23.939495087	19.143407076	42.326359504	-71.119418829	2	55471.702677	12.1
6669	2022-12-09	15:24:36.661	342.43375766	8218.410184	1670599476.662	0	899	2.7938707003	2.8087552798	518.8548201	522.19932435	0.58543424654	736.94805504	21.270044327	-1.1695130258	23.939495087	19.137468047	42.32636	-71.119417384	2	55472.569444	12.1
6670	2022-12-09	15:24:37.536	342.43376778	8218.410427	1670599477.536	0	899	2.7938707003	2.8087552798	518.2196526	521.5600626	0.58543424654	736.9574585	21.270044327	-1.1929684877	23.939495087	19.153686523	42.326359249	-71.119415915	2	55473.450718	12.1
6671	2022-12-09	15:24:38.407	342.43377787	8218.410669	1670599478.408	0	899	2.7926798997	2.8082462392	518.2196526	521.71473317	0.61235993507	736.95419817	21.270044327	-1.1929684877	23.939495087	19.153686523	42.326358847	-71.119413973	2	55474.30817	12.1
6672	2022-12-09	15:24:39.253	342.43378766	8218.410904	1670599479.254	0	899	2.7926798997	2.8082462392	518.24523645	521.74048957	0.61235993507	736.94285048	21.270044327	-1.1756571784	23.939495087	19.115733065	42.32636	-71.119411384	2	55475.169378	12.1
6673	2022-12-09	15:24:40.168	342.43379825	8218.411158	1670599480.169	0	899	2.7940812327	2.8083773941	518.25275716	521.4609357	0.56236648176	736.94883152	21.271773117	-1.1750643253	23.939495087	19.138957055	42.326360076	-71.119409924	2	55476.045631	12.1
6674	2022-12-09	15:24:41.038	342.43380831	8218.411399	1670599481.038	0	899	2.7941106525	2.8084070267	518.38998121	521.59902321	0.56236891773	736.9524237	21.272912979	-1.1720030987	23.939495087	19.155802784	42.326361482	-71.119408518	2	55476.88932	12.1
6675	2022-12-09	15:24:41.931	342.43381866	8218.411648	1670599481.932	0	899	2.7971319289	2.8125369599	518.38998121	521.84442526	0.60508974462	736.97142504	21.272912979	-1.1548318784	23.939495087	19.154773232	42.326361667	-71.119408333	2	55477.833333	12.1
6676	2022-12-09	15:24:42.875	342.43382957	8218.41191	1670599482.875	0	899	2.7971319289	2.8125369599	517.6251349	521.07448217	0.60508974462	736.96709841	21.272912979	-1.1596608715	23.939495087	19.153337971	42.326362941	-71.119407059	2	55478.76482	12.023517979
6677	2022-12-09	15:24:43.736	342.43383955	8218.412149	1670599483.737	0	899	2.7964555292	2.8125236689	517.6251349	521.22400858	0.63113878566	736.96541126	21.272912979	-1.1488709631	23.939495087	19.154527664	42.326363333	-71.119406667	2	55479.640496	12
6678	2022-12-09	15:24:44.608	342.43384964	8218.412391	1670599484.609	0	899	2.7964587451	2.812526911	519.03979233	522.64850337	0.63113908425	736.97374397	21.273037475	-1.1328962907	23.939495087	19.156172797	42.326364223	-71.119406667	2	55480.533605	12
6679	2022-12-09	15:24:45.529	342.4338603	8218.412647	1670599485.53	0	899	2.7967343652	2.811698608	519.0509505	522.41119774	0.58795140569	736.96603656	21.275598526	-1.133575336	23.939495087	19.153519397	42.326365	-71.119406667	2	55481.449515	12
6680	2022-12-09	15:24:46.417	342.43387058	8218.412894	1670599486.418	0	899	2.7967343652	2.811698608	518.61517178	521.97259785	0.58795140569	736.97259602	21.275598526	-1.13131173	23.939495087	19.152126426	42.326365512	-71.119406667	2	55482.307177	12
6681	2022-12-09	15:24:47.265	342.43388038	8218.413129	1670599487.265	0	899	2.7999108375	2.8146464421	518.61517178	521.91748859	0.57836175086	736.98449707	21.275598526	-1.1327453852	23.939495087	19.15656662	42.326366667	-71.119406667	2	55483.129202	12
6682	2022-12-09	15:24:48.104	342.43389009	8218.413362	1670599488.104	0	899	2.7999108375	2.8146464421	519.47958333	522.78740434	0.57836175086	736.95951146	21.275598526	-1.440425831	23.939495087	19.13184051	42.326366667	-71.119406667	2	55484.010173	12
6683	2022-12-09	15:24:48.950	342.4338999	8218.413597	1670599488.951	0	899	2.7969122042	2.8126465153	519.47958333	523.01564669	0.6179993731	736.97153579	21.275598526	-1.3748777039	23.939495087	19.135417976	42.326366667	-71.119406667	2	55484.871821	12
6684	2022-12-09	15:24:49.848	342.43391028	8218.413847	1670599489.848	0	899	2.796969829	2.8127045985	518.39302546	521.9217228	0.61800461125	736.97357299	21.277828937	-1.5219486612	23.939495087	19.150881597	42.326366667	-71.119406667	2	55485.760355	12
6685	2022-12-09	15:24:50.721	342.43392039	8218.414089	1670599490.722	0	899	2.7975431417	2.8124134881	518.39513873	521.72909382	0.58411366621	736.97486322	21.27831459	-1.4492647711	23.939495087	19.148889946	42.326366667	-71.119406667	2	55486.642566	12
6686	2022-12-09	15:24:51.572	342.43393023	8218.414326	1670599491.572	0	899	2.7975431417	2.8124134881	519.70489485	523.04727337	0.58411366621	736.97871854	21.27831459	-1.2546361772	23.939495087	19.144837714	42.326366667	-71.119406667	2	55487.49211	12
6687	2022-12-09	15:24:52.490	342.43394087	8218.414581	1670599492.491	0	899	2.8001715156	2.8156246631	519.70489485	523.17515536	0.60631406716	736.98165348	21.27831459	-1.149679439	23.939495087	19.133410043	42.326367301	-71.119406032	2	55488.380773	12
6688	2022-12-09	15:24:53.398	342.43395137	8218.414833	1670599493.398	0	899	2.8001715156	2.8156246631	519.24381246	522.71099416	0.60631406716	736.97734181	21.27831459	-1.1308913349	23.939495087	19.149309461	42.326368333	-71.119405	2	55489.267094	12
6689	2022-12-09	15:24:54.286	342.43396164	8218.415079	1670599494.286	0	899	2.8011435483	2.8165591543	519.24381246	522.70135978	0.6046404255	736.98634672	21.27831459	-1.1294900179	23.939495087	19.126676559	42.32636867	-71.119405	2	55490.202202	12
6690	2022-12-09	15:24:55.111	342.4339712	8218.415309	1670599495.112	0	899	2.8012056475	2.8166217366	518.3822295	521.83407139	0.60464594008	736.98463895	21.280714566	-1.1308374381	23.939495087	19.151419987	42.32637	-71.119405	2	55491	12
6691	2022-12-09	15:24:55.944	342.43398083	8218.41554	1670599495.944	0	899	2.8015235931	2.817555009	518.38440165	521.97379418	0.62857185764	736.98959088	21.28121376	-1.1786537589	23.939495087	19.150606219	42.32637	-71.119406438	2	55491.862725	12
6692	2022-12-09	15:24:56.805	342.43399081	8218.415779	1670599496.806	0	899	2.8015235931	2.817555009	518.85126369	522.44388887	0.62857185764	736.98132486	21.28121376	-1.3631930928	23.939495087	19.115625445	42.326371139	-71.119406667	2	55492.683318	12
6693	2022-12-09	15:24:57.668	342.4340008	8218.416019	1670599497.669	0	899	2.8029912869	2.8188783693	518.85126369	522.40963913	0.6226202831	736.98251484	21.28121376	-1.368701274	23.939495087	19.103148366	42.326371667	-71.119406667	2	55493.528056	12
6694	2022-12-09	15:24:58.503	342.43401045	8218.416251	1670599498.503	0	899	2.8029912869	2.8188783693	518.96296495	522.52210645	0.6226202831	736.99438638	21.28121376	-1.1327453852	23.939495087	19.117315292	42.326371667	-71.119407272	2	55494.363363	12
6695	2022-12-09	15:24:59.398	342.43402081	8218.416499	1670599499.398	0	899	2.8036119434	2.8189630897	518.96566862	522.40386421	0.60159868113	736.99027965	21.281834419	-1.227310952	23.939495087	19.134044369	42.326371667	-71.119408333	2	55495.272345	12
6696	2022-12-09	15:25:00.267	342.43403088	8218.416741	1670599500.268	0	899	2.8036614671	2.8190129968	518.67845811	522.11477604	0.60160305307	736.98217773	21.283746719	-1.4306060076	23.939495087	19.111192703	42.326371667	-71.119408333	2	55496.170172	12
6697	2022-12-09	15:25:01.125	342.43404081	8218.416979	1670599501.126	0	899	2.8028207569	2.8177718823	518.67845811	522.02605388	0.58616989443	736.97756817	21.283746719	-1.4911849049	23.939495087	19.10016507	42.326371667	-71.119408333	2	55496.99044	12
6698	2022-12-09	15:25:02.000	342.43405094	8218.417222	1670599502.001	0	899	2.8028207569	2.8177718823	518.80748041	522.1559089	0.58616989443	736.96276855	21.283746719	-1.2499364614	23.939495087	19.113353729	42.326371667	-71.119409778	2	55497.866733	12
6699	2022-12-09	15:25:02.828	342.43406051	8218.417452	1670599502.828	0	899	2.8041557751	2.8192365783	518.80748041	522.18337414	0.59094682661	736.96290679	21.283746719	-1.4674383749	23.939495087	19.124228496	42.326371667	-71.11941	2	55498.728992	12
6700	2022-12-09	15:25:03.686	342.43407044	8218.417691	1670599503.686	0	899	2.8041557751	2.8192365783	519.21838432	522.59695181	0.59094682661	736.9594476	21.283746719	-1.5146080082	23.939495087	19.125735567	42.32637071	-71.11941	2	55499.574163	12
6701	2022-12-09	15:25:04.588	342.43408088	8218.417941	1670599504.588	0	899	2.8042920363	2.819007706	519.21995746	522.51648373	0.57668575482	736.95098271	21.284107676	-1.4710925754	23.939495087	19.125575489	42.32637	-71.11941	2	55500.480547	12
6702	2022-12-09	15:25:05.489	342.43409131	8218.418191	1670599505.489	0	899	2.8043569948	2.8190731463	519.31238672	522.60953145	0.57669125059	736.94458008	21.286615372	-1.4696696997	23.939495087	19.150444031	42.32637	-71.11941	2	55501.407407	12
6703	2022-12-09	15:25:06.397	342.43410182	8218.418444	1670599506.397	0	899	2.8054406565	2.8221609109	519.31238672	523.05765948	0.65451041741	736.94135613	21.286615372	-1.2464116654	23.939495087	19.15225437	42.32637	-71.11941	2	55502.316633	12
6704	2022-12-09	15:25:07.355	342.43411291	8218.41871	1670599507.355	0	899	2.8054406565	2.8221609109	518.40953314	522.14829453	0.65451041741	736.93077764	21.286615372	-1.1262347698	23.939495087	19.154405594	42.32637044	-71.11941	2	55503.264115	12
6705	2022-12-09	15:25:08.252	342.43412329	8218.418959	1670599508.252	0	899	2.8080426462	2.823688811	518.40953314	521.90459581	0.61213403072	736.91863084	21.286615372	-1.2193236343	23.939495087	19.151983261	42.326371667	-71.119409776	2	55504.134454	12
6706	2022-12-09	15:25:09.157	342.43413376	8218.41921	1670599509.157	0	899	2.8080426462	2.823688811	518.49697572	521.99262792	0.61213403072	736.92726954	21.286615372	-1.2335952426	23.939495087	19.151325137	42.326371667	-71.1194082	2	55505.079882	12
6707	2022-12-09	15:25:10.076	342.43414441	8218.419466	1670599510.077	0	899	2.8071159697	2.8222898524	518.50826184	521.89947229	0.59395092464	736.93116528	21.289208557	-1.1707095429	23.939495087	19.151045768	42.326371667	-71.119406688	2	55505.987179	12
6708	2022-12-09	15:25:10.974	342.4341548	8218.419715	1670599510.975	0	899	2.8071207384	2.8222946576	518.7413487	522.13408601	0.59395133977	736.93087304	21.289392471	-1.1903276222	23.939495087	19.150682765	42.326373145	-71.119406667	2	55506.886774	12
6709	2022-12-09	15:25:11.907	342.4341656	8218.419974	1670599511.908	0	899	2.8079686	2.8228555493	518.7413487	522.06884521	0.582602722	736.93120974	21.289392471	-1.2084905414	23.939495087	19.150771097	42.326373333	-71.119405231	2	55507.861345	12
6710	2022-12-09	15:25:12.805	342.43417598	8218.420224	1670599512.805	0	899	2.8079686	2.8228555493	519.42228157	522.75414596	0.582602722	736.9232493	21.289392471	-1.1905539944	23.939495087	19.122343594	42.326374591	-71.119403743	2	55508.754438	12
6711	2022-12-09	15:25:13.681	342.43418613	8218.420467	1670599513.682	0	899	2.8101727664	2.8251982974	519.42228157	522.78255608	0.58753852421	736.92177839	21.289392471	-1.2812391046	23.939495087	19.112840198	42.326375	-71.119402361	2	55509.583643	12
6712	2022-12-09	15:25:14.566	342.43419638	8218.420713	1670599514.567	0	899	2.8101727664	2.8251982974	518.64201944	521.99724624	0.58753852421	736.92821336	21.289392471	-1.5087333918	23.939495087	19.122356415	42.326375	-71.119400902	2	55510.459034	12
6713	2022-12-09	15:25:15.447	342.43420656	8218.420958	1670599515.447	0	899	2.8094975582	2.8254869384	518.65274733	522.22439207	0.62516373844	736.91430907	21.291856715	-1.3849346954	23.939495087	19.12650769	42.326375619	-71.119399381	2	55511.371312	12
6714	2022-12-09	15:25:16.384	342.43421742	8218.421218	1670599516.385	0	899	2.8095040932	2.825493526	519.17673927	522.75199587	0.62516433672	736.91229208	21.292108536	-1.1371647822	23.939495087	19.155836143	42.326376667	-71.119397815	2	55512.310982	12
6715	2022-12-09	15:25:17.299	342.43422801	8218.421472	1670599517.3	0	899	2.8098081492	2.8262194229	519.17673927	522.84603748	0.64149291672	736.9179445	21.292108536	-1.179947257	23.939495087	19.155487061	42.326376667	-71.119396328	2	55513.203156	12
6716	2022-12-09	15:25:18.148	342.43423782	8218.421708	1670599518.148	0	899	2.8098081492	2.8262194229	518.70434376	522.37030329	0.64149291672	736.91285635	21.292108536	-1.4075170234	23.939495087	19.127269315	42.326376667	-71.119395	2	55514.041322	12
6717	2022-12-09	15:25:19.016	342.43424787	8218.421949	1670599519.016	0	899	2.8102725992	2.8253471881	518.70434376	522.07082231	0.58942575498	736.90726254	21.292108536	-1.1539047956	23.939495087	19.155845642	42.326376667	-71.119395	2	55514.938017	12
6718	2022-12-09	15:25:19.825	342.43425723	8218.422174	1670599519.825	0	899	2.8103217724	2.8253967341	518.66405448	522.03029594	0.58942999827	736.92200435	21.294002849	-1.1416920226	23.939495087	19.153144685	42.326377898	-71.119393769	2	55515.738659	12
6719	2022-12-09	15:25:20.697	342.43426734	8218.422416	1670599520.698	0	899	2.8120703468	2.8275661593	518.66789772	522.12609491	0.60542037463	736.9150233	21.294885635	-1.1334675203	23.939495087	19.152109803	42.326378333	-71.119392334	2	55516.599606	12
6720	2022-12-09	15:25:21.641	342.43427825	8218.422678	1670599521.641	0	899	2.8120703468	2.8275661593	518.75745705	522.21625137	0.60542037463	736.90772414	21.294885635	-1.1278623343	23.939495087	19.152605057	42.32637923	-71.119391667	2	55517.538076	12
6721	2022-12-09	15:25:22.559	342.43428889	8218.422933	1670599522.56	0	899	2.8108176044	2.8270541808	518.75745705	522.38341265	0.63447685177	736.88927657	21.294885635	-1.1951351371	23.939495087	19.152741426	42.32638	-71.119390877	2	55518.47363	12
[truncated: 479 more rows]
