# Supplementary material for: A simple method to measure methane emissions from indoor gas leaks
Source: PLoS One. 2023 Nov 30;18(11):e0295055. doi: 10.1371/journal.pone.0295055 (PMC10688665; doi:10.1371/journal.pone.0295055)
Supplement: S1 Data — (ZIP) [file pone.0295055.s011.zip › data and code/data/raw data/cavity ringdown spectrometer data/RCM control tests/R8_RCM_5.dat]

DATE	TIME	FRAC_DAYS_SINCE_JAN1	FRAC_HRS_SINCE_JAN1	EPOCH_TIME	ALARM_STATUS	INST_STATUS	CH4	CH4_dry	CO2	CO2_dry	H2O	CavityPressure	CavityTemp	Battery_Current	Battery_Temperature	Battery_Voltage	GPS_ABS_LAT	GPS_ABS_LONG	GPS_FIT	GPS_TIME	GPS_ALTITUDE
72474	2022-12-08	18:54:22.546	341.57942762	8197.906263	1670525662.546	0	899	2.0332804487	2.0483614177	459.21702429	463.3398511	0.81335120506	733.6932466	24.424036026	-1.2500441927	22.694358826	19.101294814	42.326426229	-71.119538771	2	68060.262668	51.5
72475	2022-12-08	18:54:23.392	341.57943742	8197.906498	1670525663.393	0	899	2.0332804487	2.0483614177	460.0562627	464.18662415	0.81335120506	733.66999099	24.424036026	-1.4908292294	22.694358826	19.105430603	42.32642478	-71.11954	2	68061.13215	51.5
72476	2022-12-08	18:54:24.290	341.57944781	8197.906747	1670525664.291	0	899	2.0328562317	2.0478427279	460.0562627	464.16156805	0.80846079451	733.6723847	24.424036026	-1.2030686543	22.694358826	19.129813693	42.326423302	-71.119540032	2	68062.018908	51.5
72477	2022-12-08	18:54:25.186	341.57945817	8197.906996	1670525665.186	0	899	2.0328441174	2.0478304867	458.8666653	462.961345	0.80845878115	733.66715064	24.423385254	-1.1759158712	22.694358826	19.137402793	42.326421735	-71.119541598	2	68062.959034	51.5
72478	2022-12-08	18:54:26.095	341.5794687	8197.907249	1670525666.096	0	899	2.0350525695	2.0503162567	458.86588451	463.03191366	0.82242074629	733.66559848	24.423181534	-1.1555324793	22.694358826	19.140001297	42.326420278	-71.119541667	2	68063.833493	51.5
72479	2022-12-08	18:54:26.990	341.57947905	8197.907497	1670525666.99	0	899	2.0350525695	2.0503162567	459.24089856	463.41033245	0.82242074629	733.66670156	24.423181534	-1.140948294	22.694358826	19.141761603	42.326418869	-71.119541667	2	68064.678605	51.5
72480	2022-12-08	18:54:27.903	341.57948962	8197.907751	1670525667.903	0	899	2.0343428761	2.0494811788	459.24089856	463.37747398	0.81599727235	733.67357671	24.423181534	-1.1513717664	22.694358826	19.140731812	42.326417332	-71.119542668	2	68065.60084	51.5
72481	2022-12-08	18:54:28.825	341.57950029	8197.908007	1670525668.825	0	899	2.0343428761	2.0494811788	459.04803592	463.18287415	0.81599727235	733.68230474	24.423181534	-1.2022170855	22.694358826	19.138268553	42.326415747	-71.119543333	2	68066.551935	51.5
72482	2022-12-08	18:54:29.736	341.57951083	8197.90826	1670525669.736	0	899	2.0360537945	2.0509516941	459.04566475	463.1112939	0.80246309234	733.672759	24.422563098	-1.2369474788	22.694358826	19.139168922	42.326415	-71.119544144	2	68067.48657	51.5
72483	2022-12-08	18:54:30.635	341.57952125	8197.90851	1670525670.636	0	899	2.0360459794	2.0509437977	459.59140742	463.66186346	0.80246180516	733.68221824	24.422143936	-1.146887585	22.694358826	19.143447194	42.326414327	-71.119545	2	68068.403808	51.5
72484	2022-12-08	18:54:31.520	341.57953149	8197.908756	1670525671.521	0	899	2.0361713767	2.0517472421	459.59140742	463.84715639	0.83865585223	733.69357239	24.422143936	-1.178535272	22.694358826	19.143986734	42.326412871	-71.119545463	2	68069.277512	51.5
72485	2022-12-08	18:54:32.453	341.57954228	8197.909015	1670525672.453	0	899	2.0361713767	2.0517472421	460.38369471	464.64678014	0.83865585223	733.6899697	24.422143936	-1.1634659443	22.694358826	19.143464663	42.326411667	-71.119546667	2	68070.169378	51.5
72486	2022-12-08	18:54:33.311	341.57955221	8197.909253	1670525673.311	0	899	2.035291221	2.0501453992	460.38369471	464.4507154	0.80042274935	733.68347006	24.422143936	-1.1360006332	22.694358826	19.14226964	42.326411667	-71.119546667	2	68070.990431	51.5
72487	2022-12-08	18:54:34.167	341.57956213	8197.909491	1670525674.168	0	899	2.0352845538	2.0501386629	459.17797743	463.23434124	0.80042165363	733.69109542	24.421786214	-1.1493560297	22.694358826	19.142555818	42.326410184	-71.11954815	2	68071.889706	51.5
72488	2022-12-08	18:54:35.046	341.57957229	8197.909735	1670525675.046	0	899	2.0369141577	2.0525093949	459.17583813	463.43148066	0.83938709288	733.7077762	24.421228409	-1.1701813936	22.694358826	19.140361786	42.32641	-71.119549584	2	68072.750485	51.5
72489	2022-12-08	18:54:35.898	341.57958216	8197.909972	1670525675.899	0	899	2.0369141577	2.0525093949	459.53771223	463.79670861	0.83938709288	733.69601137	24.421228409	-1.2906708836	22.694358826	19.139460052	42.32640902	-71.11955	2	68073.587771	51.5
72490	2022-12-08	18:54:36.796	341.57959256	8197.910221	1670525676.797	0	899	2.0395400885	2.0547869114	459.53771223	463.6960401	0.81972469687	733.69879393	24.421228409	-1.4290753177	22.694358826	19.107617865	42.326407519	-71.119550815	2	68074.488798	51.5
72491	2022-12-08	18:54:37.648	341.57960241	8197.910458	1670525677.648	0	899	2.0395400885	2.0547869114	459.3572321	463.51392682	0.81972469687	733.70898438	24.421228409	-1.188085556	22.694358826	19.101108551	42.326406667	-71.119551024	2	68075.385635	51.5
72492	2022-12-08	18:54:38.565	341.57961302	8197.910713	1670525678.565	0	899	2.0392348251	2.0537630141	459.3572321	463.31831008	0.78147773017	733.6877308	24.421228409	-1.2041249528	22.694358826	19.109536809	42.326406667	-71.11955	2	68076.350485	51.5
72493	2022-12-08	18:54:39.489	341.57962372	8197.910969	1670525679.489	0	899	2.0392348251	2.0537630141	459.40940538	463.37093325	0.78147773017	733.67623881	24.421228409	-1.2662129402	22.694358826	19.142162323	42.326406234	-71.11955	2	68077.25941	51.5
72494	2022-12-08	18:54:40.415	341.57963444	8197.911227	1670525680.416	0	899	2.0402833625	2.0555730628	459.40589936	463.57322246	0.8217155573	733.66609283	24.4203147	-1.5489935512	22.694358826	19.123271652	42.326405	-71.119550327	2	68078.196252	51.5
72495	2022-12-08	18:54:41.331	341.57964503	8197.911481	1670525681.331	0	899	2.040281618	2.0555712997	459.66312785	463.83278279	0.82171526369	733.67650923	24.420221329	-1.4631590843	22.694358826	19.137121201	42.326405	-71.119551667	2	68079	51.5
72496	2022-12-08	18:54:42.173	341.57965478	8197.911715	1670525682.173	0	899	2.0434394138	2.0589212072	459.66312785	463.87872177	0.8306861991	733.6746709	24.420221329	-1.4600115107	22.694358826	19.13468318	42.326405	-71.119551667	2	68079.928994	51.5
72497	2022-12-08	18:54:43.059	341.57966505	8197.911961	1670525683.06	0	899	2.0434394138	2.0589212072	458.91935211	463.12812482	0.8306861991	733.67323232	24.420221329	-1.2358049288	22.694358826	19.141110502	42.326405	-71.11955305	2	68080.829939	51.5
72498	2022-12-08	18:54:43.934	341.57967516	8197.912204	1670525683.934	0	899	2.0472150338	2.0625609372	458.91935211	463.08341881	0.82194190889	733.67089116	24.420221329	-1.1446132155	22.694358826	19.142675059	42.326403838	-71.119553333	2	68081.697239	51.5
72499	2022-12-08	18:54:44.811	341.57968531	8197.912448	1670525684.811	0	899	2.0472010302	2.0625467844	460.10571437	464.28053365	0.82193955938	733.66744369	24.419474355	-1.1390511887	22.694358826	19.13395168	42.326403333	-71.119553333	2	68082.579858	51.5
72500	2022-12-08	18:54:45.667	341.57969522	8197.912685	1670525685.667	0	899	2.0463009092	2.0621621544	460.1047148	464.42189252	0.84970841846	733.66270032	24.419214249	-1.1439557162	22.694358826	19.134571568	42.326402605	-71.119554061	2	68083.436884	51.5
72501	2022-12-08	18:54:46.539	341.57970532	8197.912928	1670525686.54	0	899	2.0463009092	2.0621621544	459.37492305	463.68525311	0.84970841846	733.65307779	24.419214249	-1.1652984619	22.694358826	19.140001297	42.326401667	-71.119554518	2	68084.288995	51.5
72502	2022-12-08	18:54:47.431	341.57971565	8197.913176	1670525687.432	0	899	2.0444923067	2.0593863144	459.37492305	463.42559004	0.79896767235	733.64984697	24.419214249	-1.1645869782	22.694358826	19.140929216	42.326401667	-71.119553333	2	68085.149149	51.5
72503	2022-12-08	18:54:48.321	341.57972594	8197.913423	1670525688.321	0	899	2.0444923067	2.0593863144	459.85917685	463.91411389	0.79896767235	733.65155595	24.419214249	-1.1526436632	22.694358826	19.141687393	42.326401602	-71.119553333	2	68086.039078	51.5
72504	2022-12-08	18:54:49.236	341.57973653	8197.913677	1670525689.236	0	899	2.0492081114	2.0645190621	459.85917685	464.01819727	0.81929200628	733.65538944	24.419214249	-1.2401704788	22.694358826	19.138921738	42.326400073	-71.119553333	2	68086.955912	51.5
72505	2022-12-08	18:54:50.174	341.57974738	8197.913937	1670525690.174	0	899	2.0491932066	2.0645039992	458.8986371	463.04895755	0.81928951609	733.65786359	24.418419983	-1.573419128	22.694358826	19.139545567	42.326398435	-71.119551768	2	68087.939076	51.5
72506	2022-12-08	18:54:51.091	341.579758	8197.914192	1670525691.091	0	899	2.0513900968	2.0665063761	458.89817231	462.99128545	0.80809721723	733.66701644	24.418298721	-1.3501610559	22.694358826	19.140271067	42.326398333	-71.119551667	2	68088.860721	51.5
72507	2022-12-08	18:54:51.980	341.5797683	8197.914439	1670525691.981	0	899	2.0513900968	2.0665063761	460.19798278	464.3026895	0.80809721723	733.66133977	24.418298721	-1.1318722411	22.694358826	19.14002517	42.326398333	-71.119550393	2	68089.763988	51.5
72508	2022-12-08	18:54:52.861	341.5797785	8197.914684	1670525692.862	0	899	2.0535304657	2.0681982278	460.19798278	464.17655893	0.78347861732	733.663246	24.418298721	-1.1505848896	22.694358826	19.141908949	42.326397314	-71.11955	2	68090.611687	51.5
72509	2022-12-08	18:54:53.747	341.57978875	8197.91493	1670525693.748	0	899	2.0535304657	2.0681982278	460.08705391	464.06467104	0.78347861732	733.69720459	24.418298721	-1.1311177015	22.694358826	19.144683838	42.326396667	-71.11955	2	68091.446748	51.5
72510	2022-12-08	18:54:54.648	341.57979917	8197.91518	1670525694.648	0	899	2.0556055889	2.0706551018	460.08687994	464.16405121	0.80291603454	733.68647857	24.41825345	-1.1418968676	22.694358826	19.143329241	42.326396667	-71.11955	2	68092.334402	51.5
72511	2022-12-08	18:54:55.559	341.57980972	8197.915433	1670525695.56	0	899	2.055590356	2.0706397105	459.92459113	464.0003115	0.80291354817	733.66507221	24.417444229	-1.2656308941	22.694358826	19.127548281	42.326396667	-71.11955	2	68093.303891	51.5
72512	2022-12-08	18:54:56.440	341.57981991	8197.915678	1670525696.44	0	899	2.0568065759	2.0723617367	459.92459113	464.13501725	0.82920973864	733.6684736	24.417444229	-1.1311715573	22.694358826	19.143366024	42.326396324	-71.11955	2	68094.205467	51.5
72513	2022-12-08	18:54:57.344	341.57983037	8197.915929	1670525697.344	0	899	2.0568065759	2.0723617367	459.66053881	463.86854764	0.82920973864	733.66475733	24.417444229	-1.1294900179	22.694358826	19.143241882	42.326394891	-71.11955	2	68095.065171	51.5
72514	2022-12-08	18:54:58.255	341.57984091	8197.916182	1670525698.255	0	899	2.0654039852	2.080687384	459.66053881	463.77767972	0.81146270803	733.67295625	24.417444229	-1.1450335901	22.694358826	19.139352622	42.326393333	-71.11955	2	68096.036072	51.5
72515	2022-12-08	18:54:59.148	341.57985125	8197.91643	1670525699.148	0	899	2.0654039852	2.080687384	459.8415552	463.96031746	0.81146270803	733.66507099	24.417444229	-1.2011067867	22.694358826	19.128477097	42.326393333	-71.11955	2	68096.930862	51.5
72516	2022-12-08	18:55:00.055	341.57986175	8197.916682	1670525700.055	0	899	2.0633980761	2.0783286008	459.83836958	463.86578074	0.79362677506	733.67243887	24.416614798	-1.1396655942	22.694358826	19.140440492	42.326393333	-71.11955	2	68097.838839	51.5
72517	2022-12-08	18:55:00.944	341.57987205	8197.916929	1670525700.945	0	899	2.0633929893	2.0783234618	459.87556494	463.90329768	0.7936259575	733.67351608	24.416345596	-1.1443006195	22.694358826	19.141966573	42.326393333	-71.11955	2	68098.718935	51.5
72518	2022-12-08	18:55:01.913	341.57988325	8197.917198	1670525701.913	0	899	2.0636187158	2.0792472769	459.87556494	464.09145426	0.83036360978	733.66568377	24.416345596	-1.2027452679	22.694358826	19.134985336	42.326392175	-71.119548842	2	68099.694812	51.5
72519	2022-12-08	18:55:02.823	341.5798938	8197.917451	1670525702.824	0	899	2.0636187158	2.0792472769	459.85668638	464.07240264	0.83036360978	733.67303143	24.416345596	-1.1617520984	22.694358826	19.137427551	42.326391667	-71.119549308	2	68100.584689	51.5
72520	2022-12-08	18:55:03.729	341.57990427	8197.917703	1670525703.729	0	899	2.0614710162	2.076875831	459.85668638	464.01629006	0.8194102723	733.66567165	24.416345596	-1.1322387141	22.694358826	19.141377481	42.326391667	-71.11955	2	68101.479145	51.5
72521	2022-12-08	18:55:04.621	341.57991461	8197.917951	1670525704.622	0	899	2.0614710162	2.076875831	459.7628533	463.92160822	0.8194102723	733.66285109	24.416345596	-1.1343729496	22.694358826	19.144683838	42.326391667	-71.119550647	2	68102.387984	51.5
72522	2022-12-08	18:55:05.565	341.57992552	8197.918213	1670525705.565	0	899	2.0611276741	2.0764657857	459.75922038	463.9005979	0.81602331418	733.66740933	24.415399551	-1.1647378688	22.694358826	19.135708954	42.326391105	-71.119551667	2	68103.337278	51.5
72523	2022-12-08	18:55:06.480	341.57993611	8197.918467	1670525706.48	0	899	2.0611276741	2.0764657857	459.47948876	463.61834653	0.81602331418	733.67496152	24.415399551	-1.1351383001	22.694358826	19.143560157	42.32639	-71.119551667	2	68104.243243	51.5
72524	2022-12-08	18:55:07.400	341.57994676	8197.918722	1670525707.4	0	899	2.070730818	2.0856334637	459.47948876	463.48198587	0.78937041504	733.67040167	24.415399551	-1.1294900179	22.694358826	19.138561249	42.32639	-71.119551936	2	68105.161736	51.5
72525	2022-12-08	18:55:08.323	341.57995745	8197.918979	1670525708.324	0	899	2.070730818	2.0856334637	460.54042869	464.55216758	0.78937041504	733.68411235	24.415399551	-1.1836014354	22.694358826	19.139561912	42.326389875	-71.119553333	2	68106.07528	51.5
72526	2022-12-08	18:55:09.242	341.57996808	8197.919234	1670525709.242	0	899	2.0718353884	2.0870744604	460.54032763	464.64057908	0.80663308788	733.68071944	24.415373278	-1.1343729496	22.694358826	19.144970925	42.326388333	-71.119553333	2	68107.009018	51.5
72527	2022-12-08	18:55:10.142	341.57997851	8197.919484	1670525710.143	0	899	2.0718208326	2.0870597525	459.8065194	463.90022553	0.80663071978	733.67036367	24.414606094	-1.1343729496	22.694358826	19.142883301	42.326388333	-71.119553333	2	68107.911824	51.5
72528	2022-12-08	18:55:11.035	341.57998883	8197.919732	1670525711.035	0	899	2.0711756126	2.0867626321	459.8065194	463.99519073	0.82517390054	733.67495586	24.414606094	-1.1331980852	22.694358826	19.136124453	42.326386992	-71.119553333	2	68108.804805	51.5
72529	2022-12-08	18:55:11.851	341.57999828	8197.919959	1670525711.851	0	899	2.0711756126	2.0867626321	459.81143733	464.00015346	0.82517390054	733.67175293	24.414606094	-1.1327453852	22.694358826	19.133520126	42.326385719	-71.119554281	2	68109.568681	51.5
72530	2022-12-08	18:55:12.753	341.58000873	8197.920209	1670525712.754	0	899	2.0723823983	2.087107244	459.81143733	463.76580903	0.7794018637	733.66769187	24.414606094	-1.1509298276	22.694358826	19.131802237	42.32638429	-71.119555	2	68110.426036	51.5
72531	2022-12-08	18:55:13.655	341.58001917	8197.92046	1670525713.656	0	899	2.0723823983	2.087107244	459.55797977	463.51017173	0.7794018637	733.66674198	24.414606094	-1.1268491484	22.694358826	19.134499379	42.326383333	-71.119555	2	68111.325866	51.5
72532	2022-12-08	18:55:14.536	341.58002935	8197.920704	1670525714.536	0	899	2.0776856623	2.0939910288	459.55601865	463.9219149	0.8602232996	733.65945131	24.414095178	-1.1287139038	22.694358826	19.143996283	42.326382986	-71.119555	2	68112.208413	51.5
72533	2022-12-08	18:55:15.381	341.58003914	8197.920939	1670525715.382	0	899	2.0776768026	2.0939820703	460.40799263	464.78197499	0.86022176678	733.64927017	24.413629532	-1.1294900179	22.694358826	19.144683838	42.326381636	-71.119554969	2	68113.01833	51.5
72534	2022-12-08	18:55:16.323	341.58005005	8197.921201	1670525716.324	0	899	2.0763922585	2.0921674911	460.40799263	464.64218646	0.83298038491	733.63252066	24.413629532	-1.1969568193	22.694358826	19.137600097	42.326380037	-71.119553371	2	68113.977597	51.5
72535	2022-12-08	18:55:17.217	341.58006039	8197.921449	1670525717.218	0	899	2.0763922585	2.0921674911	459.69756462	463.92522492	0.83298038491	733.64332106	24.413629532	-1.2255215645	22.694358826	19.129558563	42.326378522	-71.119553333	2	68114.88708	51.5
72536	2022-12-08	18:55:18.081	341.58007038	8197.921689	1670525718.081	0	899	2.0789822101	2.0939016761	459.69756462	463.69055277	0.78714085063	733.64116825	24.413629532	-1.1937662229	22.694358826	19.142269968	42.326377037	-71.119553333	2	68115.777663	51.5
72537	2022-12-08	18:55:18.999	341.58008101	8197.921944	1670525718.999	0	899	2.0789822101	2.0939016761	459.78251364	463.77623967	0.78714085063	733.64837646	24.413629532	-1.1327453852	22.694358826	19.144323349	42.326375415	-71.119553333	2	68116.751068	51.5
72538	2022-12-08	18:55:19.878	341.58009119	8197.922189	1670525719.879	0	899	2.079233915	2.0949008202	459.78130986	463.97491004	0.82618100202	733.64481096	24.41331607	-1.135785091	22.694358826	19.141408983	42.326375	-71.119553333	2	68117.647648	51.5
72539	2022-12-08	18:55:20.739	341.58010115	8197.922428	1670525720.739	0	899	2.0792207078	2.0948874716	459.92060986	464.11546934	0.82617880911	733.64389301	24.412622452	-1.1362378131	22.694358826	19.138430084	42.326374202	-71.119554131	2	68118.478794	51.5
72540	2022-12-08	18:55:21.638	341.58011155	8197.922677	1670525721.638	0	899	2.0793135251	2.0949039893	459.92060986	464.09482108	0.82214870447	733.63726483	24.412622452	-1.1438047973	22.694358826	19.140232869	42.326373333	-71.119555	2	68119.363828	51.5
72541	2022-12-08	18:55:22.476	341.58012125	8197.92291	1670525722.476	0	899	2.0793135251	2.0949039893	460.53248833	464.71225292	0.82214870447	733.63425147	24.412622452	-1.1636707783	22.694358826	19.140001297	42.326372932	-71.119555402	2	68120.240951	51.5
72542	2022-12-08	18:55:23.309	341.58013089	8197.923141	1670525723.309	0	899	2.0804301089	2.0961993127	460.53248833	464.75797582	0.83106051009	733.6377426	24.412622452	-1.1639618281	22.694358826	19.139336024	42.326371667	-71.119556667	2	68121.097633	51.5
72543	2022-12-08	18:55:24.119	341.58014028	8197.923367	1670525724.12	0	899	2.0804301089	2.0961993127	460.21460027	464.43717106	0.83106051009	733.64169534	24.412622452	-1.1425112486	22.694358826	19.142162323	42.326371667	-71.119556667	2	68121.897436	51.5
72544	2022-12-08	18:55:24.983	341.58015027	8197.923606	1670525724.983	0	899	2.0811833332	2.0962658016	460.21243284	464.24935299	0.79484332251	733.64173212	24.412058584	-1.1434813912	22.694358826	19.142805769	42.3263704	-71.119557933	2	68122.75976	51.5
72545	2022-12-08	18:55:25.845	341.58016025	8197.923846	1670525725.846	0	899	2.0811760493	2.0962584427	459.96264352	463.9973666	0.79484216008	733.64908504	24.411676407	-1.1414656994	22.694358826	19.143389898	42.32637	-71.119558333	2	68123.624248	51.5
72546	2022-12-08	18:55:26.720	341.58017038	8197.924089	1670525726.721	0	899	2.0837737862	2.099085812	459.96264352	464.05377601	0.80585686873	733.64749287	24.411676407	-1.3977079976	22.694358826	19.118151014	42.32637	-71.119558333	2	68124.485437	51.5
72547	2022-12-08	18:55:27.585	341.58018039	8197.924329	1670525727.586	0	899	2.0837737862	2.099085812	460.41014344	464.50525621	0.80585686873	733.64757775	24.411676407	-1.4639351842	22.694358826	19.094216631	42.32637	-71.119558333	2	68125.320574	51.5
72548	2022-12-08	18:55:28.469	341.58019061	8197.924575	1670525728.469	0	899	2.0885431151	2.1038381145	460.41014344	464.49134029	0.80314248336	733.64649893	24.411676407	-1.4784331653	22.694358826	19.083294218	42.32637	-71.119558333	2	68126.184829	51.5
72549	2022-12-08	18:55:29.322	341.58020049	8197.924812	1670525729.322	0	899	2.0885346496	2.1038295609	460.52506645	464.60727504	0.80314112306	733.6528579	24.411233801	-1.3826171539	22.694358826	19.129086185	42.32636985	-71.119558484	2	68127.09018	51.5
72550	2022-12-08	18:55:30.266	341.58021141	8197.925074	1670525730.266	0	899	2.0941843095	2.1103511676	460.52324739	464.8268772	0.84630392226	733.64210925	24.41076088	-1.1278623343	22.694358826	19.13820076	42.326368333	-71.11956	2	68128.036036	51.5
72551	2022-12-08	18:55:31.147	341.58022161	8197.925319	1670525731.147	0	899	2.0941843095	2.1103511676	460.3103122	464.61195212	0.84630392226	733.63577897	24.41076088	-1.2380685214	22.694358826	19.125036568	42.326368333	-71.11956	2	68128.917918	51.5
72552	2022-12-08	18:55:31.990	341.58023138	8197.925553	1670525731.991	0	899	2.0893943673	2.1049454311	460.3103122	464.45734888	0.8161588908	733.65977266	24.41076088	-1.4614020989	22.694358826	19.096205895	42.326367061	-71.119561273	2	68129.763527	51.423647295
72553	2022-12-08	18:55:32.868	341.58024153	8197.925797	1670525732.868	0	899	2.0893943673	2.1049454311	460.40182713	464.54968829	0.8161588908	733.66000629	24.41076088	-1.323180835	22.694358826	19.119623108	42.326366667	-71.119561667	2	68130.604147	51.4
72554	2022-12-08	18:55:33.727	341.58025148	8197.926036	1670525733.728	0	899	2.0906477139	2.1061040105	460.40182713	464.52189715	0.8107390352	733.65571281	24.41076088	-1.2101073628	22.694358826	19.13889309	42.326365921	-71.119562413	2	68131.447609	51.4
72555	2022-12-08	18:55:34.663	341.5802623	8197.926295	1670525734.663	0	899	2.0906364771	2.1060926557	460.39571566	464.51572165	0.81073721435	733.63754091	24.410173972	-1.1408944335	22.694358826	19.141768891	42.326364345	-71.119563988	2	68132.392786	51.4
72556	2022-12-08	18:55:35.556	341.58027265	8197.926544	1670525735.557	0	899	2.099925298	2.1153688016	460.39409991	464.49247018	0.80652009468	733.64069493	24.409753799	-1.1438694829	22.694358826	19.14298991	42.326362853	-71.11956548	2	68133.288288	51.4
72557	2022-12-08	18:55:36.453	341.58028303	8197.926793	1670525736.454	0	899	2.099925298	2.1153688016	459.60559625	463.69694736	0.80652009468	733.65936279	24.409753799	-1.1718090773	22.694358826	19.139640808	42.326361374	-71.119566959	2	68134.175472	51.4
72558	2022-12-08	18:55:37.368	341.58029362	8197.927047	1670525737.369	0	899	2.0982719282	2.1142300507	459.60559625	463.83683533	0.8338443835	733.65690724	24.409753799	-1.1733827488	22.694358826	19.136507527	42.326359928	-71.119568405	2	68135.043067	51.4
72559	2022-12-08	18:55:38.272	341.58030407	8197.927298	1670525738.272	0	899	2.0982719282	2.1142300507	460.89578791	465.13890479	0.8338443835	733.66516032	24.409753799	-1.2223094394	22.694358826	19.136134975	42.326358347	-71.119569986	2	68135.991597	51.4
72560	2022-12-08	18:55:39.154	341.58031428	8197.927543	1670525739.154	0	899	2.1037528467	2.1194073027	460.89578791	465.04717606	0.81597904996	733.65334618	24.409753799	-1.1376283169	22.694358826	19.14396286	42.326356897	-71.119571437	2	68136.861933	51.4
72561	2022-12-08	18:55:40.039	341.58032454	8197.927789	1670525740.04	0	899	2.1037402311	2.1193945537	460.73205109	464.88195394	0.81597700532	733.66018171	24.409098985	-1.1259867956	22.694358826	19.143676379	42.326355402	-71.119572932	2	68137.758901	51.4
72562	2022-12-08	18:55:40.977	341.58033539	8197.928049	1670525740.978	0	899	2.1014093378	2.1163604933	460.73140013	464.69901622	0.78044188256	733.65021439	24.408929825	-1.1527837768	22.694358826	19.137761754	42.326353865	-71.119575604	2	68138.681244	51.4
72563	2022-12-08	18:55:41.881	341.58034584	8197.9283	1670525741.881	0	899	2.1014093378	2.1163604933	460.1090879	464.07134491	0.78044188256	733.64916911	24.408929825	-1.2252197479	22.694358826	19.13183758	42.326352374	-71.119577626	2	68139.575576	51.4
72564	2022-12-08	18:55:42.792	341.58035639	8197.928553	1670525742.792	0	899	2.1055481761	2.1219263622	460.1090879	464.44159595	0.85268956397	733.64926895	24.408929825	-1.2317303632	22.694358826	19.13901372	42.326350866	-71.119579134	2	68140.480276	51.4
72565	2022-12-08	18:55:43.661	341.58036646	8197.928795	1670525743.662	0	899	2.1055481761	2.1219263622	461.41477518	465.75957792	0.85268956397	733.64091724	24.408929825	-1.1645977268	22.694358826	19.143211365	42.326349418	-71.119580582	2	68141.348932	51.4
72566	2022-12-08	18:55:44.543	341.58037667	8197.92904	1670525744.544	0	899	2.106856345	2.1225547396	461.41461707	465.57621292	0.81705594937	733.63854051	24.408888798	-1.1420153814	22.694358826	19.142112277	42.326347512	-71.119581667	2	68142.246436	51.4
72567	2022-12-08	18:55:45.457	341.58038723	8197.929294	1670525745.457	0	899	2.1068400609	2.1225382831	459.92728974	464.07545756	0.81705331058	733.65074431	24.408044815	-1.2549379677	22.694358826	19.124398137	42.326344711	-71.119581955	2	68143.173173	51.4
72568	2022-12-08	18:55:46.361	341.58039771	8197.929545	1670525746.362	0	899	2.1045656205	2.1201682802	459.92728974	464.0546292	0.81298729434	733.64886919	24.408044815	-1.4729249477	22.694358826	19.083824158	42.326343199	-71.119583467	2	68144.080366	51.4
72569	2022-12-08	18:55:47.270	341.58040823	8197.929797	1670525747.271	0	899	2.1045656205	2.1201682802	460.51000708	464.64257579	0.81298729434	733.63697583	24.408044815	-1.30260342	22.694358826	19.137705266	42.326341667	-71.119585008	2	68145.004931	51.4
72570	2022-12-08	18:55:48.130	341.58041817	8197.930036	1670525748.13	0	899	2.1044157483	2.1210169668	460.51000708	464.90780673	0.86467176736	733.62947699	24.408044815	-1.4673844623	22.694358826	19.135449378	42.326341667	-71.11958642	2	68145.852071	51.4
72571	2022-12-08	18:55:48.971	341.58042792	8197.93027	1670525748.972	0	899	2.1044157483	2.1210169668	460.28962211	464.68531712	0.86467176736	733.62646484	24.408044815	-1.3394573927	22.694358826	19.098588943	42.326340511	-71.119587822	2	68146.693387	51.4
72572	2022-12-08	18:55:49.844	341.58043801	8197.930512	1670525749.844	0	899	2.1083901448	2.1242314712	460.28750327	464.47373866	0.823844334	733.63864237	24.40749368	-1.5746156451	22.694358826	19.09039846	42.326339055	-71.119590224	2	68147.567134	51.4
72573	2022-12-08	18:55:50.710	341.58044804	8197.930753	1670525750.711	0	899	2.1083848767	2.1242261469	460.90091853	465.09272841	0.82384347386	733.63867875	24.40722084	-1.5199652721	22.694358826	19.08842856	42.326337629	-71.119593074	2	68148.42233	51.4
72574	2022-12-08	18:55:51.572	341.58045802	8197.930992	1670525751.573	0	899	2.1119443767	2.1278794742	460.90091853	465.11047753	0.8273002515	733.6431137	24.40722084	-1.2856154497	22.694358826	19.094112396	42.326336667	-71.11959592	2	68149.276112	51.4
72575	2022-12-08	18:55:52.483	341.58046855	8197.931245	1670525752.483	0	899	2.1119443767	2.1278794742	461.07854048	465.28972177	0.8273002515	733.64592819	24.40722084	-1.4700361688	22.694358826	19.097346072	42.326336321	-71.119598679	2	68150.207101	51.4
72576	2022-12-08	18:55:53.395	341.58047912	8197.931499	1670525753.396	0	899	2.115123539	2.1309202899	461.07854048	465.24681925	0.81894742404	733.65292662	24.40722084	-1.460378009	22.694358826	19.099416038	42.326335	-71.119600348	2	68151.104306	51.4
72577	2022-12-08	18:55:54.285	341.58048941	8197.931746	1670525754.285	0	899	2.1151136893	2.1309103358	460.36859474	464.53044723	0.81894583052	733.65071439	24.406712349	-1.3004368173	22.694358826	19.106794711	42.326335	-71.119603183	2	68151.955024	51.4
72578	2022-12-08	18:55:55.151	341.58049944	8197.931987	1670525755.152	0	899	2.113239486	2.1297942393	460.36656023	464.73232895	0.85869813237	733.64397385	24.406183243	-1.1663655753	22.694358826	19.12862587	42.326330896	-71.119615646	2	68152.820821	51.317917918
72579	2022-12-08	18:55:56.058	341.58050993	8197.932238	1670525756.058	0	899	2.113239486	2.1297942393	460.36666179	464.73243148	0.85869813237	733.66607666	24.406183243	-1.3085319996	22.694358826	19.126317978	42.326327572	-71.11962319	2	68153.728457	51.227154309
72580	2022-12-08	18:55:56.993	341.58052075	8197.932498	1670525756.993	0	899	2.118098044	2.1344000278	460.36666179	464.65578741	0.84376225562	733.65514086	24.406183243	-1.445750737	22.694358826	19.10586443	42.326324451	-71.119631647	2	68154.664665	51.2
72581	2022-12-08	18:55:57.884	341.58053108	8197.932746	1670525757.885	0	899	2.118098044	2.1344000278	460.27177706	464.56001867	0.84376225562	733.65307658	24.406183243	-1.2641541295	22.694358826	19.127596003	42.326323333	-71.119636831	2	68155.54931	51.145069034
72582	2022-12-08	18:55:58.734	341.58054091	8197.932982	1670525758.735	0	899	2.1173756867	2.133104298	460.27177706	464.41037252	0.81458000076	733.64237481	24.406183243	-1.1774788511	22.694358826	19.139110338	42.326324022	-71.119638333	2	68156.413249	51.1
72583	2022-12-08	18:55:59.615	341.5805511	8197.933226	1670525759.615	0	899	2.117366481	2.1330949951	460.84495092	464.98869255	0.81457852094	733.64609836	24.405708502	-1.170353835	22.694358826	19.14063604	42.326325	-71.119638333	2	68157.312621	51.068737864
72584	2022-12-08	18:56:00.519	341.58056156	8197.933478	1670525760.519	0	899	2.1174039471	2.1329744326	460.84360668	464.94556641	0.80643981342	733.65263114	24.405359268	-1.1424142659	22.694358826	19.142543793	42.326325	-71.119638333	2	68158.206099	51
72585	2022-12-08	18:56:01.426	341.58057206	8197.933729	1670525761.426	0	899	2.1174039471	2.1329744326	460.36669522	464.46440997	0.80643981342	733.64856078	24.405359268	-1.1376283169	22.694358826	19.143602371	42.326325266	-71.119637535	2	68159.159664	50.984033613
72586	2022-12-08	18:56:02.298	341.58058215	8197.933972	1670525762.298	0	899	2.1176075879	2.1329300667	460.36669522	464.39865454	0.79361134454	733.66292304	24.405359268	-1.1309020701	22.694358826	19.143440032	42.326326554	-71.11963356	2	68160.067861	50.9
72587	2022-12-08	18:56:03.144	341.58059194	8197.934207	1670525763.144	0	899	2.1176075879	2.1329300667	460.5263787	464.55973656	0.79361134454	733.66906738	24.405359268	-1.1343729496	22.694358826	19.14396286	42.326325225	-71.119636217	2	68160.865221	50.9
72588	2022-12-08	18:56:04.025	341.58060214	8197.934451	1670525764.025	0	899	2.1194087659	2.135493082	460.52577622	464.75638214	0.83207004578	733.6596906	24.405202638	-1.1377792074	22.694358826	19.143571336	42.326323728	-71.119637939	2	68161.763185	50.9
72589	2022-12-08	18:56:04.903	341.5806123	8197.934695	1670525764.903	0	899	2.1193934436	2.1354775945	459.6546183	463.87720847	0.83206753227	733.65594482	24.404413223	-1.16855371	22.694358826	19.144323349	42.326322233	-71.119639434	2	68162.660224	50.9
72590	2022-12-08	18:56:05.841	341.58062316	8197.934956	1670525765.841	0	899	2.1240903109	2.140142467	459.6546183	463.85946229	0.82860232	733.6555196	24.404413223	-1.4727848484	22.694358826	19.119081169	42.326321667	-71.119641009	2	68163.60521	50.9
72591	2022-12-08	18:56:06.706	341.58063317	8197.935196	1670525766.706	0	899	2.1240903109	2.140142467	460.72898271	464.94365481	0.82860232	733.66040726	24.404413223	-1.3917039838	22.694358826	19.124633044	42.326321667	-71.119643264	2	68164.479145	50.9
72592	2022-12-08	18:56:07.647	341.58064406	8197.935458	1670525767.647	0	899	2.1233956414	2.1395282544	460.72898271	464.96620112	0.83299451957	733.65258789	24.404413223	-1.1362270204	22.694358826	19.141432187	42.326321667	-71.119645727	2	68165.436419	50.9
72593	2022-12-08	18:56:08.591	341.58065499	8197.93572	1670525768.591	0	899	2.1233956414	2.1395282544	460.68222193	464.91901029	0.83299451957	733.6645625	24.404413223	-1.1319799897	22.694358826	19.13760952	42.326321035	-71.11964793	2	68166.379009	50.9
72594	2022-12-08	18:56:09.480	341.58066529	8197.935967	1670525769.481	0	899	2.1227530892	2.1385849521	460.68149872	464.84043424	0.81782610101	733.67546718	24.404225267	-1.1330794499	22.694358826	19.14389124	42.326319581	-71.119650419	2	68167.251251	50.9
72595	2022-12-08	18:56:10.388	341.58067579	8197.936219	1670525770.388	0	899	2.1227383517	2.1385700584	461.26067618	465.4248282	0.81782372856	733.6712218	24.403467178	-1.1278623343	22.694358826	19.143602371	42.326318333	-71.119652198	2	68168.159319	50.9
72596	2022-12-08	18:56:11.316	341.58068654	8197.936477	1670525771.317	0	899	2.1292749211	2.1455677344	461.26067618	465.53312848	0.83889828853	733.67446435	24.403467178	-1.1307296445	22.694358826	19.142651501	42.326318185	-71.119655296	2	68169.088757	50.9
72597	2022-12-08	18:56:12.210	341.58069688	8197.936725	1670525772.21	0	899	2.1292749211	2.1455677344	460.61360433	464.88006309	0.83889828853	733.67021088	24.403467178	-1.1388894588	22.694358826	19.132451468	42.326316718	-71.119658231	2	68169.969428	50.9
72598	2022-12-08	18:56:13.115	341.58070735	8197.936976	1670525773.115	0	899	2.1307734299	2.1468639114	460.61360433	464.82402871	0.82798025187	733.67881563	24.403467178	-1.2014948935	22.694358826	19.138060437	42.326315185	-71.119659815	2	68170.889115	50.9
72599	2022-12-08	18:56:14.046	341.58071814	8197.937235	1670525774.047	0	899	2.1307723257	2.1468627953	460.59769229	464.80797029	0.82798007257	733.68605617	24.403410589	-1.1954369971	22.694358826	19.13904281	42.326313647	-71.119664058	2	68171.811637	50.818836292
72600	2022-12-08	18:56:14.964	341.58072876	8197.93749	1670525774.965	0	899	2.1318312077	2.1476406628	460.59462267	464.72917023	0.81322502986	733.68359375	24.402612686	-1.1636707783	22.694358826	19.142162323	42.326309907	-71.119669568	2	68172.685203	50.8
72601	2022-12-08	18:56:15.901	341.58073961	8197.937751	1670525775.902	0	899	2.1318312077	2.1476406628	460.45996472	464.59330352	0.81322502986	733.66099134	24.402612686	-1.4437996473	22.694358826	19.124404604	42.326309373	-71.119671667	2	68173.623578	50.737642192
72602	2022-12-08	18:56:16.795	341.58074994	8197.937999	1670525776.795	0	899	2.1365322724	2.1524092755	460.45996472	464.60184346	0.81489026614	733.66186402	24.402612686	-1.4137796764	22.694358826	19.125749575	42.326308288	-71.119673379	2	68174.513592	50.648640777
72603	2022-12-08	18:56:17.719	341.58076064	8197.938255	1670525777.719	0	899	2.1365322724	2.1524092755	460.89870867	465.04453396	0.81489026614	733.69574581	24.402612686	-1.157235579	22.694358826	19.139442974	42.326306667	-71.119675718	2	68175.430754	50.6
72604	2022-12-08	18:56:18.638	341.58077128	8197.938511	1670525778.639	0	899	2.1400520062	2.1561192292	460.89870867	465.08737122	0.82323439011	733.68624454	24.402612686	-1.1278623343	22.694358826	19.143602371	42.326306064	-71.119677871	2	68176.361361	50.6
72605	2022-12-08	18:56:19.500	341.58078125	8197.93875	1670525779.5	0	899	2.1400475698	2.1561147455	460.59240557	464.77828077	0.82323367705	733.68827203	24.402386331	-1.1305679264	22.694358826	19.139386007	42.326305	-71.119680391	2	68177.23449	50.6
72606	2022-12-08	18:56:20.385	341.5807915	8197.938996	1670525780.386	0	899	2.1355858833	2.1517699135	460.58951948	464.81468244	0.83089530351	733.68614753	24.401636124	-1.1358928436	22.694358826	19.128139622	42.326305	-71.119681908	2	68178.144689	50.6
72607	2022-12-08	18:56:21.286	341.58080192	8197.939246	1670525781.286	0	899	2.1355858833	2.1517699135	459.90847687	464.12739237	0.83089530351	733.69299316	24.401636124	-1.1327453852	22.694358826	19.139282227	42.326305	-71.119683281	2	68178.968864	50.6
72608	2022-12-08	18:56:22.184	341.58081233	8197.939496	1670525782.185	0	899	2.1455722617	2.1616142449	459.90847687	464.07081057	0.81985173636	733.69280521	24.401636124	-1.1332304446	22.694358826	19.139449151	42.326303511	-71.119684823	2	68179.893595	50.6
72609	2022-12-08	18:56:23.038	341.5808222	8197.939733	1670525783.038	0	899	2.1455722617	2.1616142449	460.3113728	464.47735286	0.81985173636	733.68902426	24.401636124	-1.1473941803	22.694358826	19.144323349	42.326303333	-71.119686273	2	68180.763747	50.6
72610	2022-12-08	18:56:23.901	341.5808322	8197.939973	1670525783.902	0	899	2.1460102336	2.161959709	460.3113728	464.45244533	0.81499371826	733.68358567	24.401636124	-1.3878773782	22.694358826	19.142471996	42.326303333	-71.119686667	2	68181.623274	50.6
72611	2022-12-08	18:56:24.792	341.5808425	8197.94022	1670525784.792	0	899	2.1460049389	2.1619543583	460.95549863	465.10236156	0.81499287808	733.68130635	24.40136672	-1.5097034996	22.694358826	19.136826724	42.326302535	-71.119686667	2	68182.478794	50.6
72612	2022-12-08	18:56:25.714	341.58085318	8197.940476	1670525785.715	0	899	2.1505904031	2.1674242677	460.95289353	465.32071684	0.85801593156	733.68595876	24.400690079	-1.2757093543	22.694358826	19.132999357	42.326301667	-71.119686667	2	68183.416198	50.6
72613	2022-12-08	18:56:26.598	341.5808634	8197.940722	1670525786.598	0	899	2.1505904031	2.1674242677	460.3694951	464.73179035	0.85801593156	733.67428043	24.400690079	-1.1622910089	22.694358826	19.13625937	42.326301059	-71.119686667	2	68184.364364	50.6
72614	2022-12-08	18:56:27.500	341.58087385	8197.940972	1670525787.501	0	899	2.1435211225	2.1606031046	460.3694951	464.81081718	0.87341112751	733.69017746	24.400690079	-1.1347718428	22.694358826	19.136313988	42.3263	-71.119686667	2	68185.272635	50.6
72615	2022-12-08	18:56:28.440	341.58088473	8197.941234	1670525788.441	0	899	2.1435211225	2.1606031046	460.77563668	465.22087693	0.87341112751	733.68954084	24.400690079	-1.1913409233	22.694358826	19.137840271	42.326299624	-71.119686667	2	68186.225451	50.6
72616	2022-12-08	18:56:29.342	341.58089516	8197.941484	1670525789.342	0	899	2.1425533495	2.1593617461	460.77485963	465.15075969	0.85991661024	733.68828456	24.400488178	-1.1698903382	22.694358826	19.138250553	42.326298333	-71.119686453	2	68187.128257	50.6
72617	2022-12-08	18:56:30.237	341.58090553	8197.941733	1670525790.238	0	899	2.1425411431	2.1593494036	460.78433325	465.16031276	0.85991456327	733.68255615	24.399866104	-1.1555324793	22.694358826	19.143602371	42.326298333	-71.119685	2	68188.026026	50.6
72618	2022-12-08	18:56:31.140	341.58091597	8197.941983	1670525791.14	0	899	2.1469599762	2.1629841498	460.78433325	464.94726006	0.818422877	733.68399917	24.399866104	-1.1505525136	22.694358826	19.143502103	42.326298333	-71.119685	2	68188.928929	50.6
72619	2022-12-08	18:56:32.052	341.58092654	8197.942237	1670525792.053	0	899	2.1469599762	2.1629841498	460.93284931	465.09711788	0.818422877	733.67389118	24.399866104	-1.1321309229	22.694358826	19.144215919	42.326298333	-71.119683616	2	68189.830375	50.6
72620	2022-12-08	18:56:32.969	341.58093714	8197.942491	1670525792.969	0	899	2.1507305476	2.1671388965	460.93284931	465.18962665	0.83643768386	733.67423637	24.399866104	-1.1618275113	22.776818181	19.14301396	42.326298333	-71.119680923	2	68190.723032	50.6
72621	2022-12-08	18:56:33.927	341.58094824	8197.942758	1670525793.928	0	899	2.1507305476	2.1671388965	460.57158877	464.82502983	0.83643768386	733.65066387	24.399866104	-1.2271492481	22.943386078	19.139640808	42.326298333	-71.119678857	2	68191.685656	50.6
72622	2022-12-08	18:56:34.849	341.58095891	8197.943014	1670525794.85	0	899	2.1565611166	2.1726595014	460.56993431	464.73158477	0.81855165211	733.67367453	24.399436029	-1.1960190511	22.818047858	19.139097454	42.326298333	-71.119677294	2	68192.623601	50.6
72623	2022-12-08	18:56:35.776	341.58096963	8197.943271	1670525795.776	0	899	2.1565527342	2.1726510301	460.5603525	464.72190956	0.81855032273	733.68008888	24.399011612	-1.1618060055	22.753729561	19.138561249	42.326298333	-71.11967578	2	68193.532057	50.6
72624	2022-12-08	18:56:36.671	341.58098	8197.94352	1670525796.672	0	899	2.1600896187	2.1762393264	460.5603525	464.72837426	0.81981048081	733.68624696	24.399011612	-1.2012253692	22.791660865	19.129565485	42.326298333	-71.119673642	2	68194.407407	50.6
72625	2022-12-08	18:56:37.473	341.58098927	8197.943743	1670525797.473	0	899	2.1600896187	2.1762393264	460.72545488	464.8949708	0.81981048081	733.6887207	24.399011612	-1.2789323496	22.694358826	19.119331903	42.326297995	-71.11967099	2	68195.20311	50.6
72626	2022-12-08	18:56:38.334	341.58099924	8197.943982	1670525798.334	0	899	2.1607047935	2.1768355609	460.72545488	464.88888563	0.81862473033	733.68412892	24.399011612	-1.5184992552	22.694358826	19.09570694	42.326296667	-71.11966819	2	68196.043067	50.6
72627	2022-12-08	18:56:39.239	341.58100971	8197.944233	1670525799.239	0	899	2.1607042336	2.176834995	461.04569729	465.21202152	0.8186246417	733.6827429	24.398983317	-1.2984426803	22.694358826	19.111412377	42.326296667	-71.119665021	2	68196.993697	50.6
72628	2022-12-08	18:56:40.082	341.58101947	8197.944467	1670525800.082	0	899	2.1611246699	2.1773367348	461.04251575	465.2290275	0.82256114014	733.68069519	24.39815712	-1.2108727694	22.694358826	19.134239197	42.326296667	-71.119663581	2	68197.851475	50.6
72629	2022-12-08	18:56:40.915	341.58102912	8197.944699	1670525800.916	0	899	2.1611246699	2.1773367348	460.80811091	464.99249415	0.82256114014	733.67859776	24.39815712	-1.1828469212	22.865874284	19.135975869	42.326296667	-71.119662184	2	68198.689379	50.6
72630	2022-12-08	18:56:41.823	341.58103963	8197.944951	1670525801.824	0	899	2.1622750243	2.1782025142	460.80811091	464.91674105	0.80780128606	733.67648902	24.39815712	-1.1606957289	22.943386078	19.138465578	42.326296667	-71.119660727	2	68199.563619	50.6
72631	2022-12-08	18:56:42.710	341.5810499	8197.945197	1670525802.711	0	899	2.1622750243	2.1782025142	460.63911053	464.74623384	0.80780128606	733.68060303	24.39815712	-1.1441389322	22.943386078	19.141441345	42.326295948	-71.119658562	2	68200.431333	50.6
72632	2022-12-08	18:56:43.569	341.58105983	8197.945436	1670525803.569	0	899	2.1648308647	2.1815046006	460.63911053	464.93388896	0.84436891701	733.66530422	24.39815712	-1.1394823332	22.943386078	19.142343079	42.326295	-71.119655684	2	68201.294872	50.6
72633	2022-12-08	18:56:44.414	341.58106961	8197.945671	1670525804.414	0	899	2.1648308647	2.1815046006	460.55890243	464.85293303	0.84436891701	733.65240479	24.39815712	-1.1311177015	22.943386078	19.14396286	42.326294544	-71.11965265	2	68202.136698	50.6
72634	2022-12-08	18:56:45.336	341.58108029	8197.945927	1670525805.337	0	899	2.1610710678	2.1768501612	460.55554304	464.62587357	0.8007721575	733.66880424	24.397283832	-1.1311177015	22.943386078	19.143607146	42.326291337	-71.119647838	2	68203.099029	50.6
72635	2022-12-08	18:56:46.279	341.58109119	8197.946189	1670525806.279	0	899	2.1610708358	2.1768499268	460.33099607	464.3993419	0.80077212158	733.67664827	24.39727211	-1.1307835255	22.943386078	19.143602371	42.32628853	-71.119642941	2	68204.014721	50.598527865
72636	2022-12-08	18:56:47.135	341.58110111	8197.946427	1670525807.136	0	899	2.1629722585	2.179261109	460.33099607	464.52728296	0.82572726254	733.67193321	24.39727211	-1.1376283169	22.943386078	19.143602371	42.326300545	-71.11961891	2	68204.915878	50.508412198
72637	2022-12-08	18:56:47.987	341.58111097	8197.946663	1670525807.988	0	899	2.1629722585	2.179261109	460.76896968	464.96924905	0.82572726254	733.67364098	24.39727211	-1.1656972857	22.943386078	19.143306341	42.326301667	-71.119611515	2	68205.772773	50.5
72638	2022-12-08	18:56:48.855	341.58112101	8197.946904	1670525808.855	0	899	2.1628108644	2.1797994092	460.76896968	465.1502973	0.86098404624	733.68447088	24.39727211	-1.1724881273	22.943386078	19.141589841	42.326300598	-71.119607862	2	68206.641283	50.5
72639	2022-12-08	18:56:49.747	341.58113134	8197.947152	1670525809.748	0	899	2.1628098235	2.1797983567	461.35990792	465.74685372	0.86098387311	733.69228661	24.397219563	-1.1728976894	22.943386078	19.139043619	42.3263	-71.119604908	2	68207.527613	50.5
72640	2022-12-08	18:56:50.650	341.58114178	8197.947403	1670525810.65	0	899	2.1623847546	2.178531276	461.35705287	465.52702205	0.8187864142	733.69960275	24.396478653	-1.1563732956	22.943386078	19.138312548	42.3263	-71.119601964	2	68208.41068	50.5
72641	2022-12-08	18:56:51.502	341.58115164	8197.947639	1670525811.502	0	899	2.1623847546	2.178531276	460.8097206	464.97474273	0.8187864142	733.70164722	24.396478653	-1.1380163392	22.943386078	19.144034758	42.326301267	-71.119597044	2	68209.253361	50.474663909
72642	2022-12-08	18:56:52.381	341.58116183	8197.947884	1670525812.382	0	899	2.1643202856	2.1807461722	460.8097206	465.04312451	0.83210696418	733.70286792	24.396478653	-1.1636707783	22.943386078	19.140361786	42.326305528	-71.119586486	2	68210.158317	50.4
72643	2022-12-08	18:56:53.269	341.58117211	8197.948131	1670525813.27	0	899	2.1643202856	2.1807461722	460.56002389	464.79113386	0.83210696418	733.70443705	24.396478653	-1.1804323741	22.943386078	19.139670088	42.326308253	-71.119576426	2	68211.048048	50.4
72644	2022-12-08	18:56:54.155	341.58118236	8197.948377	1670525814.156	0	899	2.168199174	2.1845975163	460.5583819	464.77480189	0.82924711146	733.7205277	24.396051811	-1.1543252129	22.943386078	19.141214788	42.326306775	-71.119571992	2	68211.934935	50.4
72645	2022-12-08	18:56:55.055	341.58119278	8197.948627	1670525815.056	0	899	2.168188258	2.184586483	461.15470432	465.37657469	0.82924536711	733.73223554	24.39550209	-1.1400428229	22.943386078	19.142741109	42.326306667	-71.119567483	2	68212.836673	50.4
72646	2022-12-08	18:56:55.960	341.58120324	8197.948878	1670525815.96	0	899	2.1707281586	2.1864504889	461.15470432	465.19755281	0.79438808767	733.74493408	24.39550209	-1.176692009	22.943386078	19.13820076	42.326310375	-71.119566667	2	68213.741742	50.4
72647	2022-12-08	18:56:56.851	341.58121355	8197.949125	1670525816.851	0	899	2.1707281586	2.1864504889	460.34356352	464.37930091	0.79438808767	733.73228606	24.39550209	-1.2368397468	22.943386078	19.129624878	42.326314608	-71.119566667	2	68214.58829	50.341171004
72648	2022-12-08	18:56:57.746	341.58122392	8197.949374	1670525817.747	0	899	2.1697000938	2.1856428721	460.34356352	464.43791623	0.80582411987	733.71779405	24.39550209	-1.2737044728	22.943386078	19.124016137	42.326315944	-71.119566667	2	68215.433493	50.3
72649	2022-12-08	18:56:58.670	341.58123461	8197.949631	1670525818.67	0	899	2.1697000938	2.1856428721	460.61232252	464.7090656	0.80582411987	733.70343018	24.39550209	-1.1311177015	22.943386078	19.14396286	42.326315	-71.119566077	2	68216.353632	50.3
72650	2022-12-08	18:56:59.552	341.58124481	8197.949876	1670525819.552	0	899	2.1742534718	2.190100881	460.6120496	464.6757052	0.79937323929	733.69665487	24.395431152	-1.1337801526	22.943386078	19.142877768	42.326315	-71.119564545	2	68217.273176	50.3
72651	2022-12-08	18:57:00.486	341.58125564	8197.950135	1670525820.487	0	899	2.1742384767	2.1900857305	460.35249964	464.4138536	0.79937093588	733.7075551	24.394678116	-1.1861021898	22.943386078	19.131950378	42.326315	-71.119562981	2	68218.211538	50.3
72652	2022-12-08	18:57:01.414	341.58126637	8197.950393	1670525821.414	0	899	2.1765886215	2.1930814333	460.35249964	464.57498884	0.83079792101	733.700146	24.394678116	-1.2775310744	22.943386078	19.124983882	42.326315	-71.119561667	2	68219.180861	50.3
72653	2022-12-08	18:57:02.270	341.58127628	8197.950631	1670525822.271	0	899	2.1765886215	2.1930814333	460.92867267	465.15644671	0.83079792101	733.69965772	24.394678116	-1.5168716908	22.943386078	19.092105865	42.326315	-71.119561665	2	68220.000971	50.3
72654	2022-12-08	18:57:03.144	341.5812864	8197.950874	1670525823.145	0	899	2.1781923305	2.1939757062	460.92867267	464.97133096	0.79473718701	733.69224053	24.394678116	-1.3048993649	22.943386078	19.123825136	42.326315	-71.119560251	2	68220.849515	50.3
72655	2022-12-08	18:57:04.012	341.58129644	8197.951114	1670525824.012	0	899	2.1781923305	2.1939757062	460.15955596	464.19546856	0.79473718701	733.70196089	24.394678116	-1.6192414105	22.943386078	19.110349832	42.32631617	-71.11956	2	68221.70217	50.3
72656	2022-12-08	18:57:04.888	341.58130657	8197.951358	1670525824.888	0	899	2.1788406702	2.196044958	460.15736464	464.55588101	0.86546782832	733.69669286	24.394107983	-1.5519362949	22.943386078	19.112434968	42.326315738	-71.11956	2	68222.557282	50.3
72657	2022-12-08	18:57:05.786	341.58131697	8197.951607	1670525825.786	0	899	2.1788331688	2.1960373725	460.94913714	465.35521545	0.8654665834	733.69462009	24.393732071	-1.4066762451	22.943386078	19.12323425	42.326315	-71.119560787	2	68223.472222	50.3
72658	2022-12-08	18:57:06.719	341.58132777	8197.951866	1670525826.719	0	899	2.1798309203	2.1960975448	460.94913714	465.11281282	0.81827874074	733.71915178	24.393732071	-1.2059897184	22.943386078	19.142883301	42.326315	-71.119561667	2	68224.420096	50.3
72659	2022-12-08	18:57:07.642	341.58133846	8197.952123	1670525827.643	0	899	2.1798309203	2.1960975448	460.68663705	464.84794161	0.81827874074	733.72543193	24.393732071	-1.3297345267	22.943386078	19.129194095	42.326315	-71.119561667	2	68225.334034	50.3
72660	2022-12-08	18:57:08.529	341.58134873	8197.952369	1670525828.53	0	899	2.1859694075	2.2021846436	460.68663705	464.82310852	0.81343901842	733.71480656	24.393732071	-1.4218317199	22.943386078	19.117646401	42.32631459	-71.119562076	2	68226.24587	50.3
72661	2022-12-08	18:57:09.437	341.58135924	8197.952622	1670525829.438	0	899	2.1859694075	2.2021846436	461.13762841	465.2781493	0.81343901842	733.72638263	24.393732071	-1.2157557011	22.943386078	19.134960175	42.32631309	-71.119563333	2	68227.145856	50.3
72662	2022-12-08	18:57:10.325	341.58136951	8197.952868	1670525830.326	0	899	2.1889834091	2.205162166	461.13499734	465.2604684	0.8105131592	733.73181476	24.393048962	-1.1980131841	22.943386078	19.137307249	42.326311667	-71.119563333	2	68228.105311	50.3
72663	2022-12-08	18:57:11.161	341.58137918	8197.9531	1670525831.161	0	899	2.1889811968	2.2051599304	460.99786649	465.12210898	0.81051281696	733.74642318	24.392938614	-1.1783196926	22.943386078	19.139282227	42.326311667	-71.119563333	2	68228.869963	50.3
72664	2022-12-08	18:57:12.006	341.58138897	8197.953335	1670525832.007	0	899	2.186527611	2.2033524846	460.99786649	465.29190669	0.84357419504	733.74111797	24.392938614	-1.3447931089	22.943386078	19.107751669	42.326310473	-71.119563333	2	68229.716175	50.3
72665	2022-12-08	18:57:12.907	341.5813994	8197.953586	1670525832.908	0	899	2.186527611	2.2033524846	460.9006915	465.19382655	0.84357419504	733.74541185	24.392938614	-1.2674417962	22.943386078	19.118850897	42.32631	-71.119562295	2	68230.623246	50.3
72666	2022-12-08	18:57:13.845	341.58141024	8197.953846	1670525833.845	0	899	2.1842992657	2.2005135539	460.9006915	465.04201164	0.81400916421	733.73525536	24.392938614	-1.136119196	22.943386078	19.140398114	42.326309078	-71.119561667	2	68231.553254	50.3
72667	2022-12-08	18:57:14.744	341.58142066	8197.954096	1670525834.745	0	899	2.1842887132	2.2005028901	460.61426066	464.75299872	0.81400752117	733.75234238	24.392411125	-1.1398380032	22.943386078	19.141465737	42.326308333	-71.119560921	2	68232.447447	50.3
72668	2022-12-08	18:57:15.632	341.58143094	8197.954342	1670525835.633	0	899	2.1813823346	2.1983574148	460.61276777	464.95181378	0.85303919742	733.76063143	24.392023087	-1.1338555529	22.943386078	19.140705159	42.326307772	-71.11956	2	68233.336673	50.3
72669	2022-12-08	18:57:16.519	341.5814412	8197.954589	1670525836.52	0	899	2.1813823346	2.1983574148	461.33920848	465.68509768	0.85303919742	733.74866895	24.392023087	-1.1343729496	22.943386078	19.140361786	42.326306667	-71.11956	2	68234.236345	50.3
72670	2022-12-08	18:57:17.361	341.58145094	8197.954823	1670525837.361	0	899	2.1846630376	2.2005217495	461.33920848	465.39275008	0.79615513156	733.74939895	24.392023087	-1.1305571573	22.943386078	19.139574796	42.326306479	-71.11956	2	68235.112426	50.3
72671	2022-12-08	18:57:18.247	341.5814612	8197.955069	1670525838.248	0	899	2.1846630376	2.2005217495	460.96770193	465.0179793	0.79615513156	733.7393912	24.392023087	-1.1311177015	22.943386078	19.136760712	42.326305021	-71.11956	2	68235.987179	50.3
72672	2022-12-08	18:57:19.102	341.5814711	8197.955306	1670525839.103	0	899	2.1851481287	2.2012548017	460.96770193	465.08049089	0.80833425095	733.73333942	24.392023087	-1.1324112013	22.943386078	19.137476157	42.326305	-71.11956	2	68236.79434	50.3
72673	2022-12-08	18:57:19.953	341.58148095	8197.955543	1670525839.954	0	899	2.1851407512	2.201247347	461.32591925	465.4418984	0.80833311072	733.72939518	24.39165445	-1.1654816479	22.943386078	19.139455555	42.326303976	-71.11956	2	68237.614563	50.3
72674	2022-12-08	18:57:20.882	341.5814917	8197.955801	1670525840.883	0	899	2.1899252503	2.2062858093	461.32451751	465.49633605	0.81920354205	733.73252333	24.391290665	-1.1520185194	22.943386078	19.108569455	42.326302354	-71.11956098	2	68238.587845	50.3
72675	2022-12-08	18:57:21.753	341.58150177	8197.956043	1670525841.753	0	899	2.1899252503	2.2062858093	460.83592856	465.00332873	0.81920354205	733.71221762	24.391290665	-1.3485873748	22.943386078	19.112003541	42.326300796	-71.119561667	2	68239.522608	50.3
72676	2022-12-08	18:57:22.630	341.58151192	8197.956286	1670525842.63	0	899	2.1906854908	2.2074041522	460.83592856	465.0932106	0.83671027267	733.70964727	24.391290665	-1.4211095698	22.943386078	19.124118413	42.326299305	-71.119561667	2	68240.41716	50.3
72677	2022-12-08	18:57:23.502	341.58152201	8197.956528	1670525843.502	0	899	2.1906854908	2.2074041522	461.15674861	465.41699445	0.83671027267	733.69446286	24.391290665	-1.249397431	22.943386078	19.124232665	42.326297886	-71.119561667	2	68241.268642	50.3
72678	2022-12-08	18:57:24.375	341.58153213	8197.956771	1670525844.376	0	899	2.1951502501	2.2113051224	461.15585494	465.26382168	0.80706834285	733.68818109	24.39105865	-1.3614037337	22.943386078	19.107743876	42.326296488	-71.119561667	2	68242.107495	50.3
72679	2022-12-08	18:57:25.259	341.58154236	8197.957017	1670525845.26	0	899	2.1951377353	2.2112924768	461.06032235	465.16742821	0.80706642048	733.68561114	24.390436172	-1.5119886398	22.943386078	19.09462738	42.326295035	-71.119561667	2	68242.97929	50.3
72680	2022-12-08	18:57:26.188	341.58155311	8197.957275	1670525846.189	0	899	2.1980314648	2.2149859306	461.06032235	465.36539016	0.84560704637	733.69129105	24.390436172	-1.3799978021	22.943386078	19.110104845	42.326293484	-71.119561667	2	68243.90982	50.3
72681	2022-12-08	18:57:27.167	341.58156443	8197.957546	1670525847.167	0	899	2.1980314648	2.2149859306	460.71788451	465.01975486	0.84560704637	733.68144863	24.390436172	-1.1457666159	22.943386078	19.141441345	42.326291803	-71.119561667	2	68244.918304	50.3
72682	2022-12-08	18:57:28.029	341.58157441	8197.957786	1670525848.029	0	899	2.2054318849	2.2222868014	460.71788451	464.98008255	0.83788024944	733.68633791	24.390436172	-1.1421555825	22.943386078	19.142081153	42.326291667	-71.119560418	2	68245.749282	50.3
72683	2022-12-08	18:57:28.946	341.58158502	8197.958041	1670525848.946	0	899	2.2054318849	2.2222868014	460.92298014	465.18707557	0.83788024944	733.69207036	24.390436172	-1.1545839665	22.943386078	19.142016695	42.32629052	-71.119558853	2	68246.688025	50.3
72684	2022-12-08	18:57:29.845	341.58159543	8197.95829	1670525849.845	0	899	2.2016216531	2.2179643247	460.92150958	465.06296539	0.8139991538	733.70185822	24.390054198	-1.1535060145	22.943386078	19.140132462	42.326288962	-71.119556258	2	68247.622544	50.3
72685	2022-12-08	18:57:30.714	341.5816055	8197.958532	1670525850.715	0	899	2.2016127405	2.2179553182	460.85453471	464.99538167	0.81399777707	733.71322895	24.389612198	-1.1877082642	22.943386078	19.138305803	42.326287516	-71.119554183	2	68248.490291	50.3
72686	2022-12-08	18:57:31.588	341.5816156	8197.958774	1670525851.588	0	899	2.2025493172	2.2198170024	460.85453471	465.22830385	0.8593545982	733.71376129	24.389612198	-1.2954783866	22.943386078	19.139283654	42.326286067	-71.119552134	2	68249.359876	50.3
72687	2022-12-08	18:57:32.484	341.58162598	8197.959024	1670525852.485	0	899	2.2025493172	2.2198170024	461.0886317	465.46462255	0.8593545982	733.7082467	24.389612198	-1.1604909084	22.943386078	19.140289736	42.326285	-71.119549086	2	68250.274162	50.3
72688	2022-12-08	18:57:33.381	341.58163635	8197.959273	1670525853.381	0	899	2.2104743646	2.2267201963	461.0886317	465.19048289	0.80599390323	733.71148682	24.389612198	-1.1327453852	22.943386078	19.142522812	42.326285526	-71.11954693	2	68251.157791	50.3
72689	2022-12-08	18:57:34.250	341.58164642	8197.959514	1670525854.251	0	899	2.2104743646	2.2267201963	461.08497412	465.18679276	0.80599390323	733.70573577	24.389612198	-1.1342220496	22.943386078	19.14350228	42.326288306	-71.119548306	2	68252.016277	50.3
72690	2022-12-08	18:57:35.125	341.58165654	8197.959757	1670525855.125	0	899	2.2080229577	2.2249491334	461.08314579	465.36175104	0.84041580623	733.71261657	24.389137458	-1.1625066032	22.943386078	19.140282486	42.326286824	-71.119546824	2	68252.905392	50.3
72691	2022-12-08	18:57:35.984	341.58166649	8197.959996	1670525855.985	0	899	2.2080158952	2.2249419939	461.24306304	465.52314646	0.84041468315	733.70500133	24.388788223	-1.1391373999	22.943386078	19.142367761	42.326294121	-71.119536728	2	68253.745384	50.225461613
72692	2022-12-08	18:57:36.869	341.58167674	8197.960242	1670525856.87	0	899	2.2125067604	2.2293777553	461.24306304	465.50051713	0.83601194704	733.71517924	24.388788223	-1.1376283169	22.943386078	19.143187706	42.32629561	-71.119531221	2	68254.633774	50.2
72693	2022-12-08	18:57:37.753	341.58168697	8197.960487	1670525857.754	0	899	2.2125067604	2.2293777553	461.15578899	465.4124375	0.83601194704	733.7180293	24.388788223	-1.1380271533	22.943386078	19.143337843	42.326295	-71.119529139	2	68255.516765	50.2
72694	2022-12-08	18:57:38.670	341.58169757	8197.960742	1670525858.67	0	899	2.2143853489	2.2319038895	461.15567611	465.5722171	0.867117374	733.70797588	24.388758918	-1.1419507897	22.943386078	19.142320077	42.326295	-71.119528333	2	68256.433367	50.2
72695	2022-12-08	18:57:39.549	341.58170775	8197.960986	1670525859.55	0	899	2.2143679942	2.2318863396	461.15581729	465.57234504	0.86711453476	733.71417236	24.387903214	-1.2206386328	22.943386078	19.136400223	42.326295	-71.119527272	2	68257.31854	50.2
72696	2022-12-08	18:57:40.448	341.58171816	8197.961236	1670525860.449	0	899	2.2153946373	2.2329441241	461.15581729	465.57815534	0.86824445805	733.71800424	24.387903214	-1.224260432	22.943386078	19.13657196	42.326295	-71.119524653	2	68258.208417	50.2
72697	2022-12-08	18:57:41.309	341.58172812	8197.961475	1670525861.31	0	899	2.2153946373	2.2329441241	461.34360604	465.76774492	0.86824445805	733.71631061	24.387903214	-1.2662129402	22.943386078	19.138561249	42.326295	-71.119523093	2	68259.072228	50.2
72698	2022-12-08	18:57:42.196	341.58173838	8197.961721	1670525862.196	0	899	2.2150558335	2.2318860365	461.34360604	465.58677922	0.83305331329	733.72897197	24.387903214	-1.1720461593	22.943386078	19.142529848	42.326295	-71.119520088	2	68259.97355	50.2
72699	2022-12-08	18:57:43.096	341.58174881	8197.961971	1670525863.097	0	899	2.2150558335	2.2318860365	460.90911282	465.14828978	0.83305331329	733.71964168	24.387903214	-1.1294900179	22.943386078	19.144323349	42.326295	-71.119517168	2	68260.849515	50.2
72700	2022-12-08	18:57:43.980	341.58175903	8197.962217	1670525863.98	0	899	2.2158120572	2.2321321754	460.90911282	465.0182073	0.80771630215	733.71231989	24.387903214	-1.1503153471	22.943386078	19.143321726	42.326296197	-71.119514274	2	68261.717949	50.2
72701	2022-12-08	18:57:44.854	341.58176914	8197.962459	1670525864.854	0	899	2.2158042478	2.2321242843	461.26930952	465.38160912	0.80771511283	733.71416185	24.387518409	-1.1705909557	22.943386078	19.140901136	42.326296667	-71.119512381	2	68262.571429	50.2
72702	2022-12-08	18:57:45.733	341.58177932	8197.962704	1670525865.733	0	899	2.2144900161	2.2309941648	461.26749991	465.42871964	0.81724100337	733.6975421	24.387048721	-1.1791604039	22.943386078	19.138397027	42.326296667	-71.119510924	2	68263.445575	50.2
72703	2022-12-08	18:57:46.604	341.5817894	8197.962946	1670525866.604	0	899	2.2144900161	2.2309941648	461.16680553	465.32711686	0.81724100337	733.70979925	24.387048721	-1.2066688182	22.943386078	19.134508967	42.326296667	-71.119509456	2	68264.326326	50.2
72704	2022-12-08	18:57:47.509	341.58179987	8197.963197	1670525867.509	0	899	2.2157328215	2.2321427366	461.16680553	465.30100223	0.81215669118	733.70381377	24.387048721	-1.20158107	22.943386078	19.134680148	42.326296667	-71.119507963	2	68265.22201	50.2
72705	2022-12-08	18:57:48.375	341.58180991	8197.963438	1670525868.376	0	899	2.2157328215	2.2321427366	460.86513581	464.99662816	0.81215669118	733.70548395	24.387048721	-1.1750643253	22.943386078	19.13820076	42.326296761	-71.119506572	2	68266.056782	50.2
72706	2022-12-08	18:57:49.236	341.58181987	8197.963677	1670525869.237	0	899	2.2150188659	2.2315956436	460.86465657	465.03956825	0.82061615748	733.69807	24.386924226	-1.1729947344	22.943386078	19.131377618	42.32629827	-71.119505063	2	68266.962145	50.2
72707	2022-12-08	18:57:50.099	341.58182986	8197.963917	1670525870.1	0	899	2.2150040564	2.2315806766	460.96772521	465.14355881	0.82061386524	733.68662894	24.386194229	-1.2434258461	22.943386078	19.138561249	42.326298333	-71.119502104	2	68267.868697	50.2
72708	2022-12-08	18:57:51.009	341.58184038	8197.964169	1670525871.009	0	899	2.2203432102	2.2383129418	460.96772521	465.48418861	0.88690323565	733.69009379	24.386194229	-1.2855077042	22.943386078	19.139433476	42.326298333	-71.119500416	2	68268.750239	50.2
72709	2022-12-08	18:57:51.868	341.58185034	8197.964408	1670525871.869	0	899	2.2203432102	2.2383129418	461.30170367	465.82143932	0.88690323565	733.69992732	24.386194229	-1.2404292096	22.943386078	19.13877035	42.326298333	-71.119498984	2	68269.609359	50.2
72710	2022-12-08	18:57:52.763	341.58186068	8197.964656	1670525872.763	0	899	2.224987449	2.242513479	461.30170367	465.70043984	0.86338389654	733.70240592	24.386194229	-1.1917612442	22.943386078	19.137256256	42.326298333	-71.11949744	2	68270.535714	50.2
72711	2022-12-08	18:57:53.673	341.58187122	8197.964909	1670525873.673	0	899	2.224987449	2.242513479	461.11828032	465.51526746	0.86338389654	733.7052297	24.386194229	-1.1751289873	22.943386078	19.139779628	42.326298333	-71.119495942	2	68271.434944	50.2
72712	2022-12-08	18:57:54.525	341.58188108	8197.965146	1670525874.525	0	899	2.2279999208	2.2448019863	461.11773544	465.32709235	0.82687543654	733.69432745	24.386052757	-1.1354616849	22.943386078	19.141930422	42.326298333	-71.119494159	2	68272.252327	50.2
72713	2022-12-08	18:57:55.325	341.58189035	8197.965368	1670525875.326	0	899	2.2279853708	2.2447872804	461.6674726	465.88183624	0.82687318054	733.70865414	24.385339737	-1.1327453852	22.943386078	19.135320663	42.326298333	-71.119491667	2	68273.078078	50.2
72714	2022-12-08	18:57:56.273	341.58190132	8197.965632	1670525876.274	0	899	2.2275282673	2.2445214505	461.6674726	465.93076523	0.83638538209	733.70726529	24.385339737	-1.1325189925	22.943386078	19.142210537	42.326298333	-71.119491623	2	68274.026239	50.2
72715	2022-12-08	18:57:57.210	341.58191215	8197.965892	1670525877.21	0	899	2.2275282673	2.2445214505	461.39664059	465.65743221	0.83638538209	733.70965374	24.385339737	-1.1360006332	22.943386078	19.142162323	42.326298333	-71.119490107	2	68274.93586	50.2
72716	2022-12-08	18:57:58.119	341.58192269	8197.966144	1670525878.12	0	899	2.230201443	2.2477297088	461.39664059	465.78654008	0.86149015867	733.7137241	24.385339737	-1.1284551905	22.943386078	19.142496551	42.326298333	-71.119488613	2	68275.832347	50.2
72717	2022-12-08	18:57:58.982	341.58193266	8197.966384	1670525878.982	0	899	2.230201443	2.2477297088	461.06998199	465.45677353	0.86149015867	733.72311179	24.385339737	-1.137563602	22.943386078	19.143476486	42.326298333	-71.119488333	2	68276.739316	50.2
72718	2022-12-08	18:57:59.890	341.58194317	8197.966636	1670525879.89	0	899	2.2266167998	2.2430650176	461.06885342	465.19155196	0.81008844732	733.71490519	24.385046687	-1.1581410485	22.943386078	19.1424412	42.326298333	-71.119487259	2	68277.64466	50.2
72719	2022-12-08	18:58:00.765	341.5819533	8197.966879	1670525880.765	0	899	2.2266072171	2.2430553343	461.68821137	465.81644048	0.81008699076	733.71725686	24.384576797	-1.3810434318	22.943386078	19.104930461	42.326298333	-71.119486667	2	68278.517803	50.2
72720	2022-12-08	18:58:01.605	341.58196303	8197.967113	1670525881.606	0	899	2.2293164373	2.2467431539	461.68821137	466.05713119	0.85687524281	733.70177172	24.384576797	-1.3964899715	22.943386078	19.101360548	42.326298333	-71.119487261	2	68279.356657	50.2
72721	2022-12-08	18:58:02.470	341.58197303	8197.967353	1670525882.47	0	899	2.2293164373	2.2467431539	461.27396395	465.63896378	0.85687524281	733.7028275	24.384576797	-1.140700349	22.943386078	19.14175415	42.326298333	-71.119488333	2	68280.199211	50.2
72722	2022-12-08	18:58:03.348	341.58198321	8197.967597	1670525883.349	0	899	2.2292494405	2.2452585527	461.27396395	465.28347388	0.78769183619	733.69925836	24.384576797	-1.1414225449	22.943386078	19.142752995	42.326298333	-71.119488333	2	68281.065049	50.2
72723	2022-12-08	18:58:04.204	341.58199311	8197.967835	1670525884.205	0	899	2.2292494405	2.2452585527	461.36794907	465.37827595	0.78769183619	733.69536666	24.384576797	-1.1734366417	22.943386078	19.141441345	42.326298333	-71.119488333	2	68281.896117	50.2
72724	2022-12-08	18:58:05.135	341.58200389	8197.968093	1670525885.136	0	899	2.2344388089	2.2520807775	461.36473797	465.77446322	0.86540327597	733.69219122	24.383743526	-1.1614610367	22.943386078	19.141423611	42.326298333	-71.119488333	2	68282.812623	50.2
72725	2022-12-08	18:58:06.029	341.58201422	8197.968341	1670525886.029	0	899	2.234436501	2.2520784436	461.79362875	466.20745141	0.86540290253	733.7010498	24.383630753	-1.1994791031	22.943386078	19.139282227	42.326298333	-71.119488333	2	68283.739222	50.2
72726	2022-12-08	18:58:06.903	341.58202434	8197.968584	1670525886.903	0	899	2.2412872006	2.2576927756	461.79362875	465.88508772	0.80275324344	733.70380164	24.383630753	-1.4339906933	22.943386078	19.099397419	42.326298333	-71.119488333	2	68284.59847	50.2
72727	2022-12-08	18:58:07.779	341.58203448	8197.968828	1670525887.779	0	899	2.2412872006	2.2576927756	461.94440139	466.0371962	0.80275324344	733.70517918	24.383630753	-1.4681174652	22.943386078	19.099888669	42.326299145	-71.119488333	2	68285.487179	50.2
72728	2022-12-08	18:58:08.668	341.58204478	8197.969075	1670525888.669	0	899	2.239317809	2.2566210015	461.94440139	466.26529409	0.84707734881	733.69602795	24.383630753	-1.3433270652	22.943386078	19.10315333	42.3263	-71.119488997	2	68286.398445	50.2
72729	2022-12-08	18:58:09.569	341.5820552	8197.969325	1670525889.569	0	899	2.239317809	2.2566210015	461.66339514	465.98165938	0.84707734881	733.70414037	24.383630753	-1.1425112486	22.943386078	19.10723114	42.3263	-71.11949	2	68287.272816	50.2
72730	2022-12-08	18:58:10.457	341.58206549	8197.969572	1670525890.458	0	899	2.234446992	2.2517444435	461.66080622	465.98703649	0.84863018411	733.70706722	24.382959366	-1.1643498615	22.943386078	19.134823805	42.3263	-71.11949	2	68288.147213	50.2
72731	2022-12-08	18:58:11.311	341.58207536	8197.969809	1670525891.311	0	899	2.234446992	2.2517444435	461.78813049	466.11555392	0.84863018411	733.70688129	24.382959366	-1.1587878466	22.943386078	19.140361786	42.3263	-71.11949	2	68289.043388	50.2
72732	2022-12-08	18:58:12.266	341.58208641	8197.970074	1670525892.266	0	899	2.2434217052	2.259838961	461.78813049	465.87855677	0.80256187867	733.72850067	24.382959366	-1.1631533815	22.943386078	19.119112722	42.3263	-71.11949	2	68290.027751	50.2
72733	2022-12-08	18:58:13.187	341.58209708	8197.97033	1670525893.188	0	899	2.2434217052	2.259838961	461.50810445	465.59605032	0.80256187867	733.71949536	24.382959366	-1.1463702404	22.943386078	19.120166501	42.3263	-71.11949	2	68290.910048	50.2
72734	2022-12-08	18:58:14.085	341.58210748	8197.970579	1670525894.086	0	899	2.2400757258	2.2572023948	461.50810445	465.77935865	0.83821968875	733.72530461	24.382959366	-1.3462159586	22.943386078	19.074057194	42.3263	-71.11949	2	68291.769378	50.2
72735	2022-12-08	18:58:14.989	341.58211793	8197.97083	1670525894.989	0	899	2.2400647581	2.257191308	461.74131909	466.01472286	0.8382179742	733.72727795	24.382424803	-1.6017144263	22.943386078	19.103085764	42.326301159	-71.11949	2	68292.695378	50.2
72736	2022-12-08	18:58:15.898	341.58212846	8197.971083	1670525895.899	0	899	2.25028653	2.268033879	461.7406737	466.14907943	0.86444905962	733.71900627	24.382257462	-1.6020378214	22.943386078	19.111104233	42.326301667	-71.11949	2	68293.61144	50.2
72737	2022-12-08	18:58:16.707	341.58213782	8197.971308	1670525896.708	0	899	2.25028653	2.268033879	461.14408293	465.54679281	0.86444905962	733.72886365	24.382257462	-1.5103610754	22.943386078	19.109752655	42.326302371	-71.11949	2	68294.422607	50.2
72738	2022-12-08	18:58:17.618	341.58214837	8197.971561	1670525897.619	0	899	2.2536911106	2.2711571156	461.14408293	465.47032864	0.84957526084	733.72332764	24.382257462	-1.1929684877	22.943386078	19.139282227	42.326303333	-71.119490574	2	68295.344344	50.2
72739	2022-12-08	18:58:18.505	341.58215862	8197.971807	1670525898.505	0	899	2.2536911106	2.2711571156	461.76878207	466.10088843	0.84957526084	733.72960941	24.382257462	-1.1958141872	22.943386078	19.139386992	42.326303725	-71.119491667	2	68296.234995	50.2
72740	2022-12-08	18:58:19.447	341.58216953	8197.972069	1670525899.447	0	899	2.2512836268	2.2694580352	461.76878207	466.28171929	0.88469501575	733.72750915	24.382257462	-1.2125003338	22.943386078	19.140001297	42.326305308	-71.119491667	2	68297.184645	50.2
72741	2022-12-08	18:58:20.341	341.58217987	8197.972317	1670525900.341	0	899	2.2512673117	2.2694415329	462.49725352	467.01729638	0.88469233724	733.72302004	24.381466228	-1.2161329914	22.943386078	19.139677048	42.326306667	-71.119491667	2	68298.055055	50.2
72742	2022-12-08	18:58:21.240	341.58219029	8197.972567	1670525901.241	0	899	2.2480864185	2.2651737743	462.49712705	466.75245193	0.83335259608	733.72135673	24.381433487	-1.1823402912	22.943386078	19.136901401	42.326306667	-71.119491667	2	68298.955956	50.2
72743	2022-12-08	18:58:22.107	341.58220031	8197.972808	1670525902.107	0	899	2.2480864185	2.2651737743	462.1186172	466.3704595	0.83335259608	733.75073242	24.381433487	-1.476180315	22.943386078	19.096788406	42.326308039	-71.119491667	2	68299.823647	50.2
72744	2022-12-08	18:58:22.966	341.58221025	8197.973046	1670525902.966	0	899	2.2512010947	2.2679981734	462.1186172	466.29232558	0.8181755776	733.73817333	24.381433487	-1.2907571461	22.943386078	19.119877733	42.326308333	-71.119492807	2	68300.684369	50.2
72745	2022-12-08	18:58:23.877	341.5822208	8197.973299	1670525903.877	0	899	2.2512010947	2.2679981734	461.3275025	465.49406579	0.8181755776	733.7296858	24.381433487	-1.1756248916	22.943386078	19.134594279	42.326308333	-71.119493333	2	68301.587771	50.2
72746	2022-12-08	18:58:24.776	341.58223122	8197.973549	1670525904.777	0	899	2.25186177	2.2700981217	461.32519893	465.84803002	0.88745999316	733.72959445	24.380835666	-1.1470924032	22.943386078	19.138230027	42.326309113	-71.119492553	2	68302.467961	50.2
72747	2022-12-08	18:58:25.684	341.58224171	8197.973801	1670525905.684	0	899	2.2518558467	2.2700921302	462.10923753	466.63975031	0.88745901793	733.72202205	24.380548477	-1.2869951962	22.943386078	19.118848081	42.32631	-71.119491667	2	68303.354043	50.2
72748	2022-12-08	18:58:26.594	341.58225225	8197.974054	1670525906.594	0	899	2.2548797336	2.2719304586	462.10923753	466.3390624	0.82909304072	733.73176181	24.380548477	-1.41017951	22.943386078	19.101762127	42.32631	-71.119491667	2	68304.251479	50.2
72749	2022-12-08	18:58:27.447	341.58226212	8197.974291	1670525907.447	0	899	2.2548797336	2.2719304586	462.45847905	466.69150063	0.82909304072	733.71877385	24.380548477	-1.1294900179	22.943386078	19.137840271	42.32631	-71.11949151	2	68305.094188	50.2
72750	2022-12-08	18:58:28.364	341.58227273	8197.974546	1670525908.364	0	899	2.2531507898	2.2695476833	462.45847905	466.53206172	0.79813750189	733.72369587	24.380548477	-1.1460252795	22.943386078	19.141499475	42.32631	-71.11949	2	68306.013013	50.2
72751	2022-12-08	18:58:29.299	341.58228355	8197.974805	1670525909.299	0	899	2.2531419644	2.2695387666	462.41177829	466.48494288	0.79813619584	733.71559759	24.380120827	-1.1437077838	22.943386078	19.142522812	42.32631	-71.11949	2	68306.948949	50.2
72752	2022-12-08	18:58:30.187	341.58229383	8197.975052	1670525910.187	0	899	2.258109649	2.2755870415	462.41071904	466.74317283	0.84847420283	733.70640554	24.379846573	-1.1392560005	22.943386078	19.142522812	42.326311467	-71.11949	2	68307.880126	50.2
72753	2022-12-08	18:58:31.078	341.58230414	8197.975299	1670525911.078	0	899	2.258109649	2.2755870415	461.71598701	466.04193166	0.84847420283	733.70559187	24.379846573	-1.1584644326	22.943386078	19.140161843	42.326311667	-71.119488762	2	68308.74283	50.2
72754	2022-12-08	18:58:31.983	341.58231462	8197.975551	1670525911.983	0	899	2.2611434617	2.2788270487	461.71598701	466.08716933	0.85726373337	733.7023275	24.379846573	-1.451722389	22.943386078	19.118264091	42.326311667	-71.119488333	2	68309.679487	50.2
72755	2022-12-08	18:58:32.834	341.58232447	8197.975787	1670525912.834	0	899	2.2611434617	2.2788270487	461.38815589	465.75623455	0.85726373337	733.70451102	24.379846573	-1.2454630784	22.943386078	19.132456116	42.326312559	-71.119488333	2	68310.535471	50.2
72756	2022-12-08	18:58:33.671	341.58233416	8197.97602	1670525913.671	0	899	2.2622448796	2.279460797	461.38815589	465.63845663	0.83436004362	733.69575753	24.379846573	-1.1326267846	22.943386078	19.141112915	42.326313333	-71.119488333	2	68311.365209	50.2
72757	2022-12-08	18:58:34.558	341.58234442	8197.976266	1670525914.558	0	899	2.2622448796	2.279460797	462.1986881	466.45645545	0.83436004362	733.68225098	24.379846573	-1.1376283169	22.943386078	19.143602371	42.326313333	-71.119487887	2	68312.267548	50.2
72758	2022-12-08	18:58:35.483	341.58235513	8197.976523	1670525915.483	0	899	2.2649132419	2.2818413163	462.19511782	466.3766136	0.819554003	733.6807639	24.378921749	-1.1440742008	22.943386078	19.132100528	42.326312968	-71.119486302	2	68313.219017	50.2
72759	2022-12-08	18:58:36.392	341.58236566	8197.976776	1670525916.393	0	899	2.2649121686	2.2818402316	461.96992273	466.14938032	0.81955384075	733.68438599	24.37887001	-1.1734366417	22.943386078	19.138561249	42.326311667	-71.119484706	2	68314.176529	50.2
72760	2022-12-08	18:58:37.194	341.58237493	8197.976998	1670525917.194	0	899	2.2678619694	2.2844086288	461.96992273	466.04974826	0.80018792052	733.68798747	24.37887001	-1.1673140763	22.943386078	19.137883243	42.326311667	-71.119483389	2	68314.966469	50.2
72761	2022-12-08	18:58:38.016	341.58238446	8197.977227	1670525918.017	0	899	2.2678619694	2.2844086288	462.25944172	466.34182409	0.80018792052	733.69987235	24.37887001	-1.2013978098	22.943386078	19.137468831	42.326312964	-71.119482036	2	68315.778107	50.2
72762	2022-12-08	18:58:38.950	341.58239525	8197.977486	1670525918.95	0	899	2.2681951428	2.2858158566	462.25944172	466.6066046	0.85160403275	733.71060605	24.37887001	-1.2221692903	22.943386078	19.13897887	42.326313333	-71.119480503	2	68316.698225	50.2
72763	2022-12-08	18:58:39.869	341.5824059	8197.977742	1670525919.87	0	899	2.2681881898	2.2858088267	462.19996088	466.54655878	0.85160294215	733.70276283	24.378535328	-1.1576236605	22.943386078	19.141329557	42.326314374	-71.119478959	2	68317.624619	50.2
72764	2022-12-08	18:58:40.766	341.58241627	8197.977991	1670525920.766	0	899	2.271831373	2.2888091179	462.19913228	466.38016221	0.81945646462	733.69369244	24.378320694	-1.1349658524	22.943386078	19.140900113	42.326315	-71.119476652	2	68318.504306	50.2
72765	2022-12-08	18:58:41.619	341.58242616	8197.978228	1670525921.62	0	899	2.271831373	2.2888091179	462.27934896	466.46110453	0.81945646462	733.69556917	24.378320694	-1.1327453852	22.943386078	19.143602371	42.326315	-71.119474411	2	68319.353312	50.2
72766	2022-12-08	18:58:42.542	341.58243684	8197.978484	1670525922.543	0	899	2.2766270379	2.2937466791	462.27934896	466.48721325	0.82452657792	733.7053158	24.378320694	-1.1478900254	22.943386078	19.143509265	42.326315514	-71.119472819	2	68320.308308	50.2
72767	2022-12-08	18:58:43.444	341.58244727	8197.978734	1670525923.444	0	899	2.2766270379	2.2937466791	461.73025725	465.93312348	0.82452657792	733.70978996	24.378320694	-1.1278623343	22.943386078	19.14396286	42.326316667	-71.119471667	2	68321.210421	50.2
72768	2022-12-08	18:58:44.394	341.58245828	8197.978999	1670525924.395	0	899	2.2750710487	2.2933066196	461.73025725	466.21060958	0.878441193	733.71174955	24.378320694	-1.1357850492	22.943386078	19.14150814	42.326316667	-71.119471403	2	68322.158252	50.2
72769	2022-12-08	18:58:45.260	341.5824683	8197.979239	1670525925.261	0	899	2.2750580185	2.2932934409	462.16671604	466.65129266	0.87843909117	733.69510797	24.377695387	-1.1672602331	22.943386078	19.134008749	42.326316667	-71.119470002	2	68322.999029	50.2
72770	2022-12-08	18:58:46.157	341.58247868	8197.979488	1670525926.158	0	899	2.2747433102	2.2910811903	462.16606693	466.18383825	0.7877903909	733.71103047	24.377527237	-1.1360006332	22.943386078	19.143241882	42.326316667	-71.11947	2	68323.870748	50.2
72771	2022-12-08	18:58:47.055	341.58248906	8197.979738	1670525927.055	0	899	2.2747433102	2.2910811903	461.8845911	465.89991546	0.7877903909	733.71324713	24.377527237	-1.1652014153	22.943386078	19.142935544	42.326317962	-71.11947	2	68324.777213	50.2
72772	2022-12-08	18:58:47.940	341.58249932	8197.979984	1670525927.941	0	899	2.2760135874	2.2934479344	461.8845911	466.16742768	0.83979301067	733.70225636	24.377527237	-1.1716688911	22.943386078	19.134490954	42.326318333	-71.11947	2	68325.638278	50.2
72773	2022-12-08	18:58:48.848	341.58250981	8197.980236	1670525928.848	0	899	2.2760135874	2.2934479344	462.69397548	466.98431709	0.83979301067	733.69776684	24.377527237	-1.2569967516	22.943386078	19.130354787	42.326318333	-71.11947	2	68326.538149	50.2
72774	2022-12-08	18:58:49.714	341.58251985	8197.980476	1670525929.715	0	899	2.2727252885	2.289739656	462.69237119	466.88525315	0.8208903641	733.71525523	24.377112117	-1.2193774861	22.943386078	19.135143823	42.326318333	-71.11947	2	68327.427094	50.2
72775	2022-12-08	18:58:50.611	341.58253022	8197.980725	1670525930.611	0	899	2.2727174127	2.2897316965	462.93189802	467.12694443	0.82088917572	733.7166647	24.37673378	-1.1783735586	22.943386078	19.137743539	42.326318913	-71.11947058	2	68328.347915	50.2
72776	2022-12-08	18:58:51.471	341.58254019	8197.980964	1670525931.472	0	899	2.279738638	2.2974800555	462.93189802	467.29302409	0.853084442	733.72383613	24.37673378	-1.3734656407	22.943386078	19.124464035	42.32632	-71.119471667	2	68329.210526	50.2
72777	2022-12-08	18:58:52.354	341.58255039	8197.981209	1670525932.354	0	899	2.279738638	2.2974800555	462.53603047	466.8934272	0.853084442	733.72895015	24.37673378	-1.4432068282	22.943386078	19.116928189	42.3263201	-71.119471766	2	68330.059874	50.2
72778	2022-12-08	18:58:53.260	341.58256089	8197.981461	1670525933.261	0	899	2.281104494	2.2983967735	462.53603047	466.78039451	0.83115629415	733.737181	24.37673378	-1.176692009	22.943386078	19.094987869	42.326321667	-71.119473333	2	68331.01165	50.2
72779	2022-12-08	18:58:54.194	341.58257169	8197.981721	1670525934.194	0	899	2.281104494	2.2983967735	462.30266501	466.54488762	0.83115629415	733.73875943	24.37673378	-1.1467043311	22.943386078	19.128416125	42.326321667	-71.119473333	2	68331.917476	50.2
72780	2022-12-08	18:58:55.117	341.58258237	8197.981977	1670525935.117	0	899	2.2811832986	2.2985594553	462.30071711	466.56338417	0.83512875555	733.73241177	24.37622933	-1.1433412145	22.943386078	19.143154144	42.326323024	-71.119474691	2	68332.814383	50.2
72781	2022-12-08	18:58:55.977	341.58259234	8197.982216	1670525935.978	0	899	2.2811785353	2.2985546405	462.78325107	467.05036359	0.83512802706	733.73130061	24.376001358	-1.1473941803	22.943386078	19.143602371	42.326324435	-71.119475	2	68333.66075	50.2
72782	2022-12-08	18:58:56.811	341.58260198	8197.982448	1670525936.811	0	899	2.2787910856	2.2963095172	462.78325107	467.08988578	0.84279170266	733.73548697	24.376001358	-1.1536029814	22.943386078	19.14269364	42.326325	-71.119475	2	68334.497457	50.2
72783	2022-12-08	18:58:57.693	341.58261219	8197.982693	1670525937.693	0	899	2.2787910856	2.2963095172	462.0516242	466.35145043	0.84279170266	733.734375	24.376001358	-1.2108727694	22.943386078	19.141441345	42.326325	-71.119475	2	68335.401241	50.2
72784	2022-12-08	18:58:58.572	341.58262237	8197.982937	1670525938.573	0	899	2.2812101367	2.2990023969	462.0516242	466.41413158	0.8549626699	733.74417781	24.376001358	-1.1602106592	22.943386078	19.140544891	42.326325	-71.119474498	2	68336.301301	50.2
72785	2022-12-08	18:58:59.463	341.58263267	8197.983184	1670525939.463	0	899	2.2812101367	2.2990023969	462.47062219	466.83708558	0.8549626699	733.75012207	24.376001358	-1.1294900179	22.943386078	19.140001297	42.326325	-71.119473333	2	68337.192385	50.2
72786	2022-12-08	18:59:00.338	341.5826428	8197.983427	1670525940.338	0	899	2.2898527249	2.3070123748	462.46792883	466.66295428	0.82170125738	733.75493455	24.375304102	-1.1561361046	22.943386078	19.139257684	42.326325	-71.119473333	2	68338.068047	50.2
72787	2022-12-08	18:59:01.250	341.58265336	8197.983681	1670525941.25	0	899	2.2898513473	2.3070109824	463.07857691	467.27914045	0.82170105086	733.7558905	24.375238419	-1.16855371	22.943386078	19.138561249	42.326325	-71.119473333	2	68338.967456	50.2
72788	2022-12-08	18:59:02.207	341.58266444	8197.983947	1670525942.208	0	899	2.2862476573	2.3050254248	463.07857691	467.68318604	0.89996100355	733.76628547	24.375238419	-1.148957232	22.943386078	19.134814774	42.326325	-71.119473333	2	68339.925926	50.2
72789	2022-12-08	18:59:03.132	341.58267515	8197.984204	1670525943.133	0	899	2.2862476573	2.3050254248	462.00566821	466.59960889	0.89996100355	733.7771756	24.375238419	-1.1652984619	22.943386078	19.138921738	42.326323579	-71.119471912	2	68340.852705	50.2
72790	2022-12-08	18:59:04.062	341.58268591	8197.984462	1670525944.063	0	899	2.2873606813	2.3044818198	462.00566821	466.19164306	0.82075740415	733.77399409	24.375238419	-1.1379193841	22.943386078	19.142858429	42.326323333	-71.119471667	2	68341.772189	50.2
72791	2022-12-08	18:59:04.970	341.58269641	8197.984714	1670525944.97	0	899	2.2873606813	2.3044818198	462.30651556	466.49521623	0.82075740415	733.76654053	24.375238419	-1.1327453852	22.943386078	19.143602371	42.326323333	-71.119470521	2	68342.687691	50.2
72792	2022-12-08	18:59:05.917	341.58270737	8197.984977	1670525945.917	0	899	2.2908164645	2.3079054531	462.30358669	466.47806638	0.81800093928	733.78252042	24.374479925	-1.3285919973	22.943386078	19.133779816	42.326323333	-71.11947	2	68343.631164	50.2
72793	2022-12-08	18:59:06.871	341.58271843	8197.985242	1670525946.872	0	899	2.2908150905	2.3079040646	462.61958144	466.79691343	0.81800073432	733.79428363	24.374414444	-1.3608647648	22.943386078	19.124213326	42.326323333	-71.119469073	2	68344.555981	50.2
72794	2022-12-08	18:59:07.740	341.58272847	8197.985483	1670525947.74	0	899	2.2971695368	2.3140854399	462.61958144	466.74308591	0.80755340691	733.79769796	24.374414444	-1.3888582481	22.943386078	19.122309994	42.326323333	-71.119467648	2	68345.410987	50.2
72795	2022-12-08	18:59:08.582	341.58273823	8197.985717	1670525948.583	0	899	2.2971695368	2.3140854399	462.58558049	466.70878189	0.80755340691	733.81262773	24.374414444	-1.1374019842	22.943386078	19.14231457	42.326323333	-71.119466667	2	68346.264529	50.2
72796	2022-12-08	18:59:09.457	341.58274834	8197.98596	1670525949.457	0	899	2.2967218019	2.3151040604	462.58456378	467.06664773	0.87717007612	733.81405296	24.374151306	-1.1359144473	22.943386078	19.139140691	42.326323333	-71.119466667	2	68347.144778	50.2
72797	2022-12-08	18:59:10.334	341.5827585	8197.986204	1670525950.334	0	899	2.2967138556	2.3150960237	462.17524133	466.65335272	0.87716880831	733.79858398	24.373773575	-1.1311177015	22.943386078	19.135320663	42.326323333	-71.119466751	2	68348.050865	50.2
72798	2022-12-08	18:59:11.209	341.58276862	8197.986447	1670525951.209	0	899	2.2909743413	2.3083474031	462.17524133	466.41775298	0.8314394921	733.79176624	24.373773575	-1.4973398447	22.943386078	19.1140728	42.326323333	-71.119468235	2	68348.940997	50.2
72799	2022-12-08	18:59:12.071	341.5827786	8197.986686	1670525952.071	0	899	2.2909743413	2.3083474031	462.5861275	466.83241086	0.8314394921	733.78055032	24.373773575	-1.2631085795	22.943386078	19.127724565	42.326323333	-71.119469675	2	68349.804805	50.2
72800	2022-12-08	18:59:12.980	341.58278912	8197.986939	1670525952.98	0	899	2.2902049658	2.3081570032	462.5861275	466.97563093	0.85921896131	733.77597551	24.373773575	-1.1781363929	22.943386078	19.13322887	42.326323333	-71.11947	2	68350.673585	50.2
72801	2022-12-08	18:59:13.923	341.58280003	8197.987201	1670525953.923	0	899	2.2902049658	2.3081570032	462.50630774	466.89505374	0.85921896131	733.7827399	24.373773575	-1.1991126182	22.943386078	19.133123398	42.326324315	-71.119470981	2	68351.588757	50.2
72802	2022-12-08	18:59:14.802	341.58281021	8197.987445	1670525954.802	0	899	2.2941682269	2.3125965017	462.50443394	467.00198727	0.88031939555	733.7535651	24.373288527	-1.1651798613	22.943386078	19.138732013	42.326325	-71.11947245	2	68352.46999	50.2
72803	2022-12-08	18:59:15.709	341.58282071	8197.987697	1670525955.709	0	899	2.294159181	2.3125873525	463.17414166	467.67819996	0.88031794552	733.74651291	24.372858047	-1.1392990935	22.943386078	19.141515353	42.326325	-71.119473333	2	68353.412393	50.2
72804	2022-12-08	18:59:16.644	341.58283154	8197.987957	1670525956.645	0	899	2.2994649368	2.3173096676	463.17414166	467.52528921	0.85070969346	733.75251133	24.372858047	-1.1902629879	22.943386078	19.134704375	42.326325	-71.119473931	2	68354.358403	50.2
72805	2022-12-08	18:59:17.555	341.58284207	8197.98821	1670525957.555	0	899	2.2994649368	2.3173096676	462.11700077	466.45821734	0.85070969346	733.75711565	24.372858047	-1.1995007108	22.943386078	19.134606721	42.326325	-71.119475	2	68355.238043	50.2
72806	2022-12-08	18:59:18.466	341.58285262	8197.988463	1670525958.466	0	899	2.3039565102	2.321130003	462.11700077	466.28650862	0.81736234012	733.74610022	24.372858047	-1.2139555295	22.943386078	19.135723316	42.326325345	-71.119475	2	68356.207101	50.2
72807	2022-12-08	18:59:19.362	341.582863	8197.988712	1670525959.363	0	899	2.3039489397	2.3211223524	462.52022218	466.69336236	0.81736121818	733.74205169	24.372499314	-1.241216028	22.943386078	19.135022359	42.326326667	-71.119475	2	68357.094608	50.2
72808	2022-12-08	18:59:20.279	341.58287361	8197.988967	1670525960.28	0	899	2.3058529335	2.3236198097	462.51866063	466.83265935	0.84469798656	733.73818505	24.372095108	-1.2212530303	22.943386078	19.138842943	42.326326709	-71.119474958	2	68358.025448	50.2
72809	2022-12-08	18:59:21.184	341.58288407	8197.989218	1670525961.184	0	899	2.3058529335	2.3236198097	462.53629063	466.8504538	0.84469798656	733.73079414	24.372095108	-1.1311177015	22.943386078	19.14396286	42.326328129	-71.119473538	2	68358.877474	50.2
72810	2022-12-08	18:59:22.017	341.58289373	8197.989449	1670525962.018	0	899	2.303464372	2.3208244269	462.53629063	466.75589169	0.82635043855	733.73418219	24.372095108	-1.131969249	22.943386078	19.14316142	42.326329587	-71.119473333	2	68359.752137	50.2
72811	2022-12-08	18:59:22.859	341.58290347	8197.989683	1670525962.86	0	899	2.303464372	2.3208244269	461.83133606	466.044506	0.82635043855	733.7243042	24.372095108	-1.1343729496	22.943386078	19.139640808	42.32633	-71.119473333	2	68360.592809	50.2
72812	2022-12-08	18:59:23.744	341.58291372	8197.989929	1670525963.745	0	899	2.3069141723	2.3246716025	461.83133606	466.13464638	0.84386691278	733.7277153	24.372095108	-1.1615580407	22.943386078	19.140567097	42.326330803	-71.119473333	2	68361.481903	50.2
72813	2022-12-08	18:59:24.572	341.58292329	8197.990159	1670525964.572	0	899	2.3069112598	2.3246686581	462.83876767	467.15146286	0.84386646772	733.7265819	24.371957274	-1.1683381504	22.943386078	19.140269463	42.326331667	-71.119473861	2	68362.316505	50.2
72814	2022-12-08	18:59:25.476	341.58293376	8197.99041	1670525965.477	0	899	2.3053594941	2.3231069499	462.83670501	467.14986837	0.84396095296	733.72207743	24.371423721	-1.1397948991	22.943386078	19.137567078	42.326332007	-71.119475	2	68363.204476	50.2
72815	2022-12-08	18:59:26.365	341.58294404	8197.990657	1670525966.365	0	899	2.3053594941	2.3231069499	461.90025033	466.20468689	0.84396095296	733.72468779	24.371423721	-1.324819249	22.943386078	19.124886052	42.326333508	-71.119475	2	68364.104536	50.2
72816	2022-12-08	18:59:27.220	341.58295395	8197.990895	1670525967.221	0	899	2.3098728605	2.3267216466	461.90025033	465.97839611	0.79998094344	733.71856649	24.371423721	-1.6682434082	22.943386078	19.078489695	42.326334915	-71.119475	2	68364.948718	50.2
72817	2022-12-08	18:59:28.088	341.58296398	8197.991136	1670525968.088	0	899	2.3098728605	2.3267216466	462.63313724	466.71775372	0.79998094344	733.73962402	24.371423721	-1.6682434082	22.943386078	19.06401825	42.326335	-71.11947372	2	68365.768143	50.2
72818	2022-12-08	18:59:29.013	341.5829747	8197.991393	1670525969.014	0	899	2.3120267128	2.3293902094	462.63313724	466.83880212	0.82347495695	733.71624109	24.371423721	-1.7199402811	23.123147472	19.097550891	42.326336172	-71.119473333	2	68366.703206	50.2
72819	2022-12-08	18:59:29.911	341.58298508	8197.991642	1670525969.911	0	899	2.3120194325	2.3293828514	462.6848607	466.8909902	0.82347387373	733.73776467	24.371079944	-1.6318852988	23.19241333	19.105062801	42.326336667	-71.119473333	2	68367.592809	50.140719145
72820	2022-12-08	18:59:30.782	341.58299517	8197.991884	1670525970.783	0	899	2.3134607695	2.3308870575	462.68300493	466.90173677	0.82592214285	733.72695579	24.370599747	-1.2856585529	23.022547059	19.124282862	42.326336667	-71.119473333	2	68368.47584	50.1
72821	2022-12-08	18:59:31.726	341.58300609	8197.992146	1670525971.726	0	899	2.3134607695	2.3308870575	462.78425494	467.00390998	0.82592214285	733.74194376	24.370599747	-1.3305861405	22.943386078	19.122079584	42.326337419	-71.119473333	2	68369.451679	50.1
72822	2022-12-08	18:59:32.644	341.58301671	8197.992401	1670525972.644	0	899	2.3187285366	2.3362480827	462.78425494	467.01687457	0.8284367316	733.75860394	24.370599747	-1.376526951	23.019248685	19.116916265	42.326338333	-71.119473947	2	68370.368319	50.1
72823	2022-12-08	18:59:33.551	341.58302721	8197.992653	1670525973.551	0	899	2.3187285366	2.3362480827	462.75256599	466.98489579	0.8284367316	733.76339742	24.370599747	-1.1750643253	23.19241333	19.13820076	42.326338749	-71.119475416	2	68371.249515	50.1
72824	2022-12-08	18:59:34.473	341.58303789	8197.992909	1670525974.474	0	899	2.3150175366	2.3334972175	462.75256599	467.2243979	0.87486820979	733.76034889	24.370599747	-1.265091964	22.954930388	19.105920236	42.326340254	-71.119476667	2	68372.152594	50.1
72825	2022-12-08	18:59:35.342	341.58304794	8197.993151	1670525975.342	0	899	2.3150049028	2.3334844404	462.86832422	467.34126447	0.87486621532	733.76302797	24.370003947	-1.1510267952	23.164377149	19.139183348	42.326341667	-71.119476725	2	68373.03507	50.1
72826	2022-12-08	18:59:36.280	341.58305881	8197.993411	1670525976.281	0	899	2.3192516575	2.3371965324	462.86803199	467.20337989	0.84820466474	733.77484131	24.36992836	-1.2238940001	22.943386078	19.140361786	42.326341667	-71.119478293	2	68373.975952	50.1
72827	2022-12-08	18:59:37.206	341.58306951	8197.993668	1670525977.206	0	899	2.3192516575	2.3371965324	463.07149756	467.40875118	0.84820466474	733.79455122	24.36992836	-1.2143867024	22.943386078	19.142165026	42.32634322	-71.119479886	2	68374.931748	50.1
72828	2022-12-08	18:59:38.114	341.58308002	8197.993921	1670525978.114	0	899	2.3200478944	2.3375671284	463.07149756	467.30425649	0.82795451002	733.79269955	24.36992836	-1.1801952258	22.943386078	19.142716187	42.326343333	-71.11948	2	68375.793591	50.1
72829	2022-12-08	18:59:38.953	341.58308975	8197.994154	1670525978.954	0	899	2.3200478944	2.3375671284	463.3062003	467.54110456	0.82795451002	733.79874971	24.36992836	-1.1339202882	22.943386078	19.142883301	42.326344404	-71.11948	2	68376.642192	50.1
72830	2022-12-08	18:59:39.839	341.5831	8197.9944	1670525979.84	0	899	2.3233347493	2.3411496537	463.30492705	467.605304	0.84063946469	733.79191013	24.369599336	-1.1263317233	23.065425923	19.143059029	42.326345	-71.119479038	2	68377.576923	50.1
72831	2022-12-08	18:59:40.690	341.58310984	8197.994636	1670525980.69	0	899	2.3233274634	2.3411422884	462.56833021	466.86186442	0.84063836345	733.79656295	24.369256973	-1.1225158687	23.177570646	19.142705298	42.32634577	-71.119478333	2	68378.461851	50.1
72832	2022-12-08	18:59:41.561	341.58311992	8197.994878	1670525981.561	0	899	2.3244298207	2.343260679	462.56833021	467.10499613	0.8877791971	733.80411999	24.369256973	-1.1350196995	23.055530801	19.13277986	42.326347229	-71.119477771	2	68379.337278	50.1
72833	2022-12-08	18:59:42.411	341.58312977	8197.995114	1670525982.412	0	899	2.3244298207	2.343260679	462.8218543	467.36100666	0.8877791971	733.79437377	24.369256973	-1.1280240223	23.19241333	19.131241855	42.326348333	-71.119476368	2	68380.179179	50.1
72834	2022-12-08	18:59:43.276	341.58313977	8197.995354	1670525983.276	0	899	2.324653325	2.3429878778	462.8218543	467.24075016	0.86448155734	733.79187012	24.369256973	-1.1360006332	23.19241333	19.143241882	42.326348408	-71.119474925	2	68381.044807	50.1
72835	2022-12-08	18:59:44.168	341.5831501	8197.995602	1670525984.169	0	899	2.3246525676	2.3429871119	462.36265282	466.77716375	0.86448143968	733.79050875	24.369221403	-1.130212202	23.19241333	19.14340671	42.326349924	-71.11947341	2	68381.954175	50.1
72836	2022-12-08	18:59:45.052	341.58316032	8197.995848	1670525985.052	0	899	2.3247308287	2.3426641459	462.36019732	466.67777836	0.84567998934	733.78588867	24.368585587	-1.1376283169	23.19241333	19.141441345	42.32635	-71.119471977	2	68382.813592	50.1
72837	2022-12-08	18:59:45.890	341.58317002	8197.996081	1670525985.89	0	899	2.3247308287	2.3426641459	462.90612361	467.22880259	0.84567998934	733.78588867	24.368585587	-1.1376283169	23.19241333	19.141441345	42.326351095	-71.119471667	2	68383.657172	50.1
72838	2022-12-08	18:59:46.776	341.58318029	8197.996327	1670525986.777	0	899	2.3244879353	2.3433565263	462.90612361	467.45510105	0.88952172094	733.80666124	24.368585587	-1.3406861942	23.19241333	19.132561109	42.326351667	-71.119471667	2	68384.542406	50.1
72839	2022-12-08	18:59:47.671	341.58319065	8197.996576	1670525987.672	0	899	2.3244879353	2.3433565263	463.5100912	468.06500383	0.88952172094	733.78226941	24.368585587	-1.1535490862	23.19241333	19.141130435	42.326352365	-71.119471667	2	68385.418853	50.1
72840	2022-12-08	18:59:48.528	341.58320056	8197.996813	1670525988.528	0	899	2.3237844265	2.3418091817	463.5100912	467.86228964	0.85030224289	733.79296875	24.368585587	-1.5133576464	23.19241333	19.101775441	42.326353333	-71.119471667	2	68386.243167	50.1
72841	2022-12-08	18:59:49.404	341.58321071	8197.997057	1670525989.405	0	899	2.3237844265	2.3418091817	463.25943284	467.60927768	0.85030224289	733.78443393	24.368585587	-1.4989674091	23.19241333	19.118755341	42.326353333	-71.119471667	2	68387.077731	50.1
72842	2022-12-08	18:59:50.308	341.58322116	8197.997308	1670525990.308	0	899	2.3310566539	2.3491258889	463.25671693	467.60366201	0.84974560745	733.78989557	24.367883682	-1.1994791031	23.19241333	19.135679245	42.326353333	-71.119471667	2	68388.023234	50.1
72843	2022-12-08	18:59:51.257	341.58323215	8197.997572	1670525991.258	0	899	2.3310566539	2.3491258889	462.52183839	466.86188778	0.84974560745	733.7911575	24.367883682	-1.1468767804	23.19241333	19.141208484	42.326353333	-71.119471667	2	68388.906134	50.1
72844	2022-12-08	18:59:52.210	341.58324318	8197.997836	1670525992.211	0	899	2.3300110133	2.3486351359	462.52183839	466.99739966	0.8760234329	733.79103381	24.367883682	-1.1344591829	23.19241333	19.142510888	42.326353333	-71.119473291	2	68389.974828	50.1
72845	2022-12-08	18:59:53.095	341.58325343	8197.998082	1670525993.096	0	899	2.3300110133	2.3486351359	462.85347326	467.33224358	0.8760234329	733.77728271	24.367883682	-1.1473941803	23.19241333	19.140722275	42.326353333	-71.119473333	2	68390.864729	50.1
72846	2022-12-08	18:59:53.937	341.58326316	8197.998316	1670525993.937	0	899	2.3331252857	2.3508105008	462.85347326	467.10040958	0.83109023401	733.78086964	24.367883682	-1.1924079712	23.19241333	19.140306877	42.326354511	-71.119473333	2	68391.706707	50.1
72847	2022-12-08	18:59:54.809	341.58327326	8197.998558	1670525994.81	0	899	2.3331207765	2.350805943	463.56987844	467.82338471	0.83108956304	733.78221322	24.367672687	-1.2076712823	23.19241333	19.139486086	42.326355	-71.119473333	2	68392.539033	50.1
72848	2022-12-08	18:59:55.697	341.58328353	8197.998805	1670525995.697	0	899	2.3338846817	2.3514427871	463.56726869	467.78875898	0.82489503827	733.77237484	24.366998672	-1.1526113196	23.19241333	19.140879448	42.326355663	-71.119473333	2	68393.397762	50.1
72849	2022-12-08	18:59:56.523	341.5832931	8197.999034	1670525996.524	0	899	2.3338846817	2.3514427871	462.82995582	467.04473175	0.82489503827	733.75877572	24.366998672	-1.1511022247	23.19241333	19.142644819	42.326356667	-71.119473714	2	68394.228377	50.1
72850	2022-12-08	18:59:57.408	341.58330334	8197.99928	1670525997.409	0	899	2.338347798	2.3557963595	462.82995582	467.01038818	0.81823365325	733.78924561	24.366998672	-1.1327453852	23.19241333	19.141082764	42.326356834	-71.119475168	2	68395.100552	50.1
72851	2022-12-08	18:59:58.263	341.58331324	8197.999518	1670525998.264	0	899	2.338347798	2.3557963595	462.88864145	467.06960388	0.81823365325	733.78670072	24.366998672	-1.1618491095	23.19241333	19.138210524	42.326358399	-71.119476667	2	68396.039234	50.1
72852	2022-12-08	18:59:59.065	341.58332252	8197.999741	1670525999.066	0	899	2.3413318747	2.3590302327	462.88864145	467.12414019	0.82880988728	733.78887939	24.366998672	-1.1327453852	23.19241333	19.143241882	42.326359678	-71.119476667	2	68396.806699	50.1
72853	2022-12-08	18:59:59.970	341.583333	8197.999992	1670525999.971	0	899	2.3413212989	2.3590195433	463.35182996	467.59155887	0.82880832342	733.78912596	24.366505541	-1.1603615323	23.19241333	19.143241882	42.32636	-71.119477897	2	68397.738445	50.1
72854	2022-12-08	19:00:00.848	341.58334316	8198.000236	1670526000.849	0	899	2.3414041169	2.3600151302	463.3513763	467.80996569	0.87118559733	733.79464136	24.366388321	-1.1843883083	23.19241333	19.139092452	42.326361034	-71.119479367	2	68398.620316	50.1
72855	2022-12-08	19:00:01.739	341.58335346	8198.000483	1670526001.739	0	899	2.3414041169	2.3600151302	462.33650364	466.78532744	0.87118559733	733.80190818	24.366388321	-1.2354708199	23.19241333	19.129627341	42.326361667	-71.119480843	2	68399.506012	50.1
72856	2022-12-08	19:00:02.575	341.58336314	8198.000715	1670526002.575	0	899	2.3434127097	2.3612948314	462.33650364	466.60714389	0.83661237371	733.81890869	24.366388321	-1.476180315	23.19241333	19.098588943	42.326362239	-71.119481667	2	68400.343343	50.1
72857	2022-12-08	19:00:03.385	341.58337252	8198.000941	1670526003.386	0	899	2.3434127097	2.3612948314	463.08992423	467.36752389	0.83661237371	733.81231366	24.366388321	-1.4599684516	23.19241333	19.10059219	42.326363588	-71.119481921	2	68401.15286	50.1
72858	2022-12-08	19:00:04.269	341.58338274	8198.001186	1670526004.269	0	899	2.3434825299	2.3613132988	463.08992423	467.35509293	0.83420331613	733.79797606	24.366388321	-1.1701813936	23.19241333	19.136400223	42.326365041	-71.119483375	2	68402.024819	50.1
72859	2022-12-08	19:00:05.197	341.58339348	8198.001444	1670526005.197	0	899	2.3434697318	2.3613003623	463.35227883	467.61985405	0.8342014131	733.80727927	24.365792117	-1.1666458024	23.19241333	19.13860916	42.326366641	-71.119484974	2	68402.984488	50.1
72860	2022-12-08	19:00:06.135	341.58340435	8198.001704	1670526006.136	0	899	2.3466913861	2.3645005015	463.35163353	467.60818432	0.83206718333	733.8007384	24.365625381	-1.1343729496	23.19241333	19.142522812	42.326368162	-71.119485	2	68403.897087	50.1
72861	2022-12-08	19:00:07.098	341.5834155	8198.001972	1670526007.099	0	899	2.3466913861	2.3645005015	463.27239564	467.52821852	0.83206718333	733.79281071	24.365625381	-1.1365395919	23.19241333	19.143245305	42.326368333	-71.119486455	2	68404.872709	50.1
72862	2022-12-08	19:00:08.016	341.58342611	8198.002227	1670526008.016	0	899	2.3453511609	2.3638863121	463.27239564	467.70454013	0.86621360797	733.76992252	24.365625381	-1.1327453852	23.19241333	19.14396286	42.326368333	-71.119486667	2	68405.792793	50.1
72863	2022-12-08	19:00:08.930	341.58343669	8198.002481	1670526008.93	0	899	2.3453511609	2.3638863121	462.75172118	467.17888436	0.86621360797	733.76768766	24.365625381	-1.1338879557	23.19241333	19.141687343	42.326369514	-71.119487847	2	68406.708417	50.1
72864	2022-12-08	19:00:09.826	341.58344707	8198.00273	1670526009.827	0	899	2.3446646809	2.3625665019	462.75052365	467.02741601	0.83708319281	733.75834524	24.365315557	-1.1452922797	23.19241333	19.138460551	42.32637	-71.119488333	2	68407.58835	50.1
72865	2022-12-08	19:00:10.753	341.5834578	8198.002987	1670526010.754	0	899	2.3446575711	2.3625593149	462.83699817	467.11468429	0.83708213249	733.76464844	24.364984512	-1.1327453852	23.19241333	19.141441345	42.32637	-71.119488333	2	68408.48134	50.1
72866	2022-12-08	19:00:11.658	341.58346828	8198.003239	1670526011.659	0	899	2.3521426193	2.3693170887	462.83699817	466.92755491	0.80078438279	733.7632903	24.364984512	-1.1741373768	23.19241333	19.140296936	42.326370606	-71.119487727	2	68409.363727	50.1
72867	2022-12-08	19:00:12.562	341.58347874	8198.00349	1670526012.563	0	899	2.3521426193	2.3693170887	462.66359892	466.75262315	0.80078438279	733.76223613	24.364984512	-1.184830308	23.19241333	19.140001297	42.326371667	-71.119486667	2	68410.287393	50.1
72868	2022-12-08	19:00:13.440	341.5834889	8198.003734	1670526013.441	0	899	2.3494102456	2.3674582704	462.66359892	466.96594489	0.84217588166	733.76306193	24.364984512	-1.1505741078	23.19241333	19.142408472	42.326371667	-71.119487008	2	68411.204854	50.1
72869	2022-12-08	19:00:14.331	341.5834992	8198.003981	1670526014.331	0	899	2.3494102456	2.3674582704	463.63583076	467.94721759	0.84217588166	733.78963041	24.364984512	-1.1750643253	23.19241333	19.142522812	42.326371667	-71.119488333	2	68412.068932	50.1
72870	2022-12-08	19:00:15.288	341.58351028	8198.004247	1670526015.288	0	899	2.356194919	2.3737906199	463.63309149	467.82410962	0.81887878217	733.81234964	24.364277151	-1.1282827791	23.19241333	19.143523728	42.326371667	-71.119488333	2	68412.998058	50.1
72871	2022-12-08	19:00:16.227	341.58352116	8198.004508	1670526016.228	0	899	2.3561937194	2.3737894077	462.68022756	466.86263137	0.81887860802	733.79792109	24.364221573	-1.169879577	23.19241333	19.121624233	42.326371667	-71.119488333	2	68413.897608	50.1
72872	2022-12-08	19:00:17.107	341.58353133	8198.004752	1670526017.107	0	899	2.35774938	2.3755164564	462.68022756	466.90064272	0.82625362999	733.80059936	24.364221573	-1.1571601629	23.19241333	19.144323349	42.326371667	-71.119488333	2	68414.785351	50.1
72873	2022-12-08	19:00:17.967	341.5835413	8198.004991	1670526017.968	0	899	2.35774938	2.3755164564	462.70226213	466.92287828	0.82625362999	733.79697726	24.364221573	-1.1869106569	23.19241333	19.140209539	42.326371667	-71.119489437	2	68415.661914	50.1
72874	2022-12-08	19:00:18.816	341.58355112	8198.005227	1670526018.817	0	899	2.3571955416	2.3755541366	462.70226213	467.06465008	0.85374852047	733.79030543	24.364221573	-1.197970069	23.19241333	19.138921738	42.326372479	-71.11949	2	68416.487276	50.1
72875	2022-12-08	19:00:19.698	341.58356133	8198.005472	1670526019.699	0	899	2.3571947387	2.3755533248	463.0324885	467.39798922	0.85374839899	733.78495981	24.364184386	-1.2030901514	23.19241333	19.138730952	42.326373935	-71.119490602	2	68417.361111	50.1
72876	2022-12-08	19:00:20.582	341.58357155	8198.005717	1670526020.582	0	899	2.3587062839	2.3761555639	463.0299177	467.17617362	0.81125632864	733.79413893	24.363519669	-1.2079515394	23.19241333	19.136737078	42.326375475	-71.119491667	2	68418.285285	50.1
72877	2022-12-08	19:00:21.476	341.58358191	8198.005966	1670526021.477	0	899	2.3587062839	2.3761555639	463.03611953	467.18243098	0.81125632864	733.80014422	24.363519669	-1.1409374665	23.19241333	19.142053238	42.326376995	-71.119491667	2	68419.196739	50.1
72878	2022-12-08	19:00:22.427	341.58359292	8198.00623	1670526022.428	0	899	2.361666165	2.3802780071	463.03611953	467.45358277	0.86380781734	733.80346397	24.363519669	-1.1343729496	23.19241333	19.142883301	42.326378333	-71.119492	2	68420.199811	50.1
72879	2022-12-08	19:00:23.302	341.58360304	8198.006473	1670526023.303	0	899	2.361666165	2.3802780071	462.66399145	467.07790452	0.86380781734	733.80275782	24.363519669	-1.1312039333	23.19241333	19.142181422	42.326378379	-71.119493333	2	68421.02734	50.1
72880	2022-12-08	19:00:24.203	341.58361346	8198.006723	1670526024.203	0	899	2.359694416	2.3780282656	462.66399145	467.01550893	0.85171070806	733.80831808	24.363519669	-1.1546701572	23.19241333	19.137857968	42.326379956	-71.119493333	2	68421.973712	50.1
72881	2022-12-08	19:00:25.062	341.58362341	8198.006962	1670526025.063	0	899	2.3596782528	2.378011924	463.49101908	467.85030246	0.85170827112	733.79656214	24.362771887	-1.203650728	23.19241333	19.13461401	42.32638	-71.119494706	2	68422.823471	50.1
72882	2022-12-08	19:00:25.973	341.58363396	8198.007215	1670526025.974	0	899	2.3629965205	2.3808860941	463.4909604	467.73849831	0.83007402639	733.81359944	24.362756729	-1.1821786142	23.19241333	19.138807246	42.32638	-71.119495	2	68423.744659	50.1
72883	2022-12-08	19:00:26.875	341.58364439	8198.007465	1670526026.875	0	899	2.3629965205	2.3808860941	463.38151501	467.62804993	0.83007402639	733.81302547	24.362756729	-1.1707526998	23.19241333	19.14171474	42.32638	-71.119496068	2	68424.641026	50.1
72884	2022-12-08	19:00:27.805	341.58365515	8198.007724	1670526027.805	0	899	2.3591337076	2.3778304825	463.38151501	467.82725548	0.86864288033	733.79385598	24.362756729	-1.1718090773	23.19241333	19.142883301	42.326379111	-71.119497556	2	68425.533459	50.1
72885	2022-12-08	19:00:28.707	341.5836656	8198.007974	1670526028.708	0	899	2.3591337076	2.3778304825	463.44044786	467.88675375	0.86864288033	733.79638308	24.362756729	-1.1664517905	23.19241333	19.141358685	42.326378333	-71.119498333	2	68426.435897	50.1
72886	2022-12-08	19:00:29.605	341.583676	8198.008224	1670526029.606	0	899	2.3618919861	2.3797732944	463.44004731	467.68714169	0.83007848974	733.79842351	24.362653252	-1.1542066249	23.19241333	19.140022379	42.326378333	-71.119498961	2	68427.376399	50.1
72887	2022-12-08	19:00:30.464	341.58368594	8198.008462	1670526030.465	0	899	2.3618836608	2.3797648796	463.37928456	467.62581578	0.83007726755	733.81296686	24.362268448	-1.1311177015	23.19241333	19.141441345	42.326378333	-71.119500411	2	68428.246493	50.1
72888	2022-12-08	19:00:31.391	341.58369666	8198.00872	1670526031.391	0	899	2.3643164596	2.3834250834	463.37928456	467.9131216	0.88569330093	733.80419235	24.362268448	-1.3641740092	23.19241333	19.111728959	42.326378333	-71.119501667	2	68429.171598	50.1
72889	2022-12-08	19:00:32.339	341.58370764	8198.008983	1670526032.34	0	899	2.3643164596	2.3834250834	462.74811764	467.27577916	0.88569330093	733.80566285	24.362268448	-1.1360006332	23.19241333	19.142522812	42.326378512	-71.119501846	2	68430.107495	50.1
72890	2022-12-08	19:00:33.220	341.58371784	8198.009228	1670526033.221	0	899	2.3669835491	2.3849397622	462.74811764	466.99748875	0.83174996835	733.80201974	24.362268448	-1.1313117253	23.19241333	19.114512766	42.326379961	-71.119503294	2	68430.976331	50.1
72891	2022-12-08	19:00:34.095	341.58372796	8198.009471	1670526034.096	0	899	2.3669835491	2.3849397622	463.35498242	467.6099263	0.83174996835	733.80854201	24.362268448	-1.1347394787	23.19241333	19.132585462	42.32638	-71.119504776	2	68431.865717	50.1
72892	2022-12-08	19:00:34.970	341.58373808	8198.009714	1670526034.97	0	899	2.367739944	2.3860370689	463.35276728	467.68721674	0.84715157393	733.80938721	24.361696092	-1.1309128676	23.19241333	19.140969485	42.326381183	-71.119506183	2	68432.710048	50.1
72893	2022-12-08	19:00:35.865	341.58374845	8198.009963	1670526035.866	0	899	2.3677364723	2.3860335592	463.29289338	467.62678007	0.84715105509	733.79690289	24.361536026	-1.1317968013	23.19241333	19.120262323	42.326381667	-71.119506667	2	68433.593594	50.1
72894	2022-12-08	19:00:36.775	341.58375897	8198.010215	1670526036.775	0	899	2.3689465631	2.3872914357	463.29289338	467.63589383	0.84891599066	733.81102828	24.361536026	-1.1942297394	23.19241333	19.123677917	42.326381667	-71.119506667	2	68434.488824	50.1
72895	2022-12-08	19:00:37.653	341.58376913	8198.010459	1670526037.653	0	899	2.3689465631	2.3872914357	463.40614575	467.75020785	0.84891599066	733.81315441	24.361536026	-1.2776389106	23.19241333	19.139000773	42.326381667	-71.119507254	2	68435.352352	50.1
72896	2022-12-08	19:00:38.632	341.58378047	8198.010731	1670526038.633	0	899	2.3712199273	2.3891553942	463.40614575	467.64902919	0.82932306206	733.80671581	24.361536026	-1.2172108912	23.19241333	19.12139232	42.326382232	-71.119508333	2	68436.339104	50.1
72897	2022-12-08	19:00:39.519	341.58379073	8198.010978	1670526039.519	0	899	2.3712078993	2.3891432369	463.37690612	467.61951278	0.82932130485	733.81475628	24.360982263	-1.4888350569	23.19241333	19.095653509	42.326383333	-71.119508333	2	68437.241099	50.1
72898	2022-12-08	19:00:40.421	341.58380118	8198.011228	1670526040.422	0	899	2.373869582	2.3920383908	463.3766871	467.66978106	0.83910008176	733.812538	24.360925674	-1.5152440071	23.19241333	19.091747284	42.326383079	-71.119508333	2	68438.152427	50.1
72899	2022-12-08	19:00:41.342	341.58381184	8198.011484	1670526041.343	0	899	2.373869582	2.3920383908	463.19457017	467.48597685	0.83910008176	733.81310429	24.360925674	-1.2581178021	23.19241333	19.125945843	42.326381667	-71.119508333	2	68439.050473	50.1
72900	2022-12-08	19:00:42.203	341.58382179	8198.011723	1670526042.203	0	899	2.3751644009	2.3930563387	463.19457017	467.41817059	0.82596170297	733.83424145	24.360925674	-1.4712973833	23.19241333	19.097148895	42.326381667	-71.119508333	2	68439.954784	50.1
72901	2022-12-08	19:00:43.049	341.5838316	8198.011958	1670526043.05	0	899	2.3751644009	2.3930563387	463.68497491	467.91304704	0.82596170297	733.83721681	24.360925674	-1.3664807571	23.19241333	19.111285961	42.326381667	-71.119508333	2	68440.817904	50.1
72902	2022-12-08	19:00:43.970	341.58384225	8198.012214	1670526043.97	0	899	2.3754067749	2.3944677124	463.68497491	468.18929794	0.87940863392	733.83034086	24.360925674	-1.15095132	23.19241333	19.138386973	42.326381667	-71.119507115	2	68441.730769	50.1
72903	2022-12-08	19:00:44.851	341.58385244	8198.012459	1670526044.851	0	899	2.3754038198	2.3944647235	464.03150395	468.53919087	0.87940817693	733.83280005	24.360789861	-1.1515226364	23.19241333	19.139553171	42.326380712	-71.119506667	2	68442.573044	50.1
72904	2022-12-08	19:00:45.756	341.58386293	8198.01271	1670526045.757	0	899	2.3836698727	2.4026403525	464.02954643	468.50021131	0.87225808572	733.81350284	24.360284805	-1.2092450857	23.19241333	19.143241882	42.32638	-71.119505874	2	68443.47584	50.1
72905	2022-12-08	19:00:46.694	341.58387378	8198.012971	1670526046.695	0	899	2.3836698727	2.4026403525	463.46673556	467.93197808	0.87225808572	733.81602023	24.360284805	-1.4024939466	23.19241333	19.118000839	42.32638	-71.119505757	2	68444.453981	50.1
72906	2022-12-08	19:00:47.575	341.58388398	8198.013216	1670526047.576	0	899	2.3839712268	2.4024970881	463.46673556	467.82660245	0.851865429	733.81244179	24.360284805	-1.7040949689	23.19241333	19.076781532	42.32637941	-71.119506077	2	68445.353707	50.1
72907	2022-12-08	19:00:48.451	341.58389412	8198.013459	1670526048.452	0	899	2.3839712268	2.4024970881	462.69626017	467.04887914	0.851865429	733.80786133	24.360284805	-1.176692009	23.19241333	19.124517441	42.326378333	-71.119505	2	68446.231231	50.1
72908	2022-12-08	19:00:49.312	341.58390409	8198.013698	1670526049.313	0	899	2.389841854	2.4083136368	462.69604928	467.02526193	0.84732734797	733.80064907	24.360230237	-1.1461438588	23.19241333	19.137218248	42.326378333	-71.119505	2	68447.093186	50.1
72909	2022-12-08	19:00:50.171	341.58391403	8198.013937	1670526050.172	0	899	2.3898250106	2.4082966084	463.15501585	467.48850994	0.84732485348	733.78147393	24.359460831	-1.1392560005	23.19241333	19.142162323	42.326378333	-71.119505	2	68447.953908	50.1
72910	2022-12-08	19:00:51.056	341.58392427	8198.014182	1670526051.057	0	899	2.3861889463	2.4042449724	463.15501585	467.39732641	0.82965763077	733.79261871	24.359460831	-1.1386954737	23.19241333	19.141852297	42.326376954	-71.119505	2	68448.827416	50.1
72911	2022-12-08	19:00:52.002	341.58393521	8198.014445	1670526052.002	0	899	2.3861889463	2.4042449724	463.31926329	467.56307829	0.82965763077	733.78997803	24.359460831	-1.160415411	23.19241333	19.140001297	42.326376667	-71.119503734	2	68449.759369	50.1
72912	2022-12-08	19:00:52.970	341.58394641	8198.014714	1670526052.97	0	899	2.387265838	2.4057863077	463.31926329	467.67044934	0.85045316612	733.8040626	24.359460831	-1.1356233327	23.19241333	19.142469292	42.326376667	-71.119503333	2	68450.736521	50.1
72913	2022-12-08	19:00:53.855	341.58395666	8198.01496	1670526053.855	0	899	2.387265838	2.4057863077	463.09716207	467.44626229	0.85045316612	733.79691138	24.359460831	-1.1285629928	23.19241333	19.143241882	42.326376667	-71.119503333	2	68451.627255	50.1
72914	2022-12-08	19:00:54.769	341.58396723	8198.015214	1670526054.769	0	899	2.3879094041	2.4068594567	463.09673992	467.54567956	0.86979146898	733.78392221	24.359351695	-1.1364749165	23.19241333	19.14234049	42.326376667	-71.119503333	2	68452.526214	50.1
72915	2022-12-08	19:00:55.667	341.58397763	8198.015463	1670526055.667	0	899	2.3878984406	2.4068483696	463.38687312	467.83859143	0.86978980091	733.77348439	24.358850479	-1.3361912761	23.19241333	19.122747143	42.326376041	-71.119503959	2	68453.375458	50.1
72916	2022-12-08	19:00:56.596	341.58398839	8198.015721	1670526056.597	0	899	2.3912856615	2.4088038337	463.38687312	467.49589006	0.80342032336	733.77795248	24.358850479	-1.4235995297	23.19241333	19.115342172	42.326374551	-71.119505	2	68454.269565	50.1
72917	2022-12-08	19:00:57.540	341.58399932	8198.015984	1670526057.541	0	899	2.3912856615	2.4088038337	463.34051301	467.44911886	0.80342032336	733.78859888	24.358850479	-1.196223855	23.19241333	19.137840271	42.326373333	-71.119505	2	68455.272272	50.1
72918	2022-12-08	19:00:58.470	341.58401008	8198.016242	1670526058.471	0	899	2.3971198538	2.4152059745	463.34051301	467.57219186	0.82726891362	733.77522894	24.358850479	-1.1861237801	23.19241333	19.139703927	42.32637301	-71.119505	2	68456.194258	50.1
72919	2022-12-08	19:00:59.401	341.58402084	8198.0165	1670526059.401	0	899	2.3971181941	2.415204297	463.07442341	467.30367084	0.82726867436	733.77872735	24.358774893	-1.1955124037	23.19241333	19.135938202	42.326371667	-71.119505	2	68457.085437	50.1
72920	2022-12-08	19:01:00.345	341.58403178	8198.016763	1670526060.346	0	899	2.3957493437	2.4140635857	463.0721189	467.35722899	0.83809972347	733.78402973	24.358179092	-1.2027344704	23.19241333	19.098228455	42.326371667	-71.119505	2	68458.003155	50.1
72921	2022-12-08	19:01:01.224	341.58404196	8198.017007	1670526061.225	0	899	2.3957493437	2.4140635857	462.90230109	467.18583974	0.83809972347	733.79095459	24.358179092	-1.1701813936	23.19241333	19.137479782	42.326371667	-71.119505	2	68458.927445	50.1
72922	2022-12-08	19:01:02.068	341.58405171	8198.017241	1670526062.068	0	899	2.4022828449	2.4213694322	462.90230109	467.35462291	0.87080854877	733.79764825	24.358179092	-1.1468984141	23.19241333	19.138624697	42.326371667	-71.119505	2	68459.763314	50.1
72923	2022-12-08	19:01:02.976	341.58406223	8198.017494	1670526062.977	0	899	2.4022828449	2.4213694322	463.31061252	467.7668616	0.87080854877	733.80559292	24.358179092	-1.1262347698	23.19241333	19.139640808	42.326371667	-71.119505	2	68460.68057	50.1
72924	2022-12-08	19:01:03.921	341.58407316	8198.017756	1670526063.921	0	899	2.4028408149	2.4213642886	463.31061252	467.63417079	0.84511878625	733.82429797	24.358179092	-1.1304170856	23.19241333	19.141260589	42.326371667	-71.119506036	2	68461.621302	50.1
72925	2022-12-08	19:01:04.862	341.58408406	8198.018017	1670526064.863	0	899	2.4028358327	2.4213592518	463.59570236	467.92191727	0.8451180543	733.83180287	24.357952737	-1.1339526295	23.19241333	19.142162323	42.326371667	-71.119506667	2	68462.577042	50.1
72926	2022-12-08	19:01:05.750	341.58409433	8198.018264	1670526065.75	0	899	2.4002886453	2.4190638157	463.59421543	467.98397077	0.85741685325	733.82901062	24.357568741	-1.1383074167	23.19241333	19.142927309	42.326370916	-71.119506667	2	68463.450518	50.1
72927	2022-12-08	19:01:06.553	341.58410363	8198.018487	1670526066.554	0	899	2.4002886453	2.4190638157	463.53771811	467.92693848	0.85741685325	733.83011693	24.357568741	-1.2462068544	23.19241333	19.137864119	42.32637	-71.119506667	2	68464.240217	50.1
72928	2022-12-08	19:01:07.448	341.58411399	8198.018736	1670526067.449	0	899	2.3992169162	2.418170609	463.53771811	467.97072455	0.86588926459	733.8083872	24.357568741	-1.5160200785	23.19241333	19.12427066	42.326369683	-71.119506667	2	68465.190291	50.1
72929	2022-12-08	19:01:08.368	341.58412464	8198.018991	1670526068.369	0	899	2.3992169162	2.418170609	463.16172725	467.59113794	0.86588926459	733.8213501	24.357568741	-1.1636707783	23.19241333	19.141441345	42.326368333	-71.119506667	2	68466.084813	50.1
72930	2022-12-08	19:01:09.256	341.58413491	8198.019238	1670526069.256	0	899	2.4012431647	2.419316949	463.16157948	467.38146421	0.82529987813	733.81228617	24.357530543	-1.2025835246	23.19241333	19.13995427	42.326368333	-71.119506667	2	68466.959566	50.1
72931	2022-12-08	19:01:10.101	341.58414469	8198.019473	1670526070.101	0	899	2.4012299083	2.4193035508	463.79841371	468.02409083	0.82529797502	733.81970215	24.356927872	-1.1636707783	23.19241333	19.139282227	42.326366991	-71.119505324	2	68467.805611	50.1
72932	2022-12-08	19:01:10.996	341.58415506	8198.019721	1670526070.997	0	899	2.408833919	2.4276830975	463.79841371	468.19177573	0.85774044396	733.82349886	24.356927872	-1.1429855816	23.19241333	19.141208649	42.326366667	-71.119505	2	68468.692308	50.1
72933	2022-12-08	19:01:11.915	341.58416569	8198.019977	1670526071.916	0	899	2.408833919	2.4276830975	463.76430197	468.15734086	0.85774044396	733.81416371	24.356927872	-1.1321094028	23.19241333	19.142303176	42.326366667	-71.119505	2	68469.627066	50.1
72934	2022-12-08	19:01:12.878	341.58417684	8198.020244	1670526072.879	0	899	2.4058604264	2.4242640135	463.76430197	468.05863383	0.83864472703	733.8062251	24.356927872	-1.301859667	23.19241333	19.131360654	42.326365677	-71.119505	2	68470.593688	50.1
72935	2022-12-08	19:01:13.770	341.58418716	8198.020492	1670526073.771	0	899	2.4058604264	2.4242640135	463.28160195	467.57146414	0.83864472703	733.8010743	24.356927872	-1.223193291	23.19241333	19.129490644	42.326365	-71.119505	2	68471.488798	50.1
72936	2022-12-08	19:01:14.677	341.58419766	8198.020744	1670526074.678	0	899	2.4077301839	2.4256336086	463.28084647	467.45068744	0.81539185082	733.79793847	24.35673264	-1.1287678006	23.19241333	19.131680331	42.326365	-71.119505	2	68472.393204	50.1
72937	2022-12-08	19:01:15.563	341.58420792	8198.02099	1670526075.564	0	899	2.4077190089	2.4256223155	463.24149441	467.41097302	0.81539027006	733.81238278	24.356225967	-1.1311177015	23.19241333	19.135320663	42.326365	-71.119505443	2	68473.265514	50.1
72938	2022-12-08	19:01:16.516	341.58421894	8198.021254	1670526076.516	0	899	2.4119936747	2.4306389991	463.24149441	467.57635162	0.84743215168	733.79282404	24.356225967	-1.183170291	23.19241333	19.140552483	42.326364627	-71.119506667	2	68474.223518	50.077648202
72939	2022-12-08	19:01:17.380	341.58422894	8198.021494	1670526077.38	0	899	2.4119936747	2.4306389991	463.508152	467.84550451	0.84743215168	733.79791664	24.356225967	-1.16855371	23.19241333	19.143241882	42.326363333	-71.11950677	2	68475.062141	50
72940	2022-12-08	19:01:18.209	341.58423853	8198.021725	1670526078.209	0	899	2.4117170781	2.4299138466	463.508152	467.74148134	0.827292045	733.79038991	24.356225967	-1.1553600127	23.19241333	19.142999662	42.326363333	-71.119508091	2	68475.854685	50
72941	2022-12-08	19:01:19.032	341.58424807	8198.021954	1670526079.033	0	899	2.4117170781	2.4299138466	463.11754856	467.34731043	0.827292045	733.79436973	24.356225967	-1.135709577	23.19241333	19.143335696	42.326364511	-71.119508333	2	68476.706625	50
72942	2022-12-08	19:01:19.944	341.58425861	8198.022207	1670526079.944	0	899	2.410314408	2.4293375404	463.11646499	467.54119555	0.8650667602	733.79146793	24.355945852	-1.1557911666	23.19241333	19.14111534	42.326365	-71.119509356	2	68477.613592	50
72943	2022-12-08	19:01:20.842	341.584269	8198.022456	1670526080.842	0	899	2.4103064428	2.4293294859	463.19121719	467.61665579	0.86506556612	733.78833008	24.355585098	-1.2125003338	23.19241333	19.137121201	42.326365	-71.11951	2	68478.493097	50
72944	2022-12-08	19:01:21.740	341.58427941	8198.022706	1670526081.741	0	899	2.4113267405	2.4297599946	463.19121719	467.47741336	0.83809661942	733.78646103	24.355585098	-1.1494638067	23.19241333	19.126092431	42.326365	-71.11951	2	68479.411325	50
72945	2022-12-08	19:01:22.644	341.58428987	8198.022957	1670526082.645	0	899	2.4113267405	2.4297599946	463.50616875	467.79527936	0.83809661942	733.79083697	24.355585098	-1.1425112486	23.19241333	19.124876022	42.326365	-71.119510563	2	68480.337799	50
72946	2022-12-08	19:01:23.528	341.58430009	8198.023202	1670526083.528	0	899	2.417611505	2.4357607081	463.50616875	467.71808648	0.82314888378	733.79255565	24.355585098	-1.1389002358	23.19241333	19.133411559	42.326365	-71.119511667	2	68481.207609	50
72947	2022-12-08	19:01:24.446	341.58431072	8198.023457	1670526084.446	0	899	2.4176105651	2.4357597581	463.1242027	467.33264878	0.82314875011	733.7833834	24.355542657	-1.1251460464	23.19241333	19.142931907	42.326364694	-71.119511972	2	68482.183495	50
72948	2022-12-08	19:01:25.354	341.58432123	8198.023709	1670526085.354	0	899	2.4174152002	2.4347560373	463.12188778	467.14291627	0.78681034516	733.77666873	24.354944229	-1.1327453852	23.19241333	19.138561249	42.326363333	-71.119513333	2	68483.067134	50
72949	2022-12-08	19:01:26.252	341.58433162	8198.023959	1670526086.252	0	899	2.4174152002	2.4347560373	463.5660347	467.59091948	0.78681034516	733.77380614	24.354944229	-1.194326696	23.19241333	19.140841617	42.326363333	-71.119513333	2	68483.966934	50
72950	2022-12-08	19:01:27.121	341.58434169	8198.024201	1670526087.122	0	899	2.4209342426	2.4411879436	463.5660347	468.26134462	0.9165552162	733.76951993	24.354944229	-1.2190109491	23.19241333	19.141801834	42.326364648	-71.119513333	2	68484.788878	50
72951	2022-12-08	19:01:27.993	341.58435178	8198.024443	1670526087.994	0	899	2.4209342426	2.4411879436	463.29888545	467.9914895	0.9165552162	733.77616913	24.354944229	-1.4400054058	23.19241333	19.102176047	42.326365	-71.119513333	2	68485.680672	50
72952	2022-12-08	19:01:28.895	341.58436222	8198.024693	1670526088.896	0	899	2.4181298365	2.4369558107	463.29888545	467.66522658	0.85342480451	733.76654659	24.354944229	-1.3108817978	23.19241333	19.118010868	42.326365	-71.119513333	2	68486.599198	50
72953	2022-12-08	19:01:29.746	341.58437207	8198.02493	1670526089.747	0	899	2.418128189	2.4369541451	464.61690737	468.99566888	0.85342456165	733.77337849	24.354869855	-1.1733396653	23.19241333	19.136306914	42.326365752	-71.119513333	2	68487.451451	50
72954	2022-12-08	19:01:30.651	341.58438253	8198.025181	1670526090.651	0	899	2.4157032199	2.4336138886	464.61447212	468.78418214	0.813046869	733.76703285	24.354242325	-1.2153137401	23.19241333	19.137836456	42.326366667	-71.119513333	2	68488.362525	50
72955	2022-12-08	19:01:31.595	341.58439347	8198.025443	1670526091.596	0	899	2.4157032199	2.4336138886	463.25453473	467.4120399	0.813046869	733.76706721	24.354242325	-1.2710958719	23.19241333	19.137121201	42.326367191	-71.119513333	2	68489.314596	50
72956	2022-12-08	19:01:32.493	341.58440387	8198.025693	1670526092.494	0	899	2.4270345527	2.4465414862	463.25453473	467.76201829	0.88082954793	733.77299287	24.354242325	-1.1849811985	23.19241333	19.13829422	42.326368333	-71.119513333	2	68490.203203	50
72957	2022-12-08	19:01:33.385	341.58441419	8198.025941	1670526093.386	0	899	2.4270345527	2.4465414862	464.06562508	468.58100058	0.88082954793	733.78429287	24.354242325	-1.1681548736	23.19241333	19.133001959	42.326368333	-71.119513491	2	68491.094675	50
72958	2022-12-08	19:01:34.273	341.58442447	8198.026187	1670526094.274	0	899	2.4247056273	2.4433915026	464.06548407	468.39465864	0.84484267607	733.79076421	24.354205946	-1.1895622757	23.19241333	19.114227838	42.326368333	-71.119514951	2	68491.970414	50
72959	2022-12-08	19:01:35.173	341.58443487	8198.026437	1670526095.173	0	899	2.4246942342	2.4433799848	464.38746657	468.71963628	0.84484101798	733.78983656	24.353693008	-1.5087333918	23.19241333	19.091026306	42.326366836	-71.119516498	2	68492.898656	50
72960	2022-12-08	19:01:36.118	341.58444581	8198.026699	1670526096.118	0	899	2.4207497867	2.4399074682	464.38746657	468.83648051	0.86741124303	733.78694244	24.353693008	-1.2815193625	23.19241333	19.124454561	42.326366667	-71.119516667	2	68493.835306	50
72961	2022-12-08	19:01:37.032	341.5844564	8198.026954	1670526097.033	0	899	2.4207497867	2.4399074682	463.55995671	468.00104278	0.86741124303	733.79706821	24.353693008	-1.2023140532	23.19241333	19.138358325	42.326365456	-71.119517877	2	68494.726214	50
72962	2022-12-08	19:01:37.986	341.58446744	8198.027219	1670526097.987	0	899	2.4266701064	2.4459337561	463.55995671	468.01473592	0.87006026422	733.7941939	24.353693008	-1.1917074035	23.19241333	19.137687481	42.326365	-71.119519422	2	68495.653061	50
72963	2022-12-08	19:01:38.878	341.58447777	8198.027466	1670526098.879	0	899	2.4266701064	2.4459337561	464.35624417	468.81867565	0.87006026422	733.79985562	24.353693008	-1.1752260244	23.19241333	19.138253281	42.326364121	-71.119520879	2	68496.527613	50
72964	2022-12-08	19:01:39.815	341.5844886	8198.027726	1670526099.815	0	899	2.4301287567	2.4502111085	464.35624417	469.00202331	0.90545426969	733.80114908	24.353693008	-1.1669260263	23.19241333	19.138921738	42.326362558	-71.119521667	2	68497.464903	50
72965	2022-12-08	19:01:40.691	341.58449875	8198.02797	1670526100.692	0	899	2.4301195921	2.4502018363	463.85515208	468.49591052	0.90545284343	733.80796076	24.353281324	-1.1669260263	23.19241333	19.136838812	42.326361667	-71.119522272	2	68498.362978	50
72966	2022-12-08	19:01:41.565	341.58450887	8198.028213	1670526101.566	0	899	2.4327337159	2.4517505616	463.85426412	468.24368174	0.85687535921	733.80348135	24.353052139	-1.2522970091	23.19241333	19.124661389	42.326361243	-71.119523333	2	68499.254438	50
72967	2022-12-08	19:01:42.463	341.58451925	8198.028462	1670526102.463	0	899	2.4327337159	2.4517505616	463.53556154	467.9219633	0.85687535921	733.7989312	24.353052139	-1.459903717	23.19241333	19.097867966	42.326360243	-71.119523333	2	68500.145812	50
72968	2022-12-08	19:01:43.401	341.5845301	8198.028723	1670526103.401	0	899	2.4391046411	2.4576616403	463.53556154	467.80452914	0.83414416174	733.79601162	24.353052139	-1.2983563949	23.19241333	19.117082848	42.326361488	-71.119523512	2	68501.107075	50
72969	2022-12-08	19:01:44.285	341.58454034	8198.028968	1670526104.285	0	899	2.439093528	2.4576504071	464.77698634	469.05737872	0.83414257431	733.80405007	24.352554763	-1.1819845912	23.19241333	19.142539283	42.32636008	-71.11952492	2	68501.952199	50
72970	2022-12-08	19:01:45.236	341.58455134	8198.029232	1670526105.236	0	899	2.4382709371	2.4575355779	464.77619235	469.22160294	0.86599734046	733.80483504	24.352350235	-1.184830308	23.19241333	19.144323349	42.326361481	-71.119525	2	68502.88856	50
72971	2022-12-08	19:01:46.171	341.58456216	8198.029492	1670526106.171	0	899	2.4382709371	2.4575355779	463.56445905	467.99827986	0.86599734046	733.80373519	24.352350235	-1.1839248581	23.19241333	19.143872672	42.326361667	-71.119526373	2	68503.823647	50
72972	2022-12-08	19:01:47.039	341.58457221	8198.029733	1670526107.039	0	899	2.4368582088	2.454623965	463.56445905	467.65515526	0.79956574626	733.80251853	24.352350235	-1.1524496663	23.19241333	19.141654716	42.326361667	-71.119526667	2	68504.726891	50
72973	2022-12-08	19:01:47.953	341.5845828	8198.029987	1670526107.954	0	899	2.4368582088	2.454623965	464.1118471	468.2073737	0.79956574626	733.80479542	24.352350235	-1.3103213263	23.19241333	19.108549926	42.326361667	-71.119527711	2	68505.626794	50
72974	2022-12-08	19:01:48.875	341.58459347	8198.030243	1670526108.876	0	899	2.4417105843	2.4609946751	464.1118471	468.54912264	0.86565321673	733.78851884	24.352350235	-1.1360006332	23.19241333	19.122716904	42.326362599	-71.119529266	2	68506.559411	50
72975	2022-12-08	19:01:49.759	341.58460369	8198.030489	1670526109.759	0	899	2.4417070041	2.4609910546	463.27984245	467.70916063	0.86565268657	733.80488192	24.352190169	-1.1450120061	23.19241333	19.127333799	42.326363333	-71.119530787	2	68507.472024	50
72976	2022-12-08	19:01:50.673	341.58461427	8198.030743	1670526110.673	0	899	2.4405792627	2.4589791965	463.27833619	467.50620556	0.82664084262	733.78908999	24.351800919	-1.2016349399	23.19241333	19.135222504	42.326363983	-71.119531667	2	68508.389546	50
72977	2022-12-08	19:01:51.553	341.58462447	8198.030987	1670526111.554	0	899	2.4405792627	2.4589791965	464.39440431	468.6324589	0.82664084262	733.7800487	24.351800919	-1.6910306215	23.19241333	19.079961385	42.326365	-71.119532104	2	68509.262262	50
72978	2022-12-08	19:01:52.453	341.58463488	8198.031237	1670526112.454	0	899	2.4395922746	2.4585624383	464.39440431	468.76578386	0.85240362897	733.76163306	24.351800919	-1.6748510994	23.19241333	19.065013052	42.326365	-71.119533333	2	68510.163327	50
72979	2022-12-08	19:01:53.349	341.58464525	8198.031486	1670526113.35	0	899	2.4395922746	2.4585624383	463.7532006	468.11854445	0.85240362897	733.76357244	24.351800919	-1.5624459982	23.19241333	19.069419861	42.3263651	-71.119533333	2	68511.060158	50
72980	2022-12-08	19:01:54.282	341.58465605	8198.031745	1670526114.283	0	899	2.4481177304	2.4677870369	463.7527074	468.26341184	0.88051513225	733.76338085	24.351673594	-1.2947561765	23.19241333	19.096153891	42.326366634	-71.119533333	2	68511.980276	50
72981	2022-12-08	19:01:55.201	341.58466669	8198.032001	1670526115.202	0	899	2.4481062135	2.4677753886	464.26590405	468.78159115	0.88051340211	733.74000155	24.351160049	-1.2369152308	23.19241333	19.131719589	42.326366667	-71.119533333	2	68512.914547	50
72982	2022-12-08	19:01:56.107	341.58467716	8198.032252	1670526116.107	0	899	2.4465523986	2.4659123566	464.26590405	468.71331067	0.86732572826	733.75668032	24.351160049	-1.2369152308	23.19241333	19.108157265	42.326366667	-71.119533333	2	68513.822645	50
72983	2022-12-08	19:01:57.051	341.58468809	8198.032514	1670526117.051	0	899	2.4465523986	2.4659123566	463.48838516	467.92834358	0.86732572826	733.76574101	24.351160049	-1.5586517118	23.19241333	19.122704335	42.326366667	-71.119533333	2	68514.75641	50
72984	2022-12-08	19:01:57.943	341.58469841	8198.032762	1670526117.943	0	899	2.4453754807	2.4645339536	463.48838516	467.88417801	0.85877923893	733.7727653	24.351160049	-1.4975446068	23.19241333	19.132477198	42.32636776	-71.11953224	2	68515.656155	50
72985	2022-12-08	19:01:58.828	341.58470866	8198.033008	1670526118.828	0	899	2.4453754807	2.4645339536	464.30450927	468.70804236	0.85877923893	733.77684051	24.351160049	-1.196471748	23.19241333	19.135172017	42.326368333	-71.119530807	2	68516.515551	50
72986	2022-12-08	19:01:59.713	341.5847189	8198.033254	1670526119.713	0	899	2.4498222483	2.4688673837	464.30361574	468.67308911	0.85220044613	733.78062227	24.350929652	-1.1298241781	23.19241333	19.142669678	42.326368333	-71.11952939	2	68517.365878	50
72987	2022-12-08	19:02:00.638	341.58472961	8198.033511	1670526120.638	0	899	2.4498144063	2.4688594551	463.78186522	468.14642261	0.85219930673	733.781096	24.350580215	-1.1331980236	23.19241333	19.141551542	42.326368811	-71.119527855	2	68518.286877	50
72988	2022-12-08	19:02:01.549	341.58474016	8198.033764	1670526121.55	0	899	2.4448718728	2.463283216	463.78186522	468.00951089	0.82570816568	733.77583485	24.350580215	-1.1725204425	23.19241333	19.140212154	42.32637	-71.119526297	2	68519.221872	50
72989	2022-12-08	19:02:02.437	341.58475043	8198.03401	1670526122.437	0	899	2.4448718728	2.463283216	464.9810222	469.21959889	0.82570816568	733.78842668	24.350580215	-1.1390188546	23.19241333	19.143294404	42.32637	-71.119525	2	68520.142718	50
72990	2022-12-08	19:02:03.325	341.58476072	8198.034257	1670526123.326	0	899	2.4450459179	2.4640607532	464.9810222	469.35844575	0.85250436496	733.7961927	24.350580215	-1.1411962146	23.19241333	19.141740129	42.32637	-71.119524989	2	68521.006309	50
72991	2022-12-08	19:02:04.201	341.58477086	8198.034501	1670526124.202	0	899	2.4450459179	2.4640607532	464.30048031	468.67149711	0.85250436496	733.79999588	24.350580215	-1.1425112486	23.19241333	19.140722275	42.32637	-71.119523454	2	68521.927445	50
72992	2022-12-08	19:02:05.035	341.5847805	8198.034732	1670526125.035	0	899	2.4533801206	2.4720933146	464.29943632	468.58635728	0.83625459029	733.7836328	24.350311014	-1.17042927	23.19241333	19.139486565	42.32637	-71.119522133	2	68522.720075	50
72993	2022-12-08	19:02:05.881	341.5847903	8198.034967	1670526125.882	0	899	2.4533738252	2.472086951	464.30172411	468.58866157	0.83625369402	733.79454273	24.350030899	-1.4349391721	23.19241333	19.126085888	42.32637	-71.119520763	2	68523.542406	50
72994	2022-12-08	19:02:06.756	341.58480043	8198.03521	1670526126.757	0	899	2.4535338467	2.472163771	464.30172411	468.56929214	0.83250970811	733.78940729	24.350030899	-1.3351456945	23.19241333	19.130543286	42.326369303	-71.119519303	2	68524.418108	50
72995	2022-12-08	19:02:07.660	341.58481088	8198.035461	1670526127.66	0	899	2.4535338467	2.472163771	463.44078704	467.70044188	0.83250970811	733.79806013	24.350030899	-1.1619461056	23.19241333	19.138866425	42.326368333	-71.119517763	2	68525.342296	50
72996	2022-12-08	19:02:08.561	341.58482131	8198.035711	1670526128.561	0	899	2.4526282761	2.4710714215	463.44078704	467.65922803	0.82452750487	733.79748535	24.350030899	-1.1473941803	23.19241333	19.141441345	42.326367911	-71.119516244	2	68526.253589	50
72997	2022-12-08	19:02:09.421	341.58483126	8198.03595	1670526129.421	0	899	2.4526137819	2.4710567725	464.29930762	468.52555271	0.82452546967	733.81135529	24.349385786	-1.1402261147	23.19241333	19.142711412	42.326366667	-71.11951486	2	68527.084034	50
72998	2022-12-08	19:02:10.239	341.58484073	8198.036178	1670526130.239	0	899	2.453561804	2.4733721337	464.29896903	468.83731062	0.88482562938	733.81323242	24.349298477	-1.1392560005	23.19241333	19.142883301	42.326366667	-71.119513428	2	68527.943277	50
72999	2022-12-08	19:02:11.088	341.58485057	8198.036414	1670526131.089	0	899	2.453561804	2.4733721337	464.00543253	468.54090492	0.88482562938	733.81234964	24.349298477	-1.1379732565	23.19241333	19.128692134	42.326366667	-71.119510634	2	68528.809766	50
73000	2022-12-08	19:02:12.000	341.58486112	8198.036667	1670526132.001	0	899	2.4575317276	2.4756163327	464.00543253	468.13850317	0.8070141397	733.80294941	24.349298477	-1.1753122459	23.19241333	19.128500945	42.326367858	-71.119507617	2	68529.71499	50
73001	2022-12-08	19:02:12.921	341.58487178	8198.036923	1670526132.922	0	899	2.4575317276	2.4756163327	464.48104532	468.61835242	0.8070141397	733.79609529	24.349298477	-1.2534504055	23.19241333	19.097712953	42.326368333	-71.119504524	2	68530.64293	50
73002	2022-12-08	19:02:13.839	341.58488241	8198.037178	1670526133.84	0	899	2.4594520515	2.4783920691	464.48104532	468.81097573	0.84423980287	733.80485605	24.349298477	-1.2439431694	23.19241333	19.117282981	42.326367401	-71.119502401	2	68531.559172	50.05591716
73003	2022-12-08	19:02:14.710	341.58489249	8198.03742	1670526134.711	0	899	2.4594499341	2.4783899286	464.32924843	468.6577622	0.84423949931	733.7992295	24.349204499	-1.2206709527	23.19241333	19.136483388	42.32636804	-71.11949892	2	68532.412051	50.1
73004	2022-12-08	19:02:15.614	341.58490294	8198.037671	1670526135.614	0	899	2.4612391509	2.4809102328	464.32783754	468.82042455	0.87593655715	733.79525656	24.348840714	-1.1767351256	23.19241333	19.138203147	42.326370505	-71.119494495	2	68533.303154	50.069684639
73005	2022-12-08	19:02:16.525	341.58491348	8198.037924	1670526136.525	0	899	2.4612391509	2.4809102328	464.19641098	468.68772639	0.87593655715	733.78611341	24.348840714	-1.1782441905	23.19241333	19.138231795	42.326372816	-71.119491801	2	68534.229908	50
73006	2022-12-08	19:02:17.421	341.58492385	8198.038173	1670526137.421	0	899	2.4609423281	2.4791399482	464.19641098	468.35128677	0.81090318338	733.79040487	24.348840714	-1.1699657543	23.19241333	19.137494106	42.326376667	-71.119486202	2	68535.139279	50
73007	2022-12-08	19:02:18.309	341.58493413	8198.038419	1670526138.309	0	899	2.4609423281	2.4791399482	464.06908003	468.22281612	0.81090318338	733.78979492	24.348840714	-1.2434258461	23.19241333	19.137840271	42.326376667	-71.119483285	2	68536.029029	50
73008	2022-12-08	19:02:19.203	341.58494449	8198.038668	1670526139.204	0	899	2.4613941774	2.4811627229	464.06891708	468.58099842	0.8801869491	733.79512681	24.348798676	-1.2298117537	23.19241333	19.135415677	42.326376667	-71.119481792	2	68536.924925	50
73009	2022-12-08	19:02:20.104	341.58495491	8198.038918	1670526140.104	0	899	2.4613841155	2.4811525462	464.15336933	468.66626401	0.88018544627	733.80246477	24.348352432	-1.1734366417	23.19241333	19.138921738	42.326376667	-71.119479072	2	68537.778302	50
73010	2022-12-08	19:02:20.994	341.58496522	8198.039165	1670526140.995	0	899	2.4681018992	2.4870913221	464.15336933	468.47632175	0.84348135709	733.81728055	24.348352432	-1.1451736949	23.19241333	19.139736769	42.326376667	-71.119477239	2	68538.656657	50
73011	2022-12-08	19:02:21.857	341.5849752	8198.039405	1670526141.857	0	899	2.4681018992	2.4870913221	464.01891102	468.34061115	0.84348135709	733.78778076	24.348352432	-1.1360006332	23.19241333	19.140001297	42.326376667	-71.119475814	2	68539.511834	50
73012	2022-12-08	19:02:22.710	341.58498508	8198.039642	1670526142.711	0	899	2.4686286596	2.486928196	464.01891102	468.18247044	0.81289096272	733.79676021	24.348352432	-1.1806479756	23.19241333	19.141561243	42.326377328	-71.119474339	2	68540.396685	50
73013	2022-12-08	19:02:23.579	341.58499514	8198.039883	1670526143.58	0	899	2.4686286596	2.486928196	463.87070206	468.03293162	0.81289096272	733.79462397	24.348352432	-1.2040172105	23.19241333	19.142782376	42.326378333	-71.119473333	2	68541.309091	50
73014	2022-12-08	19:02:24.500	341.5850058	8198.040139	1670526144.501	0	899	2.4696909411	2.4890953607	463.87070206	468.28274833	0.86122093381	733.80846238	24.348352432	-1.2157557011	23.19241333	19.14396286	42.326378676	-71.11947299	2	68542.205791	50
73015	2022-12-08	19:02:25.398	341.58501619	8198.040389	1670526145.399	0	899	2.4696827382	2.4890870662	463.97042526	468.38341385	0.86121973907	733.80893288	24.347989859	-1.1778238349	23.19241333	19.138861561	42.326380204	-71.119471667	2	68543.122526	50
73016	2022-12-08	19:02:26.312	341.58502677	8198.040642	1670526146.313	0	899	2.4714563556	2.4906878181	463.96875541	468.33920695	0.85299889934	733.81039126	24.347558975	-1.1709036117	23.19241333	19.138115093	42.32638164	-71.119471667	2	68543.983977	50
73017	2022-12-08	19:02:27.232	341.58503741	8198.040898	1670526147.232	0	899	2.4714563556	2.4906878181	464.22563046	468.59850169	0.85299889934	733.80757394	24.347558975	-1.2005247375	23.19241333	19.138511115	42.326381667	-71.11947016	2	68544.903808	50
73018	2022-12-08	19:02:28.109	341.58504757	8198.041142	1670526148.11	0	899	2.4720937544	2.4909685392	464.22563046	468.51616221	0.83708434659	733.80195668	24.347558975	-1.2271492481	23.19241333	19.13820076	42.326383014	-71.11947	2	68545.808687	50
73019	2022-12-08	19:02:28.957	341.58505738	8198.041377	1670526148.958	0	899	2.4720937544	2.4909685392	463.87771008	468.16502623	0.83708434659	733.80705453	24.347558975	-1.1968382226	23.19241333	19.138563636	42.326383333	-71.119468858	2	68546.684917	50
73020	2022-12-08	19:02:29.884	341.5850681	8198.041634	1670526149.884	0	899	2.4739245311	2.4934999248	463.87611887	468.31952682	0.86727454542	733.80094415	24.347148302	-1.1682950053	23.19241333	19.137407379	42.326383333	-71.119467357	2	68547.585849	50
73021	2022-12-08	19:02:30.825	341.585079	8198.041896	1670526150.826	0	899	2.4739227723	2.4934981462	464.52654265	468.9761796	0.86727428789	733.7958374	24.347070694	-1.16855371	23.19241333	19.137121201	42.326383333	-71.119466667	2	68548.528361	50
73022	2022-12-08	19:02:31.721	341.58508937	8198.042145	1670526151.722	0	899	2.4752317273	2.4938207071	464.52654265	468.74937468	0.82346621099	733.79926467	24.347070694	-1.3822937438	23.19241333	19.119413692	42.326383333	-71.119466667	2	68549.447896	50
73023	2022-12-08	19:02:32.638	341.58509999	8198.0424	1670526152.639	0	899	2.4752317273	2.4938207071	464.56953584	468.7927587	0.82346621099	733.81387996	24.347070694	-1.1745469712	23.19241333	19.135324554	42.326383333	-71.119466667	2	68550.366366	50
73024	2022-12-08	19:02:33.585	341.58511095	8198.042663	1670526153.586	0	899	2.4788901924	2.4977885062	464.56953584	468.85680145	0.83583941577	733.81883755	24.347070694	-1.1537431676	23.19241333	19.137502203	42.326382809	-71.119466667	2	68551.314629	50
73025	2022-12-08	19:02:34.528	341.58512185	8198.042924	1670526154.528	0	899	2.478887916	2.4977862051	464.4089286	468.69471039	0.83583909519	733.81157558	24.346970451	-1.1792789848	23.19241333	19.133328949	42.326381229	-71.119466667	2	68552.262462	50
73026	2022-12-08	19:02:35.437	341.58513237	8198.043177	1670526155.437	0	899	2.4799120993	2.4996211408	464.40742338	468.87551059	0.87105738869	733.80933264	24.346582413	-1.3720104694	23.19241333	19.104709625	42.32638	-71.119466667	2	68553.18146	50
73027	2022-12-08	19:02:36.279	341.58514212	8198.043411	1670526156.279	0	899	2.4799120993	2.4996211408	463.59063462	468.05086347	0.87105738869	733.80422024	24.346582413	-1.2250365429	23.19241333	19.127945603	42.32637998	-71.119466667	2	68554.011834	50
73028	2022-12-08	19:02:37.176	341.5851525	8198.04366	1670526157.176	0	899	2.4772811307	2.4961727748	463.59063462	467.87013645	0.83608526222	733.82172843	24.346582413	-1.1693621621	23.19241333	19.139104603	42.326378506	-71.119466667	2	68554.89645	50
73029	2022-12-08	19:02:38.062	341.58516275	8198.043906	1670526158.062	0	899	2.4772811307	2.4961727748	465.08132204	469.37458471	0.83608526222	733.83201144	24.346582413	-1.1701813936	23.19241333	19.138561249	42.326376966	-71.119466667	2	68555.820378	50
73030	2022-12-08	19:02:38.951	341.58517306	8198.044153	1670526158.952	0	899	2.4826957773	2.5021744349	465.08132204	469.49853626	0.85999692232	733.82284607	24.346582413	-1.1686076068	23.19241333	19.137516514	42.326376667	-71.119466667	2	68556.698737	50
73031	2022-12-08	19:02:39.857	341.58518353	8198.044405	1670526159.857	0	899	2.4826838998	2.5021624251	464.66604116	469.07930225	0.85999520392	733.81411521	24.346060178	-1.2628175241	23.19241333	19.126173904	42.326376667	-71.119466667	2	68557.60529	50
73032	2022-12-08	19:02:40.753	341.58519391	8198.044654	1670526160.754	0	899	2.4869343694	2.5057721942	464.6658176	468.92637685	0.83050953756	733.82019043	24.346002579	-1.16855371	23.19241333	19.137121201	42.326376667	-71.119466667	2	68558.501972	50
73033	2022-12-08	19:02:41.641	341.58520419	8198.044901	1670526161.642	0	899	2.4869343694	2.5057721942	464.65824326	468.91873305	0.83050953756	733.82219327	24.346002579	-1.1702999453	23.19241333	19.136927826	42.326376667	-71.119466027	2	68559.383768	50
73034	2022-12-08	19:02:42.503	341.58521417	8198.04514	1670526162.504	0	899	2.4834516631	2.5024841596	464.65824326	468.96887796	0.84019458192	733.82203442	24.346002579	-1.1783196926	23.19241333	19.136039734	42.326376667	-71.119465	2	68560.251272	50
73035	2022-12-08	19:02:43.371	341.5852242	8198.045381	1670526163.371	0	899	2.4834516631	2.5024841596	464.03241687	468.33724578	0.84019458192	733.83143585	24.346002579	-1.1428777998	23.19241333	19.1412676	42.326376667	-71.119464781	2	68561.131131	50
73036	2022-12-08	19:02:44.270	341.58523462	8198.045631	1670526164.271	0	899	2.4925597203	2.5125580943	464.03241687	468.53952087	0.87929383635	733.82411689	24.346002579	-1.1392560005	23.19241333	19.141801834	42.326376616	-71.119463333	2	68562.03016	50
73037	2022-12-08	19:02:45.138	341.58524465	8198.045872	1670526165.138	0	899	2.4925476202	2.5125458563	464.53481836	469.0467929	0.87929205355	733.82283636	24.345472664	-1.136205464	23.19241333	19.141594502	42.326375254	-71.119463333	2	68562.847314	50
73038	2022-12-08	19:02:46.023	341.5852549	8198.046118	1670526166.023	0	899	2.4899838007	2.5097010887	464.53462466	468.98769347	0.86792187996	733.80889893	24.345422745	-1.1294900179	23.19241333	19.140722275	42.326375	-71.119463333	2	68563.736253	50
73039	2022-12-08	19:02:46.983	341.58526601	8198.046384	1670526166.983	0	899	2.4899838007	2.5097010887	464.35926141	468.81064917	0.86792187996	733.81836867	24.345422745	-1.1422525486	23.19241333	19.138604183	42.326375	-71.119463333	2	68564.701702	50
73040	2022-12-08	19:02:47.910	341.58527674	8198.046642	1670526167.91	0	899	2.492796125	2.5125277216	464.35926141	468.80885089	0.86757458355	733.81351537	24.345422745	-1.1653630773	23.19241333	19.13830819	42.326375	-71.119463333	2	68565.630261	50
73041	2022-12-08	19:02:48.762	341.5852866	8198.046878	1670526168.762	0	899	2.492796125	2.5125277216	464.76809031	469.22159728	0.86757458355	733.80486818	24.345422745	-1.1739325089	23.19241333	19.137800217	42.326374194	-71.119463333	2	68566.483483	50
73042	2022-12-08	19:02:49.674	341.58529715	8198.047132	1670526169.674	0	899	2.4939726824	2.5127889959	464.76669378	469.01127234	0.82724466253	733.82012495	24.345063001	-1.1420800875	23.19241333	19.139782874	42.326373995	-71.119463333	2	68567.396794	50
73043	2022-12-08	19:02:50.569	341.58530752	8198.047381	1670526170.57	0	899	2.4939669567	2.5127832089	464.29534138	468.53561111	0.82724386932	733.82556152	24.344812393	-1.1392560005	23.19241333	19.143602371	42.326375	-71.119463333	2	68568.285437	50
73044	2022-12-08	19:02:51.482	341.58531808	8198.047634	1670526171.482	0	899	2.4946048236	2.5135196111	464.29534138	468.55675974	0.83133227797	733.82432101	24.344812393	-1.1392560005	23.19241333	19.143602371	42.326375	-71.119463333	2	68569.191304	50
73045	2022-12-08	19:02:52.394	341.58532865	8198.047887	1670526172.395	0	899	2.4946048236	2.5135196111	464.01223311	468.27105303	0.83133227797	733.81751378	24.344812393	-1.1742343776	23.19241333	19.14332141	42.326375	-71.119463333	2	68570.166667	50
73046	2022-12-08	19:02:53.256	341.58533862	8198.048127	1670526173.257	0	899	2.4937040683	2.5130032473	464.01223311	468.35931401	0.8484011318	733.80973442	24.344812393	-1.2028422245	23.19241333	19.134321453	42.326375	-71.119463305	2	68571.017034	50
73047	2022-12-08	19:02:54.131	341.58534875	8198.04837	1670526174.132	0	899	2.4937040683	2.5130032473	464.73692086	469.09079096	0.8484011318	733.80734273	24.344812393	-1.3378297091	23.19241333	19.098588943	42.326375	-71.119461844	2	68571.893788	50
73048	2022-12-08	19:02:55.030	341.58535916	8198.04862	1670526175.031	0	899	2.4975558573	2.5176454716	464.73512509	469.26059717	0.88152062546	733.81917708	24.344349779	-1.1874388062	23.19241333	19.125622958	42.326375	-71.119460344	2	68572.793794	50
73049	2022-12-08	19:02:55.934	341.58536962	8198.048871	1670526175.935	0	899	2.4975517789	2.5176413465	463.85489871	468.37179626	0.88152002423	733.82432465	24.344171524	-1.1287031245	23.19241333	19.138999661	42.326375	-71.11946	2	68573.699399	50
73050	2022-12-08	19:02:56.828	341.58537997	8198.049119	1670526176.829	0	899	2.5033920486	2.5229163092	463.85489871	468.23422885	0.85492340193	733.8321614	24.344171524	-1.3296052139	23.19241333	19.129631952	42.326375	-71.119459024	2	68574.585799	50
73051	2022-12-08	19:02:57.737	341.58539049	8198.049372	1670526177.738	0	899	2.5033920486	2.5229163092	465.03127702	469.42171354	0.85492340193	733.831604	24.344171524	-1.1343729496	23.19241333	19.143602371	42.326375829	-71.119457504	2	68575.497457	50
73052	2022-12-08	19:02:58.654	341.5854011	8198.049626	1670526178.655	0	899	2.4979981844	2.5177558477	465.03127702	469.48389507	0.86691680506	733.83477743	24.344171524	-1.1326051666	23.19241333	19.143602371	42.326376667	-71.119456667	2	68576.423848	50
73053	2022-12-08	19:02:59.551	341.58541147	8198.049875	1670526179.551	0	899	2.4979981844	2.5177558477	464.1425442	468.58665275	0.86691680506	733.83878594	24.344171524	-1.1278623343	23.19241333	19.143602371	42.326377202	-71.119456131	2	68577.321321	50
73054	2022-12-08	19:03:00.437	341.58542174	8198.050122	1670526180.438	0	899	2.5004828841	2.5190616463	464.14094581	468.31529816	0.81476701153	733.84509884	24.343759234	-1.2051920993	23.19241333	19.122577415	42.326378333	-71.119455	2	68578.209419	50
73055	2022-12-08	19:03:01.301	341.58543172	8198.050361	1670526181.301	0	899	2.5004818424	2.5190605937	464.16057376	468.3351019	0.81476686978	733.84365339	24.34371376	-1.1734366417	23.19241333	19.122356415	42.326378333	-71.119454878	2	68579.072978	50
73056	2022-12-08	19:03:02.252	341.58544273	8198.050626	1670526182.252	0	899	2.5033018063	2.5235760536	464.16057376	468.71157335	0.8875315431	733.8395701	24.34371376	-1.2575033627	23.19241333	19.098085909	42.326378351	-71.119453333	2	68580.010848	50
73057	2022-12-08	19:03:03.122	341.58545281	8198.050867	1670526183.123	0	899	2.5033018063	2.5235760536	464.79874484	469.35600157	0.8875315431	733.82995605	24.34371376	-1.4924567938	23.19241333	19.093547821	42.326379783	-71.119453333	2	68580.869822	50
73058	2022-12-08	19:03:03.959	341.58546249	8198.0511	1670526183.959	0	899	2.5082583486	2.5281576862	464.79874484	469.26273582	0.86954070609	733.83277984	24.34371376	-1.1884843553	23.19241333	19.131207788	42.32638	-71.119454527	2	68581.716175	50
73059	2022-12-08	19:03:04.765	341.58547182	8198.051324	1670526184.765	0	899	2.5082512898	2.5281505478	464.22331507	468.68177424	0.86953968405	733.83455835	24.343406564	-1.3445666886	23.19241333	19.130635963	42.32638	-71.11945412	2	68582.528056	50
73060	2022-12-08	19:03:05.605	341.58548155	8198.051557	1670526185.606	0	899	2.5099652678	2.5292691844	464.22225791	468.54414757	0.84315192367	733.84239672	24.343133926	-1.4983422693	23.19241333	19.124466776	42.32638	-71.119453333	2	68583.353728	50
73061	2022-12-08	19:03:06.463	341.58549147	8198.051795	1670526186.463	0	899	2.5099652678	2.5292691844	464.37481031	468.69812023	0.84315192367	733.8292297	24.343133926	-1.3426048748	23.19241333	19.117170624	42.32638	-71.119453333	2	68584.181363	50.018136273
73062	2022-12-08	19:03:07.325	341.58550146	8198.052035	1670526187.326	0	899	2.5106667621	2.5314506571	464.37481031	469.02884701	0.90701177929	733.83308017	24.343133926	-1.1701813936	23.19241333	19.136039734	42.32638	-71.119453258	2	68585.045365	50.1
73063	2022-12-08	19:03:08.232	341.58551194	8198.052287	1670526188.232	0	899	2.5106667621	2.5314506571	465.00598221	469.66634461	0.90701177929	733.81479347	24.343133926	-1.1701813936	23.19241333	19.136039734	42.32638	-71.119451769	2	68585.938856	50.1
73064	2022-12-08	19:03:09.107	341.58552207	8198.05253	1670526189.107	0	899	2.5117091512	2.531220357	465.00598221	469.37868842	0.85154893599	733.81822518	24.343133926	-1.1406895996	23.19241333	19.136311891	42.32638	-71.119451667	2	68586.814629	50.1
73065	2022-12-08	19:03:10.006	341.58553248	8198.052779	1670526190.006	0	899	2.5117036173	2.531214762	464.66376928	469.03325342	0.8515481524	733.82055139	24.342893424	-1.1665811389	23.19241333	19.133228593	42.326378809	-71.119450475	2	68587.714715	50.1
73066	2022-12-08	19:03:10.951	341.58554343	8198.053042	1670526190.952	0	899	2.5132692019	2.5332575886	464.66268917	469.13642485	0.87167350454	733.82979033	24.342615128	-1.1838170258	23.19241333	19.133908228	42.326378333	-71.119448842	2	68588.695058	50.1
73067	2022-12-08	19:03:11.858	341.58555392	8198.053294	1670526191.859	0	899	2.5132692019	2.5332575886	464.73148708	469.20588514	0.87167350454	733.82262456	24.342615128	-1.1327453852	23.19241333	19.143241882	42.326378333	-71.11944735	2	68589.589866	50.1
73068	2022-12-08	19:03:12.763	341.5855644	8198.053546	1670526192.764	0	899	2.5131003562	2.5330956862	464.73148708	469.2077432	0.87203202816	733.80725178	24.342615128	-1.1332411995	23.19241333	19.1433517	42.326378333	-71.119445832	2	68590.500526	50.1
73069	2022-12-08	19:03:13.694	341.58557516	8198.053804	1670526193.694	0	899	2.5131003562	2.5330956862	464.53385216	469.00820469	0.87203202816	733.81713867	24.342615128	-1.1343729496	23.19241333	19.143602371	42.326378333	-71.119444241	2	68591.455455	50.1
73070	2022-12-08	19:03:14.553	341.58558512	8198.054043	1670526194.554	0	899	2.5165649701	2.5365356852	464.53385216	468.99652492	0.86977735169	733.80525501	24.342615128	-1.1343729496	23.19241333	19.143602371	42.326378845	-71.119442822	2	68592.307094	50.1
73071	2022-12-08	19:03:15.427	341.58559523	8198.054286	1670526195.428	0	899	2.5165543095	2.5365249045	465.1182167	469.58649534	0.86977581284	733.79639804	24.342152716	-1.127646792	23.19241333	19.143602371	42.32638	-71.119441667	2	68593.161161	50.1
73072	2022-12-08	19:03:16.368	341.58560612	8198.054547	1670526196.369	0	899	2.5185629289	2.5375110861	465.11740484	469.35316694	0.82492503792	733.79782408	24.341943741	-1.1292959941	23.19241333	19.142565708	42.32638	-71.119441492	2	68594.104888	50.1
73073	2022-12-08	19:03:17.299	341.58561689	8198.054805	1670526197.299	0	899	2.5185629289	2.5375110861	464.23384714	468.4615628	0.82492503792	733.81065641	24.341943741	-1.16992264	23.19241333	19.140213392	42.32638	-71.119439914	2	68595.051882	50.1
73074	2022-12-08	19:03:18.206	341.58562738	8198.055057	1670526198.206	0	899	2.5201568884	2.5389334471	464.23384714	468.42056225	0.81699638786	733.8104341	24.341943741	-1.1725311919	23.19241333	19.138820648	42.32638	-71.119438376	2	68595.974568	50.1
73075	2022-12-08	19:03:19.105	341.5856378	8198.055307	1670526199.106	0	899	2.5201555539	2.5389320985	464.91243897	469.10527305	0.81699620718	733.81545839	24.341885939	-1.1927745334	23.19241333	19.136540306	42.32638	-71.119438333	2	68596.875876	50.1
73076	2022-12-08	19:03:20.035	341.58564855	8198.055565	1670526200.035	0	899	2.5200849266	2.5401196824	464.91112283	469.38549719	0.87133533997	733.82380969	24.341547012	-1.2524048303	23.19241333	19.139624122	42.32638	-71.11943701	2	68597.793886	50.1
73077	2022-12-08	19:03:20.950	341.58565914	8198.055819	1670526200.95	0	899	2.5200849266	2.5401196824	465.3779238	469.85679072	0.87133533997	733.80736052	24.341547012	-1.1343729496	23.19241333	19.137121201	42.32638	-71.119436667	2	68598.707415	50.1
73078	2022-12-08	19:03:21.852	341.58566959	8198.05607	1670526201.853	0	899	2.5163692937	2.5361347591	465.3779238	469.80302598	0.86097426917	733.80812649	24.341547012	-1.1451521536	23.19241333	19.139744752	42.32638	-71.119436667	2	68599.612224	50.1
73079	2022-12-08	19:03:22.743	341.5856799	8198.056318	1670526202.743	0	899	2.5163692937	2.5361347591	465.35427784	469.77915519	0.86097426917	733.81107396	24.341547012	-1.1725096829	23.19241333	19.138850181	42.32638	-71.119436667	2	68600.503504	50.1
73080	2022-12-08	19:03:23.618	341.58569002	8198.056561	1670526203.618	0	899	2.5218332742	2.5417365244	465.35427784	469.80038181	0.8650653702	733.81687634	24.341547012	-1.2104523245	23.19241333	19.134625946	42.326380633	-71.119436667	2	68601.37976	50.1
73081	2022-12-08	19:03:24.493	341.58570016	8198.056804	1670526204.494	0	899	2.5218279514	2.5417311419	464.78306795	469.2237105	0.86506460762	733.81809381	24.341316615	-1.1888616969	23.286416995	19.13441658	42.326381667	-71.119436667	2	68602.261445	50.1
73082	2022-12-08	19:03:25.382	341.58571045	8198.057051	1670526205.383	0	899	2.5234736154	2.5434427412	464.78159291	469.23404627	0.86734632247	733.81296686	24.340936661	-1.2205740079	23.401860092	19.134321364	42.32638193	-71.11943693	2	68603.158252	50.1
73083	2022-12-08	19:03:26.260	341.58572061	8198.057295	1670526206.261	0	899	2.5234736154	2.5434427412	464.98502833	469.43943054	0.86734632247	733.8106261	24.340936661	-1.16855371	23.19241333	19.138561249	42.326383333	-71.119438333	2	68604	50.1
73084	2022-12-08	19:03:27.167	341.58573111	8198.057547	1670526207.168	0	899	2.522675276	2.542553187	464.98502833	469.42045582	0.86368653932	733.81306306	24.340936661	-1.1441820426	23.19241333	19.140264309	42.326383333	-71.119438333	2	68604.85316	50.1
73085	2022-12-08	19:03:28.079	341.58574167	8198.0578	1670526208.08	0	899	2.522675276	2.542553187	465.20855824	469.64611795	0.86368653932	733.80947694	24.340936661	-1.1471139658	23.19241333	19.140149312	42.326383333	-71.119438333	2	68605.779731	50.1
73086	2022-12-08	19:03:28.917	341.58575135	8198.058033	1670526208.917	0	899	2.5269572415	2.5471185074	465.20855824	469.70184033	0.87442809037	733.80191586	24.340936661	-1.1430286943	23.19241333	19.14213173	42.326384391	-71.119439391	2	68606.634791	50.1
73087	2022-12-08	19:03:29.875	341.58576244	8198.058299	1670526209.875	0	899	2.52694933	2.5471105062	464.67227326	469.16036964	0.87442694697	733.80243405	24.340594904	-1.1565241869	23.19241333	19.14139711	42.326385	-71.119440955	2	68607.573206	50.1
73088	2022-12-08	19:03:30.737	341.58577243	8198.058538	1670526210.738	0	899	2.5272478113	2.5464130201	464.67134922	468.93686805	0.83145770721	733.80474934	24.340356827	-1.1626682779	23.261679188	19.140962866	42.326385	-71.119441667	2	68608.431231	50.1
73089	2022-12-08	19:03:31.627	341.58578272	8198.058785	1670526211.627	0	899	2.5272478113	2.5464130201	464.73497862	469.00108155	0.83145770721	733.80866368	24.340356827	-1.2531378017	23.293013743	19.14209309	42.326385	-71.11944227	2	68609.362179	50.1
73090	2022-12-08	19:03:32.558	341.5857935	8198.059044	1670526212.558	0	899	2.5291620536	2.5483375133	464.73497862	469.00013128	0.83127418378	733.81012246	24.340356827	-1.2655338436	23.269925124	19.142362266	42.326385	-71.119443333	2	68610.301444	50.1
73091	2022-12-08	19:03:33.450	341.58580382	8198.059292	1670526213.45	0	899	2.5291620536	2.5483375133	465.00160333	469.26920296	0.83127418378	733.82028138	24.340356827	-1.1343729496	23.441440582	19.143602371	42.326385	-71.119443551	2	68611.130387	50.086961326
73092	2022-12-08	19:03:34.312	341.5858138	8198.059531	1670526214.312	0	899	2.5333994895	2.5529225011	465.00160333	469.33939778	0.84482087123	733.81746002	24.340356827	-1.1374127296	23.441440582	19.142930921	42.326385	-71.119445125	2	68612.07515	50
73093	2022-12-08	19:03:35.131	341.58582329	8198.059759	1670526215.132	0	899	2.5333943674	2.5529173229	464.87862027	469.21526376	0.84482015786	733.85158918	24.34013613	-1.1702245103	23.441440582	19.141480604	42.326385	-71.119446495	2	68612.896794	50
73094	2022-12-08	19:03:36.000	341.58583333	8198.06	1670526216	0	899	2.5373181225	2.5569751102	464.87793674	469.23763142	0.84927026678	733.86228812	24.339960098	-1.179839525	23.441440582	19.141177297	42.326385	-71.119447924	2	68613.754438	50
73095	2022-12-08	19:03:36.911	341.58584388	8198.060253	1670526216.911	0	899	2.5373181225	2.5569751102	465.01784132	469.37884804	0.84927026678	733.84782278	24.339960098	-1.1351706674	23.286416995	19.143602371	42.326383929	-71.119449405	2	68614.642718	50
73096	2022-12-08	19:03:37.799	341.58585416	8198.0605	1670526217.799	0	899	2.5412415145	2.5598985911	465.01784132	469.15027204	0.80514905508	733.84314329	24.339960098	-1.1376283169	23.19241333	19.143602371	42.326383333	-71.119450926	2	68615.555556	50
73097	2022-12-08	19:03:38.671	341.58586425	8198.060742	1670526218.671	0	899	2.5412415145	2.5598985911	465.17509953	469.30892775	0.80514905508	733.84951479	24.339960098	-1.2144622013	23.19241333	19.13800064	42.326383333	-71.119452405	2	68616.443149	50
73098	2022-12-08	19:03:39.539	341.58587431	8198.060983	1670526219.54	0	899	2.5371372711	2.5571728019	465.174659	469.62160256	0.86555810926	733.84286923	24.339846718	-1.2577405402	23.246836504	19.128280134	42.326383333	-71.119453835	2	68617.301119	50
73099	2022-12-08	19:03:40.378	341.585884	8198.061216	1670526220.378	0	899	2.5371278479	2.5571632729	465.59671466	470.04768599	0.86555676663	733.84820557	24.339441299	-1.1750643253	23.441440582	19.110832214	42.326383333	-71.119455244	2	68618.146602	50
73100	2022-12-08	19:03:41.253	341.58589413	8198.061459	1670526221.253	0	899	2.5420962383	2.5634725815	465.59671466	470.33680345	0.9212132837	733.83963841	24.339441299	-1.1875466085	23.441440582	19.130378647	42.326383333	-71.11945666	2	68618.996117	50
73101	2022-12-08	19:03:42.128	341.58590426	8198.061702	1670526222.128	0	899	2.5420962383	2.5634725815	464.53175168	469.26099843	0.9212132837	733.84078919	24.339441299	-1.1327453852	23.441440582	19.143241882	42.326383333	-71.119456667	2	68619.872745	50
73102	2022-12-08	19:03:43.028	341.58591468	8198.061952	1670526223.028	0	899	2.5343941985	2.5540215654	464.53175168	468.88665109	0.84897116026	733.83448923	24.339441299	-1.1340819281	23.441440582	19.142355357	42.326383333	-71.119456667	2	68620.786368	50
73103	2022-12-08	19:03:43.941	341.58592525	8198.062206	1670526223.942	0	899	2.5343941985	2.5540215654	465.19302925	469.55412802	0.84897116026	733.83239746	24.339441299	-1.1343729496	23.441440582	19.142162323	42.326383333	-71.11945551	2	68621.69428	50
73104	2022-12-08	19:03:44.849	341.58593576	8198.062458	1670526224.85	0	899	2.5399271741	2.5587005547	465.19235391	469.35430143	0.81054750972	733.83967641	24.339267491	-1.1412393384	23.370525537	19.141566573	42.326383333	-71.119455	2	68622.599198	50
73105	2022-12-08	19:03:45.732	341.58594597	8198.062703	1670526225.732	0	899	2.5399170163	2.5586902902	465.43179857	469.59588133	0.8105461559	733.83473377	24.338830948	-1.1723156796	23.34578773	19.138117203	42.326382516	-71.119454183	2	68623.490336	50
73106	2022-12-08	19:03:46.674	341.58595688	8198.062965	1670526226.674	0	899	2.5431987362	2.5635798155	465.43179857	469.94726103	0.87828565865	733.81963182	24.338830948	-1.1619999985	23.441440582	19.139409956	42.326381667	-71.119452608	2	68624.434911	50
73107	2022-12-08	19:03:47.615	341.58596778	8198.063227	1670526227.616	0	899	2.5431987362	2.5635798155	465.45416792	469.9698474	0.87828565865	733.82879356	24.338830948	-1.1312685794	23.436493021	19.14281888	42.326381667	-71.119451667	2	68625.358252	50
73108	2022-12-08	19:03:48.506	341.58597809	8198.063474	1670526228.507	0	899	2.5443037397	2.564296202	465.45416792	469.8816762	0.86129822285	733.81359863	24.338830948	-1.2190109491	23.19241333	19.139640808	42.326381667	-71.119451667	2	68626.230461	50
73109	2022-12-08	19:03:49.403	341.58598846	8198.063723	1670526229.403	0	899	2.5443037397	2.564296202	464.93122451	469.35375843	0.86129822285	733.81842122	24.338830948	-1.2190109491	23.19241333	19.139640808	42.326381667	-71.119451667	2	68627.126233	50
73110	2022-12-08	19:03:50.288	341.5859987	8198.063969	1670526230.288	0	899	2.5465282498	2.5665213858	464.9293597	469.34815541	0.86058047035	733.82659225	24.338350751	-1.1770046097	23.410106027	19.140485208	42.326381667	-71.119451667	2	68627.999014	50
73111	2022-12-08	19:03:51.214	341.58600943	8198.064226	1670526231.215	0	899	2.5465266373	2.5665197553	464.886183	469.30456717	0.86058024276	733.82590914	24.338281631	-1.2420352997	23.441440582	19.130855522	42.326381667	-71.119451667	2	68628.913215	50
73112	2022-12-08	19:03:52.102	341.58601971	8198.064473	1670526232.103	0	899	2.5481364363	2.5673651476	464.886183	469.13268179	0.82740471942	733.82293701	24.338281631	-1.6633604765	23.441440582	19.087785721	42.326381667	-71.119451667	2	68629.813835	50
73113	2022-12-08	19:03:52.953	341.58602955	8198.064709	1670526232.953	0	899	2.5481364363	2.5673651476	466.17429152	470.43255652	0.82740471942	733.82511326	24.338281631	-1.5211617118	23.441440582	19.105948833	42.326381667	-71.119452854	2	68630.712607	50
73114	2022-12-08	19:03:53.815	341.58603954	8198.064949	1670526233.816	0	899	2.5470491899	2.566516294	466.17429152	470.48727689	0.83793972554	733.83065533	24.338281631	-1.4106214086	23.441440582	19.118826279	42.326380773	-71.119453333	2	68631.536101	50
73115	2022-12-08	19:03:54.686	341.58604961	8198.065191	1670526234.686	0	899	2.5470394987	2.5665064976	465.64689547	469.95499454	0.83793839401	733.82300573	24.337866309	-1.2112499562	23.441440582	19.133052561	42.32638	-71.119453947	2	68632.368149	50
73116	2022-12-08	19:03:55.526	341.58605934	8198.065424	1670526235.527	0	899	2.5534453462	2.5731665554	465.6467304	470.00020957	0.84668350144	733.83454258	24.337823868	-1.1664302136	23.441440582	19.137523866	42.32638	-71.119455384	2	68633.230461	50
73117	2022-12-08	19:03:56.374	341.58606914	8198.065659	1670526236.374	0	899	2.5534453462	2.5731665554	469.64539393	474.03625788	0.84668350144	733.84717888	24.337823868	-1.131290165	23.441440582	19.13989398	42.32637987	-71.119456797	2	68634.077909	50
73118	2022-12-08	19:03:57.216	341.58607889	8198.065893	1670526237.216	0	899	2.5525012226	2.5735095346	469.64539393	474.32505305	0.90182201404	733.83868408	24.337823868	-1.1343729496	23.441440582	19.105791092	42.326378486	-71.11945818	2	68634.908284	50
73119	2022-12-08	19:03:58.085	341.58608896	8198.066135	1670526238.086	0	899	2.5525012226	2.5735095346	469.8772172	474.55918626	0.90182201404	733.83325519	24.337823868	-1.1487307967	23.441440582	19.128821834	42.326377016	-71.119459651	2	68635.790437	50
73120	2022-12-08	19:03:58.990	341.58609942	8198.066386	1670526238.99	0	899	2.5566346597	2.5764525431	469.8772172	474.28630228	0.84974883023	733.83850259	24.337823868	-1.1813485749	23.441440582	19.136002383	42.326376667	-71.119461222	2	68636.733193	50
73121	2022-12-08	19:03:59.858	341.58610948	8198.066627	1670526239.859	0	899	2.5566266362	2.5764444312	480.13455177	484.63988042	0.84974771648	733.84684582	24.337481303	-1.186522607	23.441440582	19.136486647	42.326375686	-71.119463628	2	68637.588517	50
73122	2022-12-08	19:04:00.726	341.58611951	8198.066868	1670526240.726	0	899	2.5649974937	2.5856396405	480.13408991	484.81179479	0.88194665896	733.83282228	24.337366104	-1.1734043518	23.441440582	19.137121201	42.326375	-71.11946573	2	68638.437876	50
73123	2022-12-08	19:04:01.578	341.58612939	8198.067105	1670526241.579	0	899	2.5649974937	2.5856396405	481.13436207	485.8218121	0.88194665896	733.83545164	24.337366104	-1.16855371	23.441440582	19.137121201	42.326374513	-71.119467154	2	68639.292292	50
73124	2022-12-08	19:04:02.506	341.58614013	8198.067363	1670526242.507	0	899	2.5615220868	2.5815136385	481.13436207	485.68000249	0.8555148146	733.82354211	24.337366104	-1.1843559916	23.441440582	19.136950853	42.326373333	-71.119468333	2	68640.217949	50
73125	2022-12-08	19:04:03.371	341.58615014	8198.067603	1670526243.372	0	899	2.5615220868	2.5815136385	483.12294115	487.68736918	0.8555148146	733.81945801	24.337366104	-1.1620430946	23.441440582	19.136400223	42.326373333	-71.119468454	2	68641.072144	50
73126	2022-12-08	19:04:04.250	341.58616031	8198.067847	1670526244.251	0	899	2.5681981327	2.5879150645	483.12294115	487.61284698	0.84167566672	733.81000605	24.337366104	-1.1333274589	23.441440582	19.139224968	42.326373333	-71.119469922	2	68641.952906	50
73127	2022-12-08	19:04:05.104	341.58617019	8198.068084	1670526245.104	0	899	2.5681881184	2.5879049411	495.51976147	500.12486965	0.84167429606	733.81388319	24.336940475	-1.1327453852	23.441440582	19.142072463	42.326373333	-71.119472733	2	68642.819939	50
73128	2022-12-08	19:04:05.974	341.58618027	8198.068326	1670526245.975	0	899	2.571397974	2.5921704937	495.51924984	500.36527378	0.88528085477	733.8091851	24.336816788	-1.1412932265	23.441440582	19.141864676	42.326373333	-71.119474492	2	68643.695391	50
73129	2022-12-08	19:04:06.852	341.58619043	8198.06857	1670526246.853	0	899	2.571397974	2.5921704937	479.96390294	484.65780044	0.88528085477	733.80950645	24.336816788	-1.175409291	23.441440582	19.136605699	42.326373333	-71.119475	2	68644.574575	50
73130	2022-12-08	19:04:07.750	341.58620081	8198.068819	1670526247.75	0	899	2.5685237047	2.5879705355	479.96390294	484.36269028	0.83012780692	733.80122183	24.336816788	-1.1777160239	23.441440582	19.137678715	42.326374122	-71.119475	2	68645.472946	50
73131	2022-12-08	19:04:08.612	341.5862108	8198.069059	1670526248.613	0	899	2.5685237047	2.5879705355	483.55315358	487.98483579	0.83012780692	733.79250513	24.336816788	-1.1669260263	23.441440582	19.141801834	42.326375	-71.119475529	2	68646.317625	50
73132	2022-12-08	19:04:09.522	341.58622132	8198.069312	1670526249.522	0	899	2.5695922215	2.5888571389	483.55225763	487.94058262	0.82208082974	733.80412363	24.336594878	-1.1828361355	23.441440582	19.138937085	42.326375	-71.119477275	2	68647.182446	50
73133	2022-12-08	19:04:10.394	341.58623142	8198.069554	1670526250.395	0	899	2.5695845141	2.5888493494	478.3998552	482.74141572	0.82207979994	733.78241169	24.336267471	-1.1360006332	23.441440582	19.143241882	42.326375	-71.11948	2	68648.044761	50
73134	2022-12-08	19:04:11.339	341.58624236	8198.069817	1670526251.34	0	899	2.5707068892	2.5902989464	478.3998552	482.81334569	0.83557532573	733.78954755	24.336267471	-1.5054780245	23.441440582	19.121635437	42.32637501	-71.11948	2	68649.006205	50
73135	2022-12-08	19:04:12.217	341.58625251	8198.07006	1670526252.217	0	899	2.5707068892	2.5902989464	475.25588145	479.64036713	0.83557532573	733.78749499	24.336267471	-1.2502166538	23.441440582	19.116243666	42.326376522	-71.11948	2	68649.913133	50
73136	2022-12-08	19:04:13.150	341.58626331	8198.070319	1670526253.15	0	899	2.5691096194	2.589323416	475.25588145	479.7825513	0.86241648379	733.79416439	24.336267471	-1.3154737073	23.441440582	19.132947669	42.32637813	-71.119481463	2	68650.877973	50
73137	2022-12-08	19:04:14.028	341.58627347	8198.070563	1670526254.028	0	899	2.569108649	2.5893224348	473.42483728	477.93406626	0.86241634775	733.79532446	24.336226242	-1.4448021177	23.441440582	19.141910124	42.326378333	-71.119481667	2	68651.749507	50
73138	2022-12-08	19:04:14.951	341.58628417	8198.07082	1670526254.952	0	899	2.5695120778	2.5900973591	473.4235524	478.0150575	0.87800334757	733.79272461	24.33590126	-1.1718090773	23.441440582	19.134239197	42.326379386	-71.119482719	2	68652.63148	50
73139	2022-12-08	19:04:15.858	341.58629466	8198.071072	1670526255.859	0	899	2.5695120778	2.5900973591	472.83232841	477.41809951	0.87800334757	733.78461583	24.33590126	-1.1849057532	23.441440582	19.125761285	42.326380862	-71.119484195	2	68653.517034	50
73140	2022-12-08	19:04:16.803	341.5863056	8198.071334	1670526256.804	0	899	2.5713787945	2.5913985895	472.83232841	477.28867866	0.85345546304	733.7787807	24.33590126	-1.214710088	23.441440582	19.092059167	42.326381667	-71.119485772	2	68654.463463	50
73141	2022-12-08	19:04:17.743	341.58631648	8198.071596	1670526257.744	0	899	2.5713787945	2.5913985895	471.41451414	475.85750178	0.85345546304	733.7855835	24.33590126	-1.2206386328	23.441440582	19.136760712	42.326382386	-71.119486667	2	68655.431624	50
73142	2022-12-08	19:04:18.608	341.58632648	8198.071836	1670526258.608	0	899	2.5749458875	2.5955800968	471.41451414	475.98773243	0.87823117607	733.78097029	24.33590126	-1.2206386328	23.441440582	19.136760712	42.326383333	-71.119487189	2	68656.313208	50
73143	2022-12-08	19:04:19.493	341.58633672	8198.072081	1670526259.493	0	899	2.5749388791	2.5955730086	483.04702581	487.73308636	0.87823017779	733.77697996	24.335604169	-1.237087624	23.441440582	19.127662633	42.326383333	-71.119488333	2	68657.164916	50
73144	2022-12-08	19:04:20.420	341.58634745	8198.072339	1670526260.42	0	899	2.5744538405	2.5950526761	483.04563926	487.72454052	0.87690379613	733.78044684	24.335260391	-1.3784994669	23.441440582	19.121013566	42.326383333	-71.119488333	2	68658.128155	50
73145	2022-12-08	19:04:21.336	341.58635807	8198.072594	1670526261.337	0	899	2.5744538405	2.5950526761	478.01145883	482.64159775	0.87690379613	733.76727295	24.335260391	-1.6682434082	23.441440582	19.137840271	42.326383333	-71.119488365	2	68659.019038	50
73146	2022-12-08	19:04:22.242	341.58636854	8198.072845	1670526262.242	0	899	2.5735232876	2.5927652494	478.01145883	482.33769406	0.81986359956	733.7745616	24.335260391	-1.5177124052	23.441440582	19.139242791	42.326383333	-71.119489876	2	68659.925852	50
73147	2022-12-08	19:04:23.117	341.58637867	8198.073088	1670526263.117	0	899	2.5735232876	2.5927652494	471.49363986	475.76088567	0.81986359956	733.77369781	24.335260391	-1.2012253597	23.441440582	19.139385905	42.326383333	-71.11949	2	68660.828335	50
73148	2022-12-08	19:04:24.016	341.58638907	8198.073338	1670526264.016	0	899	2.5841149344	2.6046491994	471.49363986	476.02925654	0.87093426418	733.78169382	24.335260391	-1.4630620969	23.441440582	19.118402708	42.326383333	-71.119491205	2	68661.72288	50
73149	2022-12-08	19:04:24.910	341.58639942	8198.073586	1670526264.91	0	899	2.5841086187	2.6046428124	497.4816574	502.2672655	0.87093337522	733.78950632	24.334993615	-1.2537091473	23.441440582	19.132792479	42.326384443	-71.119493885	2	68662.665581	50
73150	2022-12-08	19:04:25.782	341.58640953	8198.073829	1670526265.783	0	899	2.5861291065	2.606977389	497.48124448	502.33636951	0.88346322013	733.77796259	24.33489418	-1.2152383012	23.441440582	19.131740393	42.326385	-71.119495929	2	68663.557199	50
73151	2022-12-08	19:04:26.664	341.58641972	8198.074073	1670526266.664	0	899	2.5861291065	2.606977389	494.65963491	499.48722269	0.88346322013	733.77558828	24.33489418	-1.1916319108	23.441440582	19.132971505	42.326385	-71.119498087	2	68664.426036	50
73152	2022-12-08	19:04:27.535	341.5864298	8198.074315	1670526267.535	0	899	2.5872307116	2.6070982922	494.65963491	499.257807	0.84186612351	733.78070432	24.33489418	-1.1425112486	23.441440582	19.139282227	42.326385	-71.119500483	2	68665.289579	50
73153	2022-12-08	19:04:28.397	341.58643978	8198.074555	1670526268.397	0	899	2.5872307116	2.6070982922	498.56793993	503.20244216	0.84186612351	733.7798086	24.33489418	-1.1568044408	23.441440582	19.14220047	42.326385256	-71.119502178	2	68666.153307	50
73154	2022-12-08	19:04:29.328	341.58645057	8198.074814	1670526269.329	0	899	2.5841981093	2.6046585231	498.56793993	503.34657108	0.86779885708	733.77439789	24.33489418	-1.158949533	23.441440582	19.141512902	42.326386667	-71.119505282	2	68667.084466	50
73155	2022-12-08	19:04:30.217	341.58646086	8198.075061	1670526270.218	0	899	2.5841901379	2.604650462	479.65215553	484.24947832	0.86779773914	733.78124151	24.334557476	-1.1677668671	23.441440582	19.138887506	42.326386667	-71.119508159	2	68667.947573	50
73156	2022-12-08	19:04:31.102	341.5864711	8198.075306	1670526271.103	0	899	2.5828525628	2.6031091934	479.65179289	484.20562938	0.85966704104	733.78562473	24.334466934	-1.1694591764	23.441440582	19.13820076	42.326388033	-71.119509699	2	68668.819527	50
73157	2022-12-08	19:04:31.999	341.58648147	8198.075555	1670526271.999	0	899	2.5828525628	2.6031091934	481.85972936	486.4345281	0.85966704104	733.77918451	24.334466934	-1.1636168333	23.441440582	19.139133832	42.326388333	-71.119512418	2	68669.725331	50
73158	2022-12-08	19:04:32.908	341.586492	8198.075808	1670526272.909	0	899	2.5869655601	2.607441782	481.85972936	486.47683862	0.86754230516	733.77966309	24.334466934	-1.1311177015	23.441440582	19.142162323	42.326388333	-71.119515539	2	68670.661841	50
73159	2022-12-08	19:04:33.821	341.58650256	8198.076061	1670526273.821	0	899	2.5869655601	2.607441782	510.05302788	514.9402812	0.86754230516	733.78749984	24.334466934	-1.2152490734	23.441440582	19.129892261	42.326391309	-71.119517659	2	68671.595117	50
73160	2022-12-08	19:04:34.709	341.58651284	8198.076308	1670526274.709	0	899	2.6028207794	2.6246873292	510.05179938	515.23961717	0.92036086342	733.77396054	24.334178331	-1.3356307761	23.441440582	19.112463642	42.326397425	-71.11951997	2	68672.490982	50.049098196
73161	2022-12-08	19:04:35.586	341.586523	8198.076552	1670526275.587	0	899	2.6028152903	2.6246817745	520.75979004	526.05651579	0.92036005283	733.78285834	24.333948135	-1.2030793934	23.441440582	19.13192869	42.326402829	-71.119521085	2	68673.348728	50.1
73162	2022-12-08	19:04:36.464	341.58653316	8198.076796	1670526276.465	0	899	2.5933072886	2.6141570275	520.75979004	525.82836337	0.88109838161	733.7555542	24.333948135	-1.1734366417	23.441440582	19.136400223	42.326404693	-71.119519385	2	68674.184418	50.1
73163	2022-12-08	19:04:37.421	341.58654422	8198.077061	1670526277.421	0	899	2.5933072886	2.6141570275	482.31836083	487.01278237	0.88109838161	733.76553567	24.333948135	-1.1737924435	23.441440582	19.135933213	42.326403333	-71.119516882	2	68675.129259	50.1
73164	2022-12-08	19:04:38.306	341.58655448	8198.077307	1670526278.307	0	899	2.5889088633	2.608724626	482.31836083	486.78719749	0.8391469332	733.75265564	24.333948135	-1.1787400783	23.441440582	19.141477117	42.326403333	-71.119518363	2	68676.017857	50.1
73165	2022-12-08	19:04:39.209	341.58656492	8198.077558	1670526279.209	0	899	2.5889088633	2.608724626	490.9787205	495.52779822	0.8391469332	733.75565283	24.333948135	-1.1994791031	23.441440582	19.143241882	42.326403333	-71.119519942	2	68676.965336	50.1
73166	2022-12-08	19:04:40.122	341.5865755	8198.077812	1670526280.123	0	899	2.6124812118	2.6324263407	490.97734038	495.51477104	0.83702046053	733.76436347	24.333611432	-1.1951028203	23.441440582	19.14053826	42.326401928	-71.119521405	2	68677.843062	50.1
73167	2022-12-08	19:04:41.000	341.58658565	8198.078056	1670526281	0	899	2.6124768535	2.6324219351	571.92255754	577.20805019	0.83701987738	733.7668457	24.333429337	-1.1262347698	23.441440582	19.141082764	42.326401667	-71.119522915	2	68678.74895	50.1
73168	2022-12-08	19:04:41.880	341.58659583	8198.0783	1670526281.88	0	899	2.6131248502	2.6348924754	571.92255754	577.69043609	0.91264863288	733.76341359	24.333429337	-1.1768968058	23.441440582	19.137271351	42.326401667	-71.119523333	2	68679.652085	50.1
73169	2022-12-08	19:04:42.753	341.58660595	8198.078543	1670526282.754	0	899	2.6131248502	2.6348924754	503.98576848	509.06849981	0.91264863288	733.75405419	24.333429337	-1.1857895851	23.441440582	19.136462496	42.326401667	-71.119524208	2	68680.524655	50.1
73170	2022-12-08	19:04:43.622	341.58661601	8198.078784	1670526283.623	0	899	2.6098240536	2.6308313964	503.98576848	508.89688998	0.88213196642	733.7582349	24.333429337	-1.1343729496	23.441440582	19.140001297	42.326401667	-71.119525636	2	68681.381657	50.1
73171	2022-12-08	19:04:44.461	341.58662572	8198.079017	1670526284.462	0	899	2.6098220917	2.630829412	560.48098933	565.94263039	0.88213168949	733.76134122	24.333347283	-1.141250068	23.441440582	19.139586266	42.326401667	-71.119527021	2	68682.212425	50.1
73172	2022-12-08	19:04:45.392	341.58663649	8198.079276	1670526285.393	0	899	2.6124784225	2.6336679573	560.47937596	565.98284396	0.88882416991	733.75962011	24.33300209	-1.1738463103	23.441440582	19.136657412	42.326401667	-71.119528561	2	68683.136664	50.1
73173	2022-12-08	19:04:46.328	341.58664733	8198.079536	1670526286.329	0	899	2.6124784225	2.6336679573	503.44326654	508.38668466	0.88882416991	733.7710737	24.33300209	-1.3085319996	23.441440582	19.093187332	42.326401702	-71.119530036	2	68684.021368	50.1
73174	2022-12-08	19:04:47.244	341.58665793	8198.07979	1670526287.245	0	899	2.6066025684	2.6272705757	503.44326654	508.2757005	0.86905899251	733.78947196	24.33300209	-1.2968042686	23.441440582	19.093714291	42.326403333	-71.119531667	2	68685	50.1
73175	2022-12-08	19:04:48.112	341.58666797	8198.080031	1670526288.113	0	899	2.6066025684	2.6272705757	483.04338582	487.6800061	0.86905899251	733.76615532	24.33300209	-1.204362154	23.441440582	19.097867966	42.326403333	-71.119531667	2	68685.869739	50.1
73176	2022-12-08	19:04:48.983	341.58667806	8198.080273	1670526288.984	0	899	2.6047962095	2.6257739459	483.04338582	487.7528761	0.88258541037	733.76823658	24.33300209	-1.4272644741	23.441440582	19.096520544	42.326404609	-71.119532942	2	68686.765496	50.1
73177	2022-12-08	19:04:49.855	341.58668814	8198.080515	1670526289.855	0	899	2.6047918689	2.6257695556	477.24612514	481.89909106	0.88258479615	733.76785016	24.332820198	-1.3528235685	23.441440582	19.109660888	42.326405	-71.119533333	2	68687.598513	50.1
73178	2022-12-08	19:04:50.788	341.58669894	8198.080774	1670526290.788	0	899	2.6123640047	2.6333324051	477.2450257	481.8824141	0.87966046064	733.76137194	24.332544327	-1.2504107447	23.441440582	19.13087879	42.326405811	-71.119533333	2	68688.486408	50.1
73179	2022-12-08	19:04:51.700	341.58670949	8198.081028	1670526291.7	0	899	2.6123640047	2.6333324051	560.18067569	565.62394954	0.87966046064	733.74995473	24.332544327	-1.4023538473	23.441440582	19.13300446	42.326407287	-71.119533333	2	68689.372206	50.1
73180	2022-12-08	19:04:52.545	341.58671927	8198.081263	1670526292.545	0	899	2.6432586046	2.6655485247	560.18067569	565.89986253	0.92379875754	733.73867939	24.332544327	-1.2092558896	23.441440582	19.133841761	42.326408333	-71.119533333	2	68690.202442	50.1
73181	2022-12-08	19:04:53.381	341.58672895	8198.081495	1670526293.381	0	899	2.6432586046	2.6655485247	540.21912192	545.73451048	0.92379875754	733.75148263	24.332544327	-1.1701813936	23.441440582	19.137121201	42.326408424	-71.119533333	2	68691.054622	50.1
73182	2022-12-08	19:04:54.286	341.58673942	8198.081746	1670526294.286	0	899	2.6124095041	2.632599329	540.21759189	545.27157073	0.8472337388	733.75149273	24.332204793	-1.1701813936	23.441440582	19.138456698	42.32641	-71.119533333	2	68692.005092	50.1
73183	2022-12-08	19:04:55.259	341.58675068	8198.082016	1670526295.259	0	899	2.6124066744	2.6325964683	488.71910546	493.29129068	0.84723335555	733.74477644	24.332086563	-1.1453892972	23.441440582	19.141553879	42.32641	-71.119533333	2	68692.995927	50.1
73184	2022-12-08	19:04:56.209	341.58676168	8198.08228	1670526296.209	0	899	2.6057901538	2.6271161853	488.71910546	493.56132714	0.89678063668	733.74224854	24.332086563	-1.1294900179	23.441440582	19.143241882	42.32641	-71.119531755	2	68693.946947	50.1
73185	2022-12-08	19:04:57.164	341.58677274	8198.082546	1670526297.165	0	899	2.6057901538	2.6271161853	483.69769125	488.49016083	0.89678063668	733.75465848	24.332086563	-1.132055506	23.441440582	19.142959292	42.32641	-71.119531667	2	68694.851084	50.1
73186	2022-12-08	19:04:58.094	341.5867835	8198.082804	1670526298.094	0	899	2.6176610508	2.6379230188	483.69769125	488.22997113	0.84854516391	733.75580562	24.332086563	-1.1533442815	23.441440582	19.142883301	42.32641	-71.119531667	2	68695.749271	50.1
73187	2022-12-08	19:04:59.026	341.58679428	8198.083063	1670526299.026	0	899	2.6176610508	2.6379230188	541.30895887	546.38106019	0.84854516391	733.73859006	24.332086563	-1.1674219354	23.441440582	19.142066829	42.32641	-71.119531667	2	68696.697001	50.1
73188	2022-12-08	19:04:59.986	341.58680539	8198.083329	1670526299.986	0	899	2.6446020919	2.6649589403	541.30792406	546.35180913	0.84386985896	733.73518584	24.331857378	-1.1857788744	23.441440582	19.141416108	42.326408832	-71.119530499	2	68697.70063	50.1
73189	2022-12-08	19:05:00.891	341.58681587	8198.083581	1670526300.891	0	899	2.6445972931	2.664954089	542.40247822	547.45655844	0.84386921949	733.74974131	24.331659317	-1.1810143997	23.441440582	19.142097978	42.326408333	-71.11953	2	68698.584354	50.1
73190	2022-12-08	19:05:01.799	341.58682638	8198.083833	1670526301.799	0	899	2.6237469857	2.6443657526	542.40247822	547.56245328	0.86138364091	733.76086102	24.331659317	-1.3544834884	23.441440582	19.114880012	42.326408333	-71.11953	2	68699.491062	50.1
73191	2022-12-08	19:05:02.687	341.58683666	8198.08408	1670526302.687	0	899	2.6237469857	2.6443657526	487.18903435	491.8237537	0.86138364091	733.76119975	24.331659317	-1.2193990283	23.441440582	19.141232244	42.326408333	-71.119529336	2	68700.398422	50.1
73192	2022-12-08	19:05:03.549	341.58684664	8198.084319	1670526303.55	0	899	2.6165170835	2.6380271299	487.18903435	492.03782412	0.90077752879	733.75893134	24.331659317	-1.2141280174	23.441440582	19.142162323	42.326408333	-71.119528333	2	68701.257375	50.1
73193	2022-12-08	19:05:04.404	341.58685653	8198.084557	1670526304.404	0	899	2.6165148307	2.6380248508	483.41215614	488.22335447	0.9007772049	733.75794023	24.331565339	-1.1816396224	23.441440582	19.135429812	42.326408333	-71.11952812	2	68702.128232	50.1
73194	2022-12-08	19:05:05.292	341.58686681	8198.084803	1670526305.292	0	899	2.6209018895	2.6414801452	483.41068778	488.00540318	0.86063036289	733.7563234	24.331201553	-1.1343729496	23.441440582	19.141082764	42.326408333	-71.119526593	2	68703.044379	50.1
73195	2022-12-08	19:05:06.197	341.58687728	8198.085055	1670526306.197	0	899	2.6209018895	2.6414801452	491.69061542	496.36402976	0.86063036289	733.76800537	24.331201553	-1.1327453852	23.441440582	19.13820076	42.326408333	-71.119525105	2	68703.936884	50.1
73196	2022-12-08	19:05:07.108	341.58688784	8198.085308	1670526307.109	0	899	2.6236380377	2.6436479009	491.69061542	496.22999286	0.83617265891	733.75519082	24.331201553	-1.137908604	23.441440582	19.1377782	42.326408333	-71.119525	2	68704.810707	50.1
73197	2022-12-08	19:05:07.996	341.5868981	8198.085554	1670526307.996	0	899	2.6236380377	2.6436479009	480.07108052	484.50318429	0.83617265891	733.768969	24.331201553	-1.1701813936	23.441440582	19.138561249	42.326408333	-71.119523792	2	68705.724501	50.1
73198	2022-12-08	19:05:08.947	341.58690912	8198.085819	1670526308.948	0	899	2.6184003765	2.6390371327	480.07108052	484.65142565	0.86387595772	733.75211845	24.331201553	-1.1439018115	23.441440582	19.140836097	42.326408333	-71.119523333	2	68706.669903	50.1
73199	2022-12-08	19:05:09.832	341.58691935	8198.086064	1670526309.832	0	899	2.6183951017	2.6390317988	481.68956712	486.28535029	0.86387523095	733.74688599	24.330981665	-1.1386092506	23.441440582	19.142126513	42.326408333	-71.119524242	2	68707.54509	50.1
73200	2022-12-08	19:05:10.782	341.58693036	8198.086329	1670526310.783	0	899	2.6239189609	2.6437879654	481.68848762	486.10369579	0.83024245961	733.7524406	24.330713272	-1.1538294048	23.441440582	19.141263406	42.326408333	-71.119524183	2	68708.490138	50.1
73201	2022-12-08	19:05:11.661	341.58694053	8198.086573	1670526311.662	0	899	2.6239189609	2.6437879654	504.12262967	508.74347158	0.83024245961	733.74819239	24.330713272	-1.2801504056	23.441440582	19.10944009	42.326408333	-71.119523333	2	68709.357002	50.1
73202	2022-12-08	19:05:12.542	341.58695073	8198.086817	1670526312.543	0	899	2.6311469108	2.6522131834	504.12262967	509.00889924	0.87747494754	733.74207634	24.330713272	-1.3524786234	23.441440582	19.089946747	42.326408333	-71.119523333	2	68710.240546	50.1
73203	2022-12-08	19:05:13.470	341.58696147	8198.087075	1670526313.471	0	899	2.6311469108	2.6522131834	484.83481903	489.53413916	0.87747494754	733.74439164	24.330713272	-1.220056567	23.441440582	19.123500862	42.326407996	-71.119523333	2	68711.20217	50.1
73204	2022-12-08	19:05:14.345	341.58697159	8198.087318	1670526314.345	0	899	2.6275765978	2.649183878	484.83481903	489.66159137	0.90103871944	733.74974737	24.330713272	-1.1716797265	23.441440582	19.137845046	42.326406667	-71.119523333	2	68712.063168	50.1
73205	2022-12-08	19:05:15.197	341.58698146	8198.087555	1670526315.198	0	899	2.6275687162	2.6491759042	479.63230604	484.40727873	0.90103759073	733.75138117	24.330385865	-1.1706449062	23.441440582	19.138098104	42.326406667	-71.119523333	2	68712.892128	50.1
73206	2022-12-08	19:05:16.081	341.58699168	8198.0878	1670526316.081	0	899	2.6255629582	2.6454507589	479.63178395	484.02954599	0.83050553578	733.74639893	24.330255508	-1.5233823061	23.441440582	19.091386795	42.326405398	-71.119523333	2	68713.761341	50.1
73207	2022-12-08	19:05:16.930	341.58700152	8198.088036	1670526316.931	0	899	2.6255629582	2.6454507589	478.17316821	482.55755614	0.83050553578	733.71949738	24.330255508	-1.5141553413	23.441440582	19.091386795	42.326405	-71.119523333	2	68714.590291	50.1
73208	2022-12-08	19:05:17.848	341.58701213	8198.088291	1670526317.848	0	899	2.6242044977	2.645419117	478.17316821	482.85298065	0.88592347407	733.75121424	24.330255508	-1.3499131992	23.441440582	19.110143548	42.326405	-71.119522494	2	68715.503561	50.1
73209	2022-12-08	19:05:18.707	341.58702208	8198.08853	1670526318.708	0	899	2.6242044977	2.645419117	477.74942975	482.42509512	0.88592347407	733.76002755	24.330255508	-1.139374538	23.441440582	19.13521778	42.326405	-71.119521055	2	68716.366864	50.1
73210	2022-12-08	19:05:19.605	341.58703247	8198.088779	1670526319.605	0	899	2.6285171627	2.6489124802	477.74942975	482.23684259	0.85058617056	733.76416016	24.330255508	-1.1669260263	23.441440582	19.139282227	42.326404574	-71.11952	2	68717.255511	50.1
73211	2022-12-08	19:05:20.516	341.58704301	8198.089032	1670526320.516	0	899	2.6285102029	2.6489054438	478.91497903	483.41333465	0.85058523002	733.77464123	24.329966501	-1.1650936217	23.441440582	19.141809527	42.326403333	-71.119519706	2	68718.176471	50.1
73212	2022-12-08	19:05:21.401	341.58705325	8198.089278	1670526321.401	0	899	2.6294307065	2.6507014273	478.91479233	483.60492237	0.88649614123	733.74911964	24.329919815	-1.1783196926	23.441440582	19.142883301	42.326403333	-71.119518175	2	68719.095193	50.1
73213	2022-12-08	19:05:22.301	341.58706367	8198.089528	1670526322.301	0	899	2.6294307065	2.6507014273	480.03931848	484.74046128	0.88649614123	733.75073566	24.329919815	-1.2022709412	23.441440582	19.135725375	42.326403333	-71.119516761	2	68719.94345	50.1
73214	2022-12-08	19:05:23.181	341.58707387	8198.089773	1670526323.182	0	899	2.6311435418	2.6519166599	480.03931848	484.62730864	0.86536090911	733.75656593	24.329919815	-1.1750643253	23.441440582	19.139640808	42.326403333	-71.119516667	2	68720.877137	50.1
73215	2022-12-08	19:05:24.099	341.58708449	8198.090028	1670526324.1	0	899	2.6311435418	2.6519166599	478.73459076	483.31011095	0.86536090911	733.76844393	24.329919815	-1.2419382618	23.441440582	19.131907558	42.326404788	-71.119516667	2	68721.872826	50.1
73216	2022-12-08	19:05:25.016	341.58709509	8198.090282	1670526325.016	0	899	2.6355653274	2.6564666579	478.73329967	483.32935781	0.86921060553	733.78187207	24.329596854	-1.2233765591	23.441440582	19.137412242	42.326405	-71.119515374	2	68722.775728	50.1
73217	2022-12-08	19:05:25.943	341.58710582	8198.09054	1670526325.943	0	899	2.6355605987	2.6564618758	477.65383467	482.23952599	0.86920995425	733.74353027	24.329401016	-1.2092450857	23.441440582	19.141082764	42.326405	-71.119515	2	68723.708758	50.1
73218	2022-12-08	19:05:26.907	341.58711699	8198.090808	1670526326.908	0	899	2.6322196403	2.6542640871	477.65383467	482.49692309	0.91750941129	733.74979547	24.329401016	-1.183375091	23.441440582	19.119046445	42.326405	-71.119513901	2	68724.659223	50.1
73219	2022-12-08	19:05:27.782	341.58712712	8198.091051	1670526327.783	0	899	2.6322196403	2.6542640871	477.66915094	482.51239465	0.91750941129	733.75866416	24.329401016	-1.3463991746	23.441440582	19.099664878	42.326405888	-71.119512445	2	68725.533062	50.1
73220	2022-12-08	19:05:28.653	341.58713719	8198.091293	1670526328.653	0	899	2.6331535793	2.6541435173	477.66915094	482.27869111	0.87365950986	733.76463389	24.329401016	-1.2243574992	23.441440582	19.096559209	42.326406667	-71.119511667	2	68726.418108	50.1
73221	2022-12-08	19:05:29.546	341.58714752	8198.091541	1670526329.546	0	899	2.6331535793	2.6541435173	477.62339851	482.23249716	0.87365950986	733.77023376	24.329401016	-1.1718090773	23.441440582	19.098228455	42.326407203	-71.119511667	2	68727.321643	50.1
73222	2022-12-08	19:05:30.401	341.58715742	8198.091778	1670526330.401	0	899	2.6359747579	2.6570512914	477.62261499	482.24579142	0.87630380761	733.76972769	24.329204572	-1.3624493578	23.441440582	19.104958818	42.326408333	-71.119511667	2	68728.175542	50.1
73223	2022-12-08	19:05:31.289	341.58716771	8198.092025	1670526331.29	0	899	2.6359706581	2.6570471449	476.71809036	481.33250836	0.87630323842	733.77373095	24.329034805	-1.5233823061	23.441440582	19.098949432	42.326408333	-71.119511667	2	68729	50.1
73224	2022-12-08	19:05:32.161	341.5871778	8198.092267	1670526332.162	0	899	2.6391149335	2.660692111	476.71809036	481.4366773	0.89589160513	733.76501788	24.329034805	-1.4855473855	23.441440582	19.120841374	42.326408333	-71.119510214	2	68729.871819	50.1
73225	2022-12-08	19:05:33.048	341.58718806	8198.092513	1670526333.048	0	899	2.6391149335	2.660692111	476.76841418	481.48749923	0.89589160513	733.77228066	24.329034805	-1.4810632467	23.441440582	19.123435974	42.326408333	-71.11951	2	68730.801282	50.1
73226	2022-12-08	19:05:33.947	341.58719846	8198.092763	1670526333.947	0	899	2.6416045684	2.663488326	476.76764654	481.54937263	0.90766701212	733.7666921	24.328841999	-1.2378314228	23.441440582	19.136863266	42.326407143	-71.11951	2	68731.714429	50.1
73227	2022-12-08	19:05:34.885	341.58720933	8198.093024	1670526334.886	0	899	2.6415959403	2.6634795963	477.21740228	482.00363259	0.90766577405	733.76299645	24.328485489	-1.2059897184	23.441440582	19.140001297	42.326406667	-71.119508909	2	68732.654655	50.1
73228	2022-12-08	19:05:35.756	341.5872194	8198.093266	1670526335.756	0	899	2.6365486477	2.6573812537	477.21740228	481.78211216	0.86605442879	733.76660722	24.328485489	-1.1937122898	23.441440582	19.140640259	42.326406667	-71.119508333	2	68733.534623	50.1
73229	2022-12-08	19:05:36.660	341.58722986	8198.093517	1670526336.66	0	899	2.6365486477	2.6573812537	476.44321516	481.00051974	0.86605442879	733.77142132	24.328485489	-1.1751937329	23.441440582	19.141489092	42.326405964	-71.119507631	2	68734.421301	50.1
73230	2022-12-08	19:05:37.533	341.58723998	8198.093759	1670526337.534	0	899	2.6415716402	2.6626448409	476.44321516	481.04445908	0.87432463947	733.78295898	24.328485489	-1.1311177015	23.441440582	19.142162323	42.326405	-71.119506246	2	68735.252427	50.1
73231	2022-12-08	19:05:38.408	341.5872501	8198.094002	1670526338.409	0	899	2.6415716402	2.6626448409	477.34956307	481.95956003	0.87432463947	733.78551397	24.328485489	-1.1311177015	23.441440582	19.142162323	42.326404825	-71.119504825	2	68736.10521	50.1
73232	2022-12-08	19:05:39.290	341.58726031	8198.094247	1670526339.291	0	899	2.6441677154	2.6654392739	477.34956307	481.9984495	0.88162921595	733.78385794	24.328485489	-1.1296301496	23.441440582	19.142655632	42.326403352	-71.119503352	2	68736.988978	50.1
73233	2022-12-08	19:05:40.174	341.58727053	8198.094493	1670526340.174	0	899	2.6441628977	2.6654344012	476.65249584	481.29459	0.88162854514	733.78628843	24.328286619	-1.1331656832	23.441440582	19.142949793	42.326403333	-71.119503333	2	68737.846602	50.1
73234	2022-12-08	19:05:41.153	341.58728186	8198.094765	1670526341.153	0	899	2.6468091012	2.6671690337	476.65231564	481.09070642	0.8432983437	733.78984464	24.328241348	-1.1618813947	23.441440582	19.142673215	42.326403333	-71.119502004	2	68738.797862	50.1
73235	2022-12-08	19:05:42.030	341.58729203	8198.095009	1670526342.031	0	899	2.6468091012	2.6671690337	476.90648228	481.34723975	0.8432983437	733.80391991	24.328241348	-1.1815749407	23.441440582	19.142522812	42.326403333	-71.119500474	2	68739.715812	50.1
73236	2022-12-08	19:05:43.009	341.58730334	8198.09528	1670526343.009	0	899	2.6450288814	2.6661082237	476.90648228	481.50751293	0.87344333866	733.80434797	24.328241348	-1.1700304486	23.441440582	19.141115504	42.326403333	-71.119498848	2	68740.691262	50.1
73237	2022-12-08	19:05:43.913	341.58731381	8198.095531	1670526343.913	0	899	2.6450288814	2.6661082237	476.93755993	481.53889041	0.87344333866	733.79296875	24.328241348	-1.1360006332	23.441440582	19.140722275	42.326403333	-71.119496282	2	68741.615546	50.1
73238	2022-12-08	19:05:44.818	341.58732428	8198.095783	1670526344.818	0	899	2.6488614541	2.6696109033	476.93580677	481.45842756	0.85864582003	733.79076785	24.327801168	-1.4059863422	23.441440582	19.105516989	42.326403333	-71.119494114	2	68742.531558	50.1
73239	2022-12-08	19:05:45.723	341.58733476	8198.096034	1670526345.723	0	899	2.6488588056	2.6696082253	477.31941026	481.84566672	0.8586454615	733.8029001	24.327692032	-1.4775061094	23.441440582	19.093341916	42.326403333	-71.119492604	2	68743.437882	50.1
73240	2022-12-08	19:05:46.608	341.587345	8198.09628	1670526346.608	0	899	2.6528549834	2.6731946212	477.31941026	481.74943989	0.84055878312	733.80881364	24.327692032	-1.3853658154	23.441440582	19.092859849	42.326403333	-71.119491144	2	68744.313855	50.1
73241	2022-12-08	19:05:47.530	341.58735568	8198.096536	1670526347.531	0	899	2.6528549834	2.6731946212	477.94052706	482.37632131	0.84055878312	733.81164551	24.327692032	-1.1669260263	23.441440582	19.097867966	42.326403333	-71.119489659	2	68745.204832	50.1
73242	2022-12-08	19:05:48.401	341.58736576	8198.096778	1670526348.402	0	899	2.6491415975	2.6700248904	477.94052706	482.50147474	0.86405049571	733.8122599	24.327692032	-1.1695777494	23.441440582	19.135601157	42.326403524	-71.119488333	2	68746.114228	50.1
73243	2022-12-08	19:05:49.282	341.58737595	8198.097023	1670526349.282	0	899	2.6491415975	2.6700248904	477.18771523	481.74147889	0.86405049571	733.82113587	24.327692032	-1.1718090773	23.441440582	19.137840271	42.326404993	-71.119488333	2	68746.995992	50.1
73244	2022-12-08	19:05:50.142	341.58738591	8198.097262	1670526350.143	0	899	2.6530727723	2.6752352989	477.18642182	482.01243274	0.91519310317	733.81196038	24.327367454	-1.1519861845	23.441440582	19.136388286	42.326405	-71.119488333	2	68747.845168	50.1
73245	2022-12-08	19:05:51.042	341.58739633	8198.097512	1670526351.043	0	899	2.6530725021	2.6752350255	477.86713747	482.70003259	0.91519306425	733.80853271	24.327356339	-1.176692009	23.441440582	19.140001297	42.32640624	-71.119487094	2	68748.743744	50.1
73246	2022-12-08	19:05:51.936	341.58740667	8198.09776	1670526351.936	0	899	2.6543864939	2.6750785411	477.86713747	482.37661204	0.85452028721	733.80677442	24.327356339	-1.2010744676	23.441440582	19.139725098	42.326406667	-71.119485586	2	68749.648676	50.1
73247	2022-12-08	19:05:52.822	341.58741693	8198.098006	1670526352.823	0	899	2.6543864939	2.6750785411	477.23315022	481.73664207	0.85452028721	733.80666164	24.327356339	-1.1982610873	23.441440582	19.142372131	42.326406667	-71.119483218	2	68750.534517	50.1
73248	2022-12-08	19:05:53.674	341.58742679	8198.098243	1670526353.675	0	899	2.6569120716	2.6782403288	477.23315022	481.87092142	0.8797540561	733.79632366	24.327356339	-1.1646947584	23.441440582	19.14334522	42.326406667	-71.119481042	2	68751.374753	50.1
73249	2022-12-08	19:05:54.551	341.58743693	8198.098486	1670526354.551	0	899	2.6569120716	2.6782403288	477.49284715	482.1331421	0.8797540561	733.80428855	24.327356339	-1.1343729496	23.441440582	19.142883301	42.326406667	-71.119479179	2	68752.246185	50.1
73250	2022-12-08	19:05:55.358	341.58744627	8198.098711	1670526355.358	0	899	2.6620440374	2.6836111713	477.49243052	482.17571952	0.88782690089	733.80155207	24.327251851	-1.1348795796	23.441440582	19.142771096	42.326406667	-71.119476555	2	68753.067141	50.1
73251	2022-12-08	19:05:56.207	341.5874561	8198.098946	1670526356.207	0	899	2.6620383984	2.6836054675	477.92096922	482.60845719	0.88782611553	733.79813249	24.327020645	-1.1360006332	23.441440582	19.142522812	42.326406667	-71.119475115	2	68753.930824	50.1
73252	2022-12-08	19:05:57.154	341.58746707	8198.09921	1670526357.155	0	899	2.6630353504	2.6840712979	477.92096922	482.49111578	0.86581176823	733.79171248	24.327020645	-1.231202214	23.441440582	19.136927333	42.326405243	-71.119473576	2	68754.854369	50.1
73253	2022-12-08	19:05:58.092	341.58747792	8198.09947	1670526358.092	0	899	2.6630353504	2.6840712979	476.67762453	481.23588153	0.86581176823	733.79189922	24.327020645	-1.1891850525	23.441440582	19.137449265	42.326405	-71.119472078	2	68755.75311	50.1
73254	2022-12-08	19:05:59.029	341.58748876	8198.09973	1670526359.029	0	899	2.6622218676	2.6822535342	476.67762453	481.01925135	0.82503564406	733.80914347	24.327020645	-1.1669476443	23.441440582	19.136766914	42.326403849	-71.119471667	2	68756.690743	50.1
73255	2022-12-08	19:05:59.944	341.58749935	8198.099984	1670526359.944	0	899	2.6622140594	2.6822456425	477.59343267	481.94339538	0.82503463354	733.77465214	24.326700514	-1.2040279133	23.441440582	19.106145303	42.326403333	-71.119470662	2	68757.602564	50.1
73256	2022-12-08	19:06:00.867	341.58751003	8198.100241	1670526360.867	0	899	2.6607331878	2.6821066324	477.5933706	482.23780152	0.88034709397	733.77827585	24.326684952	-1.4138659618	23.441440582	19.113546334	42.326402451	-71.11947	2	68758.529532	50.1
73257	2022-12-08	19:06:01.809	341.58752095	8198.100503	1670526361.81	0	899	2.6607331878	2.6821066324	477.63659092	482.28144214	0.88034709397	733.76476283	24.326684952	-1.480912398	23.441440582	19.122453942	42.326401667	-71.11947	2	68759.46699	50.1
73258	2022-12-08	19:06:02.713	341.58753141	8198.100754	1670526362.714	0	899	2.666252594	2.6857336484	477.63659092	481.86078515	0.80131813874	733.75747701	24.326684952	-1.2432533795	23.441440582	19.119837363	42.326401024	-71.11947	2	68760.38587	50.1
73259	2022-12-08	19:06:03.630	341.58754201	8198.101008	1670526363.63	0	899	2.666252594	2.6857336484	476.95150693	481.16964232	0.80131813874	733.74805011	24.326684952	-1.2482872215	23.441440582	19.110064803	42.3264	-71.11947	2	68761.325905	50.1
73260	2022-12-08	19:06:04.492	341.58755199	8198.101248	1670526364.492	0	899	2.6721911172	2.6948908801	476.95035986	481.85570898	0.93054116851	733.74179825	24.326396955	-1.1999318655	23.441440582	19.130131399	42.32640025	-71.11947	2	68762.150276	50.1
73261	2022-12-08	19:06:05.377	341.58756223	8198.101494	1670526365.377	0	899	2.6721869609	2.6948866737	477.19988331	482.10779552	0.9305405641	733.74071498	24.326227188	-1.1311177015	23.441440582	19.141082764	42.326401667	-71.11947	2	68763.114398	50.1
73262	2022-12-08	19:06:06.269	341.58757257	8198.101742	1670526366.27	0	899	2.6665494716	2.6871173019	477.19988331	481.65553452	0.84558507667	733.74311758	24.326227188	-1.1342005374	23.441440582	19.140679631	42.326401667	-71.11947	2	68763.995069	50.1
73263	2022-12-08	19:06:07.142	341.58758267	8198.101984	1670526367.143	0	899	2.6665494716	2.6871173019	477.46292939	481.92103668	0.84558507667	733.75502307	24.326227188	-1.1669260263	23.441440582	19.136400223	42.326401667	-71.119468527	2	68764.88391	50.1
73264	2022-12-08	19:06:08.069	341.58759339	8198.102241	1670526368.069	0	899	2.6693468043	2.6901267337	477.46292939	481.96235652	0.85334919134	733.7509895	24.326227188	-1.1399026825	23.441440582	19.113005164	42.326401667	-71.119468333	2	68765.776291	50.1
73265	2022-12-08	19:06:08.969	341.58760381	8198.102491	1670526368.969	0	899	2.6693468043	2.6901267337	477.26350334	481.76105115	0.85334919134	733.75725389	24.326227188	-1.1294900179	23.441440582	19.115323086	42.326401667	-71.119467166	2	68766.700315	50.1
73266	2022-12-08	19:06:09.844	341.58761394	8198.102734	1670526369.844	0	899	2.6720175056	2.6919855629	477.26224678	481.57946324	0.81944261214	733.75733756	24.325911907	-1.1619999985	23.441440582	19.139145554	42.326402593	-71.119466667	2	68767.556079	50.1
73267	2022-12-08	19:06:10.755	341.58762448	8198.102988	1670526370.755	0	899	2.6720140175	2.6919820378	477.55681775	481.87669646	0.81944216543	733.75280762	24.325769424	-1.176692009	23.441440582	19.138921738	42.326403333	-71.119467425	2	68768.455016	50.1
73268	2022-12-08	19:06:11.588	341.58763413	8198.103219	1670526371.589	0	899	2.6727076745	2.6944490568	477.55681775	482.25977457	0.8914000021	733.75302185	24.325769424	-1.2305986092	23.441440582	19.13578497	42.326403333	-71.119468333	2	68769.312309	50.1
73269	2022-12-08	19:06:12.466	341.58764428	8198.103463	1670526372.466	0	899	2.6727076745	2.6944490568	477.81307819	482.51855865	0.8914000021	733.72634019	24.325769424	-1.3400717966	23.441440582	19.118118349	42.326403333	-71.119468333	2	68770.198225	50.1
73270	2022-12-08	19:06:13.359	341.58765463	8198.103711	1670526373.36	0	899	2.6740655524	2.6947712171	477.81307819	482.29175674	0.84883393125	733.74403634	24.325769424	-1.4944079049	23.441440582	19.097799996	42.326403202	-71.119468464	2	68771.078641	50.1
73271	2022-12-08	19:06:14.250	341.58766494	8198.103959	1670526374.251	0	899	2.6740655524	2.6947712171	477.6150604	482.09188287	0.84883393125	733.74266204	24.325769424	-1.1360006332	23.441440582	19.142522812	42.326401761	-71.119469906	2	68771.943689	50.1
73272	2022-12-08	19:06:15.108	341.58767486	8198.104197	1670526375.108	0	899	2.68044856	2.7008239503	477.61437684	482.00916282	0.8334222955	733.74348945	24.325598041	-1.138285858	23.441440582	19.141511917	42.32640029	-71.119468623	2	68772.826267	50.1
73273	2022-12-08	19:06:15.954	341.58768466	8198.104432	1670526375.955	0	899	2.6804467733	2.7008221442	477.28868155	481.6804694	0.8334220635	733.74028005	24.325525284	-1.1461115491	23.441440582	19.140450787	42.326398866	-71.119468333	2	68773.680361	50.1
73274	2022-12-08	19:06:16.910	341.58769572	8198.104697	1670526376.91	0	899	2.6745806313	2.69540454	477.28868155	481.78716679	0.85348078944	733.74036291	24.325525284	-1.1536569643	23.441440582	19.140983784	42.326397272	-71.119469394	2	68774.636637	50.1
73275	2022-12-08	19:06:17.795	341.58770596	8198.104943	1670526377.795	0	899	2.6745806313	2.69540454	477.78822989	482.29142341	0.85348078944	733.74865763	24.325525284	-1.1562762908	23.441440582	19.140303921	42.326395781	-71.11947	2	68775.531568	50.1
73276	2022-12-08	19:06:18.665	341.58771604	8198.105185	1670526378.666	0	899	2.6792338468	2.7026700796	477.78822989	482.84855573	0.95796628334	733.74515882	24.325525284	-1.2050627699	23.441440582	19.135052498	42.326395	-71.119469373	2	68776.376374	50.1
73277	2022-12-08	19:06:19.533	341.58772609	8198.105426	1670526379.534	0	899	2.6792284146	2.7026645798	477.3751594	482.43110603	0.95796547223	733.74448703	24.325303981	-1.2023787435	23.441440582	19.134587749	42.326394678	-71.119468333	2	68777.193182	50.1
73278	2022-12-08	19:06:20.421	341.58773637	8198.105673	1670526380.422	0	899	2.6837375242	2.7066013634	477.37421676	482.29816236	0.93321200532	733.74532859	24.32506752	-1.2567380611	23.441440582	19.126381653	42.326393333	-71.119468333	2	68778.103984	50.1
73279	2022-12-08	19:06:21.305	341.58774659	8198.105918	1670526381.305	0	899	2.6837375242	2.7066013634	477.80762641	482.73604248	0.93321200532	733.74439487	24.32506752	-1.5022227764	23.441440582	19.09570694	42.326393333	-71.119468333	2	68778.962099	50.1
73280	2022-12-08	19:06:22.207	341.58775703	8198.106169	1670526382.207	0	899	2.6843438434	2.7068005073	477.80762641	482.6470251	0.91652527543	733.74807355	24.32506752	-1.2897007939	23.441440582	19.129716002	42.326393333	-71.119468333	2	68779.892451	50.1
73281	2022-12-08	19:06:23.154	341.587768	8198.106432	1670526383.155	0	899	2.6843438434	2.7068005073	477.14616168	481.97886082	0.91652527543	733.73480225	24.32506752	-1.2434258461	23.441440582	19.137121201	42.326393333	-71.119469741	2	68780.844845	50.1
73282	2022-12-08	19:06:24.068	341.58777856	8198.106686	1670526384.068	0	899	2.6757551393	2.6979004616	477.14616168	481.9270674	0.90680005527	733.75524256	24.32506752	-1.1668398538	23.441440582	19.135736541	42.326393333	-71.11947	2	68781.771109	50.1
73283	2022-12-08	19:06:24.956	341.58778884	8198.106932	1670526384.956	0	899	2.6757486587	2.6978939048	477.65767756	482.44370367	0.90679913813	733.75531289	24.324803169	-1.143696965	23.441440582	19.138019852	42.326393333	-71.11946891	2	68782.653846	50.1
73284	2022-12-08	19:06:25.858	341.58779928	8198.107183	1670526385.858	0	899	2.6834114119	2.7051951176	477.65727127	482.35155815	0.88958739388	733.76470947	24.324701309	-1.1360006332	23.441440582	19.138921738	42.326392368	-71.119468333	2	68783.57939	50.1
73285	2022-12-08	19:06:26.710	341.58780916	8198.10742	1670526386.711	0	899	2.6834114119	2.7051951176	477.29256183	481.98326445	0.88958739388	733.74672027	24.324701309	-1.4111927479	23.441440582	19.133162113	42.326391667	-71.119467578	2	68784.453453	50.1
73286	2022-12-08	19:06:27.578	341.58781919	8198.107661	1670526387.578	0	899	2.6858463336	2.7069749542	477.29256183	481.83784127	0.86226818451	733.74136898	24.324701309	-1.1458743384	23.441440582	19.139339018	42.326391667	-71.119466667	2	68785.316568	50.1
73287	2022-12-08	19:06:28.517	341.58783007	8198.107922	1670526388.518	0	899	2.6858463336	2.7069749542	478.1608433	482.71439143	0.86226818451	733.74055127	24.324701309	-1.1473941803	23.441440582	19.140001297	42.326391667	-71.119466254	2	68786.247495	50.1
73288	2022-12-08	19:06:29.414	341.58784045	8198.108171	1670526389.415	0	899	2.6888802216	2.7100615906	478.1608433	482.72061913	0.86343633387	733.74023801	24.324701309	-1.1417890148	23.441440582	19.139381409	42.326391667	-71.119464752	2	68787.148525	50.1
73289	2022-12-08	19:06:30.282	341.58785049	8198.108412	1670526390.282	0	899	2.6888704032	2.7100516623	477.61182756	482.16636093	0.86343501728	733.72626137	24.324302762	-1.1393744819	23.441440582	19.141327637	42.326391667	-71.119463283	2	68788.03006	50.1
73290	2022-12-08	19:06:31.161	341.58786066	8198.108656	1670526391.161	0	899	2.689402701	2.7107207101	477.61134795	482.19442151	0.86879502218	733.7160883	24.32418251	-1.1408835649	23.441440582	19.142162323	42.326391667	-71.119461815	2	68788.910822	50.1
73291	2022-12-08	19:06:32.029	341.58787071	8198.108897	1670526392.029	0	899	2.689402701	2.7107207101	477.45277163	482.03432352	0.86879502218	733.7157807	24.32418251	-1.1410776061	23.441440582	19.141811901	42.326391667	-71.119461667	2	68789.756311	50.1
73292	2022-12-08	19:06:32.918	341.58788101	8198.109144	1670526392.919	0	899	2.6855267981	2.7053765276	477.45277163	481.72444798	0.81055470339	733.74914551	24.32418251	-1.1311177015	23.441440582	19.140001297	42.326391667	-71.1194606	2	68790.640281	50.1
73293	2022-12-08	19:06:33.779	341.58789096	8198.109383	1670526393.779	0	899	2.6855267981	2.7053765276	477.48321645	481.75516518	0.81055470339	733.72668578	24.32418251	-1.4118071684	23.441440582	19.108521708	42.326391667	-71.11946	2	68791.509664	50.1
73294	2022-12-08	19:06:34.651	341.58790106	8198.109626	1670526394.652	0	899	2.6927483486	2.7131363367	477.48321645	481.85940343	0.83015312954	733.74047852	24.32418251	-1.484318614	23.441440582	19.100389481	42.326392319	-71.119459348	2	68792.391391	50.1
73295	2022-12-08	19:06:35.528	341.5879112	8198.109869	1670526395.528	0	899	2.6927418767	2.7131297952	477.57552369	481.95255225	0.83015229634	733.72287856	24.32392018	-1.2083073049	23.441440582	19.133033159	42.326393788	-71.119457424	2	68793.272912	50.1
73296	2022-12-08	19:06:36.413	341.58792145	8198.110115	1670526396.413	0	899	2.6950995204	2.7172955761	477.57523111	482.33693318	0.90239022031	733.71549937	24.323846817	-1.3267164033	23.441440582	19.100747367	42.326395281	-71.119454719	2	68794.168639	50.1
73297	2022-12-08	19:06:37.256	341.58793122	8198.110349	1670526397.257	0	899	2.6950995204	2.7172955761	477.61658252	482.3786969	0.90239022031	733.71316063	24.323846817	-1.1311177015	23.441440582	19.106151581	42.326396667	-71.11945333	2	68795.001017	50.1
73298	2022-12-08	19:06:38.161	341.58794169	8198.110601	1670526398.162	0	899	2.7011292347	2.7234871408	477.61658252	482.40275511	0.90690386533	733.7073433	24.323846817	-1.1640803317	23.441440582	19.136317487	42.326396667	-71.119450261	2	68795.921668	50.1
73299	2022-12-08	19:06:39.039	341.58795185	8198.110844	1670526399.04	0	899	2.7011292347	2.7234871408	477.03219312	481.81250956	0.90690386533	733.70881137	24.323846817	-1.3803535226	23.441440582	19.104818091	42.326396667	-71.119448664	2	68796.801802	50.1
73300	2022-12-08	19:06:39.934	341.5879622	8198.111093	1670526399.934	0	899	2.7001606841	2.7197525093	477.03181633	481.22132556	0.79579455731	733.71289467	24.323752233	-1.4992908231	23.441440582	19.099826282	42.326397729	-71.119448333	2	68797.637363	50.1
73301	2022-12-08	19:06:40.822	341.58797248	8198.111339	1670526400.822	0	899	2.7001562293	2.7197480085	477.18675891	481.377626	0.79579400904	733.70581904	24.323572159	-1.5080219712	23.441440582	19.123435974	42.326398333	-71.119447485	2	68798.50879	50.1
73302	2022-12-08	19:06:41.657	341.58798214	8198.111571	1670526401.657	0	899	2.705417419	2.7262175781	477.18675891	481.62785858	0.84287194482	733.6950437	24.323572159	-1.5038504601	23.441440582	19.123435974	42.326398333	-71.119446667	2	68799.35503	50.1
73303	2022-12-08	19:06:42.529	341.58799223	8198.111814	1670526402.529	0	899	2.705417419	2.7262175781	477.60345068	482.04842844	0.84287194482	733.69525227	24.323572159	-1.5256674527	23.441440582	19.104347431	42.326398333	-71.119446278	2	68800.232906	50.1
73304	2022-12-08	19:06:43.404	341.58800237	8198.112057	1670526403.405	0	899	2.6987598638	2.7211919662	477.60345068	482.40962522	0.91068095028	733.71184777	24.323572159	-1.5885099402	23.441440582	19.113436592	42.326398333	-71.119445	2	68801.153547	50.1
73305	2022-12-08	19:06:44.252	341.58801218	8198.112292	1670526404.252	0	899	2.6987598638	2.7211919662	477.41606402	482.22035287	0.91068095028	733.70126282	24.323572159	-1.5201269388	23.441440582	19.121635437	42.326398333	-71.119445	2	68801.976676	50.1
73306	2022-12-08	19:06:45.158	341.58802267	8198.112544	1670526405.159	0	899	2.6954114032	2.7175302663	477.41564745	482.15862565	0.89917425942	733.69958334	24.323467671	-1.3990445934	23.441440582	19.126343304	42.326398333	-71.119445	2	68802.898271	50.1
73307	2022-12-08	19:06:46.076	341.5880333	8198.112799	1670526406.077	0	899	2.6954056935	2.71752449	477.74751718	482.49378816	0.89917346402	733.70718849	24.323236465	-1.1355587173	23.441440582	19.110231223	42.326399657	-71.119443676	2	68803.794175	50.1
73308	2022-12-08	19:06:46.960	341.58804353	8198.113045	1670526406.961	0	899	2.699202298	2.7213718659	477.74751718	482.49799868	0.89996328594	733.71653778	24.323236465	-1.1361515443	23.441440582	19.121719562	42.3264	-71.119443333	2	68804.673347	50.167334669
73309	2022-12-08	19:06:47.904	341.58805446	8198.113307	1670526407.905	0	899	2.699202298	2.7213718659	478.11353319	482.86765417	0.89996328594	733.71605677	24.323236465	-1.338756735	23.441440582	19.108917742	42.3264	-71.119443333	2	68805.618619	50.2
73310	2022-12-08	19:06:48.828	341.58806514	8198.113563	1670526408.828	0	899	2.6995308576	2.7206945315	478.11353319	482.65104012	0.85934337399	733.73181395	24.323236465	-1.3573938995	23.441440582	19.114772607	42.32640092	-71.119443333	2	68806.551935	50.2
73311	2022-12-08	19:06:49.746	341.58807576	8198.113818	1670526409.746	0	899	2.6995301378	2.7206938037	478.26853604	482.8075135	0.8593432783	733.73083132	24.323207363	-1.1664948645	23.441440582	19.140645981	42.326401667	-71.119442572	2	68807.456979	50.2
73312	2022-12-08	19:06:50.654	341.58808627	8198.114071	1670526410.654	0	899	2.707071238	2.7294299708	478.26645838	483.04878242	0.90496271482	733.72961345	24.322687149	-1.157332654	23.441440582	19.139410916	42.326401051	-71.119441667	2	68808.369565	50.2
73313	2022-12-08	19:06:51.532	341.58809645	8198.114315	1670526411.533	0	899	2.707071238	2.7294299708	477.90274167	482.68142881	0.90496271482	733.74804202	24.322687149	-1.1740726375	23.441440582	19.140230179	42.3264	-71.119441667	2	68809.299599	50.2
73314	2022-12-08	19:06:52.380	341.58810625	8198.11455	1670526412.38	0	899	2.710065739	2.7324079355	477.90274167	482.67260301	0.90330784737	733.74616327	24.322687149	-1.1815749407	23.441440582	19.140001297	42.326399757	-71.119441423	2	68810.145957	50.2
73315	2022-12-08	19:06:53.244	341.58811626	8198.11479	1670526413.245	0	899	2.710065739	2.7324079355	478.53875032	483.31495954	0.90330784737	733.72024476	24.322687149	-1.1468121098	23.441440582	19.142769744	42.326398335	-71.119440002	2	68810.999014	50.2
73316	2022-12-08	19:06:54.131	341.58812653	8198.115037	1670526414.132	0	899	2.7098926761	2.7309184889	478.53875032	483.03338064	0.85054933875	733.72695337	24.322687149	-1.1554354666	23.441440582	19.143063779	42.326396877	-71.11944	2	68811.873767	50.2
73317	2022-12-08	19:06:55.053	341.5881372	8198.115293	1670526415.054	0	899	2.7098885213	2.7309142883	477.67824092	482.16478609	0.85054879419	733.73797365	24.322519808	-1.1374557958	23.441440582	19.143211011	42.32639532	-71.119441346	2	68812.807731	50.2
73318	2022-12-08	19:06:55.921	341.58814725	8198.115534	1670526415.922	0	899	2.7128078528	2.7342673201	477.67817804	482.25248405	0.8670285926	733.73364339	24.322504044	-1.1352460779	23.441440582	19.140731079	42.326395	-71.119441667	2	68813.659223	50.2
73319	2022-12-08	19:06:56.786	341.58815725	8198.115774	1670526416.786	0	899	2.7128078528	2.7342673201	478.50801824	483.09027091	0.8670285926	733.72568416	24.322504044	-1.1387277573	23.441440582	19.138451431	42.32639413	-71.119440797	2	68814.521872	50.2
73320	2022-12-08	19:06:57.691	341.58816773	8198.116026	1670526417.692	0	899	2.716068812	2.7373826952	478.50801824	483.05366014	0.86016649078	733.73714098	24.322504044	-1.1645762218	23.441440582	19.136338518	42.326392605	-71.11944	2	68815.436874	50.2
73321	2022-12-08	19:06:58.575	341.58817796	8198.116271	1670526418.576	0	899	2.716068812	2.7373826952	478.10714701	482.64898078	0.86016649078	733.73281436	24.322504044	-1.1713132266	23.441440582	19.135978408	42.326391129	-71.119440538	2	68816.322645	50.2
73322	2022-12-08	19:06:59.480	341.58818843	8198.116522	1670526419.48	0	899	2.7143383857	2.7358170891	478.10714701	482.68708351	0.86731420156	733.71148682	24.322504044	-1.1701813936	23.441440582	19.137479782	42.32639	-71.119441667	2	68817.224852	50.2
73323	2022-12-08	19:07:00.398	341.58819906	8198.116777	1670526420.399	0	899	2.714334204	2.7358128604	478.31826515	482.90022105	0.86731364359	733.71904062	24.322335894	-1.1688016353	23.441440582	19.137327801	42.326389791	-71.119441876	2	68818.125353	50.2
73324	2022-12-08	19:07:01.344	341.58821	8198.11704	1670526421.344	0	899	2.7204444425	2.7421720186	478.31735215	482.94206095	0.87533045643	733.71657497	24.322107315	-1.1653307661	23.441440582	19.13584214	42.326388305	-71.119443361	2	68819.016765	50.2
73325	2022-12-08	19:07:02.276	341.58822079	8198.117299	1670526422.276	0	899	2.7204444425	2.7421720186	478.52483322	483.1515481	0.87533045643	733.71673786	24.322107315	-1.1294900179	23.441440582	19.129198074	42.326386774	-71.119444893	2	68819.935897	50.2
73326	2022-12-08	19:07:03.187	341.58823133	8198.117552	1670526423.187	0	899	2.7183591235	2.7389996392	478.52483322	482.92307708	0.83249958192	733.71307575	24.322107315	-1.1315380666	23.441440582	19.132642039	42.326386667	-71.119446458	2	68820.874871	50.2
73327	2022-12-08	19:07:04.111	341.58824204	8198.117809	1670526424.112	0	899	2.7183591235	2.7389996392	478.25674939	482.65252922	0.83249958192	733.70151585	24.322107315	-1.1696423963	23.441440582	19.141230122	42.326385303	-71.11944803	2	68821.817904	50.2
73328	2022-12-08	19:07:05.000	341.58825233	8198.118056	1670526425.001	0	899	2.7193753602	2.7420597076	478.25538368	483.08537161	0.91391296241	733.71007007	24.321765357	-1.4083578081	23.441440582	19.107743926	42.326385	-71.119449537	2	68822.722279	50.2
73329	2022-12-08	19:07:05.887	341.58826258	8198.118302	1670526425.887	0	899	2.719374756	2.7420590962	478.28270889	483.11297234	0.91391287761	733.69116211	24.321741104	-1.4240953922	23.441440582	19.105430603	42.326383976	-71.119451024	2	68823.614228	50.2
73330	2022-12-08	19:07:06.815	341.58827333	8198.11856	1670526426.816	0	899	2.7155190774	2.7364115217	478.28270889	482.73713053	0.84345767912	733.71027218	24.321741104	-1.1590572367	23.441440582	19.118647039	42.326382426	-71.119452574	2	68824.544545	50.2
73331	2022-12-08	19:07:07.737	341.588284	8198.118816	1670526427.738	0	899	2.7155190774	2.7364115217	478.53184137	482.98858327	0.84345767912	733.72675975	24.321741104	-1.1626143606	23.441440582	19.139806684	42.326380922	-71.119454823	2	68825.44689	50.2
73332	2022-12-08	19:07:08.619	341.58829421	8198.119061	1670526428.62	0	899	2.7227889345	2.7434413517	478.53184137	482.92551851	0.83163098843	733.72496023	24.321741104	-1.1600273863	23.441440582	19.14065572	42.32638	-71.119457174	2	68826.304609	50.169539078
73333	2022-12-08	19:07:09.526	341.58830471	8198.119313	1670526429.527	0	899	2.722788753	2.7434411682	478.68873131	483.08384882	0.83163096528	733.73137336	24.321733828	-1.152287979	23.441440582	19.142246133	42.326379633	-71.119459067	2	68827.220041	50.1
73334	2022-12-08	19:07:10.456	341.58831546	8198.119571	1670526430.456	0	899	2.7196922547	2.7409017888	478.68766249	483.20667303	0.85485628547	733.71947636	24.321466446	-1.2125003338	23.441440582	19.132078171	42.326378333	-71.119462248	2	68828.174349	50.1
73335	2022-12-08	19:07:11.336	341.58832566	8198.119816	1670526431.337	0	899	2.7196922547	2.7409017888	478.14093662	482.65478584	0.85485628547	733.73267531	24.321466446	-1.1646732518	23.441440582	19.135944884	42.326378235	-71.119465098	2	68829.058945	50.1
73336	2022-12-08	19:07:12.226	341.58833595	8198.120063	1670526432.226	0	899	2.7241486017	2.745534819	478.14093662	482.68499175	0.86052298443	733.72166392	24.321466446	-1.1701813936	23.441440582	19.138561249	42.326376703	-71.11946663	2	68829.978283	50.1
73337	2022-12-08	19:07:13.144	341.58834659	8198.120318	1670526433.145	0	899	2.7241486017	2.745534819	478.18875774	482.73326735	0.86052298443	733.72712637	24.321466446	-1.1602214717	23.441440582	19.134783031	42.326376667	-71.119469619	2	68830.885602	50.1
73338	2022-12-08	19:07:14.040	341.58835696	8198.120567	1670526434.041	0	899	2.7282612235	2.7504021196	478.18875774	482.8868021	0.88931262034	733.72290847	24.321466446	-1.2233981265	23.441440582	19.126319014	42.326376667	-71.119472603	2	68831.780781	50.1
73339	2022-12-08	19:07:14.946	341.58836743	8198.120818	1670526434.946	0	899	2.7282544034	2.7503952209	478.5128455	483.21406896	0.88931169202	733.73595787	24.321193607	-1.5347004284	23.441440582	19.127345066	42.32637229	-71.119482086	2	68832.656459	50.034354067
73340	2022-12-08	19:07:15.851	341.58837792	8198.12107	1670526435.852	0	899	2.7305649352	2.7514615071	478.51283823	482.9456845	0.83900984752	733.73633217	24.321191788	-1.3531037885	23.441440582	19.134421064	42.326368114	-71.119500808	2	68833.565667	49.773733195
73341	2022-12-08	19:07:16.743	341.58838824	8198.121318	1670526436.744	0	899	2.7305649352	2.7514615071	478.59501947	483.02862704	0.83900984752	733.73669434	24.321191788	-1.2450534105	23.441440582	19.138561249	42.326366667	-71.119511667	2	68834.472946	49.6
73342	2022-12-08	19:07:17.632	341.58839853	8198.121565	1670526437.633	0	899	2.7305362984	2.7529054334	478.59501947	483.34164412	0.89766305856	733.73396796	24.321191788	-1.1690603408	23.441440582	19.141191937	42.326366051	-71.119511051	2	68835.369278	49.6
73343	2022-12-08	19:07:18.503	341.5884086	8198.121806	1670526438.503	0	899	2.7305362984	2.7529054334	478.83665791	483.58567909	0.89766305856	733.74700928	24.321191788	-1.1669260263	23.441440582	19.13820076	42.326364166	-71.119512085	2	68836.25025	49.574974975
73344	2022-12-08	19:07:19.391	341.58841888	8198.122053	1670526439.391	0	899	2.7330963995	2.7553197577	478.83665791	483.5502508	0.89103165944	733.74301572	24.321191788	-1.1669260263	23.441440582	19.13820076	42.326361438	-71.119519476	2	68837.137081	49.486291913
73345	2022-12-08	19:07:20.282	341.5884292	8198.122301	1670526440.283	0	899	2.7330922901	2.7553156008	478.8268433	483.54033659	0.89103109999	733.73331032	24.32102768	-1.1537970383	23.441440582	19.139999352	42.326359885	-71.119526811	2	68838.017312	49.398268839
73346	2022-12-08	19:07:21.220	341.58844006	8198.122561	1670526441.221	0	899	2.7320604011	2.7532963195	478.82579114	483.33121564	0.85206661545	733.72905847	24.320764542	-1.1321201822	23.441440582	19.142467903	42.326353517	-71.119534771	2	68838.972505	49.302749491
73347	2022-12-08	19:07:22.145	341.58845076	8198.122818	1670526442.146	0	899	2.7320604011	2.7532963195	478.96478078	483.47151308	0.85206661545	733.7284558	24.320764542	-1.1294900179	23.441440582	19.141801834	42.326351944	-71.11953639	2	68839.833798	49.3
73348	2022-12-08	19:07:23.043	341.58846116	8198.123068	1670526443.044	0	899	2.7342509068	2.75605538	478.96478078	483.58866067	0.87400338259	733.73226989	24.320764542	-1.1775004682	23.441440582	19.100250168	42.326349265	-71.119537867	2	68840.720441	49.3
73349	2022-12-08	19:07:23.934	341.58847147	8198.123315	1670526443.935	0	899	2.7342509068	2.75605538	479.00225852	483.62650021	0.87400338259	733.73267895	24.320764542	-1.1945315205	23.441440582	19.113868006	42.326347327	-71.119539339	2	68841.60355	49.3
73350	2022-12-08	19:07:24.884	341.58848247	8198.123579	1670526444.885	0	899	2.7357973717	2.7578785067	479.00160856	483.68196504	0.88450790142	733.72134581	24.320602051	-1.4885439604	23.441440582	19.091925425	42.326345675	-71.119540992	2	68842.595005	49.3
73351	2022-12-08	19:07:25.844	341.58849356	8198.123846	1670526445.844	0	899	2.735796855	2.757877984	478.7107675	483.38828179	0.88450783166	733.70785664	24.320581436	-1.5208060023	23.441440582	19.088247918	42.32634096	-71.119546717	2	68843.605998	49.178800414
73352	2022-12-08	19:07:26.785	341.58850446	8198.124107	1670526446.785	0	899	2.7408269575	2.7621300266	478.7107675	483.21489993	0.85202730284	733.69800977	24.320581436	-1.3488999179	23.441440582	19.113273797	42.326336492	-71.119551841	2	68844.552268	49.1
73353	2022-12-08	19:07:27.673	341.58851473	8198.124354	1670526447.673	0	899	2.7408269575	2.7621300266	478.97000749	483.47657908	0.85202730284	733.72550065	24.320581436	-1.132594407	23.441440582	19.140890703	42.326332983	-71.119554006	2	68845.403346	49.1
73354	2022-12-08	19:07:28.515	341.58852448	8198.124588	1670526448.515	0	899	2.7367265908	2.7578078802	478.97000749	483.43627959	0.84447853809	733.71561417	24.320581436	-1.1262347698	23.441440582	19.138921738	42.3263293	-71.11955535	2	68846.210084	49.121008403
73355	2022-12-08	19:07:29.418	341.58853494	8198.124839	1670526449.419	0	899	2.7367233172	2.7578045707	478.79059363	483.25519049	0.84447811626	733.72237007	24.320450878	-1.1491728318	23.441440582	19.138558861	42.326326428	-71.119557144	2	68847.143261	49.2
73356	2022-12-08	19:07:30.334	341.58854553	8198.125093	1670526450.334	0	899	2.7391753572	2.7612944437	478.78904138	483.46958615	0.88493204722	733.73002938	24.320062637	-1.2140418378	23.441440582	19.135524308	42.326324989	-71.119560011	2	68848.006749	49.2
73357	2022-12-08	19:07:31.230	341.5885559	8198.125342	1670526451.23	0	899	2.7391753572	2.7612944437	478.51932443	483.1972325	0.88493204722	733.72206288	24.320062637	-1.1669260263	23.441440582	19.107952118	42.326323313	-71.119561687	2	68849.012082	49.2
73358	2022-12-08	19:07:32.138	341.58856641	8198.125594	1670526452.138	0	899	2.7410482502	2.7625712793	478.51932443	483.06785182	0.86068722421	733.72979453	24.320062637	-1.1724234204	23.441440582	19.128384975	42.326321907	-71.119563093	2	68849.855948	49.2
73359	2022-12-08	19:07:33.052	341.588577	8198.125848	1670526453.053	0	899	2.7410482502	2.7625712793	478.50206916	483.05043253	0.86068722421	733.7359223	24.320062637	-1.1552737928	23.441440582	19.13820076	42.326320336	-71.119564664	2	68850.798319	49.2
73360	2022-12-08	19:07:33.993	341.58858789	8198.126109	1670526453.994	0	899	2.7439190205	2.7652330179	478.50206916	483.00146706	0.85150779814	733.73199746	24.320062637	-1.1336184219	23.441440582	19.140690216	42.326317418	-71.119566291	2	68851.77456	49.2
73361	2022-12-08	19:07:34.943	341.58859888	8198.126373	1670526454.943	0	899	2.743914722	2.765228672	477.86257878	482.35596052	0.85150724112	733.72050628	24.319891658	-1.1678099364	23.441440582	19.137406709	42.326315465	-71.119567868	2	68852.720907	49.2
73362	2022-12-08	19:07:35.818	341.588609	8198.126616	1670526455.818	0	899	2.7478968384	2.7697255571	477.86216504	482.45756593	0.87065672908	733.72892549	24.319787979	-1.2084581947	23.441440582	19.134637883	42.326312993	-71.119569337	2	68853.602238	49.139776195
73363	2022-12-08	19:07:36.724	341.5886195	8198.126868	1670526456.725	0	899	2.7478968384	2.7697255571	478.79519427	483.39956771	0.87065672908	733.71953578	24.319787979	-1.1895731032	23.441440582	19.139484216	42.326309995	-71.119570836	2	68854.501458	49.1
73364	2022-12-08	19:07:37.630	341.58862998	8198.127119	1670526457.63	0	899	2.7473351352	2.7681670782	478.79519427	483.18988268	0.8313672912	733.72331753	24.319787979	-1.1436323014	23.441440582	19.142883301	42.326307004	-71.119571667	2	68855.398779	49.060122075
73365	2022-12-08	19:07:38.523	341.58864032	8198.127368	1670526458.524	0	899	2.7473351352	2.7681670782	478.29805213	482.68817745	0.8313672912	733.73222624	24.319787979	-1.1327453852	23.441440582	19.142883301	42.326303529	-71.119572157	2	68856.294175	49
73366	2022-12-08	19:07:39.398	341.58865045	8198.127611	1670526459.399	0	899	2.7467510192	2.7683063018	478.29763883	482.84141438	0.86019127756	733.71529484	24.319684502	-1.1693082732	23.441440582	19.139066785	42.326300255	-71.119573588	2	68857.153051	48.969389866
73367	2022-12-08	19:07:40.250	341.5886603	8198.127847	1670526460.25	0	899	2.7467474792	2.7683027224	479.02691598	483.5776171	0.86019081463	733.69433594	24.319543839	-1.2190109491	23.441440582	19.133878708	42.326301667	-71.119575	2	68858	48.8
73368	2022-12-08	19:07:41.187	341.58867115	8198.128108	1670526461.187	0	899	2.7475838283	2.7698989769	479.02691598	483.73688263	0.89000266831	733.71416832	24.319543839	-1.1516304182	23.441440582	19.099623863	42.326300048	-71.119579855	2	68858.970942	48.605811623
73369	2022-12-08	19:07:42.101	341.58868172	8198.128361	1670526462.101	0	899	2.7475838283	2.7698989769	479.17543786	483.88686483	0.89000266831	733.71306928	24.319543839	-1.1335429837	23.441440582	19.125495241	42.326297136	-71.119584296	2	68859.859223	48.42815534
73370	2022-12-08	19:07:43.040	341.5886926	8198.128622	1670526463.041	0	899	2.7526983908	2.7741645808	479.17543786	483.69889646	0.85482694157	733.69178661	24.319543839	-1.2039632931	23.441440582	19.13053913	42.326289927	-71.119589044	2	68860.808749	48.319125127
73371	2022-12-08	19:07:43.941	341.58870303	8198.128873	1670526463.942	0	899	2.7526983908	2.7741645808	478.48432269	483.00125711	0.85482694157	733.70569494	24.319543839	-1.1534628868	23.441440582	19.138146672	42.326285952	-71.11959	2	68861.714429	48.3
73372	2022-12-08	19:07:44.829	341.58871331	8198.129119	1670526464.83	0	899	2.7548959392	2.7773154297	478.48432269	483.19842297	0.89177642312	733.70237722	24.319543839	-1.1360006332	23.441440582	19.140722275	42.326283994	-71.11959	2	68862.603604	48.23963964
73373	2022-12-08	19:07:45.734	341.58872378	8198.129371	1670526465.735	0	899	2.7548894504	2.7773088658	478.48222845	483.19630342	0.89177554601	733.7155309	24.319286763	-1.1725635592	23.441440582	19.139458322	42.326280823	-71.119590837	2	68863.501972	48.2
73374	2022-12-08	19:07:46.596	341.58873376	8198.12961	1670526466.597	0	899	2.7552028659	2.7768697317	478.48179239	483.03684738	0.86197772184	733.71761418	24.319177628	-1.1891850509	23.441440582	19.139408112	42.326276088	-71.119593912	2	68864.336792	48.2
73375	2022-12-08	19:07:47.460	341.58874375	8198.12985	1670526467.46	0	899	2.7552028659	2.7768697317	479.0584251	483.61896953	0.86197772184	733.72011581	24.319177628	-1.1913409233	23.441440582	19.140361786	42.326270853	-71.119599418	2	68865.162767	48.2
73376	2022-12-08	19:07:48.361	341.58875419	8198.130101	1670526468.362	0	899	2.7579614263	2.7799449206	479.0584251	483.68109008	0.87360676533	733.71710367	24.319177628	-1.1714210163	23.441440582	19.140895844	42.326265876	-71.119605659	2	68866.079079	48.192092092
73377	2022-12-08	19:07:49.246	341.58876443	8198.130346	1670526469.247	0	899	2.7579614263	2.7799449206	478.93490422	483.55637728	0.87360676533	733.73584874	24.319177628	-1.1766057757	23.441440582	19.12482489	42.326257017	-71.119613041	2	68866.964965	48.103503504
73378	2022-12-08	19:07:50.163	341.58877503	8198.130601	1670526470.163	0	899	2.75597508	2.7780187201	478.93380574	483.571279	0.87660430208	733.72103781	24.318902969	-1.179947257	23.441440582	19.118034363	42.326253771	-71.119614781	2	68867.868836	48.1
73379	2022-12-08	19:07:51.089	341.58878576	8198.130858	1670526471.09	0	899	2.75597508	2.7780187201	478.63439756	483.26897168	0.87660430208	733.73130222	24.318902969	-1.1705155128	23.441440582	19.118929617	42.326258554	-71.119605865	2	68868.783037	48.021696252
73380	2022-12-08	19:07:52.026	341.58879661	8198.131119	1670526472.027	0	899	2.7578701981	2.7805184046	478.63439756	483.39301941	0.89983627726	733.72859727	24.318902969	-1.352715752	23.441440582	19.102897998	42.326263651	-71.119594815	2	68869.730143	47.926985743
73381	2022-12-08	19:07:52.921	341.58880697	8198.131367	1670526472.922	0	899	2.7578701981	2.7805184046	479.1575616	483.92138479	0.89983627726	733.71450503	24.318902969	-1.6842720564	23.441440582	19.094863828	42.326268204	-71.119586326	2	68870.640895	47.9
73382	2022-12-08	19:07:53.943	341.58881878	8198.131651	1670526473.943	0	899	2.7649344876	2.7874157021	479.1575616	483.87409786	0.89099133577	733.70764524	24.318902969	-1.673988711	23.441440582	19.096299519	42.32627	-71.119581031	2	68871.690796	47.830920372
73383	2022-12-08	19:07:54.895	341.58882981	8198.131916	1670526474.896	0	899	2.7649316922	2.7874128743	478.96428839	483.67892017	0.89099095961	733.7113118	24.318792621	-1.616956159	23.441440582	19.105624155	42.326268909	-71.119578909	2	68872.654655	47.8
73384	2022-12-08	19:07:55.825	341.58884057	8198.132174	1670526475.825	0	899	2.7671977611	2.7900245332	478.9630209	483.74631325	0.90384078702	733.70520343	24.318475723	-1.45061211	23.441440582	19.11607885	42.326268333	-71.119577343	2	68873.5941	47.8
73385	2022-12-08	19:07:56.743	341.58885119	8198.132429	1670526476.743	0	899	2.7671977611	2.7900245332	479.28038733	484.06684915	0.90384078702	733.70550133	24.318475723	-1.2999733252	23.441440582	19.131117739	42.326268333	-71.119575826	2	68874.504373	47.8
73386	2022-12-08	19:07:57.654	341.58886174	8198.132682	1670526477.654	0	899	2.7665073364	2.7888820592	479.28038733	483.97307327	0.88630452879	733.70285176	24.318475723	-1.2246269477	23.441440582	19.137628555	42.326269013	-71.11957432	2	68875.407935	47.8
73387	2022-12-08	19:07:58.519	341.58887175	8198.132922	1670526478.519	0	899	2.7665073364	2.7888820592	479.49073294	484.1854784	0.88630452879	733.70146007	24.318475723	-1.2059897184	23.441440582	19.136760712	42.32627048	-71.119572854	2	68876.287894	47.8
73388	2022-12-08	19:07:59.446	341.58888248	8198.133179	1670526479.446	0	899	2.7635594231	2.7844972814	479.49073294	483.88820686	0.83069369281	733.69050649	24.318475723	-1.176692009	23.441440582	19.140001297	42.32627204	-71.119571294	2	68877.223866	47.8
73389	2022-12-08	19:08:00.371	341.58889319	8198.133437	1670526480.372	0	899	2.7635553702	2.7844931849	479.28673294	483.68233324	0.8306931841	733.68266731	24.318315658	-1.2222231998	23.441440582	19.116706734	42.326273562	-71.119569772	2	68878.137081	47.8
73390	2022-12-08	19:08:01.265	341.58890353	8198.133685	1670526481.265	0	899	2.770574133	2.7918351073	479.28664073	483.73886628	0.84129605693	733.69453036	24.318292618	-1.1816935413	23.441440582	19.127677336	42.326275061	-71.119568303	2	68879.018311	47.8
73391	2022-12-08	19:08:02.210	341.58891447	8198.133947	1670526482.21	0	899	2.770574133	2.7918351073	478.23850521	482.68099434	0.84129605693	733.69183915	24.318292618	-1.1812839034	23.441440582	19.141438971	42.326278266	-71.119566701	2	68879.979654	47.8
73392	2022-12-08	19:08:03.138	341.58892522	8198.134205	1670526483.139	0	899	2.7740999044	2.795339655	478.23850521	482.67090294	0.83940254702	733.69134602	24.318292618	-1.1474912427	23.441440582	19.141928363	42.326279827	-71.119565173	2	68880.89645	47.8
73393	2022-12-08	19:08:04.029	341.58893553	8198.134453	1670526484.03	0	899	2.7740999044	2.795339655	479.34196924	483.78459406	0.83940254702	733.70020663	24.318292618	-1.1317536839	23.441440582	19.142162323	42.326281313	-71.119563687	2	68881.787575	47.8
73394	2022-12-08	19:08:04.921	341.58894586	8198.134701	1670526484.922	0	899	2.7721290729	2.7943685281	479.34083343	483.99621415	0.87921667657	733.70034406	24.318008865	-1.133909471	23.441440582	19.14190449	42.326282802	-71.119563333	2	68882.681363	47.8
73395	2022-12-08	19:08:05.818	341.58895623	8198.134949	1670526485.818	0	899	2.7721262034	2.7943656259	479.54863238	484.20602922	0.87921629655	733.69555543	24.317895889	-1.1343729496	23.441440582	19.14015631	42.326284283	-71.119562383	2	68883.57002	47.8
73396	2022-12-08	19:08:06.760	341.58896714	8198.135211	1670526486.761	0	899	2.7695639748	2.7904182294	479.54863238	483.91953673	0.82562117954	733.70567595	24.317895889	-1.1384043772	23.441440582	19.138687349	42.326285	-71.119561667	2	68884.52376	47.8
73397	2022-12-08	19:08:07.674	341.58897772	8198.135465	1670526487.675	0	899	2.7695639748	2.7904182294	478.74844395	483.11205489	0.82562117954	733.71196863	24.317895889	-1.1615257389	23.441440582	19.140547999	42.326285702	-71.119560965	2	68885.421004	47.8
73398	2022-12-08	19:08:08.627	341.58898874	8198.13573	1670526488.627	0	899	2.7691198357	2.7901117551	478.74844395	483.14161155	0.83116262539	733.7063635	24.317895889	-1.357825089	23.441440582	19.140072917	42.326286667	-71.11956	2	68886.329659	47.8
73399	2022-12-08	19:08:09.543	341.58899935	8198.135984	1670526489.544	0	899	2.7691197126	2.7901116307	479.09294337	483.48927214	0.83116260997	733.69312413	24.317891039	-1.3757077234	23.441440582	19.139901142	42.32628708	-71.119559586	2	68887.248248	47.8
73400	2022-12-08	19:08:10.434	341.58900966	8198.136232	1670526490.435	0	899	2.7770950362	2.7990599059	479.09198603	483.67917471	0.86690576782	733.71169175	24.317651749	-1.2144945686	23.441440582	19.135084316	42.326288333	-71.119558333	2	68888.138067	47.8
73401	2022-12-08	19:08:11.289	341.58901956	8198.136469	1670526491.29	0	899	2.7770950362	2.7990599059	479.05637537	483.64322308	0.86690576782	733.70640958	24.317651749	-1.1718090773	23.441440582	19.135320663	42.326288333	-71.119558333	2	68888.981262	47.8
73402	2022-12-08	19:08:12.211	341.58903023	8198.136726	1670526492.212	0	899	2.7759140427	2.7984539761	479.05637537	483.7655213	0.88979490521	733.71241447	24.317651749	-1.1865549743	23.535444247	19.134232755	42.326288333	-71.119558333	2	68889.918616	47.8
73403	2022-12-08	19:08:13.069	341.58904016	8198.136964	1670526493.07	0	899	2.7759140427	2.7984539761	479.20215861	483.9127376	0.88979490521	733.71696785	24.317651749	-1.1854985739	23.514004815	19.135501306	42.32628697	-71.119559697	2	68890.818086	47.8
73404	2022-12-08	19:08:13.954	341.58905041	8198.13721	1670526493.955	0	899	2.7761508977	2.7986344377	479.20215861	483.90053053	0.88751146548	733.71109716	24.317651749	-1.1888077701	23.441440582	19.129949544	42.326286667	-71.11956	2	68891.68134	47.8
73405	2022-12-08	19:08:14.901	341.58906137	8198.137473	1670526494.902	0	899	2.7761436801	2.7986271371	479.69193736	484.3951062	0.88751050198	733.69703199	24.317367996	-1.1514364497	23.634395473	19.12859174	42.326285592	-71.11956215	2	68892.644958	47.8
73406	2022-12-08	19:08:15.788	341.58907162	8198.137719	1670526495.788	0	899	2.7834751411	2.8064943011	479.69160706	484.49432161	0.90610966322	733.70274828	24.317285538	-1.1654709025	23.581621486	19.132865161	42.326284071	-71.119565192	2	68893.557477	47.8
73407	2022-12-08	19:08:16.713	341.58908233	8198.137976	1670526496.713	0	899	2.7834751411	2.8064943011	479.46167552	484.26208798	0.90610966322	733.70431094	24.317285538	-1.196407071	23.484319447	19.13549091	42.326278571	-71.119579365	2	68894.47619	47.752380952
73408	2022-12-08	19:08:17.611	341.58909273	8198.138226	1670526497.612	0	899	2.779711834	2.8018103928	479.46167552	484.07603655	0.87132598349	733.67010498	24.317285538	-1.1425112486	23.690467834	19.143241882	42.326271039	-71.119599643	2	68895.344168	47.631166348
73409	2022-12-08	19:08:18.470	341.58910266	8198.138464	1670526498.47	0	899	2.779711834	2.8018103928	479.36533742	483.97877129	0.87132598349	733.68444056	24.317285538	-1.1444946149	23.690467834	19.143077446	42.326265135	-71.119615036	2	68896.183761	47.481623932
73410	2022-12-08	19:08:19.354	341.58911289	8198.138709	1670526499.354	0	899	2.785099136	2.8078874558	479.36486172	484.11331769	0.89657796977	733.6771794	24.317166701	-1.1392344157	23.551936118	19.141961786	42.326257939	-71.119631183	2	68897.118343	47.38816568
73411	2022-12-08	19:08:20.256	341.58912334	8198.13896	1670526500.257	0	899	2.7850967173	2.8078850089	478.94555696	483.68985767	0.89657764463	733.67993892	24.317071915	-1.1485476131	23.517303189	19.139936675	42.326254969	-71.119640076	2	68898.009165	47.299083503
73412	2022-12-08	19:08:21.148	341.58913366	8198.139208	1670526501.148	0	899	2.784284462	2.8064346353	478.94555696	483.55813435	0.8719220303	733.68363013	24.317071915	-1.1944344565	23.690467834	19.136194456	42.326251945	-71.119647637	2	68898.916497	47.208350305
73413	2022-12-08	19:08:22.055	341.58914417	8198.13946	1670526502.056	0	899	2.784284462	2.8064346353	480.11295948	484.73677977	0.8719220303	733.6679449	24.317071915	-1.1360006332	23.690467834	19.142162323	42.326253003	-71.119651006	2	68899.801942	47.119805825
73414	2022-12-08	19:08:22.994	341.58915503	8198.139721	1670526502.995	0	899	2.7865854048	2.8093774338	480.11295948	484.86705998	0.89624832016	733.68540338	24.317071915	-1.1325082053	23.690467834	19.125163072	42.326258166	-71.11964321	2	68900.724852	47.027514793
73415	2022-12-08	19:08:23.891	341.58916541	8198.13997	1670526503.891	0	899	2.7865854048	2.8093774338	479.16206036	483.90674501	0.89624832016	733.69146122	24.317071915	-1.1755817402	23.690467834	19.129841786	42.326262127	-71.119633619	2	68901.638056	47
73416	2022-12-08	19:08:24.766	341.58917553	8198.140213	1670526504.766	0	899	2.7885127425	2.8116132931	479.16178865	483.96747806	0.90765791313	733.69602552	24.317004008	-1.2085659686	23.690467834	19.140773596	42.326265961	-71.119625621	2	68902.525526	47
73417	2022-12-08	19:08:25.690	341.58918624	8198.14047	1670526505.691	0	899	2.788505121	2.8116055819	479.91439002	484.72762199	0.90765687724	733.686481	24.316705704	-1.1620969733	23.546988557	19.13804797	42.32626984	-71.119617148	2	68903.451904	46.954809619
73418	2022-12-08	19:08:26.628	341.58919709	8198.14073	1670526506.629	0	899	2.7941874149	2.8157645577	479.91439002	484.40055254	0.84655085215	733.69923896	24.316705704	-1.1669260263	23.52225075	19.137850439	42.326273595	-71.119609096	2	68904.385602	46.9
73419	2022-12-08	19:08:27.483	341.58920699	8198.140968	1670526507.484	0	899	2.7941874149	2.8157645577	479.61186205	484.09519659	0.84655085215	733.707007	24.316705704	-1.1669260263	23.690467834	19.137121201	42.326276267	-71.119605	2	68905.239917	46.9
73420	2022-12-08	19:08:28.434	341.589218	8198.141232	1670526508.435	0	899	2.7936885604	2.8156234613	479.61186205	484.17046928	0.86063014901	733.70179516	24.316705704	-1.1546593431	23.690467834	19.139525192	42.326275	-71.119605	2	68906.203582	46.9
73421	2022-12-08	19:08:29.355	341.58922865	8198.141488	1670526509.355	0	899	2.7936884828	2.8156233829	479.45766743	484.01480902	0.86063013903	733.70333963	24.316702672	-1.1416381084	23.682221899	19.142871364	42.326274879	-71.119605	2	68907.072816	46.9
73422	2022-12-08	19:08:30.242	341.58923891	8198.141734	1670526510.242	0	899	2.7935009245	2.8155446423	479.45731301	484.03740419	0.86492386085	733.70782471	24.316614151	-1.1636707783	23.441440582	19.142522812	42.326273443	-71.119605	2	68907.933981	46.9
73423	2022-12-08	19:08:31.122	341.58924911	8198.141979	1670526511.123	0	899	2.7935009245	2.8155446423	479.32693297	483.90577867	0.86492386085	733.70729924	24.316614151	-1.1664733571	23.457932453	19.142236583	42.326273333	-71.119603599	2	68908.840745	46.9
73424	2022-12-08	19:08:32.039	341.58925971	8198.142233	1670526512.039	0	899	2.7918502287	2.8150544228	479.32693297	484.15010219	0.91061573282	733.69845844	24.316614151	-1.2059897184	23.690467834	19.136180625	42.326273333	-71.119603333	2	68909.751479	46.9
73425	2022-12-08	19:08:32.983	341.58927064	8198.142495	1670526512.983	0	899	2.7918502287	2.8150544228	479.63743414	484.46372774	0.91061573282	733.70163307	24.316614151	-1.1777375652	23.690467834	19.139034903	42.326273333	-71.119601126	2	68910.662201	46.9
73426	2022-12-08	19:08:33.953	341.58928186	8198.142765	1670526513.953	0	899	2.7923082952	2.8152666107	479.63743414	484.41171434	0.90089866848	733.70280729	24.316614151	-1.1311177015	23.690467834	19.143602371	42.326273333	-71.119598843	2	68911.694038	46.9
73427	2022-12-08	19:08:34.796	341.58929163	8198.142999	1670526514.797	0	899	2.7923045723	2.8152628443	479.99231016	484.77012009	0.90089816693	733.69795075	24.316468637	-1.1321524824	23.690467834	19.143487779	42.326273333	-71.119597422	2	68912.546845	46.9
73428	2022-12-08	19:08:35.655	341.58930157	8198.143238	1670526515.656	0	899	2.8035937678	2.8261586747	479.9910586	484.66791519	0.88204848866	733.68507719	24.316156387	-1.1482457538	23.690467834	19.14040947	42.326273333	-71.119595992	2	68913.404837	46.9
73429	2022-12-08	19:08:36.533	341.58931174	8198.143482	1670526516.534	0	899	2.8035937678	2.8261586747	479.5233248	484.19562396	0.88204848866	733.68235284	24.316156387	-1.2408280159	23.690467834	19.127579443	42.326273333	-71.119594487	2	68914.307692	46.9
73430	2022-12-08	19:08:37.421	341.58932201	8198.143728	1670526517.422	0	899	2.8013305445	2.8225519137	479.5233248	483.92054587	0.83059041875	733.68032372	24.316156387	-1.4454812546	23.690467834	19.100375498	42.326273644	-71.119593023	2	68915.186186	46.9
73431	2022-12-08	19:08:38.338	341.58933263	8198.143983	1670526518.339	0	899	2.8013305445	2.8225519137	479.81446759	484.21435843	0.83059041875	733.68096883	24.316156387	-1.2607910617	23.594814983	19.124843016	42.326275164	-71.119591503	2	68916.098113	46.9
73432	2022-12-08	19:08:39.272	341.58934343	8198.144242	1670526519.272	0	899	2.8038236961	2.8255933236	479.81436394	484.32409029	0.85113176075	733.67838111	24.316130518	-1.3948084321	23.494214569	19.107004582	42.326276631	-71.119590036	2	68916.978302	46.9
73433	2022-12-08	19:08:40.220	341.5893544	8198.144506	1670526520.22	0	899	2.8038212247	2.825590825	480.18636916	484.69959027	0.85113144749	733.6884317	24.316034317	-1.1587878466	23.690467834	19.139640808	42.326276667	-71.11959	2	68917.988248	46.9
73434	2022-12-08	19:08:41.094	341.58936451	8198.144748	1670526521.094	0	899	2.8008987914	2.8241524166	480.18636916	485.01282724	0.90961579331	733.68284799	24.316034317	-1.1560067712	23.690467834	19.142102917	42.326278085	-71.119588582	2	68918.851085	46.9
73435	2022-12-08	19:08:41.950	341.58937443	8198.144986	1670526521.951	0	899	2.8008987914	2.8241524166	480.31580901	485.14356812	0.90961579331	733.6866734	24.316034317	-1.1466396834	23.690467834	19.142522812	42.326278333	-71.119588333	2	68919.71821	46.9
73436	2022-12-08	19:08:42.832	341.58938464	8198.145231	1670526522.833	0	899	2.8064948159	2.8274304906	480.31580901	484.65290083	0.81799467781	733.69124255	24.316034317	-1.1937661566	23.690467834	19.139269608	42.326278333	-71.119588333	2	68920.596647	46.9
73437	2022-12-08	19:08:43.736	341.58939509	8198.145482	1670526523.736	0	899	2.8064948159	2.8274304906	479.31329176	483.64133118	0.81799467781	733.69653361	24.316034317	-1.1653307424	23.690467834	19.139734786	42.326279157	-71.119587509	2	68921.494494	46.9
73438	2022-12-08	19:08:44.645	341.58940562	8198.145735	1670526524.646	0	899	2.8014695106	2.8244779188	479.31226442	484.07807281	0.89991987724	733.675584	24.315777646	-1.1365935171	23.690467834	19.138904723	42.32628	-71.119586667	2	68922.405812	46.9
73439	2022-12-08	19:08:45.509	341.58941561	8198.145975	1670526525.509	0	899	2.8014682656	2.8244766592	479.80033691	484.57099732	0.89991971023	733.69110592	24.315729141	-1.1376283169	23.690467834	19.138561249	42.32628	-71.119586216	2	68923.270541	46.9
73440	2022-12-08	19:08:46.413	341.58942608	8198.146226	1670526526.413	0	899	2.8048849792	2.827052684	479.80033691	484.39078924	0.86624807694	733.68845797	24.315729141	-1.2442881666	23.546988557	19.134969206	42.32628	-71.119585	2	68924.179044	46.9
73441	2022-12-08	19:08:47.299	341.58943633	8198.146472	1670526527.299	0	899	2.8048849792	2.827052684	480.22234962	484.81683953	0.86624807694	733.67736816	24.315729141	-1.1701813936	23.690467834	19.137479782	42.32628	-71.11958487	2	68925.077909	46.9
73442	2022-12-08	19:08:48.207	341.58944685	8198.146724	1670526528.208	0	899	2.8066079978	2.828752868	480.22234962	484.80927663	0.86483565456	733.67483864	24.315729141	-1.1692759272	23.690467834	19.137580051	42.32628	-71.119583376	2	68925.974359	46.9
73443	2022-12-08	19:08:49.094	341.58945711	8198.146971	1670526529.094	0	899	2.8066079978	2.828752868	480.60712454	485.1977268	0.86483565456	733.66466436	24.315729141	-1.1699981445	23.690467834	19.138067069	42.32628	-71.119583333	2	68926.860861	46.9
73444	2022-12-08	19:08:49.980	341.58946736	8198.147217	1670526529.98	0	899	2.8017360483	2.8239370367	480.6059736	485.2162334	0.86850586541	733.67328891	24.315442357	-1.1356557087	23.690467834	19.124048928	42.32628	-71.119582142	2	68927.714833	46.9
73445	2022-12-08	19:08:50.940	341.58947848	8198.147484	1670526530.941	0	899	2.8017347928	2.823935767	480.50855986	485.11788434	0.86850570289	733.66281754	24.315393448	-1.2007618985	23.690467834	19.132782361	42.326278926	-71.119580593	2	68928.644315	46.9
73446	2022-12-08	19:08:51.894	341.58948953	8198.147749	1670526531.895	0	899	2.8038093915	2.8249060801	480.50855986	484.88500826	0.82502238709	733.66584626	24.315393448	-1.2378206356	23.690467834	19.136943577	42.326278333	-71.11958	2	68929.598169	46.9
73447	2022-12-08	19:08:52.775	341.58949971	8198.147993	1670526532.775	0	899	2.8038093915	2.8249060801	480.17351176	484.54690856	0.82502238709	733.65840563	24.315393448	-1.275493771	23.690467834	19.133723695	42.326277536	-71.11958	2	68930.478304	46.9
73448	2022-12-08	19:08:53.660	341.58950995	8198.148239	1670526533.66	0	899	2.8121093499	2.8336366512	480.17351176	484.62312579	0.83926842475	733.67712402	24.315393448	-1.4924567938	23.690467834	19.099668503	42.326276073	-71.119579406	2	68931.356356	46.9
73449	2022-12-08	19:08:54.575	341.58952056	8198.148493	1670526534.576	0	899	2.8121090791	2.8336363775	480.23074191	484.68088609	0.83926839101	733.67964789	24.315382939	-1.1752475516	23.690467834	19.137502392	42.326274514	-71.119578333	2	68932.291667	46.9
73450	2022-12-08	19:08:55.447	341.58953065	8198.148736	1670526535.448	0	899	2.807481001	2.8296661292	480.2305393	484.8244659	0.86612824628	733.66303258	24.315332413	-1.1376283169	23.690467834	19.142883301	42.326273	-71.119578333	2	68933.2	46.9
73451	2022-12-08	19:08:56.382	341.58954147	8198.148995	1670526536.383	0	899	2.807481001	2.8296661292	480.01549646	484.60736594	0.86612824628	733.66595499	24.315332413	-1.1499165525	23.690467834	19.137874805	42.326271496	-71.119578504	2	68934.102378	46.9
73452	2022-12-08	19:08:57.286	341.58955193	8198.149246	1670526537.287	0	899	2.8074257563	2.8295640832	480.01549646	484.59775336	0.86433224507	733.6814652	24.315332413	-1.1994791031	23.690467834	19.117673874	42.326269939	-71.11958	2	68935.036623	46.9
73453	2022-12-08	19:08:58.180	341.58956228	8198.149495	1670526538.181	0	899	2.8074257563	2.8295640832	480.06021128	484.64289503	0.86433224507	733.65889472	24.315332413	-1.4784762457	23.690467834	19.130975445	42.326268423	-71.11958	2	68935.946083	46.9
73454	2022-12-08	19:08:59.099	341.58957292	8198.14975	1670526539.1	0	899	2.8137431787	2.8368707216	480.06013998	484.83717738	0.90062791712	733.66969835	24.315314628	-1.4773552173	23.690467834	19.132158355	42.326268333	-71.119581446	2	68936.867735	46.9
73455	2022-12-08	19:09:00.040	341.58958381	8198.150011	1670526540.041	0	899	2.8137349827	2.8368624299	479.73308434	484.50686137	0.90062682171	733.67976511	24.314996719	-1.1783196926	23.690467834	19.140001297	42.326267043	-71.119582957	2	68937.774163	46.9
73456	2022-12-08	19:09:00.957	341.58959442	8198.150266	1670526540.958	0	899	2.8131960943	2.83545236	479.73308434	484.32762352	0.86713236762	733.6915166	24.314996719	-1.1829762917	23.690467834	19.139229162	42.326266667	-71.119584546	2	68938.727564	46.9
73457	2022-12-08	19:09:01.858	341.58960484	8198.150516	1670526541.858	0	899	2.8131960943	2.83545236	480.21344233	484.81258203	0.86713236762	733.69824219	24.314996719	-1.184830308	23.690467834	19.138921738	42.326265607	-71.11958606	2	68939.636095	46.9
73458	2022-12-08	19:09:02.756	341.58961524	8198.150766	1670526542.757	0	899	2.8213165674	2.8439290843	480.21344233	484.87285082	0.87838638873	733.69099436	24.314996719	-1.2838692112	23.690467834	19.118464287	42.326264142	-71.119587524	2	68940.514563	46.9
73459	2022-12-08	19:09:03.607	341.58962508	8198.151002	1670526543.607	0	899	2.8213165674	2.8439290843	480.49044579	485.15254199	0.87838638873	733.68575868	24.314996719	-1.4805350706	23.690467834	19.091660114	42.32626274	-71.119588927	2	68941.356053	46.9
73460	2022-12-08	19:09:04.453	341.58963488	8198.151237	1670526544.454	0	899	2.8219732463	2.8453941835	480.49037768	485.31831123	0.90932113374	733.67791667	24.314979743	-1.417045759	23.690467834	19.071019381	42.326261309	-71.11959	2	68942.214429	46.9
73461	2022-12-08	19:09:05.325	341.58964498	8198.151479	1670526545.326	0	899	2.8219642164	2.8453850471	479.7696024	484.59028715	0.90931991876	733.6818876	24.314630508	-1.4729249477	23.690467834	19.118755341	42.32626	-71.119590149	2	68943.089522	46.9
73462	2022-12-08	19:09:06.207	341.58965517	8198.151724	1670526546.207	0	899	2.8263216644	2.8494674739	479.7696024	484.52622545	0.89735466539	733.68103108	24.314630508	-1.4914112328	23.690467834	19.103387087	42.32626	-71.119591643	2	68943.985758	46.9
73463	2022-12-08	19:09:07.049	341.58966492	8198.151958	1670526547.049	0	899	2.8263216644	2.8494674739	478.90733142	483.65540558	0.89735466539	733.68027764	24.314630508	-1.5184992552	23.690467834	19.125236511	42.32626	-71.119593028	2	68944.816568	46.9
73464	2022-12-08	19:09:07.915	341.58967495	8198.152199	1670526547.916	0	899	2.8308856184	2.8530506036	478.90733142	483.44653013	0.85824923675	733.67621415	24.314630508	-1.3344773938	23.690467834	19.134471413	42.32626	-71.119593333	2	68945.682365	46.9
73465	2022-12-08	19:09:08.815	341.58968537	8198.152449	1670526548.816	0	899	2.8308856184	2.8530506036	479.47587656	484.02046408	0.85824923675	733.68866048	24.314630508	-1.1985305808	23.690467834	19.140524618	42.32626	-71.119594292	2	68946.574951	46.9
73466	2022-12-08	19:09:09.717	341.58969581	8198.152699	1670526549.718	0	899	2.8265227387	2.8486557707	479.475828	484.02086899	0.85833415528	733.68105938	24.314618382	-1.182900754	23.690467834	19.139040979	42.32626	-71.119595774	2	68947.464497	46.9
73467	2022-12-08	19:09:10.585	341.58970584	8198.15294	1670526550.585	0	899	2.8265183107	2.8486512934	479.93195958	484.48132131	0.8583335938	733.67593242	24.314447403	-1.1318399188	23.690467834	19.132909295	42.32626	-71.119597715	2	68948.314563	46.9
73468	2022-12-08	19:09:11.470	341.5897161	8198.153186	1670526551.471	0	899	2.8320176138	2.8557524044	479.93195958	484.80165416	0.91816410258	733.69413303	24.314447403	-1.1294900179	23.690467834	19.112632751	42.32626	-71.119600301	2	68949.180361	46.9
73469	2022-12-08	19:09:12.372	341.58972654	8198.153437	1670526552.373	0	899	2.8320176138	2.8557524044	479.82795565	484.69659494	0.91816410258	733.68812086	24.314447403	-1.1287139323	23.690467834	19.118556547	42.32626	-71.119601807	2	68950.084084	46.9
73470	2022-12-08	19:09:13.247	341.58973667	8198.15368	1670526553.248	0	899	2.8302310532	2.852687456	479.82795565	484.43684134	0.86964389241	733.6727206	24.314447403	-1.1306326674	23.690467834	19.137727864	42.32626	-71.119603267	2	68950.95996	46.9
73471	2022-12-08	19:09:14.174	341.58974738	8198.153937	1670526554.174	0	899	2.8302310532	2.852687456	480.46800249	485.08303601	0.86964389241	733.68828052	24.314447403	-1.2092450857	23.690467834	19.142162323	42.32626	-71.119606387	2	68951.916236	46.9
73472	2022-12-08	19:09:15.105	341.58975817	8198.154196	1670526555.106	0	899	2.8249299895	2.8468309993	480.46715595	484.97631714	0.84988058345	733.68519522	24.314236407	-1.1467258859	23.690467834	19.140779129	42.32626	-71.11960811	2	68952.865717	46.9
73473	2022-12-08	19:09:16.005	341.58976858	8198.154446	1670526556.005	0	899	2.8249283417	2.8468293333	480.04973007	484.55497263	0.84988037645	733.68862895	24.314172745	-1.1310960836	23.690467834	19.138752224	42.32626	-71.119609594	2	68953.75641	46.9
73474	2022-12-08	19:09:16.864	341.58977852	8198.154684	1670526556.864	0	899	2.8367601581	2.8610207286	480.04973007	485.02037528	0.9367753633	733.69200205	24.314172745	-1.1577206874	23.690467834	19.138208389	42.32626	-71.119610976	2	68954.585646	46.9
73475	2022-12-08	19:09:17.753	341.58978882	8198.154932	1670526557.754	0	899	2.8367601581	2.8610207286	480.5772643	485.55337183	0.9367753633	733.68592157	24.314172745	-1.1645762447	23.690467834	19.138401297	42.326260788	-71.119611667	2	68955.472596	46.9
73476	2022-12-08	19:09:18.638	341.58979906	8198.155177	1670526558.639	0	899	2.8338755557	2.8560033701	480.5772643	485.11983412	0.85592410708	733.6822243	24.314172745	-1.1636707783	23.690467834	19.138265218	42.326261667	-71.119612283	2	68956.369822	46.9
73477	2022-12-08	19:09:19.493	341.58980895	8198.155415	1670526559.493	0	899	2.8338737977	2.8560015926	480.12477565	484.66306722	0.85592388537	733.68363457	24.31410504	-1.168003976	23.690467834	19.125458724	42.326262043	-71.119613333	2	68957.22584	46.9
73478	2022-12-08	19:09:20.398	341.58981942	8198.155666	1670526560.398	0	899	2.8411334394	2.8634463784	480.12443533	484.68904561	0.86084146525	733.67919316	24.314020157	-1.1734366417	23.690467834	19.109031677	42.326263333	-71.119613333	2	68958.158341	46.9
73479	2022-12-08	19:09:21.237	341.58982914	8198.155899	1670526561.238	0	899	2.8411334394	2.8634463784	480.22536889	484.79093877	0.86084146525	733.67611957	24.314020157	-1.1565780419	23.690467834	19.123465279	42.326263333	-71.119613333	2	68958.950047	46.9
73480	2022-12-08	19:09:22.170	341.58983993	8198.156158	1670526562.17	0	899	2.833112791	2.8559893749	480.22536889	484.9197379	0.88489153573	733.66914499	24.314020157	-1.186447123	23.690467834	19.137733889	42.326263333	-71.119613333	2	68959.92429	46.9
73481	2022-12-08	19:09:23.075	341.58985041	8198.15641	1670526563.075	0	899	2.833112791	2.8559893749	480.51131247	485.20847668	0.88489153573	733.67330872	24.314020157	-1.2020014738	23.690467834	19.135969162	42.326263333	-71.119614746	2	68960.847406	46.9
73482	2022-12-08	19:09:23.974	341.58986082	8198.15666	1670526563.975	0	899	2.8338507902	2.8572290323	480.51131247	485.3104056	0.90390388384	733.66519953	24.314020157	-1.1941326896	23.690467834	19.136136175	42.326264547	-71.119615	2	68961.728155	46.9
73483	2022-12-08	19:09:24.842	341.58987087	8198.156901	1670526564.843	0	899	2.8338473058	2.857225507	480.24379208	485.04021087	0.90390341976	733.67243846	24.31388596	-1.1470816143	23.690467834	19.140342498	42.326265	-71.119615	2	68962.598778	46.9
73484	2022-12-08	19:09:25.786	341.58988178	8198.157163	1670526565.786	0	899	2.8392250572	2.861075487	480.24335117	484.71730989	0.84369625415	733.66694287	24.313776016	-1.1508327636	23.690467834	19.140096968	42.326265916	-71.119615916	2	68963.54955	46.9
73485	2022-12-08	19:09:26.688	341.58989223	8198.157414	1670526566.689	0	899	2.8392250572	2.861075487	480.78169802	485.26067199	0.84369625415	733.68206747	24.313776016	-1.1726929494	23.690467834	19.132741903	42.326266667	-71.119616667	2	68964.440233	46.9
73486	2022-12-08	19:09:27.576	341.58990251	8198.15766	1670526567.577	0	899	2.8389842681	2.8614083393	480.78169802	485.37884346	0.8657451735	733.68927204	24.313776016	-1.2892049251	23.690467834	19.129720385	42.326267204	-71.119616667	2	68965.322314	46.9
73487	2022-12-08	19:09:28.471	341.58991287	8198.157909	1670526568.472	0	899	2.8389842681	2.8614083393	480.07195849	484.66231753	0.8657451735	733.68371218	24.313776016	-1.5054780245	23.690467834	19.128118515	42.326268333	-71.119616667	2	68966.2357	46.9
73488	2022-12-08	19:09:29.404	341.58992366	8198.158168	1670526569.404	0	899	2.8440306077	2.8660901707	480.07195849	484.57955379	0.85028106854	733.67871094	24.313776016	-1.2011067867	23.690467834	19.140722275	42.3262686	-71.1196164	2	68967.159878	46.9
73489	2022-12-08	19:09:30.371	341.58993485	8198.158436	1670526570.371	0	899	2.8440229712	2.8660824501	480.39770971	484.90835852	0.85028011523	733.68530718	24.313482967	-1.1370246252	23.690467834	19.139732576	42.326270474	-71.119615	2	68968.142142	46.9
73490	2022-12-08	19:09:31.288	341.58994546	8198.158691	1670526571.288	0	899	2.8386997712	2.8608286165	480.39766107	484.93101525	0.85452026599	733.69155338	24.31347084	-1.1372186538	23.690467834	19.142207986	42.326273993	-71.119614434	2	68969.05655	46.894344958
73491	2022-12-08	19:09:32.213	341.58995617	8198.158948	1670526572.213	0	899	2.8386997712	2.8608286165	480.90593612	485.44408672	0.85452026599	733.68035889	24.31347084	-1.1701813936	23.690467834	19.138561249	42.326284164	-71.119605716	2	68969.928369	46.807163054
73492	2022-12-08	19:09:33.134	341.58996684	8198.159204	1670526573.135	0	899	2.8413344717	2.8632864336	480.90593612	485.40357196	0.84696214461	733.68473644	24.31347084	-1.1738678454	23.690467834	19.139648438	42.326293477	-71.119600762	2	68970.847695	46.8
73493	2022-12-08	19:09:34.016	341.58997705	8198.159449	1670526574.017	0	899	2.8413344717	2.8632864336	480.49599526	484.98979717	0.84696214461	733.68423644	24.31347084	-1.1992527965	23.690467834	19.139687001	42.326300999	-71.1195964	2	68971.719921	46.8
73494	2022-12-08	19:09:34.926	341.58998757	8198.159702	1670526574.926	0	899	2.8529325376	2.8742324387	480.49526868	484.83761827	0.81867429301	733.66067848	24.313289756	-1.1490002894	23.690467834	19.14050293	42.326307785	-71.119589436	2	68972.667735	46.8
73495	2022-12-08	19:09:35.805	341.58999774	8198.159946	1670526575.805	0	899	2.8529316871	2.8742315791	480.76805266	485.11286692	0.81867419109	733.6589311	24.313257217	-1.1351706224	23.690467834	19.140545611	42.326314668	-71.119583866	2	68973.560158	46.8
73496	2022-12-08	19:09:36.746	341.59000863	8198.160207	1670526576.746	0	899	2.847913721	2.8710379422	480.76805266	485.49395548	0.88978204537	733.65995536	24.313257217	-1.1360006332	23.690467834	19.140361786	42.326320813	-71.119579187	2	68974.495992	46.8
73497	2022-12-08	19:09:37.716	341.59001986	8198.160477	1670526577.716	0	899	2.847913721	2.8710379422	480.8934882	485.62062404	0.88978204537	733.67406095	24.313257217	-1.175010408	23.690467834	19.136440871	42.326324822	-71.119574434	2	68975.446463	46.8
73498	2022-12-08	19:09:38.645	341.59003062	8198.160735	1670526578.646	0	899	2.8494533583	2.8723415782	480.8934882	485.56976646	0.88030138689	733.6739607	24.313257217	-1.197625116	23.690467834	19.135305405	42.326327253	-71.11957108	2	68976.351703	46.8
73499	2022-12-08	19:09:39.572	341.59004134	8198.160992	1670526579.572	0	899	2.8494533583	2.8723415782	479.87145485	484.53779471	0.88030138689	733.66706575	24.313257217	-1.2092450857	23.690467834	19.136039734	42.326329265	-71.119569068	2	68977.279559	46.8
73500	2022-12-08	19:09:40.486	341.59005193	8198.161246	1670526580.487	0	899	2.8463568616	2.8692715063	479.87124104	484.54806609	0.88226070643	733.67518788	24.313203862	-1.185056624	23.690467834	19.13690759	42.326332365	-71.119566318	2	68978.209402	46.8
73501	2022-12-08	19:09:41.378	341.59006226	8198.161494	1670526581.379	0	899	2.8463558654	2.8692704987	480.19038264	484.87031735	0.88226057749	733.65811299	24.313165665	-1.1323788869	23.690467834	19.136884045	42.326335727	-71.119564758	2	68979.145315	46.8
73502	2022-12-08	19:09:42.242	341.59007225	8198.161734	1670526582.242	0	899	2.8528646314	2.8755227424	480.19038264	484.80726479	0.87048711682	733.66603745	24.313165665	-1.1311177015	23.690467834	19.127397537	42.326339852	-71.119563383	2	68979.970363	46.8
73503	2022-12-08	19:09:43.124	341.59008245	8198.161979	1670526583.124	0	899	2.8528646314	2.8755227424	479.84075508	484.45427567	0.87048711682	733.66700755	24.313165665	-1.1339094978	23.690467834	19.130750871	42.32634	-71.119561867	2	68980.880041	46.8
73504	2022-12-08	19:09:44.043	341.5900931	8198.162234	1670526584.044	0	899	2.8562097303	2.8787580165	479.84075508	484.42649098	0.86529427961	733.68076026	24.313165665	-1.1363671623	23.690467834	19.141988754	42.326341363	-71.119560303	2	68981.817904	46.8
73505	2022-12-08	19:09:44.976	341.5901039	8198.162494	1670526584.977	0	899	2.8562071598	2.8787554171	480.28445193	484.87442641	0.86529395445	733.68494582	24.313067443	-1.1507896959	23.690467834	19.141363927	42.326340445	-71.119558779	2	68982.73275	46.8
73506	2022-12-08	19:09:45.861	341.59011413	8198.162739	1670526585.861	0	899	2.8611314259	2.8846968614	480.28374431	485.07285679	0.90246577587	733.66878363	24.312891006	-1.1893898675	23.690467834	19.136711323	42.326341016	-71.119558333	2	68983.60961	46.8
73507	2022-12-08	19:09:46.730	341.5901242	8198.162981	1670526586.731	0	899	2.8611314259	2.8846968614	480.78071351	485.57478147	0.90246577587	733.67623234	24.312891006	-1.208458216	23.690467834	19.121845801	42.326341667	-71.119557519	2	68984.488798	46.8
73508	2022-12-08	19:09:47.654	341.5901349	8198.163237	1670526587.655	0	899	2.8607472339	2.884254527	480.78071351	485.56357625	0.90037721151	733.6750848	24.312891006	-1.1462408478	23.690467834	19.14053999	42.326342371	-71.119555963	2	68985.422422	46.8
73509	2022-12-08	19:09:48.549	341.59014524	8198.163486	1670526588.549	0	899	2.8607472339	2.884254527	480.25772061	485.03538056	0.90037721151	733.67919922	24.312891006	-1.2499364614	23.690467834	19.134960175	42.326343333	-71.119555	2	68986.317635	46.8
73510	2022-12-08	19:09:49.447	341.59015565	8198.163736	1670526589.448	0	899	2.85918516	2.8806583613	480.25762334	484.62360982	0.82349410718	733.66387818	24.312866754	-1.1634228174	23.690467834	19.140016139	42.326343697	-71.119554636	2	68987.218218	46.8
73511	2022-12-08	19:09:50.391	341.59016657	8198.163998	1670526590.392	0	899	2.8591825974	2.8806557714	480.35267924	484.71952821	0.823493799	733.68047368	24.312768936	-1.1343729496	23.690467834	19.139282227	42.326345	-71.119553333	2	68988.151487	46.8
73512	2022-12-08	19:09:51.315	341.59017726	8198.164254	1670526591.315	0	899	2.8592384155	2.8824498842	480.35267924	485.07354028	0.88960314534	733.66770278	24.312768936	-1.135903619	23.690467834	19.140297441	42.326345017	-71.119553333	2	68989.01002	46.8
73513	2022-12-08	19:09:52.187	341.59018735	8198.164496	1670526592.187	0	899	2.8592384155	2.8824498842	480.57330513	485.29633447	0.88960314534	733.67527397	24.312768936	-1.1420908835	23.690467834	19.141439438	42.326346473	-71.119553333	2	68989.883768	46.8
73514	2022-12-08	19:09:53.069	341.59019757	8198.164742	1670526593.07	0	899	2.8569261685	2.8784558887	480.57330513	484.95714769	0.82629335742	733.66885275	24.312768936	-1.1576128385	23.690467834	19.141801834	42.326346667	-71.119553333	2	68990.73327	46.8
73515	2022-12-08	19:09:53.973	341.59020802	8198.164993	1670526593.973	0	899	2.8569261685	2.8784558887	480.05308618	484.43218324	0.82629335742	733.67496031	24.312768936	-1.1441604996	23.690467834	19.142078766	42.326345625	-71.119553333	2	68991.625251	46.8
73516	2022-12-08	19:09:54.845	341.59021812	8198.165235	1670526594.846	0	899	2.8612927626	2.8832306838	480.05265841	484.50809115	0.8405654513	733.67509935	24.312662226	-1.1371216869	23.690467834	19.134606721	42.326345	-71.119553333	2	68992.5	46.8
73517	2022-12-08	19:09:55.707	341.5902281	8198.165474	1670526595.708	0	899	2.8612891596	2.8832270415	480.28866141	484.74628216	0.84056500934	733.68000359	24.312524796	-1.1360544993	23.690467834	19.125147914	42.326345	-71.119552708	2	68993.375	46.8
73518	2022-12-08	19:09:56.588	341.5902383	8198.165719	1670526596.589	0	899	2.8707119555	2.8923806379	480.28866141	484.67702161	0.82762292952	733.66344649	24.312524796	-1.1993928974	23.690467834	19.138895477	42.326345	-71.119551667	2	68994.276553	46.8
73519	2022-12-08	19:09:57.515	341.59024902	8198.165976	1670526597.515	0	899	2.8707119555	2.8923806379	480.49051669	484.88072121	0.82762292952	733.68721867	24.312524796	-1.1805832836	23.690467834	19.139010309	42.326345	-71.119551321	2	68995.207528	46.8
73520	2022-12-08	19:09:58.421	341.59025951	8198.166228	1670526598.422	0	899	2.8761084178	2.8985816471	480.49051669	485.03543614	0.85651584137	733.6895752	24.312524796	-1.2076174021	23.690467834	19.137121201	42.326345201	-71.119549799	2	68996.120641	46.8
73521	2022-12-08	19:09:59.328	341.59027	8198.16648	1670526599.328	0	899	2.876108013	2.8985812378	480.70794192	485.2549177	0.85651579104	733.67306418	24.312509436	-1.1759266309	23.690467834	19.131835432	42.326346624	-71.119548376	2	68996.974552	46.8
73522	2022-12-08	19:10:00.219	341.59028031	8198.166728	1670526600.219	0	899	2.8721375984	2.8961112155	480.70751356	485.56530375	0.9144791015	733.6618042	24.312402725	-1.1734366417	23.690467834	19.136400223	42.326348133	-71.119545401	2	68997.879837	46.8
73523	2022-12-08	19:10:01.154	341.59029113	8198.166987	1670526601.154	0	899	2.8721375984	2.8961112155	480.90722298	485.76703134	0.9144791015	733.66896067	24.312402725	-1.5139288894	23.690467834	19.107261771	42.326349676	-71.119543657	2	68998.80572	46.8
73524	2022-12-08	19:10:02.046	341.59030146	8198.167235	1670526602.046	0	899	2.8695024645	2.8922176247	480.90722298	485.51573712	0.86764144942	733.66408514	24.312402725	-1.2747823837	23.690467834	19.129527616	42.326351238	-71.119542096	2	68999.742521	46.8
73525	2022-12-08	19:10:02.908	341.59031145	8198.167475	1670526602.909	0	899	2.8695024645	2.8922176247	480.77692807	485.3841936	0.86764144942	733.6726822	24.312402725	-1.1471785978	23.690467834	19.141460444	42.326352616	-71.119540717	2	69000.569597	46.8
73526	2022-12-08	19:10:03.832	341.59032214	8198.167731	1670526603.833	0	899	2.8670662802	2.8894812638	480.7769086	485.32705977	0.85698653366	733.67885605	24.312397875	-1.1478037897	23.690467834	19.141388925	42.326354155	-71.119539178	2	69001.492942	46.8
73527	2022-12-08	19:10:04.782	341.59033313	8198.167995	1670526604.782	0	899	2.8670615974	2.889476529	480.57076588	485.11896295	0.85698594921	733.67626953	24.31221962	-1.1620430946	23.690467834	19.138921738	42.326355817	-71.119537516	2	69002.490336	46.8
73528	2022-12-08	19:10:05.711	341.59034389	8198.168253	1670526605.712	0	899	2.8754631761	2.8985254788	480.57076588	485.23684492	0.87898405937	733.66666559	24.31221962	-1.1620430946	23.690467834	19.138921738	42.326357372	-71.119535962	2	69003.423077	46.8
73529	2022-12-08	19:10:06.565	341.59035376	8198.16849	1670526606.565	0	899	2.8754631761	2.8985254788	480.6087563	485.27520421	0.87898405937	733.6635916	24.31221962	-1.1511884865	23.690467834	19.139427185	42.326358333	-71.119534552	2	69004.268537	46.8
73530	2022-12-08	19:10:07.483	341.5903644	8198.168746	1670526607.484	0	899	2.8770009779	2.8990685124	480.6087563	485.07120883	0.8409124638	733.66324277	24.31221962	-1.1395146744	23.690467834	19.135966471	42.326358649	-71.119533018	2	69005.189379	46.8
73531	2022-12-08	19:10:08.351	341.59037443	8198.168986	1670526608.351	0	899	2.8770009779	2.8990685124	481.26415837	485.73269631	0.8409124638	733.65985107	24.31221962	-1.1978515387	23.690467834	19.105430603	42.32636	-71.119531571	2	69006.057199	46.8
73532	2022-12-08	19:10:09.220	341.59038449	8198.169228	1670526609.22	0	899	2.8752374706	2.8991625175	481.26401217	486.11231387	0.91166586151	733.65827386	24.312183241	-1.1902737657	23.690467834	19.124079951	42.32636	-71.119530143	2	69006.914201	46.8
73533	2022-12-08	19:10:10.151	341.59039528	8198.169487	1670526610.152	0	899	2.8752287812	2.8991537254	481.14712229	485.99424025	0.91166471108	733.65092701	24.311853409	-1.1311177015	23.690467834	19.124156952	42.32636141	-71.11952859	2	69007.845846	46.8
73534	2022-12-08	19:10:11.039	341.59040556	8198.169733	1670526611.04	0	899	2.8776379284	2.9010919218	481.14712229	485.89467974	0.89312194944	733.66007541	24.311853409	-1.1336615378	23.690467834	19.136820332	42.326362932	-71.119528333	2	69008.759049	46.8
73535	2022-12-08	19:10:11.890	341.59041539	8198.169969	1670526611.89	0	899	2.8776379284	2.9010919218	480.50844061	485.24969608	0.89312194944	733.65542784	24.311853409	-1.2634750376	23.690467834	19.133185721	42.326364347	-71.119527319	2	69009.608481	46.8
73536	2022-12-08	19:10:12.753	341.59042539	8198.170209	1670526612.754	0	899	2.8788444266	2.9012543222	480.50844061	485.03638546	0.85331521192	733.66319669	24.311853409	-1.5186609717	23.690467834	19.122968674	42.326365768	-71.119525899	2	69010.460552	46.8
73537	2022-12-08	19:10:13.641	341.59043566	8198.170456	1670526613.641	0	899	2.8788444266	2.9012543222	480.60505157	485.13390681	0.85331521192	733.66111584	24.311853409	-1.5502546757	23.690467834	19.124366028	42.326367802	-71.119524432	2	69011.340681	46.8
73538	2022-12-08	19:10:14.533	341.590446	8198.170704	1670526614.534	0	899	2.8799407877	2.9026159322	480.60440918	485.18520374	0.86301023173	733.66087695	24.311693343	-1.3010619595	23.690467834	19.138661517	42.32637309	-71.119521016	2	69012.231755	46.8
73539	2022-12-08	19:10:15.403	341.59045605	8198.170945	1670526615.403	0	899	2.8799385691	2.9026136888	480.82464802	485.40754026	0.86300995414	733.65917443	24.311609268	-1.2171569478	23.690467834	19.129222491	42.326384535	-71.119512733	2	69013.09009	46.790990991
73540	2022-12-08	19:10:16.348	341.59046699	8198.171208	1670526616.348	0	899	2.8826970609	2.9057975068	480.82464802	485.48917212	0.87823445386	733.65690441	24.311609268	-1.504680418	23.690467834	19.096970943	42.326396785	-71.119506726	2	69014.035503	46.7
73541	2022-12-08	19:10:17.273	341.59047771	8198.171465	1670526617.274	0	899	2.8826970609	2.9057975068	481.02667575	485.69315974	0.87823445386	733.65420391	24.311609268	-1.6487115622	23.690467834	19.081663132	42.326399829	-71.119508248	2	69014.948718	46.7
73542	2022-12-08	19:10:18.142	341.59048777	8198.171706	1670526618.143	0	899	2.8906329217	2.9137788123	481.02667575	485.68949739	0.87755181427	733.64578793	24.311609268	-1.5590074228	23.690467834	19.118365471	42.326398636	-71.119508333	2	69015.818637	46.7
73543	2022-12-08	19:10:19.016	341.59049787	8198.171949	1670526619.016	0	899	2.8906329217	2.9137788123	480.7056884	485.36539855	0.87755181427	733.64104578	24.311609268	-1.535498087	23.690467834	19.127487726	42.326399471	-71.119509471	2	69016.682446	46.7
73544	2022-12-08	19:10:19.924	341.59050839	8198.172201	1670526619.925	0	899	2.8893831494	2.9128700833	480.70523004	485.4357595	0.89075991249	733.64326608	24.31149508	-1.2396207787	23.690467834	19.132150764	42.326403799	-71.1195081	2	69017.569903	46.7
73545	2022-12-08	19:10:20.825	341.59051881	8198.172451	1670526620.825	0	899	2.8893821328	2.9128690549	480.93678668	485.66959414	0.89075978163	733.65120712	24.31145668	-1.1753122459	23.690467834	19.136954074	42.326409817	-71.119504304	2	69018.472596	46.7
73546	2022-12-08	19:10:21.653	341.59052839	8198.172681	1670526621.653	0	899	2.8909243383	2.9142130525	480.93678668	485.62707873	0.8828352559	733.66130339	24.31145668	-1.201634936	23.690467834	19.138921738	42.326413848	-71.119501152	2	69019.308738	46.7
73547	2022-12-08	19:10:22.489	341.59053807	8198.172914	1670526622.489	0	899	2.8909243383	2.9142130525	481.37450059	486.0690614	0.8828352559	733.66507463	24.31145668	-1.1511884699	23.690467834	19.137490847	42.326415217	-71.119499783	2	69020.130389	46.7
73548	2022-12-08	19:10:23.401	341.59054863	8198.173167	1670526623.402	0	899	2.8937381745	2.9161587087	481.37450059	485.8893677	0.84935696819	733.65208708	24.31145668	-1.1771231677	23.690467834	19.13627459	42.326416808	-71.119498333	2	69021.084813	46.7
73549	2022-12-08	19:10:24.302	341.59055905	8198.173417	1670526624.302	0	899	2.8937381745	2.9161587087	480.37585361	484.8813543	0.84935696819	733.65727507	24.31145668	-1.179947257	23.690467834	19.142522812	42.326418287	-71.119498333	2	69021.972387	46.7
73550	2022-12-08	19:10:25.221	341.5905697	8198.173673	1670526625.222	0	899	2.8895070994	2.9132659661	480.37500723	485.15690824	0.90095072661	733.64603651	24.311245685	-1.2538923751	23.690467834	19.141205756	42.326419948	-71.119496719	2	69022.968512	46.7
73551	2022-12-08	19:10:26.223	341.59058128	8198.173951	1670526626.223	0	899	2.8895054139	2.9132642609	480.93388833	485.72135156	0.90095050717	733.65422169	24.311182022	-1.1913409233	23.690467834	19.136039734	42.326421598	-71.119496667	2	69023.95858	46.7
73552	2022-12-08	19:10:27.150	341.59059201	8198.174208	1670526627.15	0	899	2.8869951306	2.9092714676	480.93388833	485.42605011	0.84589213607	733.65566107	24.311182022	-1.1762500693	23.690467834	19.137184648	42.326423192	-71.119496667	2	69024.915202	46.7
73553	2022-12-08	19:10:28.043	341.59060236	8198.174457	1670526628.044	0	899	2.8869951306	2.9092714676	481.1030939	485.59683615	0.84589213607	733.65382961	24.311182022	-1.1373480535	23.690467834	19.141458802	42.326426045	-71.119496667	2	69025.813627	46.7
73554	2022-12-08	19:10:28.976	341.59061315	8198.174716	1670526628.976	0	899	2.8904211595	2.9125051556	481.1030939	485.55268492	0.8376573684	733.64577014	24.311182022	-1.1687477661	23.690467834	19.099921347	42.326427893	-71.119496667	2	69026.7357	46.7
73555	2022-12-08	19:10:29.890	341.59062373	8198.174969	1670526629.89	0	899	2.8904205708	2.9125045604	481.39904543	485.85137325	0.83765729715	733.65595574	24.311159791	-1.1440957721	23.690467834	19.130397986	42.326429395	-71.119495605	2	69027.637081	46.7
73556	2022-12-08	19:10:30.779	341.59063403	8198.175217	1670526630.78	0	899	2.8897688617	2.9130930119	481.39901212	486.10285085	0.8845185249	733.64976491	24.311151505	-1.1331010315	23.690467834	19.141960144	42.326430871	-71.119494129	2	69028.522523	46.7
73557	2022-12-08	19:10:31.654	341.59064416	8198.17546	1670526631.655	0	899	2.8897688617	2.9130930119	481.17429899	485.875942	0.8845185249	733.6433445	24.311151505	-1.1311177015	23.690467834	19.141082764	42.326432996	-71.119492669	2	69029.398798	46.7
73558	2022-12-08	19:10:32.562	341.59065465	8198.175712	1670526632.562	0	899	2.8898786058	2.9138144285	481.17429899	485.99927175	0.9074901608	733.64016218	24.311151505	-1.2664931957	23.690467834	19.122017159	42.326435521	-71.119491667	2	69030.312309	46.7
73559	2022-12-08	19:10:33.390	341.59066424	8198.175942	1670526633.39	0	899	2.8898786058	2.9138144285	480.9436455	485.76630538	0.9074901608	733.6299006	24.311151505	-1.3053520942	23.690467834	19.120855079	42.326437166	-71.119491667	2	69031.149901	46.7
73560	2022-12-08	19:10:34.260	341.59067432	8198.176184	1670526634.261	0	899	2.8982255356	2.9205049516	480.9436455	485.4190828	0.84275494589	733.63340062	24.311151505	-1.2027344704	23.690467834	19.135679245	42.326440015	-71.119491651	2	69032.009156	46.7
73561	2022-12-08	19:10:35.198	341.59068517	8198.176444	1670526635.199	0	899	2.8982214782	2.9205008498	480.45261733	484.92348271	0.84275445326	733.64143301	24.310998715	-1.2190325244	23.690467834	19.132847173	42.326441606	-71.119490061	2	69032.963377	46.7
73562	2022-12-08	19:10:36.059	341.59069514	8198.176683	1670526636.06	0	899	2.897850285	2.9208730594	480.45237327	485.07325746	0.87076392901	733.60436446	24.310937881	-1.2446653606	23.690467834	19.133484354	42.326443044	-71.11949	2	69033.826653	46.7
73563	2022-12-08	19:10:36.926	341.59070516	8198.176924	1670526636.926	0	899	2.897850285	2.9208730594	480.69059437	485.31376972	0.87076392901	733.62522474	24.310937881	-1.1695992986	23.690467834	19.139243435	42.326444489	-71.119488844	2	69034.693694	46.7
73564	2022-12-08	19:10:37.875	341.59071615	8198.177187	1670526637.875	0	899	2.8950766423	2.9178122267	480.69059437	485.26038602	0.86080392462	733.61397285	24.310937881	-1.1331872885	23.690467834	19.141093601	42.326445	-71.119487292	2	69035.624879	46.7
73565	2022-12-08	19:10:38.818	341.59072706	8198.177449	1670526638.818	0	899	2.8950766423	2.9178122267	480.78753864	485.35825191	0.86080392462	733.61166968	24.310937881	-1.1648887941	23.690467834	19.136765057	42.326445875	-71.119485792	2	69036.524976	46.7
73566	2022-12-08	19:10:39.687	341.59073712	8198.177691	1670526639.687	0	899	2.9010658102	2.9238768486	480.78723193	485.36365332	0.86186934559	733.61120363	24.310861486	-1.1551659984	23.690467834	19.137816941	42.326447276	-71.119485	2	69037.365731	46.7
73567	2022-12-08	19:10:40.581	341.59074747	8198.177939	1670526640.581	0	899	2.9010621624	2.9238731601	481.07773219	485.65691631	0.86186889309	733.61689566	24.310724258	-1.1311177015	23.690467834	19.140361786	42.326448769	-71.119485	2	69038.261261	46.7
73568	2022-12-08	19:10:41.505	341.59075816	8198.178196	1670526641.505	0	899	2.9037068631	2.9270337623	481.07773219	485.75638235	0.88040953162	733.60668945	24.310724258	-1.1327453852	23.690467834	19.10723114	42.326449689	-71.119484689	2	69039.186373	46.7
73569	2022-12-08	19:10:42.380	341.59076829	8198.178439	1670526642.38	0	899	2.9037068631	2.9270337623	481.2130566	485.89302284	0.88040953162	733.59909603	24.310724258	-1.134728708	23.690467834	19.132355747	42.326448333	-71.119483333	2	69040.063063	46.7
73570	2022-12-08	19:10:43.332	341.59077931	8198.178703	1670526643.332	0	899	2.8985200235	2.920625071	481.2130566	485.6554466	0.8361247857	733.59942627	24.310724258	-1.1294900179	23.690467834	19.136760712	42.326448333	-71.119483333	2	69041.016032	46.7
73571	2022-12-08	19:10:44.257	341.59079002	8198.178961	1670526644.258	0	899	2.8985200235	2.920625071	481.62186044	486.06802438	0.8361247857	733.61489929	24.310724258	-1.1654385028	23.690467834	19.135031719	42.326448333	-71.119483333	2	69041.943888	46.7
73572	2022-12-08	19:10:45.141	341.59080024	8198.179206	1670526645.141	0	899	2.9038497336	2.9260847997	481.62156458	486.08569768	0.83947345874	733.61267049	24.310650693	-1.1875250276	23.690467834	19.137780954	42.326447014	-71.119482014	2	69042.791388	46.7
73573	2022-12-08	19:10:45.970	341.59080985	8198.179436	1670526645.971	0	899	2.903848443	2.926083495	480.68396651	485.13940821	0.83947330296	733.60356373	24.310602188	-1.1365826793	23.690467834	19.142078829	42.326446667	-71.119481667	2	69043.653846	46.7
73574	2022-12-08	19:10:46.854	341.59082007	8198.179682	1670526646.854	0	899	2.9061339235	2.9301780347	480.68396651	485.49873711	0.90650493587	733.6249422	24.310602188	-1.14868768	23.690467834	19.142162323	42.326445734	-71.119480734	2	69044.55956	46.7
73575	2022-12-08	19:10:47.769	341.59083066	8198.179936	1670526647.769	0	899	2.9061339235	2.9301780347	481.2905409	486.11138725	0.90650493587	733.61566162	24.310602188	-1.1332951208	23.690467834	19.140044231	42.326445	-71.119480832	2	69045.499474	46.7
73576	2022-12-08	19:10:48.683	341.59084124	8198.18019	1670526648.683	0	899	2.9077858887	2.9317311993	481.2905409	486.0888114	0.90230171072	733.61694215	24.310602188	-1.1404417019	23.690467834	19.139474338	42.326445	-71.119482335	2	69046.401099	46.7
73577	2022-12-08	19:10:49.575	341.59085157	8198.180438	1670526649.576	0	899	2.9077841117	2.9317294015	480.51291497	485.30343162	0.90230148049	733.62325464	24.310535494	-1.1910282571	23.690467834	19.136107097	42.326445	-71.119483745	2	69047.247156	46.7
73578	2022-12-08	19:10:50.492	341.59086218	8198.180692	1670526650.492	0	899	2.9088857921	2.9320179743	480.51244787	485.13826311	0.87157633792	733.60987702	24.310419083	-1.1730917147	23.690467834	19.137365392	42.326445	-71.119485309	2	69048.185404	46.7
73579	2022-12-08	19:10:51.365	341.59087229	8198.180935	1670526651.366	0	899	2.9088857921	2.9320179743	481.2981841	485.93156349	0.87157633792	733.62426758	24.310419083	-1.1701813936	23.690467834	19.136400223	42.326445	-71.11948684	2	69049.052117	46.7
73580	2022-12-08	19:10:52.312	341.59088324	8198.181198	1670526652.312	0	899	2.9122696505	2.9358695163	481.2981841	486.01989737	0.88803123039	733.62366733	24.310419083	-1.1822109341	23.690467834	19.134426003	42.32644488	-71.11949012	2	69050.071992	46.7
73581	2022-12-08	19:10:53.214	341.59089369	8198.181449	1670526653.215	0	899	2.9122696505	2.9358695163	481.46977723	486.1931739	0.88803123039	733.6225784	24.310419083	-1.2206386328	23.690467834	19.134599686	42.326443396	-71.119491604	2	69050.962525	46.7
73582	2022-12-08	19:10:54.134	341.59090433	8198.181704	1670526654.134	0	899	2.9098357361	2.9328987226	481.46977723	486.0894096	0.86870822701	733.62145551	24.310419083	-1.1812515409	23.690467834	19.137002945	42.326443333	-71.119494654	2	69051.896236	46.7
73583	2022-12-08	19:10:54.960	341.5909139	8198.181934	1670526654.961	0	899	2.9098326323	2.9328955839	481.37109968	485.98978318	0.86870784011	733.61135278	24.310302671	-1.1687800711	23.690467834	19.139368739	42.326443333	-71.119496211	2	69052.726453	46.7
73584	2022-12-08	19:10:55.875	341.59092449	8198.182188	1670526655.876	0	899	2.9143787932	2.9386582716	481.37058626	486.22571745	0.91273713753	733.60315426	24.310174942	-1.1636707783	23.690467834	19.141441345	42.326442245	-71.119497755	2	69053.653103	46.7
73585	2022-12-08	19:10:56.778	341.59093493	8198.182438	1670526656.778	0	899	2.9143787932	2.9386582716	481.39869811	486.25411284	0.91273713753	733.62805176	24.310174942	-1.1636707783	23.690467834	19.141441345	42.326440772	-71.119499228	2	69054.536842	46.7
73586	2022-12-08	19:10:57.677	341.59094535	8198.182688	1670526657.678	0	899	2.9141451003	2.9366460734	481.39869811	485.89823473	0.84645748113	733.62314106	24.310174942	-1.1507897038	23.690467834	19.142562209	42.326439327	-71.119500673	2	69055.403883	46.7
73587	2022-12-08	19:10:58.562	341.59095559	8198.182934	1670526658.563	0	899	2.9141451003	2.9366460734	481.74672217	486.2495117	0.84645748113	733.61368101	24.310174942	-1.1718090773	23.690467834	19.141441345	42.326438333	-71.119502119	2	69056.271543	46.7
73588	2022-12-08	19:10:59.474	341.59096615	8198.183187	1670526659.475	0	899	2.9089815312	2.9309062977	481.74641485	486.14151248	0.82639655245	733.6091345	24.310098547	-1.3630206482	23.690467834	19.135796263	42.326438024	-71.119503642	2	69057.185371	46.7
73589	2022-12-08	19:11:00.385	341.59097669	8198.183441	1670526660.386	0	899	2.9089778735	2.9309026008	482.38215954	486.7830549	0.82639611858	733.60528564	24.309961319	-1.1636707783	23.690467834	19.137840271	42.326436501	-71.119505166	2	69058.099695	46.7
73590	2022-12-08	19:11:01.255	341.59098675	8198.183682	1670526661.255	0	899	2.911845464	2.9359426041	482.38215954	487.21510014	0.90672041905	733.6182639	24.309961319	-1.2988415128	23.690467834	19.126393148	42.326435027	-71.11950664	2	69058.983723	46.7
73591	2022-12-08	19:11:02.099	341.59099653	8198.183917	1670526662.1	0	899	2.911845464	2.9359426041	481.63489063	486.46034442	0.90672041905	733.60475128	24.309961319	-1.256177532	23.690467834	19.130473851	42.326435	-71.119509197	2	69059.759158	46.7
73592	2022-12-08	19:11:03.000	341.59100694	8198.184167	1670526663	0	899	2.9189060102	2.9432421908	481.63489063	486.49648705	0.91344388585	733.60060494	24.309961319	-1.1669260263	23.690467834	19.13820076	42.32643392	-71.11951	2	69060.648016	46.7
73593	2022-12-08	19:11:03.900	341.59101736	8198.184417	1670526663.9	0	899	2.9189060102	2.9432421908	481.36155316	486.22039053	0.91344388585	733.60120639	24.309961319	-1.1521046998	23.690467834	19.139691271	42.326433333	-71.11951	2	69061.59188	46.7
73594	2022-12-08	19:11:04.799	341.59102778	8198.184667	1670526664.8	0	899	2.9260361035	2.950089756	481.36161327	486.1522237	0.90074374944	733.61781604	24.309976275	-1.1418429258	23.690467834	19.140001297	42.326432495	-71.119510838	2	69062.502913	46.7
73595	2022-12-08	19:11:05.674	341.59103789	8198.184909	1670526665.674	0	899	2.9260365208	2.9500901781	481.57553267	486.36827236	0.90074380307	733.61731159	24.309991837	-1.1351813899	23.690467834	19.139464713	42.326431072	-71.119511667	2	69063.357002	46.7
73596	2022-12-08	19:11:06.611	341.59104875	8198.18517	1670526666.612	0	899	2.9262009146	2.949270467	481.57553267	486.17160583	0.86413186512	733.60482121	24.309991837	-1.1372726066	23.690467834	19.132667984	42.32643	-71.119511667	2	69064.305556	46.7
73597	2022-12-08	19:11:07.549	341.59105961	8198.185431	1670526667.55	0	899	2.9262009146	2.949270467	481.83341854	486.43195292	0.86413186512	733.5954602	24.309991837	-1.1429316887	23.690467834	19.127659867	42.32643	-71.119512133	2	69065.279883	46.7
73598	2022-12-08	19:11:08.438	341.5910699	8198.185677	1670526668.439	0	899	2.9246974734	2.9505720315	481.83341854	486.99477435	0.96877333372	733.6034845	24.309991837	-1.1816504428	23.690467834	19.132172174	42.326429753	-71.119513333	2	69066.148148	46.7
73599	2022-12-08	19:11:09.322	341.59108012	8198.185923	1670526669.322	0	899	2.9246974734	2.9505720315	481.55508548	486.71345981	0.96877333372	733.60217285	24.309991837	-1.184830308	23.690467834	19.142162323	42.326428333	-71.119513333	2	69067.02974	46.7
73600	2022-12-08	19:11:10.256	341.59109093	8198.186182	1670526670.256	0	899	2.9313541631	2.9549914227	481.55477666	486.2556477	0.88368270713	733.60593642	24.309915037	-1.1888509318	23.690467834	19.137977044	42.326428333	-71.119513333	2	69067.89777	46.7
73601	2022-12-08	19:11:11.196	341.59110181	8198.186443	1670526671.196	0	899	2.9313521274	2.9549893637	481.4665836	486.16659233	0.8836824509	733.6125747	24.309839249	-1.196223855	23.690467834	19.134599686	42.326428333	-71.119513333	2	69068.902174	46.7
73602	2022-12-08	19:11:12.105	341.59111234	8198.186696	1670526672.106	0	899	2.9316913011	2.954767051	481.4665836	486.05423152	0.86275608414	733.6131422	24.309839249	-1.191567256	23.690467834	19.135050553	42.326428333	-71.11951466	2	69069.796117	46.7
73603	2022-12-08	19:11:12.983	341.5911225	8198.18694	1670526672.984	0	899	2.9316913011	2.954767051	481.66459295	486.2541276	0.86275608414	733.60414457	24.309839249	-1.1716257752	23.690467834	19.132646775	42.326429466	-71.119516133	2	69070.679552	46.7
73604	2022-12-08	19:11:13.858	341.59113262	8198.187183	1670526673.858	0	899	2.9307282348	2.9533923226	481.66459295	486.17360353	0.84775928915	733.61510705	24.309839249	-1.1708712475	23.690467834	19.13413188	42.32643	-71.119516667	2	69071.56012	46.7
73605	2022-12-08	19:11:14.717	341.59114257	8198.187422	1670526674.718	0	899	2.9307282348	2.9533923226	481.25315924	485.75831826	0.84775928915	733.60668945	24.309839249	-1.1701813936	23.690467834	19.136039734	42.32643	-71.119517359	2	69072.415187	46.7
73606	2022-12-08	19:11:15.644	341.5911533	8198.187679	1670526675.645	0	899	2.9325459392	2.9558664252	481.25219274	485.8851597	0.87158198818	733.60552089	24.309598746	-1.2035321313	23.690467834	19.136657614	42.32643	-71.119518891	2	69073.334334	46.7
73607	2022-12-08	19:11:16.552	341.59116381	8198.187931	1670526676.553	0	899	2.9325442014	2.9558646677	481.25498645	485.88797915	0.87158177253	733.61356945	24.309534073	-1.2320321798	23.690467834	19.137840271	42.326430406	-71.119520406	2	69074.243487	46.7
73608	2022-12-08	19:11:17.457	341.59117427	8198.188183	1670526677.457	0	899	2.9286291796	2.9521569896	481.25498645	485.9354995	0.88043543041	733.6127287	24.309534073	-1.1759805561	23.690467834	19.125225118	42.326431667	-71.119521923	2	69075.154085	46.7
73609	2022-12-08	19:11:18.354	341.59118465	8198.188432	1670526678.354	0	899	2.9286291796	2.9521569896	481.38536341	486.06714446	0.88043543041	733.61785889	24.309534073	-1.1408835649	23.690467834	19.141801834	42.326431667	-71.119523333	2	69076	46.7
73610	2022-12-08	19:11:19.266	341.59119522	8198.188685	1670526679.267	0	899	2.937463013	2.9603340504	481.38531792	485.92248653	0.8534942505	733.61868185	24.309522755	-1.1458312155	23.690467834	19.127874425	42.326430061	-71.119526544	2	69076.963107	46.7
73611	2022-12-08	19:11:20.177	341.59120576	8198.188938	1670526680.178	0	899	2.9374624962	2.9603335279	482.06315337	486.6067104	0.85349418781	733.61804199	24.309503555	-1.160415411	23.690467834	19.137121201	42.32643	-71.119528147	2	69077.888098	46.7
73612	2022-12-08	19:11:21.085	341.59121626	8198.18919	1670526681.085	0	899	2.9376878758	2.9608879875	482.06315337	486.67183906	0.86561256467	733.61663818	24.309503555	-1.2955107689	23.690467834	19.110471725	42.32643	-71.119530915	2	69078.774538	46.7
73613	2022-12-08	19:11:21.994	341.59122679	8198.189443	1670526681.995	0	899	2.9376878758	2.9608879875	481.64122346	486.24587536	0.86561256467	733.61670326	24.309503555	-1.2784904478	23.690467834	19.109303051	42.326428869	-71.119533929	2	69079.678679	46.7
73614	2022-12-08	19:11:22.911	341.5912374	8198.189698	1670526682.911	0	899	2.9353931621	2.9586042129	481.64122346	486.25165737	0.86668920021	733.61071777	24.309503555	-1.4696696997	23.690467834	19.123075485	42.326428333	-71.119535994	2	69080.596192	46.7
73615	2022-12-08	19:11:23.875	341.59124855	8198.189965	1670526683.875	0	899	2.9353931621	2.9586042129	482.04367178	486.65795807	0.86668920021	733.62225342	24.309503555	-1.4696696997	23.690467834	19.123075485	42.326428333	-71.119537604	2	69081.562124	46.7
73616	2022-12-08	19:11:24.733	341.5912585	8198.190204	1670526684.734	0	899	2.9362875673	2.9598696513	482.04317636	486.72991147	0.88016693701	733.62753801	24.309380474	-1.3214992703	23.690467834	19.11041904	42.326428333	-71.119538333	2	69082.416174	46.7
73617	2022-12-08	19:11:25.632	341.5912689	8198.190454	1670526685.633	0	899	2.9362851313	2.9598671875	481.81109808	486.49557514	0.88016663212	733.60720765	24.309289932	-1.2045453266	23.690467834	19.098175226	42.326427787	-71.11953888	2	69083.327991	46.7
73618	2022-12-08	19:11:26.482	341.59127873	8198.190689	1670526686.482	0	899	2.9404174326	2.9640501816	481.81109808	486.49905342	0.88081386937	733.61048172	24.309289932	-1.2507879481	23.690467834	19.115680265	42.326426667	-71.11954	2	69084.204271	46.7
73619	2022-12-08	19:11:27.427	341.59128968	8198.190952	1670526687.428	0	899	2.9404174326	2.9640501816	481.61320898	486.29923889	0.88081386937	733.61120605	24.309289932	-1.290627718	23.690467834	19.130638123	42.326426667	-71.11954	2	69085.095085	46.7
73620	2022-12-08	19:11:28.335	341.59130019	8198.191204	1670526688.336	0	899	2.9431955856	2.9661294764	481.61320898	486.15614046	0.85416759126	733.6042246	24.309289932	-1.3756753798	23.690467834	19.128505959	42.326426667	-71.119540107	2	69086.064143	46.7
73621	2022-12-08	19:11:29.267	341.59131097	8198.191463	1670526689.268	0	899	2.9431955856	2.9661294764	481.70342183	486.24720427	0.85416759126	733.60636245	24.309289932	-1.2011067867	23.690467834	19.120195389	42.326426667	-71.119541667	2	69087.04142	46.7
73622	2022-12-08	19:11:30.223	341.59132204	8198.191729	1670526690.224	0	899	2.9459116687	2.9703568614	481.70299585	486.54224708	0.90915993827	733.58818004	24.30918403	-1.2448809478	23.690467834	19.131129776	42.326426667	-71.119541667	2	69087.984221	46.7
73623	2022-12-08	19:11:31.164	341.59133292	8198.19199	1670526691.164	0	899	2.9459112323	2.9703564198	480.90525706	485.7364938	0.90915988203	733.58918853	24.309167862	-1.2508202641	23.690467834	19.13285162	42.326425215	-71.119541667	2	69088.870877	46.7
73624	2022-12-08	19:11:32.082	341.59134354	8198.192245	1670526692.082	0	899	2.9482133749	2.9716635592	480.90525706	485.53589409	0.87177031479	733.58008419	24.309167862	-1.1392560005	23.690467834	19.140722275	42.326425	-71.119541667	2	69089.820378	46.7
73625	2022-12-08	19:11:32.980	341.59135395	8198.192495	1670526692.981	0	899	2.9482133749	2.9716635592	481.74083246	486.37951524	0.87177031479	733.57702637	24.309167862	-1.1392560005	23.690467834	19.140722275	42.326423821	-71.119541667	2	69090.707483	46.7
73626	2022-12-08	19:11:33.849	341.591364	8198.192736	1670526693.85	0	899	2.9489830853	2.971407364	481.74083246	486.17509882	0.83370372725	733.59560814	24.309167862	-1.1330040851	23.690467834	19.141661057	42.32642237	-71.119541667	2	69091.577823	46.7
73627	2022-12-08	19:11:34.730	341.5913742	8198.192981	1670526694.731	0	899	2.9489819166	2.9714061827	481.60753087	486.04056948	0.8337035893	733.58082186	24.309124612	-1.1673464609	23.690467834	19.139866014	42.326420877	-71.119540877	2	69092.474059	46.7
73628	2022-12-08	19:11:35.635	341.59138468	8198.193232	1670526695.636	0	899	2.9476645408	2.9710728252	481.60745934	486.23742155	0.8703856936	733.57498351	24.309106827	-1.1647594646	23.690467834	19.140161843	42.32642	-71.119539362	2	69093.382643	46.7
73629	2022-12-08	19:11:36.515	341.59139485	8198.193476	1670526696.515	0	899	2.9476645408	2.9710728252	481.4543329	486.08282302	0.8703856936	733.57848879	24.309106827	-1.1327453852	23.690467834	19.142522812	42.326419584	-71.119537917	2	69094.249507	46.7
73630	2022-12-08	19:11:37.440	341.59140557	8198.193734	1670526697.441	0	899	2.952164319	2.9757055019	481.4543329	486.10203787	0.8739644922	733.57203119	24.309106827	-1.2683471868	23.690467834	19.134403772	42.326418044	-71.119536667	2	69095.173319	46.7
73631	2022-12-08	19:11:38.349	341.59141609	8198.193986	1670526698.35	0	899	2.952164319	2.9757055019	482.4496051	487.10691791	0.8739644922	733.57619855	24.309106827	-1.2570290652	23.690467834	19.135097883	42.326416469	-71.119536469	2	69096.118562	46.7
73632	2022-12-08	19:11:39.233	341.59142631	8198.194231	1670526699.233	0	899	2.9491870541	2.9725091615	482.4496051	487.0681707	0.86676236234	733.57073732	24.309106827	-1.1294900179	23.690467834	19.142883301	42.326415039	-71.119535039	2	69096.976676	46.7
73633	2022-12-08	19:11:40.092	341.59143625	8198.19447	1670526700.092	0	899	2.9491842578	2.9725063338	481.54653786	486.15645641	0.8667620192	733.56755622	24.30900335	-1.3764622093	23.690467834	19.105641346	42.326413607	-71.119535	2	69097.835836	46.7
73634	2022-12-08	19:11:41.006	341.59144683	8198.194724	1670526701.006	0	899	2.9515085614	2.9765817586	481.5464631	486.49921785	0.93056637412	733.57636832	24.308984756	-1.3009757317	23.690467834	19.118981898	42.326413333	-71.119535	2	69098.728863	46.7
73635	2022-12-08	19:11:41.914	341.59145735	8198.194976	1670526701.915	0	899	2.9515085614	2.9765817586	481.8626262	486.81863273	0.93056637412	733.581085	24.308984756	-1.1889371169	23.690467834	19.137010941	42.326412314	-71.119535	2	69099.61165	46.7
73636	2022-12-08	19:11:42.835	341.591468	8198.195232	1670526702.835	0	899	2.9529763891	2.976856488	481.8626262	486.58005443	0.88620393928	733.56665322	24.308984756	-1.1691896923	23.690467834	19.136962891	42.326411667	-71.119535	2	69100.537746	46.7
73637	2022-12-08	19:11:43.723	341.59147828	8198.195479	1670526703.723	0	899	2.9529763891	2.976856488	482.44404101	487.16716128	0.88620393928	733.57201865	24.308984756	-1.166656577	23.690467834	19.137134969	42.326411667	-71.119535	2	69101.42201	46.7
73638	2022-12-08	19:11:44.637	341.59148885	8198.195733	1670526704.637	0	899	2.9597086799	2.9834845152	482.44400112	487.13575016	0.88037448846	733.57934126	24.308974853	-1.1626467278	23.690467834	19.139038541	42.326411667	-71.119535543	2	69102.32563	46.7
73639	2022-12-08	19:11:45.496	341.59149881	8198.195971	1670526705.497	0	899	2.9597031551	2.9834789273	483.12445351	487.82281623	0.8803738023	733.58075881	24.308771133	-1.1789771555	23.690467834	19.140654355	42.326411303	-71.119536667	2	69103.218437	46.7
73640	2022-12-08	19:11:46.405	341.59150933	8198.196224	1670526706.406	0	899	2.9598225663	2.9838750019	483.12445351	487.87738881	0.89049993014	733.58585019	24.308771133	-1.1918043388	23.690467834	19.137964312	42.32641	-71.119536667	2	69104.129129	46.7
73641	2022-12-08	19:11:47.263	341.59151925	8198.196462	1670526707.263	0	899	2.9598225663	2.9838750019	481.96156274	486.70305763	0.89049993014	733.57581254	24.308771133	-1.1490218639	23.690467834	19.142522812	42.32641	-71.119536667	2	69104.986987	46.7
73642	2022-12-08	19:11:48.138	341.59152938	8198.196705	1670526708.138	0	899	2.9666970424	2.9900829417	481.96156274	486.5607457	0.86402497443	733.57691359	24.308771133	-1.1400966976	23.690467834	19.142522812	42.32641	-71.119536667	2	69105.837707	46.7
73643	2022-12-08	19:11:49.048	341.59153991	8198.196958	1670526709.048	0	899	2.9666970424	2.9900829417	481.79145412	486.38901379	0.86402497443	733.581142	24.308771133	-1.1343729496	23.690467834	19.142522812	42.32640876	-71.119536667	2	69106.743744	46.7
73644	2022-12-08	19:11:49.980	341.59155071	8198.197217	1670526709.981	0	899	2.9570351013	2.9799349418	481.79138907	486.30797045	0.84894807906	733.5794706	24.308754965	-1.1343729496	23.690467834	19.142522812	42.326408333	-71.119536667	2	69107.667653	46.7
73645	2022-12-08	19:11:50.861	341.59156089	8198.197461	1670526710.861	0	899	2.957031405	2.9799312048	482.64094008	487.16548324	0.84894763598	733.58072203	24.308618546	-1.1470492581	23.690467834	19.140519565	42.32640735	-71.119535683	2	69108.590217	46.7
73646	2022-12-08	19:11:51.703	341.59157065	8198.197696	1670526711.704	0	899	2.9566357119	2.9796547969	482.64094008	487.18969962	0.85344897155	733.59028757	24.308618546	-1.1634335881	23.690467834	19.1178626	42.326405945	-71.119535	2	69109.433086	46.7
73647	2022-12-08	19:11:52.617	341.59158122	8198.197949	1670526712.617	0	899	2.9566357119	2.9796547969	482.55170443	487.09962294	0.85344897155	733.58203125	24.308618546	-1.160415411	23.690467834	19.106510162	42.326405	-71.119535	2	69110.32899	46.7
73648	2022-12-08	19:11:53.490	341.59159132	8198.198192	1670526713.49	0	899	2.9589880202	2.982675225	482.55170443	487.2281186	0.87733065034	733.59030293	24.308618546	-1.1428238177	23.690467834	19.130602388	42.326404581	-71.119534581	2	69111.251479	46.7
73649	2022-12-08	19:11:54.354	341.59160132	8198.198432	1670526714.354	0	899	2.9589867489	2.9826739392	482.23331391	486.90664171	0.87733049296	733.59533408	24.308571658	-1.1463809755	23.690467834	19.140917595	42.326403333	-71.119533333	2	69112.106816	46.7
73650	2022-12-08	19:11:55.233	341.5916115	8198.198676	1670526715.234	0	899	2.9616318072	2.9849247551	482.23301116	486.82431577	0.86207792089	733.59820193	24.308496475	-1.1614502108	23.690467834	19.139007606	42.326403333	-71.119533333	2	69113.002004	46.7
73651	2022-12-08	19:11:56.101	341.59162155	8198.198917	1670526716.102	0	899	2.9616318072	2.9849247551	482.28742765	486.87925035	0.86207792089	733.58442658	24.308496475	-1.1864578724	23.690467834	19.141082764	42.326403333	-71.119533333	2	69113.871743	46.7
73652	2022-12-08	19:11:56.980	341.59163171	8198.199161	1670526716.98	0	899	2.9600341477	2.984290835	482.28742765	487.07214641	0.89793685859	733.56905218	24.308496475	-1.2536875799	23.690467834	19.119361347	42.326402101	-71.119534566	2	69114.739645	46.7
73653	2022-12-08	19:11:57.799	341.5916412	8198.199389	1670526717.8	0	899	2.9600341477	2.984290835	482.3360939	487.12129548	0.89793685859	733.60430908	24.308496475	-1.2890001535	23.690467834	19.107952118	42.326400724	-71.119534057	2	69115.565615	46.7
73654	2022-12-08	19:11:58.709	341.59165172	8198.199641	1670526718.709	0	899	2.9676566774	2.9904472672	482.3360939	486.82004267	0.84192783779	733.58901998	24.308496475	-1.1911468632	23.690467834	19.128540696	42.326399195	-71.119533333	2	69116.482966	46.7
73655	2022-12-08	19:11:59.617	341.59166223	8198.199894	1670526719.617	0	899	2.9676564356	2.9904470227	482.00287342	486.48372431	0.84192780915	733.59901964	24.308487583	-1.2216303159	23.690467834	19.12819227	42.326397679	-71.119533333	2	69117.392392	46.7
73656	2022-12-08	19:12:00.533	341.59167285	8198.200148	1670526720.534	0	899	2.9716066791	2.9944011466	482.00278639	486.47843352	0.84095919847	733.60364699	24.308465958	-1.4441661685	23.690467834	19.094784465	42.326396165	-71.119533333	2	69118.301263	46.7
73657	2022-12-08	19:12:01.423	341.59168314	8198.200395	1670526721.423	0	899	2.9716066791	2.9944011466	482.36936325	486.84841425	0.84095919847	733.58428025	24.308465958	-1.1787831444	23.690467834	19.132174852	42.326394712	-71.119533045	2	69119.17294	46.7
73658	2022-12-08	19:12:02.346	341.59169383	8198.200652	1670526722.347	0	899	2.9716052121	2.9954320572	482.36936325	487.05161577	0.87874430133	733.58698561	24.308465958	-1.1898533193	23.690467834	19.133965915	42.326393333	-71.11953149	2	69120.10622	46.7
73659	2022-12-08	19:12:03.270	341.59170453	8198.200909	1670526723.271	0	899	2.9716052121	2.9954320572	481.78229298	486.45884694	0.87874430133	733.58375438	24.308465958	-1.1652984619	23.690467834	19.137479782	42.326393333	-71.119530016	2	69120.990431	46.7
73660	2022-12-08	19:12:04.209	341.59171538	8198.201169	1670526724.209	0	899	2.9683178544	2.9925489767	481.7822198	486.54353293	0.89451518494	733.5819209	24.308447768	-1.1787400364	23.690467834	19.134890651	42.326393333	-71.119528475	2	69121.915187	46.7
73661	2022-12-08	19:12:05.114	341.59172586	8198.201421	1670526725.114	0	899	2.9683133689	2.9925444391	482.95399319	487.72688357	0.89451462055	733.58911739	24.308282852	-1.1669260263	23.690467834	19.136760712	42.326391945	-71.119526945	2	69122.833164	46.7
73662	2022-12-08	19:12:06.000	341.59173612	8198.201667	1670526726.001	0	899	2.9707010807	2.9947688181	482.95399319	487.69083997	0.88782509441	733.58821278	24.308282852	-1.3916069522	23.690467834	19.116928025	42.326391667	-71.119526667	2	69123.747673	46.7
73663	2022-12-08	19:12:06.897	341.59174649	8198.201916	1670526726.897	0	899	2.9707010807	2.9947688181	482.53843801	487.27120899	0.88782509441	733.57925233	24.308282852	-1.3409556932	23.690467834	19.123891982	42.326391667	-71.119525579	2	69124.652653	46.7
73664	2022-12-08	19:12:07.825	341.59175725	8198.202174	1670526727.826	0	899	2.9723434535	2.9954990813	482.53843801	487.08903633	0.85397041602	733.57761853	24.308282852	-1.1849596579	23.690467834	19.14080059	42.326391667	-71.119524012	2	69125.592668	46.7
73665	2022-12-08	19:12:08.742	341.59176785	8198.202428	1670526728.742	0	899	2.9723434535	2.9954990813	482.54745294	487.09813628	0.85397041602	733.59112549	24.308282852	-1.2434258461	23.690467834	19.135679245	42.326391667	-71.119522523	2	69126.486334	46.7
73666	2022-12-08	19:12:09.634	341.59177818	8198.202676	1670526729.635	0	899	2.9793481104	3.0024884456	482.54724773	487.08420959	0.85141982001	733.58873299	24.308231922	-1.1629377414	23.690467834	19.138434315	42.326392239	-71.119521095	2	69127.343195	46.7
73667	2022-12-08	19:12:10.523	341.59178846	8198.202923	1670526730.523	0	899	2.979344502	3.0024847974	481.92353878	486.45463415	0.85141938947	733.58410645	24.308099747	-1.1343729496	23.690467834	19.139640808	42.326393333	-71.11951963	2	69128.222222	46.7
73668	2022-12-08	19:12:11.375	341.59179833	8198.20316	1670526731.376	0	899	2.9786480856	3.0020303118	481.92353878	486.50315646	0.86045118993	733.58673702	24.308099747	-1.1339633638	23.690467834	19.140093923	42.326393333	-71.119518198	2	69129.081197	46.7
73669	2022-12-08	19:12:12.273	341.59180873	8198.203409	1670526732.274	0	899	2.9786480856	3.0020303118	481.80605569	486.38455696	0.86045118993	733.59796628	24.308099747	-1.1327453852	23.690467834	19.141441345	42.326393333	-71.119516607	2	69130.035849	46.7
73670	2022-12-08	19:12:13.161	341.59181899	8198.203656	1670526733.161	0	899	2.9778400967	3.002244692	481.80605569	486.58638986	0.8980095974	733.59707783	24.308099747	-1.1355910325	23.690467834	19.141756475	42.326393333	-71.119515212	2	69130.872642	46.7
73671	2022-12-08	19:12:14.088	341.59182973	8198.203914	1670526734.089	0	899	2.9778400967	3.002244692	482.45322607	487.23998127	0.8980095974	733.59712957	24.308099747	-1.1344053461	23.690467834	19.141449442	42.326394744	-71.119515	2	69131.846318	46.7
73672	2022-12-08	19:12:15.032	341.59184065	8198.204176	1670526735.032	0	899	2.9815482813	3.004840978	482.45310557	487.01572281	0.85635479425	733.60650999	24.308069835	-1.459785148	23.690467834	19.117434167	42.326395	-71.119513706	2	69132.776482	46.7
73673	2022-12-08	19:12:15.963	341.59185144	8198.204434	1670526735.964	0	899	2.9815482647	3.0048409612	482.87692238	487.4435477	0.85635479226	733.59590846	24.308069229	-1.2785012272	23.690467834	19.131463146	42.32639619	-71.119513333	2	69133.71414	46.7
73674	2022-12-08	19:12:16.871	341.59186194	8198.204687	1670526736.872	0	899	2.9817841443	3.0064612648	482.87692238	487.71505544	0.90676411413	733.61966205	24.308069229	-1.2053969435	23.690467834	19.135927529	42.326396667	-71.119512303	2	69134.618343	46.7
73675	2022-12-08	19:12:17.773	341.59187238	8198.204937	1670526737.774	0	899	2.9817841443	3.0064612648	482.34880489	487.18164654	0.90676411413	733.62573242	24.308069229	-1.1701813936	23.690467834	19.136400223	42.326396667	-71.119510793	2	69135.523906	46.7
73676	2022-12-08	19:12:18.648	341.59188251	8198.20518	1670526738.649	0	899	2.9880534967	3.0121058813	482.34880489	487.04919072	0.88215187226	733.62283709	24.308069229	-1.1966226448	23.690467834	19.116627232	42.326396667	-71.11951	2	69136.407816	46.7
73677	2022-12-08	19:12:19.529	341.59189271	8198.205425	1670526739.53	0	899	2.9880534967	3.0121058813	482.64263076	487.34587986	0.88215187226	733.62976559	24.308069229	-1.2255215645	23.690467834	19.13820076	42.326396667	-71.119509516	2	69137.29029	46.7
73678	2022-12-08	19:12:20.453	341.59190339	8198.205681	1670526740.453	0	899	2.9898971858	3.0128666267	482.64214531	487.13051509	0.84222081712	733.61435806	24.307948776	-1.1494530653	23.690467834	19.140259155	42.326396667	-71.119508333	2	69138.207969	46.7
73679	2022-12-08	19:12:21.342	341.59191368	8198.205928	1670526741.342	0	899	2.9898971415	3.0128665819	482.7709553	487.26052293	0.84222081191	733.62792282	24.307947159	-1.1620430946	23.690467834	19.139640808	42.326396667	-71.119508333	2	69139.076525	46.7
73680	2022-12-08	19:12:22.256	341.59192426	8198.206182	1670526742.256	0	899	2.9947597211	3.0192099463	482.7709553	487.54267543	0.89463318835	733.62615967	24.307947159	-1.2287769318	23.690467834	19.132799149	42.326396667	-71.119508298	2	69140.021021	46.7
73681	2022-12-08	19:12:23.161	341.59193473	8198.206434	1670526743.161	0	899	2.9947597211	3.0192099463	482.74692516	487.51840777	0.89463318835	733.6195897	24.307947159	-1.1934643392	23.690467834	19.132799149	42.326396667	-71.119506788	2	69140.926927	46.7
73682	2022-12-08	19:12:24.125	341.5919459	8198.206702	1670526744.126	0	899	2.9873905332	3.0118666052	482.74692516	487.53526316	0.89776246332	733.61835808	24.307947159	-1.1720677054	23.690467834	19.136195353	42.326395244	-71.119508089	2	69141.853589	46.7
73683	2022-12-08	19:12:25.043	341.59195653	8198.206957	1670526745.044	0	899	2.9873896978	3.0118657601	482.3288507	487.11304128	0.8977623585	733.61615192	24.307916641	-1.1311177015	23.690467834	19.142522812	42.326395	-71.119508333	2	69142.766533	46.7
73684	2022-12-08	19:12:25.950	341.59196701	8198.207208	1670526745.95	0	899	2.989238435	3.0130557271	482.3288507	486.98117703	0.8732541791	733.60523067	24.307916641	-1.1454108938	23.690467834	19.142766321	42.326393894	-71.119508333	2	69143.663708	46.7
73685	2022-12-08	19:12:26.832	341.59197723	8198.207454	1670526746.833	0	899	2.989238435	3.0130557271	482.61360069	487.26867358	0.8732541791	733.60266113	24.307916641	-1.1522772312	23.690467834	19.142883301	42.326392384	-71.119508333	2	69144.569328	46.7
73686	2022-12-08	19:12:27.727	341.59198759	8198.207702	1670526747.728	0	899	2.9903308104	3.0146196725	482.61360069	487.35926089	0.89008215492	733.59358104	24.307916641	-1.1895946809	23.690467834	19.133550947	42.326391667	-71.119508333	2	69145.485972	46.7
73687	2022-12-08	19:12:28.638	341.59199814	8198.207955	1670526748.639	0	899	2.9903308104	3.0146196725	482.77597185	487.52322869	0.89008215492	733.5932884	24.307916641	-1.1827930338	23.690467834	19.133319185	42.326390992	-71.119508333	2	69146.404883	46.7
73688	2022-12-08	19:12:29.490	341.592008	8198.208192	1670526749.491	0	899	2.9925247715	3.0163339666	482.77588631	487.42581824	0.87200855181	733.59538623	24.30789542	-1.1666242634	23.690467834	19.136072778	42.32639	-71.119508753	2	69147.251649	46.7
73689	2022-12-08	19:12:30.401	341.59201854	8198.208445	1670526750.402	0	899	2.9925194957	3.0163286312	481.42742909	486.0643697	0.87200790993	733.578125	24.307703018	-1.1343729496	23.690467834	19.139640808	42.32639	-71.11951	2	69148.115385	46.7
73690	2022-12-08	19:12:31.322	341.59202919	8198.208701	1670526751.322	0	899	2.9885652532	3.0114047369	481.42742909	485.88111877	0.83786222049	733.6013705	24.307703018	-1.1510590962	23.690467834	19.139948775	42.326389961	-71.11951	2	69149.023398	46.7
73691	2022-12-08	19:12:32.253	341.59203998	8198.208959	1670526752.254	0	899	2.9885652532	3.0114047369	482.5815826	487.04594937	0.83786222049	733.61120565	24.307703018	-1.1539047956	23.690467834	19.140001297	42.326388381	-71.11951	2	69149.971516	46.7
73692	2022-12-08	19:12:33.135	341.59205019	8198.209204	1670526753.136	0	899	2.9930436282	3.0168067108	482.5815826	487.21982046	0.87018330559	733.60968583	24.307703018	-1.2547978036	23.690467834	19.123631547	42.326388333	-71.11951	2	69150.868769	46.7
73693	2022-12-08	19:12:34.000	341.5920602	8198.209445	1670526754.001	0	899	2.9930436282	3.0168067108	482.75863647	487.39857605	0.87018330559	733.59586642	24.307703018	-1.2779730179	23.690467834	19.118101663	42.326388333	-71.11950879	2	69151.725838	46.7
73694	2022-12-08	19:12:34.904	341.59207066	8198.209696	1670526754.905	0	899	3.0028166642	3.0267095682	482.75859248	487.40871348	0.87207461188	733.59774356	24.307692105	-1.1464887305	23.690467834	19.138764312	42.326387254	-71.119508333	2	69152.647363	46.7
73695	2022-12-08	19:12:35.799	341.59208102	8198.209944	1670526755.8	0	899	3.0028161248	3.0267090227	482.30365954	486.9493981	0.87207454647	733.59661865	24.307672501	-1.179947257	23.690467834	19.134599686	42.326386667	-71.119507436	2	69153.538387	46.7
73696	2022-12-08	19:12:36.664	341.59209103	8198.210185	1670526756.665	0	899	3.0043798365	3.0291274888	482.30365954	487.11337389	0.90255132733	733.60556414	24.307672501	-1.2896899688	23.690467834	19.095190945	42.326386016	-71.119506667	2	69154.39039	46.7
73697	2022-12-08	19:12:37.502	341.59210072	8198.210417	1670526757.502	0	899	3.0043798365	3.0291274888	483.12854293	487.94648333	0.90255132733	733.60379089	24.307672501	-1.5087333918	23.690467834	19.089946747	42.326385	-71.119506667	2	69155.231943	46.7
73698	2022-12-08	19:12:38.371	341.59211078	8198.210659	1670526758.371	0	899	3.0033252004	3.0268072123	483.12854293	487.70129048	0.85704968389	733.59338419	24.307672501	-1.4432822529	23.690467834	19.089316488	42.326385	-71.119506667	2	69156.110787	46.7
73699	2022-12-08	19:12:39.272	341.5921212	8198.210909	1670526759.272	0	899	3.0033252004	3.0268072123	482.28056995	486.84529155	0.85704968389	733.58661414	24.307672501	-1.4887918984	23.690467834	19.113532616	42.326385	-71.119506667	2	69156.986395	46.7
73700	2022-12-08	19:12:40.125	341.59213109	8198.211146	1670526760.126	0	899	2.9982138194	3.0215917671	482.28022322	486.83243942	0.85472429511	733.58362423	24.307586405	-1.4998405232	23.690467834	19.114358119	42.326385	-71.119506667	2	69157.882353	46.7
73701	2022-12-08	19:12:41.032	341.59214157	8198.211398	1670526761.032	0	899	2.9982136695	3.0215916155	482.91378526	487.47198152	0.85472427726	733.58993753	24.307580948	-1.5355303351	23.690467834	19.109163183	42.326385	-71.11950532	2	69158.807731	46.7
73702	2022-12-08	19:12:41.974	341.59215249	8198.21166	1670526761.975	0	899	3.0018538018	3.0256064443	482.91378526	487.53953477	0.86727125224	733.57538367	24.307580948	-1.4793709019	23.690467834	19.117414487	42.326385	-71.119505	2	69159.73275	46.7
73703	2022-12-08	19:12:42.851	341.59216264	8198.211903	1670526762.852	0	899	3.0018538018	3.0256064443	482.90742117	487.53310972	0.86727125224	733.56639695	24.307580948	-1.2960496675	23.690467834	19.135093525	42.326385974	-71.119505	2	69160.584466	46.7
73704	2022-12-08	19:12:43.747	341.59217301	8198.212152	1670526763.748	0	899	3.0011101604	3.0252193645	482.90742117	487.60382991	0.88040288468	733.55078125	24.307580948	-1.2011067867	23.690467834	19.140001297	42.326386667	-71.119505	2	69161.492114	46.7
73705	2022-12-08	19:12:44.661	341.59218359	8198.212406	1670526764.662	0	899	3.0011101604	3.0252193645	482.33387013	487.02470093	0.88040288468	733.57602959	24.307580948	-1.2011067867	23.690467834	19.140001297	42.326386667	-71.119505	2	69162.418447	46.7
73706	2022-12-08	19:12:45.549	341.59219387	8198.212653	1670526765.55	0	899	3.0070287704	3.031495271	482.33343709	487.08451399	0.89160073102	733.56910797	24.307473429	-1.1937338232	23.690467834	19.138188836	42.326386667	-71.119504502	2	69163.298862	46.7
73707	2022-12-08	19:12:46.434	341.5922041	8198.212898	1670526766.434	0	899	3.0070258469	3.0314923136	482.61106537	487.36487501	0.89160036909	733.56617626	24.307367325	-1.1879669609	23.690467834	19.135732474	42.326386667	-71.119503005	2	69164.197129	46.7
73708	2022-12-08	19:12:47.367	341.5922149	8198.213158	1670526767.367	0	899	3.0058225398	3.0297063926	482.61106537	487.25334663	0.87088196524	733.57767916	24.307367325	-1.1945961714	23.690467834	19.132799149	42.326386826	-71.119501507	2	69165.095626	46.7
73709	2022-12-08	19:12:48.243	341.59222503	8198.213401	1670526768.243	0	899	3.0058225398	3.0297063926	482.9393731	487.58481239	0.87088196524	733.57611327	24.307367325	-1.1865117684	23.690467834	19.133871558	42.326388311	-71.119500022	2	69165.986775	46.7
73710	2022-12-08	19:12:49.128	341.59223529	8198.213647	1670526769.129	0	899	3.0102353414	3.0345533572	482.93935028	487.66243173	0.8852966342	733.57156473	24.307361666	-1.1788046976	23.690467834	19.136160996	42.326388333	-71.119497257	2	69166.822809	46.7
73711	2022-12-08	19:12:50.059	341.59224606	8198.213906	1670526770.06	0	899	3.0102321304	3.0345501093	482.83176111	487.55378822	0.88529623992	733.56311035	24.307245255	-1.1343729496	23.690467834	19.141441345	42.326389574	-71.119495426	2	69167.744489	46.7
73712	2022-12-08	19:12:50.983	341.59225675	8198.214162	1670526770.983	0	899	3.0131658853	3.0369917343	482.83176111	487.45355736	0.86668290401	733.57172237	24.307245255	-1.1583673907	23.690467834	19.141441345	42.326391081	-71.119493919	2	69168.648544	46.7
73713	2022-12-08	19:12:51.913	341.59226751	8198.21442	1670526771.913	0	899	3.0131658853	3.0369917343	482.52816844	487.14705862	0.86668290401	733.57771311	24.307245255	-1.147254111	23.690467834	19.142167098	42.326392615	-71.119492385	2	69169.569138	46.7
73714	2022-12-08	19:12:52.845	341.59227831	8198.214679	1670526772.846	0	899	3.0106191199	3.0339627885	482.52816844	487.05726587	0.84999097567	733.56926358	24.307245255	-1.1529670977	23.690467834	19.141108683	42.326395039	-71.119490814	2	69170.511699	46.7
73715	2022-12-08	19:12:53.752	341.5922888	8198.214931	1670526773.752	0	899	3.0106191199	3.0339627885	483.27761929	487.8137512	0.84999097567	733.5678048	24.307245255	-1.3060204028	23.690467834	19.114579687	42.326397389	-71.11949	2	69171.433367	46.7
73716	2022-12-08	19:12:54.641	341.59229909	8198.215178	1670526774.641	0	899	3.0140561038	3.0375334233	483.27761929	487.83455373	0.85385259075	733.57556274	24.307245255	-1.4342601102	23.690467834	19.099655012	42.326398871	-71.119489463	2	69172.32233	46.7
73717	2022-12-08	19:12:55.497	341.592309	8198.215416	1670526775.498	0	899	3.0140561038	3.0375334233	482.91268069	487.46617405	0.85385259075	733.57419005	24.307245255	-1.484318614	23.690467834	19.110471725	42.3264	-71.11948805	2	69173.169872	46.7
73718	2022-12-08	19:12:56.388	341.59231931	8198.215663	1670526776.388	0	899	3.0130124161	3.0362513122	482.91268069	487.42142043	0.84553820252	733.57844351	24.307245255	-1.2115625814	23.690467834	19.135527769	42.326400186	-71.119486481	2	69174.11144	46.7
73719	2022-12-08	19:12:57.303	341.59232991	8198.215918	1670526777.304	0	899	3.0130124161	3.0362513122	483.33850012	487.85121554	0.84553820252	733.57214355	24.307245255	-1.1913409233	23.690467834	19.137121201	42.326401667	-71.119485	2	69175.015275	46.7
73720	2022-12-08	19:12:58.203	341.59234032	8198.216168	1670526778.204	0	899	3.0161916521	3.041090731	483.33850012	488.16905394	0.90450163951	733.58067554	24.307245255	-1.4982237074	23.690467834	19.092204075	42.326401667	-71.119485	2	69175.931772	46.7
73721	2022-12-08	19:12:59.084	341.59235051	8198.216412	1670526779.084	0	899	3.0161916521	3.041090731	482.3677428	487.18859474	0.90450163951	733.58458907	24.307245255	-1.2461528991	23.690467834	19.126353396	42.326401667	-71.119485	2	69176.813814	46.7
73722	2022-12-08	19:13:00.003	341.59236116	8198.216668	1670526780.004	0	899	3.0167554058	3.0414141926	482.36756453	487.1409172	0.89567734896	733.58377904	24.307200994	-1.1936799414	23.690467834	19.128068065	42.326401667	-71.119486244	2	69177.746694	46.7
73723	2022-12-08	19:13:00.920	341.59237176	8198.216922	1670526780.92	0	899	3.0167540985	3.0414128701	482.74381207	487.5208871	0.8956771869	733.58112583	24.307153702	-1.217523484	23.690467834	19.121175438	42.326401667	-71.119487763	2	69178.657791	46.7
73724	2022-12-08	19:13:01.849	341.59238252	8198.217181	1670526781.85	0	899	3.0172835938	3.042998375	482.74381207	487.72495341	0.93354781575	733.58965701	24.307153702	-1.1576452421	23.690467834	19.139912725	42.326401667	-71.119489292	2	69179.574951	46.7
73725	2022-12-08	19:13:02.773	341.59239321	8198.217437	1670526782.773	0	899	3.0172835938	3.042998375	482.55183061	487.53099101	0.93354781575	733.58846541	24.307153702	-1.1312254951	23.690467834	19.142026244	42.326400845	-71.119490822	2	69180.492986	46.7
73726	2022-12-08	19:13:03.721	341.59240419	8198.217701	1670526783.722	0	899	3.0197260173	3.0414394477	482.55183061	486.7516389	0.78868707204	733.58493022	24.307153702	-1.1278623343	23.690467834	19.142522812	42.326399249	-71.119492418	2	69181.450661	46.7
73727	2022-12-08	19:13:04.641	341.59241484	8198.217956	1670526784.642	0	899	3.0197256202	3.0414390466	483.10613575	487.3107681	0.78868702874	733.58054296	24.307139352	-1.1540018565	23.690467834	19.141747127	42.326397699	-71.119493968	2	69182.380762	46.7
73728	2022-12-08	19:13:05.556	341.59242543	8198.21821	1670526785.557	0	899	3.0239103114	3.0500590563	483.10607052	488.16409834	0.94710483799	733.58575884	24.307123184	-1.1783196926	23.690467834	19.141441345	42.326396171	-71.119495495	2	69183.297297	46.7
73729	2022-12-08	19:13:06.523	341.59243662	8198.218479	1670526786.524	0	899	3.0239103114	3.0500590563	482.72736747	487.78143034	0.94710483799	733.58128509	24.307123184	-1.1485691623	23.690467834	19.1407836	42.326394557	-71.119496667	2	69184.265531	46.7
73730	2022-12-08	19:13:07.457	341.59244743	8198.218738	1670526787.458	0	899	3.030422709	3.0543172692	482.72736747	487.33507967	0.86425191094	733.57874909	24.307123184	-1.1944021894	23.690467834	19.138847553	42.326392998	-71.119497002	2	69185.201403	46.7
73731	2022-12-08	19:13:08.404	341.59245839	8198.219001	1670526788.405	0	899	3.030422709	3.0543172692	482.65445518	487.26147142	0.86425191094	733.58256036	24.307123184	-1.1895946659	23.690467834	19.138305424	42.326391424	-71.119498333	2	69186.145631	46.7
73732	2022-12-08	19:13:09.305	341.59246881	8198.219251	1670526789.305	0	899	3.0310152983	3.0557382657	482.65445518	487.42053202	0.89379907019	733.58587646	24.307123184	-1.1294900179	23.690467834	19.142522812	42.326389968	-71.119498333	2	69187.019417	46.7
73733	2022-12-08	19:13:10.187	341.59247903	8198.219497	1670526790.188	0	899	3.0310152983	3.0557382657	482.96661685	487.7357762	0.89379907019	733.5791913	24.307123184	-1.1370785497	23.690467834	19.141315928	42.326388539	-71.119498333	2	69187.876699	46.7
73734	2022-12-08	19:13:11.132	341.59248997	8198.219759	1670526791.133	0	899	3.0293439448	3.0531116421	482.96661685	487.55373245	0.86000282338	733.5870135	24.307123184	-1.1816396153	23.690467834	19.134272594	42.326386967	-71.119498333	2	69188.819639	46.7
73735	2022-12-08	19:13:12.051	341.59250059	8198.220014	1670526792.051	0	899	3.0293439448	3.0531116421	483.20205605	487.7914078	0.86000282338	733.56713867	24.307123184	-1.1864578724	23.690467834	19.136760712	42.326386667	-71.119498333	2	69189.739479	46.7
73736	2022-12-08	19:13:12.996	341.59251154	8198.220277	1670526792.997	0	899	3.034700045	3.0594806888	483.20205605	487.97887373	0.89478835496	733.56704934	24.307123184	-1.2205415972	23.690467834	19.136071414	42.326386667	-71.119497189	2	69190.686687	46.7
73737	2022-12-08	19:13:13.927	341.59252231	8198.220536	1670526793.928	0	899	3.034700045	3.0594806888	483.10738326	487.88326502	0.89478835496	733.57581577	24.307123184	-1.3333995153	23.690467834	19.134888201	42.326386667	-71.119494635	2	69191.609467	46.7
73738	2022-12-08	19:13:14.832	341.59253278	8198.220787	1670526794.832	0	899	3.0320306672	3.0571350942	483.10738326	487.95004148	0.9071751345	733.56489411	24.307123184	-1.1866196023	23.690467834	19.136388981	42.326385791	-71.119492458	2	69192.525336	46.7
73739	2022-12-08	19:13:15.767	341.59254361	8198.221047	1670526795.768	0	899	3.0320306672	3.0571350942	483.71796831	488.56674703	0.9071751345	733.57208252	24.307123184	-1.2011067867	23.690467834	19.135320663	42.326385	-71.119490895	2	69193.463107	46.7
73740	2022-12-08	19:13:16.651	341.59255384	8198.221292	1670526796.652	0	899	3.032853937	3.0572653124	483.71796831	488.4313809	0.88209340816	733.56353275	24.307123184	-1.3706845985	23.690467834	19.113322138	42.326385	-71.11948942	2	69194.348055	46.7
73741	2022-12-08	19:13:17.486	341.5925635	8198.221524	1670526797.486	0	899	3.032853937	3.0572653124	483.15591248	487.86384832	0.88209340816	733.56780076	24.307123184	-1.1718090773	23.690467834	19.142522812	42.326385	-71.119487982	2	69195.211045	46.7
73742	2022-12-08	19:13:18.344	341.59257343	8198.221762	1670526798.344	0	899	3.0320213604	3.056354341	483.15591248	487.84999465	0.87952271729	733.56107113	24.307123184	-1.2422400902	23.690467834	19.136751554	42.326385	-71.119486568	2	69196.059003	46.7
73743	2022-12-08	19:13:19.240	341.5925838	8198.222011	1670526799.24	0	899	3.0320213604	3.056354341	482.61693079	487.30577651	0.87952271729	733.55971704	24.307123184	-1.1917936052	23.690467834	19.139327157	42.326385	-71.119485049	2	69196.970498	46.7
73744	2022-12-08	19:13:20.154	341.59259438	8198.222265	1670526800.154	0	899	3.0354024511	3.059420847	482.61661071	487.23957038	0.86728179743	733.55312807	24.307043758	-1.1432765991	23.690467834	19.140960757	42.326385	-71.119483589	2	69197.84689	46.7
73745	2022-12-08	19:13:21.035	341.59260457	8198.22251	1670526801.035	0	899	3.0354021139	3.0594205059	483.00687739	487.6335752	0.8672817572	733.54935157	24.307031631	-1.143179569	23.690467834	19.140297328	42.326386243	-71.119480848	2	69198.745605	46.7
73746	2022-12-08	19:13:21.913	341.59261473	8198.222754	1670526801.913	0	899	3.0379707504	3.0614291457	483.00687739	487.52170132	0.84650503023	733.54607508	24.307031631	-1.1337155041	23.690467834	19.142597009	42.326386667	-71.119478928	2	69199.64293	46.7
73747	2022-12-08	19:13:22.816	341.5926252	8198.223005	1670526802.817	0	899	3.0379707504	3.0614291457	482.8271486	487.34029254	0.84650503023	733.54218621	24.307031631	-1.4867762232	23.690467834	19.111015825	42.326386667	-71.119476488	2	69200.553554	46.7
73748	2022-12-08	19:13:23.763	341.59263615	8198.223268	1670526803.763	0	899	3.0418894288	3.0661243404	482.8271486	487.48391815	0.87318673867	733.54900355	24.307031631	-1.4719656319	23.690467834	19.114175935	42.326385832	-71.11947333	2	69201.501002	46.7
73749	2022-12-08	19:13:24.630	341.59264618	8198.223508	1670526804.63	0	899	3.0418894288	3.0661243404	483.22098505	487.88155307	0.87318673867	733.54626465	24.307031631	-1.2206386328	23.690467834	19.139282227	42.326385	-71.119470434	2	69202.369739	46.7
73750	2022-12-08	19:13:25.535	341.59265666	8198.22376	1670526805.535	0	899	3.0428975012	3.0674202088	483.22063032	487.9350686	0.88318279434	733.56865202	24.306943717	-1.1695238549	23.690467834	19.139927908	42.326385	-71.11946788	2	69203.272189	46.7
73751	2022-12-08	19:13:26.428	341.592667	8198.224008	1670526806.429	0	899	3.0428973998	3.0674201062	483.59935667	488.31748984	0.88318278205	733.56766374	24.306940079	-1.1652984619	23.690467834	19.142522812	42.326385	-71.119466667	2	69204	46.7
73752	2022-12-08	19:13:27.319	341.5926773	8198.224255	1670526807.319	0	899	3.0446401819	3.0700274375	483.59935667	488.48131685	0.91354291437	733.57194266	24.306940079	-1.1793113757	23.690467834	19.142367635	42.326386667	-71.119463306	2	69205.016546	46.7
73753	2022-12-08	19:13:28.174	341.59268721	8198.224493	1670526808.175	0	899	3.0446401819	3.0700274375	482.9131111	487.7881436	0.91354291437	733.57686832	24.306940079	-1.1757218688	23.690467834	19.127285825	42.326386667	-71.11946183	2	69205.901758	46.7
73754	2022-12-08	19:13:29.032	341.59269713	8198.224731	1670526809.032	0	899	3.0447299451	3.0682435135	482.9131111	487.42763171	0.84661151826	733.5923276	24.306940079	-1.1669260263	23.690467834	19.133878708	42.326386667	-71.119460395	2	69206.762763	46.623723724
73755	2022-12-08	19:13:29.934	341.59270757	8198.224982	1670526809.934	0	899	3.0447260883	3.0682396144	483.57188427	488.09256102	0.8466110705	733.59881268	24.30680184	-1.1656972691	23.690467834	19.134423022	42.326387777	-71.119458889	2	69207.666333	46.6
73756	2022-12-08	19:13:30.851	341.59271818	8198.225236	1670526810.851	0	899	3.0467771946	3.0711736676	483.57170311	488.25925328	0.87756263802	733.59790039	24.306756973	-1.1652984619	23.690467834	19.134599686	42.326389238	-71.119457429	2	69208.542751	46.6
73757	2022-12-08	19:13:31.742	341.5927285	8198.225484	1670526811.742	0	899	3.0467771946	3.0711736676	482.71690894	487.39617308	0.87756263802	733.58486595	24.306756973	-1.1404632598	23.690467834	19.14050245	42.32639	-71.119456667	2	69209.4059	46.6
73758	2022-12-08	19:13:32.611	341.59273856	8198.225726	1670526812.612	0	899	3.0453556109	3.0703943748	482.71690894	487.52182229	0.90089500366	733.57747261	24.306756973	-1.1730163113	23.690467834	19.129529422	42.32639	-71.119456667	2	69210.286286	46.6
73759	2022-12-08	19:13:33.473	341.59274854	8198.225965	1670526813.474	0	899	3.0453556109	3.0703943748	483.76156333	488.57687507	0.90089500366	733.57851587	24.306756973	-1.1775435928	23.690467834	19.1212511	42.326390253	-71.119456414	2	69211.151731	46.6
73760	2022-12-08	19:13:34.371	341.59275892	8198.226214	1670526814.371	0	899	3.0491965738	3.0733292539	483.76156333	488.39647825	0.86746491856	733.57954538	24.306756973	-1.1652984619	23.690467834	19.092466354	42.326391667	-71.119455	2	69212.062136	46.6
73761	2022-12-08	19:13:35.278	341.59276942	8198.226466	1670526815.278	0	899	3.049198793	3.073331498	483.17002463	487.79927344	0.86746518216	733.57249198	24.3068364	-1.1414118287	23.690467834	19.134246902	42.326391667	-71.119455	2	69212.942718	46.6
73762	2022-12-08	19:13:36.209	341.5927802	8198.226725	1670526816.209	0	899	3.0511056047	3.0769598138	483.17007356	488.12702958	0.92824984822	733.56265481	24.306848526	-1.1311177015	23.690467834	19.141801834	42.326393301	-71.119453365	2	69213.980877	46.6
73763	2022-12-08	19:13:37.088	341.59279038	8198.226969	1670526817.089	0	899	3.0511056047	3.0769598138	483.7271542	488.68982544	0.92824984822	733.55693933	24.306848526	-1.1554354966	23.690467834	19.142475065	42.326393333	-71.119453333	2	69214.778881	46.6
73764	2022-12-08	19:13:38.009	341.59280103	8198.227225	1670526818.009	0	899	3.0529257973	3.0775491695	483.7271542	488.45034761	0.88388952111	733.55649228	24.306848526	-1.1656972612	23.690467834	19.139689149	42.326393333	-71.119453333	2	69215.721154	46.6
73765	2022-12-08	19:13:38.903	341.59281138	8198.227473	1670526818.903	0	899	3.0529257973	3.0775491695	483.89087021	488.61566217	0.88388952111	733.55214625	24.306848526	-1.1701813936	23.690467834	19.13820076	42.326393333	-71.119453333	2	69216.61516	46.6
73766	2022-12-08	19:13:39.815	341.59282193	8198.227726	1670526819.815	0	899	3.0530442926	3.0784398619	483.89048232	488.76350947	0.91134483008	733.56076353	24.306752527	-1.1647379343	23.690467834	19.139237991	42.326393333	-71.119453333	2	69217.516517	46.6
73767	2022-12-08	19:13:40.691	341.59283208	8198.22797	1670526820.692	0	899	3.0530427094	3.0784382601	482.83557184	487.69797443	0.91134463278	733.56576356	24.306695938	-1.2445037625	23.690467834	19.135603191	42.326392686	-71.119453333	2	69218.38856	46.6
73768	2022-12-08	19:13:41.596	341.59284256	8198.228221	1670526821.597	0	899	3.0563035658	3.0813904425	482.83557184	487.63363873	0.89940504369	733.56552589	24.306695938	-1.4449207577	23.690467834	19.125102795	42.326391667	-71.119452834	2	69219.299685	46.6
73769	2022-12-08	19:13:42.467	341.59285263	8198.228463	1670526822.467	0	899	3.0563035658	3.0813904425	483.85811998	488.6663482	0.89940504369	733.55456462	24.306695938	-1.1337262353	23.690467834	19.141368487	42.326391667	-71.119451667	2	69220.204204	46.6
73770	2022-12-08	19:13:43.325	341.59286256	8198.228701	1670526823.325	0	899	3.0541324752	3.0778238963	483.85811998	488.40169058	0.85035995539	733.5538516	24.306695938	-1.1327453852	23.690467834	19.141801834	42.326391565	-71.119451667	2	69221.061224	46.6
73771	2022-12-08	19:13:44.233	341.59287307	8198.228954	1670526824.233	0	899	3.0541324752	3.0778238963	483.31266752	487.85111616	0.85035995539	733.5509009	24.306695938	-1.1308482522	23.690467834	19.14201192	42.326390094	-71.119451667	2	69221.943635	46.6
73772	2022-12-08	19:13:45.095	341.59288306	8198.229193	1670526825.096	0	899	3.0565176749	3.0805511195	483.31266752	487.91314484	0.86187256024	733.54489884	24.306695938	-1.1525790107	23.690467834	19.136918491	42.32639	-71.119451667	2	69222.805806	46.6
73773	2022-12-08	19:13:45.956	341.59289301	8198.229432	1670526825.956	0	899	3.0565176749	3.0805511195	483.42077217	488.02227851	0.86187256024	733.54479293	24.306695938	-1.1350520376	23.690467834	19.119402008	42.32639	-71.119450554	2	69223.667335	46.6
73774	2022-12-08	19:13:46.857	341.59290344	8198.229683	1670526826.857	0	899	3.063576328	3.0889831381	483.42077217	488.27445492	0.90863625265	733.54915109	24.306695938	-1.1365072254	23.690467834	19.118242971	42.326390935	-71.119449065	2	69224.561144	46.6
73775	2022-12-08	19:13:47.802	341.59291438	8198.229945	1670526827.802	0	899	3.063576328	3.0889831381	483.19145862	488.042839	0.90863625265	733.55507473	24.306695938	-1.1735336938	23.690467834	19.104660817	42.326391667	-71.119447486	2	69225.508647	46.6
73776	2022-12-08	19:13:48.710	341.59292488	8198.230197	1670526828.71	0	899	3.0626981798	3.0846718324	483.19145862	487.3875067	0.78695290252	733.56194826	24.306695938	-1.2018721372	23.690467834	19.132116709	42.326391667	-71.119445968	2	69226.419132	46.6
73777	2022-12-08	19:13:49.605	341.59293525	8198.230446	1670526829.606	0	899	3.0626978338	3.0846714829	483.66217118	487.86230675	0.7869528654	733.55116767	24.30668361	-1.2281193907	23.690467834	19.126056734	42.326392708	-71.119443959	2	69227.312309	46.6
73778	2022-12-08	19:13:50.471	341.59294528	8198.230687	1670526830.472	0	899	3.0664000282	3.0923231568	483.66209772	488.61249309	0.92610023886	733.53872741	24.306665421	-1.2622030887	23.690467834	19.107812654	42.326397221	-71.119439128	2	69228.190381	46.580961924
73779	2022-12-08	19:13:51.326	341.59295517	8198.230924	1670526831.327	0	899	3.0664000282	3.0923231568	483.56028787	488.50964118	0.92610023886	733.53717405	24.306665421	-1.6682434082	23.690467834	19.097867966	42.32640703	-71.119427824	2	69229.04364	46.495636026
73780	2022-12-08	19:13:52.187	341.59296514	8198.231163	1670526832.188	0	899	3.0644141439	3.0888663858	483.56028787	488.23137559	0.87453061228	733.53329852	24.306665421	-1.5518284318	23.690467834	19.106453561	42.326413692	-71.119418497	2	69229.843083	46.415691736
73781	2022-12-08	19:13:53.055	341.59297519	8198.231404	1670526833.056	0	899	3.0644141439	3.0888663858	483.64454618	488.31644782	0.87453061228	733.53472739	24.306665421	-1.4077649543	23.690467834	19.126763135	42.326419979	-71.119409199	2	69230.746795	46.325320513
73782	2022-12-08	19:13:53.953	341.59298557	8198.231654	1670526833.953	0	899	3.0628118426	3.0875585944	483.64454618	488.37529025	0.88543859599	733.52962145	24.306665421	-1.2564470768	23.690467834	19.131719589	42.326424921	-71.119400158	2	69231.650888	46.234911243
73783	2022-12-08	19:13:54.845	341.5929959	8198.231902	1670526834.846	0	899	3.0628118426	3.0875585944	483.83331285	488.56590332	0.88543859599	733.51428223	24.306665421	-1.2564470768	23.690467834	19.131719589	42.326429286	-71.119391429	2	69232.52381	46.147619048
73784	2022-12-08	19:13:55.779	341.5930067	8198.232161	1670526835.779	0	899	3.0626389017	3.0867996287	483.83313322	488.45372671	0.864683184	733.5291643	24.306620958	-1.3033580006	23.690467834	19.124016351	42.326431667	-71.119385916	2	69233.450661	46.054933876
73785	2022-12-08	19:13:56.690	341.59301725	8198.232414	1670526836.69	0	899	3.0626384366	3.0867991584	483.96562534	488.58748383	0.86468312918	733.52893471	24.306604385	-1.3732932056	23.690467834	19.11355846	42.326432306	-71.119383721	2	69234.383661	46
73786	2022-12-08	19:13:57.582	341.59302758	8198.232662	1670526837.583	0	899	3.065410837	3.0895674999	483.96562534	488.58251985	0.86376321551	733.52504503	24.306604385	-1.2157557011	23.690467834	19.141441345	42.326433807	-71.119381193	2	69235.284211	45.971578947
73787	2022-12-08	19:13:58.581	341.59303913	8198.232939	1670526838.581	0	899	3.065410837	3.0895674999	483.97573293	488.59272387	0.86376321551	733.52414931	24.306604385	-1.1624095961	23.690467834	19.13903268	42.326434139	-71.11938043	2	69236.258264	45.9
73788	2022-12-08	19:13:59.484	341.59304959	8198.23319	1670526839.485	0	899	3.0676330732	3.091186954	483.97555652	488.47388669	0.84176847202	733.53733492	24.306560731	-1.1583781787	23.690467834	19.133619182	42.326431667	-71.119381993	2	69237.195584	45.88044164
73789	2022-12-08	19:14:00.372	341.59305987	8198.233437	1670526840.373	0	899	3.0676308689	3.0911847257	483.48713967	487.98092887	0.84176821948	733.53625246	24.306482315	-1.1425112486	23.690467834	19.142162323	42.326431872	-71.119383949	2	69238.123123	45.8
73790	2022-12-08	19:14:01.252	341.59307005	8198.233681	1670526841.252	0	899	3.0685496832	3.092370579	483.48713967	488.03059626	0.85098520745	733.53651519	24.306482315	-1.1390834952	23.690467834	19.142162323	42.326433333	-71.119388347	2	69239.002788	45.79972119
73791	2022-12-08	19:14:02.144	341.59308037	8198.233929	1670526842.144	0	899	3.0685496832	3.092370579	484.29330001	488.8443323	0.85098520745	733.53782805	24.306482315	-1.136173137	23.690467834	19.141883042	42.326433333	-71.119392492	2	69239.831784	45.716821561
73792	2022-12-08	19:14:03.023	341.59309056	8198.234173	1670526843.024	0	899	3.0754398405	3.1009736706	484.29330001	489.16121151	0.90964794075	733.54210537	24.306482315	-1.1294900179	23.690467834	19.141082764	42.326434557	-71.119393333	2	69240.734244	45.7
73793	2022-12-08	19:14:03.905	341.59310076	8198.234418	1670526843.906	0	899	3.0754398405	3.1009736706	484.19751382	489.06446252	0.90964794075	733.54566885	24.306482315	-1.1388463335	23.690467834	19.140281425	42.326433932	-71.119395468	2	69241.64053	45.7
73794	2022-12-08	19:14:04.773	341.5931108	8198.234659	1670526844.773	0	899	3.0697353894	3.0956113404	484.19756775	489.13902429	0.92343290392	733.54246026	24.306495654	-1.3880714115	23.690467834	19.122007635	42.326434165	-71.119396667	2	69242.499029	45.7
73795	2022-12-08	19:14:05.638	341.59312081	8198.234899	1670526845.638	0	899	3.0697358726	3.0956118294	483.80646389	488.74392937	0.92343296461	733.55504644	24.306512833	-1.2662129402	23.690467834	19.136400223	42.326435	-71.119396075	2	69243.355036	45.664496439
73796	2022-12-08	19:14:06.571	341.59313161	8198.235159	1670526846.571	0	899	3.0763401515	3.1004479453	483.80646389	488.39609718	0.85899073457	733.53942871	24.306512833	-1.2271492481	23.690467834	19.138921738	42.326435	-71.119395499	2	69244.299599	45.6
73797	2022-12-08	19:14:07.450	341.59314179	8198.235403	1670526847.451	0	899	3.0763401515	3.1004479453	483.71713653	488.30592241	0.85899073457	733.52283159	24.306512833	-1.1545408198	23.690467834	19.141706846	42.326435	-71.119396667	2	69245.178501	45.6
73798	2022-12-08	19:14:08.296	341.59315157	8198.235638	1670526848.296	0	899	3.077264973	3.1019047496	483.71713653	488.40593992	0.87753361765	733.53812353	24.306512833	-1.1360006332	23.690467834	19.141801834	42.326434979	-71.119396688	2	69246.012605	45.6
73799	2022-12-08	19:14:09.164	341.59316163	8198.235879	1670526849.165	0	899	3.077264973	3.1019047496	483.63675507	488.3247793	0.87753361765	733.52957133	24.306512833	-1.1906402451	23.690467834	19.136901034	42.326433458	-71.119398209	2	69246.92542	45.6
73800	2022-12-08	19:14:10.058	341.59317197	8198.236127	1670526850.058	0	899	3.0787939807	3.1054624258	483.6364286	488.70860301	0.9486955687	733.54279292	24.306431991	-1.197086204	23.690467834	19.134874344	42.326433333	-71.119397022	2	69247.786603	45.6
73801	2022-12-08	19:14:10.924	341.593182	8198.236368	1670526850.925	0	899	3.0787919565	3.1054603768	483.80312181	488.87704301	0.94869530829	733.55517053	24.306360245	-1.1932703888	23.690467834	19.134056647	42.326433333	-71.119396667	2	69248.635108	45.6
73802	2022-12-08	19:14:11.802	341.59319215	8198.236612	1670526851.802	0	899	3.0801877326	3.1054322958	483.80312181	488.60349656	0.89805151542	733.54454313	24.306360245	-1.1942512831	23.690467834	19.136209235	42.326433333	-71.119397554	2	69249.532563	45.6
73803	2022-12-08	19:14:12.687	341.59320241	8198.236858	1670526852.688	0	899	3.0801877326	3.1054322958	483.45052399	488.2474002	0.89805151542	733.53427468	24.306360245	-1.2081348564	23.690467834	19.136113413	42.326433333	-71.119398333	2	69250.42201	45.6
73804	2022-12-08	19:14:13.618	341.59321317	8198.237116	1670526853.618	0	899	3.0848965508	3.1095342346	483.45052399	488.12473297	0.87530617101	733.53110691	24.306360245	-1.1907372419	23.690467834	19.136647774	42.326433333	-71.119398333	2	69251.326653	45.6
73805	2022-12-08	19:14:14.529	341.59322372	8198.237369	1670526854.529	0	899	3.0848965508	3.1095342346	483.73669954	488.4136754	0.87530617101	733.53116229	24.306360245	-1.2076174021	23.690467834	19.135679245	42.326433333	-71.119398333	2	69252.2357	45.6
73806	2022-12-08	19:14:15.492	341.59323486	8198.237637	1670526855.492	0	899	3.0809403225	3.1046747591	483.73669954	488.24773069	0.84453620151	733.53169463	24.306360245	-1.1976574375	23.690467834	19.137031896	42.326433333	-71.119398333	2	69253.197479	45.6
73807	2022-12-08	19:14:16.484	341.59324635	8198.237912	1670526856.485	0	899	3.0809403225	3.1046747591	483.36312168	487.87066907	0.84453620151	733.52398237	24.306360245	-1.1462731472	23.690467834	19.128538094	42.326433333	-71.119398333	2	69254.229459	45.6
73808	2022-12-08	19:14:17.377	341.59325668	8198.23816	1670526857.377	0	899	3.0794356279	3.105003505	483.36312168	488.22184941	0.90967870831	733.52587891	24.306360245	-1.1343729496	23.690467834	19.115154266	42.326433333	-71.119398128	2	69255.123123	45.6
73809	2022-12-08	19:14:18.239	341.59326666	8198.2384	1670526858.239	0	899	3.0794356279	3.105003505	483.92858698	488.79299873	0.90967870831	733.52083845	24.306360245	-1.1512531555	23.690467834	19.123453431	42.326433333	-71.11939669	2	69255.985986	45.6
73810	2022-12-08	19:14:19.095	341.59327657	8198.238638	1670526859.096	0	899	3.0820145421	3.1077932136	483.92858698	488.82906239	0.91635525321	733.5201897	24.306360245	-1.1737493269	23.690467834	19.13726549	42.326434699	-71.119396667	2	69256.819242	45.6
73811	2022-12-08	19:14:19.963	341.59328662	8198.238879	1670526859.964	0	899	3.0820155524	3.1077942359	483.92705442	488.82751499	0.91635537862	733.51851871	24.306396017	-1.1832565267	23.690467834	19.135229111	42.326435	-71.119396667	2	69257.672584	45.6
73812	2022-12-08	19:14:20.872	341.59329714	8198.239131	1670526860.873	0	899	3.0818145373	3.1064487915	483.92727982	488.61013218	0.8760535924	733.5174217	24.306451797	-1.1564810458	23.690467834	19.106762185	42.326434052	-71.119396667	2	69258.569034	45.6
73813	2022-12-08	19:14:21.773	341.59330756	8198.239381	1670526861.773	0	899	3.0818145373	3.1064487915	484.41388022	489.1014413	0.8760535924	733.51357527	24.306451797	-1.3044358429	23.690467834	19.105478501	42.326434158	-71.119396667	2	69259.494658	45.6
73814	2022-12-08	19:14:22.687	341.59331814	8198.239635	1670526862.687	0	899	3.0887642541	3.1141490176	484.41388022	489.23361116	0.9005113399	733.52632717	24.306451797	-1.4003380687	23.690467834	19.118713935	42.326435	-71.119396667	2	69260.415646	45.6
73815	2022-12-08	19:14:23.611	341.59332884	8198.239892	1670526863.612	0	899	3.0887642541	3.1141490176	484.80695884	489.63060076	0.9005113399	733.52007087	24.306451797	-1.3511204143	23.690467834	19.120302428	42.326435	-71.119396667	2	69261.331162	45.6
73816	2022-12-08	19:14:24.555	341.59333977	8198.240154	1670526864.556	0	899	3.0848872325	3.1100476328	484.80695884	489.59391325	0.8937292251	733.5131266	24.306451797	-1.4794355631	23.690467834	19.106870651	42.326435539	-71.119396667	2	69262.323471	45.6
73817	2022-12-08	19:14:25.490	341.59335059	8198.240414	1670526865.491	0	899	3.0848822279	3.1100425702	484.5329841	489.31723003	0.89372861975	733.53008548	24.306274755	-1.2040279393	23.690467834	19.136466235	42.326436667	-71.119396667	2	69263.249499	45.6
73818	2022-12-08	19:14:26.355	341.59336059	8198.240654	1670526866.355	0	899	3.0893520343	3.1143292359	484.53295957	489.27543892	0.88600201745	733.52863842	24.306268692	-1.1500135715	23.690467834	19.130216548	42.326436856	-71.119396667	2	69264.113412	45.6
73819	2022-12-08	19:14:27.288	341.59337139	8198.240913	1670526867.288	0	899	3.0893520343	3.1143292359	484.1284884	488.86700889	0.88600201745	733.53479004	24.306268692	-1.1327453852	23.690467834	19.118755341	42.326438333	-71.119396667	2	69265.034588	45.6
73820	2022-12-08	19:14:28.180	341.59338171	8198.241161	1670526868.18	0	899	3.0934563525	3.1179819996	484.1284884	488.77501737	0.86896508648	733.53422981	24.306268692	-1.1327453852	23.690467834	19.128120713	42.326438333	-71.119396667	2	69265.942014	45.6
73821	2022-12-08	19:14:29.036	341.59339162	8198.241399	1670526869.036	0	899	3.0934563525	3.1179819996	484.36791249	489.01673939	0.86896508648	733.53490403	24.306268692	-1.1341681567	23.690467834	19.140897751	42.326438333	-71.119396667	2	69266.800601	45.6
73822	2022-12-08	19:14:29.973	341.59340248	8198.241659	1670526869.974	0	899	3.0920523886	3.1166706209	484.36784301	489.03637023	0.87261246786	733.54400392	24.306251513	-1.1526975292	23.690467834	19.139211326	42.326438333	-71.119396667	2	69267.73974	45.6
73823	2022-12-08	19:14:30.855	341.59341267	8198.241904	1670526870.855	0	899	3.0920520106	3.1166702387	484.55219204	489.22249585	0.87261242333	733.55233623	24.306238174	-1.1644252602	23.690467834	19.137894814	42.326438333	-71.119397704	2	69268.622244	45.6
73824	2022-12-08	19:14:31.747	341.59342301	8198.242152	1670526871.748	0	899	3.0952010278	3.1206319272	484.55219204	489.37201493	0.90027383367	733.55636698	24.306238174	-1.1405171077	23.690467834	19.141320399	42.326438333	-71.119398333	2	69269.500971	45.6
73825	2022-12-08	19:14:32.638	341.59343331	8198.242399	1670526872.638	0	899	3.0952010278	3.1206319272	484.66680218	489.48776509	0.90027383367	733.54107666	24.306238174	-1.1343729496	23.690467834	19.141082764	42.326437695	-71.119398971	2	69270.382892	45.6
73826	2022-12-08	19:14:33.513	341.59344345	8198.242643	1670526873.514	0	899	3.0956683776	3.1206105592	484.66680218	489.39424736	0.8829788862	733.54115063	24.306238174	-1.1356017747	23.690467834	19.141058903	42.326436667	-71.119400424	2	69271.254477	45.6
73827	2022-12-08	19:14:34.411	341.59345383	8198.242892	1670526874.411	0	899	3.095667896	3.1206100721	484.17728246	488.89995254	0.88297882885	733.54514985	24.306221198	-1.283707554	23.690467834	19.138982748	42.326436667	-71.119401844	2	69272.106106	45.6
73828	2022-12-08	19:14:35.336	341.59346455	8198.243149	1670526875.337	0	899	3.0974746682	3.1234730367	484.17710433	489.09723135	0.9195255229	733.54371491	24.306177139	-1.178944849	23.690467834	19.142754384	42.326436667	-71.119403388	2	69273.033066	45.6
73829	2022-12-08	19:14:36.275	341.59347541	8198.24341	1670526876.275	0	899	3.0974746682	3.1234730367	484.34563672	489.26747633	0.9195255229	733.54666077	24.306177139	-1.1294900179	23.690467834	19.142162323	42.326436667	-71.119404955	2	69273.972946	45.6
73830	2022-12-08	19:14:37.130	341.5934853	8198.243647	1670526877.13	0	899	3.0953183762	3.120881229	484.34563672	489.1882622	0.90487279814	733.53401194	24.306177139	-1.1383828256	23.690467834	19.141189234	42.326436667	-71.119406474	2	69274.884615	45.6
73831	2022-12-08	19:14:37.986	341.59349521	8198.243885	1670526877.986	0	899	3.0953183762	3.120881229	484.69607067	489.54219989	0.90487279814	733.53900146	24.306177139	-1.2190109491	23.690467834	19.133520126	42.326436667	-71.119407896	2	69275.737673	45.6
73832	2022-12-08	19:14:38.862	341.59350536	8198.244129	1670526878.863	0	899	3.0948840606	3.1189908037	484.69607067	489.26634815	0.85384669285	733.53968457	24.306177139	-1.2185905643	23.690467834	19.133334078	42.326436667	-71.119410342	2	69276.602564	45.6
73833	2022-12-08	19:14:39.766	341.59351581	8198.244379	1670526879.766	0	899	3.0948857629	3.1189925248	484.88968554	489.4617897	0.85384688893	733.54752294	24.306237164	-1.2052352002	23.690467834	19.132303238	42.326436667	-71.119412464	2	69277.478469	45.6
73834	2022-12-08	19:14:40.693	341.59352654	8198.244637	1670526880.693	0	899	3.0994106189	3.1240778348	484.89055454	489.56229849	0.8722756403	733.53384622	24.306451797	-1.1659667002	23.690467834	19.137174859	42.326436019	-71.119414629	2	69278.388606	45.6
73835	2022-12-08	19:14:41.592	341.59353696	8198.244887	1670526881.593	0	899	3.0994106189	3.1240778348	484.5419561	489.21034143	0.8722756403	733.52758789	24.306451797	-1.1392560005	23.690467834	19.142522812	42.326435	-71.119417158	2	69279.294872	45.6
73836	2022-12-08	19:14:42.552	341.59354806	8198.245153	1670526882.552	0	899	3.1012467036	3.1259607561	484.5419561	489.21644648	0.8734054534	733.52382958	24.306451797	-1.1496686462	23.690467834	19.142412994	42.326434579	-71.119419174	2	69280.252327	45.6
73837	2022-12-08	19:14:43.471	341.5935587	8198.245409	1670526883.472	0	899	3.1012467036	3.1259607561	484.31095825	488.98322013	0.8734054534	733.52597389	24.306451797	-1.1734366417	23.690467834	19.142162323	42.326433333	-71.119421985	2	69281.191262	45.6
73838	2022-12-08	19:14:44.361	341.593569	8198.245656	1670526884.362	0	899	3.0986231624	3.1232535035	484.31080705	488.97116438	0.8712015643	733.52916834	24.306414408	-1.1842050489	23.690467834	19.141103277	42.326433235	-71.119423432	2	69282.058945	45.6
73839	2022-12-08	19:14:45.234	341.59357911	8198.245899	1670526885.235	0	899	3.0986198914	3.1232501957	483.58807139	488.24147201	0.87120118034	733.52729848	24.30629921	-1.2173833847	23.690467834	19.137840271	42.32643173	-71.119424936	2	69282.961737	45.6
73840	2022-12-08	19:14:46.111	341.59358925	8198.246142	1670526886.111	0	899	3.1058080002	3.1310850782	483.58807139	488.35280322	0.89184104389	733.53171767	24.30629921	-1.1864471396	23.690467834	19.13806045	42.326430221	-71.119427892	2	69283.867632	45.6
73841	2022-12-08	19:14:46.989	341.59359941	8198.246386	1670526886.989	0	899	3.1058080002	3.1310850782	484.35249686	489.12476047	0.89184104389	733.52886963	24.30629921	-1.1929684877	23.690467834	19.137121201	42.32643	-71.11942953	2	69284.717703	45.6
73842	2022-12-08	19:14:47.898	341.59360993	8198.246638	1670526887.898	0	899	3.104219886	3.1285246952	484.35249686	488.94324914	0.85823867783	733.52362626	24.30629921	-1.1828360731	23.690467834	19.137681633	42.326428943	-71.119431057	2	69285.634298	45.6
73843	2022-12-08	19:14:48.782	341.59362017	8198.246884	1670526888.783	0	899	3.104219886	3.1285246952	485.36487349	489.96522121	0.85823867783	733.52737447	24.30629921	-1.1700196661	23.690467834	19.140102222	42.326428333	-71.119432539	2	69286.523669	45.6
73844	2022-12-08	19:14:49.707	341.59363088	8198.247141	1670526889.708	0	899	3.1082786171	3.1339387644	485.36487349	490.21584542	0.90453233118	733.52737204	24.30629921	-1.1750643253	23.690467834	19.140722275	42.326428333	-71.119434071	2	69287.442886	45.6
73845	2022-12-08	19:14:50.611	341.59364134	8198.247392	1670526890.612	0	899	3.1082779551	3.1339380947	484.69917425	489.54349242	0.90453225074	733.52675684	24.306275968	-1.1730163295	23.690467834	19.13790819	42.326428333	-71.119435581	2	69288.348697	45.6
73846	2022-12-08	19:14:51.509	341.59365174	8198.247642	1670526891.51	0	899	3.1106655653	3.1355555802	484.6991448	489.39421688	0.87693238479	733.50965609	24.306268692	-1.3332809612	23.690467834	19.114512968	42.326428333	-71.11943708	2	69289.248248	45.6
73847	2022-12-08	19:14:52.390	341.59366192	8198.247886	1670526892.39	0	899	3.1106655653	3.1355555802	484.46745142	489.16027918	0.87693238479	733.52974676	24.306268692	-1.4860001589	23.690467834	19.094246593	42.326428333	-71.119438552	2	69290.131231	45.6
73848	2022-12-08	19:14:53.233	341.59367168	8198.24812	1670526893.233	0	899	3.1093947932	3.1340380798	484.46745142	489.11558539	0.86865998012	733.53375244	24.306268692	-1.1669260263	23.690467834	19.138921738	42.326428333	-71.119439981	2	69290.98881	45.6
73849	2022-12-08	19:14:54.092	341.59368163	8198.248359	1670526894.093	0	899	3.1093947932	3.1340380798	484.80317066	489.45452563	0.86865998012	733.52504382	24.306268692	-1.1940895445	23.888370287	19.137775813	42.326428333	-71.119441375	2	69291.825073	45.6
73850	2022-12-08	19:14:55.015	341.5936923	8198.248615	1670526895.015	0	899	3.1114897819	3.1365731843	484.80298903	489.53435974	0.88345915317	733.53271969	24.306223825	-1.1747840525	23.817455241	19.136774063	42.326428333	-71.119442867	2	69292.720388	45.6
73851	2022-12-08	19:14:55.957	341.59370321	8198.248877	1670526895.957	0	899	3.1114884508	3.136571838	484.4137892	489.14136071	0.88345899537	733.5426369	24.306177139	-1.1366797188	23.690467834	19.141458398	42.326428333	-71.119444426	2	69293.655311	45.6
73852	2022-12-08	19:14:56.874	341.59371382	8198.249132	1670526896.874	0	899	3.1103613499	3.1343979519	484.4137892	488.94539449	0.84717746035	733.53826783	24.306177139	-1.2378637554	23.690467834	19.1151875	42.326428333	-71.119445914	2	69294.548325	45.6
73853	2022-12-08	19:14:57.782	341.59372434	8198.249384	1670526897.783	0	899	3.1103613499	3.1343979519	483.85917291	488.38558986	0.84717746035	733.52069294	24.306177139	-1.2561991262	23.690467834	19.109268643	42.326428333	-71.119447471	2	69295.482873	45.6
73854	2022-12-08	19:14:58.724	341.59373524	8198.249646	1670526898.725	0	899	3.110892449	3.1368246774	483.85917291	488.74234849	0.91328231177	733.52407938	24.306177139	-1.1379301335	23.690467834	19.125492311	42.326429137	-71.119449137	2	69296.482197	45.6
73855	2022-12-08	19:14:59.674	341.59374624	8198.24991	1670526899.675	0	899	3.110892449	3.1368246774	484.87926292	489.77273339	0.91328231177	733.51622565	24.306177139	-1.1826960133	23.690467834	19.108812408	42.32643	-71.119450725	2	69297.434911	45.6
73856	2022-12-08	19:15:00.635	341.59375736	8198.250177	1670526900.636	0	899	3.1192746068	3.1435110047	484.87926292	489.43989706	0.85174294315	733.51700213	24.306177139	-1.2629576921	23.690467834	19.08886528	42.32643	-71.119452285	2	69298.371292	45.6
73857	2022-12-08	19:15:01.529	341.5937677	8198.250425	1670526901.529	0	899	3.1192746068	3.1435110047	485.15718385	489.72043204	0.85174294315	733.50862293	24.306177139	-1.1956094503	23.690467834	19.097179148	42.32643	-71.119453727	2	69299.236236	45.6
73858	2022-12-08	19:15:02.483	341.59377875	8198.25069	1670526902.484	0	899	3.1126420173	3.1379953777	485.15718385	489.94128157	0.8925626007	733.49838237	24.306177139	-1.2547008068	23.690467834	19.10782982	42.32643	-71.119455316	2	69300.189349	45.6
73859	2022-12-08	19:15:03.410	341.59378947	8198.250947	1670526903.41	0	899	3.1126420173	3.1379953777	484.87461965	489.65593102	0.8925626007	733.50445557	24.306177139	-1.5298929214	23.690467834	19.103990555	42.326430182	-71.119456849	2	69301.109359	45.6
73860	2022-12-08	19:15:04.315	341.59379995	8198.251199	1670526904.316	0	899	3.1127946656	3.1377442243	484.87472029	489.57952228	0.87841710392	733.50652429	24.306201998	-1.4708769629	23.690467834	19.112444581	42.326431667	-71.119458333	2	69302.055608	45.6
73861	2022-12-08	19:15:05.203	341.59381023	8198.251446	1670526905.204	0	899	3.112796568	3.1377461483	485.80523587	490.51906798	0.87841732806	733.51702881	24.306268692	-1.4924567938	23.690467834	19.119474411	42.326431667	-71.119458333	2	69302.892554	45.6
73862	2022-12-08	19:15:06.121	341.59382084	8198.2517	1670526906.121	0	899	3.1157912368	3.1418235213	485.80523587	490.7192496	0.91534739412	733.51395118	24.306268692	-1.4742184475	23.690467834	19.116111819	42.326431667	-71.119458333	2	69303.816887	45.6
73863	2022-12-08	19:15:07.015	341.59383119	8198.251949	1670526907.015	0	899	3.1157912368	3.1418235213	485.39037149	490.30018879	0.91534739412	733.51343339	24.306268692	-1.4679449749	23.690467834	19.11629548	42.326432938	-71.119458333	2	69304.762821	45.6
73864	2022-12-08	19:15:07.881	341.59384123	8198.252189	1670526907.882	0	899	3.1184505832	3.1429228158	485.39037149	490.0015304	0.86019186382	733.50617546	24.306268692	-1.2015487745	23.690467834	19.137416448	42.326433333	-71.119459393	2	69305.636095	45.6
73865	2022-12-08	19:15:08.720	341.59385093	8198.252422	1670526908.72	0	899	3.1184505832	3.1429228158	484.60396126	489.20764935	0.86019186382	733.50385694	24.306268692	-1.152018491	23.690467834	19.130057	42.326432585	-71.11946	2	69306.448804	45.6
73866	2022-12-08	19:15:09.576	341.59386084	8198.25266	1670526909.577	0	899	3.1207752357	3.1464357108	484.60396126	489.42796222	0.90095123578	733.49276875	24.306268692	-1.1425112486	23.690467834	19.126317978	42.326431667	-71.11946	2	69307.28586	45.6
73867	2022-12-08	19:15:10.451	341.59387097	8198.252903	1670526910.452	0	899	3.120774022	3.1464344829	485.36489174	490.1964666	0.90095108949	733.50941639	24.30622625	-1.1345885834	23.690467834	19.136834227	42.326431667	-71.11946	2	69308	45.6
73868	2022-12-08	19:15:11.391	341.59388185	8198.253164	1670526911.392	0	899	3.1283096469	3.1536342848	485.36481638	490.12154624	0.8871302144	733.51431295	24.306207657	-1.207692886	23.690467834	19.135793724	42.326431667	-71.11946	2	69309.157282	45.6
73869	2022-12-08	19:15:12.273	341.59389206	8198.253409	1670526912.274	0	899	3.1283096469	3.1536342848	484.80280028	489.5540222	0.8871302144	733.51777821	24.306207657	-1.200643335	23.690467834	19.135951402	42.326431667	-71.11946	2	69310.014028	45.6
73870	2022-12-08	19:15:13.184	341.59390259	8198.253662	1670526913.184	0	899	3.1284703894	3.1531936881	484.80280028	489.44077838	0.86618612373	733.51025633	24.306207657	-1.1857573031	23.690467834	19.138715832	42.326431667	-71.11946	2	69310.925852	45.6
73871	2022-12-08	19:15:14.105	341.59391325	8198.253918	1670526914.105	0	899	3.1284703894	3.1531936881	485.16017563	489.80157265	0.86618612373	733.5143372	24.306207657	-1.428590278	23.690467834	19.12435423	42.326431667	-71.119458564	2	69311.861648	45.6
73872	2022-12-08	19:15:15.023	341.59392389	8198.254173	1670526915.024	0	899	3.1325975261	3.157148129	485.16017563	489.76301656	0.85905833836	733.51213185	24.306207657	-1.3574478034	23.690467834	19.12906672	42.326431667	-71.119455799	2	69312.760194	45.6
73873	2022-12-08	19:15:15.944	341.59393454	8198.254429	1670526915.944	0	899	3.1325975261	3.157148129	484.41254276	489.00829071	0.85905833836	733.51454981	24.306207657	-1.2231286433	23.690467834	19.137392549	42.326431667	-71.11945384	2	69313.695967	45.6
73874	2022-12-08	19:15:16.815	341.59394463	8198.254671	1670526916.816	0	899	3.1328511402	3.1570746029	484.41254276	488.94658514	0.8476310082	733.52793349	24.306207657	-1.1521909229	23.690467834	19.141454204	42.326430731	-71.119451463	2	69314.561165	45.6
73875	2022-12-08	19:15:17.658	341.59395439	8198.254905	1670526917.659	0	899	3.1328511402	3.1570746029	484.71687359	489.25376447	0.8476310082	733.50944711	24.306207657	-1.1734366417	23.690467834	19.141801834	42.32643	-71.119449326	2	69315.404343	45.6
73876	2022-12-08	19:15:18.612	341.59396543	8198.25517	1670526918.613	0	899	3.1359116772	3.1612345343	484.71687359	489.45538439	0.8849351424	733.50446244	24.306207657	-1.1501536464	23.690467834	19.140920134	42.32643	-71.119447712	2	69316.372781	45.6
73877	2022-12-08	19:15:19.526	341.59397601	8198.255424	1670526919.527	0	899	3.1359072924	3.1612300993	484.30330181	489.0377668	0.8849346258	733.49658203	24.306055069	-1.1246070862	23.690467834	19.142522812	42.32643	-71.119446223	2	69317.266029	45.6
73878	2022-12-08	19:15:20.434	341.5939865	8198.255676	1670526920.434	0	899	3.130127832	3.155125834	484.30330181	488.98558251	0.87527408395	733.51294188	24.306055069	-1.1246070862	23.690467834	19.142522812	42.32643	-71.119445	2	69318.140281	45.6
73879	2022-12-08	19:15:21.377	341.59399742	8198.255938	1670526921.377	0	899	3.130127832	3.155125834	485.25278842	489.94424883	0.87527408395	733.51893747	24.306055069	-1.1680686774	23.690467834	19.138165114	42.32642986	-71.11944486	2	69319.083826	45.6
73880	2022-12-08	19:15:22.266	341.59400771	8198.256185	1670526922.266	0	899	3.1345397415	3.1605563279	485.25278842	490.12885726	0.90937337243	733.50359542	24.306055069	-1.1927745263	23.690467834	19.130480545	42.326428399	-71.119443399	2	69319.960552	45.6
73881	2022-12-08	19:15:23.173	341.59401821	8198.256437	1670526923.173	0	899	3.1345397415	3.1605563279	485.17862545	490.05394907	0.90937337243	733.50433269	24.306055069	-1.1878376804	23.810858493	19.136946924	42.326426887	-71.119443333	2	69320.867868	45.6
73882	2022-12-08	19:15:24.092	341.59402884	8198.256692	1670526924.092	0	899	3.136788573	3.1621658262	485.17862545	489.93052497	0.88657489167	733.50531006	24.306055069	-1.1701813936	23.939495087	19.136760712	42.326426667	-71.119442019	2	69321.788577	45.6
73883	2022-12-08	19:15:25.003	341.59403939	8198.256945	1670526925.003	0	899	3.1367922734	3.1621695692	485.2357692	489.98823075	0.88657532834	733.50542041	24.306183809	-1.1692004717	23.789419061	19.137194059	42.326425516	-71.119440516	2	69322.690335	45.6
73884	2022-12-08	19:15:25.933	341.59405015	8198.257204	1670526925.933	0	899	3.1328262818	3.159687911	485.23611311	490.27343028	0.93916871376	733.50680037	24.306268692	-1.1621508993	23.690467834	19.138424337	42.326423956	-71.11944	2	69323.626653	45.6
73885	2022-12-08	19:15:26.826	341.5940605	8198.257452	1670526926.827	0	899	3.1328262818	3.159687911	484.81372479	489.84665708	0.93916871376	733.51618119	24.306268692	-1.3045436925	23.690467834	19.135739421	42.326422411	-71.11944	2	69324.553571	45.6
73886	2022-12-08	19:15:27.714	341.59407078	8198.257699	1670526927.715	0	899	3.1384800925	3.1622514606	484.81372479	489.25869758	0.83044950272	733.50059055	24.306268692	-1.3721613623	23.690467834	19.132405174	42.326420881	-71.119440786	2	69325.471487	45.6
73887	2022-12-08	19:15:28.668	341.59408182	8198.257964	1670526928.669	0	899	3.1384800925	3.1622514606	484.52817079	488.97052549	0.83044950272	733.50445557	24.306268692	-1.1669260263	23.690467834	19.137479782	42.326415777	-71.119450817	2	69326.42233	45.55776699
73888	2022-12-08	19:15:29.532	341.59409181	8198.258203	1670526929.532	0	899	3.1363469498	3.1616526008	484.52820922	489.26099378	0.88421691879	733.51233597	24.306278191	-1.1357203619	23.690467834	19.140202074	42.326407357	-71.119468179	2	69327.2643	45.5
73889	2022-12-08	19:15:30.450	341.59410243	8198.258458	1670526930.45	0	899	3.1363475538	3.1616532118	485.56674728	490.30967648	0.88421698989	733.51375635	24.30629921	-1.1343729496	23.690467834	19.140361786	42.326399111	-71.119481667	2	69328.17787	45.5
73890	2022-12-08	19:15:31.323	341.59411255	8198.258701	1670526931.324	0	899	3.1336321239	3.1582202386	485.56674728	490.17896999	0.86007886019	733.50017987	24.30629921	-1.1389649577	23.690467834	19.142055006	42.326394473	-71.119481403	2	69329.079079	45.5
73891	2022-12-08	19:15:32.266	341.59412345	8198.258963	1670526932.266	0	899	3.1336321239	3.1582202386	485.55338031	490.16547605	0.86007886019	733.48677033	24.30629921	-1.1844637489	23.692117022	19.139742024	42.326388186	-71.119478333	2	69330.022044	45.5
73892	2022-12-08	19:15:33.177	341.59413399	8198.259216	1670526933.177	0	899	3.139732137	3.1655912415	485.55338031	490.39485119	0.90243119722	733.49653878	24.30629921	-1.160415411	23.939495087	19.142883301	42.326382101	-71.119478333	2	69330.93487	45.5
73893	2022-12-08	19:15:34.059	341.59414421	8198.259461	1670526934.06	0	899	3.139732137	3.1655912415	484.16884069	488.99650628	0.90243119722	733.48603588	24.30629921	-1.1884305264	23.753136944	19.142343761	42.326376202	-71.119478333	2	69331.819639	45.5
73894	2022-12-08	19:15:34.971	341.59415477	8198.259714	1670526934.972	0	899	3.1429250838	3.1679286656	484.16895671	488.83188933	0.87193134079	733.47913366	24.306327908	-1.1649427074	23.690467834	19.136913161	42.326367673	-71.119479555	2	69332.732733	45.5
73895	2022-12-08	19:15:35.857	341.59416501	8198.25996	1670526935.857	0	899	3.1429260151	3.1679296075	485.08668531	489.75845697	0.87193144866	733.4869409	24.306360245	-1.1591004275	23.898265409	19.136406741	42.32635984	-71.119483096	2	69333.619238	45.5
73896	2022-12-08	19:15:36.773	341.59417562	8198.260215	1670526936.774	0	899	3.1464614545	3.1702985617	485.08668531	489.53514893	0.8306323504	733.49768875	24.306360245	-1.1699334517	23.939495087	19.137479782	42.326352253	-71.119485	2	69334.529586	45.5
73897	2022-12-08	19:15:37.622	341.59418545	8198.260451	1670526937.623	0	899	3.1464614545	3.1702985617	485.06460517	489.5128663	0.8306323504	733.51416137	24.306360245	-1.1724665228	23.91475728	19.1372653	42.326347713	-71.119485	2	69335.372372	45.5
73898	2022-12-08	19:15:38.546	341.59419613	8198.260707	1670526938.546	0	899	3.1445857598	3.1698660024	485.06460517	489.78544193	0.88104033157	733.50286865	24.306360245	-1.1636707783	23.690467834	19.135320663	42.326344689	-71.119485	2	69336.296593	45.5
73899	2022-12-08	19:15:39.395	341.59420597	8198.260943	1670526939.396	0	899	3.1445857598	3.1698660024	485.49126742	490.21625663	0.88104033157	733.49226066	24.306360245	-1.1693837564	23.865281667	19.129252617	42.326339011	-71.119485	2	69337.148297	45.5
73900	2022-12-08	19:15:40.305	341.5942165	8198.261196	1670526940.306	0	899	3.1475581167	3.1721139782	485.49066525	490.07569687	0.85518848855	733.4960024	24.306211699	-1.1321956188	23.939495087	19.142453983	42.326333047	-71.119485096	2	69338.057361	45.5
73901	2022-12-08	19:15:41.194	341.59422679	8198.261443	1670526941.195	0	899	3.1475580001	3.1721138603	485.05359037	489.63449412	0.85518847532	733.49731445	24.306207657	-1.1311177015	23.939495087	19.142883301	42.326328797	-71.119486512	2	69338.907266	45.5
73902	2022-12-08	19:15:42.088	341.59423714	8198.261691	1670526942.089	0	899	3.1501138094	3.1756988109	485.05359037	489.82292754	0.89002374755	733.49427846	24.306207657	-1.1326914884	23.939495087	19.141489092	42.326327023	-71.119486667	2	69339.785996	45.5
73903	2022-12-08	19:15:43.000	341.5942477	8198.261945	1670526943.001	0	899	3.1501138094	3.1756988109	485.26144255	490.03282345	0.89002374755	733.49770007	24.306207657	-1.1638324955	23.769628815	19.13923088	42.326325487	-71.119486667	2	69340.707739	45.5
73904	2022-12-08	19:15:43.882	341.59425791	8198.26219	1670526943.883	0	899	3.1529095233	3.1786402598	485.26144255	490.05578593	0.89426512156	733.49098054	24.306207657	-1.1926020542	23.777874751	19.137315725	42.326324007	-71.119486667	2	69341.595596	45.5
73905	2022-12-08	19:15:44.788	341.59426838	8198.262441	1670526944.788	0	899	3.1529147084	3.178645505	485.00710105	489.79893488	0.89426573557	733.48782248	24.306387124	-1.149614732	23.756435318	19.140179956	42.326322497	-71.119486667	2	69342.502004	45.5
73906	2022-12-08	19:15:45.657	341.59427845	8198.262683	1670526945.658	0	899	3.1527002068	3.1787682378	485.00736296	489.86244176	0.90595122889	733.47340969	24.306451797	-1.1246070862	23.690467834	19.141801834	42.326321667	-71.11948731	2	69343.385729	45.5
73907	2022-12-08	19:15:46.586	341.5942892	8198.262941	1670526946.587	0	899	3.1527002068	3.1787682378	485.15506762	490.01162499	0.90595122889	733.49273884	24.306451797	-1.1350951882	23.702012144	19.141601474	42.326321125	-71.119488333	2	69344.325243	45.5
73908	2022-12-08	19:15:47.460	341.59429932	8198.263184	1670526947.461	0	899	3.1541961025	3.1785463856	485.15506762	489.68893202	0.84631281455	733.5039398	24.306451797	-1.158776978	23.939495087	19.136878967	42.326319691	-71.119488333	2	69345.185109	45.5
73909	2022-12-08	19:15:48.372	341.59430987	8198.263437	1670526948.373	0	899	3.1541961025	3.1785463856	485.02527501	489.55792648	0.84631281455	733.49728616	24.306451797	-1.1467150947	23.939495087	19.13638317	42.326318333	-71.119488333	2	69346.126144	45.5
73910	2022-12-08	19:15:49.239	341.5943199	8198.263678	1670526949.239	0	899	3.1573290246	3.1837786131	485.02527501	489.94448898	0.91776504747	733.47310532	24.306451797	-1.1360006332	23.939495087	19.141801834	42.326318333	-71.119488333	2	69347.006796	45.5
73911	2022-12-08	19:15:50.171	341.59433069	8198.263937	1670526950.172	0	899	3.157329773	3.1837793705	485.14745982	490.0679135	0.9177651383	733.48518948	24.306477667	-1.429883799	23.939495087	19.131117852	42.326318333	-71.119488333	2	69347.912621	45.5
73912	2022-12-08	19:15:51.095	341.59434139	8198.264193	1670526951.096	0	899	3.1633684872	3.1880351716	485.14747865	489.72694051	0.85475790977	733.49521339	24.306482315	-1.3115285619	23.939495087	19.135603494	42.326318333	-71.119488333	2	69348.786792	45.5
73913	2022-12-08	19:15:52.005	341.59435191	8198.264446	1670526952.005	0	899	3.1633684872	3.1880351716	484.64448343	489.21919736	0.85475790977	733.49485284	24.306482315	-1.1491188695	23.939495087	19.141608459	42.326318333	-71.119487097	2	69349.741585	45.5
73914	2022-12-08	19:15:52.901	341.59436229	8198.264695	1670526952.902	0	899	3.1644207339	3.1897298624	484.64448343	489.3369815	0.87655413298	733.48354274	24.306482315	-1.1616550337	23.939495087	19.141935525	42.326318333	-71.119485566	2	69350.660321	45.5
73915	2022-12-08	19:15:53.737	341.59437197	8198.264927	1670526953.738	0	899	3.1644207339	3.1897298624	484.8567727	489.55132623	0.87655413298	733.48142914	24.306482315	-1.1805078099	23.939495087	19.141644686	42.326318333	-71.119484157	2	69351.505595	45.5
73916	2022-12-08	19:15:54.640	341.59438241	8198.265178	1670526954.64	0	899	3.159237417	3.1845579362	484.85670397	489.56109186	0.87837285574	733.47822702	24.306465338	-1.1791065418	23.916406467	19.141082764	42.326318333	-71.119483333	2	69352.410256	45.5
73917	2022-12-08	19:15:55.553	341.59439299	8198.265432	1670526955.554	0	899	3.1592326077	3.1845530721	485.23541915	489.94347855	0.87837229747	733.48276626	24.30629921	-1.1998672051	23.690467834	19.141082764	42.326318845	-71.119482822	2	69353.306796	45.5
73918	2022-12-08	19:15:56.470	341.5944036	8198.265686	1670526956.471	0	899	3.1566496933	3.1827924803	485.23541915	490.10062922	0.90740050294	733.47488787	24.30629921	-1.1763578172	23.690467834	19.134463493	42.32632	-71.119481328	2	69354.203407	45.5
73919	2022-12-08	19:15:57.378	341.59441411	8198.265939	1670526957.379	0	899	3.1566496933	3.1827924803	485.28626947	490.1519894	0.90740050294	733.47811344	24.30629921	-1.1750643253	23.690467834	19.132078171	42.326320192	-71.11948	2	69355.114954	45.5
73920	2022-12-08	19:15:58.312	341.59442491	8198.266198	1670526958.312	0	899	3.1663572026	3.1917510465	485.28626947	489.99784747	0.87893121973	733.48110133	24.30629921	-1.1733396527	23.743241822	19.133146892	42.326321773	-71.119479893	2	69356.06409	45.5
73921	2022-12-08	19:15:59.190	341.59443508	8198.266442	1670526959.191	0	899	3.1663572026	3.1917510465	486.075074	490.7943104	0.87893121973	733.47523266	24.30629921	-1.1669260263	23.939495087	19.137121201	42.326323264	-71.119478403	2	69356.958291	45.5
73922	2022-12-08	19:16:00.111	341.59444574	8198.266698	1670526960.112	0	899	3.1654816561	3.1918848297	486.07549397	490.98399666	0.91382781786	733.47455925	24.306402686	-1.1732211089	23.939495087	19.130876895	42.326326226	-71.11947544	2	69357.86785	45.5
73923	2022-12-08	19:16:00.986	341.59445586	8198.266941	1670526960.986	0	899	3.1654821954	3.1918853755	485.54438469	490.44752447	0.91382788286	733.47662354	24.30642128	-1.1701813936	23.939495087	19.134599686	42.326335458	-71.119471232	2	69358.753564	45.5
73924	2022-12-08	19:16:01.877	341.59446617	8198.267188	1670526961.877	0	899	3.165573183	3.1923483935	485.54438469	490.51659044	0.92656964396	733.46983449	24.30642128	-1.168111794	23.939495087	19.136088175	42.32634445	-71.119467961	2	69359.611687	45.561168709
73925	2022-12-08	19:16:02.795	341.59447679	8198.267443	1670526962.795	0	899	3.165573183	3.1923483935	485.5847757	490.55739506	0.92656964396	733.47444123	24.30642128	-1.1761206925	23.939495087	19.10898153	42.326353246	-71.119465848	2	69360.491262	45.6
73926	2022-12-08	19:16:03.732	341.59448764	8198.267703	1670526963.732	0	899	3.1680568521	3.193643406	485.5847757	490.33253686	0.88507653782	733.46531425	24.30642128	-1.174460704	23.939495087	19.114452514	42.326363316	-71.119462865	2	69361.427094	45.6
73927	2022-12-08	19:16:04.615	341.59449787	8198.267949	1670526964.616	0	899	3.1680567348	3.1936432873	485.39181324	490.13768765	0.88507652413	733.47398124	24.306417238	-1.1822109412	23.923003216	19.139854532	42.326373303	-71.119459449	2	69362.33033	45.6
73928	2022-12-08	19:16:05.539	341.59450856	8198.268206	1670526965.54	0	899	3.1708376189	3.1960987733	485.39158225	490.07288198	0.87314918952	733.47312998	24.306360245	-1.3173493123	23.807560119	19.11594382	42.326382515	-71.119457076	2	69363.251479	45.6
73929	2022-12-08	19:16:06.401	341.59451853	8198.268445	1670526966.401	0	899	3.1708376189	3.1960987733	486.25536683	490.94499722	0.87314918952	733.48448494	24.306360245	-1.1750643253	23.939495087	19.137121201	42.32639	-71.119453333	2	69364	45.6
73930	2022-12-08	19:16:07.255	341.59452841	8198.268682	1670526967.255	0	899	3.1717295248	3.1955353303	486.25536683	490.6731493	0.82299029286	733.46759882	24.306360245	-1.2531917095	23.939495087	19.093187332	42.326398239	-71.119450038	2	69364.988625	45.6
73931	2022-12-08	19:16:08.118	341.5945384	8198.268922	1670526968.118	0	899	3.1717295248	3.1955353303	485.1647349	489.57260864	0.82299029286	733.48048734	24.306360245	-1.1638540385	23.939495087	19.128978388	42.326402292	-71.119447361	2	69365.791822	45.6
73932	2022-12-08	19:16:08.999	341.5945486	8198.269166	1670526968.999	0	899	3.1746804512	3.1995210788	485.1647349	489.7602468	0.85769532236	733.46527544	24.306360245	-1.1678422863	23.939495087	19.128383207	42.326408089	-71.119444289	2	69366.713355	45.671335505
73933	2022-12-08	19:16:09.844	341.59455838	8198.269401	1670526969.844	0	899	3.1746817212	3.1995223628	486.22528229	490.83084054	0.85769546561	733.4632722	24.306403899	-1.1441065436	23.939495087	19.137133125	42.326415646	-71.119439569	2	69367.564626	45.7
73934	2022-12-08	19:16:10.709	341.59456839	8198.269641	1670526970.709	0	899	3.173500045	3.1992929437	486.22535286	491.0095477	0.89063877608	733.47138987	24.30642128	-1.1359575158	23.939495087	19.126465589	42.326424312	-71.119433073	2	69368.431231	45.7
73935	2022-12-08	19:16:11.617	341.5945789	8198.269894	1670526971.617	0	899	3.173500045	3.1992929437	485.83525918	490.6156157	0.89063877608	733.48248978	24.30642128	-1.1392560005	23.939495087	19.096788406	42.326432812	-71.119424959	2	69369.337418	45.7
73936	2022-12-08	19:16:12.546	341.59458966	8198.270152	1670526972.547	0	899	3.1773522086	3.2031739936	485.83525918	490.6151665	0.89055589995	733.47938629	24.30642128	-1.1539156516	23.939495087	19.106223037	42.326439507	-71.119416768	2	69370.234747	45.7
73937	2022-12-08	19:16:13.460	341.59460024	8198.270406	1670526973.461	0	899	3.1773522086	3.2031739936	485.32431508	490.09919547	0.89055589995	733.46708224	24.30642128	-1.1448827129	23.939495087	19.13464838	42.326443923	-71.119411077	2	69371.177009	45.7
73938	2022-12-08	19:16:14.382	341.59461091	8198.270662	1670526974.383	0	899	3.1747392246	3.2014431876	485.32431508	490.26668304	0.92147885203	733.46807861	24.30642128	-1.1392560005	23.939495087	19.139282227	42.32644741	-71.119408148	2	69372.11144	45.7
73939	2022-12-08	19:16:15.273	341.59462122	8198.270909	1670526975.273	0	899	3.1747399713	3.2014439432	485.85476451	490.80253487	0.92147894252	733.4651849	24.306446947	-1.4133054784	23.939495087	19.10015835	42.326453261	-71.119406685	2	69372.989152	45.7
73940	2022-12-08	19:16:16.206	341.59463201	8198.271168	1670526976.206	0	899	3.1793837366	3.204837994	485.85478419	490.56371762	0.87742459701	733.48588269	24.306451797	-1.4712973833	23.939495087	19.120555878	42.32645646	-71.119405103	2	69373.937945	45.7
73941	2022-12-08	19:16:17.125	341.59464266	8198.271424	1670526977.126	0	899	3.1793837366	3.204837994	485.96172574	490.67169566	0.87742459701	733.47452045	24.306451797	-1.4896650796	23.705310518	19.091432129	42.326459536	-71.119405	2	69374.860721	45.7
73942	2022-12-08	19:16:18.032	341.59465316	8198.271676	1670526978.033	0	899	3.1772974762	3.20241203	485.96172574	490.61179067	0.86637061546	733.47602127	24.306451797	-1.348598136	23.840543861	19.092624285	42.326463787	-71.119406262	2	69375.757396	45.7
73943	2022-12-08	19:16:18.911	341.59466333	8198.27192	1670526978.912	0	899	3.1772974762	3.20241203	486.30378587	490.9571239	0.86637061546	733.47617648	24.306451797	-1.2548193932	23.939495087	19.126464313	42.326468121	-71.119407707	2	69376.62426	45.7
73944	2022-12-08	19:16:19.806	341.59467369	8198.272169	1670526979.807	0	899	3.1800464967	3.2058217816	486.30423886	491.07607643	0.88821796634	733.47506087	24.306563358	-1.5186070701	23.939495087	19.120094464	42.326470858	-71.119408333	2	69377.514515	45.7
73945	2022-12-08	19:16:20.730	341.59468438	8198.272425	1670526980.73	0	899	3.1800485815	3.2058238904	485.38836137	490.15121326	0.88821820946	733.45477295	24.306634903	-1.6877752542	23.939495087	19.115873337	42.326473152	-71.119407591	2	69378.445575	45.7
73946	2022-12-08	19:16:21.634	341.59469484	8198.272676	1670526981.634	0	899	3.1822084568	3.2067794424	485.38836137	489.92522857	0.84646487421	733.48117813	24.306634903	-1.2231501901	23.939495087	19.133857538	42.326475609	-71.119406667	2	69379.36558	45.7
73947	2022-12-08	19:16:22.499	341.59470485	8198.272916	1670526982.499	0	899	3.1822084568	3.2067794424	485.95565706	490.4978267	0.84646487421	733.48510742	24.306634903	-1.1701813936	23.939495087	19.135679245	42.326477427	-71.119406287	2	69380.228087	45.7
73948	2022-12-08	19:16:23.359	341.59471481	8198.273156	1670526983.36	0	899	3.1813428342	3.206033767	485.95565706	490.52127994	0.85079486743	733.47946268	24.306634903	-1.4241385089	23.939495087	19.103507579	42.32648014	-71.119405	2	69381.042042	45.7
73949	2022-12-08	19:16:24.237	341.59472498	8198.273399	1670526984.238	0	899	3.1813425455	3.2060334752	485.93639804	490.5018398	0.85079483519	733.48303748	24.306625	-1.3522307123	23.939495087	19.123708245	42.32648307	-71.119405	2	69381.920921	45.7
73950	2022-12-08	19:16:25.142	341.59473545	8198.273651	1670526985.143	0	899	3.1815755883	3.2066686275	485.93631439	490.57588896	0.86447937734	733.49413416	24.306604385	-1.3216394636	23.939495087	19.142475065	42.326484713	-71.119403621	2	69382.827655	45.7
73951	2022-12-08	19:16:25.997	341.59474535	8198.273888	1670526985.998	0	899	3.1815755883	3.2066686275	485.60918033	490.24563152	0.86447937734	733.49920654	24.306604385	-1.1392560005	23.939495087	19.141801834	42.326486141	-71.119402193	2	69383.684369	45.7
73952	2022-12-08	19:16:26.861	341.59475535	8198.274128	1670526986.862	0	899	3.1841161095	3.2090945511	485.60918033	490.22073413	0.85988085935	733.49586457	24.306604385	-1.1335430224	23.939495087	19.142054893	42.326488498	-71.119400751	2	69384.54955	45.7
73953	2022-12-08	19:16:27.740	341.59476551	8198.274372	1670526987.74	0	899	3.1841161095	3.2090945511	485.86060356	490.47454499	0.85988085935	733.4784938	24.306604385	-1.1427591992	23.939495087	19.14023028	42.326490762	-71.1194	2	69385.457265	45.7
73954	2022-12-08	19:16:28.625	341.59477575	8198.274618	1670526988.625	0	899	3.1853404468	3.2099856992	485.86060356	490.41114719	0.8481753123	733.47973633	24.306604385	-1.1701813936	23.939495087	19.135679245	42.326492259	-71.1194	2	69386.355325	45.7
73955	2022-12-08	19:16:29.505	341.59478594	8198.274863	1670526989.505	0	899	3.1853404468	3.2099856992	485.84096574	490.39132544	0.8481753123	733.48746071	24.306604385	-1.1615041147	23.939495087	19.140881191	42.326493688	-71.1194	2	69387.213043	45.7
73956	2022-12-08	19:16:30.401	341.59479632	8198.275112	1670526990.402	0	899	3.1897471401	3.2146269383	485.84096574	490.42834464	0.85501105136	733.50334036	24.306604385	-1.1327237696	23.939495087	19.142526437	42.32649556	-71.11940028	2	69388.167961	45.7
73957	2022-12-08	19:16:31.306	341.59480679	8198.275363	1670526991.307	0	899	3.1897471401	3.2146269383	485.86261586	490.45019919	0.85501105136	733.49212646	24.306604385	-1.1701813936	23.939495087	19.134239197	42.326498412	-71.119401667	2	69389.047337	45.7
73958	2022-12-08	19:16:32.253	341.59481775	8198.275626	1670526992.254	0	899	3.1940393361	3.218269283	485.86261586	490.32416995	0.83173607496	733.49808164	24.306604385	-1.1762284759	23.939495087	19.136342977	42.326499969	-71.119401667	2	69389.981262	45.7
73959	2022-12-08	19:16:33.165	341.59482831	8198.275879	1670526993.166	0	899	3.1940393361	3.218269283	486.0646219	490.52803096	0.83173607496	733.49381645	24.306604385	-1.1864578724	23.939495087	19.138561249	42.326501446	-71.119401667	2	69390.867833	45.7
73960	2022-12-08	19:16:34.092	341.59483903	8198.276137	1670526994.092	0	899	3.1940944095	3.2194434201	486.0646219	490.7344353	0.86983258211	733.50865325	24.306604385	-1.2228914997	23.939495087	19.142282221	42.32650448	-71.119403073	2	69391.844017	45.7
73961	2022-12-08	19:16:34.983	341.59484935	8198.276384	1670526994.984	0	899	3.1940944095	3.2194434201	486.10082643	490.77098766	0.86983258211	733.51263428	24.306604385	-1.2287769318	23.939495087	19.142883301	42.326506226	-71.119402107	2	69392.7357	45.7
73962	2022-12-08	19:16:35.927	341.59486027	8198.276646	1670526995.927	0	899	3.1964026376	3.2220702702	486.10142935	490.82697547	0.88004779903	733.51252838	24.306752931	-1.1810791224	23.939495087	19.14095823	42.326507811	-71.119401667	2	69393.686673	45.7
73963	2022-12-08	19:16:36.903	341.59487156	8198.276918	1670526996.903	0	899	3.196402756	3.22207039	485.64511251	490.3662227	0.88004781264	733.50586423	24.306756973	-1.2915116841	23.939495087	19.103403635	42.326509449	-71.119401667	2	69394.669339	45.7
73964	2022-12-08	19:16:37.823	341.59488222	8198.277173	1670526997.824	0	899	3.1941280954	3.220177103	485.64511251	490.43990706	0.89364880594	733.52099003	24.306756973	-1.4097698959	23.939495087	19.097028467	42.326510971	-71.119401667	2	69395.58284	45.7
73965	2022-12-08	19:16:38.710	341.59489249	8198.27742	1670526998.711	0	899	3.1941280954	3.220177103	486.01865929	490.81714188	0.89364880594	733.52978677	24.306756973	-1.4123353169	23.939495087	19.107857938	42.326511667	-71.119401667	2	69396.457594	45.7
73966	2022-12-08	19:16:39.591	341.59490267	8198.277664	1670526999.591	0	899	3.1897687648	3.2154838682	486.01865929	490.7620146	0.88348136821	733.51411731	24.306756973	-1.1360006332	23.939495087	19.142162323	42.326512226	-71.119401107	2	69397.335707	45.7
73967	2022-12-08	19:16:40.459	341.59491272	8198.277905	1670527000.459	0	899	3.1897705134	3.2154856368	486.08259738	490.8265778	0.88348157042	733.51568118	24.306816796	-1.132066283	23.939495087	19.142217232	42.326513692	-71.1194	2	69398.215215	45.7
73968	2022-12-08	19:16:41.355	341.59492309	8198.278154	1670527001.355	0	899	3.1935308192	3.2203418803	486.0826023	491.02328412	0.91974508841	733.50983677	24.306818008	-1.1278623343	23.939495087	19.142522812	42.326515	-71.119399816	2	69399.110454	45.7
73969	2022-12-08	19:16:42.301	341.59493404	8198.278417	1670527002.301	0	899	3.1935308192	3.2203418803	485.65207904	490.58838489	0.91974508841	733.50890345	24.306818008	-1.1677452721	23.939495087	19.138639955	42.326515	-71.11939826	2	69400.044088	45.7
73970	2022-12-08	19:16:43.226	341.59494475	8198.278674	1670527003.226	0	899	3.204175278	3.2305371177	485.65207904	490.48938288	0.90148070165	733.50819205	24.306818008	-1.1718197769	23.939495087	19.138561249	42.326515	-71.119396715	2	69400.970942	45.7
73971	2022-12-08	19:16:44.095	341.59495481	8198.278916	1670527004.096	0	899	3.204175278	3.2305371177	485.18046004	490.01306635	0.90148070165	733.5125211	24.306818008	-1.1574295933	23.939495087	19.139872898	42.326515	-71.119393984	2	69401.804785	45.7
73972	2022-12-08	19:16:44.957	341.59496479	8198.279155	1670527004.958	0	899	3.2008615158	3.2268974957	485.1803012	489.958018	0.89134167256	733.52410565	24.3067788	-1.1347179318	23.939495087	19.13984905	42.326515	-71.119392236	2	69402.658659	45.7
73973	2022-12-08	19:16:45.890	341.59497558	8198.279414	1670527005.89	0	899	3.2008608756	3.226896848	486.03059302	490.81668249	0.89134159813	733.51574707	24.306756973	-1.1376283169	23.939495087	19.138561249	42.326515	-71.11939068	2	69403.592184	45.7
73974	2022-12-08	19:16:46.822	341.59498638	8198.279673	1670527006.823	0	899	3.1990637563	3.2259518385	486.03059302	490.97637904	0.92078323268	733.51724102	24.306756973	-1.1376283169	23.939495087	19.14031462	42.326515	-71.119389079	2	69404.552521	45.7
73975	2022-12-08	19:16:47.742	341.59499701	8198.279928	1670527007.742	0	899	3.1990637563	3.2259518385	486.34114912	491.29009532	0.92078323268	733.51303242	24.306756973	-1.1479763022	23.939495087	19.139098111	42.326515	-71.11938751	2	69405.493988	45.7
73976	2022-12-08	19:16:48.648	341.59500751	8198.28018	1670527008.649	0	899	3.2029296191	3.2278788742	486.34114912	490.92710787	0.85387797017	733.51100977	24.306756973	-1.1620430946	23.939495087	19.136400223	42.326515	-71.119386016	2	69406.390291	45.7
73977	2022-12-08	19:16:49.530	341.59501772	8198.280425	1670527009.531	0	899	3.2029320392	3.2278813211	485.93028806	490.51237405	0.85387823954	733.49511921	24.306839431	-1.1886352932	23.939495087	19.134587585	42.326515	-71.119385	2	69407.239623	45.7
73978	2022-12-08	19:16:50.464	341.59502853	8198.280685	1670527010.465	0	899	3.2056106929	3.2316279324	485.93069642	490.70525635	0.88939629685	733.48775699	24.306940079	-1.1861237706	23.939495087	19.136936908	42.326515	-71.119384783	2	69408.130214	45.7
73979	2022-12-08	19:16:51.381	341.59503913	8198.280939	1670527011.381	0	899	3.2056106929	3.2316279324	485.7725595	490.54556564	0.88939629685	733.50653076	24.306940079	-1.1750643253	23.939495087	19.137479782	42.326515105	-71.119383333	2	69409.063082	45.7
73980	2022-12-08	19:16:52.308	341.59504986	8198.281197	1670527012.308	0	899	3.2072920568	3.2346042981	485.7725595	490.7809322	0.93280665654	733.50110631	24.306940079	-1.1674649865	23.939495087	19.136808332	42.326516667	-71.119383333	2	69410.022059	45.7
73981	2022-12-08	19:16:53.217	341.59506038	8198.281449	1670527013.217	0	899	3.2072920568	3.2346042981	486.34814786	491.36245495	0.93280665654	733.47997117	24.306940079	-1.1764979244	23.939495087	19.136760712	42.326516667	-71.119383333	2	69410.976891	45.7
73982	2022-12-08	19:16:54.138	341.59507104	8198.281705	1670527014.138	0	899	3.2061152605	3.2324251201	486.34814786	491.17988621	0.8991776671	733.49559051	24.306940079	-1.4989674091	23.939495087	19.138921738	42.326516667	-71.119383333	2	69411.860287	45.7
73983	2022-12-08	19:16:55.066	341.59508179	8198.281963	1670527015.067	0	899	3.2061154861	3.2324253484	485.48732217	490.31050858	0.89917769352	733.49025984	24.306947759	-1.4526816843	23.939495087	19.139238774	42.326515296	-71.119383333	2	69412.822479	45.7
73984	2022-12-08	19:16:55.982	341.59509238	8198.282217	1670527015.982	0	899	3.213736254	3.239020766	485.48753845	490.11143873	0.8623752783	733.48747809	24.307001114	-1.1328638942	23.939495087	19.14163472	42.326515	-71.119383333	2	69413.7357	45.7
73985	2022-12-08	19:16:56.878	341.59510275	8198.282466	1670527016.878	0	899	3.213736254	3.239020766	486.1933991	490.82402216	0.8623752783	733.4773503	24.307001114	-1.1590356779	23.939495087	19.139415716	42.326515	-71.119383333	2	69414.619329	45.7
73986	2022-12-08	19:16:57.720	341.59511251	8198.2827	1670527017.721	0	899	3.2098807468	3.2360372555	486.1933991	490.98975575	0.8929388451	733.48284912	24.307001114	-1.160415411	23.939495087	19.139282227	42.326515	-71.119384097	2	69415.457916	45.7
73987	2022-12-08	19:16:58.599	341.59512269	8198.282944	1670527018.6	0	899	3.2098807468	3.2360372555	486.50853727	491.3080028	0.8929388451	733.48771253	24.307001114	-1.1681764378	23.939495087	19.137563339	42.326514417	-71.119385	2	69416.349535	45.7
73988	2022-12-08	19:16:59.487	341.59513296	8198.283191	1670527019.488	0	899	3.2066716222	3.2337846641	486.50839689	491.48867321	0.92623802035	733.48610702	24.306966554	-1.1556510388	23.939495087	19.139111285	42.326512908	-71.119385	2	69417.255424	45.7
73989	2022-12-08	19:17:00.371	341.59514319	8198.283437	1670527020.372	0	899	3.2066699474	3.2337829693	485.8401461	490.81358059	0.92623781838	733.47721287	24.306909561	-1.1343729496	23.939495087	19.141801834	42.326511667	-71.119385215	2	69418.129129	45.7
73990	2022-12-08	19:17:01.290	341.59515383	8198.283692	1670527021.291	0	899	3.2084324564	3.2346191782	485.8401461	490.64073321	0.89436219288	733.48932006	24.306909561	-1.1311608174	23.939495087	19.13860417	42.326511586	-71.119386667	2	69419.048323	45.7
73991	2022-12-08	19:17:02.217	341.59516455	8198.283949	1670527022.217	0	899	3.2084324564	3.2346191782	486.19262002	490.99668992	0.89436219288	733.47444446	24.306909561	-1.1654924344	23.939495087	19.13867574	42.326510064	-71.119386667	2	69419.961538	45.7
73992	2022-12-08	19:17:03.111	341.59517491	8198.284198	1670527023.112	0	899	3.2144491395	3.2412375606	486.19262002	491.09805182	0.91304400518	733.48313126	24.306909561	-1.2417981625	23.939495087	19.140722275	42.326508549	-71.119388118	2	69420.870804	45.7
73993	2022-12-08	19:17:04.035	341.59518559	8198.284454	1670527024.035	0	899	3.2144491395	3.2412375606	486.07630977	490.98056807	0.91304400518	733.47581836	24.306909561	-1.2280762898	23.939495087	19.140903473	42.326505717	-71.119389642	2	69421.78501	45.7
73994	2022-12-08	19:17:04.976	341.59519649	8198.284716	1670527024.977	0	899	3.2237358015	3.2495249305	486.07686098	490.78425114	0.87674289481	733.48366158	24.307045374	-1.1345562516	23.939495087	19.141561773	42.326498072	-71.119395774	2	69422.692823	45.630717703
73995	2022-12-08	19:17:05.882	341.59520698	8198.284967	1670527025.883	0	899	3.2237390016	3.2495281669	485.99059098	490.69714763	0.87674325817	733.49854607	24.307153702	-1.1427591629	23.939495087	19.139036507	42.326490041	-71.119403293	2	69423.595117	45.6
73996	2022-12-08	19:17:06.734	341.59521684	8198.285204	1670527026.735	0	899	3.2185243173	3.2441242423	485.99059098	490.67013587	0.87175946288	733.49512568	24.307153702	-1.3537936392	23.939495087	19.112830724	42.326484428	-71.119408905	2	69424.447732	45.555226824
73997	2022-12-08	19:17:07.585	341.59522669	8198.285441	1670527027.586	0	899	3.2185243173	3.2441242423	485.72984171	490.40687588	0.87175946288	733.49676595	24.307153702	-1.4862156956	23.939495087	19.10406599	42.326479076	-71.119415294	2	69425.310897	45.5
73998	2022-12-08	19:17:08.454	341.59523675	8198.285682	1670527028.455	0	899	3.2205240535	3.2461225941	485.72984171	490.40371372	0.87117568047	733.49576917	24.307153702	-1.3374201604	23.939495087	19.132990136	42.326471519	-71.119425147	2	69426.217687	45.478231293
73999	2022-12-08	19:17:09.342	341.59524703	8198.285929	1670527029.343	0	899	3.2205240535	3.2461225941	486.06604429	490.74315136	0.87117568047	733.50146484	24.307153702	-1.1913409233	23.939495087	19.13243866	42.326464578	-71.11943223	2	69427.084435	45.4
74000	2022-12-08	19:17:10.224	341.59525723	8198.286174	1670527030.225	0	899	3.2200054655	3.2462113107	486.06617717	490.85520724	0.89181924379	733.48404678	24.307186442	-1.1826097681	23.939495087	19.133018784	42.326460092	-71.119438211	2	69427.981689	45.4
74001	2022-12-08	19:17:11.105	341.59526742	8198.286418	1670527031.105	0	899	3.2200063004	3.2462121552	486.44697716	491.23975964	0.89181934033	733.48256011	24.307214737	-1.1676266746	23.939495087	19.13417729	42.32645323	-71.119445104	2	69428.812441	45.318755891
74002	2022-12-08	19:17:12.072	341.59527861	8198.286687	1670527032.072	0	899	3.2230347426	3.2484599174	486.44697716	491.09236948	0.86465307365	733.47859889	24.307214737	-1.2150442166	23.939495087	19.135792183	42.326446536	-71.119454362	2	69429.769539	45.3
74003	2022-12-08	19:17:12.989	341.59528922	8198.286941	1670527032.989	0	899	3.2230347426	3.2484599174	485.93249678	490.572976	0.86465307365	733.48057465	24.307214737	-1.2181055191	23.939495087	19.138429958	42.326439269	-71.119462397	2	69430.687688	45.231231231
74004	2022-12-08	19:17:13.900	341.59529977	8198.287194	1670527033.9	0	899	3.2279573723	3.2539731466	485.93249678	490.67369755	0.88323901783	733.47902452	24.307214737	-1.1622048103	23.939495087	19.141801834	42.326434567	-71.119471299	2	69431.629863	45.2
74005	2022-12-08	19:17:14.858	341.59531086	8198.287461	1670527034.858	0	899	3.2279576892	3.2539734671	486.22975042	490.97385166	0.88323905402	733.47599459	24.307225448	-1.1628515215	23.939495087	19.141928363	42.326430559	-71.119479625	2	69432.554945	45.144505495
74006	2022-12-08	19:17:15.763	341.59532133	8198.287712	1670527035.763	0	899	3.2256211684	3.2507142523	486.22983083	490.80872169	0.85276761494	733.47834222	24.307245255	-1.1575266147	23.939495087	19.142401057	42.32642679	-71.119487192	2	69433.462983	45.1
74007	2022-12-08	19:17:16.615	341.5953312	8198.287949	1670527036.616	0	899	3.2256211684	3.2507142523	486.21679566	490.79556377	0.85276761494	733.48097603	24.307245255	-1.1294900179	23.939495087	19.142522812	42.326423794	-71.119493476	2	69434.361933	45.063806706
74008	2022-12-08	19:17:17.500	341.59534144	8198.288194	1670527037.5	0	899	3.225973692	3.2516546649	486.21679566	490.90250214	0.87249412727	733.48430952	24.307245255	-1.1294900179	23.939495087	19.139282227	42.326420875	-71.119496667	2	69435.237475	45
74009	2022-12-08	19:17:18.362	341.59535142	8198.288434	1670527038.363	0	899	3.225973692	3.2516546649	486.47520173	491.16339849	0.87249412727	733.48398292	24.307245255	-1.1381241644	23.939495087	19.140897839	42.326417823	-71.119497007	2	69436.102102	45
74010	2022-12-08	19:17:19.266	341.59536189	8198.288685	1670527039.267	0	899	3.2368022475	3.261217162	486.47520173	490.91697427	0.82704843392	733.47709524	24.307245255	-1.1641343098	23.939495087	19.136792985	42.32641331	-71.119500024	2	69437.007121	45
74011	2022-12-08	19:17:20.198	341.59537267	8198.288944	1670527040.199	0	899	3.2368022475	3.261217162	485.61839721	490.05234667	0.82704843392	733.48166884	24.307245255	-1.1360006332	23.939495087	19.120195389	42.326410149	-71.119503184	2	69437.955239	45
74012	2022-12-08	19:17:21.086	341.59538295	8198.289191	1670527041.087	0	899	3.2312378181	3.2578424316	485.61839721	490.45903284	0.90215743865	733.48429214	24.307245255	-1.3114315145	23.939495087	19.135219738	42.32641	-71.119504743	2	69438.845691	44.915430862
74013	2022-12-08	19:17:21.994	341.59539346	8198.289443	1670527041.995	0	899	3.2312378181	3.2578424316	485.8892141	490.73254923	0.90215743865	733.48754883	24.307245255	-1.3882869482	23.939495087	19.141801834	42.32641	-71.11950622	2	69439.732039	44.9
74014	2022-12-08	19:17:22.878	341.59540368	8198.289688	1670527042.878	0	899	3.2291014296	3.2569026715	485.8892141	490.95414028	0.94300690237	733.49729748	24.307245255	-1.3075294826	23.939495087	19.134635521	42.32641	-71.119506667	2	69440.618126	44.9
74015	2022-12-08	19:17:23.822	341.59541462	8198.289951	1670527043.823	0	899	3.2291014296	3.2569026715	485.99727518	491.0633278	0.94300690237	733.50189209	24.307245255	-1.5722118616	23.939495087	19.117673874	42.326408067	-71.1195086	2	69441.579858	44.9
74016	2022-12-08	19:17:24.765	341.59542552	8198.290213	1670527044.765	0	899	3.2319948697	3.2572730602	485.99727518	490.59868561	0.85732851735	733.50062046	24.307245255	-1.5722118616	23.939495087	19.117673874	42.326406667	-71.119511794	2	69442.538149	44.9
74017	2022-12-08	19:17:25.710	341.59543646	8198.290475	1670527045.71	0	899	3.2319970724	3.2572752874	486.32581955	490.93034195	0.8573287613	733.49305371	24.307319628	-1.3034657508	23.939495087	19.131936244	42.326405895	-71.119514105	2	69443.462771	44.9
74018	2022-12-08	19:17:26.651	341.59544735	8198.290736	1670527046.651	0	899	3.2352994593	3.2610842106	486.32601323	491.01815646	0.87348688296	733.49050277	24.307367325	-1.2542588766	23.939495087	19.141215748	42.326404408	-71.119515592	2	69444.355024	44.9
74019	2022-12-08	19:17:27.571	341.595458	8198.290992	1670527047.571	0	899	3.2352994593	3.2610842106	486.65367421	491.34897876	0.87348688296	733.4924474	24.307367325	-1.4631590843	23.939495087	19.141441345	42.326402909	-71.119517091	2	69445.254395	44.9
74020	2022-12-08	19:17:28.496	341.5954687	8198.291249	1670527048.496	0	899	3.2423304871	3.2685974994	486.65367421	491.42655548	0.88777863303	733.50137551	24.307367325	-1.4600870412	23.939495087	19.107004102	42.326401667	-71.11951906	2	69446.217949	44.9
74021	2022-12-08	19:17:29.339	341.59547847	8198.291483	1670527049.34	0	899	3.2423308774	3.2685978942	486.19575807	490.96414854	0.88777867765	733.50780522	24.307380462	-1.4639351921	23.939495087	19.093663778	42.326401483	-71.119521851	2	69447.110454	44.9
74022	2022-12-08	19:17:30.246	341.59548897	8198.291735	1670527050.247	0	899	3.2430105626	3.2682666314	486.19632418	490.77993618	0.85369694389	733.49749109	24.307519913	-1.204362154	23.939495087	19.130638123	42.326399958	-71.11952341	2	69448.005086	44.9
74023	2022-12-08	19:17:31.180	341.59549977	8198.291994	1670527051.18	0	899	3.2430105626	3.2682666314	486.36036539	490.94552389	0.85369694389	733.51128989	24.307519913	-1.2154215693	23.939495087	19.130728842	42.326392048	-71.119537647	2	69448.954222	44.9
74024	2022-12-08	19:17:32.078	341.59551016	8198.292244	1670527052.078	0	899	3.2370631411	3.2632419928	486.36036539	491.12208203	0.88625105477	733.52677746	24.307519913	-1.3761604653	23.939495087	19.114943435	42.326390327	-71.119549053	2	69449.803959	44.9
74025	2022-12-08	19:17:33.030	341.59552119	8198.292509	1670527053.031	0	899	3.2370631411	3.2632419928	486.19000049	490.95004918	0.88625105477	733.5119924	24.307519913	-1.1652984619	23.939495087	19.113714218	42.326387512	-71.119559132	2	69450.746493	44.9
74026	2022-12-08	19:17:33.974	341.59553212	8198.292771	1670527053.975	0	899	3.2450781062	3.2705997291	486.19000049	490.81886979	0.86205772055	733.51186467	24.307519913	-1.1646732589	23.939495087	19.1180019	42.326382124	-71.119568481	2	69451.68146	44.831854043
74027	2022-12-08	19:17:34.933	341.59554321	8198.293037	1670527054.933	0	899	3.2450781062	3.2705997291	486.63669767	491.26981985	0.86205772055	733.50905139	24.307519913	-1.1656648939	23.939495087	19.138243517	42.326375404	-71.11957971	2	69452.689468	44.8
74028	2022-12-08	19:17:35.858	341.59555391	8198.293294	1670527055.858	0	899	3.246586368	3.2726080755	486.63669767	491.35855753	0.87840995132	733.51410357	24.307519913	-1.1583673907	23.939495087	19.139572144	42.326371354	-71.119587292	2	69453.593866	44.8
74029	2022-12-08	19:17:36.816	341.59556501	8198.29356	1670527056.817	0	899	3.246586368	3.2726080755	486.49645456	491.21695363	0.87840995132	733.52331543	24.307519913	-1.1343729496	23.939495087	19.138561249	42.326370929	-71.119592788	2	69454.557692	44.8
74030	2022-12-08	19:17:37.733	341.59557561	8198.293815	1670527057.733	0	899	3.2441318711	3.2706898331	486.49645456	491.31805126	0.89703799445	733.50427852	24.307519913	-1.1422201813	23.939495087	19.140478134	42.326372492	-71.119595825	2	69455.495069	44.8
74031	2022-12-08	19:17:38.661	341.59558635	8198.294073	1670527058.661	0	899	3.2441318711	3.2706898331	486.42124995	491.2421013	0.89703799445	733.49257433	24.307519913	-1.1343729496	23.939495087	19.141441345	42.326374744	-71.119598077	2	69456.423194	44.8
74032	2022-12-08	19:17:39.519	341.5955963	8198.294311	1670527059.52	0	899	3.2498100161	3.2747113664	486.4215356	490.93328663	0.84005036531	733.49593611	24.307590245	-1.1493775466	23.939495087	19.139643486	42.32637813	-71.119600488	2	69457.292585	44.829258517
74033	2022-12-08	19:17:40.369	341.59560613	8198.294547	1670527060.37	0	899	3.2498133745	3.2747147613	486.96822357	491.48504732	0.84005072775	733.51280849	24.307703018	-1.1734366417	23.939495087	19.136760712	42.326381903	-71.119601667	2	69458.142012	44.9
74034	2022-12-08	19:17:41.306	341.59561698	8198.294807	1670527061.307	0	899	3.2467468316	3.2739831941	486.96822357	491.91400159	0.91902666866	733.49372146	24.307703018	-1.1972047864	23.939495087	19.127294629	42.326383561	-71.119601667	2	69459.068159	44.9
74035	2022-12-08	19:17:42.196	341.59562727	8198.295054	1670527062.196	0	899	3.2467468316	3.2739831941	486.7204345	491.66369592	0.91902666866	733.49788883	24.307703018	-1.1893790637	23.939495087	19.13328527	42.326386575	-71.119601667	2	69459.972533	44.9
74036	2022-12-08	19:17:43.006	341.59563664	8198.295279	1670527063.006	0	899	3.2469039002	3.2739812617	486.7204345	491.63454962	0.91366209744	733.49812448	24.307703018	-1.1798179252	23.939495087	19.136631467	42.326387954	-71.119599093	2	69460.772189	44.9
74037	2022-12-08	19:17:43.849	341.59564641	8198.295514	1670527063.85	0	899	3.2469039002	3.2739812617	485.61419855	490.51714469	0.91366209744	733.50037147	24.307703018	-1.1703215253	23.939495087	19.138108399	42.326387294	-71.119598333	2	69461.623601	44.9
74038	2022-12-08	19:17:44.746	341.59565679	8198.295763	1670527064.747	0	899	3.2535830937	3.2797791754	485.61419855	490.34754743	0.88236279318	733.50250729	24.307703018	-1.1871801536	23.939495087	19.138599787	42.326387533	-71.119596601	2	69462.519724	44.9
74039	2022-12-08	19:17:45.687	341.59566767	8198.296024	1670527065.687	0	899	3.2535830937	3.2797791754	486.25485165	490.99444507	0.88236279318	733.48894657	24.307703018	-1.2020014809	23.939495087	19.13973015	42.326389846	-71.119594243	2	69463.453908	44.9
74040	2022-12-08	19:17:46.592	341.59567815	8198.296276	1670527066.592	0	899	3.2566891693	3.2823613637	486.25485165	490.89506603	0.8640364346	733.49648623	24.307703018	-1.1378222822	23.939495087	19.136438761	42.326391075	-71.119594517	2	69464.35503	44.9
[truncated: 452 more rows]
