# Supplementary material for: A simple method to measure methane emissions from indoor gas leaks
Source: PLoS One. 2023 Nov 30;18(11):e0295055. doi: 10.1371/journal.pone.0295055 (PMC10688665; doi:10.1371/journal.pone.0295055)
Supplement: S1 Data — (ZIP) [file pone.0295055.s011.zip › data and code/data/raw data/cavity ringdown spectrometer data/RCM control tests/R8_RCM_7.dat]

DATE	TIME	FRAC_DAYS_SINCE_JAN1	FRAC_HRS_SINCE_JAN1	EPOCH_TIME	ALARM_STATUS	INST_STATUS	CH4	CH4_dry	CO2	CO2_dry	H2O	CavityPressure	CavityTemp	Battery_Current	Battery_Temperature	Battery_Voltage	GPS_ABS_LAT	GPS_ABS_LONG	GPS_FIT	GPS_TIME	GPS_ALTITUDE
9131	2022-12-09	16:01:00.019	342.459028	8219.016672	1670601660.019	0	899	2.0615416382	2.0699921013	469.63752413	471.966127	0.45099037676	736.68897252	22.308414421	-1.138889503	22.694358826	19.148810481	42.326371667	-71.119535	2	57655.902913	9.9
9132	2022-12-09	16:01:00.832	342.45903742	8219.016898	1670601660.833	0	899	2.0615686887	2.0700193087	469.77120662	472.10048502	0.45099282441	736.69672763	22.309839249	-1.1431903855	22.694358826	19.15308274	42.326370528	-71.119533861	2	57656.683254	9.9
9133	2022-12-09	16:01:01.687	342.45904731	8219.017136	1670601661.688	0	899	2.0649063563	2.0733403958	469.77120662	472.09215017	0.44938697119	736.71972656	22.309839249	-1.1327453852	22.694358826	19.153326035	42.326369051	-71.119532384	2	57657.569565	9.9
9134	2022-12-09	16:01:02.555	342.45905735	8219.017376	1670601662.555	0	899	2.0649063563	2.0733403958	469.84481085	472.16611805	0.44938697119	736.70616099	22.309839249	-1.1327453852	22.694358826	19.144163852	42.326368333	-71.119530881	2	57658.471471	9.9
9135	2022-12-09	16:01:03.387	342.45906698	8219.017608	1670601663.387	0	899	2.0665384437	2.0761173964	469.84481085	472.47945415	0.50970814705	736.71060363	22.309839249	-1.1334028457	22.694358826	19.151997762	42.326368804	-71.119529058	2	57659.282528	9.9
9136	2022-12-09	16:01:04.315	342.45907773	8219.017866	1670601664.316	0	899	2.0665384437	2.0761173964	469.78726138	472.42158197	0.50970814705	736.70678307	22.309839249	-1.1311177015	22.694358826	19.154405594	42.32637	-71.119526409	2	57660.154832	9.9
9137	2022-12-09	16:01:05.233	342.45908834	8219.01812	1670601665.233	0	899	2.0669832071	2.0763691895	469.79291368	472.37359005	0.49937938974	736.7224497	22.311274181	-1.1387709363	22.694358826	19.151358156	42.32637	-71.119524779	2	57661.066298	9.9
9138	2022-12-09	16:01:06.141	342.45909885	8219.018373	1670601666.141	0	899	2.0669849382	2.0763709318	470.6473659	473.23273686	0.49937956274	736.72382724	22.311365128	-1.1783843025	22.694358826	19.150378575	42.326370098	-71.119521276	2	57662.05855	9.8941449814
9139	2022-12-09	16:01:07.076	342.45910969	8219.018632	1670601667.077	0	899	2.0673271772	2.0758080997	470.6473659	472.98283457	0.45134781529	736.71810165	22.311365128	-1.1929684877	22.694358826	19.150085449	42.326371547	-71.119515477	2	57662.928439	9.8071561338
9140	2022-12-09	16:01:07.996	342.45912032	8219.018888	1670601667.996	0	899	2.0673271772	2.0758080997	470.05479381	472.38732199	0.45134781529	736.71792461	22.311365128	-1.1764116911	22.694358826	19.147642426	42.326371667	-71.119513501	2	57663.899573	9.8
9141	2022-12-09	16:01:08.875	342.45913051	8219.019132	1670601668.876	0	899	2.0707459775	2.0791413829	470.05479381	472.35996674	0.44608036309	736.7210083	22.311365128	-1.1734366417	22.694358826	19.147203445	42.326372959	-71.119506874	2	57664.775148	9.8
9142	2022-12-09	16:01:09.756	342.45914069	8219.019377	1670601669.756	0	899	2.0707515929	2.0791470305	470.44001869	472.74708338	0.44608086344	736.73561834	22.311659592	-1.183935632	22.694358826	19.148029075	42.326373333	-71.119500649	2	57665.652653	9.8
9143	2022-12-09	16:01:10.608	342.45915056	8219.019613	1670601670.608	0	899	2.0723042182	2.0804163287	470.44451484	472.67200739	0.43076365797	736.73748213	22.312799454	-1.2148826185	22.694358826	19.144279202	42.326373333	-71.119497515	2	57666.490768	9.7509232264
9144	2022-12-09	16:01:11.474	342.45916059	8219.019854	1670601671.475	0	899	2.0723042182	2.0804163287	470.6431252	472.87155815	0.43076365797	736.72706331	22.312799454	-1.1522772312	22.694358826	19.126676559	42.326373333	-71.119494893	2	57667.354705	9.7
9145	2022-12-09	16:01:12.346	342.45917068	8219.020096	1670601672.347	0	899	2.0756472448	2.0840915378	470.6431252	472.95914844	0.44761224564	736.72031751	22.312799454	-1.1582380936	22.694358826	19.137039589	42.32637292	-71.119491253	2	57668.248248	9.7
9146	2022-12-09	16:01:13.230	342.45918091	8219.020342	1670601673.231	0	899	2.0756472448	2.0840915378	471.18466484	473.50335298	0.44761224564	736.71495289	22.312799454	-1.1650181788	22.694358826	19.146365008	42.326371249	-71.119489791	2	57669.125353	9.7
9147	2022-12-09	16:01:14.118	342.45919118	8219.020588	1670601674.118	0	899	2.0849838455	2.0927670921	471.18466484	473.31211939	0.41086140144	736.73246795	22.312799454	-1.1688447962	22.694358826	19.145107572	42.326368462	-71.119488398	2	57669.961357	9.7
9148	2022-12-09	16:01:15.029	342.45920174	8219.020842	1670601675.03	0	899	2.0850149019	2.0927983125	470.84001005	472.9659216	0.41086393275	736.7197876	22.314416885	-1.1734366417	22.694358826	19.120195389	42.32636986	-71.11948528	2	57670.915878	9.7
9149	2022-12-09	16:01:15.888	342.45921168	8219.02108	1670601675.889	0	899	2.0808005023	2.0896946743	470.84001005	473.27450329	0.47019514618	736.71526332	22.314416885	-1.1734366417	22.694358826	19.120195389	42.3263713	-71.1194837	2	57671.77978	9.7
9150	2022-12-09	16:01:16.720	342.45922131	8219.021311	1670601676.721	0	899	2.0808005023	2.0896946743	470.95920811	473.39431766	0.47019514618	736.71127137	22.314416885	-1.3309956947	22.694358826	19.114993468	42.326371667	-71.119482244	2	57672.653846	9.7
9151	2022-12-09	16:01:17.664	342.45923223	8219.021574	1670601677.665	0	899	2.0792595578	2.087799519	470.95920811	473.29899044	0.45187941518	736.70892294	22.314416885	-1.3703828221	22.694358826	19.134845405	42.326372627	-71.119480706	2	57673.576208	9.7
9152	2022-12-09	16:01:18.562	342.45924262	8219.021823	1670601678.562	0	899	2.0792595578	2.087799519	470.72976807	473.06841052	0.45187941518	736.69995198	22.314416885	-1.1783196926	22.694358826	19.142162323	42.326374081	-71.119479252	2	57674.448627	9.7
9153	2022-12-09	16:01:19.444	342.45925284	8219.022068	1670601679.445	0	899	2.081354183	2.0899542079	470.72976807	473.08250082	0.45458844468	736.68865158	22.314416885	-1.411472979	22.694358826	19.111361611	42.326375	-71.119477119	2	57675.364316	9.7
9154	2022-12-09	16:01:20.278	342.45926248	8219.022299	1670601680.278	0	899	2.0813652621	2.0899653518	471.00387534	473.35798331	0.45458944557	736.69374701	22.3149949	-1.40749546	22.785064116	19.102327435	42.326375	-71.119474229	2	57676.231293	9.7
9155	2022-12-09	16:01:21.121	342.45927225	8219.022534	1670601681.122	0	899	2.0873476472	2.0961540859	471.0078596	473.41160678	0.46412243807	736.70955188	22.316003799	-1.3385519429	22.943386078	19.126746512	42.326375	-71.119471581	2	57677.051456	9.7
9156	2022-12-09	16:01:21.947	342.45928181	8219.022763	1670601681.948	0	899	2.0873476472	2.0961540859	470.31978771	472.72002338	0.46412243807	736.70885422	22.316003799	-1.3745974642	22.943386078	19.138895565	42.326375	-71.119470244	2	57677.853398	9.7
9157	2022-12-09	16:01:22.834	342.45929206	8219.023009	1670601682.834	0	899	2.0895547407	2.0983727172	470.31978771	472.72063003	0.46423914729	736.70110801	22.316003799	-1.1608250339	22.943386078	19.147733436	42.326376227	-71.119467545	2	57678.736473	9.7
9158	2022-12-09	16:01:23.742	342.45930257	8219.023262	1670601683.742	0	899	2.0895547407	2.0983727172	470.51730784	472.91915844	0.46423914729	736.71731911	22.316003799	-1.1408835649	22.943386078	19.147203445	42.326376667	-71.119464446	2	57679.666322	9.7
9159	2022-12-09	16:01:24.615	342.45931267	8219.023504	1670601684.615	0	899	2.0936931921	2.102648637	470.51730784	472.95180979	0.47051764424	736.7073918	22.316003799	-1.310763213	22.943386078	19.126217053	42.326376667	-71.119462469	2	57680.518868	9.7
9160	2022-12-09	16:01:25.569	342.45932373	8219.023769	1670601685.57	0	899	2.0937237896	2.1026794198	470.66627735	473.10156488	0.47052048842	736.70976126	22.317590714	-1.1548102691	22.877418594	19.151039376	42.326376667	-71.119460109	2	57681.467437	9.7
9161	2022-12-09	16:01:26.471	342.45933417	8219.02402	1670601686.472	0	899	2.0990575666	2.1080169201	470.66627735	473.09638204	0.46952425792	736.71212304	22.317590714	-1.139525479	22.696008013	19.153660288	42.326376028	-71.119457694	2	57682.383495	9.7
9162	2022-12-09	16:01:27.338	342.45934419	8219.024261	1670601687.338	0	899	2.0990575666	2.1080169201	471.26511456	473.69831111	0.46952425792	736.70684814	22.317590714	-1.179947257	22.943386078	19.14972496	42.326375	-71.119456275	2	57683.235234	9.7
9163	2022-12-09	16:01:28.180	342.45935394	8219.024494	1670601688.18	0	899	2.0999090764	2.109633662	471.26511456	473.90526311	0.50923648245	736.70432913	22.317590714	-1.1870183889	22.943386078	19.14972496	42.326374843	-71.119455	2	57684.094008	9.7
9164	2022-12-09	16:01:29.053	342.45936405	8219.024737	1670601689.054	0	899	2.0999090764	2.109633662	470.18267269	472.81675712	0.50923648245	736.70346009	22.317590714	-1.1896053884	22.943386078	19.149787031	42.326373338	-71.119455	2	57684.996901	9.7
9165	2022-12-09	16:01:29.964	342.45937459	8219.02499	1670601689.965	0	899	2.1080456074	2.1175994662	470.18632975	472.76414808	0.4984142514	736.70852681	22.318518367	-1.168586071	22.794959239	19.14471961	42.326373333	-71.119455	2	57685.895464	9.7
9166	2022-12-09	16:01:30.894	342.45938535	8219.025248	1670601690.894	0	899	2.1080578134	2.1176117504	470.40467165	472.98369326	0.4984154451	736.7098421	22.31914711	-1.1641127321	22.785064116	19.137541032	42.326371981	-71.119455	2	57686.811637	9.7
9167	2022-12-09	16:01:31.780	342.45939561	8219.025495	1670601691.781	0	899	2.1117230687	2.1211171682	470.40467165	472.9361006	0.48926703338	736.70881865	22.31914711	-1.1631641483	22.943386078	19.138303163	42.326370523	-71.119456144	2	57687.686391	9.7
9168	2022-12-09	16:01:32.671	342.45940591	8219.025742	1670601692.671	0	899	2.1117230687	2.1211171682	470.80016163	473.33371887	0.48926703338	736.70751953	22.31914711	-1.1636707783	22.943386078	19.141441345	42.326369029	-71.119456667	2	57688.582485	9.7
9169	2022-12-09	16:01:33.530	342.45941587	8219.025981	1670601693.531	0	899	2.1091950613	2.1180966944	470.80016163	473.20366526	0.46427934118	736.69849037	22.31914711	-1.1779639705	22.943386078	19.133658074	42.326367559	-71.119457441	2	57689.464876	9.7
9170	2022-12-09	16:01:34.437	342.45942637	8219.026233	1670601694.438	0	899	2.1092036349	2.1181053191	470.5915712	472.994014	0.4642801218	736.71574311	22.319588503	-1.1348256828	22.943386078	19.140008345	42.32636422	-71.119462003	2	57690.366981	9.6633018868
9171	2022-12-09	16:01:35.315	342.45943653	8219.026477	1670601695.316	0	899	2.1133669278	2.1222208554	470.59609103	472.98094512	0.46089377888	736.72705725	22.320734024	-1.1360006332	22.943386078	19.154045105	42.326358947	-71.119471141	2	57691.21058	9.6
9172	2022-12-09	16:01:36.180	342.45944654	8219.026717	1670601696.181	0	899	2.1133669278	2.1222208554	470.23624878	472.61927929	0.46089377888	736.72649742	22.320734024	-1.1420154193	22.943386078	19.153897873	42.326354555	-71.119482706	2	57692.089089	9.6
9173	2022-12-09	16:01:37.052	342.45945663	8219.026959	1670601697.053	0	899	2.1173052938	2.1265315063	470.23624878	472.7149475	0.47929962063	736.71392822	22.320734024	-1.1506495476	22.943386078	19.153686523	42.32635019	-71.11949289	2	57692.961962	9.6
9174	2022-12-09	16:01:37.953	342.45946705	8219.027209	1670601697.953	0	899	2.1173052938	2.1265315063	470.72427789	473.2055491	0.47929962063	736.71687084	22.320734024	-1.140085994	22.943386078	19.153018067	42.326347121	-71.119497652	2	57693.863727	9.6863727455
9175	2022-12-09	16:01:38.854	342.45947748	8219.027459	1670601698.854	0	899	2.1177249549	2.1269324439	470.72427789	473.20001793	0.47823677282	736.72095373	22.320734024	-1.1520076982	22.943386078	19.153616141	42.326345429	-71.119502047	2	57694.742718	9.7
9176	2022-12-09	16:01:39.759	342.45948796	8219.027711	1670601699.76	0	899	2.1177249549	2.1269324439	470.47937372	472.95382571	0.47823677282	736.71986601	22.320734024	-1.160415411	22.943386078	19.154045105	42.32634279	-71.119508857	2	57695.662875	9.7
9177	2022-12-09	16:01:40.642	342.45949818	8219.027956	1670601700.643	0	899	2.123479539	2.1330379474	470.48343961	473.04534182	0.4950424656	736.72391859	22.32176475	-1.1517058571	22.943386078	19.152939348	42.326342542	-71.119513417	2	57696.524976	9.7524976437
9178	2022-12-09	16:01:41.507	342.45950819	8219.028197	1670601701.508	0	899	2.1234898186	2.1330482925	471.28040598	473.84665303	0.49504345686	736.72433451	22.322290421	-1.1576236605	22.943386078	19.150184467	42.326343333	-71.119516265	2	57697.3796	9.8
9179	2022-12-09	16:01:42.388	342.45951839	8219.028441	1670601702.389	0	899	2.122685631	2.1315437227	471.28040598	473.65935327	0.45909374896	736.7322998	22.322290421	-1.1360006332	22.943386078	19.154405594	42.326343333	-71.119518812	2	57698.286982	9.8
9180	2022-12-09	16:01:43.292	342.45952885	8219.028692	1670601703.293	0	899	2.122685631	2.1315437227	471.31869067	473.69783122	0.45909374896	736.72920358	22.322290421	-1.4755443737	22.943386078	19.141527201	42.326343333	-71.119520322	2	57699.193376	9.8
9181	2022-12-09	16:01:44.253	342.45953997	8219.028959	1670601704.253	0	899	2.1259540912	2.1347440974	471.31954602	473.67675566	0.4548820644	736.72197637	22.322506873	-1.25718006	22.943386078	19.146967604	42.326343675	-71.119522351	2	57700.205205	9.8
9182	2022-12-09	16:01:45.194	342.45955087	8219.029221	1670601705.195	0	899	2.1259803249	2.1347704846	471.65072248	474.00960053	0.45488438617	736.73205566	22.323846817	-1.1327453852	22.943386078	19.15080452	42.326344548	-71.119526129	2	57701.135531	9.8
9183	2022-12-09	16:01:46.099	342.45956134	8219.029472	1670601706.1	0	899	2.1323279407	2.1408284929	471.65072248	473.9250221	0.43865261077	736.73115954	22.323846817	-1.3875971054	22.943386078	19.130950915	42.326341786	-71.119533036	2	57701.964286	9.8
9184	2022-12-09	16:01:46.977	342.4595715	8219.029716	1670601706.978	0	899	2.1323279407	2.1408284929	471.3505019	473.62335386	0.43865261077	736.72039795	22.323846817	-1.4794355631	22.943386078	19.123796463	42.326344607	-71.119533333	2	57702.882229	9.8882229232
9185	2022-12-09	16:01:47.844	342.45958153	8219.029957	1670601707.844	0	899	2.1347441271	2.1438339702	471.3505019	473.77830344	0.46840410491	736.71443186	22.323846817	-1.2711821763	22.943386078	19.135530068	42.32635129	-71.119528302	2	57703.754755	9.9
9186	2022-12-09	16:01:48.687	342.45959128	8219.030191	1670601708.687	0	899	2.1347441271	2.1438339702	471.31869245	473.74633015	0.46840410491	736.71421885	22.323846817	-1.2294129078	22.943386078	19.13989182	42.326357208	-71.119526667	2	57704.581147	9.9581146744
9187	2022-12-09	16:01:49.559	342.45960138	8219.030433	1670601709.559	0	899	2.1373655967	2.147245062	471.31961888	473.95511156	0.50828498654	736.71525483	22.324081257	-1.2803120874	22.943386078	19.142088063	42.326361571	-71.119525096	2	57705.471154	10
9188	2022-12-09	16:01:50.427	342.45961142	8219.030674	1670601710.427	0	899	2.137395822	2.147275485	471.4589367	474.09522392	0.50828795968	736.72070312	22.325616837	-1.5005950928	22.943386078	19.14396286	42.326363966	-71.119523333	2	57706.379451	10
9189	2022-12-09	16:01:51.265	342.45962112	8219.030907	1670601711.265	0	899	2.1405602837	2.1505729817	471.4589367	474.12680396	0.51434247268	736.72654189	22.325616837	-1.2872215107	22.943386078	19.147790492	42.326365375	-71.119523333	2	57707.224852	10
9190	2022-12-09	16:01:52.115	342.45963096	8219.031143	1670601712.115	0	899	2.1405602837	2.1505729817	470.98690882	473.652105	0.51434247268	736.72109682	22.325616837	-1.2070784419	22.943386078	19.148916245	42.326366667	-71.119523333	2	57708.061244	10
9191	2022-12-09	16:01:53.022	342.45964146	8219.031395	1670601713.022	0	899	2.1429574199	2.1526341806	470.98690882	473.55971636	0.49660973285	736.70538209	22.325616837	-1.218159479	22.943386078	19.148057938	42.326366667	-71.119523333	2	57708.929187	10
9192	2022-12-09	16:01:53.924	342.45965191	8219.031646	1670601713.925	0	899	2.1429574199	2.1526341806	471.4358642	474.01112421	0.49660973285	736.71082553	22.325616837	-1.1620430946	22.943386078	19.149364471	42.326368118	-71.119523333	2	57709.870798	10
9193	2022-12-09	16:01:54.782	342.45966184	8219.031884	1670601714.783	0	899	2.1482084173	2.1577148474	471.43976891	473.96348837	0.48671963524	736.72832605	22.326604717	-1.192310968	22.943386078	19.147627799	42.326369561	-71.119522106	2	57710.736473	10
9194	2022-12-09	16:01:55.632	342.45967168	8219.03212	1670601715.633	0	899	2.1482172493	2.1577237348	471.65021744	474.17506779	0.48672046296	736.73178525	22.327051163	-1.2059897184	22.943386078	19.146842957	42.32637	-71.119520731	2	57711.561185	10
9195	2022-12-09	16:01:56.575	342.45968258	8219.032382	1670601716.575	0	899	2.1465117279	2.1562883431	471.65021744	474.24894552	0.50088398217	736.72047879	22.327051163	-1.1605663386	22.943386078	19.150115916	42.326370832	-71.119519168	2	57712.499483	10
9196	2022-12-09	16:01:57.479	342.45969304	8219.032633	1670601717.479	0	899	2.1465117279	2.1562883431	471.17033253	473.76641651	0.50088398217	736.71783811	22.327051163	-1.177974723	22.943386078	19.150900759	42.326372347	-71.119518333	2	57713.408163	10
9197	2022-12-09	16:01:58.338	342.459703	8219.032872	1670601718.339	0	899	2.1502816183	2.1591008517	471.17033253	473.50786622	0.45124599336	736.71078875	22.327051163	-1.2434258461	22.943386078	19.149364471	42.326373765	-71.119517901	2	57714.259298	10
9198	2022-12-09	16:01:59.174	342.45971266	8219.033104	1670601719.174	0	899	2.1502816183	2.1591008517	471.59180066	473.9314253	0.45124599336	736.70075878	22.327051163	-1.2221046315	22.943386078	19.148925781	42.326375188	-71.119516667	2	57715.112919	10
9199	2022-12-09	16:02:00.072	342.45972307	8219.033354	1670601720.073	0	899	2.1584417612	2.1677243574	471.59551646	474.04887656	0.47306503932	736.70449364	22.327990942	-1.1493775466	22.943386078	19.150142303	42.326376622	-71.119516667	2	57715.973206	10
9200	2022-12-09	16:02:00.959	342.45973332	8219.0336	1670601720.959	0	899	2.1584534113	2.1677360784	471.84862614	474.30330848	0.47306609548	736.70396737	22.328577042	-1.1348149034	22.943386078	19.15035196	42.326376667	-71.119515163	2	57716.902208	10
9201	2022-12-09	16:02:01.891	342.45974411	8219.033859	1670601721.891	0	899	2.1615970309	2.1719141444	471.84862614	474.57315554	0.52477242809	736.72356086	22.328577042	-1.1407111236	22.943386078	19.147258354	42.326379303	-71.119515	2	57717.790763	10
9202	2022-12-09	16:02:02.829	342.45975498	8219.034119	1670601722.83	0	899	2.1615970309	2.1719141444	471.01886821	473.73860646	0.52477242809	736.71146822	22.328577042	-1.1676805817	22.943386078	19.148231506	42.326381277	-71.119516277	2	57718.766026	10
9203	2022-12-09	16:02:03.714	342.45976522	8219.034365	1670601723.715	0	899	2.1667376245	2.176652335	471.01886821	473.6262191	0.50320671097	736.70577376	22.328577042	-1.1787400246	22.943386078	19.148152762	42.326382713	-71.119511436	2	57719.62771	10.062770971
9204	2022-12-09	16:02:04.585	342.45977529	8219.034607	1670601724.585	0	899	2.1667376245	2.176652335	471.14858684	473.7566558	0.50320671097	736.71612549	22.328577042	-1.2417981625	22.943386078	19.142883301	42.326384179	-71.11950495	2	57720.507479	10.150747863
9205	2022-12-09	16:02:05.482	342.45978567	8219.034856	1670601725.482	0	899	2.1760713944	2.1845665708	471.15323646	473.37802114	0.42959831836	736.70371555	22.32975409	-1.1843667709	22.943386078	19.147079569	42.326385717	-71.1194988	2	57721.42998	10.242998028
9206	2022-12-09	16:02:06.380	342.45979606	8219.035106	1670601726.38	0	899	2.176079608	2.1845748298	471.25652874	473.48180465	0.42959898908	736.69763184	22.330163956	-1.16855371	22.943386078	19.147924423	42.326387177	-71.119492959	2	57722.30622	10.3
9207	2022-12-09	16:02:07.213	342.45980572	8219.035337	1670601727.214	0	899	2.1749517555	2.1842144283	471.25652874	473.68427222	0.46848588349	736.70216339	22.330163956	-1.1968598358	22.943386078	19.127690612	42.326388527	-71.119488333	2	57723.116453	10.3
9208	2022-12-09	16:02:08.104	342.45981602	8219.035584	1670601728.104	0	899	2.1749517555	2.1842144283	471.27608249	473.7039267	0.46848588349	736.70495484	22.330163956	-1.1736845631	22.943386078	19.148438397	42.326390207	-71.11948823	2	57724.06213	10.3
9209	2022-12-09	16:02:09.005	342.45982645	8219.035835	1670601729.005	0	899	2.1727234636	2.1822522643	471.27608249	473.77630929	0.48237939033	736.7081319	22.330163956	-1.1820384225	22.943386078	19.148326457	42.326393169	-71.119486749	2	57724.95069	10.3
9210	2022-12-09	16:02:09.861	342.45983637	8219.036073	1670601729.862	0	899	2.1727234636	2.1822522643	471.94441273	474.44818518	0.48237939033	736.70220947	22.330163956	-1.2417981625	22.943386078	19.146123886	42.32639462	-71.119486667	2	57725.772249	10.3
9211	2022-12-09	16:02:10.755	342.4598467	8219.036321	1670601730.755	0	899	2.1759235228	2.1845160517	471.94848792	474.2027406	0.43453144858	736.70219169	22.331193873	-1.2070461567	22.943386078	19.14661914	42.326396077	-71.119484513	2	57726.645957	10.3
9212	2022-12-09	16:02:11.690	342.45985753	8219.036581	1670601731.691	0	899	2.1759328495	2.1845254305	472.18097015	474.43633729	0.43453221901	736.69522762	22.331659317	-1.3700163412	22.943386078	19.129443491	42.326397615	-71.119482385	2	57727.569034	10.3
9213	2022-12-09	16:02:12.608	342.45986815	8219.036836	1670601732.608	0	899	2.1777266683	2.187184866	472.18097015	474.66170225	0.47772542113	736.69105702	22.331659317	-1.6129032373	22.943386078	19.105791092	42.32639916	-71.119475055	2	57728.495868	10.349586777
9214	2022-12-09	16:02:13.513	342.45987863	8219.037087	1670601733.514	0	899	2.1777266683	2.187184866	472.40359002	474.88549171	0.47772542113	736.69045273	22.331659317	-1.4008878335	22.943386078	19.129138454	42.326399343	-71.119463733	2	57729.39434	10.439433962
9215	2022-12-09	16:02:14.410	342.459889	8219.037336	1670601734.41	0	899	2.1767471482	2.1862919174	472.40557113	474.91134922	0.48229497411	736.68731568	22.332159522	-1.164942664	22.943386078	19.15011824	42.326396999	-71.119455333	2	57730.266807	10.526680672
9216	2022-12-09	16:02:15.301	342.45989932	8219.037584	1670601735.301	0	899	2.1767707675	2.1863156833	471.99608259	474.49969992	0.48229713881	736.69238281	22.333337784	-1.1343729496	22.943386078	19.152965546	42.326392044	-71.1194507	2	57731.193387	10.619338677
9217	2022-12-09	16:02:16.233	342.45991012	8219.037843	1670601736.234	0	899	2.1852817373	2.1949327024	471.99608259	474.51767394	0.4857412562	736.68619158	22.333337784	-1.2454199223	22.943386078	19.138613328	42.326386667	-71.119446463	2	57732.122371	10.7
9218	2022-12-09	16:02:17.121	342.45992038	8219.038089	1670601737.121	0	899	2.1852817373	2.1949327024	471.38795148	473.90629395	0.4857412562	736.68902588	22.333337784	-1.4631590843	22.943386078	19.110471725	42.326386667	-71.119445049	2	57732.970363	10.7
9219	2022-12-09	16:02:18.017	342.45993076	8219.038338	1670601738.018	0	899	2.1899469451	2.1987777534	471.38795148	473.6871874	0.4436848259	736.68927972	22.333337784	-1.1547024771	22.943386078	19.146703063	42.326385149	-71.119443482	2	57733.91062	10.7
9220	2022-12-09	16:02:18.923	342.45994124	8219.03859	1670601738.923	0	899	2.1899469451	2.1987777534	471.92442969	474.22628233	0.4436848259	736.67529822	22.333337784	-1.196482555	22.943386078	19.148264689	42.326385	-71.119440795	2	57734.761374	10.7
9221	2022-12-09	16:02:19.825	342.45995168	8219.03884	1670601739.825	0	899	2.1924401836	2.2019203359	471.92442969	474.39288151	0.47562992159	736.69121425	22.333337784	-1.2352875471	22.943386078	19.145402908	42.326383769	-71.11944	2	57735.738832	10.7
9222	2022-12-09	16:02:20.726	342.45996212	8219.039091	1670601740.727	0	899	2.1924633775	2.2019436717	472.07942175	474.54869512	0.47563200292	736.68919807	22.334486538	-1.1977760089	22.943386078	19.146786102	42.326383333	-71.119438986	2	57736.608303	10.7
9223	2022-12-09	16:02:21.628	342.45997255	8219.039341	1670601741.628	0	899	2.1954328282	2.2050417757	472.08079359	474.58022609	0.48140927394	736.67775701	22.334833145	-1.1886568622	22.943386078	19.148014283	42.326383333	-71.119437473	2	57737.516022	10.7
9224	2022-12-09	16:02:22.500	342.45998265	8219.039584	1670601742.501	0	899	2.1954328282	2.2050417757	471.61654156	474.11351608	0.48140927394	736.67227233	22.334833145	-1.1672494025	22.943386078	19.149359697	42.326383333	-71.119435973	2	57738.416268	10.7
9225	2022-12-09	16:02:23.404	342.4599931	8219.039834	1670601743.404	0	899	2.201986626	2.2114481784	471.61654156	474.0678554	0.47265155023	736.68061071	22.334833145	-1.1669260263	22.943386078	19.147344337	42.326382828	-71.119434495	2	57739.302999	10.7
9226	2022-12-09	16:02:24.309	342.46000358	8219.040086	1670601744.309	0	899	2.201986626	2.2114481784	472.36646997	474.8216817	0.47265155023	736.68142518	22.334833145	-1.1640157052	22.943386078	19.137676441	42.326381293	-71.11943296	2	57740.224272	10.7
9227	2022-12-09	16:02:25.198	342.46001388	8219.040333	1670601745.199	0	899	2.2084940993	2.2184806629	472.37041509	474.95437097	0.49729705053	736.67076222	22.335829312	-1.1606634097	22.943386078	19.144079246	42.32638	-71.119431507	2	57741.095689	10.7
9228	2022-12-09	16:02:26.058	342.46002382	8219.040572	1670601746.058	0	899	2.2085067347	2.2184933793	471.64190551	474.22188245	0.49729822743	736.66406978	22.336450577	-1.1600705638	22.943386078	19.148603124	42.32638	-71.119430002	2	57741.998948	10.7
9229	2022-12-09	16:02:26.941	342.46003405	8219.040817	1670601746.942	0	899	2.2136021144	2.2230852481	471.64190551	474.0860434	0.47124983369	736.65763441	22.336450577	-1.1701813936	22.943386078	19.148284912	42.326378549	-71.119428549	2	57742.870809	10.7
9230	2022-12-09	16:02:27.862	342.46004471	8219.041073	1670601747.863	0	899	2.2136021144	2.2230852481	471.23609638	473.67813128	0.47124983369	736.6684158	22.336450577	-1.3045760448	22.943386078	19.139379463	42.326378333	-71.119425851	2	57743.744581	10.7
9231	2022-12-09	16:02:28.721	342.46005465	8219.041312	1670601748.722	0	899	2.2100468332	2.219158104	471.23609638	473.58606685	0.4535719271	736.67681885	22.336450577	-1.5624459982	22.943386078	19.116594315	42.326378333	-71.119423953	2	57744.628205	10.7
9232	2022-12-09	16:02:29.605	342.46006487	8219.041557	1670601749.605	0	899	2.2100468332	2.219158104	472.08908654	474.44331072	0.4535719271	736.67767374	22.336450577	-1.5168500768	22.943386078	19.11760238	42.326378333	-71.119420695	2	57745.527613	10.7
9233	2022-12-09	16:02:30.494	342.46007517	8219.041804	1670601750.495	0	899	2.2107954752	2.220387737	472.09245739	474.57025308	0.47725189092	736.67338916	22.33730224	-1.5145433486	22.943386078	19.117469649	42.326378333	-71.119417003	2	57746.399029	10.7
9234	2022-12-09	16:02:31.329	342.46008484	8219.042036	1670601751.33	0	899	2.2108085805	2.2204009228	471.65807323	474.13359513	0.47725306117	736.66963772	22.337945938	-1.5071811921	22.943386078	19.12019381	42.326381312	-71.119409788	2	57747.223371	10.7
9235	2022-12-09	16:02:32.177	342.46009465	8219.042272	1670601752.178	0	899	2.2172995273	2.2268465079	471.65807323	474.11465891	0.4736212841	736.66499743	22.337945938	-1.3614684612	22.943386078	19.144648066	42.326392429	-71.119390448	2	57748.091423	10.7
9236	2022-12-09	16:02:33.051	342.46010476	8219.042514	1670601753.051	0	899	2.2172995273	2.2268465079	471.96183765	474.42000546	0.4736212841	736.66699259	22.337945938	-1.2819397852	22.943386078	19.145918575	42.326399285	-71.119379477	2	57748.914232	10.7
9237	2022-12-09	16:02:33.940	342.46011506	8219.042761	1670601753.941	0	899	2.21884886	2.2286666686	471.96183765	474.48803622	0.48665915492	736.68048096	22.337945938	-1.2873724699	22.943386078	19.145402908	42.326397105	-71.119375438	2	57749.868478	10.786847826
9238	2022-12-09	16:02:34.855	342.46012565	8219.043016	1670601754.856	0	899	2.2188739852	2.2286919511	472.3129029	474.84099248	0.48666143441	736.67112358	22.339175534	-1.175129007	22.943386078	19.128102852	42.326397897	-71.119367621	2	57750.737918	10.8
9239	2022-12-09	16:02:35.750	342.46013601	8219.043264	1670601755.751	0	899	2.2208555952	2.2304332483	472.31431781	474.7782769	0.47437886319	736.67254356	22.339532852	-1.1544222382	22.943386078	19.136252422	42.326398333	-71.119361672	2	57751.665581	10.8
9240	2022-12-09	16:02:36.594	342.46014576	8219.043498	1670601756.594	0	899	2.2208555952	2.2304332483	472.34251623	474.80662242	0.47437886319	736.66934143	22.339532852	-1.1701813936	22.943386078	19.153686523	42.32640012	-71.119358213	2	57752.536072	10.8
9241	2022-12-09	16:02:37.476	342.46015597	8219.043743	1670601757.476	0	899	2.2195943062	2.2293288449	472.34251623	474.84844682	0.48238822116	736.67432287	22.339532852	-1.1522448387	22.943386078	19.153533733	42.326406344	-71.119351989	2	57753.400957	10.8
9242	2022-12-09	16:02:38.332	342.46016589	8219.043981	1670601758.333	0	899	2.2195943062	2.2293288449	471.78978203	474.29278019	0.48238822116	736.68062162	22.339532852	-1.1306218004	22.943386078	19.153077953	42.326413731	-71.119342614	2	57754.238636	10.8
9243	2022-12-09	16:02:39.209	342.46017603	8219.044225	1670601759.209	0	899	2.2259467517	2.2358527578	471.78978203	474.32963414	0.48945283453	736.67113692	22.339532852	-1.179947257	22.943386078	19.148643494	42.326415225	-71.119332749	2	57755.135083	10.8
9244	2022-12-09	16:02:40.094	342.46018627	8219.044471	1670601760.094	0	899	2.2259494445	2.2358554676	472.33169166	474.87446238	0.48945307947	736.68763177	22.339664219	-1.1813485536	22.943386078	19.148519516	42.326416659	-71.119318414	2	57755.995141	10.8
9245	2022-12-09	16:02:40.970	342.46019641	8219.044714	1670601760.97	0	899	2.2284228206	2.2382038606	472.3372139	474.84511349	0.48277063933	736.68144984	22.341058731	-1.1933781556	22.943386078	19.14610216	42.326416667	-71.119312426	2	57756.886063	10.888606307
9246	2022-12-09	16:02:41.881	342.46020697	8219.044967	1670601761.882	0	899	2.2284228206	2.2382038606	471.84903389	474.35434147	0.48277063933	736.70069289	22.341058731	-1.1797533177	22.943386078	19.153182327	42.326419145	-71.119307949	2	57757.743494	10.9
9247	2022-12-09	16:02:42.802	342.46021762	8219.045223	1670601762.802	0	899	2.2300934666	2.2400473422	471.84903389	474.39674091	0.49089709715	736.69726562	22.341058731	-1.1783196926	22.943386078	19.154405594	42.32641549	-71.119311176	2	57758.676471	10.9
9248	2022-12-09	16:02:43.703	342.46022804	8219.045473	1670601763.703	0	899	2.2300934666	2.2400473422	471.9138953	474.46195253	0.49089709715	736.70266663	22.341058731	-1.2181701865	22.943386078	19.145527126	42.326416212	-71.119311414	2	57759.575728	10.957572816
9249	2022-12-09	16:02:44.579	342.46023819	8219.045717	1670601764.58	0	899	2.2356264837	2.2455793041	471.9138953	474.45537074	0.48963587131	736.69981293	22.341058731	-1.4354889393	22.943386078	19.144323349	42.326420725	-71.119306812	2	57760.478261	11
9250	2022-12-09	16:02:45.446	342.46024822	8219.045957	1670601765.446	0	899	2.2356580734	2.245611093	471.6681698	474.20833681	0.48963873321	736.69842893	22.342593098	-1.1994252947	22.943386078	19.153376485	42.326423931	-71.119302735	2	57761.358736	11
9251	2022-12-09	16:02:46.298	342.46025808	8219.046194	1670601766.298	0	899	2.2404828957	2.2511467537	471.66837759	474.38427655	0.52331839475	736.69871996	22.342645645	-1.1585722317	22.943386078	19.153304548	42.326425279	-71.119301109	2	57762.167355	11
9252	2022-12-09	16:02:47.174	342.46026822	8219.046437	1670601767.174	0	899	2.2404828957	2.2511467537	471.66532534	474.38120672	0.52331839475	736.69533392	22.342645645	-1.2177067	22.943386078	19.143521669	42.326426789	-71.119298211	2	57763.073607	11
9253	2022-12-09	16:02:48.029	342.46027812	8219.046675	1670601768.03	0	899	2.244509414	2.2538941736	471.66532534	474.05086891	0.45998649971	736.69291596	22.342645645	-1.3149347471	22.943386078	19.131988904	42.32642829	-71.11929671	2	57763.973712	11
9254	2022-12-09	16:02:48.894	342.46028814	8219.046915	1670601768.895	0	899	2.244509414	2.2538941736	472.01371917	474.40102482	0.45998649971	736.69466739	22.342645645	-1.1464887305	22.943386078	19.149662889	42.326429597	-71.119296667	2	57764.758123	11
9255	2022-12-09	16:02:49.772	342.46029829	8219.047159	1670601769.772	0	899	2.2441836735	2.2539350217	472.01371917	474.49472301	0.47794588556	736.69120536	22.342645645	-1.1734366417	22.943386078	19.149364471	42.326431103	-71.119295563	2	57765.661957	11
9256	2022-12-09	16:02:50.677	342.46030877	8219.047411	1670601770.678	0	899	2.2442115498	2.2539630695	472.9469625	475.4328845	0.47794834135	736.69059016	22.343994482	-1.1386307549	22.943386078	19.145255525	42.326431667	-71.119295	2	57766.60529	11
9257	2022-12-09	16:02:51.585	342.46031928	8219.047663	1670601771.586	0	899	2.2496012623	2.2587561605	472.94730147	475.27540498	0.44775415324	736.69708252	22.344079971	-1.1376283169	22.943386078	19.147924423	42.326432508	-71.119295	2	57767.504854	11
9258	2022-12-09	16:02:52.430	342.46032906	8219.047897	1670601772.431	0	899	2.2496012623	2.2587561605	472.34890241	474.67406028	0.44775415324	736.69587394	22.344079971	-1.1385553081	22.943386078	19.148847239	42.326433902	-71.119295	2	57768.341141	11
9259	2022-12-09	16:02:53.355	342.46033977	8219.048154	1670601773.356	0	899	2.249419033	2.2591291164	472.34890241	474.81539307	0.47482913823	736.68539772	22.344079971	-1.1454862696	22.943386078	19.15118172	42.326435	-71.119295	2	57769.269903	11
9260	2022-12-09	16:02:54.224	342.46034983	8219.048396	1670601774.225	0	899	2.249419033	2.2591291164	472.5345293	475.00198926	0.47482913823	736.67164986	22.344079971	-1.2401704788	22.943386078	19.151525497	42.326435	-71.119295	2	57770.125	11
9261	2022-12-09	16:02:55.141	342.46036044	8219.048651	1670601775.142	0	899	2.2539194371	2.2640957642	472.53919712	475.1201047	0.49653712134	736.67614504	22.345258233	-1.1642851608	22.943386078	19.153099755	42.326435	-71.119295	2	57771.092366	11
9262	2022-12-09	16:02:56.033	342.46037076	8219.048898	1670601776.034	0	899	2.2539285527	2.2641049381	472.16952246	474.74841528	0.49653795203	736.67940739	22.345697403	-1.1353323128	22.943386078	19.153833756	42.326435	-71.119295	2	57771.933082	11
9263	2022-12-09	16:02:56.936	342.4603812	8219.049149	1670601776.936	0	899	2.2552771631	2.2651620542	472.16952246	474.67297808	0.48208993635	736.68246884	22.345697403	-1.1354939827	22.943386078	19.15379715	42.32643352	-71.119295	2	57772.887821	11
9264	2022-12-09	16:02:57.822	342.46039146	8219.049395	1670601777.822	0	899	2.2552771631	2.2651620542	472.12039217	474.6235873	0.48208993635	736.67089844	22.345697403	-1.1408835649	22.943386078	19.152605057	42.326433333	-71.119296246	2	57773.747368	11
9265	2022-12-09	16:02:58.709	342.46040172	8219.049641	1670601778.709	0	899	2.2627077752	2.2745210112	472.12039217	475.10260835	0.57376543956	736.68691956	22.345697403	-1.1732318686	22.943386078	19.144195872	42.326433333	-71.11929766	2	57774.596172	11
9266	2022-12-09	16:02:59.539	342.46041134	8219.049872	1670601779.54	0	899	2.2627077752	2.2745210112	472.55827007	475.54325217	0.57376543956	736.71246338	22.345697403	-1.3134149313	22.943386078	19.10723114	42.326433333	-71.119299062	2	57775.436966	11
9267	2022-12-09	16:03:00.480	342.46042223	8219.050134	1670601780.481	0	899	2.2674719246	2.2772693185	472.56334968	475.03332739	0.47528229054	736.70634895	22.346979545	-1.1998672209	22.943386078	19.13855415	42.326433333	-71.11930065	2	57776.390198	11
9268	2022-12-09	16:03:01.342	342.46043221	8219.050373	1670601781.343	0	899	2.2674782886	2.2772757215	471.6479086	474.11310439	0.47528284234	736.72290039	22.347284317	-1.1750643253	22.943386078	19.146484375	42.32643295	-71.119302432	2	57777.229701	11
9269	2022-12-09	16:03:02.227	342.46044245	8219.050619	1670601782.228	0	899	2.2716414145	2.2826159173	471.6479086	474.40450762	0.53113811606	736.7082665	22.347284317	-1.2569428517	22.943386078	19.138929001	42.326431401	-71.119305	2	57778.159223	11
9270	2022-12-09	16:03:03.098	342.46045252	8219.050861	1670601783.098	0	899	2.2716414145	2.2826159173	472.42038061	475.18149443	0.53113811606	736.71057654	22.347284317	-1.49758768	22.943386078	19.116844746	42.32643	-71.119305007	2	57779.004137	11
9271	2022-12-09	16:03:03.973	342.46046265	8219.051104	1670601783.973	0	899	2.2750511397	2.2853172697	472.42038061	474.99922975	0.49626735754	736.68524412	22.347284317	-1.3142880178	22.943386078	19.114209548	42.32643	-71.119306515	2	57779.908997	11
9272	2022-12-09	16:03:04.859	342.46047292	8219.05135	1670601784.86	0	899	2.2750674333	2.2853336673	472.55361745	475.13320159	0.49626882776	736.69300165	22.34806201	-1.4509678487	22.943386078	19.095097384	42.326428745	-71.119307922	2	57780.753063	11
9273	2022-12-09	16:03:05.752	342.46048324	8219.051598	1670601785.752	0	899	2.2773505734	2.2872249375	472.55682337	475.03538085	0.47693118002	736.69834122	22.348871231	-1.4906136334	22.943386078	19.095180739	42.326427281	-71.119309385	2	57781.631263	11
9274	2022-12-09	16:03:06.651	342.46049366	8219.051848	1670601786.652	0	899	2.2773505734	2.2872249375	473.04612446	475.52724832	0.47693118002	736.7020874	22.348871231	-1.1750643253	22.943386078	19.15080452	42.326425778	-71.11931	2	57782.533066	11
9275	2022-12-09	16:03:07.528	342.4605038	8219.052091	1670601787.528	0	899	2.2826233857	2.2923740212	473.04612446	475.49046683	0.46989724544	736.69882788	22.348871231	-1.1391913165	22.943386078	19.153247543	42.326424282	-71.119310718	2	57783.430672	11
9276	2022-12-09	16:03:08.401	342.46051391	8219.052334	1670601788.402	0	899	2.2826233857	2.2923740212	472.40086382	474.84187197	0.46989724544	736.70025514	22.348871231	-1.1345346937	22.943386078	19.152498675	42.326422208	-71.119311667	2	57784.337742	11
9277	2022-12-09	16:03:09.257	342.46052382	8219.052572	1670601789.258	0	899	2.2835861261	2.2930302004	472.40086382	474.76406248	0.45499337435	736.70052353	22.348871231	-1.1344915447	22.943386078	19.151859372	42.326419326	-71.119312004	2	57785.20217	11
9278	2022-12-09	16:03:10.134	342.46053396	8219.052815	1670601790.134	0	899	2.2836016308	2.2930457958	472.31282928	474.67559421	0.45499465224	736.69685414	22.349608503	-1.1319584318	22.943386078	19.153687951	42.32641656	-71.119313333	2	57786.064115	11
9279	2022-12-09	16:03:11.059	342.46054468	8219.053072	1670601791.06	0	899	2.2817203513	2.2920501312	472.31571025	474.90239853	0.49787739784	736.69398913	22.350336075	-1.1631641514	22.943386078	19.150325396	42.326415083	-71.119313333	2	57786.950239	11
9280	2022-12-09	16:03:11.931	342.46055477	8219.053314	1670601791.932	0	899	2.2817203513	2.2920501312	472.02990511	474.61502815	0.49787739784	736.69043333	22.350336075	-1.1521586006	22.943386078	19.150995495	42.326406387	-71.11931764	2	57787.861345	11.086134454
9281	2022-12-09	16:03:12.756	342.46056432	8219.053544	1670601792.757	0	899	2.283266928	2.2921015681	472.02990511	474.23905455	0.42580470622	736.68573847	22.350336075	-1.1339417909	22.943386078	19.15165113	42.326397263	-71.119322754	2	57788.663158	11.1
9282	2022-12-09	16:03:13.617	342.46057427	8219.053783	1670601793.617	0	899	2.283266928	2.2921015681	472.96134855	475.17485724	0.42580470622	736.68767583	22.350336075	-1.1514364394	22.943386078	19.146333151	42.326385321	-71.119326781	2	57789.534175	11.153417455
9283	2022-12-09	16:03:14.464	342.46058409	8219.054018	1670601794.465	0	899	2.2820471564	2.2921822581	472.96134855	475.50234703	0.48846609004	736.69582544	22.350336075	-1.1783196926	22.943386078	19.147563934	42.326374461	-71.119330915	2	57790.387189	11.2
9284	2022-12-09	16:03:15.292	342.46059367	8219.054248	1670601795.293	0	899	2.2820566533	2.2921918147	472.81990654	475.36014953	0.48846693093	736.69142889	22.350787978	-1.2524803443	22.943386078	19.139052195	42.32636646	-71.119337186	2	57791.187375	11.218737475
9285	2022-12-09	16:03:16.151	342.46060361	8219.054487	1670601796.152	0	899	2.291797177	2.3021189142	472.82440562	475.40047427	0.49531388232	736.68610791	22.351922989	-1.3123477753	22.943386078	19.133319312	42.326357951	-71.119347126	2	57792.045933	11.3
9286	2022-12-09	16:03:17.040	342.4606139	8219.054734	1670601797.041	0	899	2.291797177	2.3021189142	472.91414699	475.49070458	0.49531388232	736.69700612	22.351922989	-1.1913301084	22.943386078	19.14875369	42.326350861	-71.119355633	2	57792.896651	11.3
9287	2022-12-09	16:03:17.894	342.46062378	8219.054971	1670601797.895	0	899	2.2998982545	2.3109302543	472.91414699	475.65847122	0.52737903604	736.69167181	22.351922989	-1.1897132397	22.943386078	19.149003983	42.326344687	-71.119364637	2	57793.797009	11.379700855
9288	2022-12-09	16:03:18.789	342.46063414	8219.055219	1670601798.79	0	899	2.2998982545	2.3109302543	472.79263991	475.53625904	0.52737903604	736.69049679	22.351922989	-1.1820169395	22.943386078	19.146259308	42.326338629	-71.119377252	2	57794.705706	11.4
9289	2022-12-09	16:03:19.707	342.46064476	8219.055474	1670601799.707	0	899	2.3009740689	2.3102762648	472.79263991	475.10461735	0.44481253635	736.69848633	22.351922989	-1.2417981625	22.943386078	19.142883301	42.326335687	-71.119389503	2	57795.587736	11.4
9290	2022-12-09	16:03:20.578	342.46065485	8219.055716	1670601800.579	0	899	2.3010070274	2.3103094118	472.50995368	474.82056253	0.44481517195	736.67575376	22.353478375	-1.2019152247	22.943386078	19.149235706	42.326333451	-71.119401197	2	57796.464744	11.4
9291	2022-12-09	16:03:21.430	342.46066471	8219.055953	1670601801.431	0	899	2.2996539296	2.3094810882	472.51007857	474.95258993	0.4700770075	736.68478293	22.353509903	-1.1805077854	22.943386078	19.148713876	42.32633109	-71.119413526	2	57797.346154	11.4
9292	2022-12-09	16:03:22.288	342.46067463	8219.056191	1670601802.288	0	899	2.2996539296	2.3094810882	472.73641401	475.18009535	0.4700770075	736.69389171	22.353509903	-1.1742667141	22.943386078	19.148457837	42.326330329	-71.11942728	2	57798.197355	11.419735504
9293	2022-12-09	16:03:23.170	342.46068484	8219.056436	1670601803.17	0	899	2.3016373254	2.3116587487	472.73641401	475.22629692	0.47891797614	736.68737793	22.353509903	-1.1636707783	22.943386078	19.147924423	42.326331667	-71.119444485	2	57799.086351	11.5
9294	2022-12-09	16:03:24.073	342.4606953	8219.056687	1670601804.074	0	899	2.3016373254	2.3116587487	472.55533969	475.04426889	0.47891797614	736.6814268	22.353509903	-1.1636707783	22.943386078	19.112744477	42.326331667	-71.119455676	2	57799.92572	11.5
9295	2022-12-09	16:03:24.951	342.46070546	8219.056931	1670601804.952	0	899	2.3039991246	2.3139910725	472.55533969	475.03439557	0.47702807366	736.68475342	22.353509903	-1.1636707783	22.943386078	19.112272263	42.326328825	-71.11947656	2	57800.852564	11.5
9296	2022-12-09	16:03:25.838	342.46071573	8219.057177	1670601805.839	0	899	2.3040354367	2.3140276076	473.14637024	475.62854298	0.47703118368	736.6851075	22.355221313	-1.1872771197	22.943386078	19.151618086	42.326325978	-71.119488244	2	57801.706604	11.5
9297	2022-12-09	16:03:26.746	342.46072624	8219.05743	1670601806.747	0	899	2.3081360743	2.3180769234	473.14660272	475.61162518	0.47375204348	736.67726792	22.355279922	-1.1866627055	22.943386078	19.150707384	42.326324004	-71.119500631	2	57802.597598	11.5
9298	2022-12-09	16:03:27.622	342.46073638	8219.057673	1670601807.623	0	899	2.3081360743	2.3180769234	473.17143279	475.63658461	0.47375204348	736.6829834	22.355279922	-1.1343729496	22.943386078	19.144683838	42.326320922	-71.119516311	2	57803.482197	11.451780264
9299	2022-12-09	16:03:28.548	342.46074708	8219.05793	1670601808.548	0	899	2.3146827659	2.3250616749	473.17143279	475.73803093	0.49314278388	736.69406916	22.355279922	-1.1686291789	22.943386078	19.143428979	42.326317616	-71.119532403	2	57804.430196	11.443019648
9300	2022-12-09	16:03:29.437	342.46075737	8219.058177	1670601809.437	0	899	2.3146827659	2.3250616749	472.65770588	475.22151744	0.49314278388	736.68762207	22.355279922	-1.4061912298	22.943386078	19.10146904	42.326316102	-71.11954508	2	57805.338677	11.5
9301	2022-12-09	16:03:30.289	342.46076725	8219.058414	1670601810.29	0	899	2.3156755979	2.3258562228	472.66159796	475.17532566	0.48355627869	736.66489314	22.356262144	-1.2420891871	22.943386078	19.134695407	42.326315	-71.119557855	2	57806.190335	11.480966469
9302	2022-12-09	16:03:31.178	342.46077753	8219.058661	1670601811.179	0	899	2.3156839375	2.3258646143	472.46504596	474.97773211	0.48355699908	736.67938232	22.356653214	-1.2206386328	22.943386078	19.147924423	42.326315217	-71.119570542	2	57807.065072	11.4
9303	2022-12-09	16:03:32.072	342.46078788	8219.058909	1670601812.073	0	899	2.315290935	2.3249481237	472.46504596	474.84882279	0.45887342452	736.67145665	22.356653214	-1.2247131652	22.943386078	19.14722334	42.326318069	-71.119577671	2	57807.920574	11.4
9304	2022-12-09	16:03:33.013	342.46079877	8219.059171	1670601813.014	0	899	2.315290935	2.3249481237	472.93734551	475.32350528	0.45887342452	736.66473631	22.356653214	-1.2437707794	22.943386078	19.142852265	42.326318333	-71.119576806	2	57808.916667	11.308333333
9305	2022-12-09	16:03:33.905	342.4608091	8219.059418	1670601813.906	0	899	2.3204914866	2.3303218406	472.93734551	475.36088147	0.46602445533	736.66017282	22.356653214	-1.1692651234	22.943386078	19.14080544	42.326316975	-71.119578025	2	57809.814815	11.218518519
9306	2022-12-09	16:03:34.822	342.46081971	8219.059673	1670601814.823	0	899	2.3204914866	2.3303218406	473.24513147	475.67024467	0.46602445533	736.65081787	22.356653214	-1.1669260263	22.943386078	19.140361786	42.326315517	-71.119581783	2	57810.689915	11.2
9307	2022-12-09	16:03:35.724	342.46083015	8219.059924	1670601815.725	0	899	2.3232696287	2.3336767127	473.25036579	475.8148447	0.49265605163	736.65069499	22.357972543	-1.1923756513	22.943386078	19.147129476	42.326315	-71.119584306	2	57811.583503	11.141649695
9308	2022-12-09	16:03:36.585	342.4608401	8219.060163	1670601816.585	0	899	2.3232747008	2.3336818169	473.23677353	475.80118111	0.49265649655	736.66900635	22.35820961	-1.2320321798	22.943386078	19.146842957	42.326313421	-71.11958579	2	57812.473739	11.1
9309	2022-12-09	16:03:37.415	342.46084972	8219.060393	1670601817.416	0	899	2.3315640735	2.3419223966	473.23677353	475.78006403	0.48862131399	736.66519872	22.35820961	-1.1668182825	22.943386078	19.143669987	42.32631114	-71.119586667	2	57813.315789	11.1
9310	2022-12-09	16:03:38.279	342.46085971	8219.060633	1670601818.279	0	899	2.3315640735	2.3419223966	472.77795576	475.31878047	0.48862131399	736.67871781	22.35820961	-1.1423495605	22.943386078	19.139026857	42.326309749	-71.119586667	2	57814.15056	11.1
9311	2022-12-09	16:03:39.142	342.46086971	8219.060873	1670601819.143	0	899	2.336726247	2.3471955105	472.77795576	475.34034035	0.49274510481	736.67010296	22.35820961	-1.4004782525	22.943386078	19.112440135	42.326308285	-71.119586667	2	57815.029058	11.1
9312	2022-12-09	16:03:40.019	342.46087986	8219.061117	1670601820.02	0	899	2.336726247	2.3471955105	472.90790141	475.47099028	0.49274510481	736.67557996	22.35820961	-1.4778079987	22.943386078	19.105791092	42.32630682	-71.119586667	2	57815.907816	11.1
9313	2022-12-09	16:03:40.953	342.46089066	8219.061376	1670601820.953	0	899	2.3356541157	2.3460772784	472.91325461	475.46624788	0.49080915562	736.67274889	22.359559861	-1.4749838059	22.943386078	19.106414921	42.326305241	-71.119585241	2	57816.855544	11.1
9314	2022-12-09	16:03:41.903	342.46090166	8219.06164	1670601821.903	0	899	2.3356585497	2.3460817404	473.00733508	475.56083826	0.49080954105	736.67813939	22.359766006	-1.4689258961	22.943386078	19.114947793	42.326303713	-71.119585	2	57817.772467	11.1
9315	2022-12-09	16:03:42.811	342.46091216	8219.061892	1670601822.811	0	899	2.3372158056	2.3472808326	473.00733508	475.47137105	0.47370214318	736.67289117	22.359766006	-1.459903717	22.943386078	19.128477097	42.326302179	-71.119583845	2	57818.692865	11.1
9316	2022-12-09	16:03:43.697	342.46092242	8219.062138	1670601823.697	0	899	2.3372158056	2.3472808326	473.29601053	475.7615503	0.47370214318	736.66990975	22.359766006	-1.4704780989	22.943386078	19.13653567	42.326300683	-71.119583333	2	57819.59018	11.1
9317	2022-12-09	16:03:44.571	342.46093253	8219.062381	1670601824.571	0	899	2.3347527946	2.3454082501	473.29850527	475.91158478	0.50189055961	736.67163409	22.360394749	-1.3700055271	22.943386078	19.143860166	42.326299258	-71.119583333	2	57820.444976	11.1
9318	2022-12-09	16:03:45.453	342.46094274	8219.062626	1670601825.453	0	899	2.3347727398	2.3454283242	473.58748411	476.20216837	0.50189233325	736.6920934	22.361322403	-1.2157557011	22.943386078	19.150085449	42.326297768	-71.119583333	2	57821.339326	11.1
9319	2022-12-09	16:03:46.341	342.46095302	8219.062873	1670601826.341	0	899	2.3389008389	2.3494267742	473.58748411	476.165762	0.4949419185	736.68597412	22.361322403	-1.2385427952	22.943386078	19.146842957	42.326296667	-71.119582862	2	57822.283019	11.1
9320	2022-12-09	16:03:47.233	342.46096334	8219.06312	1670601827.233	0	899	2.3389008389	2.3494267742	473.03358048	475.60884284	0.4949419185	736.68783509	22.361322403	-1.2451827605	22.943386078	19.146475836	42.326296667	-71.119581667	2	57823.128155	11.1
9321	2022-12-09	16:03:48.131	342.46097375	8219.06337	1670601828.132	0	899	2.3430300006	2.3536862901	473.03358048	475.63616642	0.50016452691	736.69257724	22.361322403	-1.2202182156	22.943386078	19.151766745	42.326296667	-71.119581667	2	57824.001034	11.1
9322	2022-12-09	16:03:49.012	342.46098394	8219.063614	1670601829.012	0	899	2.3430300006	2.3536862901	472.9596957	475.56187513	0.50016452691	736.69628906	22.361322403	-1.2190109491	22.943386078	19.151885986	42.326296667	-71.119581667	2	57824.911065	11.1
9323	2022-12-09	16:03:49.903	342.46099425	8219.063862	1670601829.903	0	899	2.3469736276	2.3574252468	472.96182085	475.50969397	0.48978005999	736.69483877	22.361858381	-1.1677668197	22.943386078	19.149724367	42.326295257	-71.119581667	2	57825.845588	11.1
9324	2022-12-09	16:03:50.796	342.46100459	8219.06411	1670601830.797	0	899	2.3469956822	2.3574474404	473.3028175	475.85253756	0.48978196392	736.70263672	22.362878799	-1.2320321798	22.943386078	19.147563934	42.326295	-71.119580475	2	57826.714833	11.1
9325	2022-12-09	16:03:51.654	342.46101453	8219.064349	1670601831.655	0	899	2.3527343995	2.363432908	473.3028175	475.9064177	0.50007530917	736.68411598	22.362878799	-1.1710760333	22.943386078	19.149292927	42.326294051	-71.11958	2	57827.569685	11.1
9326	2022-12-09	16:03:52.569	342.4610251	8219.064603	1670601832.569	0	899	2.3527343995	2.363432908	473.08207743	475.68446336	0.50007530917	736.68166892	22.362878799	-1.1661607793	22.943386078	19.149600818	42.326293333	-71.119579239	2	57828.45632	11.1
9327	2022-12-09	16:03:53.523	342.46103615	8219.064868	1670601833.523	0	899	2.3601020965	2.3708107852	473.08207743	475.67880252	0.49899345868	736.69179308	22.362878799	-1.1660637382	22.943386078	19.147725339	42.326293333	-71.119577666	2	57829.400651	11.1
9328	2022-12-09	16:03:54.443	342.46104679	8219.065123	1670601834.443	0	899	2.3601038535	2.3708125535	472.72222529	475.31697597	0.49899361236	736.69344709	22.362959641	-1.1637570132	22.943386078	19.146957448	42.326292737	-71.119576071	2	57830.357629	11.1
9329	2022-12-09	16:03:55.361	342.46105742	8219.065378	1670601835.361	0	899	2.362026312	2.3726059231	472.72795198	475.28933746	0.49260583225	736.70002393	22.364404678	-1.1652984619	22.943386078	19.149003983	42.326291667	-71.119574596	2	57831.242224	11.1
9330	2022-12-09	16:03:56.239	342.46106758	8219.065622	1670601836.239	0	899	2.362026312	2.3726059231	473.74295014	476.30983519	0.49260583225	736.68187749	22.364404678	-1.3149994983	22.943386078	19.114404426	42.326291667	-71.119573199	2	57832.080435	11.1
9331	2022-12-09	16:03:57.127	342.46107786	8219.065869	1670601837.127	0	899	2.3604246529	2.371143982	473.74295014	476.34553293	0.49941908501	736.67800156	22.364404678	-1.2386398821	22.943386078	19.130433607	42.326291667	-71.119571601	2	57833.039585	11.1
9332	2022-12-09	16:03:57.974	342.46108767	8219.066104	1670601837.975	0	899	2.3604246529	2.371143982	473.64228103	476.24431077	0.49941908501	736.68900607	22.364404678	-1.1466396984	22.943386078	19.153400042	42.326291667	-71.119570269	2	57833.838831	11.1
9333	2022-12-09	16:03:58.845	342.46109774	8219.066346	1670601838.845	0	899	2.3604066711	2.3705302134	473.64228103	476.09957761	0.47178318629	736.68796807	22.364404678	-1.1636491935	22.943386078	19.153645092	42.326290518	-71.119568851	2	57834.689349	11.1
9334	2022-12-09	16:03:59.737	342.46110808	8219.066594	1670601839.738	0	899	2.3604103262	2.3705338906	473.67455586	476.13202148	0.4717834885	736.67997125	22.364572828	-1.1871908619	22.943386078	19.15385432	42.32629	-71.119568333	2	57835.617521	11.1
9335	2022-12-09	16:04:00.630	342.4611184	8219.066842	1670601840.63	0	899	2.3651279863	2.375557627	473.68018965	476.20699815	0.48501953854	736.66358877	22.365991592	-1.2353737804	22.943386078	19.150277851	42.326289109	-71.119568333	2	57836.534535	11.1
9336	2022-12-09	16:04:01.575	342.46112935	8219.067104	1670601841.576	0	899	2.3651279863	2.375557627	473.80446151	476.33193293	0.48501953854	736.66029449	22.365991592	-1.2222663164	22.943386078	19.148284912	42.32628753	-71.11956753	2	57837.481964	11.1
9337	2022-12-09	16:04:02.470	342.46113971	8219.067353	1670601842.471	0	899	2.3763277854	2.3860602144	473.80446151	476.15170403	0.45060426536	736.66237049	22.365991592	-1.1948010053	22.943386078	19.149370004	42.326286073	-71.119566667	2	57838.356268	11.1
9338	2022-12-09	16:04:03.380	342.46115023	8219.067606	1670601843.38	0	899	2.3763277854	2.3860602144	473.21225202	475.55656071	0.45060426536	736.66826382	22.365991592	-1.1727252764	22.943386078	19.151291702	42.326285	-71.119566271	2	57839.237645	11.1
9339	2022-12-09	16:04:04.286	342.46116073	8219.067857	1670601844.287	0	899	2.3721935899	2.3826474145	473.21225202	475.73487994	0.48469761537	736.66887983	22.365991592	-1.1636707783	22.943386078	19.154045105	42.326284696	-71.119565	2	57840.182182	11.1
9340	2022-12-09	16:04:05.210	342.46117142	8219.068114	1670601845.211	0	899	2.3722271399	2.3826811738	473.33896535	475.86228361	0.48470045118	736.67164541	22.367527374	-1.1462408983	22.943386078	19.154045105	42.326283163	-71.119565	2	57841.102392	11.1
9341	2022-12-09	16:04:06.089	342.4611816	8219.068358	1670601846.09	0	899	2.3715611086	2.382497153	473.33904715	475.9795641	0.5070879972	736.67200879	22.367547989	-1.1579793889	22.943386078	19.148641889	42.326281761	-71.119565	2	57841.943541	11.1
9342	2022-12-09	16:04:06.930	342.46119132	8219.068592	1670601846.93	0	899	2.3715611086	2.382497153	473.60683385	476.24884464	0.5070879972	736.66937256	22.367547989	-1.1636707783	22.943386078	19.146123886	42.326281667	-71.119563654	2	57842.807653	11.1
9343	2022-12-09	16:04:07.881	342.46120234	8219.068856	1670601847.882	0	899	2.3715150264	2.3823119922	473.60683385	476.21526379	0.50067803894	736.66750513	22.367547989	-1.1719707132	22.943386078	19.126186535	42.326280408	-71.119563333	2	57843.755424	11.1
9344	2022-12-09	16:04:08.859	342.46121366	8219.069128	1670601848.86	0	899	2.3715150264	2.3823119922	474.01457297	476.62524856	0.50067803894	736.67285763	22.367547989	-1.2247670699	22.943386078	19.129958993	42.32628	-71.119563333	2	57844.742625	11.1
9345	2022-12-09	16:04:09.776	342.46122427	8219.069382	1670601849.777	0	899	2.3804155211	2.3911627995	474.01457297	476.60349729	0.49652921828	736.70231942	22.367547989	-1.2613300085	22.943386078	19.13820076	42.326281043	-71.11956229	2	57845.625825	11.1
9346	2022-12-09	16:04:10.627	342.46123411	8219.069619	1670601850.627	0	899	2.3804333709	2.3911807635	473.75790462	476.34543517	0.49653075853	736.69214999	22.368362263	-1.2136429848	22.943386078	19.144041377	42.326281667	-71.119561667	2	57846.483974	11.1
9347	2022-12-09	16:04:11.519	342.46124444	8219.069867	1670601851.52	0	899	2.3826910626	2.393411142	473.76085202	476.33936872	0.4948073597	736.68001895	22.369104385	-1.2584627354	22.943386078	19.137738487	42.326282331	-71.119561003	2	57847.398445	11.1
9348	2022-12-09	16:04:12.421	342.46125487	8219.070117	1670601852.421	0	899	2.3826910626	2.393411142	474.16983956	476.75058224	0.4948073597	736.681504	22.369104385	-1.5119886398	22.943386078	19.104351044	42.326283333	-71.119559514	2	57848.291322	11.1
9349	2022-12-09	16:04:13.378	342.46126596	8219.070383	1670601853.379	0	899	2.3851927926	2.3958612028	474.16983956	476.73543552	0.49191889932	736.68205979	22.369104385	-1.5119886398	22.943386078	19.105781934	42.326283774	-71.119557893	2	57849.264334	11.1
9350	2022-12-09	16:04:14.285	342.46127645	8219.070635	1670601854.285	0	899	2.3851927926	2.3958612028	473.90324799	476.4674015	0.49191889932	736.68330717	22.369104385	-1.2884288166	22.943386078	19.138210372	42.326285	-71.119556667	2	57850.156513	11.1
9351	2022-12-09	16:04:15.158	342.46128656	8219.070877	1670601855.159	0	899	2.3917459331	2.4012953371	473.90605656	476.19475236	0.43932523165	736.6880962	22.369811342	-1.206119115	22.943386078	19.145088613	42.326285117	-71.11955655	2	57851.07002	11.107001972
9352	2022-12-09	16:04:16.026	342.4612966	8219.071118	1670601856.026	0	899	2.3917659867	2.4013155041	474.5208773	476.81255033	0.43932675547	736.68684559	22.370721817	-1.1929146217	22.943386078	19.148456333	42.326286542	-71.119555125	2	57851.925049	11.192504931
9353	2022-12-09	16:04:16.907	342.46130681	8219.071363	1670601856.908	0	899	2.3912704999	2.4022457667	474.5208773	477.15557277	0.50472300853	736.68464671	22.370721817	-1.1883873726	22.943386078	19.149021439	42.326286667	-71.119555	2	57852.771292	11.2
9354	2022-12-09	16:04:17.750	342.46131655	8219.071597	1670601857.75	0	899	2.3912704999	2.4022457667	473.76770564	476.39821926	0.50472300853	736.68599474	22.370721817	-1.1702999666	22.943386078	19.149469376	42.326286667	-71.119553944	2	57853.633403	11.2
9355	2022-12-09	16:04:18.661	342.46132709	8219.07185	1670601858.661	0	899	2.4019405092	2.4117293654	473.76770564	476.10319153	0.44839300986	736.68777446	22.370721817	-1.1718090773	22.943386078	19.15080452	42.326286667	-71.119553333	2	57854.546161	11.2
9356	2022-12-09	16:04:19.562	342.46133752	8219.072101	1670601859.562	0	899	2.401943473	2.4117323464	473.18318413	475.51578977	0.44839323875	736.69329794	22.370855811	-1.1702891667	22.943386078	19.148594054	42.326286667	-71.11955262	2	57855.428008	11.2
9357	2022-12-09	16:04:20.476	342.46134811	8219.072355	1670601860.477	0	899	2.3993264248	2.4113155403	473.18882653	476.04943175	0.54927338173	736.68902911	22.372278214	-1.1628730605	22.943386078	19.151119649	42.326286667	-71.119551667	2	57856.351891	11.2
9358	2022-12-09	16:04:21.358	342.46135831	8219.072599	1670601861.358	0	899	2.3993264248	2.4113155403	474.2454305	477.11242329	0.54927338173	736.69539132	22.372278214	-1.1437939453	22.943386078	19.151692359	42.326286667	-71.119551219	2	57857.268566	11.2
9359	2022-12-09	16:04:22.224	342.46136834	8219.07284	1670601862.225	0	899	2.4010623133	2.4115302649	474.2454305	476.74652038	0.47953956519	736.70080566	22.372278214	-1.184830308	22.943386078	19.154045105	42.326286667	-71.119549757	2	57858.145957	11.2
9360	2022-12-09	16:04:23.065	342.46137807	8219.073074	1670601863.065	0	899	2.4010623133	2.4115302649	474.39319493	476.8950641	0.47953956519	736.69518315	22.372278214	-1.3738429365	22.943386078	19.125499106	42.326286667	-71.119548376	2	57858.974359	11.2
9361	2022-12-09	16:04:23.973	342.46138859	8219.073326	1670601863.974	0	899	2.4002963311	2.4106078047	474.39319493	476.85841903	0.47255202506	736.6846653	22.372278214	-1.3376357019	22.943386078	19.128559251	42.326286667	-71.119546945	2	57859.833019	11.2
9362	2022-12-09	16:04:24.888	342.46139918	8219.07358	1670601864.889	0	899	2.4003000479	2.4106115441	473.88413104	476.34671134	0.47255232777	736.68887551	22.372446363	-1.1591111587	22.943386078	19.151639888	42.326286667	-71.119546667	2	57860.788462	11.2
9363	2022-12-09	16:04:25.756	342.46140921	8219.073821	1670601865.756	0	899	2.4075491994	2.4185572671	473.88976724	476.51096866	0.50281725168	736.68551454	22.373865128	-1.1343729496	22.943386078	19.151627256	42.326286667	-71.119545551	2	57861.66967	11.2
9364	2022-12-09	16:04:26.661	342.4614197	8219.074073	1670601866.662	0	899	2.4075491994	2.4185572671	473.81831398	476.43912017	0.50281725168	736.68899071	22.373865128	-1.1343729496	22.943386078	19.137840271	42.326286667	-71.119544081	2	57862.551196	11.2
9365	2022-12-09	16:04:27.548	342.46142995	8219.074319	1670601867.548	0	899	2.4107160762	2.4209914904	473.81831398	476.26131786	0.46887980284	736.69104327	22.373865128	-1.3074647875	22.943386078	19.120192623	42.326287374	-71.119542626	2	57863.424212	11.2
9366	2022-12-09	16:04:28.437	342.46144024	8219.074566	1670601868.437	0	899	2.4107160762	2.4209914904	474.26451922	476.70982374	0.46887980284	736.68393935	22.373865128	-1.3237952183	22.943386078	19.137948207	42.32628781	-71.119541144	2	57864.313897	11.2
9367	2022-12-09	16:04:29.316	342.46145043	8219.07481	1670601869.317	0	899	2.4140379562	2.4242487483	474.26451922	476.69108495	0.46530498808	736.69507038	22.373865128	-1.1636707783	22.943386078	19.149003983	42.326286667	-71.119539695	2	57865.182773	11.2
9368	2022-12-09	16:04:30.217	342.46146084	8219.07506	1670601870.217	0	899	2.4140685619	2.4242795372	473.9491724	476.37413745	0.46530742853	736.67621294	22.375241854	-1.1679069641	22.943386078	19.138695079	42.326286667	-71.119538139	2	57866.116746	11.2
9369	2022-12-09	16:04:31.131	342.46147142	8219.075314	1670601871.131	0	899	2.4157895349	2.4264959695	473.95000749	476.4909376	0.48743953601	736.67905815	22.375452042	-1.16855371	22.943386078	19.137121201	42.326286667	-71.119536681	2	57866.991388	11.2
9370	2022-12-09	16:04:32.055	342.46148212	8219.075571	1670601872.055	0	899	2.4157895349	2.4264959695	474.05449461	476.59598489	0.48743953601	736.68640501	22.375452042	-1.2097517347	22.943386078	19.147638245	42.326286667	-71.119535011	2	57867.993485	11.2
9371	2022-12-09	16:04:32.951	342.4614925	8219.07582	1670601872.952	0	899	2.4179566011	2.4290677622	474.05449461	476.68978475	0.50533021963	736.6822631	22.375452042	-1.2117350551	22.943386078	19.150786204	42.326286667	-71.11953364	2	57868.815934	11.2
9372	2022-12-09	16:04:33.862	342.46150304	8219.076073	1670601873.863	0	899	2.4179566011	2.4290677622	474.07546762	476.71087436	0.50533021963	736.6810137	22.375452042	-1.2125003338	22.943386078	19.153326035	42.326287931	-71.119533333	2	57869.758547	11.2
9373	2022-12-09	16:04:34.799	342.46151388	8219.076333	1670601874.799	0	899	2.4240627658	2.434935385	474.0798482	476.65214495	0.49328986698	736.6871637	22.376554312	-1.1448072369	22.943386078	19.152927108	42.326288333	-71.119533333	2	57870.659851	11.2
9374	2022-12-09	16:04:35.713	342.46152446	8219.076587	1670601875.713	0	899	2.4240749469	2.4349476435	474.19457996	476.7675046	0.49329089245	736.706604	22.377099991	-1.1311177015	22.943386078	19.154045105	42.326288333	-71.119533333	2	57871.57563	11.2
9375	2022-12-09	16:04:36.582	342.46153453	8219.076829	1670601876.583	0	899	2.4231911828	2.4357029728	474.19457996	477.15688028	0.56748001721	736.69712334	22.377099991	-1.1335645314	22.943386078	19.152621642	42.326288333	-71.119532542	2	57872.474542	11.2
9376	2022-12-09	16:04:37.431	342.46154435	8219.077064	1670601877.432	0	899	2.4231911828	2.4357029728	473.80041136	476.76024931	0.56748001721	736.68475342	22.377099991	-1.1360006332	22.943386078	19.147203445	42.326288864	-71.119531667	2	57873.318356	11.2
9377	2022-12-09	16:04:38.288	342.46155426	8219.077302	1670601878.288	0	899	2.428832282	2.4393310877	473.80041136	476.27784658	0.47547162454	736.70990637	22.377099991	-1.1319476674	22.943386078	19.151239269	42.32629	-71.119531416	2	57874.150368	11.2
9378	2022-12-09	16:04:39.210	342.46156494	8219.077559	1670601879.211	0	899	2.428832282	2.4393310877	474.64044517	477.12227281	0.47547162454	736.71808791	22.377099991	-1.1316889674	22.943386078	19.153199505	42.326290189	-71.11953	2	57875.113412	11.2
9379	2022-12-09	16:04:40.150	342.46157581	8219.077819	1670601880.15	0	899	2.4339990849	2.4453948242	474.64442564	477.33278647	0.51481236698	736.70551386	22.378100402	-1.1348149034	22.943386078	19.153032391	42.326291794	-71.119529936	2	57876.038278	11.2
9380	2022-12-09	16:04:41.055	342.46158628	8219.078071	1670601881.055	0	899	2.4340074428	2.4454032375	473.90225459	476.58641563	0.51481309829	736.70861816	22.378473282	-1.1343729496	22.943386078	19.153326035	42.326294681	-71.119528493	2	57876.904306	11.2
9381	2022-12-09	16:04:41.924	342.46159635	8219.078312	1670601881.925	0	899	2.4341196461	2.4455975974	473.90225459	476.60566107	0.51848337229	736.72598085	22.378473282	-1.1943698269	22.943386078	19.143515202	42.326296348	-71.119526985	2	57877.808824	11.2
9382	2022-12-09	16:04:42.776	342.46160622	8219.078549	1670601882.777	0	899	2.4341196461	2.4455975974	473.87596696	476.57922349	0.51848337229	736.73453264	22.378473282	-1.2814115791	22.943386078	19.137052258	42.326297735	-71.119525598	2	57878.641148	11.2
9383	2022-12-09	16:04:43.615	342.46161591	8219.078782	1670601883.615	0	899	2.4365315771	2.4468619298	473.87596696	476.30629436	0.46640279157	736.74183261	22.378473282	-1.3992062776	22.943386078	19.132220363	42.326299144	-71.119524189	2	57879.486345	11.2
9384	2022-12-09	16:04:44.532	342.46162653	8219.079037	1670601884.532	0	899	2.4365315771	2.4468619298	474.79451179	477.22955006	0.46640279157	736.75836182	22.378473282	-1.6015096903	22.943386078	19.136760712	42.326300683	-71.119522651	2	57880.409569	11.2
9385	2022-12-09	16:04:45.437	342.46163701	8219.079288	1670601885.438	0	899	2.4371427614	2.4479531869	474.79977654	477.34746946	0.48785991296	736.7498654	22.379796047	-1.2915655564	22.943386078	19.147124638	42.326302199	-71.119521134	2	57881.319337	11.2
9386	2022-12-09	16:04:46.296	342.46164694	8219.079527	1670601886.296	0	899	2.4371507445	2.4479612201	473.88144129	476.42421005	0.48786057406	736.76550293	22.380151749	-1.2108727694	22.943386078	19.147563934	42.326303333	-71.11951962	2	57882.228087	11.2
9387	2022-12-09	16:04:47.174	342.46165711	8219.079771	1670601887.174	0	899	2.4458513367	2.456985241	473.88144129	476.49103228	0.50061100263	736.75082175	22.380151749	-1.2058927871	22.943386078	19.147463666	42.32630343	-71.119518333	2	57883.058185	11.2
9388	2022-12-09	16:04:48.015	342.46166684	8219.080004	1670601888.015	0	899	2.4458513367	2.456985241	474.29766821	476.90955129	0.50061100263	736.73594049	22.380151749	-1.1743313556	22.943386078	19.146924126	42.326304813	-71.119518333	2	57883.887574	11.2
9389	2022-12-09	16:04:48.901	342.46167709	8219.08025	1670601888.901	0	899	2.4487614448	2.4597741962	474.29766821	476.87803049	0.49460220479	736.74631121	22.380151749	-1.4003273643	22.943386078	19.131278171	42.326305	-71.119515627	2	57884.811777	11.281177708
9390	2022-12-09	16:04:49.763	342.46168707	8219.08049	1670601889.763	0	899	2.4487756232	2.4597884648	474.13798593	476.71748569	0.49460338952	736.74390699	22.380780492	-1.3645189558	22.943386078	19.115352125	42.326305	-71.119513927	2	57885.643732	11.3
9391	2022-12-09	16:04:50.644	342.46169728	8219.080735	1670601890.645	0	899	2.454632149	2.4657695071	474.14167302	476.74415578	0.49898232314	736.73924569	22.381708145	-1.16855371	22.943386078	19.101829529	42.326305	-71.119512436	2	57886.538462	11.3
9392	2022-12-09	16:04:51.549	342.46170775	8219.080986	1670601891.55	0	899	2.454632149	2.4657695071	474.60767305	477.2127136	0.49898232314	736.73502577	22.381708145	-1.1726713654	22.943386078	19.124363666	42.326304267	-71.119511667	2	57887.439591	11.3
9393	2022-12-09	16:04:52.390	342.46171748	8219.081219	1670601892.39	0	899	2.4580090262	2.4686220989	474.60767305	477.08655864	0.47494353402	736.72929211	22.381708145	-1.1991019217	22.943386078	19.119126869	42.326303333	-71.11951123	2	57888.261878	11.3
9394	2022-12-09	16:04:53.282	342.46172781	8219.081467	1670601893.283	0	899	2.4580090262	2.4686220989	474.41292267	476.89079107	0.47494353402	736.74428614	22.381708145	-1.484318614	22.943386078	19.110111237	42.326302974	-71.11951	2	57889.215311	11.3
9395	2022-12-09	16:04:54.170	342.46173808	8219.081714	1670601894.17	0	899	2.4566008989	2.4688242552	474.41292267	477.26877728	0.54696022954	736.74152703	22.381708145	-1.4767515944	22.943386078	19.110669875	42.326301667	-71.11951	2	57890.069215	11.3
9396	2022-12-09	16:04:55.092	342.46174875	8219.08197	1670601895.092	0	899	2.4566221317	2.4688456375	474.8073131	477.66555214	0.54696218529	736.74991714	22.382646712	-1.4189321426	22.943386078	19.127445069	42.326301634	-71.119509967	2	57891.019517	11.3
9397	2022-12-09	16:04:56.042	342.46175975	8219.082234	1670601896.042	0	899	2.4618022527	2.4721521412	474.81013656	477.22479805	0.46250446796	736.75357197	22.383356094	-1.4174553866	22.943386078	19.128878107	42.326300163	-71.119508496	2	57891.902416	11.3
9398	2022-12-09	16:04:56.911	342.4617698	8219.082475	1670601896.911	0	899	2.4618022527	2.4721521412	474.42334997	476.83604446	0.46250446796	736.75848389	22.383356094	-1.4924567938	22.943386078	19.108310699	42.3263	-71.119508333	2	57892.830435	11.3
9399	2022-12-09	16:04:57.822	342.46178036	8219.082729	1670601897.823	0	899	2.4656743779	2.4770024564	474.42334997	477.06014106	0.50522550547	736.7513452	22.383356094	-1.3978912136	22.943386078	19.136050344	42.326298739	-71.119507072	2	57893.756757	11.3
9400	2022-12-09	16:04:58.678	342.46179027	8219.082966	1670601898.679	0	899	2.4656743779	2.4770024564	474.3294991	476.96576857	0.50522550547	736.74458646	22.383356094	-1.2271492481	22.943386078	19.148284912	42.326298333	-71.119505731	2	57894.561355	11.3
9401	2022-12-09	16:04:59.566	342.46180054	8219.083213	1670601899.567	0	899	2.4688506273	2.4799228408	474.3294991	476.90284979	0.49323255609	736.74403513	22.383356094	-1.2264485896	22.943386078	19.149524689	42.326297617	-71.119505	2	57895.430074	11.3
9402	2022-12-09	16:05:00.450	342.46181076	8219.083458	1670601900.45	0	899	2.4688808985	2.4799533041	474.1951843	476.76781941	0.493235058	736.74856871	22.38468755	-1.2268366466	22.943386078	19.149419014	42.326296667	-71.119505	2	57896.341341	11.3
9403	2022-12-09	16:05:01.344	342.46182111	8219.083707	1670601901.344	0	899	2.4734381614	2.4839834224	474.19644238	476.64197636	0.46899055147	736.74104481	22.385004044	-1.1840757361	22.943386078	19.150592084	42.326296284	-71.119505	2	57897.229349	11.3
9404	2022-12-09	16:05:02.262	342.46183174	8219.083962	1670601902.262	0	899	2.4734381614	2.4839834224	474.08525256	476.53021311	0.46899055147	736.7329142	22.385004044	-1.141843	22.943386078	19.152030086	42.326295	-71.119504781	2	57898.131303	11.3
9405	2022-12-09	16:05:03.151	342.46184204	8219.084209	1670601903.152	0	899	2.4712863481	2.4824977216	474.08525256	476.68706573	0.49891368623	736.73571777	22.385004044	-1.1652984619	22.943386078	19.150085449	42.326295	-71.119503333	2	57899.05855	11.3
9406	2022-12-09	16:05:04.043	342.46185236	8219.084457	1670601904.044	0	899	2.4712863481	2.4824977216	473.96215123	476.56328881	0.49891368623	736.71944241	22.385004044	-1.4490599403	22.943386078	19.122397379	42.326295	-71.119503333	2	57899.887546	11.3
9407	2022-12-09	16:05:04.950	342.46186285	8219.084708	1670601904.95	0	899	2.4760575072	2.4884487513	473.96215123	476.83176979	0.55010002946	736.73455811	22.385004044	-1.4826909304	22.943386078	19.119115829	42.326296421	-71.119503333	2	57900.852334	11.3
9408	2022-12-09	16:05:05.881	342.46187362	8219.084967	1670601905.881	0	899	2.4760875763	2.4884790335	473.78973403	476.65832319	0.55010279316	736.71434334	22.386322767	-1.2083612167	22.943386078	19.146457028	42.326297915	-71.119503333	2	57901.749293	11.3
9409	2022-12-09	16:05:06.822	342.46188451	8219.085228	1670601906.822	0	899	2.4754540984	2.4867325022	473.78995076	476.40129593	0.50104187648	736.71853132	22.386377335	-1.2381871433	22.943386078	19.148992046	42.326298333	-71.119503333	2	57902.698035	11.3
9410	2022-12-09	16:05:07.793	342.46189576	8219.085498	1670601907.794	0	899	2.4754540984	2.4867325022	474.45363858	477.06864174	0.50104187648	736.71392822	22.386377335	-1.1327453852	22.943386078	19.148643494	42.326299469	-71.119503333	2	57903.681363	11.3
9411	2022-12-09	16:05:08.648	342.46190566	8219.085736	1670601908.649	0	899	2.4806515611	2.4921350136	474.45363858	477.11064618	0.50904522391	736.70403325	22.386377335	-1.1855201555	22.943386078	19.146354069	42.3263	-71.119503333	2	57904.513876	11.3
9412	2022-12-09	16:05:09.497	342.46191549	8219.085972	1670601909.498	0	899	2.4806602038	2.4921437129	474.92609406	477.58575134	0.50904595763	736.71253007	22.386755672	-1.1955771051	22.943386078	19.146588054	42.326300607	-71.119503333	2	57905.364316	11.3
9413	2022-12-09	16:05:10.444	342.46192645	8219.086235	1670601910.445	0	899	2.4839555886	2.4951367512	474.93090558	477.51705894	0.49504885708	736.71453574	22.387964249	-1.13131173	22.943386078	19.149421907	42.326301667	-71.119503903	2	57906.341748	11.3
9414	2022-12-09	16:05:11.400	342.4619375	8219.0865	1670601911.4	0	899	2.4839555886	2.4951367512	474.15171426	476.73362467	0.49504885708	736.70360722	22.387964249	-1.1327453852	22.943386078	19.133878708	42.326302129	-71.119505463	2	57907.277555	11.3
9415	2022-12-09	16:05:12.299	342.46194791	8219.08675	1670601912.299	0	899	2.4899187859	2.5014083272	474.15171426	476.79854271	0.5074269781	736.70161044	22.387964249	-1.1311284809	22.943386078	19.138816341	42.326303617	-71.119506667	2	57908.170172	11.3
9416	2022-12-09	16:05:13.210	342.46195846	8219.087003	1670601913.211	0	899	2.4899187859	2.5014083272	474.69227994	477.34212596	0.5074269781	736.70935059	22.387964249	-1.1294900179	22.943386078	19.143602371	42.326305075	-71.119506741	2	57909.044807	11.3
9417	2022-12-09	16:05:14.095	342.46196869	8219.087249	1670601914.095	0	899	2.4951753457	2.5064118767	474.69227994	477.27825445	0.49526230052	736.71104987	22.387964249	-1.1678207268	22.943386078	19.151174166	42.326306575	-71.119508242	2	57909.94501	11.3
9418	2022-12-09	16:05:14.969	342.46197881	8219.087491	1670601914.969	0	899	2.4951953886	2.5064320474	473.9315339	476.51337273	0.49526394636	736.7074686	22.388836526	-1.1544869167	23.080268607	19.153396606	42.326308035	-71.119508333	2	57910.820821	11.3
9419	2022-12-09	16:05:15.813	342.46198859	8219.087726	1670601915.814	0	899	2.4973144595	2.5096211983	473.93437303	476.75995138	0.54173920409	736.69956556	22.389551163	-1.1678746283	22.991212504	19.154045105	42.326308333	-71.119508333	2	57911.688728	11.3
9420	2022-12-09	16:05:16.711	342.46199898	8219.087976	1670601916.712	0	899	2.4973144595	2.5096211983	475.10563403	477.93819539	0.54173920409	736.70117592	22.389551163	-1.1543683295	22.943386078	19.153855128	42.326308333	-71.119508333	2	57912.579612	11.3
9421	2022-12-09	16:05:17.595	342.46200921	8219.088221	1670601917.596	0	899	2.4990984469	2.5109351401	475.10563403	477.82795437	0.52077526931	736.68769442	22.389551163	-1.1933457994	22.943386078	19.152818238	42.326309124	-71.119509124	2	57913.474238	11.3
9422	2022-12-09	16:05:18.433	342.4620189	8219.088454	1670601918.433	0	899	2.4990984469	2.5109351401	473.82092534	476.5358844	0.52077526931	736.6877979	22.389551163	-1.4452549219	22.943386078	19.149003983	42.32631	-71.11951	2	57914.337337	11.3
9423	2022-12-09	16:05:19.302	342.46202897	8219.088695	1670601919.303	0	899	2.5026362466	2.5140395958	473.82595373	476.43774972	0.50109003294	736.7016832	22.390817137	-1.2064316849	23.134691782	19.152601166	42.32631	-71.11951	2	57915.193309	11.3
9424	2022-12-09	16:05:20.203	342.46203939	8219.088945	1670601920.203	0	899	2.5026450497	2.5140484557	474.25081648	476.86495821	0.50109076215	736.6962923	22.391199112	-1.130923617	23.060478362	19.1538765	42.32631	-71.119510057	2	57916.034188	11.3
9425	2022-12-09	16:05:21.078	342.46204953	8219.089189	1670601921.079	0	899	2.5044110985	2.5162513929	474.25081648	476.96329436	0.5198330946	736.69218758	22.391199112	-1.1278623343	22.943386078	19.154045105	42.32631	-71.119511617	2	57916.970085	11.3
9426	2022-12-09	16:05:21.984	342.46206001	8219.08944	1670601921.985	0	899	2.5044110985	2.5162513929	474.43625519	477.14979369	0.5198330946	736.70365896	22.391199112	-1.1531826431	22.943386078	19.151348316	42.326308511	-71.119511667	2	57917.893184	11.3
9427	2022-12-09	16:05:22.841	342.46206992	8219.089678	1670601922.841	0	899	2.5027515625	2.5135711884	474.43625519	476.9173132	0.47552845312	736.69758212	22.391199112	-1.2435983127	22.943386078	19.144864228	42.326308333	-71.119511667	2	57918.697955	11.369795539
9428	2022-12-09	16:05:23.664	342.46207946	8219.089907	1670601923.665	0	899	2.5027515625	2.5135711884	474.95380588	477.43757042	0.47552845312	736.69043818	22.391199112	-1.4672767398	22.943386078	19.134855056	42.326308333	-71.119510778	2	57919.53312	11.4
9429	2022-12-09	16:05:24.522	342.46208938	8219.090145	1670601924.522	0	899	2.507714788	2.5193518126	474.95487927	477.6211822	0.51028004949	736.70255062	22.391468718	-1.4130898596	22.943386078	19.140843372	42.326308333	-71.11951	2	57920.395853	11.4
9430	2022-12-09	16:05:25.392	342.46209946	8219.090387	1670601925.393	0	899	2.5077409802	2.5193781768	474.5220534	477.1859381	0.51028225444	736.69244546	22.392602921	-1.1562223608	22.943386078	19.145006647	42.326308333	-71.11951	2	57921.237849	11.4
9431	2022-12-09	16:05:26.265	342.46210955	8219.090629	1670601926.265	0	899	2.5156764715	2.5274032067	474.5220534	477.19797852	0.51257573117	736.68882014	22.392602921	-1.1360653323	22.943386078	19.137220218	42.326308333	-71.119509782	2	57922.131068	11.4
9432	2022-12-09	16:05:27.151	342.46211981	8219.090876	1670601927.152	0	899	2.5156764715	2.5274032067	474.42810358	477.1034989	0.51257573117	736.69360352	22.392602921	-1.1294900179	22.943386078	19.127037048	42.326308333	-71.119508346	2	57922.992233	11.4
9433	2022-12-09	16:05:28.026	342.46212993	8219.091118	1670601928.026	0	899	2.5198030278	2.5311161635	474.42810358	477.00481904	0.49377190426	736.67680268	22.392602921	-1.1993066412	22.943386078	19.142180639	42.326308333	-71.119506816	2	57923.91062	11.4
9434	2022-12-09	16:05:28.940	342.46214051	8219.091372	1670601928.94	0	899	2.5198030278	2.5311161635	474.36043343	476.93678136	0.49377190426	736.68191751	22.392602921	-1.1797748449	23.095111291	19.148772739	42.326306928	-71.119505261	2	57924.843337	11.4
9435	2022-12-09	16:05:29.796	342.46215042	8219.09161	1670601929.796	0	899	2.5207019078	2.5317008899	474.36227215	476.86612815	0.47994950989	736.67475133	22.393065333	-1.1526221558	23.119849098	19.151584625	42.32630558	-71.119503914	2	57925.651811	11.4
9436	2022-12-09	16:05:30.628	342.46216005	8219.091841	1670601930.628	0	899	2.5207280105	2.5317271537	475.0262116	477.53358292	0.47995156605	736.67868426	22.394189835	-1.142996308	23.080268607	19.153001356	42.326305	-71.11950252	2	57926.488248	11.4
9437	2022-12-09	16:05:31.507	342.46217023	8219.092086	1670601931.508	0	899	2.5213434088	2.5336158008	475.0262116	477.82344493	0.53511104648	736.67229214	22.394189835	-1.1423495313	23.128095033	19.153326035	42.32630433	-71.119500997	2	57927.401804	11.4
9438	2022-12-09	16:05:32.395	342.46218051	8219.092332	1670601932.396	0	899	2.5213434088	2.5336158008	474.3405026	477.13369807	0.53511104648	736.68723524	22.394189835	-1.1269030413	22.943386078	19.15162737	42.326303333	-71.119499507	2	57928.296033	11.4
9439	2022-12-09	16:05:33.272	342.46219065	8219.092576	1670601933.272	0	899	2.5244669268	2.5369592058	474.3405026	477.18027446	0.54398089371	736.69357158	22.394189835	-1.1262347698	22.943386078	19.150444031	42.326303333	-71.119498048	2	57929.171004	11.4
9440	2022-12-09	16:05:34.151	342.46220082	8219.09282	1670601934.151	0	899	2.5244669268	2.5369592058	474.6075094	477.44887977	0.54398089371	736.6810614	22.394189835	-1.1495177651	23.091812917	19.15173206	42.326303333	-71.119496687	2	57929.987918	11.4
9441	2022-12-09	16:05:35.029	342.46221098	8219.093064	1670601935.029	0	899	2.5266048006	2.5389725169	474.61297695	477.42363628	0.53812971083	736.67047038	22.395564136	-1.1345131413	23.19241333	19.151957417	42.326304823	-71.119493688	2	57930.893595	11.4
9442	2022-12-09	16:05:35.891	342.46222097	8219.093303	1670601935.892	0	899	2.5266083273	2.5389760681	474.59423219	477.40478215	0.53813002159	736.67007547	22.395715714	-1.1371971132	23.19241333	19.153454484	42.326305	-71.119492084	2	57931.749507	11.4
9443	2022-12-09	16:05:36.733	342.46223072	8219.093537	1670601936.734	0	899	2.5316504598	2.5431921629	474.59423219	477.21165899	0.50135595311	736.68344783	22.395715714	-1.140215269	23.19241333	19.153814316	42.326305	-71.1194907	2	57932.579882	11.4
9444	2022-12-09	16:05:37.638	342.46224119	8219.093789	1670601937.639	0	899	2.5316504598	2.5431921629	475.82674374	478.45096794	0.50135595311	736.68533871	22.395715714	-1.1402476379	23.19241333	19.152877075	42.326305	-71.119488425	2	57933.472387	11.4
9445	2022-12-09	16:05:38.561	342.46225186	8219.094045	1670601938.561	0	899	2.5342977827	2.5452841365	475.82674374	478.3219728	0.47684009452	736.68018306	22.395715714	-1.149948863	23.19241333	19.152838852	42.326304311	-71.119485978	2	57934.413462	11.4
9446	2022-12-09	16:05:39.421	342.46226183	8219.094284	1670601939.422	0	899	2.5342977827	2.5452841365	475.41036952	477.90341512	0.47684009452	736.69697338	22.395715714	-1.1669260263	23.19241333	19.150085449	42.326303333	-71.119484479	2	57935.312625	11.4
9447	2022-12-09	16:05:40.355	342.46227263	8219.094543	1670601940.355	0	899	2.5353619642	2.5477939409	475.41612005	478.23639393	0.53905284195	736.69974422	22.39715873	-1.1412716978	23.19241333	19.154090881	42.326303333	-71.119482496	2	57936.251272	11.4
9448	2022-12-09	16:05:41.233	342.46228279	8219.094787	1670601941.233	0	899	2.5353646113	2.5477966064	474.88925414	477.70640376	0.5390530748	736.69274417	22.39727211	-1.1504662905	23.19241333	19.153413773	42.326303333	-71.119479774	2	57937.135885	11.4
9449	2022-12-09	16:05:42.105	342.46229288	8219.095029	1670601942.105	0	899	2.5371440995	2.5482392953	474.88925414	477.40143709	0.48100569641	736.68433062	22.39727211	-1.1772633317	23.19241333	19.153995059	42.326303333	-71.119478383	2	57937.970335	11.4
9450	2022-12-09	16:05:42.986	342.46230309	8219.095274	1670601942.987	0	899	2.5371440995	2.5482392953	475.14333222	477.65685925	0.48100569641	736.68523766	22.39727211	-1.1448719241	23.19241333	19.153791011	42.326301818	-71.119476818	2	57938.909188	11.4
9451	2022-12-09	16:05:43.871	342.46231332	8219.09552	1670601943.871	0	899	2.5450477563	2.5561536539	475.14333222	477.65146545	0.47997892071	736.69149922	22.39727211	-1.1337478177	23.19241333	19.143502583	42.326300412	-71.119475412	2	57939.753063	11.4
9452	2022-12-09	16:05:44.786	342.46232392	8219.095774	1670601944.787	0	899	2.5450770667	2.5561831454	474.95464855	477.46179778	0.47998120764	736.69252833	22.398522724	-1.1337801786	23.19241333	19.149194907	42.326298873	-71.119473873	2	57940.676319	11.4
9453	2022-12-09	16:05:45.660	342.46233403	8219.096017	1670601945.66	0	899	2.5475186348	2.5598833368	474.95598745	477.74488334	0.5336038267	736.69196688	22.398859024	-1.1327453852	23.19241333	19.154136658	42.326298333	-71.119472413	2	57941.552268	11.4
9454	2022-12-09	16:05:46.519	342.46234397	8219.096255	1670601946.519	0	899	2.5475186348	2.5598833368	474.63068945	477.41767522	0.5336038267	736.68864633	22.398859024	-1.1288648149	23.19241333	19.153612516	42.326297624	-71.119470958	2	57942.42542	11.4
9455	2022-12-09	16:05:47.444	342.46235469	8219.096512	1670601947.445	0	899	2.5524845962	2.5648057354	474.63068945	477.40243779	0.53070336644	736.68385365	22.398859024	-1.1278623343	23.19241333	19.153686523	42.32629608	-71.119469413	2	57943.35223	11.4
9456	2022-12-09	16:05:48.352	342.4623652	8219.096765	1670601948.353	0	899	2.5524845962	2.5648057354	475.18723048	477.96222891	0.53070336644	736.68612934	22.398859024	-1.1639726122	23.19241333	19.150204539	42.326295	-71.119467958	2	57944.225427	11.4
9457	2022-12-09	16:05:49.187	342.46237485	8219.096996	1670601949.187	0	899	2.557067983	2.5688461186	475.18723048	477.83505529	0.5065168734	736.6898925	22.398859024	-1.1587878466	23.19241333	19.147203445	42.326295185	-71.119466297	2	57945.110885	11.4
9458	2022-12-09	16:05:50.061	342.46238497	8219.097239	1670601950.061	0	899	2.5570965371	2.5688748589	475.27731691	477.925656	0.50651921346	736.70014034	22.400071643	-1.1688339829	23.19241333	19.145388395	42.326296667	-71.119463333	2	57946	11.4
9459	2022-12-09	16:05:51.000	342.46239583	8219.0975	1670601951	0	899	2.5608690568	2.5728893462	475.27832175	477.9771405	0.51611831344	736.70304295	22.400323868	-1.2625373041	23.19241333	19.144488278	42.326302485	-71.119450243	2	57946.872677	11.487267658
9460	2022-12-09	16:05:51.961	342.46240697	8219.097767	1670601951.962	0	899	2.5608690568	2.5728893462	475.28298116	477.98182636	0.51611831344	736.68070529	22.400323868	-1.1927529044	23.19241333	19.121478605	42.326304826	-71.11943639	2	57947.895765	11.679153094
9461	2022-12-09	16:05:52.884	342.46241765	8219.098024	1670601952.885	0	899	2.5572987846	2.5695988992	475.28298116	478.04857644	0.52880953205	736.67982857	22.400323868	-1.1764548077	23.19241333	19.13995806	42.326307719	-71.119429563	2	57948.815582	11.863116371
9462	2022-12-09	16:05:53.740	342.46242756	8219.098261	1670601953.741	0	899	2.5572987846	2.5695988992	474.93869417	477.70228611	0.52880953205	736.66607666	22.400323868	-1.2385427952	23.19241333	19.146484375	42.326312668	-71.1194305	2	57949.650146	12.030029155
9463	2022-12-09	16:05:54.647	342.46243804	8219.098513	1670601954.647	0	899	2.559738564	2.5707671161	474.93953497	477.41481554	0.4739267455	736.6601708	22.400535066	-1.2416148683	23.19241333	19.145804702	42.326318431	-71.119425663	2	57950.514609	12.151460886
9464	2022-12-09	16:05:55.526	342.46244822	8219.098757	1670601955.526	0	899	2.5597731504	2.5708019135	475.72487452	478.20426204	0.4739293948	736.64943427	22.402002335	-1.215647928	23.19241333	19.145432239	42.326324216	-71.11942	2	57951.382353	12.276470588
9465	2022-12-09	16:05:56.381	342.46245811	8219.098995	1670601956.381	0	899	2.5644417733	2.5758552454	475.72487452	478.28615367	0.4894989703	736.64677742	22.402002335	-1.1379840271	23.19241333	19.152395248	42.326328333	-71.119419135	2	57952.259475	12.451895044
9466	2022-12-09	16:05:57.217	342.4624678	8219.099227	1670601957.218	0	899	2.5644417733	2.5758552454	475.51618484	478.0763404	0.4894989703	736.64693911	22.402002335	-1.1425112486	23.19241333	19.14972496	42.326328457	-71.11941642	2	57953.073964	12.6
9467	2022-12-09	16:05:58.063	342.46247759	8219.099462	1670601958.064	0	899	2.5713946581	2.5836795062	475.51618484	478.26453525	0.52527484576	736.65201836	22.402002335	-1.1364318369	23.19241333	19.151742278	42.326329847	-71.119413639	2	57953.908284	12.6
9468	2022-12-09	16:05:59.000	342.46248844	8219.099722	1670601959.001	0	899	2.5713946581	2.5836795062	475.30630353	478.05344089	0.52527484576	736.63992613	22.402002335	-1.1734366417	23.19241333	19.149003983	42.32633	-71.119411925	2	57954.844845	12.6
9469	2022-12-09	16:05:59.944	342.46249936	8219.099985	1670601959.945	0	899	2.5752931784	2.5871609284	475.30992697	477.95970202	0.50675775378	736.6393182	22.402911799	-1.1744067843	23.19241333	19.150721733	42.326331383	-71.119408901	2	57955.829653	12.6
9470	2022-12-09	16:06:00.888	342.46251028	8219.100247	1670601960.888	0	899	2.5753077967	2.5871756422	474.60944639	477.25532262	0.50675894388	736.63702756	22.403528214	-1.1659559185	23.19241333	19.14677006	42.326330364	-71.119405727	2	57956.781782	12.6
9471	2022-12-09	16:06:01.772	342.46252051	8219.100492	1670601961.772	0	899	2.5771682671	2.5888220121	474.60944639	477.20566756	0.4973003584	736.63598592	22.403528214	-1.1539047956	23.19241333	19.140001297	42.326331095	-71.119403905	2	57957.656805	12.6
9472	2022-12-09	16:06:02.641	342.46253057	8219.100734	1670601962.641	0	899	2.5771682671	2.5888220121	475.1705332	477.76982364	0.4973003584	736.64577338	22.403528214	-1.19076955	23.19241333	19.142577354	42.326331667	-71.119402489	2	57958.506317	12.6
9473	2022-12-09	16:06:03.553	342.46254113	8219.100987	1670601963.554	0	899	2.5821500177	2.5938721862	475.1705332	477.78005048	0.49924628653	736.65535185	22.403528214	-1.2419382618	23.19241333	19.146508122	42.326332376	-71.119400249	2	57959.42542	12.6
9474	2022-12-09	16:06:04.489	342.46255196	8219.101247	1670601964.489	0	899	2.5821641944	2.5938864541	475.45730667	478.0684048	0.49924742055	736.64132266	22.404124418	-1.1636168759	23.19241333	19.133054241	42.326333971	-71.119397696	2	57960.382643	12.6
9475	2022-12-09	16:06:05.486	342.46256351	8219.101524	1670601965.487	0	899	2.578796903	2.5916016008	475.46101179	478.31722013	0.54582892356	736.64287885	22.405054092	-1.1561792805	23.19241333	19.121669693	42.326335593	-71.11939548	2	57961.355981	12.6
9476	2022-12-09	16:06:06.414	342.46257425	8219.101782	1670601966.415	0	899	2.578796903	2.5916016008	475.37820308	478.23391397	0.54582892356	736.63370418	22.405054092	-1.1832026243	23.19241333	19.147924423	42.326337099	-71.119392901	2	57962.25941	12.6
9477	2022-12-09	16:06:07.303	342.46258454	8219.102029	1670601967.304	0	899	2.5854746892	2.5976396421	475.37820308	478.08408345	0.5173530146	736.64370465	22.405054092	-1.4586102481	23.19241333	19.116239371	42.326338333	-71.119391667	2	57963.166494	12.6
9478	2022-12-09	16:06:08.167	342.46259453	8219.102269	1670601968.167	0	899	2.5854746892	2.5976396421	476.24806263	478.95889429	0.5173530146	736.63758496	22.405054092	-1.4837256812	23.19241333	19.132735385	42.326338423	-71.119391756	2	57964.053723	12.6
9479	2022-12-09	16:06:09.075	342.46260505	8219.102521	1670601969.076	0	899	2.5864711086	2.5966095126	476.24806263	478.50605864	0.4313386832	736.63918158	22.405054092	-1.1792789777	23.19241333	19.141825708	42.326339851	-71.119393184	2	57964.910462	12.6
9480	2022-12-09	16:06:09.971	342.46261542	8219.10277	1670601969.972	0	899	2.5864999378	2.5966385018	475.48567184	477.74006364	0.43134067232	736.63370943	22.406264488	-1.1770800068	23.19241333	19.144226908	42.32634	-71.119393333	2	57965.855769	12.6
9481	2022-12-09	16:06:10.852	342.46262561	8219.103015	1670601970.853	0	899	2.5864915945	2.5987096681	475.48729413	478.20455579	0.51939818726	736.6354936	22.406671524	-1.1599411657	23.19241333	19.148706146	42.326341208	-71.119394542	2	57966.724976	12.6
9482	2022-12-09	16:06:11.765	342.46263617	8219.103268	1670601971.765	0	899	2.5864915945	2.5987096681	475.37261173	478.08921801	0.51939818726	736.63774826	22.406671524	-1.1359791306	23.19241333	19.153448042	42.326341667	-71.119395	2	57967.649793	12.6
9483	2022-12-09	16:06:12.684	342.46264682	8219.103524	1670601972.685	0	899	2.5884970062	2.5998965838	475.37261173	477.90509815	0.48438216094	736.64411775	22.406671524	-1.2314178107	23.19241333	19.149510289	42.326341667	-71.119395	2	57968.539963	12.6
9484	2022-12-09	16:06:13.542	342.46265674	8219.103762	1670601973.542	0	899	2.5884970062	2.5998965838	475.03271255	477.56338821	0.48438216094	736.64883403	22.406671524	-1.3300256034	23.19241333	19.140752653	42.326341667	-71.119395656	2	57969.393478	12.6
9485	2022-12-09	16:06:14.398	342.46266666	8219.104	1670601974.399	0	899	2.590232269	2.6023076187	475.03271255	477.71175621	0.51262117215	736.64443262	22.406671524	-1.5298929214	23.19241333	19.104709625	42.326341667	-71.119396667	2	57970.294872	12.6
9486	2022-12-09	16:06:15.285	342.46267691	8219.104246	1670601975.285	0	899	2.590268805	2.6023443959	475.92436334	478.60845139	0.51262416371	736.65536317	22.408203264	-1.1947902559	23.19241333	19.11419031	42.326341667	-71.119396939	2	57971.16348	12.6
9487	2022-12-09	16:06:16.184	342.46268731	8219.104496	1670601976.184	0	899	2.5942340948	2.6055619626	475.92470518	478.43859215	0.48028853571	736.64996338	22.408288956	-1.1913409233	23.19241333	19.148284912	42.326341667	-71.119398333	2	57972.025237	12.6
9488	2022-12-09	16:06:17.072	342.4626976	8219.104742	1670601977.073	0	899	2.5942340948	2.6055619626	476.01675631	478.5311295	0.48028853571	736.65433002	22.408288956	-1.1343729496	23.19241333	19.152965546	42.326341667	-71.119398333	2	57972.960042	12.6
9489	2022-12-09	16:06:17.997	342.46270831	8219.104999	1670601977.998	0	899	2.5987195858	2.6110370295	476.01675631	478.74627289	0.52115032079	736.66130622	22.408288956	-1.1364210284	23.19241333	19.153644739	42.326341667	-71.11939694	2	57973.836004	12.6
9490	2022-12-09	16:06:18.907	342.46271883	8219.105252	1670601978.907	0	899	2.5987195858	2.6110370295	475.97726538	478.70655552	0.52115032079	736.66337373	22.408288956	-1.1381888437	23.19241333	19.153301567	42.326341667	-71.119397875	2	57974.724852	12.6
9491	2022-12-09	16:06:19.799	342.46272916	8219.1055	1670601979.799	0	899	2.604289839	2.6165103201	475.98179537	478.68380793	0.51596626196	736.6531849	22.409424371	-1.1883874113	23.19241333	19.146070998	42.326340643	-71.119398333	2	57975.614228	12.6
9492	2022-12-09	16:06:20.677	342.46273932	8219.105744	1670601980.677	0	899	2.6043013987	2.6165219565	476.41653849	479.12102396	0.5159672095	736.65144924	22.409906387	-1.1777268222	23.19241333	19.142791533	42.32634	-71.119399225	2	57976.535288	12.6
9493	2022-12-09	16:06:21.628	342.46275032	8219.106008	1670601981.628	0	899	2.6059838729	2.6176496932	476.41653849	478.99647401	0.49233330193	736.64236753	22.409906387	-1.1496686651	23.19241333	19.141601828	42.32633914	-71.11940086	2	57977.515779	12.6
9494	2022-12-09	16:06:22.490	342.4627603	8219.106247	1670601982.49	0	899	2.6059838729	2.6176496932	476.05076914	478.62872391	0.49233330193	736.65601556	22.409906387	-1.2008373374	23.19241333	19.144134521	42.326338333	-71.119402286	2	57978.371743	12.6
9495	2022-12-09	16:06:23.367	342.46277045	8219.106491	1670601983.367	0	899	2.6093080239	2.6213910836	476.05076914	478.71761114	0.50921426268	736.66043636	22.409906387	-1.2200673534	23.19241333	19.143113016	42.326338333	-71.119403333	2	57979.242718	12.6
9496	2022-12-09	16:06:24.253	342.46278072	8219.106737	1670601984.254	0	899	2.6093080239	2.6213910836	476.42381889	479.09275072	0.50921426268	736.64952482	22.409906387	-1.2125003338	23.19241333	19.130277634	42.326338149	-71.119403702	2	57980.110651	12.6
9497	2022-12-09	16:06:25.190	342.46279156	8219.106997	1670601985.191	0	899	2.6136801379	2.6262406867	476.42925215	479.19914456	0.5283595285	736.65527384	22.411266946	-1.1940033657	23.19241333	19.146647687	42.326336667	-71.119406797	2	57981.078332	12.6
9498	2022-12-09	16:06:26.098	342.46280206	8219.107249	1670601986.098	0	899	2.6136848514	2.6262454322	475.55541455	478.32022866	0.52835992273	736.6488219	22.411462784	-1.2079947121	23.19241333	19.152198034	42.326336667	-71.119408336	2	57982.000929	12.6
9499	2022-12-09	16:06:27.000	342.46281251	8219.1075	1670601987.001	0	899	2.6158140829	2.627690784	475.55541455	478.1674215	0.49931777137	736.64014844	22.411462784	-1.1449365616	23.19241333	19.15089995	42.326336667	-71.119411134	2	57982.840149	12.6
9500	2022-12-09	16:06:27.888	342.46282278	8219.107747	1670601987.888	0	899	2.6158140829	2.627690784	475.93577147	478.54986755	0.49931777137	736.65358062	22.411462784	-1.1406357083	23.19241333	19.151012219	42.326335373	-71.119412961	2	57983.77633	12.6
9501	2022-12-09	16:06:28.759	342.46283287	8219.107989	1670601988.76	0	899	2.6193299851	2.6308256137	475.93577147	478.46251616	0.48272091902	736.65904549	22.411462784	-1.1375313342	23.19241333	19.151546478	42.326335	-71.119414381	2	57984.628302	12.6
9502	2022-12-09	16:06:29.621	342.46284284	8219.108228	1670601989.621	0	899	2.6193533062	2.6308490798	476.48085393	479.01050183	0.48272269721	736.65958147	22.412429645	-1.1545623778	23.19241333	19.15063066	42.326334221	-71.119415	2	57985.467467	12.6
9503	2022-12-09	16:06:30.497	342.46285299	8219.108472	1670601990.498	0	899	2.624325132	2.6366195301	476.48333032	479.18377127	0.51512812446	736.66132198	22.413049698	-1.1667428104	23.19241333	19.149765015	42.326333333	-71.119416189	2	57986.356774	12.6
9504	2022-12-09	16:06:31.403	342.46286346	8219.108723	1670601991.403	0	899	2.624325132	2.6366195301	476.17872096	478.87743555	0.51512812446	736.65936279	22.413049698	-1.1620430946	23.19241333	19.15080452	42.326332854	-71.119418813	2	57987.287894	12.6
9505	2022-12-09	16:06:32.325	342.46287414	8219.108979	1670601992.326	0	899	2.6286828731	2.6393604528	476.17872096	478.51834179	0.44691977251	736.64369778	22.413049698	-1.4605720264	23.19241333	19.124177301	42.326331667	-71.119420356	2	57988.213397	12.6
9506	2022-12-09	16:06:33.200	342.46288427	8219.109222	1670601993.201	0	899	2.6286828731	2.6393604528	476.56673168	478.90825894	0.44691977251	736.65158303	22.413049698	-1.229358992	23.19241333	19.143524334	42.326331667	-71.119421667	2	57989.052268	12.6
9507	2022-12-09	16:06:34.073	342.46289437	8219.109465	1670601994.074	0	899	2.6270915197	2.6394663324	476.56673168	479.28246313	0.51793822104	736.66201115	22.413049698	-1.1311177015	23.19241333	19.154405594	42.326331667	-71.119421667	2	57989.913215	12.6
9508	2022-12-09	16:06:34.944	342.46290446	8219.109707	1670601994.945	0	899	2.6271217744	2.6394967889	476.23114592	478.94497802	0.51794068891	736.65455314	22.414300312	-1.1324004456	23.19241333	19.141634897	42.326331667	-71.119423037	2	57990.822479	12.6
9509	2022-12-09	16:06:35.890	342.46291539	8219.109969	1670601995.89	0	899	2.6279214602	2.6404859586	476.23248834	478.9870841	0.52567430538	736.64655632	22.414636612	-1.1472217563	23.19241333	19.142722174	42.326331667	-71.119423333	2	57991.777555	12.6
9510	2022-12-09	16:06:36.759	342.46292545	8219.110211	1670601996.759	0	899	2.6279214602	2.6404859586	476.38916986	479.14467188	0.52567430538	736.64193544	22.414636612	-1.1588308811	23.19241333	19.14722454	42.326330635	-71.119423333	2	57992.619139	12.6
9511	2022-12-09	16:06:37.625	342.46293549	8219.110452	1670601997.626	0	899	2.631376095	2.6436422951	476.38916986	479.07565369	0.51258135986	736.66455078	22.414636612	-1.1425112486	23.19241333	19.152244568	42.32633	-71.119423333	2	57993.492647	12.6
9512	2022-12-09	16:06:38.489	342.46294547	8219.110691	1670601998.489	0	899	2.631376095	2.6436422951	476.04033722	478.7248539	0.51258135986	736.65043913	22.414636612	-1.1417351535	23.19241333	19.152101479	42.32633	-71.119423939	2	57994.363636	12.6
9513	2022-12-09	16:06:39.365	342.46295562	8219.110935	1670601999.366	0	899	2.6346596433	2.6469487666	476.0429694	478.72916745	0.51289777981	736.65907823	22.415296277	-1.1671955814	23.19241333	19.148984694	42.326330371	-71.119425	2	57995.222689	12.622268908
9514	2022-12-09	16:06:40.244	342.4629658	8219.111179	1670602000.245	0	899	2.6346791781	2.6469684304	476.88503774	479.57599569	0.51289935323	736.66354875	22.416101456	-1.2042974526	23.19241333	19.147770989	42.326331667	-71.119425222	2	57996.133014	12.7
9515	2022-12-09	16:06:41.174	342.46297655	8219.111437	1670602001.174	0	899	2.6379490786	2.6502794954	476.88503774	479.58166819	0.51397445778	736.6627557	22.416101456	-1.1648672953	23.19241333	19.152273191	42.326331667	-71.119426667	2	57997.023785	12.7
9516	2022-12-09	16:06:42.107	342.46298735	8219.111696	1670602002.107	0	899	2.6379490786	2.6502794954	476.71859625	479.41428552	0.51397445778	736.66963044	22.416101456	-1.1327453852	23.19241333	19.154405594	42.326331667	-71.119426667	2	57997.988625	12.7
9517	2022-12-09	16:06:42.979	342.46299744	8219.111939	1670602002.979	0	899	2.6447095875	2.6571479939	476.71859625	479.43095949	0.51713561854	736.66412354	22.416101456	-1.1701813936	23.19241333	19.151885986	42.32633306	-71.119426667	2	57998.835922	12.7
9518	2022-12-09	16:06:43.780	342.46300672	8219.112161	1670602003.781	0	899	2.6447095875	2.6571479939	476.22282188	478.93236433	0.51713561854	736.66567569	22.416101456	-1.1729839803	23.19241333	19.151885986	42.326333333	-71.119427776	2	57999.665615	12.7
9519	2022-12-09	16:06:44.694	342.46301729	8219.112415	1670602004.694	0	899	2.6473124191	2.6600851164	476.22640134	479.00612053	0.53044766433	736.66774442	22.416998187	-1.1594561204	23.19241333	19.153129982	42.326333333	-71.119429282	2	58000.569378	12.7
9520	2022-12-09	16:06:45.638	342.46302822	8219.112677	1670602005.638	0	899	2.6473285004	2.6601013075	476.37133155	479.15190373	0.53044899751	736.67245221	22.417657852	-1.1369060996	23.19241333	19.153945367	42.326333333	-71.11943	2	58001.518908	12.7
9521	2022-12-09	16:06:46.523	342.46303847	8219.112923	1670602006.524	0	899	2.6475879993	2.6604429809	476.37133155	479.16953624	0.53379310511	736.66187534	22.417657852	-1.1317859809	23.19241333	19.150380166	42.326332619	-71.119430715	2	58002.428858	12.7
9522	2022-12-09	16:06:47.371	342.46304828	8219.113159	1670602007.371	0	899	2.6475879993	2.6604429809	476.18102583	478.97811267	0.53379310511	736.67141825	22.417657852	-1.1291558577	23.19241333	19.150074384	42.326331667	-71.119432102	2	58003.261074	12.7
9523	2022-12-09	16:06:48.290	342.46305892	8219.113414	1670602008.291	0	899	2.6482699594	2.6597172844	476.18102583	478.67090542	0.47547095515	736.6619485	22.417657852	-1.1327453852	23.19241333	19.154045105	42.326331667	-71.119433333	2	58004.145299	12.7
9524	2022-12-09	16:06:49.207	342.46306954	8219.113669	1670602009.208	0	899	2.6482699594	2.6597172844	476.47130698	478.96270441	0.47547095515	736.65494724	22.417657852	-1.1327453852	23.19241333	19.154045105	42.326331667	-71.119433517	2	58005.110273	12.7
9525	2022-12-09	16:06:50.101	342.46307988	8219.113917	1670602010.102	0	899	2.6530374608	2.6649943366	476.47624671	479.07399339	0.49565202044	736.65874274	22.418894724	-1.1715503299	23.19241333	19.146890653	42.326331667	-71.119434921	2	58005.952875	12.7
9526	2022-12-09	16:06:50.989	342.46309015	8219.114164	1670602010.989	0	899	2.653045267	2.6650021926	476.23558732	478.83202511	0.49565262384	736.6496388	22.419214249	-1.1738139707	23.19241333	19.13903268	42.326331667	-71.119435	2	58006.825444	12.7
9527	2022-12-09	16:06:51.947	342.46310124	8219.11443	1670602011.947	0	899	2.6543009569	2.665891198	476.23558732	478.75113552	0.48029216621	736.65311457	22.419214249	-1.1354185919	23.19241333	19.150697822	42.326333057	-71.119436391	2	58007.834402	12.7
9528	2022-12-09	16:06:52.829	342.46311146	8219.114675	1670602012.83	0	899	2.6543009569	2.665891198	476.03867955	478.55318765	0.48029216621	736.65860167	22.419214249	-1.1406249439	23.19241333	19.153092075	42.326333333	-71.119436667	2	58008.717949	12.7
9529	2022-12-09	16:06:53.737	342.46312197	8219.114927	1670602013.738	0	899	2.6582908678	2.6701474324	476.03867955	478.60715606	0.49054526385	736.65897112	22.419214249	-1.1398380537	23.19241333	19.150866767	42.326333333	-71.119437705	2	58009.623246	12.7
9530	2022-12-09	16:06:54.628	342.46313228	8219.115175	1670602014.629	0	899	2.6582918572	2.6701484281	476.42000531	478.99053966	0.4905453394	736.64772367	22.419254669	-1.1384582827	23.19241333	19.146402157	42.326334142	-71.119437524	2	58010.485391	12.7
9531	2022-12-09	16:06:55.579	342.46314329	8219.115439	1670602015.58	0	899	2.6545151673	2.6670717507	476.42593719	479.15229679	0.52010645282	736.67386167	22.420740128	-1.3095883257	23.19241333	19.133815639	42.326335	-71.119435946	2	58011.432692	12.7
9532	2022-12-09	16:06:56.526	342.46315425	8219.115702	1670602016.527	0	899	2.6545151673	2.6670717507	476.50961763	479.2364561	0.52010645282	736.66519024	22.420740128	-1.127237226	23.19241333	19.153252027	42.326335	-71.119435	2	58012.416416	12.7
9533	2022-12-09	16:06:57.421	342.46316461	8219.115951	1670602017.422	0	899	2.6598796812	2.6722422976	476.50961763	479.18887271	0.5110813283	736.66678887	22.420740128	-1.1311177015	23.19241333	19.15297032	42.326338434	-71.119434509	2	58013.29434	12.729433962
9534	2022-12-09	16:06:58.322	342.46317502	8219.116201	1670602018.322	0	899	2.6598796812	2.6722422976	476.39921444	479.07784875	0.5110813283	736.65540521	22.420740128	-1.1311177015	23.19241333	19.153326035	42.32634802	-71.119432251	2	58014.162393	12.8
9535	2022-12-09	16:06:59.259	342.46318588	8219.116461	1670602019.26	0	899	2.6635174383	2.6751791342	476.39988587	478.92306085	0.48157540454	736.65667118	22.420908277	-1.3271260254	23.19241333	19.129057714	42.326355484	-71.119425941	2	58015.145146	12.814514609
9536	2022-12-09	16:07:00.153	342.46319622	8219.116709	1670602020.153	0	899	2.6635522364	2.675214148	477.58756768	480.11704677	0.48157800772	736.65924396	22.422327042	-1.1294900179	23.19241333	19.153686523	42.326358289	-71.119421733	2	58015.986805	12.89868049
9537	2022-12-09	16:07:01.082	342.46320697	8219.116967	1670602021.082	0	899	2.6658034792	2.6776666738	477.58756768	480.15857081	0.48944128355	736.65517441	22.422327042	-1.1374450898	23.19241333	19.152805594	42.32636648	-71.11941515	2	58016.977564	12.99775641
9538	2022-12-09	16:07:01.928	342.46321677	8219.117202	1670602021.929	0	899	2.6658034792	2.6776666738	476.47247415	479.03747439	0.48944128355	736.65643391	22.422327042	-1.1453785659	23.19241333	19.152097449	42.326366667	-71.119415	2	58017.778511	13
9539	2022-12-09	16:07:02.779	342.46322662	8219.117439	1670602022.78	0	899	2.67224664	2.6842361461	476.47247415	479.05855411	0.49344190322	736.65829811	22.422327042	-1.4072044496	23.19241333	19.1224066	42.326367745	-71.119413922	2	58018.647059	13
9540	2022-12-09	16:07:03.674	342.46323698	8219.117687	1670602023.675	0	899	2.67224664	2.6842361461	476.28786259	478.87294056	0.49344190322	736.65633367	22.422327042	-1.5450807344	23.19241333	19.119342185	42.326368333	-71.119413333	2	58019.543246	13
9541	2022-12-09	16:07:04.568	342.46324731	8219.117936	1670602024.568	0	899	2.6728870877	2.6845567352	476.28930036	478.80475439	0.48022040368	736.6587771	22.422687189	-1.5727400574	23.19241333	19.129849642	42.326368333	-71.119413333	2	58020.430315	13
9542	2022-12-09	16:07:05.434	342.46325734	8219.118176	1670602025.434	0	899	2.6729187847	2.6845886282	476.26384808	478.77918009	0.48022275993	736.66390809	22.423974991	-1.4989674091	23.19241333	19.136039734	42.32636783	-71.119413333	2	58021.301775	13
9543	2022-12-09	16:07:06.299	342.46326736	8219.118417	1670602026.3	0	899	2.6736438839	2.6857707201	476.26384808	478.87706456	0.49880871166	736.66223508	22.423974991	-1.2803767564	23.19241333	19.14393593	42.326366394	-71.119413333	2	58022.163392	13
9544	2022-12-09	16:07:07.131	342.46327698	8219.118648	1670602027.131	0	899	2.6736438839	2.6857707201	476.5131572	479.12774162	0.49880871166	736.65811945	22.423974991	-1.1750643253	23.19241333	19.149003983	42.326365	-71.119413297	2	58023.021696	13
9545	2022-12-09	16:07:07.999	342.46328703	8219.118889	1670602027.999	0	899	2.6761616802	2.6877876982	476.5131572	479.01730528	0.47784988065	736.66726907	22.423974991	-1.1704939596	23.19241333	19.148750924	42.326365	-71.11941187	2	58023.877712	13
9546	2022-12-09	16:07:08.938	342.46329791	8219.11915	1670602028.939	0	899	2.6761616802	2.6877876982	477.71941668	480.22990384	0.47784988065	736.66303299	22.423974991	-1.2659434483	23.19241333	19.146318297	42.326366301	-71.119411667	2	58024.780861	13
9547	2022-12-09	16:07:09.848	342.46330843	8219.119402	1670602029.848	0	899	2.6835920672	2.6963518221	477.7244517	480.47239005	0.52278272477	736.66075165	22.425232477	-1.206744284	23.19241333	19.147606098	42.326366667	-71.119410456	2	58025.726496	13
9548	2022-12-09	16:07:10.680	342.46331806	8219.119633	1670602030.68	0	899	2.6835994538	2.6963592584	477.64728569	480.39478332	0.52278332016	736.67135883	22.425531387	-1.1627114151	23.19241333	19.148200231	42.326366667	-71.119409053	2	58026.568047	13
9549	2022-12-09	16:07:11.535	342.46332795	8219.119871	1670602031.535	0	899	2.6842841891	2.697287624	477.64728569	480.44658097	0.53258175431	736.67341947	22.425531387	-1.1636707783	23.19241333	19.147563934	42.326367331	-71.119408333	2	58027.398662	13
9550	2022-12-09	16:07:12.387	342.46333781	8219.120108	1670602032.387	0	899	2.6842841891	2.697287624	476.81587419	479.61029691	0.53258175431	736.66931274	22.425531387	-1.20467472	23.19241333	19.149743289	42.326367943	-71.119408333	2	58028.23449	13
9551	2022-12-09	16:07:13.286	342.46334822	8219.120357	1670602033.286	0	899	2.6865969667	2.6991946429	476.81587419	479.52068167	0.51559855879	736.6771317	22.425531387	-1.1506495476	23.19241333	19.152605057	42.326366667	-71.119408333	2	58029.163636	13
9552	2022-12-09	16:07:14.138	342.46335808	8219.120594	1670602034.138	0	899	2.6865969667	2.6991946429	476.56942373	479.27283319	0.51559855879	736.68899758	22.425531387	-1.2282918984	23.19241333	19.129467187	42.326366667	-71.119408333	2	58029.978947	13
9553	2022-12-09	16:07:14.973	342.46336774	8219.120826	1670602034.973	0	899	2.6945619774	2.7067872604	476.57293224	479.18860892	0.4989537065	736.66144526	22.426409728	-1.184442258	23.19241333	19.130011123	42.326368045	-71.119406955	2	58030.82706	13
9554	2022-12-09	16:07:15.842	342.46337781	8219.121067	1670602035.843	0	899	2.6945803163	2.7068057171	476.55710407	479.17270129	0.49895511156	736.66187857	22.427148819	-1.176778191	23.19241333	19.11237488	42.326369466	-71.119406667	2	58031.679612	13
9555	2022-12-09	16:07:16.759	342.46338843	8219.121322	1670602036.76	0	899	2.6966038215	2.7094248748	476.55710407	479.29820591	0.52275963433	736.66666033	22.427148819	-1.3764298838	23.19241333	19.102859813	42.32637	-71.119406667	2	58032.617245	13
9556	2022-12-09	16:07:17.657	342.46339882	8219.121572	1670602037.658	0	899	2.6966038215	2.7094248748	477.34231879	480.0879371	0.52275963433	736.68481001	22.427148819	-1.5092831155	23.19241333	19.092681544	42.32637	-71.119405761	2	58033.543235	13
9557	2022-12-09	16:07:18.555	342.4634092	8219.121821	1670602038.555	0	899	2.6999009779	2.7128885924	477.34231879	480.12024192	0.5288748135	736.68189608	22.427148819	-1.475264059	23.19241333	19.094942522	42.32637	-71.119404296	2	58034.422243	13
9558	2022-12-09	16:07:19.434	342.46341939	8219.122065	1670602039.435	0	899	2.6999129969	2.7129006933	477.55087789	480.33001989	0.52887578764	736.67417493	22.42763225	-1.4993985939	23.19241333	19.097613354	42.32637	-71.119402858	2	58035.285256	13
9559	2022-12-09	16:07:20.299	342.46342939	8219.122305	1670602040.299	0	899	2.705536767	2.71831854	477.55529469	480.28466367	0.51945294088	736.66584586	22.428735733	-1.503548615	23.19241333	19.088747732	42.326370306	-71.119401667	2	58036.183789	13
9560	2022-12-09	16:07:21.210	342.46343994	8219.122559	1670602041.211	0	899	2.705536767	2.71831854	476.45457396	479.17765199	0.51945294088	736.65313599	22.428735733	-1.2629576921	23.19241333	19.13820076	42.326371587	-71.119401667	2	58037.04757	13
9561	2022-12-09	16:07:22.119	342.46345046	8219.122811	1670602042.12	0	899	2.7057813876	2.7177024908	476.45457396	478.99389311	0.48458502637	736.66667691	22.428735733	-1.4140491951	23.19241333	19.11959182	42.326370021	-71.119401667	2	58037.98759	13
9562	2022-12-09	16:07:22.983	342.46346045	8219.123051	1670602042.983	0	899	2.7057813876	2.7177024908	477.32609477	479.8700588	0.48458502637	736.67517171	22.428735733	-1.1669260263	23.19241333	19.124156952	42.326368643	-71.119401667	2	58038.814354	13
9563	2022-12-09	16:07:23.881	342.46347086	8219.123301	1670602043.882	0	899	2.7044717135	2.716419428	477.32609477	479.87697871	0.48589615403	736.67535481	22.428735733	-1.2103876175	23.19241333	19.14285392	42.326368333	-71.119401667	2	58039.753205	13
9564	2022-12-09	16:07:24.776	342.46348122	8219.123549	1670602044.777	0	899	2.7044889773	2.7164367997	476.91618898	479.4648891	0.48589743739	736.67303143	22.429428947	-1.2368397286	23.19241333	19.151534302	42.32636729	-71.119400624	2	58040.625825	13
9565	2022-12-09	16:07:25.599	342.46349074	8219.123778	1670602045.6	0	899	2.7079857451	2.7209825434	476.91939542	479.68852147	0.52767446312	736.67139238	22.430231094	-1.2499364614	23.19241333	19.154045105	42.326366667	-71.1194	2	58041.455128	13
9566	2022-12-09	16:07:26.421	342.46350024	8219.124006	1670602046.421	0	899	2.7079857451	2.7209825434	476.44925326	479.21564953	0.52767446312	736.65939311	22.430231094	-1.1968706049	23.19241333	19.146154404	42.326366667	-71.1194	2	58042.297608	13
9567	2022-12-09	16:07:27.325	342.46351072	8219.124257	1670602047.326	0	899	2.7135566159	2.7256186842	476.44925326	479.01122985	0.48889111089	736.67055163	22.430231094	-1.1877190751	23.19241333	19.148591654	42.326366667	-71.1194	2	58043.179622	13
9568	2022-12-09	16:07:28.200	342.46352084	8219.1245	1670602048.201	0	899	2.7135566159	2.7256186842	476.5139055	479.07622974	0.48889111089	736.67254558	22.430231094	-1.2011067867	23.19241333	19.149364471	42.326366667	-71.1194	2	58044.092702	13
9569	2022-12-09	16:07:29.072	342.46353093	8219.124742	1670602049.072	0	899	2.7172131743	2.7296923959	476.5139055	479.16135906	0.50504403008	736.66910174	22.430231094	-1.199037225	23.19241333	19.148678129	42.326366667	-71.1194	2	58044.951677	13
9570	2022-12-09	16:07:29.946	342.46354104	8219.124985	1670602049.946	0	899	2.7172271009	2.7297064131	476.97928205	479.62932684	0.50504510111	736.66605039	22.430787686	-1.1819091443	23.19241333	19.149622279	42.326366667	-71.1194	2	58045.789474	13
9571	2022-12-09	16:07:30.792	342.46355084	8219.12522	1670602050.793	0	899	2.7189198769	2.7324387462	476.98364507	479.8529113	0.54656949732	736.66158108	22.431879044	-1.1645223518	23.19241333	19.151064083	42.326367764	-71.1194	2	58046.658613	13
9572	2022-12-09	16:07:31.727	342.46356167	8219.12548	1670602051.728	0	899	2.7189198769	2.7324387462	476.91520278	479.7840573	0.54656949732	736.65878316	22.431879044	-1.1604262796	23.19241333	19.15154615	42.326368333	-71.1194	2	58047.611222	13
9573	2022-12-09	16:07:32.640	342.46357222	8219.125733	1670602052.64	0	899	2.7179977411	2.7300905801	476.91520278	479.48202814	0.48933543585	736.65659034	22.431879044	-1.1430933831	23.19241333	19.144611295	42.326369181	-71.119400848	2	58048.508738	13
9574	2022-12-09	16:07:33.562	342.46358289	8219.125989	1670602053.562	0	899	2.7179977411	2.7300905801	478.4295366	481.00451232	0.48933543585	736.67734593	22.431879044	-1.2549810938	23.19241333	19.132906339	42.32637	-71.119401667	2	58049.437434	13
9575	2022-12-09	16:07:34.450	342.46359318	8219.126236	1670602054.451	0	899	2.7240022116	2.7365114064	478.430984	481.08883204	0.50499554719	736.66325085	22.43224	-1.3160234816	23.19241333	19.149092794	42.326370548	-71.119401667	2	58050.328691	13
9576	2022-12-09	16:07:35.338	342.46360346	8219.126483	1670602055.339	0	899	2.7240291357	2.7365385056	476.79937504	479.44816982	0.50499761246	736.66001478	22.43331337	-1.2076174021	23.19241333	19.148284912	42.326371667	-71.119401373	2	58051.176282	13
9577	2022-12-09	16:07:36.220	342.46361367	8219.126728	1670602056.221	0	899	2.7251304294	2.7370196312	476.79937504	479.31571451	0.47987733713	736.65576293	22.43331337	-1.2729714485	23.19241333	19.14492232	42.326371846	-71.1194	2	58052.107872	13
9578	2022-12-09	16:07:37.078	342.46362359	8219.126966	1670602057.078	0	899	2.7251304294	2.7370196312	476.88929864	479.40611269	0.47987733713	736.6552124	22.43331337	-1.2117889259	23.19241333	19.145503998	42.326373235	-71.1194	2	58052.940719	13
9579	2022-12-09	16:07:37.966	342.46363387	8219.127213	1670602057.966	0	899	2.7283479779	2.7413341285	476.88929864	479.63531037	0.52332793458	736.65805316	22.43331337	-1.1606309982	23.19241333	19.123004143	42.326373333	-71.1194	2	58053.841302	13
9580	2022-12-09	16:07:38.890	342.46364456	8219.127469	1670602058.89	0	899	2.7283479779	2.7413341285	477.3777061	480.12653016	0.52332793458	736.67748255	22.43331337	-1.1622263438	23.19241333	19.135100371	42.326374635	-71.119398698	2	58054.781282	13
9581	2022-12-09	16:07:39.815	342.46365528	8219.127727	1670602059.816	0	899	2.730702257	2.7436928309	477.379663	480.12706248	0.52305614001	736.67346515	22.433802459	-1.1565565384	23.19241333	19.149242957	42.326375	-71.119398333	2	58055.670123	13
9582	2022-12-09	16:07:40.671	342.46366517	8219.127964	1670602060.671	0	899	2.7307321644	2.7437229397	477.08133804	479.82703313	0.52305851035	736.67974854	22.434991837	-1.1392560005	23.19241333	19.153326035	42.326375899	-71.119397434	2	58056.53953	13
9583	2022-12-09	16:07:41.618	342.46367613	8219.128227	1670602061.618	0	899	2.7368507127	2.7507970897	477.08133804	480.02262456	0.56009062345	736.66656211	22.434991837	-1.1638324955	23.19241333	19.151014859	42.326377515	-71.119395819	2	58057.508876	13
9584	2022-12-09	16:07:42.608	342.4636876	8219.128502	1670602062.609	0	899	2.7368507127	2.7507970897	477.0107386	479.95158985	0.56009062345	736.66819632	22.434991837	-1.1995115264	23.19241333	19.147418079	42.326377523	-71.119395	2	58058.486193	13
9585	2022-12-09	16:07:43.523	342.46369819	8219.128757	1670602063.524	0	899	2.7359597021	2.7476296694	477.0107386	479.47194147	0.46920960562	736.66460818	22.434991837	-1.1636707783	23.19241333	19.149003983	42.326374076	-71.119394352	2	58059.38856	13
9586	2022-12-09	16:07:44.392	342.46370825	8219.128998	1670602064.393	0	899	2.7359654405	2.7476354424	477.05907032	479.52052472	0.46921001282	736.66566114	22.435219607	-1.1679716134	23.19241333	19.147676657	42.32637	-71.119391287	2	58060.245562	13
9587	2022-12-09	16:07:45.322	342.46371902	8219.129256	1670602065.323	0	899	2.7366677607	2.7483564692	477.06413876	479.52893521	0.46983884625	736.66738346	22.436487198	-1.1766488623	23.19241333	19.153037469	42.32637	-71.119384161	2	58061.167854	12.983214649
9588	2022-12-09	16:07:46.220	342.4637294	8219.129506	1670602066.22	0	899	2.7366677607	2.7483564692	477.59506054	480.06260006	0.46983884625	736.66832526	22.436487198	-1.4143294096	23.19241333	19.109752655	42.32637	-71.119379455	2	58062.081696	12.908169597
9589	2022-12-09	16:07:47.094	342.46373951	8219.129748	1670602067.094	0	899	2.7399776487	2.7519537889	477.59506054	480.1202767	0.48076316977	736.66086119	22.436487198	-1.2369906137	23.19241333	19.13149312	42.32637	-71.11937343	2	58062.985522	12.998552223
9590	2022-12-09	16:07:47.960	342.46374955	8219.129989	1670602067.961	0	899	2.7399776487	2.7519537889	477.36350025	479.88749207	0.48076316977	736.65560287	22.436487198	-1.1278623343	23.19241333	19.144323349	42.32636864	-71.119373333	2	58063.816268	13
9591	2022-12-09	16:07:48.872	342.4637601	8219.130242	1670602068.873	0	899	2.7451426847	2.7577385648	477.36350025	480.01322894	0.5045809843	736.66344891	22.436487198	-1.1319584168	23.19241333	19.148854502	42.326365851	-71.119374574	2	58064.744571	13
9592	2022-12-09	16:07:49.808	342.46377093	8219.130502	1670602069.808	0	899	2.7451583176	2.7577542993	477.69428501	480.34585609	0.50458217327	736.66643236	22.437105634	-1.1317859501	23.19241333	19.152240943	42.326362704	-71.119375	2	58065.688689	13
9593	2022-12-09	16:07:50.729	342.46378159	8219.130758	1670602070.729	0	899	2.7484070895	2.7618301346	477.69804035	480.52057218	0.53691995022	736.6744308	22.438043594	-1.2089647678	23.19241333	19.144118088	42.326359691	-71.119375988	2	58066.592809	13
9594	2022-12-09	16:07:51.650	342.46379225	8219.131014	1670602071.65	0	899	2.7484070895	2.7618301346	476.96732416	479.78553848	0.53691995022	736.66935154	22.438043594	-1.344286415	23.19241333	19.128988418	42.326357468	-71.119377532	2	58067.519131	13
9595	2022-12-09	16:07:52.492	342.46380199	8219.131248	1670602072.492	0	899	2.755956028	2.7684946483	476.96732416	479.59245638	0.50033572828	736.67076586	22.438043594	-1.2060436381	23.19241333	19.14396286	42.326356667	-71.119378333	2	58068.38352	13
9596	2022-12-09	16:07:53.328	342.46381168	8219.13148	1670602073.329	0	899	2.755956028	2.7684946483	477.56395311	480.19236905	0.50033572828	736.66307826	22.438043594	-1.1734366417	23.19241333	19.14396286	42.326356667	-71.11937797	2	58069.217719	13
9597	2022-12-09	16:07:54.224	342.46382205	8219.131729	1670602074.225	0	899	2.7574968258	2.7711825649	477.56395311	480.43147902	0.54558016543	736.66255239	22.438043594	-1.1410992193	23.19241333	19.151403793	42.326356782	-71.119376667	2	58070.069328	13
9598	2022-12-09	16:07:55.135	342.46383259	8219.131982	1670602075.136	0	899	2.7575212121	2.7712071226	477.92334424	480.79303867	0.54558216186	736.65362993	22.439003989	-1.1602537608	23.19241333	19.150807223	42.326358333	-71.119376707	2	58071.023923	13
9599	2022-12-09	16:07:56.029	342.46384294	8219.132231	1670602076.03	0	899	2.7615534034	2.7736104216	477.9260983	480.45025119	0.48023068984	736.65787208	22.439691544	-1.2478345143	23.19241333	19.149003983	42.326358333	-71.119378132	2	58071.879426	13
9600	2022-12-09	16:07:56.921	342.46385325	8219.132478	1670602076.921	0	899	2.7615534034	2.7736104216	477.25698587	479.77760487	0.48023068984	736.67456904	22.439691544	-1.2319244596	23.19241333	19.146833799	42.326356971	-71.119378333	2	58072.817308	12.918269231
9601	2022-12-09	16:07:57.789	342.4638633	8219.132719	1670602077.789	0	899	2.7581556834	2.7715722201	477.25698587	480.06557079	0.53477325088	736.66077792	22.439691544	-1.2170492008	23.19241333	19.146189974	42.326353332	-71.119377222	2	58073.666986	12.833301435
9602	2022-12-09	16:07:58.591	342.46387258	8219.132942	1670602078.591	0	899	2.7581556834	2.7715722201	477.97255885	480.7853548	0.53477325088	736.65867039	22.439691544	-1.185595574	23.19241333	19.151017309	42.326350897	-71.119375127	2	58074.461851	12.753814852
9603	2022-12-09	16:07:59.444	342.46388245	8219.133179	1670602079.444	0	899	2.7630807145	2.776304103	477.97352717	480.74084809	0.52617617396	736.66028964	22.439933259	-1.1338771171	23.19241333	19.153271126	42.326348352	-71.119373333	2	58075.329603	12.667039674
9604	2022-12-09	16:08:00.328	342.46389269	8219.133424	1670602080.328	0	899	2.7631149408	2.7763385613	477.37136465	480.13521348	0.52617887087	736.6672335	22.441278458	-1.1311177015	23.19241333	19.152965546	42.326344282	-71.119372974	2	58076.215311	12.6
9605	2022-12-09	16:08:01.243	342.46390329	8219.133679	1670602081.244	0	899	2.768327896	2.7816678927	477.37136465	480.15430596	0.52979261143	736.6674639	22.441278458	-1.1311177015	23.19241333	19.152965546	42.32634133	-71.119371667	2	58077.100946	12.589905363
9606	2022-12-09	16:08:02.153	342.46391381	8219.133931	1670602082.153	0	899	2.768327896	2.7816678927	477.77055024	480.55581869	0.52979261143	736.65934541	22.441278458	-1.1481918633	23.19241333	19.149397414	42.326338243	-71.119371847	2	58078.054054	12.494594595
9607	2022-12-09	16:08:03.065	342.46392436	8219.134185	1670602083.065	0	899	2.7733976548	2.786766877	477.77055024	480.55681909	0.52998179777	736.66297195	22.441278458	-1.1693406137	23.19241333	19.147831317	42.326336722	-71.11937489	2	58078.966967	12.403303303
9608	2022-12-09	16:08:03.938	342.46393448	8219.134427	1670602083.939	0	899	2.7733976548	2.786766877	477.53276703	480.31764918	0.52998179777	736.67413209	22.441278458	-1.172337187	23.19241333	19.141246177	42.326335305	-71.119376362	2	58079.817298	12.4
9609	2022-12-09	16:08:04.845	342.46394498	8219.134679	1670602084.846	0	899	2.7798258962	2.7929259913	477.5352131	480.25767689	0.51816786337	736.67841223	22.441889618	-1.1849057059	23.19241333	19.141980455	42.326335	-71.119378994	2	58080.698058	12.4
9610	2022-12-09	16:08:05.740	342.46395534	8219.134928	1670602085.741	0	899	2.7798524354	2.7929527075	477.36674463	480.08825878	0.51816991033	736.67379821	22.442926407	-1.2356216718	23.19241333	19.151627534	42.326333978	-71.119381022	2	58081.613445	12.4
9611	2022-12-09	16:08:06.641	342.46396575	8219.135178	1670602086.641	0	899	2.7863423372	2.7996243429	477.36674463	480.11961732	0.52410626971	736.67392311	22.442926407	-1.2068629154	23.19241333	19.148872477	42.32633417	-71.119382503	2	58082.501887	12.4
9612	2022-12-09	16:08:07.507	342.46397579	8219.135419	1670602087.508	0	899	2.7863423372	2.7996243429	477.57629671	480.33037785	0.52410626971	736.66944693	22.442926407	-1.229736265	23.19241333	19.146858076	42.326335	-71.119383908	2	58083.344863	12.4
9613	2022-12-09	16:08:08.361	342.46398567	8219.135656	1670602088.362	0	899	2.7868117898	2.7994055317	477.57629671	480.18708844	0.49698631153	736.66750998	22.442926407	-1.232926874	23.19241333	19.147115808	42.326336036	-71.119383619	2	58084.207101	12.4
9614	2022-12-09	16:08:09.270	342.46399619	8219.135909	1670602089.271	0	899	2.7868117898	2.7994055317	477.70157098	480.31304755	0.49698631153	736.66877474	22.442926407	-1.2059897184	23.19241333	19.15080452	42.32634	-71.119377772	2	58085.112179	12.4
9615	2022-12-09	16:08:10.148	342.46400635	8219.136152	1670602090.149	0	899	2.7853500685	2.7972729449	477.70670921	480.180274	0.47087068483	736.6686563	22.444209762	-1.1402799317	23.19241333	19.149290161	42.326339923	-71.119373179	2	58086.046351	12.4
9616	2022-12-09	16:08:11.085	342.46401719	8219.136413	1670602091.085	0	899	2.7853562888	2.7972792029	477.66672407	480.14008412	0.47087111995	736.6655043	22.444452286	-1.1897563358	23.19241333	19.149476677	42.326338384	-71.119370102	2	58086.969428	12.4
9617	2022-12-09	16:08:11.933	342.464027	8219.136648	1670602091.933	0	899	2.7848515725	2.7978002126	477.66672407	480.35356066	0.5112848417	736.6630346	22.444452286	-1.1306865634	23.19241333	19.151785806	42.326336948	-71.119368615	2	58087.831129	12.4
9618	2022-12-09	16:08:12.799	342.46403704	8219.136889	1670602092.8	0	899	2.7848515725	2.7978002126	477.67309539	480.35996782	0.5112848417	736.65754184	22.444452286	-1.131193131	23.19241333	19.151446715	42.326336667	-71.119363861	2	58088.670813	12.33291866
9619	2022-12-09	16:08:13.657	342.46404697	8219.137127	1670602093.658	0	899	2.7907276451	2.8029817782	477.67309539	480.21036506	0.4829673539	736.65730296	22.444452286	-1.2273324641	23.19241333	19.14749239	42.326336667	-71.119359867	2	58089.539916	12.3
9620	2022-12-09	16:08:14.525	342.464057	8219.137368	1670602094.525	0	899	2.7907276451	2.8029817782	477.22410964	479.75899442	0.4829673539	736.65504142	22.444452286	-1.4533931017	23.19241333	19.138561249	42.326336667	-71.119356986	2	58090.404336	12.3
9621	2022-12-09	16:08:15.490	342.46406818	8219.137636	1670602095.491	0	899	2.7952406	2.8082328658	477.22950306	479.91291278	0.51110158872	736.66166677	22.445800718	-1.2287984305	23.19241333	19.14609227	42.326336091	-71.119353849	2	58091.345398	12.3
9622	2022-12-09	16:08:16.378	342.46407846	8219.137883	1670602096.379	0	899	2.7952435964	2.8082358818	477.41371452	480.09816124	0.51110181542	736.65698646	22.44591713	-1.1408835649	23.19241333	19.153326035	42.326334587	-71.119351254	2	58092.247813	12.3
9623	2022-12-09	16:08:17.256	342.46408861	8219.138127	1670602097.256	0	899	2.7965428922	2.809060645	477.41371452	479.99881961	0.4922896568	736.66191778	22.44591713	-1.1699873683	23.19241333	19.145813481	42.326332612	-71.119351262	2	58093.108193	12.310819328
9624	2022-12-09	16:08:18.197	342.4640995	8219.138388	1670602098.197	0	899	2.7965428922	2.809060645	477.64369536	480.23004575	0.4922896568	736.65173946	22.44591713	-1.1715072551	23.19241333	19.133149166	42.326326378	-71.119361522	2	58094.086711	12.4
9625	2022-12-09	16:08:19.128	342.46411029	8219.138647	1670602099.129	0	899	2.8000896047	2.8133604518	477.64369536	480.38232347	0.52110917741	736.64796498	22.44591713	-1.1616119367	23.19241333	19.143199226	42.32632345	-71.119360058	2	58094.965127	12.4
9626	2022-12-09	16:08:19.990	342.46412027	8219.138886	1670602099.991	0	899	2.8001287186	2.8133998282	478.01888818	480.75968344	0.52111218948	736.63929233	22.447434116	-1.1314302651	23.19241333	19.152633705	42.326326089	-71.119354489	2	58095.826653	12.4
9627	2022-12-09	16:08:20.898	342.46413078	8219.139139	1670602100.899	0	899	2.8064381593	2.8199730705	478.01941286	480.80845658	0.53023196293	736.64881584	22.447565079	-1.1323033627	23.19241333	19.153020455	42.3263254	-71.119355867	2	58096.760083	12.476008273
9628	2022-12-09	16:08:21.766	342.46414082	8219.13938	1670602101.767	0	899	2.8064381593	2.8199730705	478.14217482	480.93193481	0.53023196293	736.65817564	22.447565079	-1.2033596023	23.19241333	19.151952137	42.326323987	-71.119353627	2	58097.608031	12.5
9629	2022-12-09	16:08:22.660	342.46415116	8219.139628	1670602102.66	0	899	2.8073047506	2.8204558058	478.14217482	480.85190106	0.51510617653	736.64530005	22.447565079	-1.2766579208	23.19241333	19.150289447	42.326322473	-71.119349947	2	58098.516026	12.5
9630	2022-12-09	16:08:23.543	342.46416139	8219.139873	1670602103.544	0	899	2.8073047506	2.8204558058	477.53395043	480.24022974	0.51510617653	736.64891083	22.447565079	-1.1343729496	23.19241333	19.152619747	42.326320947	-71.119347614	2	58099.431864	12.5
9631	2022-12-09	16:08:24.450	342.46417189	8219.140125	1670602104.451	0	899	2.8098477315	2.8222276272	477.53395043	480.07908357	0.48459664204	736.65151553	22.447565079	-1.1343729496	23.19241333	19.151165009	42.326320568	-71.119347234	2	58100.340681	12.5
9632	2022-12-09	16:08:25.306	342.46418179	8219.140363	1670602105.307	0	899	2.8098889583	2.8222691111	478.43276047	480.98269961	0.48459958413	736.64814364	22.44915846	-1.1635414307	23.19241333	19.151155838	42.326321667	-71.119347721	2	58101.183844	12.5
9633	2022-12-09	16:08:26.184	342.46419194	8219.140607	1670602106.184	0	899	2.8114213099	2.8250995109	478.43297928	481.24901306	0.53487301422	736.65666431	22.449213028	-1.1327453852	23.19241333	19.138921738	42.326321667	-71.119345006	2	58101.998143	12.5
9634	2022-12-09	16:08:27.076	342.46420228	8219.140855	1670602107.077	0	899	2.8114213099	2.8250995109	477.51903694	480.3296913	0.53487301422	736.65412913	22.449213028	-1.1537215844	23.19241333	19.152843248	42.326324895	-71.119341772	2	58102.968478	12.5
9635	2022-12-09	16:08:27.983	342.46421277	8219.141106	1670602107.983	0	899	2.8141892833	2.8271802837	477.51903694	480.1857182	0.50762680585	736.64840638	22.449213028	-1.1879023282	23.19241333	19.140373407	42.326325	-71.119341667	2	58103.839234	12.5
9636	2022-12-09	16:08:28.844	342.46422273	8219.141346	1670602108.844	0	899	2.8141892833	2.8271802837	478.17801175	480.84837302	0.50762680585	736.65152887	22.449213028	-1.1997378544	23.19241333	19.137268572	42.326328417	-71.119345084	2	58104.683432	12.568343195
9637	2022-12-09	16:08:29.727	342.46423296	8219.141591	1670602109.728	0	899	2.8179123257	2.8315266888	478.1822883	480.97723784	0.53116827268	736.65086395	22.450280133	-1.3665023055	23.19241333	19.125361146	42.326334627	-71.119351294	2	58105.555227	12.766568047
9638	2022-12-09	16:08:30.615	342.46424323	8219.141838	1670602110.615	0	899	2.8179281892	2.8315426609	477.7601358	480.55262443	0.53116951001	736.6406056	22.450891495	-1.3677634601	23.19241333	19.110088677	42.326339122	-71.119356578	2	58106.473398	12.947339848
9639	2022-12-09	16:08:31.515	342.46425365	8219.142088	1670602111.515	0	899	2.8204421703	2.8329644081	477.7601358	480.32609525	0.48831074921	736.64714283	22.450891495	-1.1574403616	23.19241333	19.110765369	42.326340682	-71.119361062	2	58107.40927	13.040927022
9640	2022-12-09	16:08:32.398	342.46426388	8219.142333	1670602112.399	0	899	2.8204421703	2.8329644081	477.36812793	479.93198198	0.48831074921	736.65452363	22.450891495	-1.4468824863	23.19241333	19.110111237	42.326341667	-71.119365	2	58108.289929	13.1
9641	2022-12-09	16:08:33.338	342.46427475	8219.142594	1670602113.338	0	899	2.8279330098	2.8422713678	477.36812793	480.29643096	0.55730037522	736.64856887	22.450891495	-1.3111943883	23.19241333	19.137905475	42.326342051	-71.119365384	2	58109.230622	13.123062201
9642	2022-12-09	16:08:34.220	342.46428497	8219.142839	1670602114.221	0	899	2.8279330098	2.8422713678	478.75086193	481.68764701	0.55730037522	736.63615205	22.450891495	-1.5136163235	23.19241333	19.136039734	42.326343467	-71.119366667	2	58110.080366	13.2
9643	2022-12-09	16:08:35.137	342.46429557	8219.143094	1670602115.137	0	899	2.8246756054	2.8395038428	478.75566985	481.79643886	0.5769026356	736.64561129	22.452089764	-1.2958017706	23.19241333	19.147871119	42.326345	-71.119366687	2	58111.01222	13.2
9644	2022-12-09	16:08:36.085	342.46430655	8219.143357	1670602116.086	0	899	2.8246833328	2.8395116276	477.99199673	481.02791881	0.57690328866	736.65575525	22.452386856	-1.2428329812	23.19241333	19.15080452	42.326345	-71.119368298	2	58111.978615	13.2
9645	2022-12-09	16:08:36.950	342.46431655	8219.143597	1670602116.95	0	899	2.8262123909	2.8409907423	477.99199673	481.01604354	0.57466086863	736.65568452	22.452386856	-1.2022709239	23.19241333	19.151370295	42.326346343	-71.119368333	2	58112.805927	13.2
9646	2022-12-09	16:08:37.835	342.46432681	8219.143843	1670602117.836	0	899	2.8262123909	2.8409907423	477.95123021	480.9750191	0.57466086863	736.66064453	22.452386856	-1.16855371	23.19241333	19.148284912	42.326346667	-71.119369493	2	58113.695519	13.2
9647	2022-12-09	16:08:38.719	342.46433703	8219.144089	1670602118.719	0	899	2.8301125416	2.8430163102	477.95123021	480.58745489	0.50140962916	736.64771316	22.452386856	-1.1675836029	23.19241333	19.148391774	42.326346667	-71.119371006	2	58114.603306	13.2
9648	2022-12-09	16:08:39.591	342.46434712	8219.144331	1670602119.591	0	899	2.8301125416	2.8430163102	478.10201963	480.73907601	0.50140962916	736.63364759	22.452386856	-1.1652984619	23.19241333	19.148643494	42.326346667	-71.119372482	2	58115.488978	13.248897796
9649	2022-12-09	16:08:40.453	342.46435709	8219.14457	1670602120.453	0	899	2.8292486461	2.8423665781	478.1072673	480.78898197	0.50984802354	736.64085904	22.453696485	-1.1401722029	23.19241333	19.153349491	42.326346667	-71.119373895	2	58116.336842	13.3
9650	2022-12-09	16:08:41.407	342.46436814	8219.144835	1670602121.407	0	899	2.8292526898	2.8423706483	478.90086462	481.5870322	0.50984832507	736.63863105	22.4538517	-1.1314410745	23.19241333	19.154694589	42.326346667	-71.1193759	2	58117.269907	13.3
9651	2022-12-09	16:08:42.296	342.46437843	8219.145082	1670602122.296	0	899	2.8331266704	2.8469851209	478.90086462	481.73493348	0.53775559092	736.6276427	22.4538517	-1.1360006332	23.19241333	19.153686523	42.326346352	-71.119378648	2	58118.18905	13.3
9652	2022-12-09	16:08:43.163	342.46438846	8219.145323	1670602123.163	0	899	2.8331266704	2.8469851209	478.46135293	481.29282081	0.53775559092	736.63021628	22.4538517	-1.409468039	23.19241333	19.123317668	42.326345	-71.11938	2	58119.077358	13.3
9653	2022-12-09	16:08:44.095	342.46439925	8219.145582	1670602124.095	0	899	2.8438343447	2.8559060648	478.46135293	480.91814943	0.4669610921	736.63059139	22.4538517	-1.1636707783	23.19241333	19.149364471	42.326345	-71.11938	2	58119.956604	13.3
9654	2022-12-09	16:08:45.025	342.46441001	8219.14584	1670602125.025	0	899	2.8438726721	2.8559446226	478.08951186	480.5444128	0.4669636963	736.64251466	22.455315331	-1.2677543905	23.19241333	19.149025469	42.326345	-71.11938	2	58120.928571	13.3
9655	2022-12-09	16:08:45.921	342.46442038	8219.146089	1670602125.921	0	899	2.8428511984	2.8558656212	478.08988356	480.73757879	0.50343406634	736.64001101	22.455408096	-1.1822540389	23.19241333	19.151980962	42.326345	-71.11938	2	58121.829659	13.3
9656	2022-12-09	16:08:46.769	342.46443021	8219.146325	1670602126.77	0	899	2.8428511984	2.8558656212	478.31186133	480.96078589	0.50343406634	736.63740428	22.455408096	-1.1392667128	23.19241333	19.151186949	42.326346082	-71.11938	2	58122.64914	13.3
9657	2022-12-09	16:08:47.723	342.46444124	8219.14659	1670602127.723	0	899	2.8468638134	2.8612661886	478.31186133	481.23944864	0.55607236558	736.64054214	22.455408096	-1.1669260263	23.19241333	19.143602371	42.326346667	-71.119378973	2	58123.616193	13.3
9658	2022-12-09	16:08:48.642	342.46445189	8219.146845	1670602128.643	0	899	2.8468638134	2.8612661886	477.59241522	480.51559904	0.55607236558	736.63954092	22.455408096	-1.1823402572	23.19241333	19.144377437	42.326347538	-71.119378333	2	58124.523091	13.3
9659	2022-12-09	16:08:49.548	342.46446236	8219.147097	1670602129.548	0	899	2.8545388636	2.8688071199	477.5937945	480.48194221	0.54944599115	736.63513749	22.455752682	-1.1890341462	23.19241333	19.14340666	42.326349	-71.119378333	2	58125.3998	13.3
9660	2022-12-09	16:08:50.453	342.46447284	8219.147348	1670602130.453	0	899	2.8545739247	2.8688424292	478.46785872	481.36130695	0.54944878372	736.62134193	22.457086563	-1.1360006332	23.19241333	19.135679245	42.326350511	-71.119378333	2	58126.306306	13.3
9661	2022-12-09	16:08:51.394	342.46448373	8219.147609	1670602131.394	0	899	2.85305027	2.8671908378	478.46785872	481.33686935	0.5448358867	736.62536015	22.457086563	-1.1300397559	23.19241333	19.151811852	42.326351667	-71.119378775	2	58127.264957	13.3
9662	2022-12-09	16:08:52.280	342.46449399	8219.147856	1670602132.281	0	899	2.85305027	2.8671908378	478.39767888	481.26626869	0.5448358867	736.62725062	22.457086563	-1.1294900179	23.19241333	19.153686523	42.326351994	-71.119380327	2	58128.196252	13.280374753
9663	2022-12-09	16:08:53.188	342.4645045	8219.148108	1670602133.189	0	899	2.8565271193	2.8705161022	478.39767888	481.23202872	0.53837093771	736.63605828	22.457086563	-1.1682950385	23.19241333	19.150252386	42.326353496	-71.119381667	2	58129.097792	13.2
9664	2022-12-09	16:08:54.059	342.46451457	8219.14835	1670602134.059	0	899	2.8565271193	2.8705161022	478.63190575	481.46764331	0.53837093771	736.63289577	22.457086563	-1.2039417581	23.19241333	19.147509846	42.326355019	-71.119381686	2	58130.01131	13.2
9665	2022-12-09	16:08:54.918	342.46452453	8219.148589	1670602134.919	0	899	2.8588175867	2.871470438	478.63421626	481.19680888	0.48678760417	736.6438829	22.457662557	-1.2345869312	23.19241333	19.146619734	42.32635637	-71.119383036	2	58130.821866	13.2
9666	2022-12-09	16:08:55.789	342.46453461	8219.148831	1670602135.79	0	899	2.8588425917	2.8714955997	478.56950643	481.13176192	0.48678936605	736.63371388	22.458612442	-1.1931087063	23.19241333	19.15147986	42.326357842	-71.119384509	2	58131.705274	13.2
9667	2022-12-09	16:08:56.710	342.46454525	8219.149086	1670602136.71	0	899	2.8667538244	2.8801448434	478.56950643	481.27386548	0.51363516573	736.63879395	22.458612442	-1.1575913208	23.19241333	19.153170857	42.32635941	-71.119386077	2	58132.645982	13.2
9668	2022-12-09	16:08:57.622	342.46455582	8219.14934	1670602137.623	0	899	2.8667538244	2.8801448434	478.41250357	481.11597541	0.51363516573	736.635186	22.458612442	-1.150196767	23.19241333	19.152154607	42.326360901	-71.119387568	2	58133.54067	13.2
9669	2022-12-09	16:08:58.484	342.4645658	8219.149579	1670602138.485	0	899	2.8643834276	2.8779809862	478.41250357	481.15998841	0.52194948834	736.64407531	22.458612442	-1.16855371	23.19241333	19.146842957	42.326362324	-71.119388991	2	58134.394628	13.2
9670	2022-12-09	16:08:59.364	342.46457597	8219.149823	1670602139.364	0	899	2.8643892912	2.8779868893	477.76812366	480.5119102	0.52194993048	736.63272519	22.458834755	-1.1751074688	23.19241333	19.14093826	42.326363794	-71.119390461	2	58135.276415	13.2
9671	2022-12-09	16:09:00.292	342.46458671	8219.150081	1670602140.292	0	899	2.8707149661	2.8833870069	477.77334336	480.32458279	0.4855110088	736.64469576	22.460138321	-1.1376283169	23.19241333	19.152965546	42.326365	-71.119391667	2	58136.172009	13.2
9672	2022-12-09	16:09:01.158	342.46459675	8219.150322	1670602141.159	0	899	2.8707149661	2.8833870069	478.18596043	480.73940317	0.4855110088	736.64820185	22.460138321	-1.4631590843	23.19241333	19.108310699	42.326365145	-71.119391811	2	58137.086711	13.2
9673	2022-12-09	16:09:02.051	342.46460707	8219.15057	1670602142.051	0	899	2.8724409969	2.8865827481	478.18596043	481.03414324	0.541220996	736.64353326	22.460138321	-1.2645529588	23.19241333	19.135755893	42.326366546	-71.119393212	2	58137.927427	13.2
9674	2022-12-09	16:09:03.009	342.46461816	8219.150836	1670602143.009	0	899	2.8724409969	2.8865827481	478.27134003	481.12003138	0.541220996	736.65212467	22.460138321	-1.1669260263	23.19241333	19.149364471	42.326368209	-71.119394876	2	58138.92542	13.2
9675	2022-12-09	16:09:03.944	342.46462898	8219.151096	1670602143.944	0	899	2.8750078082	2.88847027	478.27134003	480.98063913	0.51488712811	736.64786838	22.460138321	-1.1478469285	23.19241333	19.153022185	42.326368333	-71.119395	2	58139.878942	13.2
9676	2022-12-09	16:09:04.838	342.46463933	8219.151344	1670602144.838	0	899	2.8750281823	2.8884907791	478.65681281	481.36830352	0.51488863802	736.66637335	22.46090793	-1.1439772418	23.19241333	19.152910447	42.326368333	-71.119396219	2	58140.731132	13.2
9677	2022-12-09	16:09:05.680	342.46464907	8219.151578	1670602145.68	0	899	2.8783206331	2.8921243093	478.66058114	481.43767564	0.52727024344	736.67140652	22.461847305	-1.1517490433	23.19241333	19.151346636	42.326368333	-71.119396667	2	58141.604777	13.2
9678	2022-12-09	16:09:06.513	342.46465872	8219.151809	1670602146.513	0	899	2.8783206331	2.8921243093	478.42552637	481.20125712	0.52727024344	736.67341301	22.461847305	-1.2065394659	23.19241333	19.151184082	42.326368333	-71.119396667	2	58142.46994	13.2
9679	2022-12-09	16:09:07.334	342.46466822	8219.152037	1670602147.334	0	899	2.8848735971	2.8995757846	478.42552637	481.37540512	0.56014820263	736.67124646	22.461847305	-1.2076174021	23.19241333	19.154045105	42.326368333	-71.119396667	2	58143.263538	13.2
9680	2022-12-09	16:09:08.191	342.46467815	8219.152276	1670602148.192	0	899	2.8848735971	2.8995757846	478.14021571	481.08833529	0.56014820263	736.65619988	22.461847305	-1.139708725	23.19241333	19.154045105	42.32636826	-71.11939674	2	58144.044164	13.2
9681	2022-12-09	16:09:09.066	342.46468828	8219.152519	1670602149.067	0	899	2.8822467923	2.896382264	478.14021571	480.97716558	0.53915033661	736.66326258	22.461847305	-1.1566643344	23.19241333	19.148369669	42.326366726	-71.119398274	2	58144.964248	13.2
9682	2022-12-09	16:09:09.937	342.46469836	8219.152761	1670602149.938	0	899	2.8822851435	2.8964208815	479.01738346	481.85955357	0.53915330526	736.66928889	22.463292343	-1.2457110274	23.19241333	19.141916326	42.326366667	-71.119399688	2	58145.812621	13.2
9683	2022-12-09	16:09:10.809	342.46470844	8219.153003	1670602150.809	0	899	2.8833822717	2.8969560378	479.017708	481.74573782	0.51762341148	736.66069304	22.463373184	-1.1890988571	23.19241333	19.14615693	42.326365534	-71.119401132	2	58146.679359	13.2
9684	2022-12-09	16:09:11.732	342.46471912	8219.153259	1670602151.732	0	899	2.8833822717	2.8969560378	478.35827744	481.08255177	0.51762341148	736.65120389	22.463373184	-1.1392560005	23.19241333	19.150678887	42.326364024	-71.119402642	2	58147.585437	13.2
9685	2022-12-09	16:09:12.651	342.46472976	8219.153514	1670602152.651	0	899	2.8838002261	2.8971006575	478.35827744	481.02725304	0.50717472128	736.66041818	22.463373184	-1.1458420675	23.19241333	19.152922902	42.326363333	-71.119404195	2	58148.516807	13.2
9686	2022-12-09	16:09:13.559	342.46474028	8219.153767	1670602153.56	0	899	2.8838002261	2.8971006575	478.69849903	481.36937288	0.50717472128	736.66232199	22.463373184	-1.3211759179	23.19241333	19.141918763	42.326362606	-71.119405727	2	58149.436346	13.2
9687	2022-12-09	16:09:14.459	342.46475068	8219.154016	1670602154.459	0	899	2.8863945954	2.9009750763	478.69955308	481.62511811	0.55524327396	736.65951154	22.463635918	-1.4403719057	23.19241333	19.134223458	42.326361108	-71.119407784	2	58150.335084	13.2
9688	2022-12-09	16:09:15.336	342.46476084	8219.15426	1670602155.337	0	899	2.8864297895	2.9010105222	478.09825614	481.02016119	0.55524607553	736.65799092	22.464960098	-1.2352875471	23.19241333	19.146842957	42.326359609	-71.119410391	2	58151.23445	13.2
9689	2022-12-09	16:09:16.187	342.46477069	8219.154497	1670602156.188	0	899	2.8862201904	2.8994283653	478.09825614	480.74503717	0.50325243158	736.65630336	22.464960098	-1.1953615219	23.19241333	19.14862773	42.326358333	-71.119411837	2	58152.051102	13.2
9690	2022-12-09	16:09:17.053	342.46478072	8219.154737	1670602157.054	0	899	2.8862201904	2.8994283653	478.92534068	481.57670051	0.50325243158	736.66172861	22.464960098	-1.1701813936	23.19241333	19.154045105	42.326358333	-71.119414729	2	58152.918838	13.2
9691	2022-12-09	16:09:17.918	342.46479073	8219.154977	1670602157.919	0	899	2.8880615302	2.901504902	478.92534068	481.62223675	0.51184723016	736.66775614	22.464960098	-1.1747517594	23.19241333	19.152276374	42.326358333	-71.119416329	2	58153.797558	13.2
9692	2022-12-09	16:09:18.821	342.46480117	8219.155228	1670602158.821	0	899	2.8880615302	2.901504902	478.76970071	481.46572035	0.51184723016	736.66597763	22.464960098	-1.2173833847	23.19241333	19.146842957	42.326358333	-71.119418942	2	58154.682524	13.2
9693	2022-12-09	16:09:19.753	342.46481197	8219.155487	1670602159.754	0	899	2.893891861	2.9076243787	478.77127715	481.51979645	0.52175584429	736.6576914	22.465352987	-1.2072940725	23.19241333	19.147444112	42.326358333	-71.119421044	2	58155.62668	13.2
9694	2022-12-09	16:09:20.647	342.4648223	8219.155735	1670602160.647	0	899	2.8939253045	2.907658047	478.96419534	481.71383537	0.52175833949	736.66089797	22.466608047	-1.1538509296	23.19241333	19.151320022	42.326358333	-71.119421667	2	58156.516505	13.251650485
9695	2022-12-09	16:09:21.505	342.46483223	8219.155974	1670602161.505	0	899	2.8963464026	2.9100431861	478.96419534	481.70433368	0.51996560082	736.66035067	22.466608047	-1.1356341349	23.19241333	19.152478957	42.326358333	-71.119422287	2	58157.372285	13.3
9696	2022-12-09	16:09:22.359	342.46484213	8219.156211	1670602162.36	0	899	2.8963464026	2.9100431861	479.17273113	481.91406249	0.51996560082	736.65076937	22.466608047	-1.1343729496	23.19241333	19.15080452	42.326358333	-71.119423333	2	58158.233742	13.3
9697	2022-12-09	16:09:23.299	342.464853	8219.156472	1670602163.299	0	899	2.8998596563	2.9126417055	479.17273113	481.72771304	0.48480699399	736.65009232	22.466608047	-1.1329717352	23.19241333	19.153594428	42.326358333	-71.119423562	2	58159.136957	13.3
9698	2022-12-09	16:09:24.197	342.46486339	8219.156721	1670602164.197	0	899	2.8998596563	2.9126417055	477.97105869	480.5196332	0.48480699399	736.65039992	22.466608047	-1.1306110715	23.19241333	19.153337314	42.326358333	-71.119425	2	58160.100971	13.3
9699	2022-12-09	16:09:25.055	342.46487332	8219.15696	1670602165.055	0	899	2.9030427421	2.9175694562	477.9768108	480.87046792	0.55004933133	736.6556829	22.46804399	-1.1367121153	23.19241333	19.153657875	42.326358333	-71.119425	2	58160.933981	13.3
9700	2022-12-09	16:09:25.944	342.46488361	8219.157207	1670602165.944	0	899	2.9030443304	2.9175710558	478.57203226	481.4692935	0.55004945587	736.64272404	22.468103409	-1.1327453852	23.19241333	19.153686523	42.326358333	-71.119425	2	58161.797862	13.3
9701	2022-12-09	16:09:26.819	342.46489375	8219.15745	1670602166.82	0	899	2.9087981943	2.9223397327	478.57203226	481.26726579	0.51190898938	736.65283729	22.468103409	-1.2470045287	23.19241333	19.148251123	42.326358333	-71.119423831	2	58162.701681	13.3
9702	2022-12-09	16:09:27.697	342.46490391	8219.157694	1670602167.698	0	899	2.9087981943	2.9223397327	478.83372342	481.53043075	0.51190898938	736.65454789	22.468103409	-1.2839662634	23.19241333	19.148026207	42.326358333	-71.119423333	2	58163.59519	13.3
9703	2022-12-09	16:09:28.612	342.4649145	8219.157948	1670602168.613	0	899	2.9117248227	2.9258575744	478.83372342	481.64545456	0.53361619677	736.64930574	22.468103409	-1.1870830975	23.19241333	19.151503771	42.326358333	-71.119422543	2	58164.474466	13.3
9704	2022-12-09	16:09:29.493	342.46492469	8219.158193	1670602169.493	0	899	2.9117257005	2.9258584582	478.85910831	481.67098887	0.53361626334	736.65377019	22.46813615	-1.1667966764	23.19241333	19.150049677	42.326358333	-71.119421667	2	58165.330179	13.3
9705	2022-12-09	16:09:30.364	342.46493477	8219.158434	1670602170.364	0	899	2.915476998	2.9302340104	478.86559038	481.79806297	0.55635448166	736.64981625	22.469751358	-1.160415411	23.19241333	19.148284912	42.326358333	-71.119421667	2	58166.227184	13.3
9706	2022-12-09	16:09:31.249	342.46494501	8219.15868	1670602171.249	0	899	2.915476998	2.9302340104	479.09023436	482.02408263	0.55635448166	736.65112062	22.469751358	-1.138857082	23.19241333	19.117877543	42.326358178	-71.119421511	2	58167.093487	13.3
9707	2022-12-09	16:09:32.167	342.46495564	8219.158935	1670602172.167	0	899	2.9196390791	2.9318470465	479.09023436	481.51340057	0.45999965315	736.65600586	22.469751358	-1.1343729496	23.19241333	19.152605057	42.326356667	-71.119419911	2	58168.05345	13.3
9708	2022-12-09	16:09:33.029	342.46496562	8219.159175	1670602173.03	0	899	2.9196390791	2.9318470465	479.23783758	481.66175035	0.45999965315	736.63801221	22.469751358	-1.2156479011	23.19241333	19.149504794	42.326356667	-71.119418513	2	58168.892128	13.3
9709	2022-12-09	16:09:33.911	342.46497583	8219.15942	1670602173.912	0	899	2.9210468343	2.9359473293	479.23783758	482.19549836	0.56067073602	736.65658064	22.469751358	-1.2189463338	23.19241333	19.150635006	42.32635804	-71.119418333	2	58169.823718	13.3
9710	2022-12-09	16:09:34.812	342.46498626	8219.15967	1670602174.813	0	899	2.9210536292	2.9359541732	478.73868633	481.69326941	0.56067127574	736.66024881	22.470003987	-1.2070892528	23.19241333	19.151529312	42.326358333	-71.119417194	2	58170.68338	13.3
9711	2022-12-09	16:09:35.690	342.46499642	8219.159914	1670602175.691	0	899	2.9202374019	2.9344144082	478.74379478	481.55558092	0.53372622565	736.64769821	22.471277237	-1.1625928776	23.19241333	19.150404229	42.326359245	-71.119416667	2	58171.546843	13.3
9712	2022-12-09	16:09:36.585	342.46500677	8219.160163	1670602176.585	0	899	2.9202374019	2.9344144082	478.65965034	481.47094228	0.53372622565	736.6601033	22.471277237	-1.134577823	23.19241333	19.152443147	42.32636	-71.119416667	2	58172.435922	13.3
9713	2022-12-09	16:09:37.463	342.46501694	8219.160407	1670602177.464	0	899	2.9227360368	2.9364331839	478.65965034	481.37336908	0.51530629867	736.65351393	22.471277237	-1.1408835649	23.19241333	19.151885986	42.32636	-71.119416667	2	58173.318376	13.3
9714	2022-12-09	16:09:38.354	342.46502725	8219.160654	1670602178.354	0	899	2.9227360368	2.9364331839	479.17096857	481.88758618	0.51530629867	736.64871559	22.471277237	-1.2209080821	23.19241333	19.141051589	42.326360414	-71.119417081	2	58174.248521	13.3
9715	2022-12-09	16:09:39.323	342.46503847	8219.160923	1670602179.324	0	899	2.9289499748	2.9418634608	479.17096857	481.72657734	0.48492708196	736.64846782	22.471277237	-1.3231807947	23.19241333	19.109752655	42.326361667	-71.119418333	2	58175.201942	13.3
9716	2022-12-09	16:09:40.197	342.46504858	8219.161166	1670602180.197	0	899	2.9289916722	2.9419054185	479.44633116	482.00342369	0.48492993883	736.65136274	22.472823326	-1.4719332646	23.19241333	19.095799958	42.326361667	-71.119418333	2	58176.053628	13.3
9717	2022-12-09	16:09:41.118	342.46505925	8219.161422	1670602181.119	0	899	2.9340164085	2.948388217	479.44637258	482.28759757	0.53849566495	736.64336673	22.472833633	-1.279255721	23.19241333	19.116921115	42.326361667	-71.119418333	2	58177.022022	13.3
9718	2022-12-09	16:09:41.987	342.46506931	8219.161663	1670602181.988	0	899	2.9340164085	2.948388217	479.38702525	482.22789855	0.53849566495	736.6488215	22.472833633	-1.4892015457	23.19241333	19.111553192	42.326361667	-71.119418333	2	58177.891892	13.3
9719	2022-12-09	16:09:42.915	342.46508005	8219.161921	1670602182.916	0	899	2.9320138545	2.9454856596	479.38702525	482.05164489	0.50527095461	736.64708341	22.472833633	-1.2354599703	23.19241333	19.140146874	42.326361667	-71.119418333	2	58178.784689	13.3
9720	2022-12-09	16:09:43.858	342.46509095	8219.162183	1670602183.858	0	899	2.9320138545	2.9454856596	479.47603425	482.14114864	0.50527095461	736.65270713	22.472833633	-1.3088229626	23.19241333	19.132679908	42.326361667	-71.119419569	2	58179.741468	13.3
9721	2022-12-09	16:09:44.762	342.46510141	8219.162434	1670602184.762	0	899	2.9373544827	2.9511925116	479.47783954	482.21050292	0.51800285072	736.64304094	22.473282909	-1.5115467239	23.19241333	19.118700305	42.326360639	-71.11942	2	58180.6164	13.3
9722	2022-12-09	16:09:45.673	342.46511196	8219.162687	1670602185.673	0	899	2.9373893793	2.951227641	478.70313699	481.43139864	0.51800539743	736.64948197	22.474573135	-1.6609459436	23.19241333	19.130352399	42.32636	-71.11942	2	58181.529968	13.3
9723	2022-12-09	16:09:46.585	342.46512251	8219.16294	1670602186.585	0	899	2.9417729989	2.9560812478	478.70313699	481.51994455	0.53471894905	736.66077994	22.474573135	-1.6679631898	23.19241333	19.131611515	42.32636	-71.11942	2	58182.444551	13.3
9724	2022-12-09	16:09:47.493	342.46513302	8219.163193	1670602187.493	0	899	2.9417729989	2.9560812478	480.20459439	483.03023689	0.53471894905	736.66170921	22.474573135	-1.625924468	23.19241333	19.133520126	42.326359427	-71.11942	2	58183.343849	13.3
9725	2022-12-09	16:09:48.417	342.46514373	8219.163449	1670602188.418	0	899	2.9431611382	2.9561453714	480.20459439	482.76731438	0.48522813643	736.66912801	22.474573135	-1.1540557636	23.19241333	19.148629965	42.326358333	-71.11942	2	58184.306205	13.3
9726	2022-12-09	16:09:49.316	342.46515413	8219.163699	1670602189.317	0	899	2.9431657937	2.956150056	479.10902873	481.66590367	0.48522845405	736.65583852	22.474744923	-1.208824719	23.19241333	19.151894146	42.326358333	-71.11942	2	58185.204524	13.3
9727	2022-12-09	16:09:50.206	342.46516442	8219.163946	1670602190.206	0	899	2.9437125614	2.9574335981	479.11446565	481.81609648	0.51253954164	736.64644517	22.476099014	-1.2483087778	23.19241333	19.154045105	42.326358256	-71.119420078	2	58186.046536	13.3
9728	2022-12-09	16:09:51.122	342.46517503	8219.164201	1670602191.123	0	899	2.9437125614	2.9574335981	479.0146614	481.71572945	0.51253954164	736.65304464	22.476099014	-1.2090187499	23.19241333	19.154045105	42.326356675	-71.119421658	2	58186.994829	13.3
9729	2022-12-09	16:09:52.036	342.46518561	8219.164455	1670602192.037	0	899	2.9448663674	2.9595371923	479.0146614	481.90176271	0.54762868261	736.65508629	22.476099014	-1.1599950964	23.19241333	19.154446179	42.326356667	-71.119421667	2	58187.882524	13.3
9730	2022-12-09	16:09:52.947	342.46519616	8219.164708	1670602192.948	0	899	2.9448663674	2.9595371923	478.67780959	481.56288064	0.54762868261	736.65218934	22.476099014	-1.2011067867	23.19241333	19.15080452	42.326356667	-71.119423007	2	58188.804481	13.3
9731	2022-12-09	16:09:53.829	342.46520637	8219.164953	1670602193.83	0	899	2.9491534249	2.9626943169	478.67780959	481.33658761	0.50491222088	736.65727668	22.476099014	-1.1576452334	23.19241333	19.153093944	42.32635555	-71.11942445	2	58189.669903	13.3
9732	2022-12-09	16:09:54.726	342.46521674	8219.165202	1670602194.726	0	899	2.9491687919	2.9627097837	479.67323314	482.33754593	0.50491330964	736.64269494	22.476664903	-1.1634659743	23.19241333	19.152616981	42.32635401	-71.119425	2	58190.594017	13.3
9733	2022-12-09	16:09:55.667	342.46522764	8219.165463	1670602195.668	0	899	2.9513837104	2.9657038562	479.6778282	482.49351221	0.53342714657	736.654136	22.477807999	-1.2122416338	23.19241333	19.149528642	42.326353333	-71.119425	2	58191.522305	13.3
9734	2022-12-09	16:09:56.536	342.4652377	8219.165705	1670602196.537	0	899	2.9513837104	2.9657038562	478.95894195	481.77040613	0.53342714657	736.65074067	22.477807999	-1.2297039064	23.19241333	19.152920186	42.326353333	-71.119425	2	58192.379274	13.3
9735	2022-12-09	16:09:57.415	342.46524787	8219.165949	1670602197.416	0	899	2.9555306914	2.96986027	478.95894195	481.76830851	0.53303147905	736.65283163	22.477807999	-1.3126064886	23.19241333	19.152166809	42.326353333	-71.119425	2	58193.284895	13.3
9736	2022-12-09	16:09:58.334	342.4652585	8219.166204	1670602198.334	0	899	2.9555306914	2.96986027	479.46573396	482.27807314	0.53303147905	736.65925042	22.477807999	-1.1294900179	23.19241333	19.146842957	42.326353333	-71.119425298	2	58194.178759	13.3
9737	2022-12-09	16:09:59.180	342.46526829	8219.166439	1670602199.18	0	899	2.9590798592	2.9733119583	479.46724035	482.25708407	0.52879085759	736.65367399	22.4781829	-1.1749781125	23.19241333	19.149398147	42.326353225	-71.119426667	2	58195.065065	13.3
9738	2022-12-09	16:10:00.023	342.46527804	8219.166673	1670602200.023	0	899	2.9591137141	2.9733460438	479.20690266	481.99524484	0.52879336126	736.64733887	22.47942543	-1.2271492481	23.19241333	19.148643494	42.326351818	-71.119426667	2	58195.908909	13.3
9739	2022-12-09	16:10:00.884	342.46528802	8219.166912	1670602200.885	0	899	2.9602928816	2.974357939	479.20690266	481.96134229	0.52240067776	736.63977132	22.47942543	-1.1501968167	23.19241333	19.142584895	42.326351667	-71.119427915	2	58196.749271	13.3
9740	2022-12-09	16:10:01.813	342.46529877	8219.167171	1670602201.814	0	899	2.9602928816	2.974357939	479.29207649	482.0470057	0.52240067776	736.63754495	22.47942543	-1.1881610234	23.19241333	19.14548927	42.326351667	-71.11942949	2	58197.693899	13.3
9741	2022-12-09	16:10:02.714	342.4653092	8219.167421	1670602202.715	0	899	2.9637027675	2.9774577326	479.29207649	481.98310612	0.51035143599	736.63881658	22.47942543	-1.2074665115	23.19241333	19.14996972	42.326350672	-71.119430994	2	58198.596647	13.3
9742	2022-12-09	16:10:03.628	342.46531978	8219.167675	1670602203.629	0	899	2.9637027675	2.9774577326	479.51726047	482.20955442	0.51035143599	736.64145322	22.47942543	-1.1342651899	23.19241333	19.152014221	42.32635	-71.119432471	2	58199.482792	13.3
9743	2022-12-09	16:10:04.515	342.46533003	8219.167921	1670602204.515	0	899	2.9660797788	2.9810456689	479.51920721	482.44643014	0.55461214801	736.64387846	22.479909872	-1.1415411218	23.19241333	19.151213349	42.32635	-71.119434467	2	58200.340237	13.3
9744	2022-12-09	16:10:05.403	342.46534031	8219.168168	1670602205.403	0	899	2.9661090551	2.9810751544	479.20221588	482.12751575	0.55461441345	736.63606272	22.480981827	-1.1718090773	23.19241333	19.14972496	42.32635	-71.119436667	2	58201.226474	13.3
9745	2022-12-09	16:10:06.311	342.46535082	8219.16842	1670602206.311	0	899	2.9693585799	2.9820617624	479.20221588	481.68208738	0.47059938973	736.64645648	22.480981827	-1.1733719703	23.19241333	19.149378795	42.32635	-71.119436947	2	58202.168244	13.3
9746	2022-12-09	16:10:07.226	342.46536141	8219.168674	1670602207.226	0	899	2.9693585799	2.9820617624	479.63826717	482.12039523	0.47059938973	736.6507346	22.480981827	-1.1528700645	23.377122285	19.152802815	42.32635	-71.119438333	2	58203.118547	13.3
9747	2022-12-09	16:10:08.095	342.46537148	8219.168916	1670602208.096	0	899	2.9724498544	2.9871771273	479.63826717	482.5133041	0.54464912983	736.6511473	22.480981827	-1.1457666159	23.441440582	19.154045105	42.32635	-71.119438333	2	58203.950287	13.3
9748	2022-12-09	16:10:08.950	342.46538137	8219.169153	1670602208.95	0	899	2.9724498544	2.9871771273	479.07622174	481.94788967	0.54464912983	736.63026196	22.480981827	-1.1384582977	23.441440582	19.153776763	42.326351382	-71.119438333	2	58204.829369	13.3
9749	2022-12-09	16:10:09.877	342.46539209	8219.16941	1670602209.877	0	899	2.9751832722	2.9897968947	479.07883124	481.92571065	0.5399725127	736.64620628	22.481631791	-1.1677776101	23.441440582	19.15112983	42.326351667	-71.119438333	2	58205.751479	13.3
9750	2022-12-09	16:10:10.790	342.46540267	8219.169664	1670602210.791	0	899	2.9752055957	2.9898193734	479.31367335	482.16195718	0.53997418939	736.63725796	22.482446671	-1.2084042813	23.441440582	19.147714552	42.326351667	-71.119438333	2	58206.643343	13.3
9751	2022-12-09	16:10:11.703	342.46541323	8219.169918	1670602211.703	0	899	2.9750979439	2.9895467392	479.31367335	482.12987086	0.53392683321	736.63433595	22.482446671	-1.2634750739	23.344138543	19.13016414	42.326351667	-71.119438333	2	58207.572479	13.3
9752	2022-12-09	16:10:12.575	342.46542333	8219.17016	1670602212.576	0	899	2.9750979439	2.9895467392	479.80425473	482.62333463	0.53392683321	736.64277214	22.482446671	-1.1665919601	23.19241333	19.15196228	42.326351667	-71.119439099	2	58208.459566	13.3
9753	2022-12-09	16:10:13.500	342.46543403	8219.170417	1670602213.5	0	899	2.980101235	2.9948719045	479.80425473	482.68135654	0.54485053717	736.65014406	22.482446671	-1.1733504407	23.19241333	19.153490761	42.326351667	-71.119440618	2	58209.370809	13.3
9754	2022-12-09	16:10:14.414	342.46544462	8219.170671	1670602214.415	0	899	2.9801101747	2.9948809069	479.65568163	482.53189613	0.54485121357	736.6525988	22.482772461	-1.1482241943	23.19241333	19.153538508	42.326352115	-71.119442115	2	58210.268932	13.3
9755	2022-12-09	16:10:15.322	342.46545512	8219.170923	1670602215.322	0	899	2.9832727707	2.9977713295	479.66075091	482.48094679	0.53429583061	736.65516673	22.484033585	-1.1265797031	23.194062517	19.152951234	42.326353333	-71.119443333	2	58211.156823	13.3
9756	2022-12-09	16:10:16.233	342.46546566	8219.171176	1670602216.233	0	899	2.9832727707	2.9977713295	479.81501094	482.63611381	0.53429583061	736.65204868	22.484033585	-1.1783196926	23.441440582	19.15080452	42.326353468	-71.119443468	2	58212.080583	13.3
9757	2022-12-09	16:10:17.125	342.465476	8219.171424	1670602217.126	0	899	2.9881593373	3.0019463087	479.81501094	482.4931299	0.50736605453	736.61546194	22.484033585	-1.1479978838	23.441440582	19.142221817	42.326354913	-71.119444913	2	58212.947573	13.3
9758	2022-12-09	16:10:18.019	342.46548633	8219.171672	1670602218.019	0	899	2.9881593373	3.0019463087	479.59490662	482.27179704	0.50736605453	736.64384127	22.484033585	-1.1422633391	23.363928789	19.152753678	42.32635652	-71.11944652	2	58213.911957	13.3
9759	2022-12-09	16:10:18.868	342.46549616	8219.171908	1670602218.868	0	899	2.988854748	3.0026445063	479.59490662	482.27171513	0.50735061467	736.62921143	22.484033585	-1.1669260263	23.19241333	19.151525497	42.326357873	-71.119447873	2	58214.723845	13.3
9760	2022-12-09	16:10:19.707	342.46550588	8219.172141	1670602219.708	0	899	2.9888655606	3.0026553895	479.49108114	482.16731419	0.50735137424	736.66862478	22.484426473	-1.1742989962	23.251784066	19.15109623	42.326360281	-71.119449307	2	58215.584402	13.3
9761	2022-12-09	16:10:20.611	342.46551634	8219.172392	1670602220.612	0	899	2.992328023	3.0060574032	479.49612432	482.15755658	0.5045556994	736.65101108	22.485681534	-1.1978515387	23.441440582	19.14972496	42.326362513	-71.119451693	2	58216.50789	13.3
9762	2022-12-09	16:10:21.423	342.46552573	8219.172618	1670602221.423	0	899	2.992328023	3.0060574032	479.34283996	482.00342141	0.5045556994	736.64237158	22.485681534	-1.2178145387	23.441440582	19.14741549	42.326363333	-71.119453333	2	58217.289694	13.3
9763	2022-12-09	16:10:22.345	342.4655364	8219.172874	1670602222.345	0	899	2.9945130474	3.0083997287	479.34283996	482.03196841	0.50993918312	736.64154053	22.485681534	-1.2136537389	23.441440582	19.149707946	42.326363608	-71.119453884	2	58218.165089	13.3
9764	2022-12-09	16:10:23.306	342.46554753	8219.173141	1670602223.307	0	899	2.9945130474	3.0083997287	479.4064197	482.09590484	0.50993918312	736.62946163	22.485681534	-1.1327453852	23.441440582	19.153686523	42.326365285	-71.119456952	2	58219.170905	13.3
9765	2022-12-09	16:10:24.236	342.4655583	8219.173399	1670602224.237	0	899	2.9971458312	3.0112378559	479.4064197	482.13331369	0.5169919624	736.64343343	22.485681534	-1.1381780841	23.441440582	19.152483302	42.326366853	-71.119458519	2	58220.11165	13.311165049
9766	2022-12-09	16:10:25.150	342.46556887	8219.173653	1670602225.15	0	899	2.9971703718	3.01126256	479.69363885	482.42217585	0.51699371427	736.63922483	22.486570788	-1.1399674013	23.441440582	19.153182023	42.32636833	-71.119459997	2	58220.998058	13.399805825
9767	2022-12-09	16:10:26.128	342.46558019	8219.173924	1670602226.128	0	899	3.002960986	3.0168093252	479.69619804	482.37231432	0.50711363041	736.62647535	22.487207413	-1.1294900179	23.441440582	19.154405594	42.326368333	-71.119463347	2	58222.008483	13.4
9768	2022-12-09	16:10:27.055	342.46559091	8219.174182	1670602227.055	0	899	3.002960986	3.0168093252	479.51871724	482.19384339	0.50711363041	736.62500121	22.487207413	-1.1256418797	23.441440582	19.154405594	42.326368333	-71.119464804	2	58222.882187	13.4
9769	2022-12-09	16:10:27.937	342.46560113	8219.174427	1670602227.938	0	899	3.0041926128	3.0183343172	479.51871724	482.2494483	0.51759475761	736.62370654	22.487207413	-1.1439880362	23.441440582	19.152335729	42.326368333	-71.11946635	2	58223.809829	13.4
9770	2022-12-09	16:10:28.802	342.46561113	8219.174667	1670602228.802	0	899	3.0041926128	3.0183343172	480.19163164	482.92619477	0.51759475761	736.62993455	22.487207413	-1.3867024562	23.441440582	19.128529858	42.326369412	-71.119466667	2	58224.64717	13.4
9771	2022-12-09	16:10:29.693	342.46562145	8219.174915	1670602229.693	0	899	3.0015281415	3.0155627678	480.19438051	482.91064488	0.51414774476	736.62631246	22.487890521	-1.3207016039	23.441440582	19.131196445	42.32637	-71.119467587	2	58225.55235	13.4
9772	2022-12-09	16:10:30.624	342.46563222	8219.175173	1670602230.624	0	899	3.00155312	3.0155879117	479.90640823	482.62105305	0.51414951551	736.6177445	22.488794327	-1.221533289	23.441440582	19.138494593	42.32637	-71.119469175	2	58226.504931	13.4
9773	2022-12-09	16:10:31.510	342.46564249	8219.17542	1670602231.511	0	899	3.0058533786	3.0199530302	479.90640823	482.62970529	0.51577898968	736.61462402	22.488794327	-1.6405733824	23.441440582	19.110471725	42.32637	-71.119470623	2	58227.373786	13.4
9774	2022-12-09	16:10:32.322	342.46565188	8219.175645	1670602232.322	0	899	3.0058533786	3.0199530302	480.19878432	482.92374052	0.51577898968	736.62951539	22.488794327	-1.3509802968	23.441440582	19.130455118	42.32637	-71.119471957	2	58228.17437	13.4
9775	2022-12-09	16:10:33.232	342.46566241	8219.175898	1670602233.232	0	899	3.0297128058	3.0441692456	480.19878432	482.97073918	0.52462382621	736.62670939	22.488794327	-1.3117872477	23.441440582	19.133159637	42.32637	-71.11947354	2	58229.124248	13.4
9776	2022-12-09	16:10:34.144	342.46567297	8219.176151	1670602234.145	0	899	3.0297128058	3.0441692456	480.64045242	483.4149568	0.52462382621	736.61881807	22.488794327	-1.3052766323	23.441440582	19.131719589	42.32637	-71.119475	2	58230.038462	13.4
9777	2022-12-09	16:10:34.994	342.46568281	8219.176387	1670602234.995	0	899	3.0315027872	3.0456309105	480.64429218	483.35414328	0.51246317288	736.62899113	22.489747647	-1.3215855257	23.441440582	19.130445872	42.32637	-71.119475	2	58230.876726	13.4
9778	2022-12-09	16:10:35.888	342.46569315	8219.176636	1670602235.888	0	899	3.0315213246	3.0456495703	485.34099021	488.07732805	0.51246446976	736.63112696	22.490411758	-1.3262205787	23.441440582	19.130302758	42.32637	-71.119475	2	58231.723845	13.4
9779	2022-12-09	16:10:36.779	342.46570347	8219.176883	1670602236.78	0	899	3.0316367599	3.0466921168	485.34099021	488.25696463	0.54590609214	736.62139246	22.490411758	-1.3134149313	23.441440582	19.131719589	42.32637	-71.119476085	2	58232.651087	13.4
9780	2022-12-09	16:10:37.681	342.46571391	8219.177134	1670602237.682	0	899	3.0316367599	3.0466921168	489.78659939	492.72928345	0.54590609214	736.62262246	22.490411758	-1.3118195857	23.441440582	19.131719589	42.326369087	-71.119476667	2	58233.547597	13.4
9781	2022-12-09	16:10:38.601	342.46572455	8219.177389	1670602238.601	0	899	3.036239201	3.0502735901	489.78659939	492.52537281	0.50828837218	736.61814304	22.490411758	-1.3114207494	23.441440582	19.131533376	42.326368333	-71.119477411	2	58234.446592	13.4
9782	2022-12-09	16:10:39.471	342.46573463	8219.177631	1670602239.472	0	899	3.036239201	3.0502735901	539.65691883	542.67455555	0.50828837218	736.62011719	22.490411758	-1.3150426149	23.441440582	19.130998611	42.326368333	-71.119479408	2	58235.322485	13.4
9783	2022-12-09	16:10:40.344	342.46574472	8219.177873	1670602240.344	0	899	3.0461581454	3.0601374701	539.66345156	542.6594765	0.50466212276	736.63577816	22.491857807	-1.3761604243	23.441440582	19.127134525	42.326368014	-71.119481986	2	58236.191313	13.4
9784	2022-12-09	16:10:41.197	342.46575459	8219.17811	1670602241.197	0	899	3.0461629523	3.0601423083	516.9094122	519.77911646	0.50466245234	736.63432787	22.49202919	-1.3834040165	23.441440582	19.126676559	42.326366667	-71.119483333	2	58237.072228	13.4
9785	2022-12-09	16:10:42.111	342.46576517	8219.178364	1670602242.111	0	899	3.0350242279	3.047440648	516.9094122	519.467363	0.45010786051	736.61909697	22.49202919	-1.3530067726	23.441440582	19.123650582	42.32636667	-71.119483333	2	58238.002004	13.4
9786	2022-12-09	16:10:43.002	342.46577549	8219.178612	1670602243.002	0	899	3.0350242279	3.047440648	491.65899967	494.0919976	0.45010786051	736.62212246	22.49202919	-1.4489629387	23.441440582	19.126878107	42.326368158	-71.119483333	2	58238.89479	13.4
9787	2022-12-09	16:10:43.849	342.4657853	8219.178847	1670602243.85	0	899	3.0350377674	3.0491170537	491.65899967	494.41813953	0.5101078397	736.62649597	22.49202919	-1.4196975121	23.441440582	19.129167557	42.326368333	-71.119484518	2	58239.711005	13.4
9788	2022-12-09	16:10:44.701	342.46579516	8219.179084	1670602244.702	0	899	3.0350719259	3.0491514365	485.62475899	488.35004808	0.51011021569	736.62655943	22.49325151	-1.3358787101	23.441440582	19.130998611	42.326368333	-71.119485963	2	58240.577731	13.4
9789	2022-12-09	16:10:45.622	342.46580582	8219.17934	1670602245.623	0	899	3.037115952	3.0506616257	485.62649092	488.24659517	0.49052599365	736.6264705	22.493677139	-1.4297221307	23.441440582	19.117057156	42.326368333	-71.119487494	2	58241.496651	13.4
9790	2022-12-09	16:10:46.526	342.46581627	8219.179591	1670602246.526	0	899	3.037115952	3.0506616257	498.37112077	501.05998621	0.49052599365	736.62789816	22.493677139	-1.4821088804	23.441440582	19.10582963	42.326368333	-71.119488983	2	58242.389866	13.4
9791	2022-12-09	16:10:47.448	342.46582696	8219.179847	1670602247.449	0	899	3.0443410052	3.0590864042	498.37112077	501.29142323	0.53250076739	736.6348974	22.493677139	-1.3079606713	23.441440582	19.122590109	42.32636781	-71.11949	2	58243.313855	13.4
9792	2022-12-09	16:14:54.809	342.46868993	8219.248558	1670602494.81	0	899	3.9356802976	3.9848142726	-4.5218955112	-4.5903004894	1.3621635989	736.56911807	22.561465573	-1.2878036231	23.441440582	19.081754129	0	0	0	0	0
9793	2022-12-09	16:15:04.486	342.46880193	8219.251246	1670602504.487	0	899	4.1417812147	4.1706837614	534.76075597	539.27737885	0.76556893872	736.58861941	22.563592911	-1.2206386328	23.441440582	19.09462738	0	0	0	0	0
9794	2022-12-09	16:15:05.352	342.46881196	8219.251487	1670602505.353	0	899	3.4450190029	3.4602099341	534.76281775	537.61532241	0.48499515864	736.5874076	22.564053504	-1.2074988417	23.441440582	19.090455933	0	0	0	0	0
9795	2022-12-09	16:15:06.209	342.46882186	8219.251725	1670602506.209	0	899	3.4450460151	3.4602371149	520.2761663	523.05140606	0.48499673289	736.57797585	22.564905167	-1.1832026243	23.441440582	19.082742691	0	0	0	0	0
9796	2022-12-09	16:15:07.009	342.46883112	8219.251947	1670602507.009	0	899	3.4480268592	3.4632727586	520.2761663	523.05901645	0.48631963695	736.57070377	22.564905167	-1.182394184	23.441440582	19.082384968	0	0	0	0	0
9797	2022-12-09	16:15:07.887	342.46884128	8219.252191	1670602507.887	0	899	3.4480268592	3.4632727586	515.51576148	518.2731492	0.48631963695	736.57924546	22.564905167	-1.1750643253	23.441440582	19.085752664	0	0	0	0	0
9798	2022-12-09	16:15:08.789	342.46885172	8219.252441	1670602508.789	0	899	3.4530532075	3.4677987238	515.51576148	518.17868333	0.46974433954	736.58984658	22.564905167	-1.1474480818	23.441440582	19.098922363	0	0	0	0	0
9799	2022-12-09	16:15:09.628	342.46886144	8219.252674	1670602509.628	0	899	3.4530669507	3.4678125501	517.59179981	520.26544996	0.46974511349	736.59200666	22.565337465	-1.1974095035	23.441440582	19.078965762	0	0	0	0	0
9800	2022-12-09	16:15:10.490	342.46887142	8219.252914	1670602510.491	0	899	3.4531589004	3.4688301967	517.5940263	520.43561796	0.49908823896	736.59187327	22.565851212	-1.2738661213	23.441440582	19.060194508	0	0	0	0	0
9801	2022-12-09	16:15:11.413	342.46888209	8219.25317	1670602511.413	0	899	3.4531589004	3.4688301967	528.81982376	531.72304506	0.49908823896	736.60010129	22.565851212	-1.3313190937	23.441440582	19.098949432	0	0	0	0	0
9802	2022-12-09	16:15:12.286	342.46889221	8219.253413	1670602512.287	0	899	3.4562566903	3.471682592	528.81982376	531.67497781	0.49086944751	736.59930258	22.565851212	-1.1813809587	23.441440582	19.094886906	0	0	0	0	0
9803	2022-12-09	16:15:13.177	342.46890252	8219.253661	1670602513.178	0	899	3.4562566903	3.471682592	523.77415527	526.60206722	0.49086944751	736.60462113	22.565851212	-1.1441389322	23.441440582	19.099668503	0	0	0	0	0
9804	2022-12-09	16:15:14.091	342.46891309	8219.253914	1670602514.091	0	899	3.4594039668	3.4750760378	523.77575052	526.64622594	0.49821584386	736.59377708	22.566214997	-1.1458635985	23.441440582	19.097035856	0	0	0	0	0
9805	2022-12-09	16:15:14.976	342.46892334	8219.25416	1670602514.977	0	899	3.4594361189	3.4751083961	519.15662587	522.00179787	0.49821776075	736.5894165	22.567224503	-1.1506495476	23.441440582	19.093906403	0	0	0	0	0
9806	2022-12-09	16:15:15.884	342.46893384	8219.254412	1670602515.884	0	899	3.46137646	3.4756350394	519.15662587	521.74347975	0.45320797732	736.60014778	22.567224503	-1.1506495476	23.441440582	19.093906403	0	0	0	0	0
9807	2022-12-09	16:15:16.776	342.46894418	8219.25466	1670602516.777	0	899	3.46137646	3.4756350394	513.60115742	516.16032951	0.45320797732	736.60237172	22.567224503	-1.1725635679	23.441440582	19.094417294	0	0	0	0	0
9808	2022-12-09	16:15:17.698	342.46895485	8219.254916	1670602517.699	0	899	3.4659553574	3.4818154038	513.60115742	516.44427589	0.50321568163	736.60251724	22.567224503	-1.1643282649	23.441440582	19.097069595	0	0	0	0	0
9809	2022-12-09	16:15:18.589	342.46896516	8219.255164	1670602518.59	0	899	3.4659553574	3.4818154038	521.31422763	524.20004299	0.50321568163	736.60225652	22.567224503	-1.1756463793	23.441440582	19.09613243	0	0	0	0	0
9810	2022-12-09	16:15:19.456	342.46897519	8219.255404	1670602519.456	0	899	3.4689711983	3.4852143567	521.31422763	524.26724833	0.51486864109	736.59248766	22.567224503	-1.4908292294	23.441440582	19.057535172	0	0	0	0	0
9811	2022-12-09	16:15:20.374	342.46898581	8219.255659	1670602520.374	0	899	3.4690078607	3.4852512623	528.48561375	531.47927043	0.51487089372	736.59005677	22.568372449	-1.2214363506	23.441440582	19.091062369	0	0	0	0	0
9812	2022-12-09	16:15:21.243	342.46899587	8219.255901	1670602521.243	0	899	3.4737125705	3.4888754733	528.48593564	531.27648853	0.48012280945	736.59639674	22.568445206	-1.1765518757	23.441440582	19.096263747	0	0	0	0	0
9813	2022-12-09	16:15:22.125	342.46900609	8219.256146	1670602522.126	0	899	3.4737125705	3.4888754733	533.42608375	536.24272199	0.48012280945	736.61221576	22.568445206	-1.1840542065	23.441440582	19.092979482	0	0	0	0	0
9814	2022-12-09	16:15:23.015	342.46901638	8219.256393	1670602523.015	0	899	3.4711236463	3.4861665442	533.42608375	536.22249593	0.47669306476	736.59637168	22.568445206	-1.2197548009	23.441440582	19.094329733	0	0	0	0	0
9815	2022-12-09	16:15:23.878	342.46902637	8219.256633	1670602523.878	0	899	3.4711236463	3.4861665442	518.96519883	521.68580183	0.47669306476	736.58728108	22.568445206	-1.2363331373	23.518952376	19.091873561	0	0	0	0	0
9816	2022-12-09	16:15:24.730	342.46903624	8219.25687	1670602524.731	0	899	3.4720721701	3.4868176076	518.96804414	521.63408728	0.46717961777	736.58885021	22.56910002	-1.2101612849	23.690467834	19.086502075	0	0	0	0	0
9817	2022-12-09	16:15:25.621	342.46904654	8219.257117	1670602525.621	0	899	3.4720902592	3.4868358054	517.23467742	519.89182167	0.46718062537	736.60279937	22.569665909	-1.2048795081	23.632746286	19.088421676	0	0	0	0	0
9818	2022-12-09	16:15:26.555	342.46905736	8219.257377	1670602526.556	0	899	3.4783577678	3.4929627613	517.23467742	519.86172557	0.46191585243	736.58683565	22.569665909	-1.2172971498	23.441440582	19.08813666	0	0	0	0	0
9819	2022-12-09	16:15:27.457	342.4690678	8219.257627	1670602527.458	0	899	3.4783577678	3.4929627613	517.36010726	519.98779247	0.46191585243	736.58100537	22.569665909	-1.2125758177	23.441440582	19.088987578	0	0	0	0	0
9820	2022-12-09	16:15:28.344	342.46907806	8219.257873	1670602528.344	0	899	3.4810099209	3.4965000236	517.36010726	520.14506119	0.48941380403	736.5852653	22.569665909	-1.2076174021	23.441440582	19.092826843	0	0	0	0	0
9821	2022-12-09	16:15:29.183	342.46908777	8219.258106	1670602529.183	0	899	3.4810167218	3.4965068673	515.99339085	518.77099	0.48941419986	736.58997148	22.569878117	-1.1924834457	23.476073511	19.093979059	0	0	0	0	0
9822	2022-12-09	16:15:30.068	342.46909801	8219.258352	1670602530.068	0	899	3.4810902268	3.4962285015	515.99906662	518.71348563	0.47833485297	736.59143066	22.571191788	-1.2173833847	23.690467834	19.090305328	0	0	0	0	0
9823	2022-12-09	16:15:30.953	342.46910826	8219.258598	1670602530.954	0	899	3.4810902268	3.4962285015	516.62255579	519.34025467	0.47833485297	736.59826377	22.571191788	-1.512107242	23.690467834	19.051742832	0	0	0	0	0
9824	2022-12-09	16:15:31.842	342.46911854	8219.258845	1670602531.842	0	899	3.4857937221	3.5004175492	516.62255579	519.24427201	0.46152650159	736.59946224	22.571191788	-1.3832100203	23.690467834	19.071236882	0	0	0	0	0
9825	2022-12-09	16:15:32.730	342.46912883	8219.259092	1670602532.731	0	899	3.4857937221	3.5004175492	518.33696989	520.96738628	0.46152650159	736.60497683	22.571191788	-1.261168341	23.690467834	19.093127649	0	0	0	0	0
9826	2022-12-09	16:15:33.601	342.46913891	8219.259334	1670602533.602	0	899	3.4860041149	3.5020924124	518.33696989	521.23088244	0.50750221599	736.59352243	22.571191788	-1.4353488257	23.690467834	19.066073563	0	0	0	0	0
9827	2022-12-09	16:15:34.454	342.46914878	8219.259571	1670602534.455	0	899	3.4860099071	3.5020982425	516.43477478	519.31806924	0.50750256508	736.59173341	22.571372266	-1.4845341712	23.690467834	19.041645467	0	0	0	0	0
9828	2022-12-09	16:15:35.305	342.46915863	8219.259807	1670602535.306	0	899	3.4874969572	3.5023318227	516.44019667	519.09754246	0.46793095525	736.58929443	22.572626114	-1.4973398447	23.690467834	19.041330338	0	0	0	0	0
9829	2022-12-09	16:15:36.142	342.46916832	8219.26004	1670602536.143	0	899	3.4874969572	3.5023318227	517.14265178	519.80361205	0.46793095525	736.58926331	22.572626114	-1.4954319324	23.690467834	19.041678523	0	0	0	0	0
9830	2022-12-09	16:15:37.035	342.46917865	8219.260288	1670602537.035	0	899	3.4894580995	3.5052906182	517.14265178	519.98113508	0.49897804092	736.58290151	22.572626114	-1.2092450857	23.690467834	19.093906403	0	0	0	0	0
9831	2022-12-09	16:15:37.885	342.4691885	8219.260524	1670602537.886	0	899	3.4894580995	3.5052906182	523.14113331	526.01254097	0.49897804092	736.58026123	22.572626114	-1.2092450857	23.690467834	19.093906403	0	0	0	0	0
9832	2022-12-09	16:15:38.743	342.46919841	8219.260762	1670602538.743	0	899	3.4973168613	3.5130917916	523.14113331	525.99565196	0.49605908525	736.58539869	22.572626114	-1.18552015	23.690467834	19.084414829	0	0	0	0	0
9833	2022-12-09	16:15:39.601	342.46920836	8219.261001	1670602539.602	0	899	3.4973393506	3.5131144246	551.53192884	554.54136986	0.4960604058	736.59207618	22.573324582	-1.3541493811	23.690467834	19.091851418	0	0	0	0	0
9834	2022-12-09	16:15:40.467	342.46921837	8219.261241	1670602540.467	0	899	3.5083576422	3.5229809647	551.53546602	554.31624288	0.45855476973	736.58460119	22.574090958	-1.5139504482	23.690467834	19.093547821	0	0	0	0	0
9835	2022-12-09	16:15:41.283	342.46922782	8219.261468	1670602541.284	0	899	3.5083576422	3.5229809647	537.8893045	540.60127903	0.45855476973	736.60182038	22.574090958	-1.1750643253	23.690467834	19.093547821	0	0	0	0	0
9836	2022-12-09	16:15:42.184	342.46923825	8219.261718	1670602542.185	0	899	3.5021567848	3.517941629	537.8893045	540.82208029	0.49568653937	736.58564647	22.574090958	-1.2264809608	23.690467834	19.091524693	0	0	0	0	0
9837	2022-12-09	16:15:43.049	342.46924825	8219.261958	1670602543.049	0	899	3.5021567848	3.517941629	522.40965763	525.25803253	0.49568653937	736.58641851	22.574090958	-1.2330562492	23.690467834	19.091846542	0	0	0	0	0
9838	2022-12-09	16:15:43.903	342.46925814	8219.262195	1670602543.903	0	899	3.5036547603	3.5200136607	522.40965763	525.3604586	0.51341105241	736.59802246	22.574090958	-1.1945961714	23.690467834	19.095348358	0	0	0	0	0
9839	2022-12-09	16:15:44.772	342.46926819	8219.262437	1670602544.772	0	899	3.5036547603	3.5200136607	520.98281292	523.92555445	0.51341105241	736.58483523	22.574090958	-1.1945961714	23.690467834	19.095348358	0	0	0	0	0
9840	2022-12-09	16:15:45.634	342.46927818	8219.262676	1670602545.635	0	899	3.504439447	3.5203904944	520.9892483	523.85794528	0.50055732369	736.60309606	22.575566311	-1.2118967148	23.690467834	19.090554029	0	0	0	0	0
9841	2022-12-09	16:15:46.469	342.46928784	8219.262908	1670602546.469	0	899	3.5044410771	3.520392135	516.59697577	519.44148835	0.50055742008	736.59998367	22.575616837	-1.1670014819	23.690467834	19.095147998	0	0	0	0	0
9842	2022-12-09	16:15:47.315	342.46929764	8219.263143	1670602547.316	0	899	3.5139586431	3.528334168	516.59697577	519.15333821	0.45010045843	736.57629395	22.575616837	-1.16855371	23.690467834	19.091026306	0	0	0	0	0
9843	2022-12-09	16:15:48.176	342.46930759	8219.263382	1670602548.176	0	899	3.5139586431	3.528334168	523.07976723	525.66820954	0.45010045843	736.58612263	22.575616837	-1.4317377916	23.690467834	19.071818926	0	0	0	0	0
9844	2022-12-09	16:15:49.028	342.46931745	8219.263619	1670602549.028	0	899	3.5152528487	3.5313898476	523.07976723	525.98461194	0.50481536007	736.59760128	22.575616837	-1.1701813936	23.690467834	19.084543228	0	0	0	0	0
9845	2022-12-09	16:15:49.881	342.46932733	8219.263856	1670602549.881	0	899	3.5152894765	3.5314267135	523.87251183	526.78177155	0.50481753765	736.60472946	22.576748614	-1.4152564552	23.690467834	19.077065007	0	0	0	0	0
9846	2022-12-09	16:15:50.778	342.46933771	8219.264105	1670602550.778	0	899	3.5140336974	3.529501595	523.8742403	526.66372568	0.48414266938	736.60652575	22.577142715	-1.3710618611	23.690467834	19.083043787	0	0	0	0	0
9847	2022-12-09	16:15:51.677	342.46934811	8219.264355	1670602551.677	0	899	3.5140336974	3.529501595	518.44954445	521.21014483	0.48414266938	736.59780379	22.577142715	-1.1939817304	23.690467834	19.09544941	0	0	0	0	0
9848	2022-12-09	16:15:52.578	342.46935855	8219.264605	1670602552.579	0	899	3.5227122245	3.5376133114	518.44954445	521.1023376	0.46533213281	736.60045821	22.577142715	-1.4191584903	23.690467834	19.07545307	0	0	0	0	0
9849	2022-12-09	16:15:53.505	342.46936927	8219.264863	1670602553.505	0	899	3.5227122245	3.5376133114	519.81877133	522.47857051	0.46533213281	736.6183985	22.577142715	-1.3036489487	23.690467834	19.061496735	0	0	0	0	0
9850	2022-12-09	16:15:54.404	342.46937969	8219.265112	1670602554.405	0	899	3.5264790271	3.5431716804	519.81877133	522.79548997	0.52046152813	736.60287455	22.577142715	-1.2702766554	23.690467834	19.079545684	0	0	0	0	0
9851	2022-12-09	16:15:55.332	342.46939042	8219.26537	1670602555.332	0	899	3.5265305485	3.5432235471	519.62011762	522.59571678	0.52046467605	736.60626625	22.57872963	-1.2391572164	23.690467834	19.091164204	0	0	0	0	0
9852	2022-12-09	16:15:56.250	342.46940105	8219.265625	1670602556.251	0	899	3.5254897973	3.5423173834	519.62011762	522.62061787	0.52479514246	736.60023266	22.57872963	-1.1950165594	23.690467834	19.09315156	0	0	0	0	0
9853	2022-12-09	16:15:57.115	342.46941105	8219.265865	1670602557.115	0	899	3.5254897973	3.5423173834	519.32391803	522.3227079	0.52479514246	736.59267319	22.57872963	-1.2157557011	23.690467834	19.091386795	0	0	0	0	0
9854	2022-12-09	16:15:57.996	342.46942126	8219.26611	1670602557.997	0	899	3.5295901204	3.5468728689	519.32391803	522.40032228	0.53829784907	736.60552453	22.57872963	-1.2912853246	23.690467834	19.069467709	0	0	0	0	0
9855	2022-12-09	16:15:58.937	342.46943214	8219.266371	1670602558.937	0	899	3.5295901204	3.5468728689	529.17769292	532.31246959	0.53829784907	736.58948886	22.57872963	-1.3410850763	23.690467834	19.055015564	0	0	0	0	0
9856	2022-12-09	16:15:59.799	342.46944212	8219.266611	1670602559.799	0	899	3.5439034496	3.5591141225	529.18190439	531.92937633	0.47213040446	736.58816993	22.579680323	-1.2333365095	23.690467834	19.079087415	0	0	0	0	0
9857	2022-12-09	16:16:00.664	342.46945213	8219.266851	1670602560.664	0	899	3.5439202246	3.5591309994	539.50764576	542.30873368	0.47213132966	736.59165257	22.580194473	-1.1726929005	23.690467834	19.089482566	0	0	0	0	0
9858	2022-12-09	16:16:01.549	342.46946237	8219.267097	1670602561.549	0	899	3.5378265264	3.554761371	539.50764576	542.63191803	0.5262913311	736.59599132	22.580194473	-1.1669260263	23.690467834	19.08310318	0	0	0	0	0
9859	2022-12-09	16:16:02.428	342.46947256	8219.267341	1670602562.429	0	899	3.5378265264	3.554761371	525.1055574	528.14642762	0.5262913311	736.59517887	22.580194473	-1.2681101103	23.690467834	19.073156963	0	0	0	0	0
9860	2022-12-09	16:16:03.322	342.46948289	8219.267589	1670602563.322	0	899	3.5301733121	3.5467756936	525.1055574	528.09314032	0.51712093399	736.58726249	22.580194473	-1.1465210733	23.690467834	19.078345469	0	0	0	0	0
9861	2022-12-09	16:16:04.207	342.46949314	8219.267835	1670602564.207	0	899	3.5301733121	3.5467756936	521.45891353	524.4257489	0.51712093399	736.60217285	22.580194473	-1.1327453852	23.690467834	19.088504791	0	0	0	0	0
9862	2022-12-09	16:16:05.055	342.46950296	8219.268071	1670602565.056	0	899	3.5504031053	3.5643683569	521.46313555	523.94411937	0.43283427118	736.59371241	22.581161537	-1.1946393133	23.690467834	19.090579582	0	0	0	0	0
9863	2022-12-09	16:16:05.954	342.46951337	8219.268321	1670602565.955	0	899	3.5504263585	3.5643917396	597.30349069	600.14531063	0.43283544479	736.59086275	22.58187294	-1.678634582	23.690467834	19.045911953	0	0	0	0	0
9864	2022-12-09	16:16:06.838	342.4695236	8219.268566	1670602566.839	0	899	3.5786438963	3.597171745	597.30349069	601.04497189	0.56900918475	736.59032556	22.58187294	-1.4931790694	23.690467834	19.06711298	0	0	0	0	0
9865	2022-12-09	16:16:07.744	342.46953409	8219.268818	1670602567.745	0	899	3.5786438963	3.597171745	570.74417165	574.31928651	0.56900918475	736.59516391	22.58187294	-1.2849902972	23.690467834	19.084541043	0	0	0	0	0
9866	2022-12-09	16:16:08.671	342.4695448	8219.269075	1670602568.671	0	899	3.5612793618	3.57703561	570.74417165	573.79882534	0.48661445327	736.59232962	22.58187294	-1.5161710125	23.690467834	19.039589092	0	0	0	0	0
9867	2022-12-09	16:16:09.572	342.46955524	8219.269326	1670602569.573	0	899	3.5612941781	3.5770505191	567.8079101	570.84685402	0.4866152914	736.59388662	22.582324843	-1.3271475272	23.690467834	19.0887507	0	0	0	0	0
9868	2022-12-09	16:16:10.456	342.46956546	8219.269571	1670602570.456	0	899	3.5663216923	3.5819197423	567.81330194	570.81747183	0.48107181146	736.58807575	22.583459854	-1.140667984	23.690467834	19.097507477	0	0	0	0	0
9869	2022-12-09	16:16:11.361	342.46957595	8219.269823	1670602571.362	0	899	3.5663216923	3.5819197423	557.43845385	560.3877328	0.48107181146	736.58789062	22.583459854	-1.1327453852	23.690467834	19.097507477	0	0	0	0	0
9870	2022-12-09	16:16:12.233	342.46958604	8219.270065	1670602572.234	0	899	3.5599301049	3.5763107001	557.43845385	560.54140479	0.50599926898	736.58959799	22.583459854	-1.1368845843	23.690467834	19.100026086	0	0	0	0	0
9871	2022-12-09	16:16:13.095	342.46959601	8219.270304	1670602573.095	0	899	3.5599301049	3.5763107001	533.59858804	536.56883565	0.50599926898	736.59791009	22.583459854	-1.1343729496	23.690467834	19.098228455	0	0	0	0	0
9872	2022-12-09	16:16:13.990	342.46960637	8219.270553	1670602573.99	0	899	3.5653153592	3.5812861989	533.59858804	536.49008807	0.49265645508	736.58812183	22.583459854	-1.161277782	23.690467834	19.097542112	0	0	0	0	0
9873	2022-12-09	16:16:14.882	342.4696167	8219.270801	1670602574.883	0	899	3.5653697228	3.5813409073	550.63763394	553.62148524	0.49265956503	736.59552325	22.58511609	-1.1445700988	23.690467834	19.097858442	0	0	0	0	0
9874	2022-12-09	16:16:15.779	342.46962708	8219.27105	1670602575.78	0	899	3.564257962	3.5804772619	550.63773638	553.66893304	0.50043380212	736.60381635	22.585138321	-1.3869719497	23.690467834	19.072684294	0	0	0	0	0
9875	2022-12-09	16:16:16.665	342.46963734	8219.271296	1670602576.666	0	899	3.564257962	3.5804772619	532.21897786	535.1487814	0.50043380212	736.60123024	22.585138321	-1.469755933	23.690467834	19.0680867	0	0	0	0	0
9876	2022-12-09	16:16:17.509	342.46964709	8219.27153	1670602577.509	0	899	3.5582142483	3.5747837558	532.21897786	535.21719207	0.51205343126	736.60761104	22.585138321	-1.2483087778	23.690467834	19.100749969	0	0	0	0	0
9877	2022-12-09	16:16:18.372	342.46965709	8219.27177	1670602578.373	0	899	3.5582142483	3.5747837558	526.94744821	529.91596566	0.51205343126	736.60592833	22.585138321	-1.2090833692	23.690467834	19.091679024	0	0	0	0	0
9878	2022-12-09	16:16:19.282	342.46966763	8219.272023	1670602579.283	0	899	3.560695586	3.5766527497	526.94763365	529.80435065	0.49287226244	736.6161014	22.585180358	-1.2018828874	23.690467834	19.093839658	0	0	0	0	0
9879	2022-12-09	16:16:20.131	342.46967745	8219.272259	1670602580.132	0	899	3.5607462285	3.5767037135	533.01398892	535.90361029	0.49287516457	736.63226318	22.586725235	-1.4696696997	23.690467834	19.091386795	0	0	0	0	0
9880	2022-12-09	16:16:20.993	342.46968743	8219.272498	1670602580.994	0	899	3.5629537725	3.5785423641	533.01398892	535.83499856	0.48123385481	736.61811879	22.586725235	-1.2725079841	23.690467834	19.094859319	0	0	0	0	0
9881	2022-12-09	16:16:21.944	342.46969843	8219.272762	1670602581.944	0	899	3.5629537725	3.5785423641	523.02081501	525.78893516	0.48123385481	736.61773035	22.586725235	-1.1602645205	23.690467834	19.093656906	0	0	0	0	0
9882	2022-12-09	16:16:22.838	342.46970877	8219.273011	1670602582.838	0	899	3.562341054	3.5781986209	523.02081501	525.8372272	0.48958439269	736.61868226	22.586725235	-1.1812838734	23.690467834	19.089470718	0	0	0	0	0
9883	2022-12-09	16:16:23.701	342.46971877	8219.273251	1670602583.702	0	899	3.562341054	3.5781986209	520.40031752	523.20261861	0.48958439269	736.60919675	22.586725235	-1.1373372307	23.690467834	19.097965847	0	0	0	0	0
9884	2022-12-09	16:16:24.578	342.46972892	8219.273494	1670602584.579	0	899	3.5671425407	3.5859544735	520.40093391	523.72142073	0.57954091472	736.61603309	22.586866707	-1.1473403143	23.690467834	19.096939996	0	0	0	0	0
9885	2022-12-09	16:16:25.463	342.46973917	8219.27374	1670602585.464	0	899	3.5671880048	3.5860002772	523.1871346	526.52541687	0.57954397273	736.61474609	22.588251114	-1.1945961714	23.690467834	19.091386795	0	0	0	0	0
9886	2022-12-09	16:16:26.305	342.46974891	8219.273974	1670602586.306	0	899	3.5683519776	3.5846108844	523.1871346	526.07094308	0.50107735729	736.61512847	22.588251114	-1.160232195	23.690467834	19.097910887	0	0	0	0	0
9887	2022-12-09	16:16:27.131	342.46975846	8219.274203	1670602587.131	0	899	3.5683519776	3.5846108844	530.95726887	533.88390635	0.50107735729	736.61484432	22.588251114	-1.2662129402	23.690467834	19.09462738	0	0	0	0	0
9888	2022-12-09	16:16:28.056	342.46976918	8219.27446	1670602588.057	0	899	3.5794772442	3.594437812	530.95726887	533.64162156	0.45980380359	736.60659568	22.588251114	-1.262332441	23.690467834	19.09462738	0	0	0	0	0
9889	2022-12-09	16:16:28.930	342.46977928	8219.274703	1670602588.93	0	899	3.5794772442	3.594437812	535.86016755	538.56930776	0.45980380359	736.60369145	22.588251114	-1.16855371	23.690467834	19.09462738	0	0	0	0	0
9890	2022-12-09	16:16:29.805	342.46978941	8219.274946	1670602589.805	0	899	3.5815181644	3.5963136736	535.86492117	538.54264157	0.45449363915	736.6120468	22.589310943	-1.1507034499	23.690467834	19.097479157	0	0	0	0	0
9891	2022-12-09	16:16:30.720	342.4698	8219.2752	1670602590.72	0	899	3.5815405747	3.5963362151	529.73626299	532.38336534	0.45449481653	736.62414551	22.589990616	-1.1392560005	23.690467834	19.099308014	0	0	0	0	0
9892	2022-12-09	16:16:31.594	342.46981012	8219.275443	1670602591.594	0	899	3.5796566697	3.5956982872	529.73626299	532.60800473	0.49285636428	736.61422628	22.589990616	-1.1420262207	23.690467834	19.098838465	0	0	0	0	0
9893	2022-12-09	16:16:32.480	342.46982038	8219.275689	1670602592.481	0	899	3.5796566697	3.5956982872	524.89774699	527.74325875	0.49285636428	736.60922383	22.589990616	-1.311604004	23.690467834	19.080105573	0	0	0	0	0
9894	2022-12-09	16:16:33.401	342.46983104	8219.275945	1670602593.402	0	899	3.5779570789	3.5936350669	524.89774699	527.68002025	0.481960904	736.61684716	22.589990616	-1.5364035368	23.690467834	19.061136246	0	0	0	0	0
9895	2022-12-09	16:16:34.313	342.4698416	8219.276198	1670602594.314	0	899	3.5779570789	3.5936350669	523.55923496	526.33441331	0.481960904	736.61648944	22.589990616	-1.3789630339	23.690467834	19.076316455	0	0	0	0	0
9896	2022-12-09	16:16:35.217	342.46985206	8219.276449	1670602595.218	0	899	3.5790350953	3.5955615766	523.5654005	526.49006885	0.5077724335	736.61400963	22.591397254	-1.1672386618	23.690467834	19.095503283	0	0	0	0	0
9897	2022-12-09	16:16:36.141	342.46986275	8219.276706	1670602596.142	0	899	3.5790470684	3.595573628	524.45171607	527.38133951	0.50777313678	736.62874659	22.591760635	-1.1473941803	23.690467834	19.100389481	0	0	0	0	0
9898	2022-12-09	16:16:37.039	342.46987315	8219.276956	1670602597.04	0	899	3.5826838447	3.5979145249	524.45171607	527.14867512	0.46765320162	736.63106835	22.591760635	-1.4672120723	23.690467834	19.049048784	0	0	0	0	0
9899	2022-12-09	16:16:37.890	342.46988299	8219.277192	1670602597.89	0	899	3.5826838447	3.5979145249	525.84077682	528.54487903	0.46765320162	736.63206431	22.591760635	-1.3275463936	23.690467834	19.068136607	0	0	0	0	0
9900	2022-12-09	16:16:38.763	342.46989309	8219.277434	1670602598.763	0	899	3.592096422	3.6073939911	525.84077682	528.5496421	0.46847271521	736.62864271	22.591760635	-1.2104954317	23.690467834	19.08680499	0	0	0	0	0
9901	2022-12-09	16:16:39.648	342.46990334	8219.27768	1670602599.649	0	899	3.5921233697	3.6074211013	571.10848651	574.05055728	0.46847417024	736.61572912	22.592575515	-1.2121231359	23.690467834	19.094592202	0	0	0	0	0
9902	2022-12-09	16:16:40.509	342.4699133	8219.277919	1670602600.509	0	899	3.6113735471	3.6286510816	571.11159188	574.41708825	0.5260075916	736.61013895	22.593225479	-1.19080193	23.690467834	19.091417906	0	0	0	0	0
9903	2022-12-09	16:16:41.403	342.46992365	8219.278168	1670602601.403	0	899	3.6113735471	3.6286510816	568.73588177	572.02762794	0.5260075916	736.60778081	22.593225479	-1.1360006332	23.690467834	19.065097809	0	0	0	0	0
9904	2022-12-09	16:16:42.289	342.46993391	8219.278414	1670602602.29	0	899	3.593254558	3.6086987654	568.73588177	571.6928765	0.47279235802	736.61014178	22.593225479	-1.1451198171	23.690467834	19.070506847	0	0	0	0	0
9905	2022-12-09	16:16:43.197	342.46994442	8219.278666	1670602603.198	0	899	3.593254558	3.6086987654	532.87140268	535.64192935	0.47279235802	736.59474354	22.593225479	-1.16855371	23.690467834	19.098588943	0	0	0	0	0
9906	2022-12-09	16:16:44.114	342.46995502	8219.278921	1670602604.114	0	899	3.5978318924	3.6136839914	532.87140268	535.71154685	0.48460964905	736.5971041	22.593225479	-1.1369923164	23.690467834	19.092478733	0	0	0	0	0
9907	2022-12-09	16:16:44.986	342.46996512	8219.279163	1670602604.986	0	899	3.5978615138	3.6137137975	527.38879457	530.19972669	0.48461130092	736.59967445	22.594119786	-1.1335322194	23.690467834	19.093530175	0	0	0	0	0
9908	2022-12-09	16:16:45.861	342.46997525	8219.279406	1670602605.862	0	899	3.5995506486	3.6157005	527.39279549	530.25521845	0.49343679792	736.59279486	22.595026016	-1.1416381416	23.690467834	19.099912694	0	0	0	0	0
9909	2022-12-09	16:16:46.749	342.46998552	8219.279653	1670602606.749	0	899	3.5995506486	3.6157005	531.16080238	534.04367619	0.49343679792	736.6106046	22.595026016	-1.1384151511	23.690467834	19.086975072	0	0	0	0	0
9910	2022-12-09	16:16:47.673	342.46999622	8219.279909	1670602607.673	0	899	3.6050810081	3.6206246232	531.16080238	533.93110062	0.4742681783	736.60352169	22.595026016	-1.1430609716	23.690467834	19.077535579	0	0	0	0	0
9911	2022-12-09	16:16:48.569	342.4700066	8219.280158	1670602608.57	0	899	3.6050810081	3.6206246232	536.71061556	539.50985916	0.4742681783	736.61264139	22.595026016	-1.184830308	23.690467834	19.097507477	0	0	0	0	0
9912	2022-12-09	16:16:49.427	342.47001652	8219.280396	1670602609.427	0	899	3.6111231868	3.6265750745	536.71146445	539.48951828	0.47069580167	736.59413157	22.595214983	-1.198174895	23.690467834	19.093842336	0	0	0	0	0
9913	2022-12-09	16:16:50.365	342.47002737	8219.280657	1670602610.365	0	899	3.6111727045	3.6266248921	529.69740337	532.43916761	0.47069847394	736.59883492	22.596704483	-1.204362154	23.690467834	19.092826843	0	0	0	0	0
9914	2022-12-09	16:16:51.246	342.47003757	8219.280902	1670602611.246	0	899	3.6067579102	3.6224165308	529.69740337	532.47923324	0.47754089538	736.59719667	22.596704483	-1.20099905	23.690467834	19.091739326	0	0	0	0	0
9915	2022-12-09	16:16:52.118	342.47004766	8219.281144	1670602612.118	0	899	3.6067579102	3.6224165308	526.07129198	528.83407848	0.47754089538	736.5927795	22.596704483	-1.1408835649	23.690467834	19.072299957	0	0	0	0	0
9916	2022-12-09	16:16:53.073	342.47005873	8219.281409	1670602613.074	0	899	3.6057006554	3.6215741939	526.07129198	528.87285513	0.48420784011	736.60040283	22.596704483	-1.3116902729	23.690467834	19.085622699	0	0	0	0	0
9917	2022-12-09	16:16:53.974	342.47006916	8219.28166	1670602613.975	0	899	3.6057006554	3.6215741939	525.40278594	528.200789	0.48420784011	736.58648156	22.596704483	-1.3229868467	23.690467834	19.090246756	0	0	0	0	0
9918	2022-12-09	16:16:54.891	342.47007976	8219.281914	1670602614.891	0	899	3.6079892137	3.6240676422	525.40814798	528.24052981	0.49012037614	736.60600877	22.597923569	-1.2475758175	23.690467834	19.086239303	0	0	0	0	0
9919	2022-12-09	16:16:55.767	342.47008991	8219.282158	1670602615.768	0	899	3.6080014312	3.6240799368	525.91740152	528.75253264	0.49012106329	736.60900879	22.598291397	-1.2434258461	23.690467834	19.084903717	0	0	0	0	0
9920	2022-12-09	16:16:56.654	342.47010017	8219.282404	1670602616.655	0	899	3.6098237182	3.6267168811	525.91740152	528.89481674	0.51457984497	736.5951049	22.598291397	-1.1671093473	23.690467834	19.097195884	0	0	0	0	0
9921	2022-12-09	16:16:57.525	342.47011024	8219.282646	1670602617.525	0	899	3.6098237182	3.6267168811	525.28688686	528.2607325	0.51457984497	736.5997371	22.598291397	-1.1890126238	23.690467834	19.089440125	0	0	0	0	0
9922	2022-12-09	16:16:58.424	342.47012066	8219.282896	1670602618.425	0	899	3.611806455	3.628866676	525.28688686	528.28851985	0.51936071383	736.60980588	22.598291397	-1.23429589	23.690467834	19.076275592	0	0	0	0	0
9923	2022-12-09	16:16:59.296	342.47013075	8219.283138	1670602619.297	0	899	3.611806455	3.628866676	525.13238111	528.13313122	0.51936071383	736.60218457	22.598291397	-1.2613300085	23.690467834	19.091386795	0	0	0	0	0
9924	2022-12-09	16:17:00.148	342.4701406	8219.283374	1670602620.148	0	899	3.6151232007	3.6320696082	525.13810379	528.11611051	0.51544096929	736.60925333	22.599593144	-1.3685180201	23.690467834	19.094081639	0	0	0	0	0
9925	2022-12-09	16:17:01.000	342.47015046	8219.283611	1670602621	0	899	3.6151377696	3.6320842737	525.06255975	528.04014306	0.51544182931	736.60851283	22.600030899	-1.3061713438	23.690467834	19.096189676	0	0	0	0	0
9926	2022-12-09	16:17:01.946	342.47016141	8219.283874	1670602621.946	0	899	3.6178419247	3.6342529589	525.06255975	527.94381198	0.49885720924	736.60751403	22.600030899	-1.1308050692	23.690467834	19.094756726	0	0	0	0	0
9927	2022-12-09	16:17:02.864	342.47017204	8219.284129	1670602622.864	0	899	3.6178419247	3.6342529589	523.05774577	525.92799669	0.49885720924	736.60042506	22.600030899	-1.1321201198	23.690467834	19.096561432	0	0	0	0	0
9928	2022-12-09	16:17:03.773	342.47018257	8219.284382	1670602623.774	0	899	3.6189833923	3.6360005349	523.05774577	526.03316802	0.5170328711	736.61493445	22.600030899	-1.1360006332	23.690467834	19.099308014	0	0	0	0	0
9929	2022-12-09	16:17:04.658	342.47019281	8219.284627	1670602624.659	0	899	3.6190055181	3.636022808	523.27961623	526.25630816	0.51703417986	736.60674443	22.60069501	-1.1466073358	23.690467834	19.096908948	0	0	0	0	0
9930	2022-12-09	16:17:05.628	342.47020404	8219.284897	1670602625.629	0	899	3.6232282919	3.6403143742	523.28379249	526.26906665	0.51851229278	736.59108588	22.601648331	-1.1541096296	23.690467834	19.093836273	0	0	0	0	0
9931	2022-12-09	16:17:06.559	342.4702148	8219.285155	1670602626.559	0	899	3.6232282919	3.6403143742	523.14768997	526.13218769	0.51851229278	736.58243909	22.601648331	-1.1555324793	23.690467834	19.093547821	0	0	0	0	0
9932	2022-12-09	16:17:07.477	342.47022544	8219.285411	1670602627.478	0	899	3.6291265378	3.6460878052	523.14768997	526.10554465	0.51390948422	736.57939906	22.601648331	-1.1532688686	23.690467834	19.094882965	0	0	0	0	0
9933	2022-12-09	16:17:08.394	342.47023605	8219.285665	1670602628.395	0	899	3.6291265378	3.6460878052	522.19177567	525.14422566	0.51390948422	736.58597913	22.601648331	-1.1627761126	23.690467834	19.09577203	0	0	0	0	0
9934	2022-12-09	16:17:09.311	342.47024666	8219.28592	1670602629.311	0	899	3.6303604858	3.6467284713	522.19177567	525.03988646	0.49584650895	736.57507324	22.601648331	-1.2238940001	23.690467834	19.092466354	0	0	0	0	0
9935	2022-12-09	16:17:10.210	342.47025706	8219.286169	1670602630.21	0	899	3.6304113811	3.6467796915	522.31638499	525.16519205	0.49584938707	736.59991819	22.603171178	-1.2266426142	23.690467834	19.090004877	0	0	0	0	0
9936	2022-12-09	16:17:11.095	342.4702673	8219.286415	1670602631.095	0	899	3.6297113355	3.6439491422	522.31706548	524.79524895	0.43164452839	736.58923421	22.603326797	-1.3785210848	23.690467834	19.086704254	0	0	0	0	0
9937	2022-12-09	16:17:11.984	342.4702776	8219.286662	1670602631.985	0	899	3.6297113355	3.6439491422	522.16657965	524.64404913	0.43164452839	736.59332518	22.603326797	-1.389731419	23.690467834	19.081629444	0	0	0	0	0
9938	2022-12-09	16:17:12.905	342.47028826	8219.286918	1670602632.906	0	899	3.6323893121	3.6502470863	522.16657965	525.27229996	0.54045622171	736.584448	22.603326797	-1.3114638873	23.690467834	19.066541002	0	0	0	0	0
9939	2022-12-09	16:17:13.801	342.47029862	8219.287167	1670602633.801	0	899	3.6323893121	3.6502470863	521.79536507	524.89887749	0.54045622171	736.59672415	22.603326797	-1.2017858542	23.690467834	19.080491805	0	0	0	0	0
9940	2022-12-09	16:17:14.637	342.4703083	8219.287399	1670602634.637	0	899	3.6314810212	3.6490791101	521.79920114	524.85832523	0.53276744837	736.5952108	22.604204936	-1.317985297	23.690467834	19.040200316	0	0	0	0	0
9941	2022-12-09	16:17:15.502	342.47031831	8219.287639	1670602635.502	0	899	3.6315077772	3.6491060496	520.84868548	523.90224641	0.53276907359	736.59450182	22.605005264	-1.1656972612	23.690467834	19.059517235	0	0	0	0	0
9942	2022-12-09	16:17:16.441	342.47032919	8219.287901	1670602636.442	0	899	3.6404960762	3.6568663555	520.84868548	523.68195171	0.49454117438	736.5803833	22.605005264	-1.3069043159	23.690467834	19.022964478	0	0	0	0	0
9943	2022-12-09	16:17:17.332	342.4703395	8219.288148	1670602637.333	0	899	3.6404960762	3.6568663555	523.52200099	526.36980928	0.49454117438	736.59833006	22.605005264	-1.1473726816	23.690467834	19.07732073	0	0	0	0	0
9944	2022-12-09	16:17:18.213	342.47034969	8219.288393	1670602638.213	0	899	3.6387068719	3.6553861868	523.52200099	526.42504932	0.50408108037	736.58414484	22.605005264	-1.1864578724	23.690467834	19.102190018	0	0	0	0	0
9945	2022-12-09	16:17:19.091	342.47035985	8219.288636	1670602639.091	0	899	3.6387068719	3.6553861868	522.28425097	525.1804357	0.50408108037	736.5848421	22.605005264	-1.2176959183	23.690467834	19.093303491	0	0	0	0	0
9946	2022-12-09	16:17:19.976	342.4703701	8219.288882	1670602639.977	0	899	3.6415894837	3.6575470285	522.28847411	525.05704354	0.48198287453	736.57530687	22.605971115	-1.4083577663	23.690467834	19.088796325	0	0	0	0	0
9947	2022-12-09	16:17:20.844	342.47038014	8219.289123	1670602640.844	0	899	3.6416174658	3.6575751842	521.75952031	524.52529468	0.48198440796	736.57497906	22.606805801	-1.43801128	23.690467834	19.090043327	0	0	0	0	0
9948	2022-12-09	16:17:21.700	342.47039006	8219.289361	1670602641.701	0	899	3.6415212268	3.6565990276	521.75952031	524.37272563	0.45552909146	736.58770752	22.606805801	-1.2027344704	23.690467834	19.092105865	0	0	0	0	0
9949	2022-12-09	16:17:22.539	342.47039977	8219.289594	1670602642.54	0	899	3.6415212268	3.6565990276	522.69771975	525.315624	0.45552909146	736.58600985	22.606805801	-1.2027344704	23.690467834	19.092105865	0	0	0	0	0
9950	2022-12-09	16:17:23.463	342.47041045	8219.289851	1670602643.463	0	899	3.6431747257	3.6598562509	522.69771975	525.59302326	0.5035321238	736.56588199	22.606805801	-1.1846146789	23.69871377	19.096239292	0	0	0	0	0
9951	2022-12-09	16:17:24.407	342.47042139	8219.290113	1670602644.408	0	899	3.6431864385	3.6598680396	521.97567066	524.8669785	0.50353279407	736.56870861	22.607155036	-1.2351258362	23.690467834	19.093292022	0	0	0	0	0
9952	2022-12-09	16:17:25.289	342.4704316	8219.290358	1670602645.29	0	899	3.6457378444	3.6637749421	521.98134589	525.10567922	0.54386777225	736.58453369	22.608453751	-1.4826909304	23.690467834	19.066898346	0	0	0	0	0
9953	2022-12-09	16:17:26.170	342.47044178	8219.290603	1670602646.17	0	899	3.6457378444	3.6637749421	522.24117818	525.36706674	0.54386777225	736.57989462	22.608453751	-1.1666673319	23.916406467	19.097936744	0	0	0	0	0
9954	2022-12-09	16:17:27.079	342.47045231	8219.290856	1670602647.08	0	899	3.6511171196	3.6684443759	522.24117818	525.2394984	0.52179908642	736.58666992	22.608453751	-1.1343729496	23.939495087	19.101108551	0	0	0	0	0
9955	2022-12-09	16:17:27.934	342.4704622	8219.291093	1670602647.934	0	899	3.6511171196	3.6684443759	521.50376912	524.49785569	0.52179908642	736.58029235	22.608453751	-1.3991092293	23.734995886	19.055221722	0	0	0	0	0
9956	2022-12-09	16:17:28.825	342.47047251	8219.29134	1670602648.825	0	899	3.653287652	3.6698859817	521.50376912	524.37007471	0.49965158545	736.58016503	22.608453751	-1.3279021078	23.799314183	19.067885898	0	0	0	0	0
9957	2022-12-09	16:17:29.742	342.47048313	8219.291595	1670602649.742	0	899	3.6532980991	3.669896496	522.03874736	524.90799673	0.49965217704	736.58146779	22.608764383	-1.2037800677	23.939495087	19.100656749	0	0	0	0	0
9958	2022-12-09	16:17:30.595	342.470493	8219.291832	1670602650.595	0	899	3.6553517442	3.6721253601	522.04445858	524.942427	0.50462022247	736.57446289	22.610071182	-1.1815749407	23.939495087	19.09462738	0	0	0	0	0
9959	2022-12-09	16:17:31.448	342.47050288	8219.292069	1670602651.449	0	899	3.6553517442	3.6721253601	520.93547137	523.82728358	0.50462022247	736.58967317	22.610071182	-1.1815749407	23.939495087	19.09462738	0	0	0	0	0
9960	2022-12-09	16:17:32.322	342.470513	8219.292312	1670602652.323	0	899	3.6580269076	3.6742839099	520.93547137	523.7360839	0.4887910096	736.58742781	22.610071182	-1.1395793695	23.939495087	19.099806981	0	0	0	0	0
9961	2022-12-09	16:17:33.216	342.47052333	8219.29256	1670602653.216	0	899	3.6580269076	3.6742839099	521.37132147	524.17427719	0.4887910096	736.57563994	22.610071182	-1.1392560005	23.939495087	19.098949432	0	0	0	0	0
9962	2022-12-09	16:17:34.102	342.4705336	8219.292806	1670602654.103	0	899	3.6654284372	3.6830215582	521.37132147	524.39874407	0.52770849186	736.5760304	22.610071182	-1.1610730294	23.939495087	19.098400924	0	0	0	0	0
9963	2022-12-09	16:17:35.002	342.470544	8219.293056	1670602655.002	0	899	3.6654549383	3.6830482394	522.32899346	525.36198606	0.52771007159	736.58460524	22.610856555	-1.177651358	23.939495087	19.097627905	0	0	0	0	0
9964	2022-12-09	16:17:35.861	342.47055396	8219.293295	1670602655.862	0	899	3.6642665062	3.6819932186	522.3332991	525.39033169	0.53186409087	736.58359876	22.611841202	-1.1412393178	23.939495087	19.099258423	0	0	0	0	0
9965	2022-12-09	16:17:36.726	342.47056397	8219.293535	1670602656.727	0	899	3.6642665062	3.6819932186	522.35469715	525.41185498	0.53186409087	736.58685303	22.611841202	-1.1506495476	23.939495087	19.101108551	0	0	0	0	0
9966	2022-12-09	16:17:37.642	342.47057457	8219.29379	1670602657.643	0	899	3.6718938767	3.6873872001	522.35469715	525.02078907	0.46417451824	736.58165615	22.611841202	-1.1446131934	23.939495087	19.100975567	0	0	0	0	0
9967	2022-12-09	16:17:38.571	342.47058531	8219.294048	1670602658.571	0	899	3.6718938767	3.6873872001	521.06334513	523.722846	0.46417451824	736.57480808	22.611841202	-1.1346100956	23.939495087	19.100723709	0	0	0	0	0
9968	2022-12-09	16:17:39.466	342.47059567	8219.294296	1670602659.466	0	899	3.6734842988	3.6900818818	521.06672529	523.91474007	0.49689462601	736.57663833	22.612616065	-1.1889047883	23.939495087	19.098187756	0	0	0	0	0
9969	2022-12-09	16:17:40.326	342.47060564	8219.294535	1670602660.327	0	899	3.6735138242	3.6901115961	521.05273284	523.90068067	0.49689627963	736.57784286	22.613489151	-1.2465733006	23.939495087	19.095587699	0	0	0	0	0
9970	2022-12-09	16:17:41.233	342.47061613	8219.294787	1670602661.234	0	899	3.6778975187	3.6947417033	521.05273284	523.93955395	0.50364133341	736.57963309	22.613489151	-1.2450534105	23.939495087	19.093906403	0	0	0	0	0
9971	2022-12-09	16:17:42.174	342.47062701	8219.295048	1670602662.174	0	899	3.6778975187	3.6947417033	522.24637798	525.13981232	0.50364133341	736.57499442	22.613489151	-1.4412342042	23.939495087	19.051742503	0	0	0	0	0
9972	2022-12-09	16:17:43.069	342.47063738	8219.295297	1670602663.07	0	899	3.6723643911	3.6886325564	522.24637798	525.04498858	0.48722395749	736.57339215	22.613489151	-1.277725076	23.939495087	19.075748481	0	0	0	0	0
9973	2022-12-09	16:17:43.898	342.47064697	8219.295527	1670602663.898	0	899	3.6723737858	3.68864201	521.49015553	524.28471667	0.48722447357	736.58460119	22.613767043	-1.140732702	23.939495087	19.098507685	0	0	0	0	0
9974	2022-12-09	16:17:44.809	342.47065751	8219.29578	1670602664.809	0	899	3.6743486714	3.6913639519	521.49627016	524.4177467	0.50922263714	736.59326172	22.615167618	-1.1734366417	23.939495087	19.092826843	0	0	0	0	0
9975	2022-12-09	16:17:45.703	342.47066787	8219.296029	1670602665.704	0	899	3.6743486714	3.6913639519	522.02972517	524.95419018	0.50922263714	736.58668892	22.615167618	-1.17430977	23.939495087	19.0916035	0	0	0	0	0
9976	2022-12-09	16:17:46.609	342.47067836	8219.296281	1670602666.61	0	899	3.6822162096	3.6997059679	522.02972517	525.02939179	0.52224230772	736.59454588	22.615167618	-1.2045776876	23.939495087	19.081577617	0	0	0	0	0
9977	2022-12-09	16:17:47.515	342.47068883	8219.296532	1670602667.515	0	899	3.6822162096	3.6997059679	521.57156015	524.56859408	0.52224230772	736.59588178	22.615167618	-1.2055262351	23.939495087	19.083070174	0	0	0	0	0
9978	2022-12-09	16:17:48.430	342.47069942	8219.296786	1670602668.43	0	899	3.6818316839	3.698124012	521.57156015	524.36350548	0.48669527553	736.58263635	22.615167618	-1.1400859948	23.939495087	19.099668503	0	0	0	0	0
9979	2022-12-09	16:17:49.339	342.47070995	8219.297039	1670602669.34	0	899	3.6818501996	3.6981426437	521.45636922	524.24770379	0.48669628896	736.59262711	22.615713903	-1.1791496585	23.939495087	19.097114235	0	0	0	0	0
9980	2022-12-09	16:17:50.250	342.47072049	8219.297292	1670602670.25	0	899	3.6813611979	3.6970935632	521.46104531	524.15672021	0.4700986836	736.59118652	22.616785049	-1.2195176328	23.939495087	19.092470914	0	0	0	0	0
9981	2022-12-09	16:17:51.154	342.47073096	8219.297543	1670602671.155	0	899	3.6813611979	3.6970935632	521.94494137	524.64311775	0.4700986836	736.59100342	22.616785049	-1.1978515387	23.939495087	19.095348358	0	0	0	0	0
9982	2022-12-09	16:17:52.095	342.47074184	8219.297804	1670602672.095	0	899	3.6876941184	3.7051507611	521.94494137	524.93398535	0.52048748714	736.58994521	22.616785049	-1.1867920934	23.939495087	19.09806705	0	0	0	0	0
9983	2022-12-09	16:17:53.026	342.47075263	8219.298063	1670602673.027	0	899	3.6876941184	3.7051507611	521.53925879	524.52597954	0.52048748714	736.57024581	22.616785049	-1.1610621893	23.939495087	19.097630229	0	0	0	0	0
9984	2022-12-09	16:17:53.960	342.47076343	8219.298322	1670602673.96	0	899	3.6859653924	3.702952129	521.53925879	524.44686862	0.50677748124	736.57719492	22.616785049	-1.1366797165	23.939495087	19.09952818	0	0	0	0	0
9985	2022-12-09	16:17:54.865	342.4707739	8219.298574	1670602674.865	0	899	3.6859980353	3.7029849848	521.40852485	524.31541654	0.50677933954	736.57216134	22.617747061	-1.1405817949	23.939495087	19.098204821	0	0	0	0	0
9986	2022-12-09	16:17:55.776	342.47078446	8219.298827	1670602675.777	0	899	3.6949024588	3.7117859786	521.41178544	524.29400948	0.50249936736	736.56775468	22.618494034	-1.1441389322	23.939495087	19.096788406	0	0	0	0	0
9987	2022-12-09	16:17:56.644	342.47079449	8219.299068	1670602676.644	0	899	3.6949024588	3.7117859786	521.40846827	524.29067398	0.50249936736	736.56715161	22.618494034	-1.1374235303	23.939495087	19.098062124	0	0	0	0	0
9988	2022-12-09	16:17:57.552	342.47080501	8219.29932	1670602677.553	0	899	3.6937192161	3.7088259238	521.40846827	523.98792014	0.44997546215	736.5689572	22.618494034	-1.1925373851	23.939495087	19.085105024	0	0	0	0	0
9989	2022-12-09	16:17:58.433	342.4708152	8219.299565	1670602678.433	0	899	3.6937192161	3.7088259238	521.16552759	523.74377761	0.44997546215	736.56034033	22.618494034	-1.3427126408	23.939495087	19.050333023	0	0	0	0	0
9990	2022-12-09	16:17:59.325	342.47082553	8219.299813	1670602679.326	0	899	3.6943731185	3.7124544169	521.16778937	524.25369587	0.53805161634	736.55844177	22.619012428	-1.2951765431	23.939495087	19.062567591	0	0	0	0	0
9991	2022-12-09	16:18:00.250	342.47083623	8219.300069	1670602680.25	0	899	3.6944146473	3.7124962336	521.58116656	524.66953518	0.53805412071	736.5624325	22.620233536	-1.1832026243	23.939495087	19.091386795	0	0	0	0	0
9992	2022-12-09	16:18:01.130	342.47084641	8219.300314	1670602681.13	0	899	3.6951079002	3.7114186552	521.58116656	524.36627201	0.48550037707	736.56132012	22.620233536	-1.3303381899	23.939495087	19.095322123	0	0	0	0	0
9993	2022-12-09	16:18:02.046	342.47085703	8219.300569	1670602682.047	0	899	3.6951079002	3.7114186552	523.08633029	525.87947292	0.48550037707	736.56904248	22.620233536	-1.3267379478	23.939495087	19.095539093	0	0	0	0	0
9994	2022-12-09	16:18:02.960	342.47086759	8219.300822	1670602682.96	0	899	3.7045473193	3.7212598514	523.08633029	525.94104094	0.49614396355	736.55557837	22.620233536	-1.1695777146	23.939495087	19.101108551	0	0	0	0	0
9995	2022-12-09	16:18:03.894	342.4708784	8219.301082	1670602683.894	0	899	3.7045473193	3.7212598514	521.52970149	524.37591694	0.49614396355	736.56385652	22.620233536	-1.1425112486	23.939495087	19.101108551	0	0	0	0	0
9996	2022-12-09	16:18:04.812	342.47088903	8219.301337	1670602684.812	0	899	3.7052262678	3.7209423286	521.5307886	524.20666518	0.46660159303	736.54629375	22.620482527	-1.1417998281	23.939495087	19.100636413	0	0	0	0	0
9997	2022-12-09	16:18:05.763	342.47090005	8219.301601	1670602685.764	0	899	3.7052760667	3.7209924266	523.07955887	525.76339691	0.46660418972	736.56973327	22.62194252	-1.2126081558	23.939495087	19.090808906	0	0	0	0	0
9998	2022-12-09	16:18:06.622	342.47090999	8219.30184	1670602686.623	0	899	3.7074672888	3.7259621856	523.07955887	526.23650535	0.54836398601	736.56622759	22.62194252	-1.1974419048	23.939495087	19.095383638	0	0	0	0	0
9999	2022-12-09	16:18:07.453	342.47091959	8219.30207	1670602687.453	0	899	3.7074672888	3.7259621856	521.7315542	524.88036505	0.54836398601	736.56129829	22.62194252	-1.1883874263	23.939495087	19.098842002	0	0	0	0	0
10000	2022-12-09	16:18:08.309	342.4709295	8219.302308	1670602688.309	0	899	3.7146227438	3.7313543361	521.7315542	524.57438255	0.49536604826	736.56387268	22.62194252	-1.2206386328	23.939495087	19.097867966	0	0	0	0	0
10001	2022-12-09	16:18:09.190	342.4709397	8219.302553	1670602689.19	0	899	3.7146227438	3.7313543361	521.02864603	523.86764435	0.49536604826	736.54791543	22.62194252	-1.1686184351	23.939495087	19.094234467	0	0	0	0	0
10002	2022-12-09	16:18:10.095	342.47095019	8219.302804	1670602690.096	0	899	3.712966208	3.7297213812	521.031973	523.87626402	0.49628138592	736.54926143	22.622705257	-1.1484182757	23.939495087	19.097606406	0	0	0	0	0
10003	2022-12-09	16:18:10.993	342.47096058	8219.303054	1670602690.994	0	899	3.7129933353	3.7297486818	521.74874043	524.59695292	0.49628288728	736.55025699	22.623498917	-1.2937536792	23.939495087	19.094378642	0	0	0	0	0
10004	2022-12-09	16:18:11.881	342.47097086	8219.303301	1670602691.882	0	899	3.7165499236	3.7327748223	521.74874043	524.50405909	0.48018175868	736.54718301	22.623498917	-1.2600149256	23.939495087	19.089709124	0	0	0	0	0
10005	2022-12-09	16:18:12.796	342.47098145	8219.303555	1670602692.797	0	899	3.7165499236	3.7327748223	521.48981575	524.24376705	0.48018175868	736.54560983	22.623498917	-1.207218587	23.939495087	19.089471046	0	0	0	0	0
10006	2022-12-09	16:18:13.707	342.47099199	8219.303808	1670602693.708	0	899	3.7179688757	3.7340197979	521.49018985	524.21354567	0.47487447522	736.54443602	22.623584608	-1.1413363226	23.939495087	19.098526481	0	0	0	0	0
10007	2022-12-09	16:18:14.667	342.47100309	8219.304074	1670602694.667	0	899	3.7180213013	3.7340725439	523.34915567	526.08223553	0.47487724783	736.55047607	22.625116348	-1.1343729496	23.939495087	19.100749969	0	0	0	0	0
10008	2022-12-09	16:18:15.546	342.47101328	8219.304319	1670602695.547	0	899	3.718010615	3.7337940663	523.34915567	526.03660544	0.46698944762	736.54776385	22.625116348	-1.1355371017	23.939495087	19.100578232	0	0	0	0	0
10009	2022-12-09	16:18:16.470	342.47102397	8219.304575	1670602696.471	0	899	3.718010615	3.7337940663	523.13171553	525.81804872	0.46698944762	736.54731114	22.625116348	-1.1651152064	23.939495087	19.077322764	0	0	0	0	0
10010	2022-12-09	16:18:17.358	342.47103425	8219.304822	1670602697.359	0	899	3.7236324067	3.7396903393	523.13171553	525.86067734	0.47436150784	736.55063291	22.625116348	-1.1376283169	23.939495087	19.042051315	0	0	0	0	0
10011	2022-12-09	16:18:18.253	342.47104461	8219.305071	1670602698.254	0	899	3.7236324067	3.7396903393	522.00550499	524.72859184	0.47436150784	736.56147534	22.625116348	-1.1360653094	23.939495087	19.094959587	0	0	0	0	0
10012	2022-12-09	16:18:19.163	342.47105513	8219.305323	1670602699.163	0	899	3.7267095609	3.7437626016	522.01128103	524.90092034	0.5032096724	736.56720779	22.626438103	-1.1383505341	23.939495087	19.09584917	0	0	0	0	0
10013	2022-12-09	16:18:20.059	342.47106551	8219.305572	1670602700.06	0	899	3.7267270331	3.743780187	522.4951202	525.38744349	0.5032106493	736.56720658	22.626947403	-1.1392560005	23.939495087	19.095348358	0	0	0	0	0
10014	2022-12-09	16:18:20.986	342.47107623	8219.305829	1670602700.986	0	899	3.7305643611	3.7486531228	522.4951202	525.56010801	0.5330758843	736.56091228	22.626947403	-1.1458097262	23.939495087	19.095424349	0	0	0	0	0
10015	2022-12-09	16:18:21.915	342.47108699	8219.306088	1670602701.916	0	899	3.7305643611	3.7486531228	520.92174208	523.97750036	0.5330758843	736.56073321	22.626947403	-1.2213069524	23.939495087	19.093046188	0	0	0	0	0
10016	2022-12-09	16:18:22.783	342.47109704	8219.306329	1670602702.784	0	899	3.7293418081	3.7472227213	520.92174208	523.94334432	0.52715173944	736.56147695	22.626947403	-1.2531917095	23.939495087	19.091386795	0	0	0	0	0
10017	2022-12-09	16:18:23.683	342.47110744	8219.306579	1670602703.683	0	899	3.7293418081	3.7472227213	522.27757076	525.30703747	0.52715173944	736.5583876	22.626947403	-1.352241434	23.939495087	19.09369523	0	0	0	0	0
10018	2022-12-09	16:18:24.546	342.47111743	8219.306818	1670602704.546	0	899	3.7358516495	3.7530722684	522.27923818	525.19164753	0.50689415549	736.5652959	22.627328772	-1.1450012204	23.939495087	19.097734704	0	0	0	0	0
10019	2022-12-09	16:18:25.410	342.47112743	8219.307058	1670602705.41	0	899	3.7358920592	3.7531129419	521.15002537	524.05615093	0.50689642585	736.54803467	22.628503799	-1.1376283169	23.939495087	19.090665817	0	0	0	0	0
10020	2022-12-09	16:18:26.311	342.47113786	8219.307309	1670602706.311	0	899	3.7419875215	3.7592484654	521.15002537	524.05816852	0.50724638865	736.55727765	22.628503799	-1.2093205199	23.939495087	19.090012974	0	0	0	0	0
10021	2022-12-09	16:18:27.217	342.47114836	8219.307561	1670602707.218	0	899	3.7419875215	3.7592484654	523.03564583	525.9543112	0.50724638865	736.55311958	22.628503799	-1.2287769318	23.939495087	19.085624695	0	0	0	0	0
10022	2022-12-09	16:18:28.098	342.47115855	8219.307805	1670602708.099	0	899	3.7382522795	3.7572113407	523.03564583	526.24495773	0.55745094572	736.56066005	22.628503799	-1.5703471228	23.939495087	19.073623607	0	0	0	0	0
10023	2022-12-09	16:18:28.986	342.47116883	8219.308052	1670602708.987	0	899	3.7382522795	3.7572113407	521.47588642	524.67562774	0.55745094572	736.56124211	22.628503799	-1.5955164733	23.939495087	19.07213782	0	0	0	0	0
10024	2022-12-09	16:18:29.930	342.47117975	8219.308314	1670602709.93	0	899	3.7405077491	3.7581445656	521.48246126	524.45706713	0.51844437514	736.55451612	22.630009872	-1.4468933225	23.939495087	19.04445801	0	0	0	0	0
10025	2022-12-09	16:18:30.829	342.47119016	8219.308564	1670602710.83	0	899	3.7405126344	3.7581494834	521.67969539	524.65542793	0.51844465552	736.54644775	22.630151749	-1.476180315	23.939495087	19.042411804	0	0	0	0	0
10026	2022-12-09	16:18:31.701	342.47120025	8219.308806	1670602711.702	0	899	3.7463095827	3.7620558475	521.67969539	524.33204943	0.46238929236	736.55305895	22.630151749	-1.1924187916	23.939495087	19.094646694	0	0	0	0	0
10027	2022-12-09	16:18:32.588	342.47121052	8219.309052	1670602712.589	0	899	3.7463095827	3.7620558475	522.70516764	525.36273545	0.46238929236	736.55107309	22.630151749	-1.1735444929	23.939495087	19.089103446	0	0	0	0	0
10028	2022-12-09	16:18:33.530	342.47122142	8219.309314	1670602713.531	0	899	3.7475316053	3.7641739148	522.70516764	525.51318837	0.48842666696	736.54065144	22.630151749	-1.1461977643	23.939495087	19.075454838	0	0	0	0	0
10029	2022-12-09	16:18:34.385	342.47123132	8219.309552	1670602714.386	0	899	3.7475316053	3.7641739148	521.06225379	523.86144863	0.48842666696	736.54522543	22.630151749	-1.1392560005	23.939495087	19.066898346	0	0	0	0	0
10030	2022-12-09	16:18:35.266	342.47124152	8219.309796	1670602715.267	0	899	3.7441864333	3.7641920527	521.06863302	524.4372102	0.58713190705	736.53908958	22.631614167	-1.1392560005	23.939495087	19.055713553	0	0	0	0	0
10031	2022-12-09	16:18:36.191	342.47125222	8219.310053	1670602716.192	0	899	3.744192828	3.7641984957	520.9251118	524.29276355	0.58713232228	736.52841449	22.631799698	-1.171765899	23.939495087	19.080089822	0	0	0	0	0
10032	2022-12-09	16:18:37.115	342.47126291	8219.31031	1670602717.115	0	899	3.7517939897	3.7690608501	520.9251118	523.82538928	0.50609923919	736.52195568	22.631799698	-1.1791280674	23.939495087	19.09369278	0	0	0	0	0
10033	2022-12-09	16:18:37.997	342.47127312	8219.310555	1670602717.998	0	899	3.7517939897	3.7690608501	520.16632561	523.06237851	0.50609923919	736.52064322	22.631799698	-1.1810468135	23.939495087	19.097135544	0	0	0	0	0
10034	2022-12-09	16:18:38.891	342.47128347	8219.310803	1670602718.892	0	899	3.7541234136	3.7715590995	520.16632561	523.08890558	0.51070907229	736.52475643	22.631799698	-1.1727468296	23.939495087	19.097226516	0	0	0	0	0
10035	2022-12-09	16:18:39.796	342.47129395	8219.311055	1670602719.797	0	899	3.7541699993	3.7716059915	522.70630265	525.64316879	0.51071169655	736.52132916	22.633147726	-1.1452275909	23.939495087	19.099805491	0	0	0	0	0
10036	2022-12-09	16:18:40.726	342.47130471	8219.311313	1670602720.727	0	899	3.7603717084	3.7742713083	522.70814917	525.04504052	0.40684093091	736.51242005	22.633569717	-1.1593698484	23.939495087	19.097830438	0	0	0	0	0
10037	2022-12-09	16:18:41.627	342.47131513	8219.311563	1670602721.627	0	899	3.7603717084	3.7742713083	522.98029302	525.31840105	0.40684093091	736.51547787	22.633569717	-1.1787399906	23.939495087	19.093899594	0	0	0	0	0
10038	2022-12-09	16:18:42.513	342.47132538	8219.311809	1670602722.513	0	899	3.7615329001	3.779816482	522.98029302	526.05564641	0.53437486235	736.53513119	22.633569717	-1.3305968599	23.939495087	19.08421212	0	0	0	0	0
10039	2022-12-09	16:18:43.388	342.47133551	8219.312052	1670602723.388	0	899	3.7615329001	3.779816482	522.43983096	525.5120062	0.53437486235	736.55114504	22.633569717	-1.5054780245	23.939495087	19.077701569	0	0	0	0	0
10040	2022-12-09	16:18:44.194	342.47134484	8219.312276	1670602724.194	0	899	3.7607392718	3.7778939464	522.43983096	525.32274508	0.50163540125	736.55309695	22.633569717	-1.3993140625	23.939495087	19.084128651	0	0	0	0	0
10041	2022-12-09	16:18:45.068	342.47135495	8219.312519	1670602725.068	0	899	3.7607752904	3.7779301977	522.52484438	525.40823911	0.50163739071	736.54641663	22.634610145	-1.2178037135	23.939495087	19.100104793	0	0	0	0	0
10042	2022-12-09	16:18:45.986	342.47136558	8219.312774	1670602725.986	0	899	3.7636922362	3.7813677134	522.52723482	525.49592149	0.51638984221	736.5468847	22.635156631	-1.1671093	23.939495087	19.08801867	0	0	0	0	0
10043	2022-12-09	16:18:46.887	342.47137601	8219.313024	1670602726.887	0	899	3.7636922362	3.7813677134	523.32362087	526.29683213	0.51638984221	736.54718018	22.635156631	-1.1756248419	23.939495087	19.091572844	0	0	0	0	0
10044	2022-12-09	16:18:47.756	342.47138608	8219.313266	1670602727.757	0	899	3.7628444658	3.7802752932	523.32362087	526.25630075	0.50938954789	736.53233732	22.635156631	-1.174848742	23.939495087	19.091687664	0	0	0	0	0
10045	2022-12-09	16:18:48.592	342.47139574	8219.313498	1670602728.592	0	899	3.7628444658	3.7802752932	521.20803077	524.12885499	0.50938954789	736.53289795	22.635156631	-1.1620430946	23.939495087	19.08814621	0	0	0	0	0
10046	2022-12-09	16:18:49.470	342.47140591	8219.313742	1670602729.471	0	899	3.7681132317	3.7843882534	521.21038349	523.93355428	0.4750959675	736.52628352	22.635695843	-1.1555971452	23.939495087	19.091656312	0	0	0	0	0
10047	2022-12-09	16:18:50.364	342.47141625	8219.31399	1670602730.364	0	899	3.7681559246	3.7844312073	521.65762508	524.38314543	0.47509819649	736.54239559	22.636926651	-1.1408835649	23.939495087	19.099668503	0	0	0	0	0
10048	2022-12-09	16:18:51.282	342.47142688	8219.314245	1670602731.282	0	899	3.7692341352	3.7855774352	521.65762508	524.39376255	0.47693926018	736.54130342	22.636926651	-1.246001977	23.939495087	19.087820382	0	0	0	0	0
10049	2022-12-09	16:18:52.183	342.4714373	8219.314495	1670602732.183	0	899	3.7692341352	3.7855774352	521.96825749	524.70602425	0.47693926018	736.53245858	22.636926651	-1.2655338799	23.939495087	19.086189826	0	0	0	0	0
10050	2022-12-09	16:18:53.042	342.47144725	8219.314734	1670602733.042	0	899	3.7719218986	3.7889556577	521.96825749	524.81976116	0.49664541836	736.54504152	22.636926651	-1.4531236848	23.939495087	19.063560082	0	0	0	0	0
10051	2022-12-09	16:18:53.914	342.47145734	8219.314976	1670602733.914	0	899	3.7719218986	3.7889556577	522.76782338	525.62369507	0.49664541836	736.54406738	22.636926651	-1.4826909304	23.939495087	19.060056686	0	0	0	0	0
10052	2022-12-09	16:18:54.801	342.4714676	8219.315223	1670602734.801	0	899	3.7732672277	3.7912346014	522.76985318	525.78134641	0.52355148543	736.53447193	22.637390478	-1.1941111293	23.939495087	19.095864833	0	0	0	0	0
10053	2022-12-09	16:18:55.724	342.4714783	8219.315479	1670602735.725	0	899	3.7733051772	3.7912728067	522.42302299	525.43253087	0.52355366589	736.5414263	22.638483047	-1.1646947671	23.939495087	19.0995878	0	0	0	0	0
10054	2022-12-09	16:18:56.617	342.47148862	8219.315727	1670602736.617	0	899	3.7797773325	3.7966428306	522.42302299	525.24291456	0.4907438711	736.52606201	22.638483047	-1.1408835649	23.939495087	19.101829529	0	0	0	0	0
10055	2022-12-09	16:18:57.546	342.47149938	8219.315985	1670602737.546	0	899	3.7797773325	3.7966428306	522.45083799	525.27087969	0.4907438711	736.54550919	22.638483047	-1.1702891746	23.939495087	19.096399926	0	0	0	0	0
10056	2022-12-09	16:18:58.428	342.47150959	8219.31623	1670602738.429	0	899	3.7791212718	3.7955154884	522.45083799	525.19248273	0.4771724433	736.53911586	22.638483047	-1.1633366125	23.939495087	19.09678372	0	0	0	0	0
10057	2022-12-09	16:18:59.295	342.47151962	8219.316471	1670602739.295	0	899	3.7791212718	3.7955154884	523.67581747	526.42389048	0.4771724433	736.52917885	22.638483047	-1.1425112486	23.939495087	19.101829529	0	0	0	0	0
10058	2022-12-09	16:19:00.174	342.47152979	8219.316715	1670602740.174	0	899	3.7860759224	3.8020819021	523.68291227	526.36095336	0.46506777607	736.52358827	22.64010149	-1.139428464	23.939495087	19.095350341	0	0	0	0	0
10059	2022-12-09	16:19:01.002	342.47153938	8219.316945	1670602741.002	0	899	3.786079078	3.8020850766	522.87491316	525.54882318	0.46506793658	736.53832159	22.640192032	-1.1494961693	23.939495087	19.097253446	0	0	0	0	0
10060	2022-12-09	16:19:01.851	342.4715492	8219.317181	1670602741.851	0	899	3.7897718704	3.8077387649	522.87491316	525.87380073	0.52126831545	736.54861268	22.640192032	-1.1528592465	23.939495087	19.095705386	0	0	0	0	0
10061	2022-12-09	16:19:02.690	342.47155892	8219.317414	1670602742.691	0	899	3.7897718704	3.8077387649	522.30099139	525.2965873	0.52126831545	736.54260213	22.640192032	-1.140743498	23.939495087	19.092366465	0	0	0	0	0
10062	2022-12-09	16:19:03.627	342.47156976	8219.317674	1670602743.627	0	899	3.7884819161	3.8054144794	522.30099139	525.12493591	0.49155961723	736.53701924	22.640192032	-1.1406679935	23.939495087	19.098949432	0	0	0	0	0
10063	2022-12-09	16:19:04.546	342.47158039	8219.317929	1670602744.546	0	899	3.7884819161	3.8054144794	523.20344867	526.03227254	0.49155961723	736.53615424	22.640192032	-1.1408835649	23.939495087	19.098949432	0	0	0	0	0
10064	2022-12-09	16:19:05.453	342.47159089	8219.318181	1670602745.453	0	899	3.789976193	3.8079422724	523.21033175	526.21084485	0.52121680756	736.52980577	22.641763586	-1.1956310162	23.939495087	19.094030848	0	0	0	0	0
10065	2022-12-09	16:19:06.313	342.47160086	8219.318421	1670602746.314	0	899	3.7899788583	3.8079449555	522.0955457	525.08966659	0.52121695934	736.52977465	22.641839981	-1.176692009	23.939495087	19.096067429	0	0	0	0	0
10066	2022-12-09	16:19:07.220	342.47161134	8219.318672	1670602747.22	0	899	3.7952872255	3.8121157763	522.0955457	524.89598823	0.48768128533	736.53324395	22.641839981	-1.1868028388	23.939495087	19.096707237	0	0	0	0	0
10067	2022-12-09	16:19:08.118	342.47162174	8219.318922	1670602748.118	0	899	3.7952872255	3.8121157763	523.29522719	526.10210463	0.48768128533	736.52998645	22.641839981	-1.188085556	23.939495087	19.092114164	0	0	0	0	0
10068	2022-12-09	16:19:09.049	342.47163251	8219.31918	1670602749.049	0	899	3.7943993419	3.8112453077	523.29522719	526.10567012	0.48829746275	736.53367362	22.641839981	-1.4738196482	23.939495087	19.052932575	0	0	0	0	0
10069	2022-12-09	16:19:09.957	342.47164303	8219.319433	1670602749.958	0	899	3.7944030268	3.8112490158	520.21840544	523.01232494	0.48829765912	736.52661335	22.641945479	-1.4747789956	23.939495087	19.05290874	0	0	0	0	0
10070	2022-12-09	16:19:10.855	342.47165343	8219.319682	1670602750.856	0	899	3.7972167755	3.8148066928	520.22565445	523.1409511	0.50938565999	736.5292419	22.643610001	-1.1579039121	23.939495087	19.09626362	0	0	0	0	0
10071	2022-12-09	16:19:11.742	342.47166368	8219.319928	1670602751.742	0	899	3.7972167755	3.8148066928	522.70023296	525.62939693	0.50938565999	736.52596904	22.643610001	-1.1761961623	23.939495087	19.091322274	0	0	0	0	0
10072	2022-12-09	16:19:12.680	342.47167455	8219.320189	1670602752.681	0	899	3.7964357734	3.8143573122	522.70023296	525.68528925	0.51905021934	736.52410889	22.643610001	-1.1832026243	23.939495087	19.089586258	0	0	0	0	0
10073	2022-12-09	16:19:13.588	342.47168505	8219.320441	1670602753.588	0	899	3.7964357734	3.8143573122	521.86280538	524.84307925	0.51905021934	736.52235908	22.643610001	-1.1651259527	23.939495087	19.094887247	0	0	0	0	0
10074	2022-12-09	16:19:14.509	342.47169572	8219.320697	1670602754.51	0	899	3.8037247461	3.8229012698	521.86319386	525.04627093	0.55415627319	736.51249644	22.643698926	-1.1514148949	23.939495087	19.100400622	0	0	0	0	0
10075	2022-12-09	16:19:15.434	342.47170641	8219.320954	1670602755.434	0	899	3.8037804025	3.8229573236	523.19377128	526.38498359	0.55415963095	736.55358887	22.645288467	-1.1360006332	23.939495087	19.081302643	0	0	0	0	0
10076	2022-12-09	16:19:16.335	342.47171684	8219.321204	1670602756.335	0	899	3.8053698303	3.8242725585	523.19377128	526.33799289	0.54604835995	736.53863283	22.645288467	-1.1596716784	23.939495087	19.09492499	0	0	0	0	0
10077	2022-12-09	16:19:17.239	342.4717273	8219.321455	1670602757.239	0	899	3.8053698303	3.8242725585	521.83210602	524.96814448	0.54604835995	736.53523062	22.645288467	-1.1750643253	23.939495087	19.094266891	0	0	0	0	0
10078	2022-12-09	16:19:18.099	342.47173727	8219.321694	1670602758.1	0	899	3.8125744857	3.8284753028	521.83210602	524.46469238	0.4588270859	736.53690121	22.645288467	-1.2013439074	23.939495087	19.097047856	0	0	0	0	0
10079	2022-12-09	16:19:19.003	342.47174772	8219.321945	1670602759.003	0	899	3.8125744857	3.8284753028	523.49423335	526.13520496	0.4588270859	736.53831391	22.645288467	-1.2298548301	23.939495087	19.097226654	0	0	0	0	0
10080	2022-12-09	16:19:19.881	342.47175789	8219.322189	1670602759.882	0	899	3.8127734114	3.8307518106	523.50008925	526.48634426	0.5184685988	736.56010629	22.646624774	-1.2044699232	23.939495087	19.099330435	0	0	0	0	0
10081	2022-12-09	16:19:20.776	342.47176825	8219.322438	1670602760.777	0	899	3.8127886335	3.8307671343	523.1433071	526.12753185	0.51846945598	736.55357997	22.647058487	-1.2118320702	23.939495087	19.088608483	0	0	0	0	0
10082	2022-12-09	16:19:21.655	342.47177843	8219.322682	1670602761.656	0	899	3.8109024812	3.829097873	523.1433071	526.16506545	0.52495297141	736.55064463	22.647058487	-1.2249287509	23.939495087	19.080073085	0	0	0	0	0
10083	2022-12-09	16:19:22.571	342.47178902	8219.322936	1670602762.571	0	899	3.8109024812	3.829097873	522.61365277	525.63235174	0.52495297141	736.55115676	22.647058487	-1.3454829612	23.939495087	19.066621907	0	0	0	0	0
10084	2022-12-09	16:19:23.464	342.47179936	8219.323185	1670602763.465	0	899	3.8131040792	3.8306487832	522.61365277	525.52261375	0.50597512404	736.55291869	22.647058487	-1.4286226413	23.939495087	19.05191472	0	0	0	0	0
10085	2022-12-09	16:19:24.388	342.47181006	8219.323441	1670602764.389	0	899	3.8131040792	3.8306487832	522.48330059	525.39153601	0.50597512404	736.5491911	22.647058487	-1.1311177015	23.939495087	19.101829529	0	0	0	0	0
10086	2022-12-09	16:19:25.288	342.47182046	8219.323691	1670602765.288	0	899	3.8175106839	3.8358209109	522.48866527	525.52044609	0.52734017721	736.55030833	22.648285051	-1.1491943195	23.939495087	19.097410619	0	0	0	0	0
10087	2022-12-09	16:19:26.194	342.47183095	8219.323943	1670602766.194	0	899	3.8175222744	3.8358325801	522.63357257	525.66619806	0.52734084024	736.54350715	22.648614883	-1.1360006332	23.939495087	19.100749969	0	0	0	0	0
10088	2022-12-09	16:19:27.099	342.47184144	8219.324194	1670602767.1	0	899	3.8227031335	3.8395597732	522.63357257	525.42142722	0.48500367096	736.55370568	22.648614883	-1.1386954737	23.939495087	19.101345226	0	0	0	0	0
10089	2022-12-09	16:19:28.006	342.47185193	8219.324446	1670602768.007	0	899	3.8227031335	3.8395597732	522.45923383	525.24615852	0.48500367096	736.54794857	22.648614883	-1.1507681482	23.939495087	19.101893987	0	0	0	0	0
10090	2022-12-09	16:19:28.881	342.47186205	8219.324689	1670602768.881	0	899	3.8205854366	3.838652564	522.46059239	525.44951086	0.51995499475	736.54394208	22.648925516	-1.1515765648	23.939495087	19.101519856	0	0	0	0	0
10091	2022-12-09	16:19:29.796	342.47187264	8219.324943	1670602769.796	0	899	3.8206313953	3.8386988304	521.40016731	524.38303419	0.5199575849	736.55529785	22.650232315	-1.1343729496	23.939495087	19.101829529	0	0	0	0	0
10092	2022-12-09	16:19:30.719	342.47188332	8219.3252	1670602770.719	0	899	3.8270722135	3.8435603299	521.40016731	524.11747463	0.47390664402	736.54846838	22.650232315	-1.1343729496	23.939495087	19.101829529	0	0	0	0	0
10093	2022-12-09	16:19:31.661	342.47189424	8219.325462	1670602771.662	0	899	3.8270722135	3.8435603299	522.91196097	525.63714709	0.47390664402	736.53716111	22.650232315	-1.1930655588	23.939495087	19.094273927	0	0	0	0	0
10094	2022-12-09	16:19:32.543	342.47190444	8219.325707	1670602772.544	0	899	3.8291178087	3.8468321429	522.91196097	525.83844873	0.50871793897	736.52651108	22.650232315	-1.2044699247	23.939495087	19.089799881	0	0	0	0	0
10095	2022-12-09	16:19:33.447	342.4719149	8219.325958	1670602773.447	0	899	3.8291178087	3.8468321429	522.56917328	525.49374262	0.50871793897	736.52227783	22.650232315	-1.16855371	23.939495087	19.08886528	0	0	0	0	0
10096	2022-12-09	16:19:34.385	342.47192576	8219.326218	1670602774.386	0	899	3.8320178707	3.8506932652	522.56917328	525.65023572	0.53577977377	736.51653204	22.650232315	-1.1376283169	23.939495087	19.084903717	0	0	0	0	0
10097	2022-12-09	16:19:35.276	342.47193606	8219.326466	1670602775.276	0	899	3.832065414	3.8507411366	522.92359498	526.00676303	0.53578252655	736.51058253	22.651580141	-1.1688016164	23.939495087	19.094657671	0	0	0	0	0
10098	2022-12-09	16:19:36.170	342.47194641	8219.326714	1670602776.17	0	899	3.8334875405	3.8508015199	522.92530949	525.78240386	0.49670807001	736.50836182	22.651971817	-1.1311177015	23.939495087	19.097148895	0	0	0	0	0
10099	2022-12-09	16:19:37.029	342.47195635	8219.326953	1670602777.029	0	899	3.8334875405	3.8508015199	522.28675342	525.14035893	0.49670807001	736.50629471	22.651971817	-1.4376556044	23.939495087	19.057468515	0	0	0	0	0
10100	2022-12-09	16:19:37.859	342.47196597	8219.327183	1670602777.86	0	899	3.835771086	3.8541629611	522.28675342	525.31638389	0.52717085481	736.51075674	22.651971817	-1.395325832	23.939495087	19.055514986	0	0	0	0	0
10101	2022-12-09	16:19:38.765	342.47197645	8219.327435	1670602778.765	0	899	3.835771086	3.8541629611	521.65610538	524.68207764	0.52717085481	736.5047664	22.651971817	-1.4370950216	23.939495087	19.059033148	0	0	0	0	0
10102	2022-12-09	16:19:39.648	342.47198667	8219.32768	1670602779.648	0	899	3.835182855	3.8524547243	521.65610538	524.4980687	0.4952873699	736.52270508	22.651971817	-1.4989674091	23.939495087	19.056095123	0	0	0	0	0
10103	2022-12-09	16:19:40.559	342.47199722	8219.327933	1670602780.56	0	899	3.8352322996	3.8525044841	523.38428619	526.23567988	0.49529001424	736.51502395	22.653372392	-1.2835889755	23.939495087	19.090584698	0	0	0	0	0
10104	2022-12-09	16:19:41.469	342.47200774	8219.328186	1670602781.469	0	899	3.8376705953	3.8562928129	523.38550368	526.45804646	0.53347841209	736.49672714	22.653650284	-1.3191279039	23.939495087	19.091956385	0	0	0	0	0
10105	2022-12-09	16:19:42.332	342.47201774	8219.328426	1670602782.333	0	899	3.8376705953	3.8562928129	521.68761651	524.75019182	0.53347841209	736.50411846	22.653650284	-1.2591094986	23.939495087	19.091741751	0	0	0	0	0
10106	2022-12-09	16:19:43.223	342.47202804	8219.328673	1670602783.223	0	899	3.8436980502	3.8622484735	521.68761651	524.73358391	0.53060222645	736.49780395	22.653650284	-1.1360006332	23.939495087	19.101829529	0	0	0	0	0
10107	2022-12-09	16:19:44.144	342.4720387	8219.328929	1670602784.144	0	899	3.8436980502	3.8622484735	522.37188448	525.4218471	0.53060222645	736.4989139	22.653650284	-1.1464887328	23.939495087	19.100503922	0	0	0	0	0
10108	2022-12-09	16:19:45.035	342.47204902	8219.329176	1670602785.035	0	899	3.8454336371	3.8640525276	522.37606462	525.43593707	0.53231196599	736.50709099	22.654606232	-1.1427591905	23.939495087	19.087467888	0	0	0	0	0
10109	2022-12-09	16:19:45.880	342.4720588	8219.329411	1670602785.88	0	899	3.8454592122	3.864078278	521.65762862	524.71330122	0.53231343211	736.50736424	22.655328751	-1.191685806	23.939495087	19.096322546	0	0	0	0	0
10110	2022-12-09	16:19:46.743	342.47206878	8219.329651	1670602786.743	0	899	3.8485547258	3.8679492874	521.65762862	524.838143	0.55392969948	736.51898517	22.655328751	-1.1854554659	23.939495087	19.098409653	0	0	0	0	0
10111	2022-12-09	16:19:47.586	342.47207855	8219.329885	1670602787.587	0	899	3.8485547258	3.8679492874	523.3490472	526.53987405	0.55392969948	736.51671514	22.655328751	-1.1652984619	23.939495087	19.096788406	0	0	0	0	0
10112	2022-12-09	16:19:48.473	342.47208882	8219.330132	1670602788.474	0	899	3.8476914436	3.8660662116	523.3490472	526.37260749	0.52505890766	736.50708897	22.655328751	-1.1875466574	23.939495087	19.090273181	0	0	0	0	0
10113	2022-12-09	16:19:49.371	342.4720992	8219.330381	1670602789.371	0	899	3.8476914436	3.8660662116	522.52393305	525.54272638	0.52505890766	736.51368804	22.655328751	-1.184830308	23.939495087	19.092826843	0	0	0	0	0
10114	2022-12-09	16:19:50.275	342.47210966	8219.330632	1670602790.275	0	899	3.8489356309	3.8675737634	522.53020947	525.5913607	0.53237695181	736.51440834	22.656763683	-1.1832996386	23.939495087	19.096213284	0	0	0	0	0
10115	2022-12-09	16:19:51.194	342.47212031	8219.330887	1670602791.195	0	899	3.848938853	3.8675770077	522.3867492	525.44706106	0.53237713638	736.51908016	22.65685463	-1.1775111836	23.939495087	19.097524643	0	0	0	0	0
10116	2022-12-09	16:19:52.112	342.47213094	8219.331142	1670602792.113	0	899	3.8525957322	3.8729101027	522.3867492	525.71942257	0.5794572569	736.51543219	22.65685463	-1.2076174021	23.939495087	19.099308014	0	0	0	0	0
10117	2022-12-09	16:19:52.986	342.47214105	8219.331385	1670602792.987	0	899	3.8525957322	3.8729101027	522.58596071	525.91990498	0.5794572569	736.51816786	22.65685463	-1.1572355648	23.939495087	19.10066736	0	0	0	0	0
10118	2022-12-09	16:19:53.842	342.47215095	8219.331623	1670602793.842	0	899	3.8615877615	3.8793072309	522.58596071	525.48685008	0.50460551389	736.52429199	22.65685463	-1.1441389322	23.939495087	19.09462738	0	0	0	0	0
10119	2022-12-09	16:19:54.726	342.47216118	8219.331868	1670602794.726	0	899	3.8616348449	3.8793546202	523.29447733	526.19931444	0.50460806183	736.52762629	22.658179214	-1.1417027964	23.939495087	19.099209185	0	0	0	0	0
10120	2022-12-09	16:19:55.654	342.47217192	8219.332126	1670602795.654	0	899	3.8667379085	3.8845105421	523.2964285	526.2061012	0.50544154611	736.5236299	22.658624649	-1.1414764299	23.939495087	19.100356058	0	0	0	0	0
10121	2022-12-09	16:19:56.555	342.47218235	8219.332376	1670602796.555	0	899	3.8667379085	3.8845105421	522.43324762	525.33812078	0.50544154611	736.52068122	22.658624649	-1.1425112486	23.939495087	19.099668503	0	0	0	0	0
10122	2022-12-09	16:19:57.436	342.47219255	8219.332621	1670602797.436	0	899	3.8641778047	3.8819114981	522.43324762	525.33367223	0.50467178015	736.52744763	22.658624649	-1.199554576	23.939495087	19.092104804	0	0	0	0	0
10123	2022-12-09	16:19:58.313	342.47220271	8219.332865	1670602798.314	0	899	3.8641778047	3.8819114981	522.83444486	525.73709682	0.50467178015	736.5303466	22.658624649	-1.2255215645	23.939495087	19.085985184	0	0	0	0	0
10124	2022-12-09	16:19:59.221	342.47221322	8219.333117	1670602799.222	0	899	3.8702987902	3.8884588883	522.83444486	525.80225352	0.51593635639	736.52547874	22.658624649	-1.1918905713	23.939495087	19.08133479	0	0	0	0	0
10125	2022-12-09	16:20:00.160	342.47222407	8219.333378	1670602800.16	0	899	3.8703422212	3.8885026078	524.06487006	527.03967698	0.51593875406	736.51997183	22.659843735	-1.1774896075	23.939495087	19.09124795	0	0	0	0	0
10126	2022-12-09	16:20:01.062	342.47223451	8219.333628	1670602801.062	0	899	3.871480455	3.8915403179	524.06728687	527.35262684	0.56945824016	736.51077291	22.660394669	-1.1335538207	23.939495087	19.084420728	0	0	0	0	0
10127	2022-12-09	16:20:01.986	342.47224521	8219.333885	1670602801.986	0	899	3.871480455	3.8915403179	523.059399	526.33842059	0.56945824016	736.50930806	22.660394669	-1.231213032	23.939495087	19.095452909	0	0	0	0	0
10128	2022-12-09	16:20:02.882	342.47225559	8219.334134	1670602802.883	0	899	3.8681274004	3.8879671512	523.059399	526.30521634	0.56372731627	736.5126266	22.660394669	-1.2808187142	23.939495087	19.096955495	0	0	0	0	0
10129	2022-12-09	16:20:03.747	342.4722656	8219.334374	1670602803.748	0	899	3.8681274004	3.8879671512	522.3612317	525.6027166	0.56372731627	736.51086992	22.660394669	-1.2896468142	23.939495087	19.09179498	0	0	0	0	0
10130	2022-12-09	16:20:04.654	342.47227609	8219.334626	1670602804.654	0	899	3.8777397716	3.8962327279	522.36425402	525.3779963	0.52434473086	736.52254744	22.661085861	-1.1606202449	23.939495087	19.099235156	0	0	0	0	0
10131	2022-12-09	16:20:05.532	342.47228625	8219.33487	1670602805.532	0	899	3.8777771901	3.8962703991	522.41939173	525.43346423	0.52434682627	736.52486597	22.662134171	-1.1862099802	23.939495087	19.099754371	0	0	0	0	0
10132	2022-12-09	16:20:06.447	342.47229684	8219.335124	1670602806.447	0	899	3.8776136837	3.8950501255	522.41939173	525.26118774	0.49453868186	736.49798584	22.662134171	-1.1408835649	23.939495087	19.101829529	0	0	0	0	0
10133	2022-12-09	16:20:07.357	342.47230737	8219.335377	1670602807.357	0	899	3.8776136837	3.8950501255	522.58385217	525.4265428	0.49453868186	736.50765931	22.662134171	-1.1372402338	23.939495087	19.101858783	0	0	0	0	0
10134	2022-12-09	16:20:08.213	342.47231728	8219.335615	1670602808.213	0	899	3.879924483	3.8982965515	522.58385217	525.57744465	0.52064132573	736.50070332	22.662134171	-1.1425112486	23.939495087	19.096788406	0	0	0	0	0
10135	2022-12-09	16:20:09.078	342.47232729	8219.335855	1670602809.078	0	899	3.879924483	3.8982965515	522.7315894	525.72602817	0.52064132573	736.49281847	22.662134171	-1.1661499818	23.939495087	19.097096374	0	0	0	0	0
10136	2022-12-09	16:20:10.006	342.47233804	8219.336113	1670602810.007	0	899	3.8797179811	3.899229648	522.73580769	525.91637824	0.55280379348	736.49005369	22.663098203	-1.1653307518	23.939495087	19.09199678	0	0	0	0	0
10137	2022-12-09	16:20:10.848	342.47234779	8219.336347	1670602810.849	0	899	3.8797413153	3.8992531484	522.50428309	525.6834529	0.55280517041	736.5071686	22.663751602	-1.1665703824	23.939495087	19.083430537	0	0	0	0	0
10138	2022-12-09	16:20:11.690	342.47235752	8219.336581	1670602811.69	0	899	3.8814799543	3.9010804173	522.50428309	525.69647704	0.5550561024	736.51239014	22.663751602	-1.1571601629	23.939495087	19.090305328	0	0	0	0	0
10139	2022-12-09	16:20:12.585	342.47236789	8219.336829	1670602812.586	0	899	3.8814799543	3.9010804173	521.79199028	524.97983254	0.5550561024	736.49416852	22.663751602	-1.1541419858	23.939495087	19.092108392	0	0	0	0	0
10140	2022-12-09	16:20:13.474	342.47237818	8219.337076	1670602813.475	0	899	3.8893771322	3.9081622514	521.79199028	524.8408806	0.53100281568	736.49591064	22.663751602	-1.1408835649	23.939495087	19.100028992	0	0	0	0	0
10141	2022-12-09	16:20:14.362	342.47238846	8219.337323	1670602814.363	0	899	3.8893906626	3.9081758743	522.32237102	525.37436484	0.53100358071	736.51287114	22.664129535	-1.2221369135	23.939495087	19.096301818	0	0	0	0	0
10142	2022-12-09	16:20:15.263	342.47239888	8219.337573	1670602815.263	0	899	3.8874049894	3.9057409461	522.32805731	525.30854535	0.51862756382	736.5091678	22.665430069	-1.188085556	23.939495087	19.09462738	0	0	0	0	0
10143	2022-12-09	16:20:16.200	342.47240973	8219.337834	1670602816.201	0	899	3.8874049894	3.9057409461	523.6139566	526.60178219	0.51862756382	736.50909303	22.665430069	-1.1661176271	23.939495087	19.096744828	0	0	0	0	0
10144	2022-12-09	16:20:17.145	342.47242067	8219.338096	1670602817.146	0	899	3.8930042601	3.9129502879	523.6139566	526.85974259	0.56312854574	736.50586665	22.665430069	-1.1382427255	23.939495087	19.097915473	0	0	0	0	0
10145	2022-12-09	16:20:18.105	342.47243177	8219.338363	1670602818.105	0	899	3.8930042601	3.9129502879	523.51100341	526.7561512	0.56312854574	736.5135498	22.665430069	-1.1425112486	23.939495087	19.100749969	0	0	0	0	0
10146	2022-12-09	16:20:19.026	342.47244244	8219.338619	1670602819.027	0	899	3.8950177186	3.9135452635	523.51100341	526.52358013	0.52300154136	736.51312296	22.665430069	-1.235319871	23.939495087	19.087647369	0	0	0	0	0
10147	2022-12-09	16:20:19.947	342.4724531	8219.338874	1670602819.948	0	899	3.8950526659	3.9135804462	523.28644676	526.29774251	0.52300348475	736.53267685	22.666404813	-1.2773478229	23.939495087	19.08179153	0	0	0	0	0
10148	2022-12-09	16:20:20.874	342.47246382	8219.339132	1670602820.874	0	899	3.899615292	3.916334313	523.28926189	526.00315168	0.47161383847	736.52949251	22.667047501	-1.1527406459	23.939495087	19.099666292	0	0	0	0	0
10149	2022-12-09	16:20:21.825	342.47247483	8219.339396	1670602821.825	0	899	3.899615292	3.916334313	523.65450134	526.37028535	0.47161383847	736.51506396	22.667047501	-1.1657403652	23.939495087	19.099702734	0	0	0	0	0
10150	2022-12-09	16:20:22.709	342.47248506	8219.339641	1670602822.709	0	899	3.9026427291	3.9214579575	523.65450134	526.708756	0.53005066653	736.51489217	22.667047501	-1.1497441112	23.939495087	19.08173935	0	0	0	0	0
10151	2022-12-09	16:20:23.630	342.47249572	8219.339897	1670602823.63	0	899	3.9026427291	3.9214579575	522.50285442	525.55039201	0.53005066653	736.51114033	22.667047501	-1.1355910846	23.939495087	19.065428702	0	0	0	0	0
10152	2022-12-09	16:20:24.500	342.4725058	8219.340139	1670602824.501	0	899	3.9036142021	3.9218887791	522.50285442	525.46199877	0.51476322823	736.51025391	22.667047501	-1.1522772312	23.939495087	19.103269577	0	0	0	0	0
10153	2022-12-09	16:20:25.401	342.47251623	8219.340389	1670602825.402	0	899	3.9036693784	3.9219443212	522.38647243	525.34497508	0.51476624157	736.52008057	22.66858308	-1.1656110208	23.939495087	19.101016847	0	0	0	0	0
10154	2022-12-09	16:20:26.338	342.47252707	8219.34065	1670602826.339	0	899	3.9051964472	3.9214989139	522.38749758	525.02537307	0.45925794511	736.52645207	22.66881752	-1.1361838492	23.939495087	19.100332222	0	0	0	0	0
10155	2022-12-09	16:20:27.223	342.4725373	8219.340895	1670602827.223	0	899	3.9051964472	3.9214989139	522.52794225	525.16652693	0.45925794511	736.54101684	22.66881752	-1.2255215645	23.939495087	19.097507477	0	0	0	0	0
10156	2022-12-09	16:20:28.153	342.47254807	8219.341154	1670602828.153	0	899	3.909211551	3.9279813546	522.52794225	525.56314698	0.52789283089	736.53042906	22.66881752	-1.2102043842	23.939495087	19.097257425	0	0	0	0	0
10157	2022-12-09	16:20:29.072	342.47255872	8219.341409	1670602829.073	0	899	3.909211551	3.9279813546	523.88284535	526.92592029	0.52789283089	736.52432595	22.66881752	-1.1994791031	23.939495087	19.089946747	0	0	0	0	0
10158	2022-12-09	16:20:29.992	342.47256935	8219.341664	1670602829.992	0	899	3.912223895	3.9303496544	523.88736526	526.82368329	0.50947218484	736.52038736	22.669848246	-1.1862854058	23.939495087	19.093595517	0	0	0	0	0
10159	2022-12-09	16:20:30.881	342.47257964	8219.341911	1670602830.881	0	899	3.9122417258	3.9303676022	523.57824162	526.51283262	0.50947314652	736.53034943	22.670343399	-1.1636491603	23.939495087	19.097795044	0	0	0	0	0
10160	2022-12-09	16:20:31.759	342.4725898	8219.342155	1670602831.759	0	899	3.911209483	3.9304425513	523.57824162	526.69309438	0.54058323884	736.52668853	22.670343399	-1.1343729496	23.939495087	19.102190018	0	0	0	0	0
10161	2022-12-09	16:20:32.612	342.47259969	8219.342392	1670602832.613	0	899	3.911209483	3.9304425513	522.33338099	525.44082787	0.54058323884	736.52835548	22.670343399	-1.1484074466	23.939495087	19.101088126	0	0	0	0	0
10162	2022-12-09	16:20:33.545	342.47261047	8219.342651	1670602833.545	0	899	3.9099825999	3.9266366625	522.33338099	525.02461782	0.46854890611	736.52956284	22.670343399	-1.1949411615	23.939495087	19.097961426	0	0	0	0	0
10163	2022-12-09	16:20:34.400	342.47262037	8219.342889	1670602834.4	0	899	3.9100044866	3.9266586811	522.95459725	525.64904108	0.46854999234	736.5268292	22.670951527	-1.3598515719	23.939495087	19.078441873	0	0	0	0	0
10164	2022-12-09	16:20:35.280	342.47263057	8219.343134	1670602835.281	0	899	3.9183523578	3.9349861728	522.95981697	525.64524907	0.46698626876	736.51390834	22.672143936	-1.4809662648	23.939495087	19.04674189	0	0	0	0	0
10165	2022-12-09	16:20:36.210	342.47264133	8219.343392	1670602836.211	0	899	3.9183523578	3.9349861728	524.41866335	527.11158672	0.46698626876	736.52120951	22.672143936	-1.1676482981	23.939495087	19.098324125	0	0	0	0	0
10166	2022-12-09	16:20:37.108	342.47265171	8219.343641	1670602837.108	0	899	3.9350569635	3.9555715212	524.41866335	527.72642749	0.57293897846	736.522986	22.672143936	-1.1499919947	23.939495087	19.095813322	0	0	0	0	0
10167	2022-12-09	16:20:38.036	342.47266247	8219.343899	1670602838.037	0	899	3.9350569635	3.9555715212	523.61021351	526.91287837	0.57293897846	736.51908945	22.672143936	-1.1587878466	23.939495087	19.100028992	0	0	0	0	0
10168	2022-12-09	16:20:38.947	342.472673	8219.344152	1670602838.947	0	899	3.9286156932	3.947312875	523.61021351	526.62494616	0.52327508175	736.52524309	22.672143936	-1.1694591543	23.939495087	19.094519786	0	0	0	0	0
10169	2022-12-09	16:20:39.838	342.47268331	8219.344399	1670602839.838	0	899	3.9286156932	3.947312875	523.59163763	526.60626332	0.52327508175	736.52069092	22.672143936	-1.1734366417	23.939495087	19.092466354	0	0	0	0	0
10170	2022-12-09	16:20:40.779	342.4726942	8219.344661	1670602840.779	0	899	3.926345919	3.9463430574	523.59749076	526.82383877	0.55979429748	736.52064484	22.673479434	-1.1535167931	23.939495087	19.091946772	0	0	0	0	0
10171	2022-12-09	16:20:41.723	342.47270513	8219.344923	1670602841.723	0	899	3.926359417	3.9463566527	522.05619315	525.27304847	0.55979509451	736.51110072	22.673852921	-1.1730809472	23.939495087	19.093022555	0	0	0	0	0
10172	2022-12-09	16:20:42.655	342.47271593	8219.345182	1670602842.656	0	899	3.9266154682	3.9455480958	522.05619315	525.10141909	0.5301014676	736.5053048	22.673852921	-1.1521154721	23.939495087	19.101622196	0	0	0	0	0
10173	2022-12-09	16:20:43.528	342.47272602	8219.345424	1670602843.528	0	899	3.9266154682	3.9455480958	523.24249304	526.29463883	0.5301014676	736.49719238	22.673852921	-1.1278623343	23.939495087	19.102909088	0	0	0	0	0
10174	2022-12-09	16:20:44.400	342.47273611	8219.345667	1670602844.4	0	899	3.9302525653	3.9494559233	523.2454088	526.33839323	0.53714972908	736.51142287	22.674518648	-1.3146760929	23.939495087	19.092767071	0	0	0	0	0
10175	2022-12-09	16:20:45.305	342.4727466	8219.345918	1670602845.306	0	899	3.9302880986	3.9494917024	523.08827198	526.1803392	0.53715174039	736.50999198	22.67550087	-1.5631034935	23.939495087	19.092722192	0	0	0	0	0
10176	2022-12-09	16:20:46.233	342.47275733	8219.346176	1670602846.233	0	899	3.9388808535	3.9582397556	523.08827198	526.19856326	0.54029889923	736.51726891	22.67550087	-1.6633604765	23.939495087	19.10146904	0	0	0	0	0
10177	2022-12-09	16:20:47.104	342.47276741	8219.346418	1670602847.104	0	899	3.9388808535	3.9582397556	523.63662466	526.75017645	0.54029889923	736.51735339	22.67550087	-1.2128345177	23.939495087	19.099316528	0	0	0	0	0
10178	2022-12-09	16:20:47.994	342.47277772	8219.346665	1670602847.995	0	899	3.9380796003	3.9568169786	523.63662466	526.65072932	0.52314046855	736.50756715	22.67550087	-1.1479008308	23.939495087	19.099278014	0	0	0	0	0
10179	2022-12-09	16:20:48.930	342.47278855	8219.346925	1670602848.931	0	899	3.9380796003	3.9568169786	523.0227218	526.03329278	0.52314046855	736.5016435	22.67550087	-1.3479621237	23.939495087	19.066090274	0	0	0	0	0
10180	2022-12-09	16:20:49.852	342.47279922	8219.347181	1670602849.853	0	899	3.9395841267	3.9574676818	523.02635304	525.89853013	0.49921995302	736.50626075	22.676330301	-1.306570117	23.939495087	19.060357365	0	0	0	0	0
10181	2022-12-09	16:20:50.773	342.47280988	8219.347437	1670602850.774	0	899	3.939613808	3.9574975539	523.05318194	525.92551537	0.49922151076	736.50676682	22.677148819	-1.2132441121	23.939495087	19.079323939	0	0	0	0	0
10182	2022-12-09	16:20:51.703	342.47282065	8219.347696	1670602851.704	0	899	3.9469608696	3.9643433397	523.05318194	525.83972914	0.48439057705	736.51546696	22.677148819	-1.3125633538	23.939495087	19.081747055	0	0	0	0	0
10183	2022-12-09	16:20:52.549	342.47283044	8219.347931	1670602852.55	0	899	3.9469608696	3.9643433397	523.53553824	526.32465518	0.48439057705	736.5062369	22.677148819	-1.1494637909	23.939495087	19.083521597	0	0	0	0	0
10184	2022-12-09	16:20:53.461	342.472841	8219.348184	1670602853.462	0	899	3.9442558647	3.9626726765	523.53553824	526.4928116	0.51343054629	736.51077412	22.677148819	-1.2157557011	23.939495087	19.096427917	0	0	0	0	0
10185	2022-12-09	16:20:54.335	342.47285111	8219.348427	1670602854.336	0	899	3.9442703634	3.962687271	522.79937115	525.75249068	0.51343132795	736.51476647	22.677548175	-1.1973233223	23.939495087	19.099843739	0	0	0	0	0
10186	2022-12-09	16:20:55.263	342.47286184	8219.348684	1670602855.263	0	899	3.9527701361	3.9694649518	522.80456804	525.47557468	0.46462771382	736.50844145	22.678735733	-1.1541419645	23.939495087	19.097644806	0	0	0	0	0
10187	2022-12-09	16:20:56.164	342.47287228	8219.348935	1670602856.165	0	899	3.9527701361	3.9694649518	523.19260555	525.86559466	0.46462771382	736.50537109	22.678735733	-1.2776064873	23.939495087	19.102909088	0	0	0	0	0
10188	2022-12-09	16:20:57.066	342.47288272	8219.349185	1670602857.067	0	899	3.9494778021	3.9680856687	523.19260555	526.1746785	0.51804918785	736.50005618	22.678735733	-1.2824786807	23.939495087	19.101214049	0	0	0	0	0
10189	2022-12-09	16:20:57.976	342.47289325	8219.349438	1670602857.977	0	899	3.9494778021	3.9680856687	523.24997996	526.23237993	0.51804918785	736.49835205	22.678735733	-1.4664143324	23.939495087	19.093906403	0	0	0	0	0
10190	2022-12-09	16:20:58.835	342.47290319	8219.349677	1670602858.836	0	899	3.9517746256	3.969346927	523.24997996	526.06461084	0.48906325948	736.49444742	22.678735733	-1.3080899644	23.939495087	19.092447925	0	0	0	0	0
10191	2022-12-09	16:20:59.753	342.47291381	8219.349931	1670602859.753	0	899	3.9517958783	3.9693683135	523.89110496	526.70919084	0.48906434882	736.49720047	22.679320013	-1.2146022999	23.939495087	19.091980625	0	0	0	0	0
10192	2022-12-09	16:21:00.657	342.47292427	8219.350183	1670602860.657	0	899	3.947750663	3.9667316564	523.89643844	526.94379439	0.52861754084	736.49332251	22.68053627	-1.197334089	23.939495087	19.093869051	0	0	0	0	0
10193	2022-12-09	16:21:01.578	342.47293494	8219.350439	1670602861.579	0	899	3.947750663	3.9667316564	522.92207588	525.96376425	0.52861754084	736.48934512	22.68053627	-1.2027775436	23.939495087	19.086481019	0	0	0	0	0
10194	2022-12-09	16:21:02.512	342.47294574	8219.350698	1670602862.512	0	899	3.9549988093	3.9727990762	522.92207588	525.76914352	0.49497739781	736.48838958	22.68053627	-1.176692009	23.939495087	19.063657761	0	0	0	0	0
10195	2022-12-09	16:21:03.361	342.47295557	8219.350934	1670602863.361	0	899	3.9549988093	3.9727990762	523.73161794	526.58309316	0.49497739781	736.49129663	22.68053627	-1.1700089246	23.939495087	19.07409404	0	0	0	0	0
10196	2022-12-09	16:21:04.278	342.47296618	8219.351188	1670602864.278	0	899	3.953052188	3.9708557783	523.7319936	526.58540949	0.49531209268	736.48599506	22.680621962	-1.1516843474	23.939495087	19.098937407	0	0	0	0	0
10197	2022-12-09	16:21:05.177	342.47297659	8219.351438	1670602865.177	0	899	3.9531079217	3.9709118674	523.91111689	526.76552544	0.49531498499	736.48474242	22.682153702	-1.1701813936	23.939495087	19.066537857	0	0	0	0	0
10198	2022-12-09	16:21:06.062	342.47298683	8219.351684	1670602866.062	0	899	3.9579978174	3.9764021822	523.91111689	526.85823186	0.51131200077	736.48435398	22.682153702	-1.1860698675	23.939495087	19.078209492	0	0	0	0	0
10199	2022-12-09	16:21:06.982	342.47299748	8219.351939	1670602866.982	0	899	3.9579978174	3.9764021822	523.86239756	526.80923847	0.51131200077	736.49026833	22.682153702	-1.3036489487	23.939495087	19.096067429	0	0	0	0	0
10200	2022-12-09	16:21:07.905	342.47300817	8219.352196	1670602867.906	0	899	3.9598762679	3.9789837703	523.86239756	526.92048299	0.53050222596	736.4829049	22.682153702	-1.4352409887	23.939495087	19.085149184	0	0	0	0	0
10201	2022-12-09	16:21:08.855	342.47301916	8219.35246	1670602868.855	0	899	3.9598762679	3.9789837703	523.01164489	526.06476399	0.53050222596	736.48722344	22.682153702	-1.3192356643	23.939495087	19.09188407	0	0	0	0	0
10202	2022-12-09	16:21:09.766	342.47302971	8219.352713	1670602869.767	0	899	3.9694796545	3.9879309312	523.01833734	525.95939669	0.51113338479	736.48144733	22.68368241	-1.1773280095	23.939495087	19.089594418	0	0	0	0	0
10203	2022-12-09	16:21:10.665	342.47304012	8219.352963	1670602870.666	0	899	3.9694929312	3.9879442953	523.2199272	526.16212424	0.51113409287	736.47913689	22.684045792	-1.153441381	23.939495087	19.078748122	0	0	0	0	0
10204	2022-12-09	16:21:11.569	342.47305058	8219.353214	1670602871.57	0	899	3.9666660512	3.9855487848	523.2199272	526.23312538	0.5233981603	736.46372652	22.684045792	-1.1327453852	23.939495087	19.07991715	0	0	0	0	0
10205	2022-12-09	16:21:12.486	342.47306119	8219.353469	1670602872.487	0	899	3.9666660512	3.9855487848	523.51753702	526.53244912	0.5233981603	736.47419547	22.684045792	-1.1327453852	23.939495087	19.098949432	0	0	0	0	0
10206	2022-12-09	16:21:13.401	342.47307177	8219.353723	1670602873.401	0	899	3.9666448274	3.9851049913	523.51753702	526.46492974	0.51174220817	736.47725612	22.684045792	-1.1325512785	23.939495087	19.094262319	0	0	0	0	0
10207	2022-12-09	16:21:14.319	342.47308241	8219.353978	1670602874.32	0	899	3.9666448274	3.9851049913	523.47362944	526.42077496	0.51174220817	736.48050513	22.684045792	-1.1278623343	23.939495087	19.101829529	0	0	0	0	0
10208	2022-12-09	16:21:15.206	342.47309266	8219.354224	1670602875.206	0	899	3.9659083993	3.9851389439	523.47999741	526.55086593	0.53309372457	736.4709501	22.685499115	-1.1385014531	23.939495087	19.093086432	0	0	0	0	0
10209	2022-12-09	16:21:16.111	342.47310314	8219.354475	1670602876.111	0	899	3.9659121618	3.9851427323	523.39977133	526.47017045	0.53309393404	736.46710205	22.685602188	-1.1392560005	23.939495087	19.092466354	0	0	0	0	0
10210	2022-12-09	16:21:17.020	342.47311367	8219.354728	1670602877.021	0	899	3.9745421895	3.992816756	523.39977133	526.31104455	0.50561873604	736.47473023	22.685602188	-1.1471247041	23.939495087	19.101170938	0	0	0	0	0
10211	2022-12-09	16:21:17.927	342.47312416	8219.35498	1670602877.927	0	899	3.9745421895	3.992816756	524.17017495	527.08573333	0.50561873604	736.47397477	22.685602188	-1.1644899592	23.939495087	19.103215034	0	0	0	0	0
10212	2022-12-09	16:21:18.855	342.47313491	8219.355238	1670602878.856	0	899	3.9812137996	4.0007847359	524.17017495	527.28753308	0.54040812858	736.48061103	22.685602188	-1.161741278	23.939495087	19.10193466	0	0	0	0	0
10213	2022-12-09	16:21:19.753	342.4731453	8219.355487	1670602879.754	0	899	3.9812211167	4.000792104	523.05077508	526.16147827	0.54040853996	736.47999947	22.685801866	-1.1588093453	23.939495087	19.100072204	0	0	0	0	0
10214	2022-12-09	16:21:20.622	342.47315536	8219.355729	1670602880.623	0	899	3.9767898565	3.9965199636	523.05684858	526.19640368	0.54538465071	736.46856689	22.687189102	-1.1815749407	23.939495087	19.097867966	0	0	0	0	0
10215	2022-12-09	16:21:21.516	342.47316569	8219.355977	1670602881.516	0	899	3.9767898565	3.9965199636	523.35737317	526.49873211	0.54538465071	736.47502288	22.687189102	-1.1815749407	23.939495087	19.097867966	0	0	0	0	0
10216	2022-12-09	16:21:22.400	342.47317593	8219.356222	1670602882.4	0	899	3.9900280481	4.0090501184	523.35737317	526.37583031	0.52416950655	736.48548535	22.687189102	-1.1708604792	23.939495087	19.098233419	0	0	0	0	0
10217	2022-12-09	16:21:23.252	342.47318579	8219.356459	1670602883.252	0	899	3.9900280481	4.0090501184	523.56233255	526.5819718	0.52416950655	736.49138596	22.687189102	-1.165287681	23.939495087	19.099445078	0	0	0	0	0
10218	2022-12-09	16:21:24.171	342.47319642	8219.356714	1670602884.171	0	899	3.9942980363	4.0129626462	523.56233255	526.52200127	0.51381793093	736.4967619	22.687189102	-1.4859461784	23.939495087	19.052854538	0	0	0	0	0
10219	2022-12-09	16:21:25.075	342.47320689	8219.356965	1670602885.075	0	899	3.9943488003	4.0130137462	525.49723758	528.46785993	0.51382063562	736.48032768	22.688569871	-1.2360851938	23.939495087	19.086313526	0	0	0	0	0
10220	2022-12-09	16:21:26.039	342.47321804	8219.357233	1670602886.039	0	899	3.9954140623	4.0135822649	525.4986812	528.3894055	0.50007512189	736.48942556	22.688898087	-1.1611160995	23.939495087	19.098321081	0	0	0	0	0
10221	2022-12-09	16:21:26.953	342.47322862	8219.357487	1670602886.953	0	899	3.9954140623	4.0135822649	523.07122114	525.94859218	0.50007512189	736.49658082	22.688898087	-1.1669584189	23.939495087	19.099179615	0	0	0	0	0
10222	2022-12-09	16:21:27.835	342.47323884	8219.357732	1670602887.836	0	899	3.9951200023	4.0143663126	523.07122114	526.11973274	0.52964629487	736.51791645	22.688898087	-1.1639402386	23.939495087	19.097045204	0	0	0	0	0
10223	2022-12-09	16:21:28.703	342.47324889	8219.357973	1670602888.704	0	899	3.9951200023	4.0143663126	523.4756747	526.52654349	0.52964629487	736.50308612	22.688898087	-1.144850307	23.939495087	19.097829768	0	0	0	0	0
10224	2022-12-09	16:21:29.611	342.47325939	8219.358225	1670602889.611	0	899	3.9937719576	4.0127040834	523.47945596	526.48150751	0.52121595573	736.50608654	22.689761067	-1.2039740765	23.939495087	19.098008819	0	0	0	0	0
10225	2022-12-09	16:21:30.523	342.47326994	8219.358479	1670602890.523	0	899	3.9938086658	4.012741038	524.04947171	527.05480369	0.52121793998	736.51118439	22.690759659	-1.2323663637	23.939495087	19.098681936	0	0	0	0	0
10226	2022-12-09	16:21:31.471	342.47328093	8219.358742	1670602891.472	0	899	4.0019759327	4.0195644713	524.04947171	526.83558411	0.48339951552	736.49902344	22.690759659	-1.16855371	23.939495087	19.103269577	0	0	0	0	0
10227	2022-12-09	16:21:32.407	342.47329176	8219.359002	1670602892.408	0	899	4.0019759327	4.0195644713	523.81490708	526.59977242	0.48339951552	736.51696292	22.690759659	-1.206798229	23.939495087	19.08028446	0	0	0	0	0
10228	2022-12-09	16:21:33.334	342.47330248	8219.359259	1670602893.334	0	899	4.0044698965	4.0220869228	523.81490708	526.60254833	0.48387881058	736.52416709	22.690759659	-1.1693729573	23.939495087	19.101204904	0	0	0	0	0
10229	2022-12-09	16:21:34.207	342.47331259	8219.359502	1670602894.208	0	899	4.0044760943	4.0220931591	524.10047334	526.88963612	0.48387912077	736.52003287	22.690927809	-1.1880424457	23.939495087	19.098228455	0	0	0	0	0
10230	2022-12-09	16:21:35.115	342.4733231	8219.359754	1670602895.116	0	899	4.0084926338	4.0296289511	524.10669718	527.45033021	0.57945500221	736.52757051	22.692346573	-1.1327453852	23.939495087	19.098228455	0	0	0	0	0
10231	2022-12-09	16:21:35.982	342.47333313	8219.359995	1670602895.982	0	899	4.0084926338	4.0296289511	524.31495343	527.65991507	0.57945500221	736.52546904	22.692346573	-1.1381349674	23.939495087	19.09733478	0	0	0	0	0
10232	2022-12-09	16:21:36.898	342.47334373	8219.360249	1670602896.898	0	899	4.0096973646	4.0272576208	524.31495343	527.09262665	0.48170026976	736.52032471	22.692346573	-1.1392560005	23.939495087	19.097148895	0	0	0	0	0
10233	2022-12-09	16:21:37.802	342.47335419	8219.360501	1670602897.802	0	899	4.0096973646	4.0272576208	524.88129531	527.66196886	0.48170026976	736.51082788	22.692346573	-1.2470476454	23.939495087	19.088801087	0	0	0	0	0
10234	2022-12-09	16:21:38.686	342.47336442	8219.360746	1670602898.686	0	899	4.0060583158	4.0239052701	524.88129531	527.7099794	0.48997262737	736.51332507	22.692346573	-1.2047501589	23.939495087	19.095402257	0	0	0	0	0
10235	2022-12-09	16:21:39.585	342.47337484	8219.360996	1670602899.586	0	899	4.0060583158	4.0239052701	523.72617543	526.54863436	0.48997262737	736.52287323	22.692346573	-1.1408835649	23.939495087	19.103630066	0	0	0	0	0
10236	2022-12-09	16:21:40.502	342.47338544	8219.361251	1670602900.502	0	899	4.0093866438	4.0291267815	523.73055205	526.85015364	0.54124600057	736.51969697	22.693344963	-1.173652225	23.939495087	19.102724075	0	0	0	0	0
10237	2022-12-09	16:21:41.354	342.4733953	8219.361487	1670602901.354	0	899	4.0094083623	4.0291486515	524.24419036	527.36685849	0.54124721494	736.52634859	22.693933487	-1.1895192056	23.939495087	19.09406163	0	0	0	0	0
10238	2022-12-09	16:21:42.221	342.47340535	8219.361728	1670602902.222	0	899	4.014644446	4.033505085	524.24419036	527.22367723	0.51657008005	736.52929688	22.693933487	-1.2336598635	23.939495087	19.092826843	0	0	0	0	0
10239	2022-12-09	16:21:43.107	342.47341559	8219.361974	1670602903.107	0	899	4.014644446	4.033505085	524.40085037	527.3812276	0.51657008005	736.51238609	22.693933487	-1.2951011129	23.939495087	19.089893442	0	0	0	0	0
10240	2022-12-09	16:21:43.993	342.47342584	8219.36222	1670602903.993	0	899	4.0150068224	4.0350491491	524.40085037	527.56786757	0.5487250205	736.52613113	22.693933487	-1.3084672903	23.939495087	19.092377896	0	0	0	0	0
10241	2022-12-09	16:21:44.861	342.4734359	8219.362462	1670602904.862	0	899	4.0150706802	4.0351134584	523.4814247	526.64291016	0.54872863534	736.51526809	22.695661469	-1.406018674	23.939495087	19.042454347	0	0	0	0	0
10242	2022-12-09	16:21:45.838	342.47344721	8219.362733	1670602905.839	0	899	4.0175714263	4.0354148664	523.48147518	526.29396895	0.48847894996	736.52340759	22.695672989	-1.4470550146	23.939495087	19.062389563	0	0	0	0	0
10243	2022-12-09	16:21:46.743	342.47345767	8219.362984	1670602906.743	0	899	4.0175714263	4.0354148664	524.12714682	526.94310957	0.48847894996	736.52110321	22.695672989	-1.3406754456	23.939495087	19.082591733	0	0	0	0	0
10244	2022-12-09	16:21:47.589	342.47346748	8219.363219	1670602907.59	0	899	4.0182319027	4.036868667	524.12714682	527.06794535	0.5100131171	736.51496493	22.695672989	-1.1361838824	23.939495087	19.100303966	0	0	0	0	0
10245	2022-12-09	16:21:48.502	342.47347803	8219.363473	1670602908.502	0	899	4.0182319027	4.036868667	524.13587908	527.0767266	0.5100131171	736.5133667	22.695672989	-1.1376283169	23.939495087	19.096788406	0	0	0	0	0
10246	2022-12-09	16:21:49.378	342.47348817	8219.363716	1670602909.378	0	899	4.0247134875	4.0443376835	524.1367533	527.22858745	0.53604335659	736.52433282	22.695872263	-1.1398703649	23.939495087	19.101061448	0	0	0	0	0
10247	2022-12-09	16:21:50.237	342.47349812	8219.363955	1670602910.238	0	899	4.0247716747	4.0443962725	523.71677053	526.80614585	0.53604656656	736.53280983	22.697443008	-1.1378439002	23.939495087	19.097684203	0	0	0	0	0
10248	2022-12-09	16:21:51.187	342.47350911	8219.364219	1670602911.187	0	899	4.0236240365	4.0417883023	523.71677053	526.57685478	0.49647769149	736.53845215	22.697443008	-1.1506495476	23.939495087	19.093906403	0	0	0	0	0
10249	2022-12-09	16:21:52.096	342.47351964	8219.364471	1670602912.097	0	899	4.0236240365	4.0417883023	523.87086107	526.73178684	0.49647769149	736.53198889	22.697443008	-1.3448685179	23.939495087	19.09744149	0	0	0	0	0
10250	2022-12-09	16:21:52.980	342.47352986	8219.364717	1670602912.98	0	899	4.0253255526	4.0441383155	523.87086107	526.832773	0.51390404317	736.52595045	22.697443008	-1.495669012	23.939495087	19.100966889	0	0	0	0	0
10251	2022-12-09	16:21:53.875	342.47354023	8219.364966	1670602913.876	0	899	4.0253255526	4.0441383155	523.86510484	526.82698422	0.51390404317	736.52596339	22.697443008	-1.1728437997	23.939495087	19.10166921	0	0	0	0	0
10252	2022-12-09	16:21:54.818	342.47355113	8219.365227	1670602914.818	0	899	4.0221243663	4.0407076658	523.87058852	526.79866787	0.50806684013	736.51840998	22.698693623	-1.1577206913	23.939495087	19.087356239	0	0	0	0	0
10253	2022-12-09	16:21:55.713	342.4735615	8219.365476	1670602915.714	0	899	4.0221368161	4.0407201971	523.79036791	526.71800265	0.50806749152	736.51745605	22.699029922	-1.1701813936	23.939495087	19.07049942	0	0	0	0	0
10254	2022-12-09	16:21:56.621	342.47357201	8219.365728	1670602916.622	0	899	4.0301589265	4.0491743063	523.79036791	526.78015811	0.51879285341	736.52190475	22.699029922	-1.1726390281	23.939495087	19.075755846	0	0	0	0	0
10255	2022-12-09	16:21:57.565	342.47358294	8219.365991	1670602917.566	0	899	4.0301589265	4.0491743063	523.69346105	526.68269812	0.51879285341	736.52197266	22.699029922	-1.179947257	23.939495087	19.091386795	0	0	0	0	0
10256	2022-12-09	16:21:58.482	342.47359354	8219.366245	1670602918.482	0	899	4.036195428	4.0549423776	523.69346105	526.63604787	0.51074177363	736.52654787	22.699029922	-1.1957926869	23.939495087	19.088932075	0	0	0	0	0
10257	2022-12-09	16:21:59.339	342.47360347	8219.366483	1670602919.34	0	899	4.036195428	4.0549423776	523.14271698	526.08220922	0.51074177363	736.51744999	22.699029922	-1.1634982935	23.939495087	19.09435036	0	0	0	0	0
10258	2022-12-09	16:22:00.280	342.47361436	8219.366745	1670602920.281	0	899	4.0344211018	4.0536004965	523.14982946	526.15856053	0.52269627893	736.51640188	22.700654226	-1.1683489337	23.939495087	19.093160692	0	0	0	0	0
10259	2022-12-09	16:22:01.127	342.47362416	8219.36698	1670602921.127	0	899	4.0344253795	4.053604803	522.98952924	525.99733973	0.52269650849	736.52838135	22.700769424	-1.1701813936	23.939495087	19.092826843	0	0	0	0	0
10260	2022-12-09	16:22:02.046	342.4736348	8219.367235	1670602922.047	0	899	4.0370472049	4.0576013664	522.98952924	526.21106636	0.55961048134	736.50251618	22.700769424	-1.2233442329	23.939495087	19.097400577	0	0	0	0	0
10261	2022-12-09	16:22:02.927	342.473645	8219.36748	1670602922.928	0	899	4.0370472049	4.0576013664	524.39382864	527.62401603	0.55961048134	736.50689819	22.700769424	-1.2570075444	23.939495087	19.093472992	0	0	0	0	0
10262	2022-12-09	16:22:03.826	342.47365541	8219.36773	1670602923.827	0	899	4.0377325956	4.0574556233	524.39382864	527.49273939	0.5370012058	736.5035077	22.700769424	-1.29358123	23.939495087	19.084372438	0	0	0	0	0
10263	2022-12-09	16:22:04.739	342.47366596	8219.367983	1670602924.739	0	899	4.0377728239	4.0574961299	523.08063256	526.1717958	0.5370034219	736.51191924	22.701851889	-1.2061514262	23.939495087	19.07017296	0	0	0	0	0
10264	2022-12-09	16:22:05.676	342.47367681	8219.368243	1670602925.676	0	899	4.0421317495	4.0603135917	523.08284115	525.92912566	0.49469072026	736.49931002	22.702356339	-1.1908989047	23.939495087	19.084441444	0	0	0	0	0
10265	2022-12-09	16:22:06.642	342.473688	8219.368512	1670602926.643	0	899	4.0421317495	4.0603135917	524.12311201	526.975057	0.49469072026	736.50051415	22.702356339	-1.2513700116	23.939495087	19.100825139	0	0	0	0	0
10266	2022-12-09	16:22:07.523	342.47369818	8219.368756	1670602927.523	0	899	4.0465805416	4.0657006534	524.12311201	527.11907564	0.51952982318	736.50466697	22.702356339	-1.2895498465	23.939495087	19.084441444	0	0	0	0	0
10267	2022-12-09	16:22:08.450	342.47370892	8219.369014	1670602928.451	0	899	4.0465805416	4.0657006534	523.50166109	526.49407242	0.51952982318	736.50233146	22.702356339	-1.1621400773	23.939495087	19.098865496	0	0	0	0	0
10268	2022-12-09	16:22:09.476	342.47372079	8219.369299	1670602929.476	0	899	4.0516992884	4.0706567641	523.5027583	526.46594547	0.51448353342	736.5006338	22.702606744	-1.145410814	23.939495087	19.102089749	0	0	0	0	0
10269	2022-12-09	16:22:10.371	342.47373115	8219.369548	1670602930.371	0	899	4.0517570961	4.0707149549	524.32197194	527.28981376	0.5144865739	736.50544749	22.704156876	-1.1734366417	23.939495087	19.10146904	0	0	0	0	0
10270	2022-12-09	16:22:11.250	342.47374132	8219.369792	1670602931.25	0	899	4.0505757607	4.0711550292	524.32197194	527.54485436	0.55842872255	736.4966366	22.704156876	-1.1423280168	23.939495087	19.102264025	0	0	0	0	0
10271	2022-12-09	16:22:12.154	342.47375179	8219.370043	1670602932.155	0	899	4.0505757607	4.0711550292	525.85647341	529.08878805	0.55842872255	736.4956665	22.704156876	-1.1311177015	23.939495087	19.102550507	0	0	0	0	0
10272	2022-12-09	16:22:13.075	342.47376244	8219.370299	1670602933.075	0	899	4.0550593172	4.0745320259	525.85647341	528.91142517	0.5279637272	736.49156704	22.704156876	-1.4045850812	23.939495087	19.086509629	0	0	0	0	0
10273	2022-12-09	16:22:14.003	342.47377318	8219.370556	1670602934.003	0	899	4.0550593172	4.0745320259	523.63106588	526.67308918	0.5279637272	736.49120972	22.704156876	-1.3196344794	23.939495087	19.092998353	0	0	0	0	0
10274	2022-12-09	16:22:14.943	342.47378406	8219.370818	1670602934.943	0	899	4.0546120024	4.0740469677	523.63295435	526.66942172	0.52700312778	736.49345752	22.70458776	-1.2489878516	23.939495087	19.087723056	0	0	0	0	0
10275	2022-12-09	16:22:15.838	342.47379442	8219.371066	1670602935.838	0	899	4.054655144	4.0740904021	524.74418668	527.78711141	0.52700545045	736.49213334	22.70574379	-1.3362128608	23.939495087	19.0770632	0	0	0	0	0
10276	2022-12-09	16:22:16.773	342.47380524	8219.371326	1670602936.773	0	899	4.0650723468	4.0829568539	524.74418668	527.53690936	0.4839022477	736.49225419	22.70574379	-1.2150334672	23.939495087	19.10015566	0	0	0	0	0
10277	2022-12-09	16:22:17.661	342.47381553	8219.371573	1670602937.662	0	899	4.0650723468	4.0829568539	525.11958363	527.9143042	0.4839022477	736.48449707	22.70574379	-1.1815749407	23.939495087	19.097148895	0	0	0	0	0
10278	2022-12-09	16:22:18.500	342.47382524	8219.371806	1670602938.501	0	899	4.0617334564	4.0804761132	525.11958363	528.05094197	0.50742956556	736.49843006	22.70574379	-1.1711191413	23.939495087	19.09786434	0	0	0	0	0
10279	2022-12-09	16:22:19.407	342.47383574	8219.372058	1670602939.408	0	899	4.0617338946	4.0804765543	523.36574148	526.28730954	0.50742958823	736.50185935	22.705755512	-1.1732318378	23.939495087	19.097172743	0	0	0	0	0
10280	2022-12-09	16:22:20.292	342.47384598	8219.372304	1670602940.293	0	899	4.0646296106	4.0842272762	523.37344385	526.42628908	0.53009034812	736.50250244	22.707513809	-1.1425112486	23.939495087	19.100749969	0	0	0	0	0
10281	2022-12-09	16:22:21.178	342.47385624	8219.37255	1670602941.179	0	899	4.0646296106	4.0842272762	523.68637293	526.74104348	0.53009034812	736.49044416	22.707513809	-1.146165363	23.939495087	19.088621746	0	0	0	0	0
10282	2022-12-09	16:22:22.095	342.47386685	8219.372804	1670602942.096	0	899	4.0694353097	4.0886014562	523.68637293	526.67018547	0.51786371148	736.50987719	22.707513809	-1.1377576661	23.939495087	19.086675631	0	0	0	0	0
10283	2022-12-09	16:22:22.996	342.47387727	8219.373054	1670602942.996	0	899	4.0694353097	4.0886014562	524.18951227	527.17619156	0.51786371148	736.50564959	22.707513809	-1.1537000525	23.939495087	19.084417179	0	0	0	0	0
10284	2022-12-09	16:22:23.931	342.4738881	8219.373314	1670602943.932	0	899	4.0641492233	4.0843921186	524.18951227	527.34826403	0.54752084033	736.50342646	22.707513809	-1.3276003283	23.939495087	19.054305917	0	0	0	0	0
10285	2022-12-09	16:22:24.858	342.47389882	8219.373572	1670602944.858	0	899	4.064204116	4.0844473985	524.22192381	527.38088866	0.54752390354	736.49182371	22.70898128	-1.1370246837	23.939495087	19.086650406	0	0	0	0	0
10286	2022-12-09	16:22:25.799	342.47390972	8219.373833	1670602945.8	0	899	4.0703718282	4.0893198402	524.22258178	527.17474212	0.51187983935	736.49791915	22.709131241	-1.1376283169	23.939495087	19.087785721	0	0	0	0	0
10287	2022-12-09	16:22:26.706	342.47392021	8219.374085	1670602946.706	0	899	4.0703718282	4.0893198402	524.19108512	527.14306809	0.51187983935	736.49453513	22.709131241	-1.3780036415	23.939495087	19.060240322	0	0	0	0	0
10288	2022-12-09	16:22:27.576	342.47393029	8219.374327	1670602947.577	0	899	4.0724470361	4.0917641605	524.19108512	527.1990954	0.52153965677	736.47893842	22.709131241	-1.1784705705	23.939495087	19.099754371	0	0	0	0	0
10289	2022-12-09	16:22:28.473	342.47394067	8219.374576	1670602948.474	0	899	4.0724470361	4.0917641605	525.11919876	528.1325349	0.52153965677	736.47296143	22.709131241	-1.2662129402	23.939495087	19.103990555	0	0	0	0	0
10290	2022-12-09	16:22:29.385	342.47395123	8219.374829	1670602949.386	0	899	4.0778466017	4.0961035511	525.11930002	527.9633277	0.4923939864	736.468193	22.709154281	-1.1799796638	23.939495087	19.102728976	0	0	0	0	0
10291	2022-12-09	16:22:30.260	342.47396135	8219.375072	1670602950.261	0	899	4.0779110245	4.0961683823	524.73011072	527.57204927	0.49239720863	736.47363281	22.710870743	-1.1669260263	23.939495087	19.099668503	0	0	0	0	0
10292	2022-12-09	16:22:31.190	342.47397211	8219.375331	1670602951.19	0	899	4.0828282286	4.1030962331	524.73011072	527.88154712	0.54570099301	736.45882916	22.710870743	-1.2160790732	23.939495087	19.099382325	0	0	0	0	0
10293	2022-12-09	16:22:32.094	342.47398257	8219.375582	1670602952.094	0	899	4.0828282286	4.1030962331	524.44076775	527.5904664	0.54570099301	736.46738742	22.710870743	-1.176692009	23.939495087	19.096067429	0	0	0	0	0
10294	2022-12-09	16:22:33.000	342.47399306	8219.375833	1670602953	0	899	4.0803133686	4.0998001692	524.44076775	527.47081263	0.52508946747	736.45608905	22.710870743	-1.1675512775	23.939495087	19.089241546	0	0	0	0	0
10295	2022-12-09	16:22:33.982	342.47400442	8219.376106	1670602953.982	0	899	4.0803133686	4.0998001692	524.24666663	527.27559006	0.52508946747	736.44934082	22.710870743	-1.1636707783	23.939495087	19.086343765	0	0	0	0	0
10296	2022-12-09	16:22:34.908	342.47401515	8219.376364	1670602954.909	0	899	4.0870203617	4.1059484176	524.25361912	527.19081651	0.50926986067	736.45089257	22.712455232	-1.1485798927	23.939495087	19.097362683	0	0	0	0	0
10297	2022-12-09	16:22:35.792	342.47402537	8219.376609	1670602955.792	0	899	4.0870250448	4.1059531314	524.05934548	526.99545583	0.50927010239	736.45496333	22.712579727	-1.1404524165	23.939495087	19.098886199	0	0	0	0	0
10298	2022-12-09	16:22:36.641	342.4740352	8219.376845	1670602956.641	0	899	4.085116908	4.1059196264	524.05934548	527.28806535	0.55971262346	736.46680981	22.712579727	-1.1373803663	23.939495087	19.09991877	0	0	0	0	0
10299	2022-12-09	16:22:37.463	342.47404471	8219.377073	1670602957.463	0	899	4.085116908	4.1059196264	524.14563432	527.3748858	0.55971262346	736.44898957	22.712579727	-1.1514795134	23.939495087	19.103057697	0	0	0	0	0
10300	2022-12-09	16:22:38.359	342.47405509	8219.377322	1670602958.36	0	899	4.0904796256	4.1107199006	524.14563432	527.28336286	0.54394373331	736.44515971	22.712579727	-1.174309785	23.939495087	19.104652405	0	0	0	0	0
10301	2022-12-09	16:22:39.270	342.47406564	8219.377575	1670602959.271	0	899	4.0905005955	4.1107410174	525.42941503	528.57483547	0.54394488841	736.44722399	22.713136723	-1.274178752	23.939495087	19.101409419	0	0	0	0	0
10302	2022-12-09	16:22:40.174	342.4740761	8219.377826	1670602960.175	0	899	4.0988585987	4.1203011635	525.43407843	528.75974674	0.57491444903	736.44849441	22.714197159	-1.1970214536	23.939495087	19.098366441	0	0	0	0	0
10303	2022-12-09	16:22:41.085	342.47408664	8219.378079	1670602961.086	0	899	4.0988585987	4.1203011635	523.49139154	526.80476385	0.57491444903	736.44091797	22.714197159	-1.179947257	23.939495087	19.101829529	0	0	0	0	0
10304	2022-12-09	16:22:41.989	342.47409709	8219.37833	1670602961.989	0	899	4.094593143	4.1137433146	523.49139154	526.45327584	0.51426969799	736.45485864	22.714197159	-1.4329774119	23.939495087	19.074992262	0	0	0	0	0
10305	2022-12-09	16:22:42.930	342.47410799	8219.378592	1670602962.93	0	899	4.094593143	4.1137433146	524.17791514	527.14368375	0.51426969799	736.45769657	22.714197159	-1.2988846176	23.939495087	19.088330528	0	0	0	0	0
10306	2022-12-09	16:22:43.867	342.47411883	8219.378852	1670602963.867	0	899	4.0997897541	4.1201233994	524.17791514	527.32316132	0.54520580951	736.46271965	22.714197159	-1.1376283169	23.939495087	19.102241567	0	0	0	0	0
10307	2022-12-09	16:22:44.779	342.47412939	8219.379105	1670602964.779	0	899	4.0998321706	4.1201661138	524.18721826	527.33253382	0.54520814608	736.45757733	22.715321257	-1.1365180426	23.939495087	19.102077029	0	0	0	0	0
10308	2022-12-09	16:22:45.700	342.47414006	8219.379361	1670602965.701	0	899	4.1040053669	4.1225631752	524.18951655	527.05692569	0.4972958308	736.45470019	22.715845108	-1.1366258362	23.939495087	19.104433426	0	0	0	0	0
10309	2022-12-09	16:22:46.655	342.47415111	8219.379627	1670602966.656	0	899	4.1040053669	4.1225631752	524.52788394	527.39714401	0.4972958308	736.46372127	22.715845108	-1.1397625879	23.939495087	19.103582774	0	0	0	0	0
10310	2022-12-09	16:22:47.546	342.47416141	8219.379874	1670602967.546	0	899	4.105386033	4.1243135733	524.52788394	527.45337893	0.506988325	736.4708252	22.715845108	-1.1734366417	23.939495087	19.097148895	0	0	0	0	0
10311	2022-12-09	16:22:48.456	342.47417194	8219.380127	1670602968.456	0	899	4.105386033	4.1243135733	525.72563326	528.65780856	0.506988325	736.48222786	22.715845108	-1.2463037936	23.939495087	19.097767963	0	0	0	0	0
10312	2022-12-09	16:22:49.391	342.47418278	8219.380387	1670602969.392	0	899	4.1069138584	4.1242965288	525.72563326	528.41726965	0.46560975048	736.46158585	22.715845108	-1.2580746412	23.939495087	19.097867966	0	0	0	0	0
10313	2022-12-09	16:22:50.302	342.47419332	8219.38064	1670602970.303	0	899	4.10697589	4.1243589322	524.711345	527.39780528	0.46561266365	736.46607294	22.717486186	-1.1442035476	23.939495087	19.103945423	0	0	0	0	0
10314	2022-12-09	16:22:51.198	342.47420369	8219.380889	1670602971.199	0	899	4.1036189476	4.1239135012	524.71164322	527.85109749	0.54365753341	736.46091204	22.717554092	-1.1343729496	23.939495087	19.103630066	0	0	0	0	0
10315	2022-12-09	16:22:52.101	342.47421413	8219.381139	1670602972.101	0	899	4.1036189476	4.1239135012	524.38992053	527.52744986	0.54365753341	736.459486	22.717554092	-1.47417536	23.939495087	19.055628088	0	0	0	0	0
10316	2022-12-09	16:22:52.963	342.47422412	8219.381379	1670602972.964	0	899	4.1090975908	4.1283400424	524.38992053	527.36066606	0.51492075407	736.46651393	22.717554092	-1.4569610349	23.939495087	19.058003457	0	0	0	0	0
10317	2022-12-09	16:22:53.857	342.47423446	8219.381627	1670602973.857	0	899	4.1090980265	4.128340481	524.66799702	527.64031803	0.51492077669	736.46159757	22.717565612	-1.1723372202	23.939495087	19.075681964	0	0	0	0	0
10318	2022-12-09	16:22:54.743	342.47424472	8219.381873	1670602974.744	0	899	4.1104848182	4.1310894509	524.67558509	527.85750878	0.55100524667	736.47583008	22.719293594	-1.2369152308	23.939495087	19.092466354	0	0	0	0	0
10319	2022-12-09	16:22:55.681	342.47425558	8219.382134	1670602975.682	0	899	4.1104848182	4.1310894509	524.19467097	527.37367813	0.55100524667	736.46970999	22.719293594	-1.2346516027	23.939495087	19.092709636	0	0	0	0	0
10320	2022-12-09	16:22:56.605	342.47426627	8219.382391	1670602976.606	0	899	4.1210993973	4.1388582566	524.19467097	526.92715651	0.47401269023	736.46741693	22.719293594	-1.1765410411	23.939495087	19.082574895	0	0	0	0	0
10321	2022-12-09	16:22:57.496	342.47427659	8219.382638	1670602977.497	0	899	4.1210993973	4.1388582566	524.09233628	526.82428838	0.47401269023	736.46716309	22.719293594	-1.1667966874	23.939495087	19.073722524	0	0	0	0	0
10322	2022-12-09	16:22:58.413	342.47428719	8219.382893	1670602978.413	0	899	4.1214227962	4.1406834144	524.09233628	527.05530565	0.51387045647	736.45998317	22.719293594	-1.1383828564	23.939495087	19.09910442	0	0	0	0	0
10323	2022-12-09	16:22:59.374	342.47429831	8219.383159	1670602979.374	0	899	4.121444691	4.1407054541	524.15963164	527.12298802	0.51387158732	736.46368893	22.719870801	-1.2192373418	23.939495087	19.100711178	0	0	0	0	0
10324	2022-12-09	16:23:00.266	342.47430865	8219.383407	1670602980.267	0	899	4.1194458862	4.1396101094	524.1645968	527.26863293	0.53811798859	736.45824185	22.721002579	-1.3258433358	23.939495087	19.095202478	0	0	0	0	0
10325	2022-12-09	16:23:01.131	342.47431866	8219.383648	1670602981.132	0	899	4.1194458862	4.1396101094	526.37512592	529.49225252	0.53811798859	736.47308673	22.721002579	-1.2027344704	23.939495087	19.098228455	0	0	0	0	0
10326	2022-12-09	16:23:02.056	342.47432936	8219.383905	1670602982.057	0	899	4.1244392576	4.1440797051	526.37512592	529.40752366	0.52357479829	736.4628211	22.721002579	-1.1865872397	23.939495087	19.101291101	0	0	0	0	0
10327	2022-12-09	16:23:03.015	342.47434045	8219.384171	1670602983.015	0	899	4.1244392576	4.1440797051	525.89489301	528.92452418	0.52357479829	736.46837045	22.721002579	-1.1578068844	23.939495087	19.099347298	0	0	0	0	0
10328	2022-12-09	16:23:03.940	342.47435117	8219.384428	1670602983.941	0	899	4.1286743863	4.1473118981	525.89489301	528.76671901	0.49645134188	736.48652982	22.721002579	-1.191286946	23.939495087	19.095491346	0	0	0	0	0
10329	2022-12-09	16:23:04.828	342.47436145	8219.384675	1670602984.829	0	899	4.1287121245	4.1473498775	525.10456371	527.97208477	0.49645322165	736.47298042	22.721995714	-1.1906510213	23.939495087	19.075164959	0	0	0	0	0
10330	2022-12-09	16:23:05.721	342.47437178	8219.384923	1670602985.722	0	899	4.1321419836	4.1513675644	525.10744153	528.06304955	0.51161554973	736.4640701	22.722650528	-1.1936260778	23.939495087	19.071014922	0	0	0	0	0
10331	2022-12-09	16:23:06.586	342.47438179	8219.385163	1670602986.587	0	899	4.1321419836	4.1513675644	525.46592894	528.42355474	0.51161554973	736.46853213	22.722650528	-1.2125003338	23.939495087	19.090665817	0	0	0	0	0
10332	2022-12-09	16:23:07.500	342.47439236	8219.385417	1670602987.5	0	899	4.1345743371	4.1543294746	525.46592894	528.5033123	0.52533286836	736.44756353	22.722650528	-1.1657187876	23.939495087	19.079648668	0	0	0	0	0
10333	2022-12-09	16:23:08.398	342.47440277	8219.385666	1670602988.399	0	899	4.1345743371	4.1543294746	525.26755371	528.30379039	0.52533286836	736.46750383	22.722650528	-1.1775974509	23.939495087	19.090165208	0	0	0	0	0
10334	2022-12-09	16:23:09.355	342.47441383	8219.385932	1670602989.355	0	899	4.1345593828	4.1530031058	525.26755371	528.10205703	0.49061609301	736.46718815	22.722650528	-1.1768213589	23.939495087	19.088972597	0	0	0	0	0
10335	2022-12-09	16:23:10.247	342.47442417	8219.38618	1670602990.248	0	899	4.1346159322	4.1530600125	525.36009262	528.19511146	0.49061887274	736.44763669	22.724136593	-1.1682519471	23.939495087	19.085776626	0	0	0	0	0
10336	2022-12-09	16:23:11.121	342.47443427	8219.386423	1670602991.121	0	899	4.1339730566	4.1534555585	525.36120697	528.35647	0.5181918917	736.45008456	22.72439003	-1.2141280174	23.939495087	19.096067429	0	0	0	0	0
10337	2022-12-09	16:23:12.071	342.47444527	8219.386686	1670602992.071	0	899	4.1339730566	4.1534555585	524.31527196	527.30457176	0.5181918917	736.45507489	22.72439003	-1.4852455625	23.939495087	19.094818115	0	0	0	0	0
10338	2022-12-09	16:23:12.970	342.47445568	8219.386936	1670602992.971	0	899	4.1401010503	4.1593541518	524.31527196	527.26496273	0.51136412171	736.44516982	22.72439003	-1.394053831	23.939495087	19.092480666	0	0	0	0	0
10339	2022-12-09	16:23:13.888	342.4744663	8219.387191	1670602993.888	0	899	4.1401010503	4.1593541518	524.55362971	527.50466143	0.51136412171	736.45524991	22.72439003	-1.1784274247	23.939495087	19.085464515	0	0	0	0	0
10340	2022-12-09	16:23:14.802	342.47447689	8219.387445	1670602994.803	0	899	4.1439656647	4.1658597374	524.55757813	527.9107452	0.58060045008	736.45133639	22.725289389	-1.359258688	23.939495087	19.076349309	0	0	0	0	0
10341	2022-12-09	16:23:15.700	342.47448727	8219.387694	1670602995.7	0	899	4.1439895598	4.1658838114	525.39136799	528.74987302	0.58060183695	736.43578657	22.725915909	-1.4868624502	23.939495087	19.075333147	0	0	0	0	0
10342	2022-12-09	16:23:16.641	342.47449817	8219.387956	1670602996.642	0	899	4.1448326401	4.1640510979	525.39136799	528.33841763	0.5098682141	736.43921262	22.725915909	-1.2753860508	23.939495087	19.078281769	0	0	0	0	0
10343	2022-12-09	16:23:17.599	342.47450926	8219.388222	1670602997.6	0	899	4.1448326401	4.1640510979	525.17577122	528.12161153	0.5098682141	736.45526123	22.725915909	-1.1376283169	23.939495087	19.067979813	0	0	0	0	0
10344	2022-12-09	16:23:18.546	342.47452021	8219.388485	1670602998.546	0	899	4.1447169502	4.166038982	525.17577122	528.44448886	0.56540638961	736.45046896	22.725915909	-1.1388355383	23.939495087	19.076097589	0	0	0	0	0
10345	2022-12-09	16:23:19.523	342.47453152	8219.388756	1670602999.523	0	899	4.144762097	4.1660844578	525.55977313	528.83089567	0.5654089409	736.44732262	22.727099425	-1.1426513479	23.939495087	19.09823136	0	0	0	0	0
10346	2022-12-09	16:23:20.424	342.47454194	8219.389007	1670603000.424	0	899	4.1509001079	4.1703687581	525.56275562	528.54481286	0.51572340081	736.45023654	22.727777481	-1.1445916283	23.939495087	19.098772706	0	0	0	0	0
10347	2022-12-09	16:23:21.299	342.47455207	8219.38925	1670603001.299	0	899	4.1509001079	4.1703687581	524.96670469	527.94537991	0.51572340081	736.45532227	22.727777481	-1.1392560005	23.939495087	19.102550507	0	0	0	0	0
10348	2022-12-09	16:23:22.188	342.47456237	8219.389497	1670603002.189	0	899	4.1564912263	4.1772905867	524.96670469	528.14490425	0.55006086481	736.45374627	22.727777481	-1.4015885157	23.939495087	19.076956212	0	0	0	0	0
10349	2022-12-09	16:23:23.131	342.47457328	8219.389759	1670603003.131	0	899	4.1564912263	4.1772905867	523.72644719	526.89713811	0.55006086481	736.4352417	22.727777481	-1.3199255466	23.939495087	19.095348358	0	0	0	0	0
10350	2022-12-09	16:23:24.059	342.47458402	8219.390016	1670603004.059	0	899	4.1573141856	4.1771756996	523.72644719	526.75342861	0.52527298122	736.43873404	22.727777481	-1.272583442	23.939495087	19.096035004	0	0	0	0	0
10351	2022-12-09	16:23:24.996	342.47459486	8219.390277	1670603004.996	0	899	4.157370079	4.1772319712	524.94570756	527.97975294	0.52527590674	736.44410231	22.729238283	-1.1502183786	24.168732094	19.104080124	0	0	0	0	0
10352	2022-12-09	16:23:25.894	342.47460525	8219.390526	1670603005.894	0	899	4.1633930971	4.185132308	524.94626163	528.26258763	0.57383897145	736.4475231	22.729364395	-1.1716257681	24.048341435	19.103494227	0	0	0	0	0
10353	2022-12-09	16:23:26.762	342.4746153	8219.390767	1670603006.762	0	899	4.1633930971	4.185132308	524.96577013	528.28221937	0.57383897145	736.44994794	22.729364395	-1.1904030533	23.939495087	19.102793586	0	0	0	0	0
10354	2022-12-09	16:23:27.650	342.47462558	8219.391014	1670603007.65	0	899	4.1612414929	4.1801388929	524.96577013	527.8497648	0.49942099901	736.45178223	22.729364395	-1.1701813936	23.939495087	19.104709625	0	0	0	0	0
10355	2022-12-09	16:23:28.549	342.47463598	8219.391264	1670603008.549	0	899	4.1612414929	4.1801388929	524.47745461	527.35876663	0.49942099901	736.45190349	22.729364395	-1.247370997	23.939495087	19.09235372	0	0	0	0	0
10356	2022-12-09	16:23:29.440	342.47464631	8219.391511	1670603009.441	0	899	4.1622510125	4.1821716976	524.47745461	527.51420676	0.52620850714	736.44716053	22.729364395	-1.5233823061	23.939495087	19.048171997	0	0	0	0	0
10357	2022-12-09	16:23:30.358	342.47465693	8219.391766	1670603010.359	0	899	4.1623192975	4.1822404454	525.53680556	528.57971221	0.5262120834	736.46211253	22.731146945	-1.1844853542	24.18192559	19.086674191	0	0	0	0	0
10358	2022-12-09	16:23:31.266	342.47466744	8219.392019	1670603011.267	0	899	4.1720446428	4.190435061	525.53701891	528.33934207	0.48482828019	736.46721482	22.73119545	-1.1721647875	24.188522339	19.097253799	0	0	0	0	0
10359	2022-12-09	16:23:32.217	342.47467845	8219.392283	1670603012.218	0	899	4.1720446428	4.190435061	524.82764771	527.62618829	0.48482828019	736.44748794	22.73119545	-1.176692009	24.188522339	19.098588943	0	0	0	0	0
10360	2022-12-09	16:23:33.111	342.47468878	8219.392531	1670603013.111	0	899	4.1745699528	4.1951175549	524.82764771	527.95289917	0.54109368682	736.45038448	22.73119545	-1.15436838	24.015357693	19.102051868	0	0	0	0	0
10361	2022-12-09	16:23:34.040	342.47469955	8219.392789	1670603014.041	0	899	4.1745699528	4.1951175549	525.24584206	528.3735838	0.54109368682	736.45141602	22.73119545	-1.1392560005	23.939495087	19.100028992	0	0	0	0	0
10362	2022-12-09	16:23:34.989	342.47471052	8219.393053	1670603014.989	0	899	4.1738378399	4.1956893475	525.24819642	528.5752337	0.57535187813	736.45424829	22.731731023	-1.2082426532	23.939495087	19.088104905	0	0	0	0	0
10363	2022-12-09	16:23:35.918	342.47472128	8219.393311	1670603015.919	0	899	4.1738793982	4.195731214	524.41193509	527.73368909	0.57535425133	736.45801024	22.732812881	-1.2587214637	23.939495087	19.085708593	0	0	0	0	0
10364	2022-12-09	16:23:36.854	342.47473211	8219.393571	1670603016.854	0	899	4.177571153	4.1999205989	524.41193509	527.80641404	0.58786977999	736.46135302	22.732812881	-1.2168766789	23.939495087	19.099211762	0	0	0	0	0
10365	2022-12-09	16:23:37.703	342.47474193	8219.393806	1670603017.703	0	899	4.177571153	4.1999205989	524.19352183	527.58658702	0.58786977999	736.46504545	22.732812881	-1.2028422221	23.939495087	19.100379312	0	0	0	0	0
10366	2022-12-09	16:23:38.617	342.47475251	8219.39406	1670603018.617	0	899	4.1739630956	4.193014487	524.19352183	527.08790595	0.50194460811	736.46559598	22.732812881	-1.2103121825	23.939495087	19.097889048	0	0	0	0	0
10367	2022-12-09	16:23:39.548	342.47476329	8219.394319	1670603019.548	0	899	4.1739663253	4.1930177376	524.90347694	527.80178208	0.501944769	736.46800707	22.732896956	-1.2355246307	23.939495087	19.092621026	0	0	0	0	0
10368	2022-12-09	16:23:40.489	342.47477418	8219.39458	1670603020.489	0	899	4.1780656319	4.1976279163	524.91007908	527.88329414	0.5148385798	736.46557617	22.734399796	-1.1815749407	23.939495087	19.101829529	0	0	0	0	0
10369	2022-12-09	16:23:41.384	342.47478455	8219.394829	1670603021.385	0	899	4.1780656319	4.1976279163	525.39192885	528.36787322	0.5148385798	736.45932553	22.734399796	-1.1468445228	23.939495087	19.102068011	0	0	0	0	0
10370	2022-12-09	16:23:42.302	342.47479516	8219.395084	1670603022.302	0	899	4.1759533388	4.1945440544	525.39192885	528.22136624	0.48962862802	736.45999287	22.734399796	-1.1457666159	23.939495087	19.103630066	0	0	0	0	0
10371	2022-12-09	16:23:43.194	342.47480549	8219.395332	1670603023.194	0	899	4.1759533388	4.1945440544	526.08944171	528.92263547	0.48962862802	736.44543821	22.734399796	-1.2223524937	23.939495087	19.104322396	0	0	0	0	0
10372	2022-12-09	16:23:44.108	342.47481608	8219.395586	1670603024.109	0	899	4.1770790908	4.1970439177	526.09003968	529.1320373	0.52550577116	736.46361618	22.734535609	-1.1707202946	23.939495087	19.100799131	0	0	0	0	0
10373	2022-12-09	16:23:45.065	342.47482714	8219.395851	1670603025.065	0	899	4.177139569	4.1971048053	525.82130475	528.86176681	0.52550892316	736.47568093	22.73610878	-1.1360006332	23.939495087	19.104709625	0	0	0	0	0
10374	2022-12-09	16:23:45.936	342.47483722	8219.396093	1670603025.936	0	899	4.1869705244	4.2058019988	525.82130475	528.6822067	0.49464196252	736.46541449	22.73610878	-1.1830840648	23.939495087	19.102477699	0	0	0	0	0
10375	2022-12-09	16:23:46.878	342.47484813	8219.396355	1670603026.878	0	899	4.1869705244	4.2058019988	525.21165954	528.06924451	0.49464196252	736.46958711	22.73610878	-1.1819737897	23.939495087	19.102427906	0	0	0	0	0
10376	2022-12-09	16:23:47.828	342.47485912	8219.396619	1670603027.828	0	899	4.1898800714	4.2101229924	525.21165954	528.28150548	0.53117038399	736.46023054	22.73610878	-1.1432980978	23.939495087	19.059630186	0	0	0	0	0
10377	2022-12-09	16:23:48.779	342.47487014	8219.396883	1670603028.78	0	899	4.1898800714	4.2101229924	525.41410707	528.48513632	0.53117038399	736.45581661	22.73610878	-1.4060510507	23.939495087	19.049851424	0	0	0	0	0
10378	2022-12-09	16:23:49.730	342.47488113	8219.397147	1670603029.73	0	899	4.1871969796	4.2067948727	525.41689407	528.39189407	0.51465180717	736.45548759	22.736742575	-1.4048653407	24.031849564	19.066399581	0	0	0	0	0
10379	2022-12-09	16:23:50.562	342.47489078	8219.397379	1670603030.563	0	899	4.1872384135	4.2068365812	525.58554803	528.56151525	0.51465391694	736.44544993	22.737817764	-1.1734366417	24.188522339	19.094266891	0	0	0	0	0
10380	2022-12-09	16:23:51.479	342.47490138	8219.397633	1670603031.479	0	899	4.1919348639	4.2113607609	525.58554803	528.53202273	0.50958201129	736.44755867	22.737817764	-1.1385552654	24.038446313	19.092000936	0	0	0	0	0
10381	2022-12-09	16:23:52.390	342.47491192	8219.397886	1670603032.39	0	899	4.1919348639	4.2113607609	526.17969432	529.12949985	0.50958201129	736.45653852	22.737817764	-1.134362171	24.186873152	19.102890015	0	0	0	0	0
10382	2022-12-09	16:23:53.257	342.47492197	8219.398127	1670603033.258	0	899	4.1848118193	4.2049725672	526.17969432	529.24641466	0.52966213495	736.44512737	22.737817764	-1.1327453852	23.939495087	19.100028992	0	0	0	0	0
10383	2022-12-09	16:23:54.154	342.47493235	8219.398376	1670603034.155	0	899	4.1848118193	4.2049725672	524.44468269	527.5012909	0.52966213495	736.44150488	22.737817764	-1.20015821	23.939495087	19.100028992	0	0	0	0	0
10384	2022-12-09	16:23:55.026	342.47494244	8219.398619	1670603035.027	0	899	4.1894841559	4.2088484709	524.44775643	527.38023926	0.50826979731	736.43818836	22.738518052	-1.2067874015	23.939495087	19.100479404	0	0	0	0	0
10385	2022-12-09	16:23:55.911	342.47495267	8219.398864	1670603035.911	0	899	4.1895218718	4.2088864337	526.78668781	529.73225998	0.50827169292	736.4468982	22.739496231	-1.1434274628	24.125853229	19.097875595	0	0	0	0	0
10386	2022-12-09	16:23:56.786	342.4749628	8219.399107	1670603036.786	0	899	4.195071354	4.2163459563	526.78668781	530.01882124	0.55741758714	736.44446973	22.739496231	-1.1299319717	24.188522339	19.100145744	0	0	0	0	0
10387	2022-12-09	16:23:57.680	342.47497316	8219.399356	1670603037.681	0	899	4.195071354	4.2163459563	525.38336196	528.60688519	0.55741758714	736.43785772	22.739496231	-1.1327453852	24.188522339	19.104709625	0	0	0	0	0
10388	2022-12-09	16:23:58.592	342.47498372	8219.399609	1670603038.593	0	899	4.1929575587	4.2147132769	525.38336196	528.68152637	0.57024415722	736.44167828	22.739496231	-1.1615041779	24.188522339	19.099938071	0	0	0	0	0
10389	2022-12-09	16:23:59.517	342.47499442	8219.399866	1670603039.518	0	899	4.1929692571	4.2147250613	525.96926375	529.27111008	0.57024481633	736.44186947	22.739799386	-1.1683058439	24.188522339	19.10020232	0	0	0	0	0
10390	2022-12-09	16:24:00.453	342.47500524	8219.400126	1670603040.453	0	899	4.2061100509	4.2269318144	525.9759894	529.12608852	0.54418644813	736.43073642	22.741327286	-1.1514472061	24.188522339	19.104599934	0	0	0	0	0
10391	2022-12-09	16:24:01.390	342.47501609	8219.400386	1670603041.39	0	899	4.2061100509	4.2269318144	525.4820652	528.62920618	0.54418644813	736.44857647	22.741327286	-1.1885814311	24.188522339	19.097896854	0	0	0	0	0
10392	2022-12-09	16:24:02.280	342.4750264	8219.400634	1670603042.281	0	899	4.2100384119	4.2302699741	525.4820652	528.53705349	0.52834401081	736.43627687	22.741327286	-1.1345238607	24.188522339	19.101619266	0	0	0	0	0
10393	2022-12-09	16:24:03.178	342.47503679	8219.400883	1670603043.179	0	899	4.2100384119	4.2302699741	525.4543083	528.50913522	0.52834401081	736.449646	22.741327286	-1.1376283169	24.188522339	19.104709625	0	0	0	0	0
10394	2022-12-09	16:24:04.063	342.47504704	8219.401129	1670603044.064	0	899	4.2123987942	4.2322156156	525.4543083	528.44477239	0.51727520853	736.43432617	22.741327286	-1.1570307735	24.023603629	19.098986316	0	0	0	0	0
10395	2022-12-09	16:24:05.020	342.47505811	8219.401395	1670603045.021	0	899	4.2124282777	4.2322452955	525.04029966	528.02841626	0.51727670845	736.42832573	22.7420878	-1.1692220304	24.056587371	19.096067429	0	0	0	0	0
10396	2022-12-09	16:24:05.954	342.47506892	8219.401654	1670603045.955	0	899	4.215428571	4.2355925195	525.04406509	528.08240165	0.52591657974	736.42974854	22.742944717	-1.1718090773	24.188522339	19.096067429	0	0	0	0	0
10397	2022-12-09	16:24:06.904	342.47507991	8219.401918	1670603046.904	0	899	4.215428571	4.2355925195	525.91694181	528.96032955	0.52591657974	736.423643	22.742944717	-1.3755891631	24.188522339	19.062989772	0	0	0	0	0
10398	2022-12-09	16:24:07.829	342.47509062	8219.402175	1670603047.83	0	899	4.2111071107	4.2327477579	525.91694181	529.18680544	0.56481121589	736.43034636	22.742944717	-1.3653273875	24.188522339	19.062036249	0	0	0	0	0
10399	2022-12-09	16:24:08.737	342.47510113	8219.402427	1670603048.738	0	899	4.2111071107	4.2327477579	525.83892046	529.108299	0.56481121589	736.4426318	22.742944717	-1.1777483264	24.188522339	19.096330643	0	0	0	0	0
10400	2022-12-09	16:24:09.588	342.47511097	8219.402663	1670603049.588	0	899	4.2218629398	4.2440336763	525.8412018	529.18222369	0.57710754539	736.43775101	22.743463112	-1.2523509138	24.188522339	19.096359253	0	0	0	0	0
10401	2022-12-09	16:24:10.418	342.47512059	8219.402894	1670603050.419	0	899	4.2219103858	4.2440814752	524.59070781	527.9238001	0.5771102323	736.41748047	22.744684219	-1.3768934011	24.188522339	19.095348358	0	0	0	0	0
10402	2022-12-09	16:24:11.240	342.47513009	8219.403122	1670603051.24	0	899	4.2206042585	4.2407210806	524.59070781	527.61560119	0.52405288908	736.41988833	22.744684219	-1.2105493269	24.188522339	19.102039741	0	0	0	0	0
10403	2022-12-09	16:24:12.107	342.47514013	8219.403363	1670603052.107	0	899	4.2206042585	4.2407210806	524.38535423	527.4090635	0.52405288908	736.42248939	22.744684219	-1.1718090773	24.188522339	19.105430603	0	0	0	0	0
10404	2022-12-09	16:24:13.013	342.47515061	8219.403615	1670603053.013	0	899	4.2245982887	4.2436539995	524.38535423	527.24670988	0.49606734582	736.43042639	22.744684219	-1.1641126982	24.188522339	19.091116381	0	0	0	0	0
10405	2022-12-09	16:24:13.914	342.47516105	8219.403865	1670603053.915	0	899	4.2245982887	4.2436539995	526.67771924	529.55158338	0.49606734582	736.42175293	22.744684219	-1.2108727694	24.188522339	19.103269577	0	0	0	0	0
10406	2022-12-09	16:24:14.809	342.4751714	8219.404114	1670603054.809	0	899	4.2234129384	4.2431070213	526.67948305	529.65056062	0.51275184473	736.43031927	22.745084384	-1.207380313	24.188522339	19.10206772	0	0	0	0	0
10407	2022-12-09	16:24:15.733	342.47518209	8219.40437	1670603055.733	0	899	4.2234626247	4.2431570358	526.41178509	529.38136708	0.51275434384	736.42984837	22.746362686	-1.3755676123	24.033498751	19.094193819	0	0	0	0	0
10408	2022-12-09	16:24:16.645	342.47519266	8219.404624	1670603056.646	0	899	4.2241018304	4.2440669653	526.41178509	529.42177191	0.51969133505	736.44178863	22.746362686	-1.1514040903	24.178627216	19.102121239	0	0	0	0	0
10409	2022-12-09	16:24:17.566	342.47520332	8219.40488	1670603057.567	0	899	4.2241018304	4.2440669653	525.09507807	528.09753606	0.51969133505	736.44570418	22.746362686	-1.1376283169	24.188522339	19.102550507	0	0	0	0	0
10410	2022-12-09	16:24:18.542	342.47521462	8219.405151	1670603058.543	0	899	4.2247974651	4.2446767047	525.09507807	528.08411327	0.51738115393	736.43987875	22.746362686	-1.1551336942	24.188522339	19.1001007	0	0	0	0	0
10411	2022-12-09	16:24:19.483	342.4752255	8219.405412	1670603059.483	0	899	4.2247974651	4.2446767047	526.20870858	529.20408298	0.51738115393	736.45123695	22.746362686	-1.1457666159	24.188522339	19.102550507	0	0	0	0	0
10412	2022-12-09	16:24:20.408	342.47523622	8219.405669	1670603060.409	0	899	4.2277992638	4.2503786504	526.21623465	529.6165472	0.58686738113	736.42861191	22.748071671	-1.16855371	24.188522339	19.095348358	0	0	0	0	0
10413	2022-12-09	16:24:21.318	342.47524674	8219.405922	1670603061.318	0	899	4.2277992638	4.2503786504	525.77517562	529.17263814	0.58686738113	736.43468389	22.748071671	-1.4298514578	24.008760945	19.087970645	0	0	0	0	0
10414	2022-12-09	16:24:22.200	342.47525696	8219.406167	1670603062.201	0	899	4.2369914511	4.2546407518	525.77517562	528.42440922	0.45826855864	736.4418335	22.748071671	-1.1750643253	24.188522339	19.102190018	0	0	0	0	0
10415	2022-12-09	16:24:23.039	342.47526667	8219.4064	1670603063.04	0	899	4.2369914511	4.2546407518	525.28273346	527.92948578	0.45826855864	736.42919316	22.748071671	-1.2669028067	24.188522339	19.055795063	0	0	0	0	0
10416	2022-12-09	16:24:23.911	342.47527675	8219.406642	1670603063.911	0	899	4.2278750825	4.2485528352	525.28273346	528.39080022	0.53767243023	736.43761318	22.748071671	-1.2012577286	24.188522339	19.08103094	0	0	0	0	0
10417	2022-12-09	16:24:24.806	342.47528712	8219.406891	1670603064.807	0	899	4.2278937825	4.2485716647	525.32223428	528.43054048	0.53767341548	736.43198299	22.748552272	-1.1612347088	24.188522339	19.098606981	0	0	0	0	0
10418	2022-12-09	16:24:25.671	342.47529712	8219.407131	1670603065.671	0	899	4.2391300194	4.2589131534	525.32790313	528.2937214	0.5131587807	736.42247282	22.74984169	-1.3749855188	24.188522339	19.059090191	0	0	0	0	0
10419	2022-12-09	16:24:26.523	342.47530699	8219.407368	1670603066.524	0	899	4.2391300194	4.2589131534	524.88252649	527.84583031	0.5131587807	736.42349142	22.74984169	-1.5116437555	24.143994287	19.036982366	0	0	0	0	0
10420	2022-12-09	16:24:27.469	342.47531793	8219.40763	1670603067.469	0	899	4.2369640553	4.2584888738	524.88252649	528.10864289	0.5583923195	736.43914714	22.74984169	-1.4942245815	23.959285332	19.040216016	0	0	0	0	0
10421	2022-12-09	16:24:28.384	342.47532852	8219.407884	1670603068.384	0	899	4.2369640553	4.2584888738	525.64578689	528.87659457	0.5583923195	736.44085693	22.74984169	-1.1376283169	24.188522339	19.098228455	0	0	0	0	0
10422	2022-12-09	16:24:29.234	342.47533837	8219.408121	1670603069.235	0	899	4.2353879812	4.2553429526	525.64611051	528.6421748	0.51805038086	736.42142633	22.749915256	-1.1689417883	24.188522339	19.096804511	0	0	0	0	0
10423	2022-12-09	16:24:30.107	342.47534846	8219.408363	1670603070.107	0	899	4.2354469697	4.2554023347	525.46669376	528.46175278	0.51805337009	736.43778456	22.751428604	-1.188085556	24.188522339	19.097148895	0	0	0	0	0
10424	2022-12-09	16:24:31.029	342.47535914	8219.408619	1670603071.03	0	899	4.2439237248	4.2645416448	525.46669376	528.55510795	0.53410659877	736.4283039	22.751428604	-1.1543251915	24.188522339	19.096117563	0	0	0	0	0
10425	2022-12-09	16:24:31.895	342.47536917	8219.40886	1670603071.896	0	899	4.2439237248	4.2645416448	524.82807059	527.9127313	0.53410659877	736.42691182	22.751428604	-1.1582596089	24.188522339	19.076857081	0	0	0	0	0
10426	2022-12-09	16:24:32.783	342.47537944	8219.409107	1670603072.784	0	899	4.2449843275	4.2676005687	524.82807059	528.21118774	0.58545311192	736.44580401	22.751428604	-1.2301997909	24.188522339	19.079044759	0	0	0	0	0
10427	2022-12-09	16:24:33.667	342.47538966	8219.409352	1670603073.667	0	899	4.2449843275	4.2676005687	526.10902869	529.50040308	0.58545311192	736.45214844	22.751428604	-1.2483087778	24.188522339	19.096788406	0	0	0	0	0
10428	2022-12-09	16:24:34.509	342.47539941	8219.409586	1670603074.509	0	899	4.2465057335	4.2650558429	526.10902869	528.88912066	0.48048209359	736.43855053	22.751428604	-1.1681764923	24.188522339	19.102698282	0	0	0	0	0
10429	2022-12-09	16:24:35.372	342.47540941	8219.409826	1670603075.373	0	899	4.246571464	4.26512198	525.75506297	528.5333024	0.48048517485	736.42999995	22.753110507	-1.1682087941	24.188522339	19.101985009	0	0	0	0	0
10430	2022-12-09	16:24:36.257	342.47541965	8219.410072	1670603076.258	0	899	4.2458650625	4.2651125582	525.75531641	528.63852004	0.49853905852	736.44233148	22.753168106	-1.1522772312	24.188522339	19.105070114	0	0	0	0	0
10431	2022-12-09	16:24:37.105	342.47542946	8219.410307	1670603077.105	0	899	4.2458650625	4.2651125582	525.03895767	527.91823285	0.49853905852	736.44054044	22.753168106	-1.4892015457	24.188522339	19.052494049	0	0	0	0	0
10432	2022-12-09	16:24:37.967	342.47543943	8219.410546	1670603077.967	0	899	4.2494655167	4.2693225773	525.03895767	528.00698872	0.51382052236	736.44935254	22.753168106	-1.2917487937	24.188522339	19.081617873	0	0	0	0	0
10433	2022-12-09	16:24:38.855	342.47544972	8219.410793	1670603078.856	0	899	4.2494655167	4.2693225773	525.96723684	528.94051542	0.51382052236	736.43941149	22.753168106	-1.1441065941	24.188522339	19.101511974	0	0	0	0	0
10434	2022-12-09	16:24:39.734	342.4754599	8219.411037	1670603079.735	0	899	4.2580763347	4.2807886342	525.97062447	529.36504274	0.58612841556	736.44306026	22.753937715	-1.1903168595	24.188522339	19.098388028	0	0	0	0	0
10435	2022-12-09	16:24:40.601	342.47546993	8219.411278	1670603080.602	0	899	4.2581131462	4.2808257238	525.64054341	529.0328437	0.5861305149	736.43520855	22.75487709	-1.2466810942	24.188522339	19.09462738	0	0	0	0	0
10436	2022-12-09	16:24:41.494	342.47548027	8219.411526	1670603081.495	0	899	4.2628449232	4.2831569933	525.64054341	528.67058168	0.52389668131	736.43564873	22.75487709	-1.2160898384	24.188522339	19.096516489	0	0	0	0	0
10437	2022-12-09	16:24:42.418	342.47549096	8219.411783	1670603082.419	0	899	4.2628449232	4.2831569933	526.48169241	529.51657945	0.52389668131	736.43626555	22.75487709	-1.174493057	24.188522339	19.099378699	0	0	0	0	0
10438	2022-12-09	16:24:43.326	342.47550147	8219.412035	1670603083.327	0	899	4.2677569886	4.2897028579	526.48169241	529.7571743	0.56517251553	736.44478056	22.75487709	-1.1490218639	24.188522339	19.104351044	0	0	0	0	0
10439	2022-12-09	16:24:44.207	342.47551166	8219.41228	1670603084.207	0	899	4.2677639739	4.2897098941	527.2592518	530.53957348	0.56517289878	736.45319452	22.755054941	-1.1953291514	24.188522339	19.101392759	0	0	0	0	0
10440	2022-12-09	16:24:45.052	342.47552145	8219.412515	1670603085.053	0	899	4.265117733	4.2862127821	527.26587321	530.4208793	0.54370367521	736.44984446	22.756555557	-1.1473941803	24.188522339	19.085264206	0	0	0	0	0
10441	2022-12-09	16:24:45.954	342.47553189	8219.412765	1670603085.955	0	899	4.265117733	4.2862127821	524.78362249	527.92377551	0.54370367521	736.43704891	22.756555557	-1.4815051627	24.188522339	19.095237201	0	0	0	0	0
10442	2022-12-09	16:24:46.861	342.47554237	8219.413017	1670603086.861	0	899	4.2627491493	4.2816254325	524.78362249	527.59475332	0.48703847166	736.441901	22.756555557	-1.3470243516	24.188522339	19.100226169	0	0	0	0	0
10443	2022-12-09	16:24:47.717	342.47555229	8219.413255	1670603087.718	0	899	4.2627491493	4.2816254325	526.5455012	529.36606996	0.48703847166	736.44951584	22.756555557	-1.1741158157	24.188522339	19.101106202	0	0	0	0	0
10444	2022-12-09	16:24:48.563	342.47556208	8219.41349	1670603088.564	0	899	4.2644086154	4.284451676	526.5455012	529.53941893	0.51680207074	736.44758091	22.756555557	-1.3850532715	24.188522339	19.088185607	0	0	0	0	0
10445	2022-12-09	16:24:49.423	342.47557203	8219.413729	1670603089.423	0	899	4.2644094561	4.2844525223	526.50440803	529.49809235	0.51680211295	736.44815569	22.75657698	-1.216887542	24.188522339	19.094295514	0	0	0	0	0
10446	2022-12-09	16:24:50.302	342.47558221	8219.413973	1670603090.303	0	899	4.2653963275	4.2863494624	526.51144035	529.64051127	0.54002875831	736.43569805	22.758172989	-1.179947257	24.188522339	19.096427917	0	0	0	0	0
10447	2022-12-09	16:24:51.187	342.47559245	8219.414219	1670603091.188	0	899	4.2653963275	4.2863494624	525.32065466	528.44264871	0.54002875831	736.44127529	22.758172989	-1.1734259342	24.188522339	19.093831157	0	0	0	0	0
10448	2022-12-09	16:24:52.046	342.47560238	8219.414457	1670603092.046	0	899	4.2737576727	4.293634775	525.32065466	528.27636542	0.51142673637	736.43761924	22.758172989	-1.1602645797	24.188522339	19.098145049	0	0	0	0	0
10449	2022-12-09	16:24:52.930	342.47561262	8219.414703	1670603092.93	0	899	4.2737576727	4.293634775	527.31691927	530.28386198	0.51142673637	736.4429677	22.758172989	-1.1322063729	24.188522339	19.105070114	0	0	0	0	0
10450	2022-12-09	16:24:53.819	342.47562292	8219.41495	1670603093.82	0	899	4.2746799126	4.2948773223	527.31691927	530.33106856	0.51951772084	736.4350493	22.758172989	-1.1344699789	24.188522339	19.104440689	0	0	0	0	0
10451	2022-12-09	16:24:54.690	342.475633	8219.415192	1670603094.691	0	899	4.2746799126	4.2948773223	526.51495562	529.52452088	0.51951772084	736.44285654	22.758172989	-1.1408835649	24.188522339	19.103630066	0	0	0	0	0
10452	2022-12-09	16:24:55.548	342.47564292	8219.41543	1670603095.548	0	899	4.2808313696	4.3013321355	526.51832178	529.56876005	0.52652932211	736.4435441	22.758936939	-1.2583656911	24.188522339	19.101376414	0	0	0	0	0
10453	2022-12-09	16:24:56.427	342.47565309	8219.415674	1670603096.427	0	899	4.2808734095	4.3013744605	525.60053425	528.64566769	0.52653146443	736.42515352	22.760004044	-1.4205274598	24.188522339	19.098218905	0	0	0	0	0
10454	2022-12-09	16:24:57.305	342.47566326	8219.415918	1670603097.306	0	899	4.2794340352	4.300346959	525.60053425	528.7079537	0.53723798795	736.42993164	22.760004044	-1.2759789228	24.188522339	19.097507477	0	0	0	0	0
10455	2022-12-09	16:24:58.164	342.47567321	8219.416157	1670603098.165	0	899	4.2794340352	4.300346959	526.21903823	529.33011436	0.53723798795	736.42792718	22.760004044	-1.2385643902	24.188522339	19.100267385	0	0	0	0	0
10456	2022-12-09	16:24:59.065	342.47568363	8219.416407	1670603099.066	0	899	4.2795821085	4.3002002266	526.22195393	529.28904042	0.52968271269	736.4238734	22.760666134	-1.2344036544	24.188522339	19.0735377	0	0	0	0	0
10457	2022-12-09	16:24:59.948	342.47569385	8219.416652	1670603099.949	0	899	4.2796185322	4.3002368988	526.68363383	529.7534221	0.5296845805	736.41655969	22.761590958	-1.1376283169	24.188522339	19.09570694	0	0	0	0	0
10458	2022-12-09	16:25:00.802	342.47570374	8219.41689	1670603100.803	0	899	4.2794860307	4.2996975499	526.68363383	529.69288171	0.5192978271	736.42875338	22.761590958	-1.1685321694	24.188522339	19.096289452	0	0	0	0	0
10459	2022-12-09	16:25:01.642	342.47571346	8219.417123	1670603101.643	0	899	4.2794860307	4.2996975499	525.98436106	528.98961359	0.5192978271	736.42054314	22.761590958	-1.2060544443	24.188522339	19.093321263	0	0	0	0	0
10460	2022-12-09	16:25:02.523	342.47572366	8219.417368	1670603102.524	0	899	4.2814392209	4.3010624685	525.98436106	528.90072738	0.50402327083	736.42154557	22.761590958	-1.2027344704	24.188522339	19.091747284	0	0	0	0	0
10461	2022-12-09	16:25:03.382	342.4757336	8219.417606	1670603103.383	0	899	4.2814392209	4.3010624685	526.70330212	529.62365468	0.50402327083	736.41418497	22.761590958	-1.1862423309	24.188522339	19.094322205	0	0	0	0	0
10462	2022-12-09	16:25:04.227	342.47574338	8219.417841	1670603104.228	0	899	4.2836756362	4.3038149743	526.70489849	529.70057435	0.51694823253	736.41393235	22.761953127	-1.1530748361	24.188522339	19.102583487	0	0	0	0	0
10463	2022-12-09	16:25:05.076	342.47575321	8219.418077	1670603105.077	0	899	4.2837287305	4.3038684221	527.32670041	530.32592831	0.51695088722	736.41235352	22.763299942	-1.1311177015	24.188522339	19.102550507	0	0	0	0	0
10464	2022-12-09	16:25:05.941	342.47576322	8219.418317	1670603105.942	0	899	4.2951842022	4.31393999	527.32670041	530.11219154	0.48030451088	736.41872583	22.763299942	-1.1364534075	24.188522339	19.091217104	0	0	0	0	0
10465	2022-12-09	16:25:06.812	342.4757733	8219.418559	1670603106.813	0	899	4.2951842022	4.31393999	525.64328967	528.41988854	0.48030451088	736.41902939	22.763299942	-1.143783222	24.188522339	19.094612867	0	0	0	0	0
10466	2022-12-09	16:25:07.690	342.47578346	8219.418803	1670603107.691	0	899	4.2966192027	4.3172318705	525.64328967	528.69403543	0.52745362714	736.41780949	22.763299942	-1.1490218639	24.188522339	19.105430603	0	0	0	0	0
10467	2022-12-09	16:25:08.546	342.47579337	8219.419041	1670603108.547	0	899	4.2966192027	4.3172318705	526.4246624	529.47994311	0.52745362714	736.42054314	22.763299942	-1.1403338451	24.188522339	19.104100032	0	0	0	0	0
10468	2022-12-09	16:25:09.447	342.47580378	8219.419291	1670603109.447	0	899	4.2972034325	4.3209481519	526.42576555	529.94535375	0.60707652886	736.4169069	22.763550348	-1.1292205173	24.188522339	19.101989746	0	0	0	0	0
10469	2022-12-09	16:25:10.308	342.47581375	8219.41953	1670603110.308	0	899	4.2972647348	4.3210099341	525.86713556	529.38300978	0.60708011703	736.41971896	22.765100479	-1.1376283169	24.188522339	19.100749969	0	0	0	0	0
10470	2022-12-09	16:25:11.171	342.47582374	8219.41977	1670603111.171	0	899	4.2965887626	4.3177164018	525.86713556	528.99553097	0.54057046637	736.43195671	22.765100479	-1.1937015104	24.188522339	19.093662262	0	0	0	0	0
10471	2022-12-09	16:25:11.983	342.47583315	8219.419996	1670603111.984	0	899	4.2965887626	4.3177164018	526.01517446	529.14445056	0.54057046637	736.41588264	22.765100479	-1.2096977739	24.188522339	19.097450623	0	0	0	0	0
10472	2022-12-09	16:25:12.878	342.4758435	8219.420244	1670603112.878	0	899	4.3013087632	4.3209033031	526.01517446	528.91397506	0.50097491193	736.41827393	22.765100479	-1.1734366417	24.188522339	19.096067429	0	0	0	0	0
10473	2022-12-09	16:25:13.743	342.47585352	8219.420484	1670603113.744	0	899	4.3013087632	4.3209033031	525.68285085	528.57982005	0.50097491193	736.40566552	22.765100479	-1.1626682637	24.188522339	19.097567666	0	0	0	0	0
10474	2022-12-09	16:25:14.584	342.47586324	8219.420718	1670603114.584	0	899	4.3018441648	4.3198205681	525.68652377	528.34373718	0.45971910359	736.42997408	22.765935367	-1.1303631462	24.188522339	19.087122128	0	0	0	0	0
10475	2022-12-09	16:25:15.395	342.47587264	8219.420943	1670603115.396	0	899	4.3018727285	4.3198493009	525.95277546	528.61134207	0.45972036831	736.42686169	22.766656876	-1.134761054	24.188522339	19.076239807	0	0	0	0	0
10476	2022-12-09	16:25:16.298	342.47588308	8219.421194	1670603116.298	0	899	4.3055584506	4.3277795075	525.95277546	529.23692177	0.56722457699	736.42502417	22.766656876	-1.1734366417	24.188522339	19.098949432	0	0	0	0	0
10477	2022-12-09	16:25:17.171	342.47589319	8219.421437	1670603117.172	0	899	4.3055584506	4.3277795075	526.53114797	529.81890575	0.56722457699	736.42159893	22.766656876	-1.2098163485	24.188522339	19.094120177	0	0	0	0	0
10478	2022-12-09	16:25:18.039	342.47590323	8219.421678	1670603118.039	0	899	4.30360818	4.3240934408	526.53114797	529.56320247	0.52336163128	736.42276102	22.766656876	-1.2219860443	24.188522339	19.094706024	0	0	0	0	0
10479	2022-12-09	16:25:18.913	342.47591334	8219.42192	1670603118.913	0	899	4.30360818	4.3240934408	526.35418533	529.38522078	0.52336163128	736.41438587	22.766656876	-1.2292296484	24.188522339	19.097109371	0	0	0	0	0
10480	2022-12-09	16:25:19.825	342.4759239	8219.422174	1670603119.825	0	899	4.3055027353	4.3285180407	526.35841928	529.76274969	0.58739867763	736.41616922	22.767618078	-1.2656200887	24.188522339	19.090537179	0	0	0	0	0
10481	2022-12-09	16:25:20.753	342.47593464	8219.422431	1670603120.753	0	899	4.3055347826	4.3285503306	527.0531107	530.46194474	0.58740048917	736.41521004	22.768426895	-1.2675388073	24.188522339	19.086444665	0	0	0	0	0
10482	2022-12-09	16:25:21.654	342.47594508	8219.422682	1670603121.655	0	899	4.3078944815	4.3278309164	527.0531107	530.00383751	0.50890025403	736.40593997	22.768426895	-1.2083072978	24.188522339	19.105633679	0	0	0	0	0
10483	2022-12-09	16:25:22.477	342.47595461	8219.422911	1670603122.478	0	899	4.3078944815	4.3278309164	525.05401123	527.99354601	0.50890025403	736.40806448	22.768426895	-1.1563516958	24.188522339	19.099206015	0	0	0	0	0
10484	2022-12-09	16:25:23.358	342.4759648	8219.423155	1670603123.359	0	899	4.3147406198	4.3353890996	525.05401123	528.09380309	0.52615712465	736.40809601	22.768426895	-1.1360006332	24.188522339	19.103990555	0	0	0	0	0
10485	2022-12-09	16:25:24.244	342.47597506	8219.423401	1670603124.245	0	899	4.3147406198	4.3353890996	525.69538828	528.73889339	0.52615712465	736.39703369	22.768426895	-1.1311177015	24.188522339	19.105070114	0	0	0	0	0
10486	2022-12-09	16:25:25.150	342.47598553	8219.423653	1670603125.15	0	899	4.324008351	4.341701129	525.70288896	528.30480599	0.45018555815	736.41145901	22.770131837	-1.1470708065	24.188522339	19.095541506	0	0	0	0	0
10487	2022-12-09	16:25:26.023	342.47599565	8219.423896	1670603126.024	0	899	4.3240097262	4.3417025122	526.58409979	529.19037863	0.45018561747	736.42323232	22.770166397	-1.179947257	24.188522339	19.098588943	0	0	0	0	0
10488	2022-12-09	16:25:26.888	342.47600566	8219.424136	1670603126.889	0	899	4.3217356067	4.3452303116	526.58409979	530.04783781	0.59732768959	736.41102004	22.770166397	-1.1546270168	24.188522339	19.094439361	0	0	0	0	0
10489	2022-12-09	16:25:27.763	342.47601579	8219.424379	1670603127.764	0	899	4.3217356067	4.3452303116	526.46698613	529.9299538	0.59732768959	736.41110816	22.770166397	-1.1370354267	24.188522339	19.092226332	0	0	0	0	0
10490	2022-12-09	16:25:28.607	342.47602554	8219.424613	1670603128.607	0	899	4.3209780937	4.3448889752	526.46698613	529.991985	0.60795629329	736.41941379	22.770166397	-1.1784274428	24.188522339	19.095734085	0	0	0	0	0
10491	2022-12-09	16:25:29.497	342.47603586	8219.424861	1670603129.498	0	899	4.3209917237	4.344902712	526.26341468	529.78705516	0.60795708787	736.4162343	22.770509164	-1.2136322355	24.188522339	19.098051677	0	0	0	0	0
10492	2022-12-09	16:25:30.374	342.476046	8219.425104	1670603130.374	0	899	4.3234136746	4.3439266179	526.26902839	529.28975741	0.52167611795	736.41466517	22.771783829	-1.2238940001	24.188522339	19.105430603	0	0	0	0	0
10493	2022-12-09	16:25:31.237	342.476056	8219.425344	1670603131.238	0	899	4.3234136746	4.3439266179	525.77589204	528.79379051	0.52167611795	736.42492272	22.771783829	-1.1867705126	24.188522339	19.101609615	0	0	0	0	0
10494	2022-12-09	16:25:32.118	342.47606618	8219.425588	1670603132.118	0	899	4.3254458977	4.346158802	525.77589204	528.82180537	0.52649089358	736.4175415	22.771783829	-1.1652984619	24.188522339	19.102190018	0	0	0	0	0
10495	2022-12-09	16:25:32.967	342.47607602	8219.425824	1670603132.968	0	899	4.3254458977	4.346158802	526.56818377	529.61868698	0.52649089358	736.42213895	22.771783829	-1.4243648289	24.188522339	19.063201791	0	0	0	0	0
10496	2022-12-09	16:25:33.815	342.47608582	8219.42606	1670603133.815	0	899	4.3280180159	4.3480867355	526.56818377	529.52196428	0.50989049887	736.41626583	22.771783829	-1.3399424079	24.188522339	19.073316145	0	0	0	0	0
10497	2022-12-09	16:25:34.688	342.47609594	8219.426302	1670603134.689	0	899	4.3280180159	4.3480867355	526.01909427	528.96979466	0.50989049887	736.41491255	22.771783829	-1.1360006332	24.188522339	19.100389481	0	0	0	0	0
10498	2022-12-09	16:25:35.558	342.476106	8219.426544	1670603135.558	0	899	4.3331012221	4.3556530992	526.02219029	529.33451115	0.57198529964	736.4165803	22.772487148	-1.1617413009	24.188522339	19.096144405	0	0	0	0	0
10499	2022-12-09	16:25:36.440	342.4761162	8219.426789	1670603136.44	0	899	4.3331461918	4.3556984004	526.52149673	529.83697603	0.57198775923	736.40490642	22.773614883	-1.3147407936	24.188522339	19.04783139	0	0	0	0	0
10500	2022-12-09	16:25:37.349	342.47612674	8219.427042	1670603137.35	0	899	4.33282314	4.3502807635	526.52149673	529.08756477	0.4433260905	736.40546907	22.773614883	-1.1929684877	24.188522339	19.099668503	0	0	0	0	0
10501	2022-12-09	16:25:38.270	342.4761374	8219.427297	1670603138.271	0	899	4.33282314	4.3502807635	525.55308585	528.11443422	0.4433260905	736.40224836	22.773614883	-1.184172699	24.188522339	19.099439621	0	0	0	0	0
10502	2022-12-09	16:25:39.128	342.47614733	8219.427536	1670603139.129	0	899	4.3403030025	4.3620686107	525.55680136	528.74538403	0.55123117363	736.40842988	22.774459675	-1.1795807951	24.188522339	19.090553461	0	0	0	0	0
10503	2022-12-09	16:25:39.997	342.47615738	8219.427777	1670603139.998	0	899	4.3403363013	4.362102146	526.1227201	529.31474644	0.5512329259	736.40815664	22.77529335	-1.2255215645	24.188522339	19.088504791	0	0	0	0	0
10504	2022-12-09	16:25:40.839	342.47616713	8219.428011	1670603140.84	0	899	4.3492477775	4.3691345047	526.1227201	529.03292374	0.50283251891	736.42484187	22.77529335	-1.2181701865	24.188522339	19.084513077	0	0	0	0	0
10505	2022-12-09	16:25:41.717	342.47617729	8219.428255	1670603141.718	0	899	4.3492477775	4.3691345047	526.04537525	528.95515106	0.50283251891	736.44001942	22.77529335	-1.4295280848	24.188522339	19.089850672	0	0	0	0	0
10506	2022-12-09	16:25:42.566	342.47618712	8219.428491	1670603142.567	0	899	4.3455222502	4.3663481944	526.04537525	529.09532749	0.52691649005	736.43995313	22.77529335	-1.433354688	24.188522339	19.09432204	0	0	0	0	0
10507	2022-12-09	16:25:43.443	342.47619726	8219.428734	1670603143.443	0	899	4.3455222502	4.3663481944	525.15238123	528.19715599	0.52691649005	736.41134745	22.77529335	-1.2336598635	24.188522339	19.099668503	0	0	0	0	0
10508	2022-12-09	16:25:44.334	342.47620757	8219.428982	1670603144.334	0	899	4.3463602845	4.3681693964	525.15433527	528.34239721	0.55156152716	736.39372971	22.775737977	-1.186878333	24.188522339	19.098857564	0	0	0	0	0
10509	2022-12-09	16:25:45.223	342.47621786	8219.429229	1670603145.223	0	899	4.3464096353	4.3682190981	526.24116	529.43583486	0.55156412209	736.39324951	22.776971817	-1.1376283169	24.188522339	19.104709625	0	0	0	0	0
10510	2022-12-09	16:25:46.105	342.47622807	8219.429474	1670603146.105	0	899	4.3429451955	4.3654523031	526.24116	529.54077007	0.56956841159	736.40396745	22.776971817	-1.4492215976	24.188522339	19.065830294	0	0	0	0	0
10511	2022-12-09	16:25:47.013	342.47623859	8219.429726	1670603147.014	0	899	4.3429451955	4.3654523031	526.29689625	529.59685579	0.56956841159	736.41222538	22.776971817	-1.2888061077	24.188522339	19.084293833	0	0	0	0	0
10512	2022-12-09	16:25:47.869	342.4762485	8219.429964	1670603147.87	0	899	4.3512561142	4.3718803782	526.29689625	529.31474142	0.52115348162	736.40677385	22.776971817	-1.184830308	24.188522339	19.096427917	0	0	0	0	0
10513	2022-12-09	16:25:48.717	342.47625831	8219.430199	1670603148.718	0	899	4.3512561142	4.3718803782	526.77756112	529.79816248	0.52115348162	736.40516915	22.776971817	-1.1809498087	24.188522339	19.098574253	0	0	0	0	0
10514	2022-12-09	16:25:49.553	342.47626799	8219.430432	1670603149.554	0	899	4.3459598023	4.3677899846	526.77886009	529.98017216	0.55214236113	736.41744571	22.777266483	-1.2461314004	24.188522339	19.090112648	0	0	0	0	0
10515	2022-12-09	16:25:50.342	342.47627711	8219.430651	1670603150.342	0	899	4.3460139255	4.3678444928	526.45107513	529.65041181	0.55214521027	736.40997234	22.778619766	-1.5575629473	24.188522339	19.044570923	0	0	0	0	0
10516	2022-12-09	16:25:51.230	342.4762874	8219.430897	1670603151.231	0	899	4.3535807508	4.3767360632	526.45107513	529.83886823	0.58446127783	736.41306573	22.778619766	-1.3550332358	24.188522339	19.081476515	0	0	0	0	0
10517	2022-12-09	16:25:52.115	342.47629763	8219.431143	1670603152.115	0	899	4.3535807508	4.3767360632	526.28777655	529.6745188	0.58446127783	736.41684789	22.778619766	-1.1718090773	24.188522339	19.099668503	0	0	0	0	0
10518	2022-12-09	16:25:52.986	342.47630771	8219.431385	1670603152.986	0	899	4.3559945296	4.3777447719	526.28777655	529.46703153	0.54886952176	736.40242257	22.778619766	-1.150035165	24.188522339	19.100872836	0	0	0	0	0
10519	2022-12-09	16:25:53.844	342.47631764	8219.431623	1670603153.844	0	899	4.3559945296	4.3777447719	526.1890863	529.3677451	0.54886952176	736.40677911	22.778619766	-1.1753661917	24.188522339	19.098368651	0	0	0	0	0
10520	2022-12-09	16:25:54.732	342.47632792	8219.43187	1670603154.732	0	899	4.3516732604	4.3761849241	526.19378516	529.78007612	0.61877474303	736.41321448	22.779686871	-1.3952503102	24.188522339	19.088214571	0	0	0	0	0
10521	2022-12-09	16:25:55.609	342.47633808	8219.432114	1670603155.61	0	899	4.3516977432	4.3762096022	525.78006261	529.36354224	0.6187761855	736.41620964	22.780298233	-1.4795972511	24.188522339	19.085219642	0	0	0	0	0
10522	2022-12-09	16:25:56.459	342.47634791	8219.43235	1670603156.459	0	899	4.3566835638	4.3782132136	525.78006261	528.92350643	0.543244719	736.42552377	22.780298233	-1.4875738621	24.188522339	19.047452927	0	0	0	0	0
10523	2022-12-09	16:25:57.296	342.47635759	8219.432582	1670603157.296	0	899	4.3566835638	4.3782132136	527.05334808	530.20440441	0.543244719	736.41645904	22.780298233	-1.1569553006	24.188522339	19.101031259	0	0	0	0	0
10524	2022-12-09	16:25:58.209	342.47636816	8219.432836	1670603158.209	0	899	4.3684247118	4.3902037684	527.05334808	530.23236911	0.54803695072	736.42743162	22.780298233	-1.1408835649	24.188522339	19.100389481	0	0	0	0	0
10525	2022-12-09	16:25:59.118	342.47637869	8219.433089	1670603159.119	0	899	4.3684247118	4.3902037684	526.67393659	529.85066912	0.54803695072	736.43277362	22.780298233	-1.1454108969	24.188522339	19.104729141	0	0	0	0	0
10526	2022-12-09	16:26:00.003	342.47638892	8219.433334	1670603160.003	0	899	4.3622181858	4.3834883922	526.67809993	529.78497837	0.53605246651	736.43823606	22.781242863	-1.1820061183	24.188522339	19.095096601	0	0	0	0	0
10527	2022-12-09	16:26:00.921	342.47639956	8219.433589	1670603160.922	0	899	4.3622500945	4.3835205213	527.09540492	530.20475452	0.53605409124	736.43711237	22.782037735	-1.2125003338	24.188522339	19.094679851	0	0	0	0	0
10528	2022-12-09	16:26:01.786	342.47640956	8219.433829	1670603161.786	0	899	4.3631943328	4.3833918558	527.09540492	530.04712435	0.50902987291	736.4257186	22.782037735	-1.1957064117	24.188522339	19.102354744	0	0	0	0	0
10529	2022-12-09	16:26:02.720	342.47642038	8219.434089	1670603162.721	0	899	4.3631943328	4.3833918558	525.55173043	528.49480534	0.50902987291	736.42414219	22.782037735	-1.1927852875	24.188522339	19.101045103	0	0	0	0	0
10530	2022-12-09	16:26:03.668	342.47643135	8219.434352	1670603163.669	0	899	4.3683469998	4.3906776588	525.55173043	528.80212403	0.56185654079	736.42924247	22.782037735	-1.197754507	24.188522339	19.101106303	0	0	0	0	0
10531	2022-12-09	16:26:04.614	342.47644229	8219.434615	1670603164.614	0	899	4.3683733961	4.3907042463	526.03531102	529.28870362	0.56185794757	736.42953552	22.782694368	-1.2993265746	24.188522339	19.098559613	0	0	0	0	0
10532	2022-12-09	16:26:05.516	342.47645273	8219.434866	1670603165.516	0	899	4.3709433053	4.3935491447	526.04007788	529.3316684	0.56840855311	736.42554883	22.783777237	-1.4908292294	24.188522339	19.091386795	0	0	0	0	0
10533	2022-12-09	16:26:06.414	342.47646314	8219.435115	1670603166.415	0	899	4.3709433053	4.3935491447	527.48686782	530.78751134	0.56840855311	736.43183181	22.783777237	-1.2533426774	24.188522339	19.099900593	0	0	0	0	0
10534	2022-12-09	16:26:07.305	342.47647345	8219.435363	1670603167.306	0	899	4.3735738967	4.3944845166	527.48686782	530.53790968	0.52567148894	736.44180035	22.783777237	-1.164910412	24.188522339	19.099449562	0	0	0	0	0
10535	2022-12-09	16:26:08.226	342.47648411	8219.435619	1670603168.227	0	899	4.3735738967	4.3944845166	526.75990585	529.80674288	0.52567148894	736.43790946	22.783777237	-1.1718090773	24.188522339	19.098228455	0	0	0	0	0
10536	2022-12-09	16:26:09.184	342.47649519	8219.435884	1670603169.184	0	899	4.371232041	4.3951525292	526.75990585	530.24767423	0.60124508945	736.43076714	22.783777237	-1.1732210702	24.188522339	19.09979051	0	0	0	0	0
10537	2022-12-09	16:26:10.059	342.47650532	8219.436128	1670603170.06	0	899	4.3712742102	4.3951950253	525.80865735	529.29014136	0.60124749282	736.42301769	22.784825546	-1.1498949465	24.188522339	19.101331332	0	0	0	0	0
10538	2022-12-09	16:26:10.894	342.47651498	8219.436359	1670603170.894	0	899	4.3809309379	4.4028192878	525.81169871	528.99005401	0.54920896278	736.42669435	22.785516739	-1.1573110116	24.188522339	19.105044308	0	0	0	0	0
10539	2022-12-09	16:26:11.734	342.47652471	8219.436593	1670603171.735	0	899	4.3809309379	4.4028192878	526.78695803	529.97120845	0.54920896278	736.42928289	22.785516739	-1.2962329261	24.188522339	19.09993562	0	0	0	0	0
10540	2022-12-09	16:26:12.617	342.47653492	8219.436838	1670603172.617	0	899	4.3837894642	4.4060198901	526.78695803	530.01891429	0.55738693437	736.41765792	22.785516739	-1.2400196301	24.188522339	19.087095665	0	0	0	0	0
10541	2022-12-09	16:26:13.463	342.47654472	8219.437073	1670603173.464	0	899	4.3837894642	4.4060198901	526.58838377	529.81912173	0.55738693437	736.41483817	22.785516739	-1.1682735113	24.188522339	19.091522128	0	0	0	0	0
10542	2022-12-09	16:26:14.325	342.4765547	8219.437313	1670603174.326	0	899	4.3839990483	4.4041250543	526.58897156	529.51344529	0.5048395954	736.41370195	22.785650127	-1.1451198636	24.188522339	19.099685517	0	0	0	0	0
10543	2022-12-09	16:26:15.180	342.47656459	8219.43755	1670603175.181	0	899	4.3840613819	4.4041877932	526.42095009	529.34450802	0.50484256971	736.40921202	22.787195206	-1.1376283169	24.188522339	19.09570694	0	0	0	0	0
10544	2022-12-09	16:26:16.072	342.47657492	8219.437798	1670603176.073	0	899	4.3889997112	4.4097465021	526.42095009	529.43131895	0.51974792127	736.41589679	22.787195206	-1.203618382	24.188522339	19.099427267	0	0	0	0	0
10545	2022-12-09	16:26:16.934	342.4765849	8219.438037	1670603176.935	0	899	4.3889997112	4.4097465021	526.91159933	529.92477399	0.51974792127	736.4134089	22.787195206	-1.204362154	24.188522339	19.103269577	0	0	0	0	0
10546	2022-12-09	16:26:17.789	342.47659478	8219.438275	1670603177.789	0	899	4.3890963868	4.4098985188	526.91159933	529.93275283	0.52111635859	736.42283903	22.787195206	-1.1787616196	24.188522339	19.098738424	0	0	0	0	0
10547	2022-12-09	16:26:18.674	342.47660502	8219.438521	1670603178.674	0	899	4.3890963868	4.4098985188	525.98643958	529.00228848	0.52111635859	736.41192627	22.787195206	-1.1636707783	24.188522339	19.096067429	0	0	0	0	0
10548	2022-12-09	16:26:19.558	342.47661525	8219.438766	1670603179.558	0	899	4.3885942652	4.4110602482	525.98687992	529.24458403	0.56264944108	736.41517609	22.787295247	-1.1460899454	24.188522339	19.101447377	0	0	0	0	0
10549	2022-12-09	16:26:20.453	342.47662561	8219.439015	1670603180.453	0	899	4.3886580106	4.4111244558	526.52635488	529.78741999	0.56265282754	736.42906462	22.788873672	-1.1409052026	24.188522339	19.102559412	0	0	0	0	0
10550	2022-12-09	16:26:21.346	342.47663596	8219.439263	1670603181.347	0	899	4.3924210647	4.4140455625	526.52635488	529.66239155	0.54120857996	736.42083781	22.788873672	-1.1486661853	24.188522339	19.104038302	0	0	0	0	0
10551	2022-12-09	16:26:22.236	342.47664626	8219.43951	1670603182.237	0	899	4.3924210647	4.4140455625	526.39793019	529.53320195	0.54120857996	736.41705322	22.788873672	-1.1783196926	24.188522339	19.104351044	0	0	0	0	0
10552	2022-12-09	16:26:23.092	342.47665616	8219.439748	1670603183.092	0	899	4.3972889152	4.4197912751	526.39793019	529.65700102	0.56244720122	736.42277032	22.788873672	-1.1843020632	24.188522339	19.103291063	0	0	0	0	0
10553	2022-12-09	16:26:23.894	342.47666545	8219.439971	1670603183.895	0	899	4.3972889152	4.4197912751	526.29062267	529.54902913	0.56244720122	736.42492676	22.788873672	-1.1786968898	24.188522339	19.1028141	0	0	0	0	0
10554	2022-12-09	16:26:24.753	342.47667538	8219.440209	1670603184.753	0	899	4.4050156301	4.4304371837	526.29062267	529.96578148	0.63388570673	736.42492676	22.788873672	-1.1571601629	24.188522339	19.102550507	0	0	0	0	0
10555	2022-12-09	16:26:25.631	342.47668556	8219.440453	1670603185.632	0	899	4.4050873805	4.4305095207	525.59225973	529.26256673	0.63388998507	736.43049268	22.790643692	-1.1347825654	24.188522339	19.104884861	0	0	0	0	0
10556	2022-12-09	16:26:26.533	342.476696	8219.440704	1670603186.534	0	899	4.4009264252	4.4224075685	525.59225973	528.69594292	0.53660421894	736.43024935	22.790643692	-1.1361623237	24.188522339	19.102368879	0	0	0	0	0
10557	2022-12-09	16:26:27.451	342.47670662	8219.440959	1670603187.452	0	899	4.4009264252	4.4224075685	526.51059973	529.61970581	0.53660421894	736.43931569	22.790643692	-1.1488386479	24.188522339	19.094937394	0	0	0	0	0
10558	2022-12-09	16:26:28.325	342.47671674	8219.441202	1670603188.326	0	899	4.4029283872	4.4266852886	526.51059973	529.94789703	0.59287972966	736.44154328	22.790643692	-1.1838924908	24.188522339	19.077830334	0	0	0	0	0
10559	2022-12-09	16:26:29.209	342.47672696	8219.441447	1670603189.209	0	899	4.4029283872	4.4266852886	525.55998575	528.99107702	0.59287972966	736.43119761	22.790643692	-1.5152440071	24.188522339	19.080942154	0	0	0	0	0
10560	2022-12-09	16:26:30.091	342.47673716	8219.441692	1670603190.091	0	899	4.4000138784	4.4217930626	525.56458116	528.71185856	0.54412496052	736.43261557	22.791688565	-1.3024632631	24.188522339	19.089237024	0	0	0	0	0
10561	2022-12-09	16:26:30.963	342.47674727	8219.441934	1670603190.964	0	899	4.4000395325	4.4218188966	526.78835641	529.94296989	0.54412627513	736.44249154	22.792322159	-1.1311177015	24.188522339	19.105791092	0	0	0	0	0
10562	2022-12-09	16:26:31.910	342.47675822	8219.442197	1670603191.91	0	899	4.4047555304	4.4260396617	526.78835641	529.86786192	0.53124650281	736.43494461	22.792322159	-1.148741614	24.188522339	19.106051312	0	0	0	0	0
10563	2022-12-09	16:26:32.805	342.47676859	8219.442446	1670603192.806	0	899	4.4047555304	4.4260396617	526.71278449	529.79184821	0.53124650281	736.43148218	22.792322159	-1.2762591215	24.188522339	19.095383777	0	0	0	0	0
10564	2022-12-09	16:26:33.657	342.47677845	8219.442683	1670603193.658	0	899	4.4002648184	4.422725215	526.71278449	529.96551324	0.56102590811	736.43611357	22.792322159	-1.5323505315	24.188522339	19.076480284	0	0	0	0	0
10565	2022-12-09	16:26:34.500	342.47678819	8219.442917	1670603194.5	0	899	4.4002859731	4.4227465226	527.2882611	530.54455025	0.56102702576	736.43648504	22.792844595	-1.3613283082	24.188522339	19.076473362	0	0	0	0	0
10566	2022-12-09	16:26:35.391	342.47679852	8219.443164	1670603195.392	0	899	4.4065166901	4.4265628451	527.29336194	530.19519896	0.50028779064	736.4265068	22.794000626	-1.1360006332	24.188522339	19.058616638	0	0	0	0	0
10567	2022-12-09	16:26:36.290	342.47680892	8219.443414	1670603196.291	0	899	4.4065166901	4.4265628451	526.07473811	528.96986872	0.50028779064	736.41886851	22.794000626	-1.1346100956	24.188522339	19.097994091	0	0	0	0	0
10568	2022-12-09	16:26:37.210	342.47681957	8219.44367	1670603197.211	0	899	4.4125867076	4.4358087787	526.07473811	529.42443022	0.57834047912	736.41593236	22.794000626	-1.1613640359	24.188522339	19.101161553	0	0	0	0	0
10569	2022-12-09	16:26:38.082	342.47682966	8219.443912	1670603198.083	0	899	4.4125867076	4.4358087787	526.2828806	529.63389802	0.57834047912	736.41387939	22.794000626	-1.176692009	24.188522339	19.098228455	0	0	0	0	0
10570	2022-12-09	16:26:39.002	342.4768403	8219.444167	1670603199.002	0	899	4.4115431522	4.431346408	526.2828806	529.14076655	0.4936922964	736.41060937	22.794000626	-1.174191197	24.188522339	19.054795575	0	0	0	0	0
10571	2022-12-09	16:26:39.898	342.47685067	8219.444416	1670603199.898	0	899	4.4115743951	4.4313778495	526.05822973	528.91490419	0.49369374523	736.42028041	22.794770234	-1.1573110385	24.188522339	19.068935495	0	0	0	0	0
10572	2022-12-09	16:26:40.763	342.47686069	8219.444657	1670603200.764	0	899	4.4140836986	4.4367934046	526.062365	529.3368819	0.56545462319	736.43060667	22.79570961	-1.1376283169	24.188522339	19.097166706	0	0	0	0	0
10573	2022-12-09	16:26:41.625	342.47687067	8219.444896	1670603201.626	0	899	4.4140836986	4.4367934046	527.7295272	531.01442149	0.56545462319	736.42831886	22.79570961	-1.1351706674	24.188522339	19.098018116	0	0	0	0	0
10574	2022-12-09	16:26:42.483	342.47688059	8219.445134	1670603202.483	0	899	4.4222135455	4.4429484527	527.7295272	530.72297361	0.51556838366	736.4180989	22.79570961	-1.136679748	24.188522339	19.101371614	0	0	0	0	0
10575	2022-12-09	16:26:43.397	342.47689117	8219.445388	1670603203.397	0	899	4.4222135455	4.4429484527	526.18376866	529.16844704	0.51556838366	736.43617097	22.79570961	-1.2011067867	24.188522339	19.096067429	0	0	0	0	0
10576	2022-12-09	16:26:44.285	342.47690145	8219.445635	1670603204.285	0	899	4.4252851432	4.4462780854	526.18471195	529.20447574	0.52159346587	736.43277927	22.795923839	-1.2439647447	24.188522339	19.098831606	0	0	0	0	0
10577	2022-12-09	16:26:45.194	342.47691198	8219.445887	1670603205.195	0	899	4.4253422848	4.4463356109	527.09323904	530.11823312	0.52159625678	736.43025662	22.797327042	-1.3508509398	24.188522339	19.099308014	0	0	0	0	0
10578	2022-12-09	16:26:46.092	342.47692236	8219.446137	1670603206.092	0	899	4.4307488767	4.4534605316	527.09323904	530.36209986	0.56338674812	736.43525019	22.797327042	-1.1814024977	24.188522339	19.100738904	0	0	0	0	0
10579	2022-12-09	16:26:46.989	342.47693274	8219.446386	1670603206.989	0	899	4.4307488767	4.4534605316	526.90957885	530.17730068	0.56338674812	736.44734727	22.797327042	-1.1506279628	24.188522339	19.098552704	0	0	0	0	0
10580	2022-12-09	16:26:47.868	342.47694292	8219.44663	1670603207.868	0	899	4.4321182993	4.4502449765	526.90957885	529.51625065	0.44997640082	736.44349438	22.797327042	-1.1669260263	24.188522339	19.095348358	0	0	0	0	0
10581	2022-12-09	16:26:48.770	342.47695337	8219.446881	1670603208.771	0	899	4.4321182993	4.4502449765	526.57408813	529.17910022	0.44997640082	736.42522142	22.797327042	-1.1675943468	24.188522339	19.096234884	0	0	0	0	0
10582	2022-12-09	16:26:49.642	342.47696346	8219.447123	1670603209.643	0	899	4.429257388	4.4511957838	526.57534914	529.73076163	0.54448212286	736.43318591	22.79761322	-1.1706233096	24.188522339	19.095905001	0	0	0	0	0
10583	2022-12-09	16:26:50.539	342.47697384	8219.447372	1670603210.54	0	899	4.4293191113	4.4512579401	526.24347395	529.39691606	0.54448526703	736.44394264	22.799127579	-1.3223077122	24.188522339	19.066181107	0	0	0	0	0
10584	2022-12-09	16:26:51.404	342.47698385	8219.447612	1670603211.405	0	899	4.4288589117	4.4520120397	526.24347395	529.57199362	0.57452482143	736.43976962	22.799127579	-1.4921873476	24.188522339	19.03891528	0	0	0	0	0
10585	2022-12-09	16:26:52.237	342.4769935	8219.447844	1670603212.238	0	899	4.4288589117	4.4520120397	527.09542642	530.42933474	0.57452482143	736.43837106	22.799127579	-1.3871228379	24.188522339	19.042728475	0	0	0	0	0
10586	2022-12-09	16:26:53.108	342.47700358	8219.448086	1670603213.109	0	899	4.4353900525	4.4598721835	527.09542642	530.61572662	0.60643221083	736.43727486	22.799127579	-1.2113793054	24.188522339	19.073101296	0	0	0	0	0
10587	2022-12-09	16:26:53.940	342.47701321	8219.448317	1670603213.941	0	899	4.4353900525	4.4598721835	526.21827003	529.73271199	0.60643221083	736.42783098	22.799127579	-1.1913409233	24.188522339	19.087425232	0	0	0	0	0
10588	2022-12-09	16:26:54.809	342.47702326	8219.448558	1670603214.81	0	899	4.4395905755	4.461080602	526.22254713	529.30413778	0.53217238743	736.42832735	22.800098887	-1.3314053515	24.188522339	19.072991643	0	0	0	0	0
10589	2022-12-09	16:26:55.713	342.47703373	8219.448809	1670603215.714	0	899	4.4396182186	4.4611084347	528.08100467	531.17348658	0.53217376054	736.43134717	22.800775528	-1.4522613192	24.188522339	19.062185906	0	0	0	0	0
10590	2022-12-09	16:26:56.605	342.47704405	8219.449057	1670603216.606	0	899	4.4444127734	4.4662794472	528.08100467	531.22431715	0.54086924673	736.43029543	22.800775528	-1.5071057081	24.188522339	19.060417175	0	0	0	0	0
10591	2022-12-09	16:26:57.484	342.47705422	8219.449301	1670603217.485	0	899	4.4444127734	4.4662794472	526.60531976	529.73984848	0.54086924673	736.42255892	22.800775528	-1.407851171	24.188522339	19.073347534	0	0	0	0	0
10592	2022-12-09	16:26:58.398	342.47706479	8219.449555	1670603218.398	0	899	4.4513912445	4.4713068369	526.60531976	529.45542525	0.49205563566	736.41980506	22.800775528	-1.1828792514	24.188522339	19.097724851	0	0	0	0	0
10593	2022-12-09	16:26:59.233	342.47707446	8219.449787	1670603219.233	0	899	4.4513912445	4.4713068369	527.16181985	530.01493725	0.49205563566	736.40301514	22.800775528	-1.1783196926	24.188522339	19.09570694	0	0	0	0	0
10594	2022-12-09	16:27:00.082	342.47708428	8219.450023	1670603220.082	0	899	4.4473733984	4.4699585814	527.16639607	530.4053201	0.55818166637	736.4061251	22.801812924	-1.1698795896	24.188522339	19.097575131	0	0	0	0	0
10595	2022-12-09	16:27:00.963	342.47709448	8219.450268	1670603220.963	0	899	4.4474046299	4.4699900375	527.38947911	530.62978326	0.55818329072	736.40160284	22.802576065	-1.1636707783	24.188522339	19.098949432	0	0	0	0	0
10596	2022-12-09	16:27:01.809	342.47710427	8219.450503	1670603221.809	0	899	4.4514213081	4.4720143823	527.38947911	530.34100077	0.50871371685	736.39874268	22.802576065	-1.1636707783	24.188522339	19.098949432	0	0	0	0	0
10597	2022-12-09	16:27:02.687	342.47711443	8219.450746	1670603222.687	0	899	4.4514213081	4.4720143823	527.26006865	530.21086606	0.50871371685	736.39233601	22.802576065	-1.148720105	24.188522339	19.105761496	0	0	0	0	0
10598	2022-12-09	16:27:03.588	342.47712486	8219.450997	1670603223.588	0	899	4.4488866367	4.4708658973	527.26006865	530.41149484	0.54309635771	736.40223461	22.802576065	-1.1767782557	24.188522339	19.091610624	0	0	0	0	0
10599	2022-12-09	16:27:04.460	342.47713497	8219.451239	1670603224.461	0	899	4.4488948278	4.4708741457	527.30603694	530.4577403	0.54309677208	736.40123461	22.802776147	-1.1730917645	24.188522339	19.083330837	0	0	0	0	0
10600	2022-12-09	16:27:05.345	342.4771452	8219.451485	1670603225.345	0	899	4.4629473521	4.4846902037	527.31256023	530.42053266	0.53559869301	736.3981016	22.804254532	-1.1945961714	24.188522339	19.103630066	0	0	0	0	0
10601	2022-12-09	16:27:06.230	342.47715545	8219.451731	1670603226.231	0	899	4.4629473521	4.4846902037	527.89870982	531.01013701	0.53559869301	736.40182354	22.804254532	-1.1662685058	24.188522339	19.104255272	0	0	0	0	0
10602	2022-12-09	16:27:07.134	342.47716591	8219.451982	1670603227.135	0	899	4.4544506612	4.4757762292	527.89870982	530.9561904	0.52636583959	736.39635099	22.804254532	-1.1360006332	24.188522339	19.106151581	0	0	0	0	0
10603	2022-12-09	16:27:08.032	342.4771763	8219.452231	1670603228.032	0	899	4.4544506612	4.4757762292	526.73635353	529.78710198	0.52636583959	736.39532188	22.804254532	-1.1508004144	24.188522339	19.098877105	0	0	0	0	0
10604	2022-12-09	16:27:08.927	342.47718667	8219.45248	1670603228.928	0	899	4.4515282915	4.4719870279	526.73635353	529.66490082	0.5053982404	736.40368652	22.804254532	-1.1783196926	24.188522339	19.09570694	0	0	0	0	0
10605	2022-12-09	16:27:09.835	342.47719718	8219.452732	1670603229.836	0	899	4.4515801495	4.4720392235	527.81065803	530.74519249	0.50540068023	736.39348597	22.805520506	-1.1729300527	24.188522339	19.090795024	0	0	0	0	0
10606	2022-12-09	16:27:10.766	342.47720794	8219.452991	1670603230.766	0	899	4.4640268326	4.4849593462	527.81234506	530.80648343	0.51560643075	736.41351318	22.805902481	-1.1441389322	24.188522339	19.105430603	0	0	0	0	0
10607	2022-12-09	16:27:11.651	342.47721818	8219.453236	1670603231.651	0	899	4.4640268326	4.4849593462	527.32445509	530.31582578	0.51560643075	736.4117177	22.805902481	-1.1435784054	24.188522339	19.105244719	0	0	0	0	0
10608	2022-12-09	16:27:12.529	342.47722834	8219.45348	1670603232.529	0	899	4.4665894479	4.488347868	527.32445509	530.43218663	0.53554541378	736.41188221	22.805902481	-1.3038645477	24.188522339	19.097482568	0	0	0	0	0
10609	2022-12-09	16:27:13.434	342.47723883	8219.453732	1670603233.435	0	899	4.4665894479	4.488347868	526.50751791	529.61043492	0.53554541378	736.40468976	22.805902481	-1.1581626538	24.188522339	19.101622057	0	0	0	0	0
10610	2022-12-09	16:27:14.316	342.47724904	8219.453977	1670603234.317	0	899	4.4701372522	4.4907901866	526.50751791	529.45029231	0.508059357	736.39550498	22.805902481	-1.1522772312	24.188522339	19.101829529	0	0	0	0	0
10611	2022-12-09	16:27:15.244	342.47725978	8219.454235	1670603235.245	0	899	4.4702088052	4.4908622077	526.07755281	529.01794364	0.5080627271	736.40382517	22.807641983	-1.2922554016	24.188522339	19.103990555	0	0	0	0	0
10612	2022-12-09	16:27:16.138	342.47727012	8219.454483	1670603236.138	0	899	4.4639553117	4.4864812489	526.07755281	529.28931153	0.55466717701	736.40254585	22.807641983	-1.290164282	24.188522339	19.102139201	0	0	0	0	0
10613	2022-12-09	16:27:16.957	342.47727961	8219.454711	1670603236.958	0	899	4.4639553117	4.4864812489	526.73164751	529.94739955	0.55466717701	736.39833321	22.807641983	-1.2707618001	24.188522339	19.101537818	0	0	0	0	0
10614	2022-12-09	16:27:17.832	342.47728972	8219.454953	1670603237.832	0	899	4.4666311048	4.4896271811	526.73164751	530.01261894	0.56584686844	736.39827178	22.807641983	-1.1474696943	24.188522339	19.10525394	0	0	0	0	0
10615	2022-12-09	16:27:18.693	342.47729969	8219.455193	1670603238.693	0	899	4.4666311048	4.4896271811	526.96649271	530.24892697	0.56584686844	736.40678234	22.807641983	-1.1628839291	24.188522339	19.104295667	0	0	0	0	0
10616	2022-12-09	16:27:19.566	342.4773098	8219.455435	1670603239.567	0	899	4.4702159431	4.4925432747	526.96649271	530.15081312	0.54903496922	736.39544678	22.807641983	-1.1913409233	24.188522339	19.093906403	0	0	0	0	0
10617	2022-12-09	16:27:20.421	342.4773197	8219.455673	1670603240.422	0	899	4.4702789674	4.4926067448	526.93007225	530.1141913	0.54903817699	736.39959596	22.809174127	-1.1798718923	24.188522339	19.099235093	0	0	0	0	0
10618	2022-12-09	16:27:21.292	342.47732977	8219.455914	1670603241.292	0	899	4.4739128098	4.4944215914	526.93098655	529.8530813	0.50410558351	736.39741688	22.809381485	-1.1783196926	24.188522339	19.096788406	0	0	0	0	0
10619	2022-12-09	16:27:22.161	342.47733983	8219.456156	1670603242.161	0	899	4.4739128098	4.4944215914	527.40067137	530.32537075	0.50410558351	736.39529924	22.809381485	-1.1454647993	24.188522339	19.099210739	0	0	0	0	0
10620	2022-12-09	16:27:22.992	342.47734944	8219.456387	1670603242.992	0	899	4.4722807656	4.4938527639	527.40067137	530.47826953	0.53030655347	736.40820312	22.809381485	-1.476180315	24.188522339	19.07049942	0	0	0	0	0
10621	2022-12-09	16:27:23.872	342.47735964	8219.456631	1670603243.873	0	899	4.4722807656	4.4938527639	527.86431455	530.94461827	0.53030655347	736.4000899	22.809381485	-1.2878467531	24.188522339	19.091334236	0	0	0	0	0
10622	2022-12-09	16:27:24.746	342.47736975	8219.456874	1670603244.746	0	899	4.4821447546	4.5042235061	527.86685872	531.01266689	0.54151442804	736.39646376	22.809957479	-1.1811761414	24.188522339	19.101823011	0	0	0	0	0
10623	2022-12-09	16:27:25.664	342.47738037	8219.457129	1670603245.664	0	899	4.4821927425	4.5042718288	526.81144126	529.9509737	0.54151683066	736.40354101	22.811120987	-1.1497009811	24.188522339	19.103360902	0	0	0	0	0
10624	2022-12-09	16:27:26.548	342.4773906	8219.457374	1670603246.548	0	899	4.4858768362	4.5069455668	526.81144126	529.80470264	0.51643005752	736.4054048	22.811120987	-1.370932553	24.188522339	19.091805856	0	0	0	0	0
10625	2022-12-09	16:27:27.424	342.47740074	8219.457618	1670603247.424	0	899	4.4858768362	4.5069455668	526.79339048	529.7865493	0.51643005752	736.39900622	22.811120987	-1.3785210848	24.188522339	19.091386795	0	0	0	0	0
10626	2022-12-09	16:27:28.299	342.47741088	8219.457861	1670603248.3	0	899	4.4857492021	4.5075633481	526.79339048	529.89264357	0.53462816086	736.4003118	22.811120987	-1.1963747913	24.188522339	19.103915549	0	0	0	0	0
10627	2022-12-09	16:27:29.200	342.47742131	8219.458111	1670603249.201	0	899	4.4857978375	4.5076123185	526.59764949	529.69576499	0.53463056301	736.39753046	22.812299248	-1.1528377478	24.188522339	19.104962684	0	0	0	0	0
10628	2022-12-09	16:27:30.105	342.47743178	8219.458363	1670603250.106	0	899	4.4943211042	4.513071739	526.59985363	529.25741601	0.45898574014	736.40009717	22.812799454	-1.1392560005	24.188522339	19.105070114	0	0	0	0	0
10629	2022-12-09	16:27:30.993	342.47744206	8219.458609	1670603250.994	0	899	4.4943211042	4.513071739	527.25015316	529.91099737	0.45898574014	736.40030332	22.812799454	-1.1305032503	24.188522339	19.102580658	0	0	0	0	0
10630	2022-12-09	16:27:31.937	342.47745299	8219.458872	1670603251.938	0	899	4.4881522235	4.5092346763	527.25015316	530.24633905	0.51650407649	736.40072288	22.812799454	-1.1362809038	24.188522339	19.102506638	0	0	0	0	0
10631	2022-12-09	16:27:32.862	342.47746369	8219.459129	1670603252.863	0	899	4.4881522235	4.5092346763	526.82777339	529.82155904	0.51650407649	736.39677783	22.812799454	-1.1460360802	24.188522339	19.103388944	0	0	0	0	0
10632	2022-12-09	16:27:33.779	342.47747431	8219.459383	1670603253.78	0	899	4.4905673747	4.5128353242	526.82777339	529.98837578	0.54511257007	736.39247303	22.812799454	-1.1563409196	24.188522339	19.100823308	0	0	0	0	0
10633	2022-12-09	16:27:34.686	342.47748479	8219.459635	1670603254.686	0	899	4.4905843276	4.5128523962	527.82139069	530.98795907	0.5451134229	736.39236187	22.813209723	-1.1583889739	24.188522339	19.099480484	0	0	0	0	0
10634	2022-12-09	16:27:35.565	342.47749497	8219.459879	1670603255.565	0	899	4.4930634252	4.5182394852	527.8273962	531.40603425	0.61556507519	736.39366342	22.814569473	-1.1512962651	24.188522339	19.103300612	0	0	0	0	0
10635	2022-12-09	16:27:36.447	342.47750519	8219.460124	1670603256.448	0	899	4.4930634252	4.5182394852	526.95166737	530.52436803	0.61556507519	736.36981646	22.814569473	-1.1631102609	24.188522339	19.102928187	0	0	0	0	0
10636	2022-12-09	16:27:37.321	342.47751529	8219.460367	1670603257.321	0	899	4.4915854498	4.5152872788	526.95166737	530.31603939	0.57989842413	736.38130602	22.814569473	-1.1425112486	24.188522339	19.103630066	0	0	0	0	0
10637	2022-12-09	16:27:38.223	342.47752573	8219.460618	1670603258.223	0	899	4.4915854498	4.5152872788	527.01117043	530.37592236	0.57989842413	736.38045961	22.814569473	-1.2066365425	24.188522339	19.104338993	0	0	0	0	0
10638	2022-12-09	16:27:39.075	342.4775356	8219.460854	1670603259.076	0	899	4.4975044019	4.5183749057	527.01117043	529.96969022	0.51027715318	736.38142041	22.814569473	-1.160415411	24.188522339	19.106151581	0	0	0	0	0
10639	2022-12-09	16:27:39.960	342.47754584	8219.4611	1670603259.961	0	899	4.4975449508	4.5184157211	526.19881167	529.15278216	0.51027905974	736.38173044	22.815549269	-1.3977510945	24.188522339	19.094348099	0	0	0	0	0
10640	2022-12-09	16:27:40.825	342.47755586	8219.461341	1670603260.826	0	899	4.5015733413	4.5247040333	526.2009474	529.47220234	0.56474696403	736.40194561	22.816034317	-1.3770119907	24.188522339	19.093713798	0	0	0	0	0
10641	2022-12-09	16:27:41.755	342.47756661	8219.461599	1670603261.755	0	899	4.5015733413	4.5247040333	526.82327582	530.09839961	0.56474696403	736.40289832	22.816034317	-1.1425112486	24.188522339	19.102550507	0	0	0	0	0
10642	2022-12-09	16:27:42.624	342.47757667	8219.46184	1670603262.624	0	899	4.5034659225	4.5257918748	526.82327582	529.98300699	0.54496783206	736.38613427	22.816034317	-1.1432011277	24.188522339	19.10346563	0	0	0	0	0
10643	2022-12-09	16:27:43.473	342.4775865	8219.462076	1670603263.474	0	899	4.5034659225	4.5257918748	527.2777337	530.44019058	0.54496783206	736.38222398	22.816034317	-1.1437077656	24.188522339	19.104602321	0	0	0	0	0
10644	2022-12-09	16:27:44.361	342.47759677	8219.462323	1670603264.361	0	899	4.502466584	4.5255739331	527.2777337	530.5517208	0.56406858756	736.4047706	22.816034317	-1.1311177015	24.188522339	19.10146904	0	0	0	0	0
10645	2022-12-09	16:27:45.204	342.47760654	8219.462557	1670603265.205	0	899	4.5024845195	4.5255919989	527.13920403	530.41233641	0.56406951874	736.40565703	22.816467222	-1.1402799981	24.188522339	19.100982451	0	0	0	0	0
10646	2022-12-09	16:27:46.108	342.477617	8219.462808	1670603266.109	0	899	4.502989903	4.5249124512	527.14577502	530.25058327	0.53522489602	736.39402559	22.817956924	-1.1332627851	24.188522339	19.103928534	0	0	0	0	0
10647	2022-12-09	16:27:46.967	342.47762694	8219.463047	1670603266.968	0	899	4.502989903	4.5249124512	527.51800773	530.62500837	0.53522489602	736.37867464	22.817956924	-1.1377469175	24.188522339	19.101501099	0	0	0	0	0
10648	2022-12-09	16:27:47.884	342.47763756	8219.463301	1670603267.885	0	899	4.5121164945	4.5327875034	527.51800773	530.44153138	0.50379258276	736.37918394	22.817956924	-1.1845284914	24.188522339	19.100916199	0	0	0	0	0
10649	2022-12-09	16:27:48.763	342.47764772	8219.463545	1670603268.763	0	899	4.5121164945	4.5327875034	526.94106571	529.86139192	0.50379258276	736.39274506	22.817956924	-1.2643050161	24.188522339	19.098511791	0	0	0	0	0
10650	2022-12-09	16:27:49.654	342.47765804	8219.463793	1670603269.655	0	899	4.5109055148	4.5335278052	526.94455893	530.14172394	0.55125906421	736.38958336	22.818749169	-1.2514778202	24.188522339	19.098702652	0	0	0	0	0
10651	2022-12-09	16:27:50.532	342.47766819	8219.464037	1670603270.532	0	899	4.5109435668	4.5335661275	527.0190942	530.21672269	0.55126099136	736.40219985	22.819665909	-1.2287769318	24.188522339	19.099668503	0	0	0	0	0
10652	2022-12-09	16:27:51.394	342.47767818	8219.464276	1670603271.395	0	899	4.5156896221	4.540644701	527.0190942	530.54308578	0.6071512319	736.39942336	22.819665909	-1.1971724041	24.188522339	19.095115775	0	0	0	0	0
10653	2022-12-09	16:27:52.266	342.47768826	8219.464518	1670603272.266	0	899	4.5156896221	4.540644701	527.19773664	530.72292273	0.6071512319	736.4018781	22.819665909	-1.1343729496	24.188522339	19.09570694	0	0	0	0	0
10654	2022-12-09	16:27:53.099	342.47769792	8219.46475	1670603273.1	0	899	4.5155827551	4.5396647	527.19773664	530.59952597	0.58603456995	736.39762828	22.819665909	-1.1574619448	24.188522339	19.099614225	0	0	0	0	0
10655	2022-12-09	16:27:53.936	342.47770759	8219.464982	1670603273.936	0	899	4.5155827551	4.5396647	527.92304322	531.32951266	0.58603456995	736.39284531	22.819665909	-1.151630449	24.188522339	19.091832407	0	0	0	0	0
10656	2022-12-09	16:27:54.744	342.47771696	8219.465207	1670603274.745	0	899	4.5229213656	4.5417758459	527.9282338	530.59031294	0.45861084768	736.3888279	22.820840937	-1.1876328907	24.188522339	19.093339971	0	0	0	0	0
10657	2022-12-09	16:27:55.585	342.47772669	8219.465441	1670603275.586	0	899	4.5229448581	4.541799477	527.26536505	529.92410742	0.45861183488	736.38473005	22.821405411	-1.198649172	24.188522339	19.09904917	0	0	0	0	0
10658	2022-12-09	16:27:56.523	342.47773755	8219.465701	1670603276.524	0	899	4.5202118092	4.5446625798	527.26536505	530.71621472	0.59435560262	736.37775911	22.821405411	-1.1689956259	24.188522339	19.099994963	0	0	0	0	0
10659	2022-12-09	16:27:57.450	342.47774826	8219.465958	1670603277.45	0	899	4.5202118092	4.5446625798	527.87201863	531.32683873	0.59435560262	736.38330078	22.821405411	-1.179947257	24.188522339	19.103630066	0	0	0	0	0
10660	2022-12-09	16:27:58.364	342.47775884	8219.466212	1670603278.364	0	899	4.5189714386	4.5398737424	527.87201863	530.82577835	0.50863452531	736.38071144	22.821405411	-1.1418752481	24.188522339	19.101686288	0	0	0	0	0
10661	2022-12-09	16:27:59.296	342.47776964	8219.466471	1670603279.297	0	899	4.519010466	4.5399130255	527.62925553	530.58166747	0.5086363458	736.36700197	22.822343978	-1.1631533357	24.188522339	19.101278583	0	0	0	0	0
10662	2022-12-09	16:28:00.229	342.47778043	8219.46673	1670603280.229	0	899	4.5245818294	4.5474426194	527.63238741	530.85772311	0.55536622194	736.36251083	22.82305336	-1.1750643253	24.188522339	19.097867966	0	0	0	0	0
10663	2022-12-09	16:28:01.092	342.47779042	8219.46697	1670603281.092	0	899	4.5245818294	4.5474426194	527.42367382	530.64773369	0.55536622194	736.37612369	22.82305336	-1.1991234205	24.188522339	19.087443459	0	0	0	0	0
10664	2022-12-09	16:28:01.980	342.47780071	8219.467217	1670603281.981	0	899	4.5324343516	4.5535838325	527.42367382	530.40097979	0.5130997804	736.37677164	22.82305336	-1.370954073	24.188522339	19.070519113	0	0	0	0	0
10665	2022-12-09	16:28:02.887	342.47781119	8219.467469	1670603282.887	0	899	4.5324343516	4.5535838325	527.0830246	530.0584076	0.5130997804	736.36767578	22.82305336	-1.1376283169	24.188522339	19.097148895	0	0	0	0	0
10666	2022-12-09	16:28:03.789	342.47782163	8219.467719	1670603283.789	0	899	4.5339186204	4.5590258556	527.0830246	530.61468451	0.6083903112	736.37452546	22.82305336	-1.1356449506	24.188522339	19.098464966	0	0	0	0	0
10667	2022-12-09	16:28:04.642	342.47783152	8219.467956	1670603284.643	0	899	4.5339615879	4.5590691601	526.60426107	530.13272703	0.60839270068	736.37778417	22.824083278	-1.1360222393	24.188522339	19.086060505	0	0	0	0	0
10668	2022-12-09	16:28:05.499	342.47784142	8219.468194	1670603285.499	0	899	4.5401520518	4.5618992532	526.60725333	529.65884691	0.52663914908	736.36445507	22.824762344	-1.2060868203	24.188522339	19.077453626	0	0	0	0	0
10669	2022-12-09	16:28:06.369	342.4778515	8219.468436	1670603286.37	0	899	4.5401520518	4.5618992532	527.61306299	530.67048506	0.52663914908	736.35595703	22.824762344	-1.464786768	24.188522339	19.083463669	0	0	0	0	0
10670	2022-12-09	16:28:07.232	342.47786148	8219.468676	1670603287.232	0	899	4.540759961	4.5627690242	527.61306299	530.70692259	0.53287890318	736.36146636	22.824762344	-1.2831362486	24.188522339	19.084100205	0	0	0	0	0
10671	2022-12-09	16:28:08.096	342.47787149	8219.468916	1670603288.097	0	899	4.540759961	4.5627690242	528.30845925	531.40639657	0.53287890318	736.36631926	22.824762344	-1.2108727694	24.188522339	19.101829529	0	0	0	0	0
10672	2022-12-09	16:28:08.957	342.47788145	8219.469155	1670603288.957	0	899	4.5342175895	4.5567862918	528.30845925	531.48984016	0.54714619343	736.36683624	22.824762344	-1.2973755432	24.188522339	19.100298206	0	0	0	0	0
10673	2022-12-09	16:28:09.808	342.4778913	8219.469391	1670603289.808	0	899	4.5342262408	4.5567950042	527.16778895	530.34230347	0.54714662609	736.36987911	22.824969702	-1.3777665397	24.188522339	19.095032281	0	0	0	0	0
10674	2022-12-09	16:28:10.660	342.47790116	8219.469628	1670603290.66	0	899	4.5379872393	4.560055369	527.1745474	530.276036	0.53462697281	736.36173274	22.826501846	-1.4282453408	24.188522339	19.081180724	0	0	0	0	0
10675	2022-12-09	16:28:11.555	342.47791152	8219.469876	1670603291.555	0	899	4.5379872393	4.560055369	527.85306102	530.95854147	0.53462697281	736.35456777	22.826501846	-1.1788155338	24.188522339	19.098916035	0	0	0	0	0
10676	2022-12-09	16:28:12.484	342.47792228	8219.470135	1670603292.485	0	899	4.5474390204	4.5708366499	527.85306102	531.13898199	0.56549870417	736.36808241	22.826501846	-1.1742451601	24.188522339	19.099416821	0	0	0	0	0
10677	2022-12-09	16:28:13.426	342.47793317	8219.470396	1670603293.426	0	899	4.5474390204	4.5708366499	528.3327682	531.62167537	0.56549870417	736.35952213	22.826501846	-1.1343729496	24.188522339	19.103088935	0	0	0	0	0
10678	2022-12-09	16:28:14.328	342.47794362	8219.470647	1670603294.329	0	899	4.5456001239	4.5669415023	528.33401187	531.33481892	0.51624097455	736.364641	22.826783174	-1.1405817483	24.188522339	19.100970995	0	0	0	0	0
10679	2022-12-09	16:28:15.233	342.47795409	8219.470898	1670603295.233	0	899	4.5456623907	4.5670041831	528.05017133	531.04938335	0.51624390531	736.33203125	22.828271866	-1.1734366417	24.188522339	19.096427917	0	0	0	0	0
10680	2022-12-09	16:28:16.101	342.47796414	8219.471139	1670603296.102	0	899	4.5454538179	4.5690419166	528.05017133	531.36555635	0.57032610332	736.343193	22.828271866	-1.4145881095	24.188522339	19.091602831	0	0	0	0	0
10681	2022-12-09	16:28:16.969	342.47797418	8219.47138	1670603296.969	0	899	4.5454538179	4.5690419166	528.24057056	531.55715101	0.57032610332	736.36637302	22.828271866	-1.3547206557	24.188522339	19.094335834	0	0	0	0	0
10682	2022-12-09	16:28:17.789	342.47798367	8219.471608	1670603297.789	0	899	4.5517831772	4.5730648147	528.24057056	531.22837194	0.51410655404	736.3564922	22.828271866	-1.1845607971	24.188522339	19.100279056	0	0	0	0	0
10683	2022-12-09	16:28:18.661	342.47799377	8219.471851	1670603298.662	0	899	4.5517831772	4.5730648147	527.42209273	530.4052647	0.51410655404	736.38006592	22.828271866	-1.1343729496	24.188522339	19.105430603	0	0	0	0	0
10684	2022-12-09	16:28:19.525	342.47800376	8219.47209	1670603299.525	0	899	4.553529638	4.5750446752	527.42232463	530.43708934	0.51951993472	736.36705977	22.828324413	-1.1342651599	24.188522339	19.105251742	0	0	0	0	0
10685	2022-12-09	16:28:20.405	342.47801396	8219.472335	1670603300.406	0	899	4.553593927	4.5751093944	527.6607884	530.67693392	0.51952297459	736.36218262	22.82985878	-1.1311177015	24.188522339	19.100028992	0	0	0	0	0
10686	2022-12-09	16:28:21.256	342.47802381	8219.472571	1670603301.257	0	899	4.5527415527	4.5749735968	527.6607884	530.77807372	0.53684171887	736.36305328	22.82985878	-1.1562547131	24.188522339	19.103064379	0	0	0	0	0
10687	2022-12-09	16:28:22.112	342.47803372	8219.472809	1670603302.113	0	899	4.5527415527	4.5749735968	527.36651494	530.48206177	0.53684171887	736.35904476	22.82985878	-1.1376283169	24.188522339	19.104351044	0	0	0	0	0
10688	2022-12-09	16:28:22.966	342.47804359	8219.473046	1670603302.966	0	899	4.5576373221	4.5792340198	527.36651494	530.38968345	0.52101468666	736.3619211	22.82985878	-1.133704701	24.188522339	19.104567143	0	0	0	0	0
10689	2022-12-09	16:28:23.828	342.47805358	8219.473286	1670603303.829	0	899	4.5576373221	4.5792340198	528.46525561	531.49472274	0.52101468666	736.35302007	22.82985878	-1.1493991708	24.188522339	19.102649386	0	0	0	0	0
10690	2022-12-09	16:28:24.740	342.47806412	8219.473539	1670603304.74	0	899	4.5610633905	4.5831769059	528.47002421	531.56975664	0.5330238254	736.36060177	22.830937202	-1.3681192209	24.188522339	19.09762001	0	0	0	0	0
10691	2022-12-09	16:28:25.665	342.47807484	8219.473796	1670603305.666	0	899	4.5610924157	4.5832061304	528.50030356	531.60022183	0.5330252312	736.35904921	22.831628799	-1.3476711354	24.188522339	19.100571967	0	0	0	0	0
10692	2022-12-09	16:28:26.562	342.47808521	8219.474045	1670603306.562	0	899	4.5562518376	4.5785635834	528.50030356	531.63133661	0.5383438518	736.34558105	22.831628799	-1.1311177015	24.188522339	19.102909088	0	0	0	0	0
10693	2022-12-09	16:28:27.493	342.47809598	8219.474304	1670603307.493	0	899	4.5562518376	4.5785635834	528.98411157	532.11801087	0.5383438518	736.34744202	22.831628799	-1.1359682967	24.188522339	19.102265579	0	0	0	0	0
10694	2022-12-09	16:28:28.322	342.47810559	8219.474534	1670603308.323	0	899	4.5660979919	4.5863480016	528.98411157	531.82201306	0.48776842646	736.35793117	22.831628799	-1.1401936984	24.188522339	19.10232549	0	0	0	0	0
10695	2022-12-09	16:28:29.200	342.47811574	8219.474778	1670603309.2	0	899	4.5660979919	4.5863480016	528.55144589	531.38702622	0.48776842646	736.38201904	22.831628799	-1.1343729496	24.188522339	19.106510162	0	0	0	0	0
10696	2022-12-09	16:28:30.134	342.47812656	8219.475037	1670603310.135	0	899	4.5725079462	4.5979585569	528.55766679	532.11736651	0.61148894533	736.38380563	22.833035437	-1.140840472	24.188522339	19.105652234	0	0	0	0	0
10697	2022-12-09	16:28:31.043	342.47813708	8219.47529	1670603311.044	0	899	4.5725232349	4.5979739662	528.68309336	532.24364277	0.61148979271	736.3689074	22.833398819	-1.1764656305	24.188522339	19.101757631	0	0	0	0	0
10698	2022-12-09	16:28:31.858	342.47814652	8219.475516	1670603311.859	0	899	4.56506336	4.5884733656	528.68309336	531.96319775	0.56362306317	736.37027523	22.833398819	-1.1978084141	24.188522339	19.083743152	0	0	0	0	0
10699	2022-12-09	16:28:32.697	342.47815623	8219.475749	1670603312.698	0	899	4.56506336	4.5884733656	528.58683584	531.86634302	0.56362306317	736.37559257	22.833398819	-1.2212315371	24.188522339	19.084499561	0	0	0	0	0
10700	2022-12-09	16:28:33.573	342.47816637	8219.475993	1670603313.574	0	899	4.5663665977	4.5917669502	528.58683584	532.14447783	0.61110433031	736.37329102	22.833398819	-1.2873724699	24.188522339	19.097148895	0	0	0	0	0
10701	2022-12-09	16:28:34.398	342.4781759	8219.476222	1670603314.398	0	899	4.5663782144	4.5917786584	529.13028076	532.69158418	0.61110497463	736.37153919	22.833675296	-1.1857680319	24.188522339	19.10038631	0	0	0	0	0
10702	2022-12-09	16:28:35.234	342.47818559	8219.476454	1670603315.235	0	899	4.5714171604	4.5952489923	529.13675803	532.47424642	0.57293299626	736.37134032	22.835138321	-1.2190109491	24.188522339	19.104709625	0	0	0	0	0
10703	2022-12-09	16:28:36.122	342.47819587	8219.476701	1670603316.123	0	899	4.5714171604	4.5952489923	527.94944476	531.27944427	0.57293299626	736.36802704	22.835138321	-1.2175666204	24.188522339	19.104709625	0	0	0	0	0
10704	2022-12-09	16:28:37.042	342.47820652	8219.476956	1670603317.043	0	899	4.5769949114	4.5986941933	527.94944476	530.97747148	0.52127426612	736.36185804	22.835138321	-1.172294087	24.188522339	19.092823471	0	0	0	0	0
10705	2022-12-09	16:28:37.904	342.47821648	8219.477196	1670603317.904	0	899	4.5769949114	4.5986941933	528.88084113	531.91420982	0.52127426612	736.37562127	22.835138321	-1.1712161603	24.188522339	19.098925369	0	0	0	0	0
10706	2022-12-09	16:28:38.792	342.47822676	8219.477442	1670603318.792	0	899	4.58090469	4.6034052843	528.88084113	532.0236538	0.53997074617	736.36554359	22.835138321	-1.1830193649	24.188522339	19.098794419	0	0	0	0	0
10707	2022-12-09	16:28:39.704	342.47823733	8219.477696	1670603319.705	0	899	4.5809750976	4.6034761818	528.30528871	531.44470134	0.53997418584	736.37919041	22.836808704	-1.138134909	24.188522339	19.088157767	0	0	0	0	0
10708	2022-12-09	16:28:40.568	342.47824731	8219.477936	1670603320.568	0	899	4.5843714674	4.6086143517	528.30559425	531.68578921	0.58112475442	736.37405173	22.836877823	-1.1360006332	24.188522339	19.087785721	0	0	0	0	0
10709	2022-12-09	16:28:41.385	342.47825678	8219.478163	1670603321.386	0	899	4.5843714674	4.6086143517	528.37741315	531.75806763	0.58112475442	736.37789573	22.836877823	-1.189185062	24.188522339	19.096178244	0	0	0	0	0
10710	2022-12-09	16:28:42.282	342.47826716	8219.478412	1670603322.283	0	899	4.5788762681	4.602331119	528.37741315	531.65198886	0.56300243221	736.37124816	22.836877823	-1.1783196926	24.188522339	19.095348358	0	0	0	0	0
10711	2022-12-09	16:28:43.117	342.47827682	8219.478644	1670603323.117	0	899	4.5788762681	4.602331119	528.64846951	531.92472507	0.56300243221	736.38582384	22.836877823	-1.195674102	24.188522339	19.098638535	0	0	0	0	0
10712	2022-12-09	16:28:43.957	342.47828655	8219.478877	1670603323.958	0	899	4.5844826096	4.6068768385	528.64846951	531.77259332	0.53701320467	736.37633631	22.836877823	-1.2173833847	24.188522339	19.094266891	0	0	0	0	0
10713	2022-12-09	16:28:44.835	342.47829671	8219.479121	1670603324.836	0	899	4.58453412	4.6069287052	528.1540873	531.27530411	0.53701570543	736.37319886	22.83809893	-1.213696843	24.188522339	19.094266891	0	0	0	0	0
10714	2022-12-09	16:28:45.752	342.47830731	8219.479376	1670603325.752	0	899	4.582233729	4.6048251244	528.15583872	531.3061067	0.54198263118	736.36837708	22.838495255	-1.3150640947	24.188522339	19.093479763	0	0	0	0	0
10715	2022-12-09	16:28:46.710	342.4783184	8219.479642	1670603326.71	0	899	4.582233729	4.6048251244	528.45493811	531.60699011	0.54198263118	736.37842363	22.838495255	-1.2168012968	24.188522339	19.102518574	0	0	0	0	0
10716	2022-12-09	16:28:47.592	342.47832861	8219.479887	1670603327.592	0	899	4.5812805341	4.6036522977	528.45493811	531.57696497	0.5368502512	736.37203515	22.838495255	-1.138555342	24.188522339	19.104810715	0	0	0	0	0
10717	2022-12-09	16:28:48.450	342.47833854	8219.480125	1670603328.45	0	899	4.5812805341	4.6036522977	527.73195943	530.84971505	0.5368502512	736.36439807	22.838495255	-1.1376283169	24.188522339	19.103990555	0	0	0	0	0
10718	2022-12-09	16:28:49.312	342.47834853	8219.480365	1670603329.313	0	899	4.5965704135	4.6186934525	527.73195943	530.80475186	0.52915280266	736.3777191	22.838495255	-1.1407973332	24.188522339	19.099432055	0	0	0	0	0
10719	2022-12-09	16:28:50.165	342.4783584	8219.480602	1670603330.166	0	899	4.5965888768	4.6187120417	527.29803892	530.36830993	0.52915368359	736.37265075	22.838931797	-1.2041357235	24.188522339	19.096646922	0	0	0	0	0
10720	2022-12-09	16:28:51.042	342.47836854	8219.480845	1670603331.042	0	899	4.5955630507	4.6188255716	527.30419159	530.53350958	0.55639173434	736.36399952	22.840326309	-1.2360636454	24.188522339	19.09629895	0	0	0	0	0
10721	2022-12-09	16:28:51.871	342.47837815	8219.481076	1670603331.872	0	899	4.5955630507	4.6188255716	527.83836827	531.07095767	0.55639173434	736.36260986	22.840326309	-1.1408835649	24.188522339	19.104351044	0	0	0	0	0
10722	2022-12-09	16:28:52.785	342.47838872	8219.481329	1670603332.785	0	899	4.5919402335	4.6172935175	527.83836827	531.36461049	0.60659970156	736.36701046	22.840326309	-1.150196782	24.188522339	19.104694215	0	0	0	0	0
10723	2022-12-09	16:28:53.684	342.47839913	8219.481579	1670603333.685	0	899	4.5919402335	4.6172935175	527.96677637	531.49387642	0.60659970156	736.36968994	22.840326309	-1.1701813936	24.188522339	19.105430603	0	0	0	0	0
10724	2022-12-09	16:28:54.569	342.47840936	8219.481825	1670603334.569	0	899	4.6031302821	4.6252256123	527.96839681	531.03433186	0.52774366507	736.37354324	22.840693126	-1.1975712571	24.188522339	19.105194673	0	0	0	0	0
10725	2022-12-09	16:28:55.444	342.4784195	8219.482068	1670603335.445	0	899	4.6031858364	4.6252815443	526.60289439	529.6609153	0.5277463049	736.36946399	22.842004776	-1.2955107689	24.188522339	19.104351044	0	0	0	0	0
10726	2022-12-09	16:28:56.335	342.4784298	8219.482315	1670603336.335	0	899	4.5942824754	4.6191135572	526.60289439	530.04658255	0.59387146184	736.34556731	22.842004776	-1.2168012952	24.188522339	19.096883483	0	0	0	0	0
10727	2022-12-09	16:28:57.214	342.47843999	8219.48256	1670603337.215	0	899	4.5942824754	4.6191135572	528.79647636	532.25450931	0.59387146184	736.34436035	22.842004776	-1.16855371	24.188522339	19.098949432	0	0	0	0	0
10728	2022-12-09	16:28:58.085	342.47845007	8219.482802	1670603338.086	0	899	4.5994969362	4.6216546245	528.79647636	531.87833018	0.52964199977	736.35705405	22.842004776	-1.1415195915	24.188522339	19.064005088	0	0	0	0	0
10729	2022-12-09	16:28:58.966	342.47846025	8219.483046	1670603338.966	0	899	4.5994969362	4.6216546245	527.87025167	530.94670741	0.52964199977	736.35815187	22.842004776	-1.1385445626	24.188522339	19.083504355	0	0	0	0	0
10730	2022-12-09	16:28:59.921	342.47847132	8219.483312	1670603339.922	0	899	4.605329221	4.6254959587	527.8774482	530.67370912	0.48165136922	736.35905649	22.843634132	-1.161730531	24.188522339	19.095257033	0	0	0	0	0
10731	2022-12-09	16:29:00.823	342.47848176	8219.483562	1670603340.824	0	899	4.6053351815	4.6255019562	528.25257776	531.05082732	0.4816516276	736.36747368	22.843774796	-1.1690603803	24.188522339	19.096773463	0	0	0	0	0
10732	2022-12-09	16:29:01.726	342.47849221	8219.483813	1670603341.727	0	899	4.6028040391	4.6276112327	528.25257776	531.69733027	0.59221066424	736.36924572	22.843774796	-1.1672387115	24.188522339	19.095466589	0	0	0	0	0
10733	2022-12-09	16:29:02.589	342.4785022	8219.484053	1670603342.59	0	899	4.6028040391	4.6276112327	527.76407512	531.20564209	0.59221066424	736.37774658	22.843774796	-1.1587878466	24.188522339	19.091026306	0	0	0	0	0
10734	2022-12-09	16:29:03.430	342.47851193	8219.484286	1670603343.431	0	899	4.6024431822	4.6265335383	527.76407512	531.10634698	0.5752318947	736.37032859	22.843774796	-1.1530964477	24.188522339	19.101023061	0	0	0	0	0
10735	2022-12-09	16:29:04.278	342.47852174	8219.484522	1670603344.278	0	899	4.6024431822	4.6265335383	529.67732168	533.03170991	0.5752318947	736.37535166	22.843774796	-1.1392560005	24.188522339	19.102190018	0	0	0	0	0
10736	2022-12-09	16:29:05.167	342.47853204	8219.484769	1670603345.168	0	899	4.6095228589	4.6309871261	529.68370604	532.66751822	0.51203299307	736.37207921	22.845215387	-1.1307188501	24.188522339	19.104079127	0	0	0	0	0
10737	2022-12-09	16:29:06.055	342.4785423	8219.485015	1670603346.055	0	899	4.6095316535	4.6309959787	528.14408414	531.11922569	0.51203339798	736.37252828	22.845422745	-1.3473369152	24.188522339	19.095736649	0	0	0	0	0
10738	2022-12-09	16:29:06.986	342.47855309	8219.485274	1670603346.987	0	899	4.6121842213	4.6342257067	528.14408414	531.19754609	0.52543516103	736.37848345	22.845422745	-1.5221750302	24.188522339	19.060570824	42.326031667	-71.119173333	1	59344	183.7
10739	2022-12-09	16:29:07.871	342.47856332	8219.48552	1670603347.871	0	899	4.6121842213	4.6342257067	530.06132189	533.12586834	0.52543516103	736.37570898	22.845422745	-1.3207340138	24.188522339	19.078639302	42.326031667	-71.119173333	1	59344	183.7
10740	2022-12-09	16:29:08.744	342.47857344	8219.485762	1670603348.745	0	899	4.6161925602	4.6397240803	530.06132189	533.33041247	0.56029053152	736.36960546	22.845422745	-1.2037045971	24.188522339	19.092836645	42.326031667	-71.119168111	1	59344.626653	183.76266531
10741	2022-12-09	16:29:09.664	342.47858407	8219.486018	1670603349.664	0	899	4.6162429579	4.6397748419	528.13830676	531.3955522	0.56029306687	736.38537881	22.846609292	-1.1523418371	24.188522339	19.099783095	42.326031667	-71.119165	1	59345.553106	183.8
10742	2022-12-09	16:29:10.542	342.47859425	8219.486262	1670603350.543	0	899	4.6134149198	4.6352483702	528.14075024	531.16453737	0.52036109575	736.38490993	22.847162247	-1.1403554157	24.188522339	19.100264707	42.326030159	-71.119158652	1	59346.191185	183.8
10743	2022-12-09	16:29:11.394	342.47860411	8219.486499	1670603351.395	0	899	4.6134149198	4.6352483702	528.28170948	531.30630365	0.52036109575	736.36691466	22.847162247	-1.1360006332	24.188522339	19.10146904	42.326030972	-71.119160278	1	59347.166571	183.8
10744	2022-12-09	16:29:12.332	342.47861495	8219.486759	1670603352.332	0	899	4.6177087549	4.6402852842	528.28170948	531.4064365	0.53748698176	736.36079538	22.847162247	-1.1468660026	24.188522339	19.059915618	42.326030969	-71.119162714	1	59348.209419	183.8
10745	2022-12-09	16:29:13.209	342.4786251	8219.487003	1670603353.209	0	899	4.6177087549	4.6402852842	528.72443363	531.85177931	0.53748698176	736.35657749	22.847162247	-1.1786537802	24.188522339	19.085836474	42.326028189	-71.119169415	1	59349.086785	183.8
10746	2022-12-09	16:29:14.089	342.4786353	8219.487247	1670603354.09	0	899	4.6219137435	4.6454441786	528.72443363	531.9810881	0.55957482517	736.35818017	22.847162247	-1.1458851557	24.188522339	19.100836697	42.326026741	-71.119196928	1	59349.955621	183.8
10747	2022-12-09	16:29:14.963	342.47864542	8219.48749	1670603354.964	0	899	4.6219628369	4.6454936261	528.14941842	531.40254553	0.55957728871	736.37648344	22.84831666	-1.1705263269	24.188522339	19.099650074	42.326026667	-71.119196928	1	59350.843337	183.8
10748	2022-12-09	16:29:15.894	342.47865618	8219.487748	1670603355.894	0	899	4.626669434	4.6491641773	528.15186909	531.25846524	0.53451711238	736.37111315	22.848871231	-1.1832026243	24.188522339	19.098949432	42.326029218	-71.119183912	1	59351.765286	183.8
10749	2022-12-09	16:29:16.848	342.47866723	8219.488014	1670603356.849	0	899	4.626669434	4.6491641773	528.28852679	531.39592676	0.53451711238	736.36569598	22.848871231	-1.2936890109	24.188522339	19.070628147	42.326032655	-71.119176977	1	59352.40697	183.8
10750	2022-12-09	16:29:17.737	342.47867752	8219.488261	1670603357.738	0	899	4.6277392642	4.6497578399	528.28852679	531.32938027	0.52313567854	736.3728379	22.848871231	-1.2347808808	24.188522339	19.066600042	42.326030811	-71.119173289	1	59353.513379	183.8
10751	2022-12-09	16:29:18.617	342.4786877	8219.488505	1670603358.617	0	899	4.6277392642	4.6497578399	528.50693202	531.54904264	0.52313567854	736.37860795	22.848871231	-1.1752583531	24.188522339	19.070768975	42.32603	-71.119166854	1	59354.481262	183.8
10752	2022-12-09	16:29:19.502	342.47869794	8219.488751	1670603359.502	0	899	4.6321062276	4.6531251978	528.51044694	531.41159907	0.4990248241	736.37117823	22.849666103	-1.3625787141	24.188522339	19.081317889	42.32603	-71.119159232	1	59355.365209	183.8
10753	2022-12-09	16:29:20.395	342.47870829	8219.488999	1670603360.396	0	899	4.632146488	4.6531657169	528.91099601	531.81435738	0.49902662184	736.37585894	22.850610733	-1.2037585208	24.188522339	19.072818642	42.326030444	-71.119152781	1	59356.266272	183.8
10754	2022-12-09	16:29:21.266	342.47871836	8219.489241	1670603361.266	0	899	4.6332769791	4.6556932277	528.91099601	532.00676475	0.53190495238	736.37301333	22.850610733	-1.1978515387	24.188522339	19.102550507	42.326031881	-71.119146667	1	59357.12831	183.8
10755	2022-12-09	16:29:22.155	342.47872866	8219.489488	1670603362.156	0	899	4.6332769791	4.6556932277	528.43602452	531.5290132	0.53190495238	736.36554278	22.850610733	-1.222298634	24.188522339	19.098342416	42.326033535	-71.119146062	1	59358	183.8
10756	2022-12-09	16:29:23.072	342.47873927	8219.489742	1670603363.073	0	899	4.6349974664	4.6566204411	528.43602452	531.41834229	0.51297955148	736.36779826	22.850610733	-1.2157557011	24.188522339	19.099308014	42.326034349	-71.119141667	1	59358.780886	183.8
10757	2022-12-09	16:29:23.923	342.47874911	8219.489979	1670603363.923	0	899	4.6349974664	4.6566204411	528.19779816	531.17877146	0.51297955148	736.36425862	22.850610733	-1.1618814168	24.188522339	19.103200294	42.326033524	-71.119141667	1	59359.771562	183.8
10758	2022-12-09	16:29:24.818	342.47875947	8219.490227	1670603364.818	0	899	4.6316484775	4.6554961436	528.20484001	531.49526571	0.56589436121	736.37365157	22.852204114	-1.1344268464	24.188522339	19.098455	42.326034244	-71.119140756	1	59360.546521	183.8
10759	2022-12-09	16:29:25.648	342.47876909	8219.490458	1670603365.649	0	899	4.6316508029	4.655498486	528.84894303	532.14338183	0.56589447897	736.36821014	22.852258682	-1.1629593341	24.188522339	19.102849973	42.326035	-71.11914	1	59361.263655	183.8
10760	2022-12-09	16:29:26.494	342.47877888	8219.490693	1670603366.495	0	899	4.6300947864	4.6514843675	528.84894303	531.80447374	0.50800287276	736.3667263	22.852258682	-1.1758081013	24.188522339	19.103310326	42.326034754	-71.119140983	1	59362.147508	183.8
10761	2022-12-09	16:29:27.348	342.47878875	8219.49093	1670603367.348	0	899	4.6300947864	4.6514843675	528.70519118	531.65991852	0.50800287276	736.36045949	22.852258682	-1.1734366417	24.188522339	19.098588943	42.326033358	-71.119146742	1	59363.01503	183.8
10762	2022-12-09	16:29:28.236	342.47879904	8219.491177	1670603368.237	0	899	4.638956242	4.6610361024	528.70519118	531.74953538	0.52332238574	736.36474973	22.852258682	-1.1748487381	24.188522339	19.093902777	42.326034843	-71.119151196	1	59363.905812	183.8
10763	2022-12-09	16:29:29.131	342.4788094	8219.491426	1670603369.132	0	899	4.638956242	4.6610361024	529.38811449	532.43639104	0.52332238574	736.36743568	22.852258682	-1.1606741583	24.188522339	19.098706024	42.326038333	-71.119153333	1	59364	183.8
10764	2022-12-09	16:29:30.013	342.47881961	8219.491671	1670603370.014	0	899	4.6435492695	4.6648559803	529.39503329	532.33359506	0.50458417619	736.38177005	22.853820738	-1.4415360287	24.188522339	19.098800912	42.326036979	-71.119157397	1	59365.625638	183.71871809
10765	2022-12-09	16:29:30.921	342.47883012	8219.491923	1670603370.922	0	899	4.6435594586	4.6648662357	529.46282598	532.40176674	0.50458463511	736.37125907	22.854059219	-1.2586459956	24.188522339	19.102477699	42.326035701	-71.119167021	1	59366.579158	183.7
10766	2022-12-09	16:29:31.775	342.47883999	8219.49216	1670603371.775	0	899	4.6425453481	4.6719303091	529.46282598	533.51838692	0.69483904984	736.37065802	22.854059219	-1.1383074167	24.188522339	19.104919711	42.326033554	-71.119177672	1	59367.433868	183.7
10767	2022-12-09	16:29:32.611	342.47884968	8219.492392	1670603372.612	0	899	4.6425453481	4.6719303091	529.51045361	533.56637936	0.69483904984	736.37283467	22.854059219	-1.2083073026	24.188522339	19.086766805	42.326033008	-71.119182886	1	59368.268245	183.7
10768	2022-12-09	16:29:33.467	342.47885958	8219.49263	1670603373.468	0	899	4.6423088643	4.6680250919	529.51045361	533.0595894	0.60859661678	736.37564067	22.854059219	-1.2438677873	24.188522339	19.077487491	42.326037059	-71.119181863	1	59369.117769	183.7
10769	2022-12-09	16:29:34.272	342.47886889	8219.492853	1670603374.272	0	899	4.6423088643	4.6680250919	529.93030017	533.48225006	0.60859661678	736.38820906	22.854059219	-1.1376283169	24.188522339	19.104351044	42.326039828	-71.119183247	1	59369.948347	183.7
10770	2022-12-09	16:29:35.161	342.47887918	8219.4931	1670603375.161	0	899	4.6470728804	4.6704230844	529.93542932	533.15696033	0.55231890693	736.37736259	22.855216058	-1.1633473824	24.188522339	19.101116964	42.326042196	-71.119185449	1	59370.634605	183.8
10771	2022-12-09	16:29:36.015	342.47888906	8219.493338	1670603376.015	0	899	4.6470938789	4.6704442324	528.1048376	531.31524631	0.5523199414	736.37531528	22.855707169	-1.1360006332	24.188522339	19.105791092	42.326042982	-71.119188596	1	59371.578773	183.8
10772	2022-12-09	16:29:36.904	342.47889935	8219.493584	1670603376.904	0	899	4.6514017382	4.6723939826	528.1048376	530.98805204	0.49633496699	736.37898871	22.855707169	-1.2517149464	24.188522339	19.101597893	42.326044238	-71.119189095	1	59372.542735	183.8
10773	2022-12-09	16:29:37.792	342.47890963	8219.493831	1670603377.792	0	899	4.6514017382	4.6723939826	528.35726925	531.24186185	0.49633496699	736.39648438	22.855707169	-1.1750643253	24.188522339	19.096427917	42.326045767	-71.119189101	1	59373.46046	183.8
10774	2022-12-09	16:29:38.674	342.47891985	8219.494076	1670603378.675	0	899	4.6515547661	4.6738486653	528.35726925	531.42080333	0.52694688503	736.39005952	22.855707169	-1.1723156552	24.188522339	19.098049164	42.326047232	-71.119190565	1	59374.33925	183.8
10775	2022-12-09	16:29:39.552	342.47893	8219.49432	1670603379.552	0	899	4.6516318267	4.673926249	528.37361843	531.43726846	0.52695050345	736.36553955	22.857507706	-1.1392560005	24.188522339	19.105070114	42.326049025	-71.119191321	1	59375.207415	183.8
10776	2022-12-09	16:29:40.467	342.47894059	8219.494574	1670603380.467	0	899	4.6544006665	4.6798471002	528.37361843	531.86882276	0.60069043258	736.377268	22.857507706	-1.1975497221	24.188522339	19.103581725	42.32605255	-71.119189117	1	59376	183.8
10777	2022-12-09	16:29:41.394	342.47895133	8219.494832	1670603381.395	0	899	4.6544006665	4.6798471002	529.59940699	533.10271994	0.60069043258	736.38357241	22.857507706	-1.2238940001	24.188522339	19.102909088	42.326054087	-71.11918984	1	59376.903867	183.8
10778	2022-12-09	16:29:42.315	342.47896199	8219.495088	1670603382.316	0	899	4.658280182	4.6807788858	529.59940699	532.69390261	0.53100037194	736.38429392	22.857507706	-1.1608250939	24.188522339	19.102157871	42.326054935	-71.119191536	1	59377.921547	183.8
10779	2022-12-09	16:29:43.230	342.47897257	8219.495342	1670603383.23	0	899	4.658280182	4.6807788858	528.22564324	531.31211184	0.53100037194	736.39125516	22.857507706	-1.1408835649	24.188522339	19.104709625	42.326056501	-71.119194669	1	59378.900641	183.8
10780	2022-12-09	16:29:44.130	342.47898299	8219.495592	1670603384.13	0	899	4.661596474	4.6841682909	528.22564324	531.31994687	0.53234047009	736.38888732	22.857507706	-1.1644361074	24.188522339	19.101144904	42.32605534	-71.119201632	1	59379.795858	183.7204142
10781	2022-12-09	16:29:45.039	342.47899351	8219.495844	1670603385.039	0	899	4.6616357936	4.6842078802	528.22876219	531.32309497	0.53234233127	736.38762013	22.858424446	-1.1753015266	24.188522339	19.098290664	42.326056172	-71.119208023	1	59380.703407	183.7
10782	2022-12-09	16:29:45.957	342.47900414	8219.496099	1670603385.958	0	899	4.665992081	4.6890593938	528.23226361	531.39162095	0.54345892622	736.39055548	22.85921669	-1.1563301165	24.188522339	19.101653434	42.326057631	-71.119211928	1	59381.578459	183.7
10783	2022-12-09	16:29:46.829	342.47901424	8219.496342	1670603386.83	0	899	4.665992081	4.6890593938	530.01596681	533.18599249	0.54345892622	736.40466309	22.85921669	-1.1539047956	24.188522339	19.102190018	42.32606	-71.119211667	1	59382	183.7
10784	2022-12-09	16:29:47.703	342.47902435	8219.496584	1670603387.704	0	899	4.6645343616	4.6894407303	530.01596681	533.44007737	0.58673880994	736.38912944	22.85921669	-1.195706422	24.188522339	19.104531004	42.326060967	-71.119215534	1	59383.160235	183.7
10785	2022-12-09	16:29:48.581	342.4790345	8219.496828	1670603388.581	0	899	4.6645343616	4.6894407303	528.18574394	531.59803054	0.58673880994	736.38378906	22.85921669	-1.2141280174	24.188522339	19.105070114	42.326061667	-71.119219927	1	59384.239064	183.7
10786	2022-12-09	16:29:49.420	342.47904421	8219.497061	1670603389.42	0	899	4.6686840064	4.6887414241	528.18797144	530.93290066	0.47257875039	736.37910391	22.859720735	-1.1652661088	24.188522339	19.10367943	42.326061519	-71.119225295	1	59385.088435	183.7
10787	2022-12-09	16:29:50.315	342.47905458	8219.49731	1670603390.316	0	899	4.6687383874	4.6887961359	528.34160734	531.08734831	0.47258103206	736.38458252	22.86098671	-1.1311177015	24.188522339	19.104709625	42.326060068	-71.119228197	1	59385.959184	183.7
10788	2022-12-09	16:29:51.224	342.4790651	8219.497562	1670603391.225	0	899	4.6736822297	4.6945076617	528.34160734	531.1895172	0.4900714706	736.37760471	22.86098671	-1.4440260391	24.188522339	19.098913218	42.32606147	-71.119229803	1	59386.881994	183.7
10789	2022-12-09	16:29:52.091	342.47907513	8219.497803	1670603392.091	0	899	4.6736822297	4.6945076617	528.60152744	531.45083834	0.4900714706	736.38181492	22.86098671	-1.2889138405	24.188522339	19.101507187	42.326062899	-71.11923	1	59387.739645	183.7
10790	2022-12-09	16:29:52.957	342.47908516	8219.498044	1670603392.958	0	899	4.6696707195	4.692182785	528.60152744	531.68448243	0.53002441724	736.38460233	22.86098671	-1.2026697445	24.188522339	19.102909088	42.326066315	-71.119230704	1	59388.422438	183.7
10791	2022-12-09	16:29:53.808	342.479095	8219.49828	1670603393.808	0	899	4.6696707195	4.692182785	529.86226948	532.95257747	0.53002441724	736.38432261	22.86098671	-1.161999978	24.188522339	19.103310162	42.326065504	-71.119232326	1	59389.395535	183.7
10792	2022-12-09	16:29:54.704	342.47910538	8219.498529	1670603394.705	0	899	4.6728975258	4.6972282829	529.86433912	533.2022807	0.57222840336	736.39189663	22.861453568	-1.1378115329	24.188522339	19.102427906	42.326064384	-71.119233949	1	59390.369369	183.7
10793	2022-12-09	16:29:55.581	342.47911552	8219.498773	1670603395.581	0	899	4.6729496181	4.6972807595	528.66584899	531.99625603	0.57223104752	736.38622562	22.862665176	-1.1374989187	24.188522339	19.101525894	42.326063744	-71.119235	1	59391.246493	183.7
10794	2022-12-09	16:29:56.467	342.47912579	8219.499019	1670603396.468	0	899	4.6752770166	4.7007710647	528.66584899	532.15387494	0.59913564113	736.3995814	22.862665176	-1.140840472	24.188522339	19.103291063	42.326065	-71.119235209	1	59392.125348	183.7
10795	2022-12-09	16:29:57.382	342.47913638	8219.499273	1670603397.383	0	899	4.6752770166	4.7007710647	528.47616135	531.96293577	0.59913564113	736.39193746	22.862665176	-1.1587878466	24.188522339	19.104351044	42.326065	-71.119236625	1	59392.97493	183.7
10796	2022-12-09	16:29:58.302	342.47914701	8219.499528	1670603398.302	0	899	4.6780102084	4.7007612095	528.47616135	531.58557344	0.53467241165	736.39514766	22.862665176	-1.1909636117	24.188522339	19.099893418	42.326066588	-71.11923349	1	59393.952991	183.7
10797	2022-12-09	16:29:59.197	342.47915738	8219.499777	1670603399.198	0	899	4.6780102084	4.7007612095	528.18239535	531.29007901	0.53467241165	736.39130851	22.862665176	-1.204362154	24.188522339	19.098228455	42.326066667	-71.119235	1	59394	183.8
10798	2022-12-09	16:30:00.117	342.47916802	8219.500033	1670603400.117	0	899	4.6859159893	4.7099159188	528.18922336	531.46219291	0.56292724304	736.38873372	22.864210255	-1.2583010931	24.188522339	19.093919792	42.326066667	-71.119235	1	59395.742416	183.8
10799	2022-12-09	16:30:01.038	342.47917868	8219.500288	1670603401.038	0	899	4.6859217401	4.7099217114	528.39913545	531.67340741	0.56292752941	736.39248677	22.864343643	-1.1783628093	24.188522339	19.101346174	42.326066667	-71.119235	1	59396.708037	183.8
10800	2022-12-09	16:30:01.957	342.47918932	8219.500544	1670603401.957	0	899	4.6852407611	4.7116939778	528.39913545	532.00901896	0.62023585745	736.39423052	22.864343643	-1.1412393392	24.188522339	19.100845185	42.326064589	-71.119236039	1	59397.623274	183.8
10801	2022-12-09	16:30:02.865	342.47919984	8219.500796	1670603402.866	0	899	4.6852407611	4.7116939778	528.46541487	532.07575118	0.62023585745	736.39930533	22.864343643	-1.160447828	24.188522339	19.073349466	42.326062518	-71.119236667	1	59398.489322	183.8
10802	2022-12-09	16:30:03.778	342.47921039	8219.501049	1670603403.778	0	899	4.6876307393	4.7148230636	528.46541487	532.17485236	0.63714222333	736.39494314	22.864343643	-1.1727683773	24.188522339	19.082838854	42.326062322	-71.119236011	1	59399.393478	183.8
10803	2022-12-09	16:30:04.630	342.47922025	8219.501286	1670603404.63	0	899	4.6876353678	4.7148277302	528.84983105	532.56196839	0.6371424841	736.38989177	22.86445096	-1.198864696	24.188522339	19.088937115	42.326056667	-71.11925	1	59400	183.2
10804	2022-12-09	16:30:05.538	342.47923076	8219.501538	1670603405.538	0	899	4.6875288848	4.7128027976	528.85732308	532.30739775	0.59244586254	736.39534492	22.86614418	-1.3322245759	24.188522339	19.030976125	42.326052556	-71.119260276	1	59401.233161	183.2
10805	2022-12-09	16:30:06.424	342.47924103	8219.501785	1670603406.425	0	899	4.6875288848	4.7128027976	527.94045814	531.38455152	0.59244586254	736.38044021	22.86614418	-1.138264255	24.188522339	19.102216632	42.32604903	-71.119268606	1	59402.290927	183.2
10806	2022-12-09	16:30:07.313	342.47925132	8219.502032	1670603407.314	0	899	4.6928402465	4.7159054662	527.94045814	531.0797015	0.5403161641	736.39914365	22.86614418	-1.160415411	24.188522339	19.098949432	42.326046667	-71.11927391	1	59403.17294	183.2
10807	2022-12-09	16:30:08.217	342.47926178	8219.502283	1670603408.218	0	899	4.6928402465	4.7159054662	528.4477455	531.5900053	0.5403161641	736.39447143	22.86614418	-1.2850225793	24.188522339	19.097650717	42.326046667	-71.119276814	1	59404.088435	183.2
10808	2022-12-09	16:30:09.072	342.47927168	8219.50252	1670603409.073	0	899	4.6890264467	4.7120044747	528.4477455	531.58066339	0.53871927519	736.38545884	22.86614418	-1.2331963746	24.188522339	19.099160933	42.326046667	-71.119278199	1	59404.919339	183.2
10809	2022-12-09	16:30:09.957	342.47928191	8219.502766	1670603409.957	0	899	4.6890922941	4.7120707792	528.94265679	532.07852713	0.53872241106	736.38925676	22.867670463	-1.1770800842	24.188522339	19.097697403	42.326045288	-71.119281092	1	59405.827479	183.2
10810	2022-12-09	16:30:10.895	342.47929278	8219.503027	1670603410.896	0	899	4.6961819876	4.720741723	528.94387048	532.29071168	0.57473665538	736.38642125	22.867944717	-1.1604262796	24.188522339	19.101304793	42.326045	-71.119284167	1	59406.750243	183.2
10811	2022-12-09	16:30:11.770	342.47930291	8219.50327	1670603411.771	0	899	4.6961819876	4.720741723	529.56805743	532.91884811	0.57473665538	736.38523289	22.867944717	-1.1479008869	24.188522339	19.104452247	42.326043952	-71.119286048	1	59407.628688	183.2
10812	2022-12-09	16:30:12.688	342.47931353	8219.503525	1670603412.689	0	899	4.7039353236	4.7288822486	529.56805743	532.9661163	0.58279253038	736.37897699	22.867944717	-1.3643572283	24.188522339	19.080349802	42.326043333	-71.119288514	1	59408.554108	183.2
10813	2022-12-09	16:30:13.573	342.47932377	8219.503771	1670603413.574	0	899	4.7039353236	4.7288822486	529.13066674	532.52591902	0.58279253038	736.38723573	22.867944717	-1.5119886398	24.188522339	19.06401825	42.326042621	-71.119291424	1	59409.427184	183.2
10814	2022-12-09	16:30:14.391	342.47933323	8219.503998	1670603414.391	0	899	4.7035262832	4.7254465967	529.13066674	532.11385903	0.51245927194	736.37837795	22.867944717	-1.1943482208	24.188522339	19.100482107	42.326041667	-71.119293718	1	59410.230926	183.2
10815	2022-12-09	16:30:15.276	342.47934348	8219.504244	1670603415.277	0	899	4.7035857919	4.7255064982	529.28030668	532.26435837	0.5124619595	736.37685894	22.869319827	-1.1451952307	24.188522339	19.104231677	42.326041667	-71.119295427	1	59411.128205	183.2
10816	2022-12-09	16:30:16.131	342.47935337	8219.504481	1670603416.131	0	899	4.7031397905	4.7306261546	529.28151488	533.02450445	0.64188040867	736.36826148	22.869592667	-1.1408835649	24.188522339	19.104351044	42.326041667	-71.119298235	1	59411.970414	183.2
10817	2022-12-09	16:30:16.980	342.47936321	8219.504717	1670603416.981	0	899	4.7031397905	4.7306261546	529.21066526	532.9531538	0.64188040867	736.36082085	22.869592667	-1.1408835649	24.188522339	19.104069337	42.326043057	-71.119299724	1	59412.834181	183.2
10818	2022-12-09	16:30:17.783	342.4793725	8219.50494	1670603417.784	0	899	4.706001266	4.7304050208	529.21066526	532.53095481	0.56991984504	736.35820361	22.869592667	-1.1559743952	24.188522339	19.08777367	42.326043333	-71.119301069	1	59413.641283	183.2
10819	2022-12-09	16:30:18.654	342.47938257	8219.505182	1670603418.654	0	899	4.706001266	4.7304050208	528.51376863	531.82968583	0.56991984504	736.35973757	22.869592667	-1.3602180655	24.188522339	19.047821904	42.326043333	-71.119302535	1	59414.520855	183.2
10820	2022-12-09	16:30:19.529	342.4793927	8219.505425	1670603419.529	0	899	4.7100633741	4.7333641985	528.51593132	531.67911012	0.5438220605	736.36201811	22.870081756	-1.3780360522	24.188522339	19.059366997	42.326043333	-71.119303333	1	59415.392614	183.2
10821	2022-12-09	16:30:20.489	342.47940381	8219.505691	1670603420.489	0	899	4.7101149163	4.7334161019	529.15354074	532.32055009	0.54382452734	736.36017614	22.871271133	-1.2304046154	24.188522339	19.095348358	42.326043884	-71.119303884	1	59416.330375	183.2
10822	2022-12-09	16:30:21.313	342.47941336	8219.505921	1670603421.314	0	899	4.716337422	4.7398310196	529.15354074	532.3425119	0.54757312038	736.35002935	22.871271133	-1.1790634267	24.188522339	19.098706125	42.326045	-71.119305248	1	59417.148525	183.2
10823	2022-12-09	16:30:22.187	342.47942347	8219.506163	1670603422.188	0	899	4.716337422	4.7398310196	527.84242921	531.02349889	0.54757312038	736.34967041	22.871271133	-1.1490218639	24.188522339	19.102190018	42.326044938	-71.119306728	1	59418.037037	183.2
10824	2022-12-09	16:30:23.104	342.47943407	8219.506418	1670603423.104	0	899	4.7155319877	4.7375333299	527.84242921	530.82175771	0.5130413304	736.35168821	22.871271133	-1.1676482981	24.188522339	19.100129778	42.32604341	-71.119308257	1	59418.953954	183.2
10825	2022-12-09	16:30:24.023	342.47944472	8219.506673	1670603424.024	0	899	4.7155319877	4.7375333299	529.03839391	532.02447286	0.5130413304	736.34926054	22.871271133	-1.1783196926	24.188522339	19.098949432	42.326043333	-71.119309793	1	59419.875752	183.2
10826	2022-12-09	16:30:24.930	342.47945522	8219.506925	1670603424.931	0	899	4.717766598	4.7412380491	529.04305275	532.22738351	0.54689460003	736.34915464	22.872323687	-1.1554893855	24.188522339	19.098734799	42.326043333	-71.11931102	1	59420.612197	183.2
10827	2022-12-09	16:30:25.841	342.47946575	8219.507178	1670603425.841	0	899	4.717795091	4.741266743	528.82398798	532.0070082	0.5468959692	736.36120605	22.872980118	-1.1360006332	24.188522339	19.097148895	42.326043333	-71.11931238	1	59421.428128	183.2
10828	2022-12-09	16:30:26.832	342.47947722	8219.507453	1670603426.832	0	899	4.71474716	4.7387333033	528.82398798	532.07895818	0.55918255149	736.35448006	22.872980118	-1.1738354749	24.188522339	19.101488934	42.326043333	-71.119313333	1	59422.438438	183.2
10829	2022-12-09	16:30:27.749	342.47948784	8219.507708	1670603427.749	0	899	4.71474716	4.7387333033	529.38392177	532.64233843	0.55918255149	736.35278118	22.872980118	-1.1592620603	24.188522339	19.101948896	42.326042766	-71.119313901	1	59423.34067	183.16593301
10830	2022-12-09	16:30:28.621	342.47949793	8219.50795	1670603428.621	0	899	4.7233347828	4.7499277861	529.38392177	532.99030995	0.61849449159	736.34449414	22.872980118	-1.1854985566	24.188522339	19.100148233	42.326041667	-71.119315315	1	59424.189245	183.1
10831	2022-12-09	16:30:29.467	342.47950773	8219.508186	1670603429.468	0	899	4.7233347828	4.7499277861	529.41718677	533.02380157	0.61849449159	736.35762357	22.872980118	-1.2662129402	24.188522339	19.096427917	42.326041562	-71.119316667	1	59425.063063	183.1
10832	2022-12-09	16:30:30.332	342.47951774	8219.508426	1670603430.333	0	899	4.7269097323	4.7491438836	529.42095728	532.43357092	0.51720258311	736.35822746	22.873831376	-1.3536535225	24.188522339	19.079035247	42.326040118	-71.119316667	1	59425.928929	183.1
10833	2022-12-09	16:30:31.250	342.47952836	8219.508681	1670603431.25	0	899	4.7269443804	4.7491787626	528.97138748	531.98145209	0.51720415462	736.35724322	22.874628067	-1.5005950928	24.188522339	19.076622009	42.32604	-71.119318103	1	59426.861507	183.1
10834	2022-12-09	16:30:32.161	342.4795389	8219.508934	1670603432.161	0	899	4.729215601	4.7533951645	528.97138748	532.24349584	0.56195299824	736.35190527	22.874628067	-1.4747574077	24.188522339	19.078303306	42.326038726	-71.119319607	1	59427.7643	183.1
[truncated: 75 more rows]
