# Supplementary material for: A simple method to measure methane emissions from indoor gas leaks
Source: PLoS One. 2023 Nov 30;18(11):e0295055. doi: 10.1371/journal.pone.0295055 (PMC10688665; doi:10.1371/journal.pone.0295055)
Supplement: S1 Data — (ZIP) [file pone.0295055.s011.zip › data and code/data/raw data/cavity ringdown spectrometer data/RCM control tests/R8_RCM_6.dat]

DATE	TIME	FRAC_DAYS_SINCE_JAN1	FRAC_HRS_SINCE_JAN1	EPOCH_TIME	ALARM_STATUS	INST_STATUS	CH4	CH4_dry	CO2	CO2_dry	H2O	CavityPressure	CavityTemp	Battery_Current	Battery_Temperature	Battery_Voltage	GPS_ABS_LAT	GPS_ABS_LONG	GPS_FIT	GPS_TIME	GPS_ALTITUDE
11498	2022-12-06	16:08:35.698	339.46430207	8147.14325	1670342915.699	0	899	2.042408423	2.063750877	470.0410408	475.99023164	1.1424640393	741.00860636	23.81524086	-1.1711299585	23.939495087	19.148207949	42.326352803	-71.119399925	2	58023.681587	12.568158698
11499	2022-12-06	16:08:36.612	339.46431265	8147.143504	1670342916.613	0	899	2.0450582929	2.0660669807	470.0410408	475.88939047	1.123336801	741.00675186	23.81524086	-1.1497764651	23.939495087	19.149309563	42.326353333	-71.119394557	2	58024.566447	12.6
11500	2022-12-06	16:08:37.483	339.46432272	8147.143745	1670342917.483	0	899	2.0450582929	2.0660669807	469.86648588	475.71266371	1.123336801	741.00054932	23.81524086	-1.1457666159	23.939495087	19.148643494	42.326354681	-71.119389645	2	58025.404339	12.640433925
11501	2022-12-06	16:08:38.394	339.46433328	8147.143999	1670342918.395	0	899	2.044685592	2.0654841901	469.86648588	475.65513403	1.1124170627	741.00270414	23.81524086	-1.1408835649	23.939495087	19.146842957	42.326356667	-71.119385021	2	58026.32906	12.732905983
11502	2022-12-06	16:08:39.292	339.46434366	8147.144248	1670342919.292	0	899	2.044685592	2.0654841901	469.90887413	475.69804449	1.1124170627	741.00509421	23.81524086	-1.1430178431	23.939495087	19.146757126	42.326356667	-71.119382089	2	58027.253534	12.82535344
11503	2022-12-06	16:08:40.168	339.46435381	8147.144491	1670342920.169	0	899	2.0514663484	2.0721207728	469.91068041	475.64061602	1.1011677586	741.01736632	23.815700645	-1.1738894262	23.939495087	19.145093375	42.326356515	-71.119383636	2	58028.090812	12.9
11504	2022-12-06	16:08:41.078	339.46436434	8147.144744	1670342921.079	0	899	2.0514777949	2.0721323831	469.77942151	475.50777007	1.1011703187	741.01195683	23.816308975	-1.1704293189	23.939495087	19.144628929	42.326354901	-71.119386962	2	58029.059118	12.9
11505	2022-12-06	16:08:41.980	339.46437477	8147.144994	1670342921.98	0	899	2.0488126752	2.070131653	469.77942151	475.70014076	1.137689805	741.00634887	23.816308975	-1.170935949	23.939495087	19.143164123	42.326353397	-71.119391476	2	58029.961924	12.9
11506	2022-12-06	16:08:42.857	339.46438492	8147.145238	1670342922.857	0	899	2.0488126752	2.070131653	470.04954263	475.97366627	1.137689805	740.9974822	23.816308975	-1.1735444929	23.939495087	19.142162323	42.326350697	-71.11939562	2	58030.790763	12.9
11507	2022-12-06	16:08:43.755	339.46439531	8147.145488	1670342923.755	0	899	2.0552177208	2.0773820659	470.04954263	476.18986895	1.1786747464	740.99918552	23.816308975	-1.3144281471	23.939495087	19.139526771	42.326348871	-71.119397796	2	58031.677355	12.967735471
11508	2022-12-06	16:08:44.674	339.46440595	8147.145743	1670342924.674	0	899	2.0552177208	2.0773820659	470.12856222	476.26992079	1.1786747464	740.99371419	23.816308975	-1.4794355631	23.939495087	19.136039734	42.326345144	-71.119401522	2	58032.637821	13
11509	2022-12-06	16:08:45.552	339.46441611	8147.145987	1670342925.552	0	899	2.0616129901	2.0816148107	470.13098097	475.65472765	1.0615112814	741.00248991	23.816924379	-1.3134041433	23.939495087	19.13170956	42.326340793	-71.119407567	2	58033.508011	13
11510	2022-12-06	16:08:46.453	339.46442654	8147.146237	1670342926.453	0	899	2.0616215506	2.0816234892	469.91279165	475.43398441	1.061513118	741.00402832	23.81737709	-1.188085556	23.939495087	19.145763397	42.326338333	-71.119411034	2	58034.379379	13.037937938
11511	2022-12-06	16:08:47.305	339.4644364	8147.146474	1670342927.305	0	899	2.0575701985	2.0775917259	469.91279165	475.45030654	1.0646146871	740.99271216	23.81737709	-1.1518028682	23.939495087	19.145763397	42.32633752	-71.119409187	2	58035.243954	13.124395373
11512	2022-12-06	16:08:48.213	339.46444691	8147.146726	1670342928.213	0	899	2.0575701985	2.0775917259	470.19381678	475.73464331	1.0646146871	740.98721293	23.81737709	-1.1590356779	23.939495087	19.14586844	42.326334694	-71.119405749	2	58036.183495	13.2
11513	2022-12-06	16:08:49.102	339.46445721	8147.146973	1670342929.103	0	899	2.0614648534	2.0817408482	470.1940003	475.79477303	1.0759967538	740.98769798	23.817423776	-1.2184073159	23.939495087	19.146073752	42.326333247	-71.119401838	2	58037.051525	13.205152471
11514	2022-12-06	16:08:49.990	339.46446749	8147.14722	1670342929.991	0	899	2.0614830126	2.0817592612	469.7730747	475.36885431	1.0760007032	740.9967522	23.818384171	-1.2059897184	23.939495087	19.145042419	42.326331691	-71.119404951	2	58037.985279	13.298527865
11515	2022-12-06	16:08:50.865	339.46447762	8147.147463	1670342930.866	0	899	2.0612488741	2.082591956	469.7730747	475.6645836	1.1321615436	741.01531982	23.818384171	-1.2059897184	23.939495087	19.145042419	42.326328923	-71.119410488	2	58038.823136	13.3
11516	2022-12-06	16:08:51.724	339.46448756	8147.147701	1670342931.725	0	899	2.0612488741	2.082591956	470.52369518	476.42461774	1.1321615436	740.99012403	23.818384171	-1.1558342951	23.939495087	19.146158976	42.326326118	-71.119416098	2	58039.664694	13.366469428
11517	2022-12-06	16:08:52.565	339.46449729	8147.147935	1670342932.566	0	899	2.0630430638	2.0841031022	470.52369518	476.34112041	1.1163372438	741.00494385	23.818384171	-1.176692009	23.939495087	19.141082764	42.326325811	-71.119418333	2	58040.48688	13.4
11518	2022-12-06	16:08:53.460	339.46450765	8147.148184	1670342933.461	0	899	2.0630430638	2.0841031022	470.61577149	476.43433512	1.1163372438	740.98153626	23.818384171	-1.4319857162	23.939495087	19.105891146	42.326326667	-71.119418333	2	58041.373347	13.4
11519	2022-12-06	16:08:54.325	339.46451765	8147.148424	1670342934.325	0	899	2.0665165944	2.0874071509	470.61577149	476.37768894	1.1056006792	740.98534631	23.818384171	-1.157709927	23.939495087	19.138812337	42.326327094	-71.119417478	2	58042.256463	13.4
11520	2022-12-06	16:08:55.223	339.46452804	8147.148673	1670342935.223	0	899	2.0665170311	2.0874075938	470.45057931	476.21047477	1.1056007766	740.97748935	23.81840721	-1.1391589863	23.939495087	19.140023882	42.326328333	-71.119414412	2	58043.176529	13.41765286
11521	2022-12-06	16:08:56.127	339.46453851	8147.148924	1670342936.127	0	899	2.0704744345	2.0919429559	470.45504968	476.36336173	1.1337250725	740.98406982	23.819543839	-1.1343729496	23.939495087	19.087785721	42.326327631	-71.119412369	2	58044.070193	13.507019329
11522	2022-12-06	16:08:57.059	339.46454929	8147.149183	1670342937.059	0	899	2.0704744345	2.0919429559	471.03382909	476.94940987	1.1337250725	740.99536294	23.819543839	-1.6606549569	23.939495087	19.079677342	42.32631825	-71.119421722	2	58045.016729	13.601672862
11523	2022-12-06	16:08:57.894	339.46455896	8147.149415	1670342937.894	0	899	2.0715033013	2.092745723	471.03382909	476.88406188	1.121354726	740.98990939	23.819543839	-1.6264742108	23.939495087	19.090167683	42.32631437	-71.119424309	2	58045.792751	13.679275093
11524	2022-12-06	16:08:58.752	339.46456889	8147.149653	1670342938.752	0	899	2.0715033013	2.092745723	470.54312386	476.3872621	1.121354726	740.97999179	23.819543839	-1.4936317553	23.939495087	19.106276556	42.326309096	-71.119427119	2	58046.635636	13.763563564
11525	2022-12-06	16:08:59.671	339.46457953	8147.149909	1670342939.671	0	899	2.0742299029	2.0949271559	470.54484112	476.23120182	1.0914384177	740.98260538	23.819980381	-1.5039474285	23.939495087	19.112061141	42.326304721	-71.119431251	2	58047.583596	13.858359621
11526	2022-12-06	16:09:00.588	339.46459015	8147.150164	1670342940.589	0	899	2.0742390156	2.0949363978	470.6819917	476.37002035	1.0914404157	740.97239352	23.820459366	-1.5201269388	23.939495087	19.120916367	42.326304165	-71.119433333	2	58048.499044	13.9
11527	2022-12-06	16:09:01.454	339.46460017	8147.150404	1670342941.455	0	899	2.0798034802	2.1016731928	470.6819917	476.67679137	1.1495645053	740.98141702	23.820459366	-1.5822149263	23.939495087	19.128356795	42.326303202	-71.119432734	2	58049.359621	13.97192429
11528	2022-12-06	16:09:02.358	339.46461064	8147.150655	1670342942.359	0	899	2.0798034802	2.1016731928	470.49317507	476.4855699	1.1495645053	740.98622909	23.820459366	-1.4568855668	23.939495087	19.130724357	42.3263	-71.119431175	2	58050.295295	14.12952953
11529	2022-12-06	16:09:03.252	339.46462097	8147.150903	1670342943.252	0	899	2.0834512897	2.1044112255	470.49317507	476.22568655	1.1003093268	740.99438598	23.820459366	-1.2645852566	23.939495087	19.143602371	42.326300301	-71.11943	2	58051.180861	14.218086124
11530	2022-12-06	16:09:04.214	339.46463212	8147.151171	1670342944.215	0	899	2.0834512897	2.1044112255	469.92375632	475.64932997	1.1003093268	740.99909902	23.820459366	-1.2365917978	23.939495087	19.144866324	42.326301667	-71.119429824	2	58052.105523	14.310552268
11531	2022-12-06	16:09:05.144	339.46464288	8147.151429	1670342945.145	0	899	2.0841244663	2.1045123751	469.92450664	475.49170791	1.0702288465	740.98458963	23.820650353	-1.1790095591	23.939495087	19.146945953	42.326301626	-71.119428374	2	58053.024573	14.4
11532	2022-12-06	16:09:05.966	339.46465238	8147.151657	1670342945.966	0	899	2.0841412334	2.1045293753	470.47231346	476.04602351	1.0702324341	740.98953308	23.821527481	-1.1485907345	23.939495087	19.146579149	42.326300164	-71.119429836	2	58053.901709	14.4
11533	2022-12-06	16:09:06.819	339.46466226	8147.151894	1670342946.819	0	899	2.0896505614	2.1104214521	470.47231346	476.13587481	1.0872799574	740.97821045	23.821527481	-1.1425112486	23.939495087	19.147924423	42.326298749	-71.11943	2	58054.750493	14.4
11534	2022-12-06	16:09:07.684	339.46467228	8147.152135	1670342947.685	0	899	2.0896505614	2.1104214521	470.4119882	476.07482335	1.0872799574	740.98573556	23.821527481	-1.1638216933	23.939495087	19.147377722	42.326298333	-71.119427953	2	58055.614228	14.461422846
11535	2022-12-06	16:09:08.569	339.46468252	8147.152381	1670342948.57	0	899	2.0903714518	2.1114940105	470.4119882	476.16891207	1.1051268393	740.97870681	23.821527481	-1.1408835649	23.939495087	19.146842957	42.326297443	-71.119425776	2	58056.534188	14.553418803
11536	2022-12-06	16:09:09.469	339.46469293	8147.15263	1670342949.469	0	899	2.0903779075	2.1115005588	469.79408491	475.54345434	1.1051282614	740.97859889	23.821864185	-1.2602520518	23.939495087	19.136442892	42.326294517	-71.119425716	2	58057.429898	14.6
11537	2022-12-06	16:09:10.295	339.46470249	8147.15286	1670342950.295	0	899	2.0919747555	2.1130948619	469.7968377	475.54114927	1.1041614046	740.98779297	23.822565079	-1.5087333918	23.939495087	19.114793777	42.326290924	-71.119428153	2	58058.222923	14.622292324
11538	2022-12-06	16:09:11.151	339.46471241	8147.153098	1670342951.152	0	899	2.0919747555	2.1130948619	470.21480192	475.96422403	1.1041614046	740.99090334	23.822565079	-1.5217546225	23.939495087	19.109392166	42.326288721	-71.119432945	2	58059.116371	14.723274162
11539	2022-12-06	16:09:12.016	339.46472241	8147.153338	1670342952.016	0	899	2.0919555734	2.1131562538	470.21480192	475.98625776	1.1083416172	741.00522598	23.822565079	-1.5166668568	23.939495087	19.109902527	42.326291561	-71.119430105	2	58059.968442	14.893688363
11540	2022-12-06	16:09:12.953	339.46473325	8147.153598	1670342952.953	0	899	2.0919555734	2.1131562538	470.30538591	476.07795359	1.1083416172	741.00556794	23.822565079	-1.1381349469	23.939495087	19.148036628	42.326294835	-71.119425247	2	58060.95063	14.995063025
11541	2022-12-06	16:09:13.831	339.46474341	8147.153842	1670342953.831	0	899	2.0964874305	2.1177414591	470.30538591	476.07997402	1.1087248379	741.00000283	23.822565079	-1.1392236624	23.939495087	19.14824914	42.326297611	-71.119421084	2	58061.783223	15.078322337
11542	2022-12-06	16:09:14.651	339.46475291	8147.15407	1670342954.651	0	899	2.0964930268	2.117747136	470.52885654	476.30619501	1.1087260711	740.9965978	23.822856107	-1.1389218087	23.939495087	19.147056327	42.32629935	-71.119418983	2	58062.610134	15.1
11543	2022-12-06	16:09:15.529	339.46476307	8147.154314	1670342955.529	0	899	2.0999683373	2.1213115154	470.53203337	476.32405167	1.1115015997	740.99511719	23.823663712	-1.1425112486	23.939495087	19.148643494	42.3263	-71.119417497	2	58063.502004	15.1
11544	2022-12-06	16:09:16.387	339.464773	8147.154552	1670342956.387	0	899	2.0999683373	2.1213115154	470.8359303	476.63168942	1.1115015997	740.99786215	23.823663712	-1.1499812161	23.939495087	19.146046594	42.3263	-71.119416073	2	58064.356016	15.1
11545	2022-12-06	16:09:17.244	339.46478293	8147.15479	1670342957.245	0	899	2.1019910793	2.1233742482	470.8359303	476.63697249	1.1125024464	740.99667783	23.823663712	-1.176692009	23.939495087	19.136760712	42.3263	-71.119414658	2	58065.205205	15.1
11546	2022-12-06	16:09:18.167	339.4647936	8147.155046	1670342958.167	0	899	2.1019910793	2.1233742482	470.16050965	475.95323016	1.1125024464	740.98429133	23.823663712	-1.1669907017	23.939495087	19.1353302	42.326299592	-71.119415171	2	58066.122488	15.087751196
11547	2022-12-06	16:09:19.039	339.4648037	8147.155289	1670342959.04	0	899	2.1051403503	2.1277022031	470.16068203	476.2642627	1.1714381734	741.00510634	23.823707568	-1.1683596594	23.939495087	19.135921655	42.326296807	-71.119427702	2	58066.957895	15.004210526
11548	2022-12-06	16:09:19.944	339.46481417	8147.15554	1670342959.944	0	899	2.1051577704	2.1277198885	470.45074272	476.55811026	1.1714422125	740.99190658	23.824609756	-1.1978515387	23.939495087	19.148284912	42.326293655	-71.119443389	2	58067.903361	14.909663866
11549	2022-12-06	16:09:20.836	339.4648245	8147.155788	1670342960.837	0	899	2.1069777629	2.1284829731	470.45074272	476.26636512	1.116166458	740.99582414	23.824609756	-1.1975281625	23.939495087	19.148113175	42.32628932	-71.119470416	2	58068.802605	14.659218437
11550	2022-12-06	16:09:21.707	339.46483457	8147.15603	1670342961.707	0	899	2.1069777629	2.1284829731	470.33605413	476.15025878	1.116166458	741.01722202	23.824609756	-1.1893898643	23.939495087	19.143996245	42.32628404	-71.119494914	2	58069.644019	14.406794258
11551	2022-12-06	16:09:22.562	339.46484447	8147.156267	1670342962.562	0	899	2.1059600173	2.1274755472	470.33605413	476.15587197	1.1172308637	740.99088636	23.824609756	-1.3192571954	23.939495087	19.140589922	42.326280885	-71.11951516	2	58070.468932	14.206213592
11552	2022-12-06	16:09:23.418	339.46485439	8147.156505	1670342963.419	0	899	2.1059600173	2.1274755472	470.13033599	475.94760832	1.1172308637	740.98509045	23.824609756	-1.4643771001	23.939495087	19.135505209	42.32627949	-71.119531252	2	58071.30572	14.008284024
11553	2022-12-06	16:09:24.259	339.46486412	8147.156739	1670342964.26	0	899	2.1087082175	2.1302888284	470.13033599	475.95762164	1.1191304172	740.9989143	23.824609756	-1.4810632467	23.939495087	19.145042419	42.326278093	-71.119543347	2	58072.144059	13.785594111
11554	2022-12-06	16:09:25.164	339.46487458	8147.15699	1670342965.164	0	899	2.1087234038	2.1303042356	470.12128691	475.9484781	1.1191337755	741.01599	23.825394927	-1.2274079481	23.939495087	19.147425974	42.326276216	-71.119554985	2	58073.09009	13.7
11555	2022-12-06	16:09:26.052	339.46488487	8147.157237	1670342966.053	0	899	2.1132083363	2.1355717646	470.12239895	476.14854216	1.1568569695	741.01434164	23.825677872	-1.1353323128	23.939495087	19.148432144	42.326271767	-71.1195713	2	58073.97998	13.7
11556	2022-12-06	16:09:26.964	339.46489543	8147.15749	1670342966.965	0	899	2.1132083363	2.1355717646	470.52357271	476.55485826	1.1568569695	741.00497618	23.825677872	-1.140786576	23.939495087	19.148927588	42.326268687	-71.119588053	2	58074.893788	13.7
11557	2022-12-06	16:09:27.867	339.46490587	8147.157741	1670342967.867	0	899	2.1130218274	2.134552377	470.52357271	476.33027098	1.1143041695	741.00547215	23.825677872	-1.1401182887	23.939495087	19.14865159	42.326263255	-71.119607774	2	58075.761722	13.7
11558	2022-12-06	16:09:28.825	339.46491697	8147.158007	1670342968.826	0	899	2.1130218274	2.134552377	471.58221786	477.40198079	1.1143041695	741.00585816	23.825677872	-1.1376283169	23.939495087	19.148284912	42.326258055	-71.119626575	2	58076.722279	13.772227874
11559	2022-12-06	16:09:29.744	339.4649276	8147.158262	1670342969.745	0	899	2.1176091549	2.138998027	471.58427667	477.35313744	1.1046710034	740.981377	23.826200106	-1.1708281167	23.939495087	19.142627034	42.326255498	-71.119641019	2	58077.701412	13.940282302
11560	2022-12-06	16:09:30.621	339.46493774	8147.158506	1670342970.621	0	899	2.1176215358	2.1390105856	471.00394907	476.76572494	1.1046736945	740.98646151	23.82683754	-1.2021847	23.939495087	19.143432668	42.326253138	-71.119654309	2	58078.55855	14.055855019
11561	2022-12-06	16:09:31.487	339.46494778	8147.158747	1670342971.488	0	899	2.1188822263	2.1401590607	471.00394907	476.73201566	1.0982884513	740.99715196	23.82683754	-1.2238940001	23.939495087	19.139640808	42.326250957	-71.119665928	2	58079.426087	14.142608696
11562	2022-12-06	16:09:32.357	339.46495784	8147.158988	1670342972.357	0	899	2.1188822263	2.1401590607	470.63539585	476.35898031	1.0982884513	741.00242928	23.82683754	-1.2128992523	23.939495087	19.141100574	42.32625	-71.119671667	2	58080.341341	14.234134134
11563	2022-12-06	16:09:33.250	339.46496818	8147.159236	1670342973.251	0	899	2.1218290222	2.1433544276	470.63539585	476.4179302	1.1094629434	740.9998557	23.82683754	-1.1791173093	23.939495087	19.147468276	42.32625	-71.119673637	2	58081.236473	14.347294589
11564	2022-12-06	16:09:34.094	339.46497794	8147.159471	1670342974.094	0	899	2.1218290222	2.1433544276	470.34895989	476.12797489	1.1094629434	741.00018311	23.82683754	-1.1555324793	23.939495087	19.149003983	42.326249749	-71.119679749	2	58082.075209	14.515041783
11565	2022-12-06	16:09:35.007	339.46498852	8147.159724	1670342975.008	0	899	2.1217109765	2.1437981613	470.35142661	476.2819548	1.1381825563	740.99779142	23.827464868	-1.1419399337	23.939495087	19.14877241	42.32624692	-71.11967692	2	58082.923863	14.684772516
11566	2022-12-06	16:09:35.901	339.46499887	8147.159973	1670342975.902	0	899	2.1217177728	2.1438050582	470.54280726	476.47575654	1.1381840754	741.00534118	23.827814102	-1.1467043343	23.939495087	19.146039799	42.326246667	-71.119678113	2	58083.867521	14.7
11567	2022-12-06	16:09:36.790	339.46500916	8147.16022	1670342976.791	0	899	2.1240234526	2.1452144386	470.54280726	476.22830424	1.0912792746	741.01361003	23.827814102	-1.1701813936	23.939495087	19.141082764	42.326245389	-71.119679611	2	58084.766533	14.7
11568	2022-12-06	16:09:37.677	339.46501942	8147.160466	1670342977.678	0	899	2.1240234526	2.1452144386	471.22152902	476.91522689	1.0912792746	741.00762939	23.827814102	-1.1701813936	23.939495087	19.141082764	42.326243925	-71.11968215	2	58085.64497	14.7
11569	2022-12-06	16:09:38.549	339.4650295	8147.160708	1670342978.549	0	899	2.1259352143	2.1477184555	471.22152902	477.06942327	1.1204709629	741.00507764	23.827814102	-1.1713886822	23.939495087	19.141790554	42.326243333	-71.11968416	2	58086.496117	14.7
11570	2022-12-06	16:09:39.352	339.46503881	8147.160931	1670342979.353	0	899	2.1259407631	2.1477240851	470.79637857	476.6390031	1.1204721815	740.99171781	23.828098663	-1.2277744819	23.939495087	19.130169395	42.326243809	-71.119685	2	58087.285571	14.7
11571	2022-12-06	16:09:40.269	339.46504941	8147.161186	1670342980.269	0	899	2.1313580795	2.1528254481	470.79910214	476.54217218	1.1016038642	741.00964719	23.828790665	-1.3449547338	23.939495087	19.107636635	42.326246084	-71.119683916	2	58088.21688	14.786752137
11572	2022-12-06	16:09:41.158	339.46505971	8147.161433	1670342981.159	0	899	2.1313580795	2.1528254481	470.63025225	476.37126256	1.1016038642	741.01300049	23.828790665	-1.1734366417	23.939495087	19.14396286	42.326251016	-71.119679238	2	58089.152427	15.130485437
11573	2022-12-06	16:09:41.999	339.46506943	8147.161666	1670342981.999	0	899	2.1356127138	2.1570430113	470.63025225	476.34988623	1.0975513549	741.01500131	23.828790665	-1.155651042	23.939495087	19.136355571	42.326256453	-71.11967516	2	58089.967961	15.293592233
11574	2022-12-06	16:09:42.865	339.46507946	8147.161907	1670342982.865	0	899	2.1356127138	2.1570430113	470.76739264	476.48869331	1.0975513549	741.00872196	23.828790665	-1.1490218639	23.939495087	19.133520126	42.326263512	-71.119666785	2	58090.821499	15.628599606
11575	2022-12-06	16:09:43.756	339.46508977	8147.162154	1670342983.756	0	899	2.1360084819	2.1573591631	470.76739264	476.46633521	1.0933135671	740.99989814	23.828790665	-1.1916966115	23.939495087	19.134387515	42.326267265	-71.119661603	2	58091.679426	15.903827751
11576	2022-12-06	16:09:44.638	339.46509999	8147.1624	1670342984.639	0	899	2.1360160486	2.1573668373	470.73617731	476.4347505	1.0933151809	740.99407797	23.829176884	-1.1741372971	23.939495087	19.147535956	42.326268333	-71.11966	2	58092.549098	16.164729459
11577	2022-12-06	16:09:45.569	339.46511076	8147.162658	1670342985.57	0	899	2.1381087723	2.159803715	470.73934116	476.52432399	1.1096849058	740.99377967	23.82998085	-1.1620430946	23.939495087	19.14972496	42.326269149	-71.119657553	2	58093.489318	16.397863683
11578	2022-12-06	16:09:46.490	339.46512141	8147.162914	1670342986.49	0	899	2.1381087723	2.159803715	470.93398798	476.72136286	1.1096849058	740.99517256	23.82998085	-1.1988000333	23.939495087	19.148246374	42.326271374	-71.119652939	2	58094.412229	16.54122288
11579	2022-12-06	16:09:47.390	339.46513183	8147.163164	1670342987.39	0	899	2.1420947604	2.1642921861	470.93398798	476.84465391	1.133031996	741.00788324	23.82998085	-1.1985952175	23.939495087	19.146523899	42.326274398	-71.119648936	2	58095.319328	16.695798319
11580	2022-12-06	16:09:48.296	339.46514231	8147.163416	1670342988.296	0	899	2.1420947604	2.1642921861	470.23884224	476.14078344	1.133031996	740.98876953	23.82998085	-1.1490218639	23.939495087	19.146123886	42.326277091	-71.119645819	2	58096.254438	16.950887574
11581	2022-12-06	16:09:49.217	339.46515299	8147.163672	1670342989.218	0	899	2.1427118283	2.1639521596	470.23884224	475.88415033	1.0843490065	740.98797527	23.82998085	-1.211152968	23.939495087	19.148622513	42.326278598	-71.119642539	2	58097.158852	17.131770335
11582	2022-12-06	16:09:50.098	339.46516318	8147.163916	1670342990.099	0	899	2.1427215557	2.163962024	470.93557527	476.5892586	1.0843510577	740.99139687	23.830475801	-1.1959435513	23.939495087	19.146931377	42.32628001	-71.119638316	2	58098.002035	17.300406918
11583	2022-12-06	16:09:50.993	339.46517354	8147.164165	1670342990.994	0	899	2.1436389631	2.1654549353	470.9373512	476.74207662	1.1129633821	740.98863372	23.830926895	-1.1778346213	23.939495087	19.146016456	42.326284563	-71.119630729	2	58098.912513	17.482502543
11584	2022-12-06	16:09:51.868	339.46518367	8147.164408	1670342991.869	0	899	2.1436389631	2.1654549353	470.5712339	476.3714466	1.1129633821	741.00024657	23.830926895	-1.1793975499	23.939495087	19.144454009	42.326285	-71.11963	2	58099.778107	17.5
11585	2022-12-06	16:09:52.717	339.4651935	8147.164644	1670342992.718	0	899	2.1471512296	2.1690704787	470.5712339	476.38941029	1.1163682151	741.00469324	23.830926895	-1.1779423447	23.939495087	19.141532506	42.326285	-71.119628941	2	58100.635438	17.436456212
11586	2022-12-06	16:09:53.559	339.46520324	8147.164878	1670342993.56	0	899	2.1471512296	2.1690704787	470.84697988	476.66856561	1.1163682151	740.9917651	23.830926895	-1.3607462589	23.939495087	19.129758431	42.326285	-71.119628333	2	58101.5	17.4
11587	2022-12-06	16:09:54.394	339.46521291	8147.16511	1670342994.395	0	899	2.1525569861	2.1748355847	470.84739752	476.74974377	1.1316624169	740.98556256	23.831032999	-1.4866361255	23.939495087	19.128322121	42.326285	-71.119628333	2	58102.351703	17.4
11588	2022-12-06	16:09:55.232	339.46522259	8147.165342	1670342995.232	0	899	2.1525759798	2.1748548577	470.18227968	476.07631024	1.1316665777	740.98692999	23.83199501	-1.2125003338	23.939495087	19.143241882	42.326285298	-71.119628035	2	58103.179076	17.4
11589	2022-12-06	16:09:56.079	339.46523241	8147.165578	1670342996.08	0	899	2.1548828253	2.1770043228	470.18227968	476.02830625	1.1225629004	740.97831837	23.83199501	-1.1581733448	23.939495087	19.145496596	42.326286631	-71.119626703	2	58103.978322	17.4
11590	2022-12-06	16:09:56.917	339.46524211	8147.165811	1670342996.918	0	899	2.1548828253	2.1770043228	470.93411341	476.78948793	1.1225629004	740.97315019	23.83199501	-1.1455402516	23.939495087	19.146484375	42.326286667	-71.11962381	2	58104.856993	17.4
11591	2022-12-06	16:09:57.755	339.46525179	8147.166043	1670342997.755	0	899	2.1580993228	2.1800797328	470.93411341	476.74337392	1.1138298816	740.98012315	23.83199501	-1.3024848486	23.939495087	19.127948559	42.326285497	-71.119620994	2	58105.701702	17.47017017
11592	2022-12-06	16:09:58.655	339.46526222	8147.166293	1670342998.656	0	899	2.1580993228	2.1800797328	471.35868464	477.17318249	1.1138298816	740.99203148	23.83199501	-1.4109016428	23.939495087	19.114316246	42.326285	-71.119618018	2	58106.594675	17.5
11593	2022-12-06	16:09:59.529	339.46527234	8147.166536	1670342999.53	0	899	2.1586982465	2.1814876919	471.35868464	477.38599337	1.1540814032	740.99371338	23.83199501	-1.1490218639	23.939495087	19.142883301	42.326285	-71.119615893	2	58107.463928	17.5
11594	2022-12-06	16:10:00.411	339.46528255	8147.166781	1670343000.412	0	899	2.1587169782	2.1815067046	470.34305356	476.35739735	1.154085576	740.99536133	23.832941055	-1.4973398447	23.939495087	19.141441345	42.326285	-71.119613893	2	58108.332057	17.5
11595	2022-12-06	16:10:01.273	339.46529252	8147.167021	1670343001.274	0	899	2.1617526541	2.1842616872	470.34305356	476.27479963	1.1384333927	740.9838172	23.832941055	-1.2924171481	23.939495087	19.145410563	42.326285287	-71.119611092	2	58109.172269	17.5
11596	2022-12-06	16:10:02.203	339.46530328	8147.167279	1670343002.203	0	899	2.1617526541	2.1842616872	471.03729859	476.97780015	1.1384333927	740.99471015	23.832941055	-1.1408835649	23.939495087	19.145402908	42.326287362	-71.119607638	2	58110.139053	17.513905325
11597	2022-12-06	16:10:03.076	339.46531339	8147.167521	1670343003.077	0	899	2.1636965966	2.1857519505	471.03729859	476.85257099	1.1147272368	740.98680145	23.832941055	-1.1403230484	23.939495087	19.145371873	42.32629167	-71.119603332	2	58111.000986	17.6
11598	2022-12-06	16:10:03.947	339.46532346	8147.167763	1670343003.947	0	899	2.1636965966	2.1857519505	470.97165738	476.7861194	1.1147272368	740.98585803	23.832941055	-1.1361192062	23.939495087	19.143883535	42.32629453	-71.119601902	2	58111.858974	17.6
11599	2022-12-06	16:10:04.786	339.46533318	8147.167996	1670343004.787	0	899	2.1658406131	2.1887885719	470.97468114	477.01901883	1.1582323811	740.98234669	23.833709047	-1.1474481655	23.939495087	19.14316142	42.326296164	-71.119601667	2	58112.698397	17.669839679
11600	2022-12-06	16:10:05.687	339.46534361	8147.168247	1670343005.688	0	899	2.1658496065	2.1887977006	470.95150631	476.99555716	1.1582343851	740.97229004	23.834161758	-1.1522772312	23.939495087	19.14396286	42.326297623	-71.119599755	2	58113.573614	17.757361377
11601	2022-12-06	16:10:06.573	339.46535387	8147.168493	1670343006.574	0	899	2.1690970655	2.1913940095	470.95150631	476.81487828	1.1240362736	740.96750747	23.834161758	-1.1401829483	23.939495087	19.14396286	42.326299092	-71.119596817	2	58114.455016	17.845501551
11602	2022-12-06	16:10:07.437	339.46536385	8147.168733	1670343007.437	0	899	2.1690970655	2.1913940095	471.0355888	476.9000076	1.1240362736	740.96825768	23.834161758	-1.1612562202	23.939495087	19.143271263	42.3263	-71.119593343	2	58115.331361	17.933136095
11603	2022-12-06	16:10:08.311	339.46537397	8147.168975	1670343008.311	0	899	2.1707564792	2.1930116409	471.0355888	476.88451056	1.1211023777	740.97343596	23.834161758	-1.204362154	23.939495087	19.142162323	42.3263	-71.119589657	2	58116.206099	18
11604	2022-12-06	16:10:09.227	339.46538458	8147.16923	1670343009.228	0	899	2.1707564792	2.1930116409	470.51233907	476.35476356	1.1211023777	740.97768175	23.834161758	-1.332677328	23.939495087	19.123975236	42.326299725	-71.119587235	2	58117.164802	18.016480163
11605	2022-12-06	16:10:10.153	339.46539529	8147.169487	1670343010.153	0	899	2.172708802	2.1945192202	470.51539328	476.23570018	1.0979436702	740.97652612	23.834938239	-1.5387964667	23.939495087	19.095173122	42.326298172	-71.119581184	2	58118.096565	18.119312906
11606	2022-12-06	16:10:11.051	339.46540568	8147.169736	1670343011.051	0	899	2.1727140056	2.1945244981	472.14358692	477.88369444	1.0979447659	740.98141823	23.835199356	-1.5113096127	23.939495087	19.096287026	42.326296783	-71.119577015	2	58118.930362	18.286072423
11607	2022-12-06	16:10:11.898	339.4654155	8147.169972	1670343011.899	0	899	2.1749876381	2.1964979674	472.14358692	477.79860381	1.0818616051	740.97778644	23.835199356	-1.6079663417	23.939495087	19.10069645	42.326293914	-71.11957529	2	58119.825855	18.46517094
11608	2022-12-06	16:10:12.776	339.46542565	8147.170216	1670343012.776	0	899	2.1749876381	2.1964979674	470.97353353	476.61453631	1.0818616051	740.98611834	23.835199356	-1.6487115622	23.939495087	19.10146904	42.326293333	-71.119577347	2	58120.704142	18.570414201
11609	2022-12-06	16:10:13.664	339.46543593	8147.170462	1670343013.664	0	899	2.1774659349	2.1998968156	470.97353353	476.84975775	1.1264177115	740.98404638	23.835199356	-1.4886194846	23.939495087	19.13288695	42.326293333	-71.1195793	2	58121.579882	18.715976331
11610	2022-12-06	16:10:14.563	339.46544634	8147.170712	1670343014.564	0	899	2.1774765426	2.1999075787	471.08705815	476.96471087	1.1264199981	740.97751683	23.835730483	-1.3294435787	23.939495087	19.133373324	42.326293333	-71.11958	2	58122.482688	18.848268839
11611	2022-12-06	16:10:15.428	339.46545635	8147.170952	1670343015.429	0	899	2.1803914528	2.2027622436	471.08929308	476.94330013	1.1219387987	740.97340727	23.836297989	-1.184830308	23.939495087	19.126676559	42.326293333	-71.11958	2	58123.368802	18.9
11612	2022-12-06	16:10:16.252	339.46546588	8147.171181	1670343016.252	0	899	2.1803914528	2.2027622436	470.97423289	476.82681014	1.1219387987	740.9793495	23.836297989	-1.3100410826	23.939495087	19.132973311	42.326293333	-71.119579657	2	58124.206025	18.9
11613	2022-12-06	16:10:17.108	339.4654758	8147.171419	1670343017.109	0	899	2.1884172542	2.2102627398	470.97423289	476.66809124	1.0918758392	740.97719508	23.836297989	-1.2258557429	23.939495087	19.142131805	42.326293401	-71.119578266	2	58125.040692	18.9
11614	2022-12-06	16:10:17.963	339.46548569	8147.171657	1670343017.964	0	899	2.1884172542	2.2102627398	470.88514744	476.57792879	1.0918758392	740.96758063	23.836297989	-1.1355586794	23.939495087	19.144490286	42.326294851	-71.119576816	2	58125.910478	18.9
11615	2022-12-06	16:10:18.805	339.46549544	8147.171891	1670343018.806	0	899	2.1882684525	2.2104751245	470.88514744	476.67264543	1.1098219276	740.96256524	23.836297989	-1.1386523563	23.939495087	19.131158197	42.326296259	-71.119574148	2	58126.755511	18.9
11616	2022-12-06	16:10:19.688	339.46550566	8147.172136	1670343019.689	0	899	2.1882684525	2.2104751245	471.3650145	477.15841039	1.1098219276	740.96807861	23.836297989	-1.1392560005	23.939495087	19.121274948	42.326296667	-71.119571166	2	58127.650051	18.965005086
11617	2022-12-06	16:10:20.563	339.46551579	8147.172379	1670343020.564	0	899	2.1888175315	2.210390291	471.36758999	476.99388272	1.0781822877	740.97116837	23.836951591	-1.1455941106	23.939495087	19.139037315	42.326298385	-71.119568282	2	58128.515534	19
11618	2022-12-06	16:10:21.414	339.46552564	8147.172615	1670343021.415	0	899	2.188824628	2.2103974869	470.06918277	475.67998524	1.0781837443	740.95555145	23.837305069	-1.1681656601	23.939495087	19.145558477	42.326301194	-71.119563683	2	58129.358087	19.035808749
11619	2022-12-06	16:10:22.352	339.46553649	8147.172876	1670343022.353	0	899	2.1907433958	2.2133332052	470.06918277	475.93989308	1.127512123	740.97588303	23.837305069	-1.1466504517	23.939495087	19.148050056	42.326304313	-71.119556864	2	58130.29378	19.1
11620	2022-12-06	16:10:23.239	339.46554675	8147.173122	1670343023.239	0	899	2.1907433958	2.2133332052	470.80950591	476.68946214	1.127512123	740.96590358	23.837305069	-1.1311177015	23.939495087	19.141801834	42.326307177	-71.119552313	2	58131.153051	19.115305067
11621	2022-12-06	16:10:24.187	339.46555772	8147.173385	1670343024.187	0	899	2.1916327888	2.2139337248	470.81032203	476.61257621	1.1127918348	740.96876253	23.837512427	-1.1322818513	23.939495087	19.141029017	42.32631	-71.119546455	2	58132.127219	19.225443787
11622	2022-12-06	16:10:25.105	339.46556836	8147.173641	1670343025.106	0	899	2.1916519322	2.213953145	471.06049248	476.86585115	1.112795885	740.95612623	23.838464737	-1.1376283169	23.939495087	19.137479782	42.32631	-71.119545054	2	58133.032536	19.403253589
11623	2022-12-06	16:10:26.032	339.46557909	8147.173898	1670343026.033	0	899	2.1948561372	2.2174178553	471.06049248	476.92521803	1.1240356459	740.97089472	23.838464737	-1.1318938014	23.939495087	19.14731272	42.32631	-71.119546533	2	58133.919617	19.491961722
11624	2022-12-06	16:10:26.914	339.46558928	8147.174143	1670343026.914	0	899	2.1948561372	2.2174178553	470.9826585	476.846415	1.1240356459	740.9729683	23.838464737	-1.1580224582	23.939495087	19.145209357	42.32631	-71.119551985	2	58134.797798	19.65955956
11625	2022-12-06	16:10:27.782	339.46559933	8147.174384	1670343027.782	0	899	2.1970035811	2.2195886567	470.9826585	476.84674886	1.1240988571	740.96960328	23.838464737	-1.2161221331	23.939495087	19.140558963	42.326308888	-71.119555558	2	58135.667335	19.766733467
11626	2022-12-06	16:10:28.647	339.46560934	8147.174624	1670343028.647	0	899	2.1970035811	2.2195886567	471.45756456	477.32756787	1.1240988571	740.96128795	23.838464737	-1.2455708104	23.939495087	19.137247187	42.326308333	-71.119556667	2	58136.534068	19.906813627
11627	2022-12-06	16:10:29.526	339.46561953	8147.174869	1670343029.527	0	899	2.1982232566	2.2210066268	471.45862632	477.37699996	1.1332443611	740.96184696	23.83873414	-1.1953291332	23.939495087	19.139434473	42.326308333	-71.119557418	2	58137.450597	20.045059718
11628	2022-12-06	16:10:30.450	339.46563022	8147.175125	1670343030.451	0	899	2.1982368995	2.2210204706	471.07275648	476.98630165	1.1332472918	740.96618976	23.839410782	-1.1685968274	23.939495087	19.140827217	42.326308333	-71.11955902	2	58138.412229	20.14122288
11629	2022-12-06	16:10:31.381	339.465641	8147.175384	1670343031.382	0	899	2.2014145736	2.2243254738	471.07275648	477.0108198	1.1378873591	740.95783562	23.839410782	-1.1701813936	23.939495087	19.144683838	42.326308333	-71.119560526	2	58139.31574	20.231573987
11630	2022-12-06	16:10:32.276	339.46565135	8147.175632	1670343032.277	0	899	2.2014145736	2.2243254738	470.52120113	476.45231188	1.1378873591	740.9587273	23.839410782	-1.1741050095	23.939495087	19.144528825	42.326308037	-71.11956137	2	58140.177708	20.317770768
11631	2022-12-06	16:10:33.196	339.46566199	8147.175888	1670343033.196	0	899	2.2021990295	2.2245364331	470.52120113	476.30146766	1.1092990033	740.95994477	23.839410782	-1.1988971012	23.939495087	19.145315814	42.326307097	-71.119558494	2	58141.129123	20.412912347
11632	2022-12-06	16:10:34.124	339.46567273	8147.176146	1670343034.124	0	899	2.2021990295	2.2245364331	471.69065969	477.48529281	1.1092990033	740.96077137	23.839410782	-1.1441712995	23.939495087	19.148913503	42.32631	-71.119548306	2	58142.004069	20.500813835
11633	2022-12-06	16:10:35.010	339.465683	8147.176392	1670343035.011	0	899	2.2046512891	2.2271008933	471.69289504	477.51023247	1.1135872527	740.95407165	23.839977681	-1.1383397548	23.939495087	19.14758566	42.32631	-71.119542291	2	58142.906409	20.68128179
11634	2022-12-06	16:10:35.880	339.46569306	8147.176633	1670343035.88	0	899	2.2046601902	2.2271099232	470.4235258	476.22521812	1.1135891261	740.96764935	23.840417862	-1.1421878756	23.939495087	19.147155825	42.326308616	-71.11954305	2	58143.830128	20.783012821
11635	2022-12-06	16:10:36.763	339.46570328	8147.176879	1670343036.763	0	899	2.2083077798	2.2311873458	470.4235258	476.32675296	1.1328364103	740.96585224	23.840417862	-1.3339061113	23.939495087	19.121094697	42.326309523	-71.119543333	2	58144.714004	20.871400394
11636	2022-12-06	16:10:37.625	339.46571326	8147.177118	1670343037.626	0	899	2.2083077798	2.2311873458	470.86593738	476.77471625	1.1328364103	740.95414077	23.840417862	-1.4619626028	23.939495087	19.108638726	42.3263127	-71.119541533	2	58145.540057	20.9
11637	2022-12-06	16:10:38.510	339.46572351	8147.177364	1670343038.511	0	899	2.208972301	2.231860087	470.86593738	476.7750617	1.1329018182	740.94842529	23.840417862	-1.484318614	23.939495087	19.126676559	42.326316392	-71.119537913	2	58146.417455	20.941745531
11638	2022-12-06	16:10:39.408	339.4657339	8147.177614	1670343039.409	0	899	2.2089724402	2.2318602283	470.48193794	476.38624342	1.132901848	740.96383445	23.840424733	-1.1743529309	23.939495087	19.143760479	42.326320083	-71.119532667	2	58147.349949	21
11639	2022-12-06	16:10:40.309	339.46574433	8147.177864	1670343040.31	0	899	2.2109532418	2.2336159182	470.48599189	476.32690289	1.1208775111	740.96353291	23.84145546	-1.1554786117	23.939495087	19.144992854	42.326324625	-71.119526611	2	58148.258383	21
11640	2022-12-06	16:10:41.141	339.46575395	8147.178095	1670343041.141	0	899	2.2109532418	2.2336159182	471.34758309	477.19919043	1.1208775111	740.9653478	23.84145546	-1.1457666159	23.939495087	19.143602371	42.326328333	-71.119521399	2	58149.080366	21
11641	2022-12-06	16:10:41.983	339.4657637	8147.178329	1670343041.984	0	899	2.2115798679	2.2342730848	471.34758309	477.20542926	1.1220578901	740.95477295	23.84145546	-1.1457666159	23.939495087	19.143602371	42.326328333	-71.11951854	2	58149.937945	21
11642	2022-12-06	16:10:42.831	339.46577351	8147.178564	1670343042.831	0	899	2.2115798679	2.2342730848	471.043874	476.8979457	1.1220578901	740.97318334	23.84145546	-1.2059789762	23.939495087	19.142969018	42.326330917	-71.119517041	2	58150.775148	21
11643	2022-12-06	16:10:43.688	339.46578344	8147.178802	1670343043.689	0	899	2.2163197752	2.2382690565	471.043874	476.69350425	1.0833367339	740.95531256	23.84145546	-1.2141280174	23.939495087	19.142883301	42.326331667	-71.119514657	2	58151.602871	21
11644	2022-12-06	16:10:44.572	339.46579366	8147.179048	1670343044.572	0	899	2.2163197752	2.2382690565	471.31016348	476.96298757	1.0833367339	740.96579444	23.84145546	-1.2089971351	23.939495087	19.143734079	42.326332486	-71.119512514	2	58152.491597	21.049159664
11645	2022-12-06	16:10:45.487	339.46580426	8147.179302	1670343045.488	0	899	2.2193286787	2.2420715873	471.31250773	477.16223162	1.1206035253	740.96977264	23.842050451	-1.2025835301	23.939495087	19.144192184	42.326334043	-71.119510957	2	58153.426036	21.1
11646	2022-12-06	16:10:46.351	339.46581425	8147.179542	1670343046.351	0	899	2.219336446	2.2420794677	471.96741802	477.82527901	1.1206051595	740.9603033	23.842432022	-1.1982610873	23.939495087	19.14497229	42.326335455	-71.119510455	2	58154.273081	21.1
11647	2022-12-06	16:10:47.276	339.46582497	8147.179799	1670343047.277	0	899	2.2200947434	2.2430521187	471.96741802	477.87858482	1.1306763908	740.95116581	23.842432022	-1.1620430946	23.939495087	19.148643494	42.326336667	-71.119511959	2	58155.175542	21.082445759
11648	2022-12-06	16:10:48.154	339.46583512	8147.180043	1670343048.154	0	899	2.2200947434	2.2430521187	471.86913636	477.77907224	1.1306763908	740.95847993	23.842432022	-1.1620430946	23.939495087	19.148643494	42.326337186	-71.119511998	2	58156.044517	21
11649	2022-12-06	16:10:49.028	339.46584523	8147.180286	1670343049.028	0	899	2.2232725389	2.2454106668	471.86913636	477.55957103	1.0891822783	740.95208781	23.842432022	-1.1657619018	23.939495087	19.145367477	42.326348257	-71.119483529	2	58156.993485	21
11650	2022-12-06	16:10:49.966	339.46585609	8147.180546	1670343049.966	0	899	2.2232898486	2.2454282214	470.96343354	476.64296467	1.0891858119	740.95853975	23.843280855	-1.4221982593	23.939495087	19.116453992	42.326361326	-71.119454461	2	58157.866171	21
11651	2022-12-06	16:10:50.911	339.46586703	8147.180809	1670343050.911	0	899	2.2234043848	2.2457862596	470.96429687	476.70614323	1.1009903106	740.95502113	23.843500137	-1.3405029868	23.939495087	19.125764708	42.326378085	-71.119413122	2	58158.885083	21
11652	2022-12-06	16:10:51.839	339.46587778	8147.181067	1670343051.84	0	899	2.2234043848	2.2457862596	470.83896567	476.57928403	1.1009903106	740.9521161	23.843500137	-1.1886676905	23.939495087	19.141773969	42.326396847	-71.119365567	2	58159.777568	20.922243167
11653	2022-12-06	16:10:52.721	339.46588799	8147.181312	1670343052.722	0	899	2.2287642719	2.2507624047	470.83896567	476.46706601	1.079721185	740.96206807	23.843500137	-1.1573649969	23.939495087	19.142695787	42.326415028	-71.119321044	2	58160.668046	20.83319545
11654	2022-12-06	16:10:53.653	339.46589876	8147.18157	1670343053.653	0	899	2.2287642719	2.2507624047	471.21636955	476.84898113	1.079721185	740.95568484	23.843500137	-1.1396116934	23.939495087	19.145393536	42.326433341	-71.119279705	2	58161.583732	20.741626794
11655	2022-12-06	16:10:54.582	339.46590951	8147.181828	1670343054.582	0	899	2.2352097676	2.2576327999	471.21898878	476.94406486	1.0972270142	740.96224955	23.844165057	-1.142910085	23.939495087	19.142731963	42.326450181	-71.119243787	2	58162.510858	20.648914168
11656	2022-12-06	16:10:55.494	339.46592008	8147.182082	1670343055.495	0	899	2.2352180338	2.257641184	470.77948681	476.49923208	1.0972287051	740.95488411	23.844568253	-1.1802922329	23.939495087	19.144324915	42.326462673	-71.119213649	2	58163.433925	20.556607495
11657	2022-12-06	16:10:56.394	339.46593049	8147.182332	1670343056.394	0	899	2.2376457646	2.2604739038	470.77948681	476.59642665	1.1156461438	740.96285101	23.844568253	-1.2692634151	23.939495087	19.142589582	42.326469471	-71.11919496	2	58164.341387	20.5
11658	2022-12-06	16:10:57.246	339.46594036	8147.182569	1670343057.247	0	899	2.2376457646	2.2604739038	470.67362421	476.48925602	1.1156461438	740.95000574	23.844568253	-1.1327453852	23.939495087	19.147563934	42.326469809	-71.119196124	2	58165.22288	20.522287968
11659	2022-12-06	16:10:58.157	339.46595089	8147.182821	1670343058.157	0	899	2.2379356174	2.259841674	470.67362421	476.25314402	1.0708820674	740.97529976	23.844568253	-1.1566966488	23.939495087	19.131666487	42.32646236	-71.119213612	2	58166.116746	20.6
11660	2022-12-06	16:10:59.038	339.46596109	8147.183066	1670343059.038	0	899	2.2379356174	2.259841674	471.57591623	477.1661321	1.0708820674	740.97476863	23.844568253	-1.1707526595	23.939495087	19.13060763	42.326455335	-71.119227663	2	58166.959809	20.6
11661	2022-12-06	16:10:59.941	339.46597155	8147.183317	1670343059.942	0	899	2.243051424	2.2663559677	471.57772876	477.51202979	1.1359728031	740.97488949	23.845028037	-1.1743636668	23.939495087	19.145977702	42.326448964	-71.119240406	2	58167.905462	20.6
11662	2022-12-06	16:11:00.834	339.46598188	8147.183565	1670343060.834	0	899	2.2430639397	2.2663686681	471.5759161	477.51020829	1.1359754443	740.97022374	23.845636368	-1.1617628178	23.939495087	19.147420226	42.326448333	-71.119241667	2	58168.803607	20.6
11663	2022-12-06	16:11:01.750	339.46599248	8147.183819	1670343061.75	0	899	2.2427522086	2.2648418194	471.5759161	477.20093848	1.0774711318	740.96312102	23.845636368	-1.1670877436	23.939495087	19.14621938	42.326449498	-71.119240502	2	58169.699029	20.390291262
11664	2022-12-06	16:11:02.573	339.46600201	8147.184048	1670343062.574	0	899	2.2427522086	2.2648418194	471.16127436	476.78135083	1.0774711318	740.96364851	23.845636368	-1.1768752139	23.939495087	19.143679688	42.326449142	-71.11924	2	58170.51503	20.196993988
11665	2022-12-06	16:11:03.454	339.46601221	8147.184293	1670343063.455	0	899	2.2426727001	2.2651005613	471.16127436	476.86779167	1.0938451019	740.96767602	23.845636368	-1.1851536059	23.939495087	19.139272147	42.326447007	-71.119241326	2	58171.397796	20.060220441
11666	2022-12-06	16:11:04.339	339.46602245	8147.184539	1670343064.34	0	899	2.2426727001	2.2651005613	471.10990734	476.81580251	1.0938451019	740.97213442	23.845636368	-1.2173833847	23.939495087	19.141441345	42.326445	-71.119244238	2	58172.271511	19.972848948
11667	2022-12-06	16:11:05.246	339.46603294	8147.184791	1670343065.246	0	899	2.2440485896	2.2668116215	471.1133235	476.90115431	1.1093539452	740.95926126	23.846503795	-1.1886245052	23.939495087	19.140612015	42.326445	-71.119246915	2	58173.148914	19.885108583
11668	2022-12-06	16:11:06.108	339.46604292	8147.18503	1670343066.108	0	899	2.2440539766	2.2668170862	471.63850837	477.43279717	1.1093550549	740.95313551	23.846765518	-1.179947257	23.939495087	19.142198272	42.326445	-71.119248532	2	58174.039674	19.796032553
11669	2022-12-06	16:11:07.023	339.46605351	8147.185284	1670343067.023	0	899	2.2499062908	2.2728775934	471.63850837	477.47066319	1.1165162019	740.9772355	23.846765518	-1.158906328	23.939495087	19.146359058	42.326445	-71.119253186	2	58174.970498	19.702950153
11670	2022-12-06	16:11:07.904	339.46606372	8147.185529	1670343067.905	0	899	2.2499062908	2.2728775934	471.82999504	477.66451774	1.1165162019	740.98376465	23.846765518	-1.1539047956	23.939495087	19.146842957	42.32644366	-71.119257353	2	58175.803959	19.539208294
11671	2022-12-06	16:11:08.792	339.46607399	8147.185776	1670343068.793	0	899	2.2545012428	2.2770080298	471.82999504	477.53461311	1.0919541293	740.96529404	23.846765518	-1.1746008672	23.939495087	19.136770135	42.326440989	-71.119265365	2	58176.703206	19.359358842
11672	2022-12-06	16:11:09.650	339.46608391	8147.186014	1670343069.65	0	899	2.2545140313	2.2770209997	471.06872761	476.76415527	1.0919567103	740.96241164	23.847383954	-1.2714516738	23.939495087	19.142472349	42.326436955	-71.119276453	2	58177.608974	19.239102564
11673	2022-12-06	16:11:10.509	339.46609385	8147.186253	1670343070.509	0	899	2.2586076324	2.2809079185	471.07037824	476.70316739	1.0800854994	740.96417479	23.847803116	-1.334574461	23.939495087	19.147563934	42.326430418	-71.119293121	2	58178.458178	19.154182156
11674	2022-12-06	16:11:11.328	339.46610333	8147.18648	1670343071.328	0	899	2.2586076324	2.2809079185	471.50800765	477.14602973	1.0800854994	740.96308505	23.847803116	-1.2770999315	23.939495087	19.137213827	42.326422108	-71.119311211	2	58179.247899	19.1
11675	2022-12-06	16:11:12.223	339.46611369	8147.186729	1670343072.223	0	899	2.2580752786	2.2816481638	471.50800765	477.46988207	1.1413517771	740.96520794	23.847803116	-1.1767135559	23.939495087	19.134346627	42.326413039	-71.119325	2	58180.176529	19.1
11676	2022-12-06	16:11:13.088	339.46612372	8147.186969	1670343073.089	0	899	2.2580752786	2.2816481638	471.48806713	477.44968942	1.1413517771	740.97131348	23.847803116	-1.1750643253	23.939495087	19.140722275	42.326411667	-71.119325	2	58181.029665	19.1
11677	2022-12-06	16:11:13.983	339.46613406	8147.187218	1670343073.983	0	899	2.2607422911	2.2836582661	471.48806713	477.27635228	1.1085688704	740.98154475	23.847803116	-1.1497117084	23.939495087	19.14179039	42.326411667	-71.119325	2	58181.885167	19.1
11678	2022-12-06	16:11:14.852	339.46614413	8147.187459	1670343074.853	0	899	2.2607510918	2.2836671936	471.45873412	477.24666867	1.1085706686	740.97249012	23.848227532	-1.1395900889	23.939495087	19.143736454	42.326410374	-71.119322415	2	58182.775595	19.1
11679	2022-12-06	16:11:15.746	339.46615447	8147.187707	1670343075.746	0	899	2.2623417704	2.285200981	471.46127102	477.23076921	1.1050763436	740.98246189	23.848871231	-1.2347486098	23.939495087	19.117810799	42.32641	-71.119319374	2	58183.687691	19.1
11680	2022-12-06	16:11:16.648	339.46616491	8147.187958	1670343076.648	0	899	2.2623417704	2.285200981	471.95881486	477.73440173	1.1050763436	740.97290039	23.848871231	-1.2759789228	23.939495087	19.105791092	42.32641	-71.119316464	2	58184.560792	19.1
11681	2022-12-06	16:11:17.477	339.46617451	8147.188188	1670343077.478	0	899	2.2638170916	2.286392484	471.95881486	477.65881807	1.0907870631	740.97491253	23.848871231	-1.1733288765	23.939495087	19.136031056	42.326409362	-71.119314362	2	58185.382755	19.1
11682	2022-12-06	16:11:18.308	339.46618412	8147.188419	1670343078.308	0	899	2.2638170916	2.286392484	471.50453418	477.19905089	1.0907870631	740.95474708	23.848871231	-1.1555324793	23.939495087	19.149003983	42.326408333	-71.119313333	2	58186.251033	19.1
11683	2022-12-06	16:11:19.176	339.46619417	8147.18866	1670343079.176	0	899	2.265824945	2.288677452	471.50453418	477.26397997	1.1030741695	740.97692992	23.848871231	-1.1781687247	23.939495087	19.117452584	42.326408333	-71.119313333	2	58187.134906	19.1
11684	2022-12-06	16:11:20.020	339.46620395	8147.188895	1670343080.021	0	899	2.2658323374	2.2886849504	471.26058738	477.01706128	1.1030756691	740.97382117	23.849226933	-1.2011283668	23.939495087	19.104941715	42.326408333	-71.119313333	2	58187.932075	19.1
11685	2022-12-06	16:11:20.913	339.46621427	8147.189143	1670343080.913	0	899	2.2655988045	2.2882087808	471.26303326	476.9588784	1.0915909181	740.95672567	23.849847794	-1.306419266	23.939495087	19.103453478	42.326405366	-71.119313333	2	58188.890337	19.1
11686	2022-12-06	16:11:21.823	339.46622481	8147.189396	1670343081.824	0	899	2.2655988045	2.2882087808	470.98638788	476.67888939	1.0915909181	740.95573779	23.849847794	-1.5058122321	23.939495087	19.10242327	42.326401006	-71.119327978	2	58189.798817	19.1
11687	2022-12-06	16:11:22.697	339.46623493	8147.189638	1670343082.698	0	899	2.2659554051	2.2887306407	470.98638788	476.71967975	1.0993187847	740.9548833	23.849847794	-1.5038504601	23.939495087	19.114793777	42.326395595	-71.11934378	2	58190.66075	19.1
11688	2022-12-06	16:11:23.601	339.46624538	8147.189889	1670343083.601	0	899	2.2659554051	2.2887306407	471.20142107	476.93733053	1.0993187847	740.96779001	23.849847794	-1.4847174291	23.939495087	19.106158174	42.326388666	-71.119362136	2	58191.56012	19.156012024
11689	2022-12-06	16:11:24.500	339.4662558	8147.190139	1670343084.501	0	899	2.2725164247	2.294545764	471.20142107	476.73304675	1.060620957	740.95839302	23.849847794	-1.4631590843	23.939495087	19.096427917	42.326382059	-71.119379754	2	58192.441148	19.2
11690	2022-12-06	16:11:25.378	339.46626596	8147.190383	1670343085.379	0	899	2.2725273438	2.2945568336	472.09843116	477.64059843	1.0606230806	740.96459193	23.850371645	-1.551634438	23.939495087	19.086640263	42.326377827	-71.119393037	2	58193.303719	19.230371901
11691	2022-12-06	16:11:26.259	339.46627615	8147.190628	1670343086.259	0	899	2.2730047455	2.2963410844	472.10069948	477.97114117	1.1226691311	740.96951799	23.850946426	-1.5207090086	23.939495087	19.103028645	42.326375268	-71.119404545	2	58194.209776	19.320977597
11692	2022-12-06	16:11:27.121	339.46628612	8147.190867	1670343087.121	0	899	2.2730047455	2.2963410844	471.78147928	477.64795156	1.1226691311	740.96354867	23.850946426	-1.3305861105	23.939495087	19.126570241	42.326368667	-71.119424184	2	58195.088843	19.408884298
11693	2022-12-06	16:11:28.009	339.4662964	8147.191114	1670343088.009	0	899	2.2747139664	2.2975893728	471.78147928	477.52750509	1.0998965971	740.9597459	23.850946426	-1.1818336454	23.939495087	19.142940294	42.326354944	-71.119450112	2	58196.005576	19.500557621
11694	2022-12-06	16:11:28.973	339.46630757	8147.191382	1670343088.974	0	899	2.2747139664	2.2975893728	471.71023137	477.45538942	1.0998965971	740.96748645	23.850946426	-1.1709143918	23.939495087	19.14541722	42.326345976	-71.119468048	2	58196.902416	19.590241636
11695	2022-12-06	16:11:29.894	339.46631823	8147.191637	1670343089.895	0	899	2.2758575725	2.2996408904	471.71369006	477.68440389	1.1425306839	740.97448811	23.851823554	-1.2202721518	23.939495087	19.14874649	42.326340849	-71.119479685	2	58197.830112	19.6
11696	2022-12-06	16:11:30.788	339.46632856	8147.191886	1670343090.788	0	899	2.2758615593	2.2996449364	471.42890985	477.39602349	1.1425315179	740.95818	23.852014542	-1.2336598635	23.939495087	19.149003983	42.326337455	-71.119488028	2	58198.763407	19.676340694
11697	2022-12-06	16:11:31.677	339.46633887	8147.192133	1670343091.678	0	899	2.2777767474	2.3019462959	471.42890985	477.4880166	1.1599220524	740.95273817	23.852014542	-1.1706018045	23.939495087	19.148725194	42.326333533	-71.119494178	2	58199.626767	19.7
11698	2022-12-06	16:11:32.566	339.46634916	8147.19238	1670343092.567	0	899	2.2777767474	2.3019462959	471.83622267	477.90056446	1.1599220524	740.95800417	23.852014542	-1.2304046154	23.939495087	19.147203445	42.326329033	-71.1194993	2	58200.526709	19.75267094
11699	2022-12-06	16:11:33.428	339.46635913	8147.192619	1670343093.429	0	899	2.2838682329	2.3067957776	471.83622267	477.57290572	1.0980038274	740.96417358	23.852014542	-1.2607587426	23.939495087	19.134506567	42.326323912	-71.119506488	2	58201.413215	19.8
11700	2022-12-06	16:11:34.285	339.46636904	8147.192857	1670343094.285	0	899	2.2838682329	2.3067957776	471.67474541	477.40946518	1.0980038274	740.94419932	23.852014542	-1.2301243196	23.939495087	19.130816984	42.326318733	-71.119515445	2	58202.253398	19.825339806
11701	2022-12-06	16:11:35.145	339.466379	8147.193096	1670343095.146	0	899	2.2866163547	2.3095241893	471.67607299	477.39896797	1.0957638744	740.94145758	23.852351246	-1.160102845	23.939495087	19.147544217	42.326314849	-71.11952212	2	58203.09073	19.9
11702	2022-12-06	16:11:35.979	339.46638865	8147.193328	1670343095.979	0	899	2.2866310548	2.3095390987	471.83146863	477.55626456	1.0957668098	740.95265531	23.853052139	-1.1395685546	23.939495087	19.147701642	42.32631348	-71.119526228	2	58203.912229	19.9
11703	2022-12-06	16:11:36.848	339.46639872	8147.193569	1670343096.849	0	899	2.2870306335	2.3095450475	471.83146863	477.45670774	1.0769354331	740.95661653	23.853052139	-1.1928715398	23.939495087	19.139688504	42.326314638	-71.119526667	2	58204.782565	19.9
11704	2022-12-06	16:11:37.736	339.46640899	8147.193816	1670343097.737	0	899	2.2870306335	2.3095450475	471.72741264	477.35141118	1.0769354331	740.95690756	23.853052139	-1.3129730154	23.939495087	19.125609088	42.326315	-71.119525581	2	58205.651456	19.9
11705	2022-12-06	16:11:38.628	339.46641931	8147.194063	1670343098.628	0	899	2.2914269741	2.3150402034	471.72741264	477.61514024	1.1268141743	740.95497061	23.853052139	-1.1392560005	23.939495087	19.14972496	42.326315	-71.119524098	2	58206.5412	19.9
11706	2022-12-06	16:11:39.519	339.46642963	8147.194311	1670343099.52	0	899	2.2914367862	2.3150501592	471.20727208	477.08851832	1.126816185	740.95166177	23.853518998	-1.1597579323	23.939495087	19.145947197	42.326315785	-71.119524904	2	58207.471154	19.9
11707	2022-12-06	16:11:40.384	339.46643963	8147.194551	1670343100.384	0	899	2.2932200538	2.3158232597	471.20964043	476.83441338	1.0782515305	740.94798996	23.854120255	-1.1813701139	23.939495087	19.142362708	42.326315506	-71.119531308	2	58208.348113	19.9
11708	2022-12-06	16:11:41.209	339.46644918	8147.19478	1670343101.209	0	899	2.2932200538	2.3158232597	471.62771593	477.2574794	1.0782515305	740.92810059	23.854120255	-1.1978515387	23.939495087	19.144683838	42.326313095	-71.119540954	2	58209.143162	19.9
11709	2022-12-06	16:11:42.098	339.46645947	8147.195027	1670343102.098	0	899	2.2954839956	2.3185647045	471.62771593	477.37097905	1.0997282404	740.93671584	23.854120255	-1.2255324283	23.939495087	19.138401991	42.326311526	-71.119547089	2	58210.084466	19.9
11710	2022-12-06	16:11:43.045	339.46647043	8147.19529	1670343103.045	0	899	2.2954839956	2.3185647045	472.06294856	477.81151173	1.0997282404	740.93249512	23.854120255	-1.160415411	23.939495087	19.146123886	42.326309979	-71.119551687	2	58211.004137	19.9
11711	2022-12-06	16:11:43.920	339.46648056	8147.195533	1670343103.92	0	899	2.3005643716	2.3232951036	472.06294856	477.71163727	1.0808476913	740.94212372	23.854120255	-1.1497440772	23.939495087	19.147540718	42.326305455	-71.119556212	2	58211.908997	19.9
11712	2022-12-06	16:11:44.750	339.46649016	8147.195764	1670343104.75	0	899	2.3005696938	2.3233005005	471.1366791	476.77428961	1.0808487332	740.93965846	23.854372479	-1.143298142	23.939495087	19.148005593	42.326302561	-71.119557886	2	58212.731755	19.9
11713	2022-12-06	16:11:45.647	339.46650054	8147.196013	1670343105.647	0	899	2.2996538474	2.3234725543	471.13953183	477.04993701	1.1324944683	740.94629715	23.855096817	-1.1431041135	23.939495087	19.134429843	42.326301667	-71.119558333	2	58213.625626	19.837437437
11714	2022-12-06	16:11:46.473	339.4665101	8147.196243	1670343106.473	0	899	2.2996538474	2.3234725543	471.52666216	477.44192386	1.1324944683	740.95460359	23.855096817	-1.1441389322	23.939495087	19.128477097	42.326300956	-71.119557623	2	58214.426415	19.8
11715	2022-12-06	16:11:47.325	339.46651998	8147.196479	1670343107.326	0	899	2.3056993808	2.3293114603	471.52666216	477.37509095	1.1198558669	740.95222766	23.855096817	-1.1757973559	23.939495087	19.131237005	42.326299571	-71.119556238	2	58215.257353	19.8
11716	2022-12-06	16:11:48.167	339.46652971	8147.196713	1670343108.167	0	899	2.3056993808	2.3293114603	471.38551161	477.23218968	1.1198558669	740.94728543	23.855096817	-1.1469091524	23.939495087	19.146751063	42.326298557	-71.119554552	2	58216.134269	19.8
11717	2022-12-06	16:11:49.105	339.46654058	8147.196974	1670343109.106	0	899	2.3051638707	2.3280515054	471.38561673	477.05386052	1.0860849208	740.94400368	23.855123495	-1.1424250169	23.939495087	19.147953021	42.3263	-71.119551547	2	58217.071702	19.792829828
11718	2022-12-06	16:11:50.005	339.46655098	8147.197224	1670343110.005	0	899	2.3051845998	2.328072527	471.60101051	477.27186583	1.0860889906	740.94765932	23.856103897	-1.1392560005	23.939495087	19.149003983	42.3263	-71.119550115	2	58217.931166	19.706883365
11719	2022-12-06	16:11:50.848	339.46656075	8147.197458	1670343110.849	0	899	2.305880991	2.3294906302	471.60101051	477.44929398	1.1196540036	740.95173049	23.856103897	-1.3896775498	23.939495087	19.134313508	42.326304059	-71.119545941	2	58218.811777	19.618822292
11720	2022-12-06	16:11:51.760	339.46657131	8147.197711	1670343111.761	0	899	2.305880991	2.3294906302	471.39106731	477.23674729	1.1196540036	740.95030647	23.856103897	-1.4554088858	23.939495087	19.131365757	42.326306186	-71.119542628	2	58219.71165	19.528834951
11721	2022-12-06	16:11:52.619	339.46658125	8147.19795	1670343112.62	0	899	2.3081134027	2.3313487739	471.39106731	477.13830857	1.1010266216	740.93614672	23.856103897	-1.196223855	23.939495087	19.144523014	42.326308514	-71.119539819	2	58220.554241	19.389151874
11722	2022-12-06	16:11:53.476	339.46659117	8147.198188	1670343113.477	0	899	2.3081134027	2.3313487739	472.04025424	477.79541045	1.1010266216	740.93548907	23.856103897	-1.196223855	23.939495087	19.142162323	42.32631323	-71.119533812	2	58221.38756	19.222488038
11723	2022-12-06	16:11:54.335	339.4666011	8147.198426	1670343114.335	0	899	2.3089259501	2.3316080967	472.04025424	477.65612005	1.0746920916	740.93092882	23.856103897	-1.2206710001	23.939495087	19.143214346	42.326319442	-71.119525188	2	58222.22177	19.055645982
11724	2022-12-06	16:11:55.190	339.46661101	8147.198664	1670343115.191	0	899	2.3089407422	2.3316230953	471.80788052	477.42099694	1.0746949607	740.93684478	23.856802366	-1.2385212538	23.939495087	19.141334736	42.326324093	-71.119519088	2	58223.091182	18.881763527
11725	2022-12-06	16:11:56.079	339.4666213	8147.198911	1670343116.08	0	899	2.3123376813	2.3359351087	471.80897731	477.6404434	1.1159875235	740.9344919	23.85708046	-1.2107756904	23.939495087	19.141108292	42.326331516	-71.11951018	2	58223.981964	18.703607214
11726	2022-12-06	16:11:56.924	339.46663106	8147.199146	1670343116.924	0	899	2.3123376813	2.3359351087	472.1596609	477.99546136	1.1159875235	740.93590985	23.85708046	-1.176692009	23.939495087	19.143378555	42.326335801	-71.119498976	2	58224.826827	18.617317317
11727	2022-12-06	16:11:57.795	339.46664115	8147.199388	1670343117.795	0	899	2.3172694583	2.341410763	472.1596609	478.11752466	1.1390389712	740.94107723	23.85708046	-1.176692009	23.939495087	19.143602371	42.326337931	-71.119491609	2	58225.758696	18.524130435
11728	2022-12-06	16:11:58.683	339.46665142	8147.199634	1670343118.683	0	899	2.3172694583	2.341410763	471.70285207	477.65495167	1.1390389712	740.93275138	23.85708046	-1.1503046143	23.939495087	19.145305646	42.326338333	-71.119492124	2	58226.637321	18.5
11729	2022-12-06	16:11:59.536	339.4666613	8147.199871	1670343119.536	0	899	2.3158342176	2.3390519777	471.70335333	477.43083472	1.0965688383	740.92773235	23.857207582	-1.1404092904	23.939495087	19.146018628	42.326339124	-71.119490961	2	58227.474474	18.452552553
11730	2022-12-06	16:12:00.398	339.46667127	8147.200111	1670343120.398	0	899	2.315855502	2.3390735652	472.17983867	477.91312783	1.096573038	740.93334233	23.85820961	-1.1376283169	23.939495087	19.147924423	42.326338838	-71.119489495	2	58228.348501	18.4
11731	2022-12-06	16:12:01.275	339.46668142	8147.200354	1670343121.275	0	899	2.3222880464	2.3459157814	472.17983867	477.99830882	1.1126667981	740.93059373	23.85820961	-1.137186363	23.939495087	19.148022304	42.326336667	-71.119491273	2	58229.236364	18.4
11732	2022-12-06	16:12:02.220	339.46669237	8147.200617	1670343122.221	0	899	2.3222880464	2.3459157814	472.26413802	478.08364696	1.1126667981	740.92657592	23.85820961	-1.1463486311	23.939495087	19.146532046	42.326336403	-71.119490264	2	58230.15812	18.4
11733	2022-12-06	16:12:03.122	339.46670281	8147.200867	1670343123.123	0	899	2.3229219557	2.3468613163	472.26413802	478.15895314	1.1268875343	740.93525827	23.85820961	-1.44851017	23.939495087	19.095348358	42.326334813	-71.119491854	2	58231.112426	18.4
11734	2022-12-06	16:12:04.012	339.4667131	8147.201114	1670343124.012	0	899	2.3229219557	2.3468613163	472.25813425	478.15287443	1.1268875343	740.92585279	23.85820961	-1.4825615275	23.939495087	19.105392027	42.326333351	-71.119493315	2	58231.989152	18.4
11735	2022-12-06	16:12:04.940	339.46672385	8147.201372	1670343124.941	0	899	2.3253471511	2.3493063067	472.25813425	478.15159299	1.126645583	740.92315674	23.85820961	-1.4924567938	23.939495087	19.108310699	42.32633489	-71.119491777	2	58232.933876	18.4
11736	2022-12-06	16:12:05.838	339.46673424	8147.201622	1670343125.838	0	899	2.3253679453	2.3493274054	471.97994352	477.86995285	1.1266497813	740.93773808	23.859184556	-1.2873509049	23.939495087	19.131320094	42.326337735	-71.119484829	2	58233.820513	18.4
11737	2022-12-06	16:12:06.733	339.46674461	8147.201871	1670343126.734	0	899	2.3261513041	2.3495239781	471.98043151	477.72395383	1.0989652839	740.92160054	23.859308243	-1.1925158224	23.939495087	19.142052707	42.326340611	-71.11947764	2	58234.683254	18.331674641
11738	2022-12-06	16:12:07.599	339.46675463	8147.202111	1670343127.6	0	899	2.3261513041	2.3495239781	471.94923443	477.69237712	1.0989652839	740.91790771	23.859308243	-1.1376283169	23.939495087	19.148284912	42.32634524	-71.119468746	2	58235.536072	18.246392786
11739	2022-12-06	16:12:08.447	339.46676444	8147.202347	1670343128.448	0	899	2.3293819314	2.3534572095	471.94923443	477.85717191	1.130109329	740.91199822	23.859308243	-1.1570955049	23.939495087	19.135568631	42.326348986	-71.119463333	2	58236.391658	18.2
11740	2022-12-06	16:12:09.302	339.46677434	8147.202584	1670343129.303	0	899	2.3293846388	2.3534599567	472.39989828	478.31348014	1.1301098764	740.93136334	23.859434961	-1.1977868206	23.939495087	19.135084392	42.326350443	-71.119466434	2	58237.26577	18.173422958
11741	2022-12-06	16:12:10.194	339.46678465	8147.202832	1670343130.194	0	899	2.3315487116	2.3544757424	472.4033747	478.02912861	1.0757442863	740.92834473	23.860315323	-1.188085556	23.939495087	19.145042419	42.32635252	-71.119475853	2	58238.170594	18.082940622
11742	2022-12-06	16:12:11.082	339.46679493	8147.203078	1670343131.082	0	899	2.3315487116	2.3544757424	471.49324508	477.10816045	1.0757442863	740.92104961	23.860315323	-1.1455294146	23.939495087	19.148070177	42.326356694	-71.119480041	2	58239.008138	17.999186165
11743	2022-12-06	16:12:11.992	339.46680546	8147.203331	1670343131.992	0	899	2.3342493311	2.3576991854	471.49324508	477.22981245	1.0987710538	740.9232202	23.860315323	-1.142532801	23.939495087	19.147655058	42.32635978	-71.119484669	2	58239.933876	17.906612411
11744	2022-12-06	16:12:12.898	339.46681596	8147.203583	1670343132.899	0	899	2.3342493311	2.3576991854	472.07224205	477.81585396	1.0987710538	740.91448975	23.860315323	-1.1701813936	23.939495087	19.146842957	42.326361474	-71.119489422	2	58240.884454	17.811554622
11745	2022-12-06	16:12:13.818	339.4668266	8147.203838	1670343133.818	0	899	2.3349411503	2.3586050343	472.07224205	477.86666671	1.1083738241	740.93418389	23.860315323	-1.1678314927	23.939495087	19.148402902	42.326365483	-71.119495088	2	58241.763208	17.723679245
11746	2022-12-06	16:12:14.696	339.46683676	8147.204082	1670343134.696	0	899	2.3349506553	2.3586146762	472.66779085	478.4695355	1.1083757043	740.94090948	23.860759141	-1.1754739158	23.939495087	19.147258759	42.326366667	-71.11949971	2	58242.608738	17.639126214
11747	2022-12-06	16:12:15.582	339.46684703	8147.204329	1670343135.583	0	899	2.3378744214	2.3611848034	472.67037806	478.37810892	1.0906235388	740.92817536	23.861413956	-1.1952321387	23.939495087	19.144481128	42.326366667	-71.119508133	2	58243.48497	17.551503006
11748	2022-12-06	16:12:16.448	339.46685705	8147.204569	1670343136.449	0	899	2.3378744214	2.3611848034	472.01158933	477.71136499	1.0906235388	740.92193604	23.861413956	-1.2515640259	23.939495087	19.142883301	42.32636786	-71.119517984	2	58244.358087	17.464191251
11749	2022-12-06	16:12:17.334	339.46686729	8147.204815	1670343137.334	0	899	2.342796448	2.3670123668	472.01158933	477.92079533	1.1302015011	740.91501804	23.861413956	-1.1961052868	23.939495087	19.143884659	42.326371252	-71.119524586	2	58245.250493	17.37495069
11750	2022-12-06	16:12:18.200	339.46687731	8147.205056	1670343138.2	0	899	2.342796448	2.3670123668	472.50842243	478.42384838	1.1302015011	740.91557423	23.861413956	-1.1749350006	23.939495087	19.145706543	42.326375365	-71.119528699	2	58246.109617	17.289038263
11751	2022-12-06	16:12:19.122	339.466888	8147.205312	1670343139.123	0	899	2.3441992379	2.3677578773	472.50842243	478.25950095	1.0991788641	740.9226531	23.861413956	-1.1443328976	23.939495087	19.14736101	42.326378547	-71.11953156	2	58247.06405	17.193595041
11752	2022-12-06	16:12:19.956	339.46689764	8147.205543	1670343139.956	0	899	2.3441992379	2.3677578773	471.267858	477.00383715	1.0991788641	740.89605713	23.861413956	-1.1343729496	23.939495087	19.147203445	42.326381415	-71.119530126	2	58247.924587	17.107541322
11753	2022-12-06	16:12:20.825	339.4669077	8147.205785	1670343140.825	0	899	2.3458739956	2.3698141217	471.27069559	477.09562084	1.1160087621	740.92494899	23.862134251	-1.1648564481	23.939495087	19.140323247	42.326382882	-71.11952514	2	58248.728938	17.1
11754	2022-12-06	16:12:21.732	339.46691819	8147.206037	1670343141.732	0	899	2.3458801663	2.3698203818	472.37234055	478.21088866	1.1160099854	740.93387629	23.862421036	-1.1374666265	23.939495087	19.132699158	42.326383333	-71.119520121	2	58249.642482	17.16424816
11755	2022-12-06	16:12:22.655	339.46692889	8147.206293	1670343142.656	0	899	2.3467994187	2.3702375309	472.37234055	478.08593622	1.0924113738	740.92369757	23.862421036	-1.1539695531	23.939495087	19.145346054	42.326382402	-71.11951647	2	58250.558852	17.2
11756	2022-12-06	16:12:23.525	339.46693895	8147.206535	1670343143.525	0	899	2.3467994187	2.3702375309	472.67896386	478.3962683	1.0924113738	740.91375732	23.862421036	-1.2027344704	23.939495087	19.14396286	42.32638094	-71.119515	2	58251.435897	17.2
11757	2022-12-06	16:12:24.407	339.46694916	8147.20678	1670343144.407	0	899	2.3517695412	2.3767545974	472.67965859	478.76225028	1.1613187633	740.91849866	23.862596866	-1.1498087274	23.939495087	19.147922061	42.32638	-71.1195156	2	58252.360122	17.2
11758	2022-12-06	16:12:25.246	339.46695887	8147.207013	1670343145.246	0	899	2.3517848388	2.376770126	472.77011122	478.85388358	1.1613219112	740.92127839	23.863306046	-1.1425112486	23.939495087	19.144683838	42.32638	-71.119517006	2	58253.203883	17.2
11759	2022-12-06	16:12:26.101	339.46696876	8147.20725	1670343146.101	0	899	2.3521799396	2.3761841158	472.77011122	478.61349532	1.1159948036	740.93108363	23.863306046	-1.4470226946	23.939495087	19.144087002	42.326380059	-71.119518333	2	58254.035605	17.2
11760	2022-12-06	16:12:26.970	339.46697883	8147.207492	1670343146.971	0	899	2.3521799396	2.3761841158	472.62034452	478.46187753	1.1159948036	740.93130271	23.863306046	-1.5103610754	23.939495087	19.14396286	42.326381534	-71.119518333	2	58254.920651	17.2
11761	2022-12-06	16:12:27.894	339.46698951	8147.207748	1670343147.894	0	899	2.3565805859	2.3812155599	472.62034452	478.60450116	1.1429016303	740.93006099	23.863306046	-1.2045022091	23.939495087	19.148135975	42.326384444	-71.119519722	2	58255.833333	17.2
11762	2022-12-06	16:12:28.790	339.4669999	8147.207997	1670343148.791	0	899	2.3565805859	2.3812155599	471.98476434	477.96087348	1.1429016303	740.92527276	23.863306046	-1.1348688279	23.939495087	19.146786102	42.326385	-71.11952	2	58256.696651	17.2
11763	2022-12-06	16:12:29.717	339.46701061	8147.208255	1670343149.717	0	899	2.3568787298	2.3809067593	471.98646114	477.81430208	1.1148879547	740.93156868	23.863736121	-1.1775974698	23.939495087	19.139393169	42.32638605	-71.11952	2	58257.629783	17.262978283
11764	2022-12-06	16:12:30.581	339.46702061	8147.208495	1670343150.581	0	899	2.3568945019	2.3809227599	472.62042905	478.45611438	1.1148910637	740.93206787	23.864465714	-1.2564470768	23.939495087	19.129198074	42.326388383	-71.11952	2	58258.514751	17.3
11765	2022-12-06	16:12:31.474	339.46703096	8147.208743	1670343151.475	0	899	2.353957196	2.3784152862	472.62042905	478.56816163	1.1360313317	740.92788676	23.864465714	-1.2045130327	23.939495087	19.104692939	42.326390665	-71.119520665	2	58259.399043	17.3
11766	2022-12-06	16:12:32.342	339.46704101	8147.208984	1670343152.343	0	899	2.353957196	2.3784152862	472.60405476	478.55158127	1.1360313317	740.92159731	23.864465714	-1.1701813936	23.939495087	19.099308014	42.326391667	-71.119522494	2	58260.24819	17.349638056
11767	2022-12-06	16:12:33.163	339.4670505	8147.209212	1670343153.163	0	899	2.3569038543	2.3811222062	472.60405476	478.4857797	1.1236171348	740.92462077	23.864465714	-1.174406815	23.939495087	19.115201003	42.326391512	-71.119525465	2	58261.093093	17.509309309
11768	2022-12-06	16:12:34.025	339.46706047	8147.209451	1670343154.025	0	899	2.3569038543	2.3811222062	472.13533136	478.01122287	1.1236171348	740.93830195	23.864465714	-1.3169397037	23.939495087	19.120398086	42.326390073	-71.11952978	2	58261.955956	17.595595596
11769	2022-12-06	16:12:34.941	339.46707109	8147.209706	1670343154.942	0	899	2.3610642054	2.3848546264	472.13886723	477.90056584	1.1020357174	740.93993251	23.865361637	-1.4867870129	23.939495087	19.114352927	42.326388565	-71.119534305	2	58262.860947	17.772189349
11770	2022-12-06	16:12:35.773	339.46708071	8147.209937	1670343155.773	0	899	2.3610652909	2.3848557274	472.53884032	478.30542108	1.1020359285	740.92608643	23.865411758	-1.4892015457	23.939495087	19.115154266	42.326387216	-71.119537235	2	58263.670554	17.867055394
11771	2022-12-06	16:12:36.647	339.46709082	8147.21018	1670343156.647	0	899	2.3646858077	2.3887032934	472.53884032	478.35164026	1.1107614181	740.91549945	23.865411758	-1.2301782156	23.939495087	19.132473093	42.326387546	-71.119538333	2	58264.527613	17.9
11772	2022-12-06	16:12:37.517	339.4671009	8147.210422	1670343157.518	0	899	2.3646858077	2.3887032934	472.41594895	478.22723718	1.1107614181	740.93141669	23.865411758	-1.16855371	23.939495087	19.1198349	42.326387669	-71.119537669	2	58265.398779	17.939877925
11773	2022-12-06	16:12:38.381	339.46711089	8147.210661	1670343158.381	0	899	2.365943457	2.3886300519	472.41594895	477.90164482	1.0492425134	740.92260581	23.865411758	-1.189853339	23.939495087	19.127084745	42.326386667	-71.11953622	2	58266.268245	18
11774	2022-12-06	16:12:39.221	339.46712062	8147.210895	1670343159.222	0	899	2.365943457	2.3886300519	472.73681458	478.22623635	1.0492425134	740.921875	23.865411758	-1.2531917095	23.939495087	19.148643494	42.326386667	-71.119535176	2	58267.105769	18
11775	2022-12-06	16:12:40.058	339.4671303	8147.211127	1670343160.058	0	899	2.3653539384	2.3895299566	472.74039004	478.59247929	1.1177064295	740.91659283	23.866316574	-1.2205847131	23.939495087	19.148356153	42.326386667	-71.119536665	2	58267.998932	18
11776	2022-12-06	16:12:40.943	339.46714054	8147.211373	1670343160.943	0	899	2.3653588054	2.3895348943	472.44755346	478.29602274	1.1177073879	740.9188285	23.866540909	-1.2179330437	23.939495087	19.147082398	42.326386667	-71.119538143	2	58268.885772	18.088577154
11777	2022-12-06	16:12:41.831	339.46715082	8147.21162	1670343161.831	0	899	2.3668607936	2.3908912941	472.44755346	478.25703166	1.1103462769	740.92404963	23.866540909	-1.189767146	23.939495087	19.147961951	42.326387883	-71.119538333	2	58269.7295	18.1
11778	2022-12-06	16:12:42.707	339.46716097	8147.211863	1670343162.708	0	899	2.3668607936	2.3908912941	472.49226403	478.30229202	1.1103462769	740.9198091	23.866540909	-1.1739649102	23.939495087	19.147456491	42.326388333	-71.119538333	2	58270.581854	18.158185404
11779	2022-12-06	16:12:43.604	339.46717134	8147.212112	1670343163.604	0	899	2.3721370005	2.395735306	472.49226403	478.18486296	1.0881717355	740.91238949	23.866540909	-1.1783196926	23.939495087	19.143602371	42.326389147	-71.11953752	2	58271.488108	18.2
11780	2022-12-06	16:12:44.536	339.46718214	8147.212371	1670343164.537	0	899	2.3721487148	2.3957471859	473.46369345	479.16800808	1.0881739748	740.92135196	23.867079312	-1.314428151	23.939495087	19.125429419	42.32639	-71.1195359	2	58272.460084	18.2
11781	2022-12-06	16:12:45.394	339.46719207	8147.21261	1670343165.395	0	899	2.3771008319	2.4015601623	473.46603141	479.36656943	1.1251399566	740.92106376	23.867670059	-1.4509031409	23.939495087	19.10926013	42.32639	-71.119535565	2	58273.33925	18.233925049
11782	2022-12-06	16:12:46.298	339.46720252	8147.212861	1670343166.298	0	899	2.3771008319	2.4015601623	471.3337465	477.20771107	1.1251399566	740.91912842	23.867670059	-1.179947257	23.939495087	19.142883301	42.326389611	-71.119536667	2	58274.233467	18.3
11783	2022-12-06	16:12:47.168	339.4672126	8147.213102	1670343167.169	0	899	2.3782045159	2.4018390152	471.3337465	477.00657497	1.0870711374	740.92434672	23.867670059	-1.1775758843	23.939495087	19.14355105	42.326387636	-71.119537538	2	58275.104536	18.331360947
11784	2022-12-06	16:12:48.019	339.46722245	8147.213339	1670343168.02	0	899	2.3782045159	2.4018390152	471.90464085	477.58434044	1.0870711374	740.91455078	23.867670059	-1.176692009	23.939495087	19.139282227	42.326382041	-71.119544532	2	58275.943787	18.583136095
11785	2022-12-06	16:12:48.933	339.46723302	8147.213593	1670343168.933	0	899	2.3828473792	2.4067477755	471.90464085	477.63715856	1.0970589806	740.91263889	23.867670059	-1.1672063442	23.939495087	19.146626908	42.326377313	-71.119547903	2	58276.870804	18.774160732
11786	2022-12-06	16:12:49.848	339.46724361	8147.213847	1670343169.848	0	899	2.3828580422	2.4067585904	472.43577902	478.17475963	1.0970610263	740.90430536	23.868157936	-1.185865092	23.939495087	19.149533973	42.326372953	-71.119550809	2	58277.742696	18.874269557
11787	2022-12-06	16:12:50.772	339.46725431	8147.214103	1670343170.772	0	899	2.3881218682	2.4126182532	472.4379499	478.30734326	1.1216796632	740.90597191	23.868707657	-1.2862837259	23.939495087	19.112893174	42.326369387	-71.119555086	2	58278.683824	18.968382353
11788	2022-12-06	16:12:51.673	339.46726473	8147.214354	1670343171.673	0	899	2.3881218682	2.4126182532	472.14703656	478.01281572	1.1216796632	740.90765381	23.868707657	-1.2971383333	23.939495087	19.107591629	42.326369335	-71.119556667	2	58279.601202	19.06012024
11789	2022-12-06	16:12:52.562	339.46727502	8147.214601	1670343172.562	0	899	2.3844253331	2.4092198118	472.14703656	478.09357511	1.1369307412	740.92664787	23.868707657	-1.3311035617	23.939495087	19.107591629	42.32637	-71.119556667	2	58280.484221	19.1
11790	2022-12-06	16:12:53.502	339.4672859	8147.214862	1670343173.502	0	899	2.3844253331	2.4092198118	472.40440057	478.35418054	1.1369307412	740.93160425	23.868707657	-1.1896808661	23.939495087	19.137972661	42.326370675	-71.119557341	2	58281.404854	19.1
11791	2022-12-06	16:12:54.437	339.46729674	8147.215122	1670343174.438	0	899	2.3862204848	2.4101533263	472.40440057	478.14265575	1.096996005	740.93395996	23.868707657	-1.1425112486	23.939495087	19.146123886	42.326371667	-71.119559447	2	58282.334023	19.1
11792	2022-12-06	16:12:55.312	339.46730685	8147.215364	1670343175.312	0	899	2.3862387446	2.4101718462	472.47084987	478.20993073	1.0969995031	740.92495141	23.869541939	-1.1619784706	23.939495087	19.145815919	42.326371283	-71.119562435	2	58283.230461	19.146092184
11793	2022-12-06	16:12:56.125	339.46731626	8147.21559	1670343176.125	0	899	2.3882483925	2.4124126793	472.47141179	478.26116797	1.1065673018	740.91904677	23.869684219	-1.1534413218	23.939495087	19.146955806	42.32637	-71.119565	2	58284.043062	19.30861244
11794	2022-12-06	16:12:57.010	339.46732652	8147.215836	1670343177.011	0	899	2.3882483925	2.4124126793	472.41622813	478.20530808	1.1065673018	740.92749023	23.869684219	-1.1473941803	23.939495087	19.147563934	42.32637	-71.119565	2	58284.890909	19.478181818
11795	2022-12-06	16:12:57.914	339.46733697	8147.216087	1670343177.914	0	899	2.3932464013	2.4169535177	472.41622813	478.08367061	1.0835922465	740.93164062	23.869684219	-1.1441389322	23.939495087	19.148284912	42.32637	-71.119566316	2	58285.78979	19.578978979
11796	2022-12-06	16:12:58.826	339.46734753	8147.216341	1670343178.827	0	899	2.3932464013	2.4169535177	471.86888936	477.52976557	1.0835922465	740.92708482	23.869684219	-1.4026772155	23.939495087	19.114800598	42.326372384	-71.119564283	2	58286.715158	19.743031536
11797	2022-12-06	16:12:59.710	339.46735777	8147.216586	1670343179.711	0	899	2.3935320324	2.4174509282	471.87089819	477.58179084	1.0930471971	740.92569839	23.870193519	-1.3179314026	23.939495087	19.125332068	42.326374312	-71.119563333	2	58287.586978	19.8
11798	2022-12-06	16:13:00.539	339.46736735	8147.216816	1670343180.539	0	899	2.3935443005	2.4174633706	472.34260901	478.05922297	1.0930495317	740.92195786	23.870752335	-1.1436753976	23.939495087	19.147583033	42.326375	-71.119563333	2	58288.430556	19.886111111
11799	2022-12-06	16:13:01.407	339.46737741	8147.217058	1670343181.408	0	899	2.3994715473	2.4248260318	472.34260901	478.3880403	1.1551267838	740.91827393	23.870752335	-1.1864578724	23.939495087	19.148284912	42.326375	-71.119563894	2	58289.336336	20.033633634
11800	2022-12-06	16:13:02.262	339.46738729	8147.217295	1670343182.262	0	899	2.3994715473	2.4248260318	472.62808647	478.67717154	1.1551267838	740.92170119	23.870752335	-1.1767243092	23.939495087	19.147205833	42.326374704	-71.119565296	2	58290.177509	20.1
11801	2022-12-06	16:13:03.105	339.46739706	8147.217529	1670343183.106	0	899	2.4016313779	2.4257924807	472.62808647	478.38666037	1.1003188713	740.91833496	23.870752335	-1.1408835649	23.939495087	19.148284912	42.326373397	-71.119566603	2	58290.961896	20.1
11802	2022-12-06	16:13:03.980	339.46740718	8147.217772	1670343183.98	0	899	2.4016313779	2.4257924807	473.28240289	479.04894908	1.1003188713	740.92109973	23.870752335	-1.1408404507	23.939495087	19.148218117	42.326376205	-71.119566667	2	58291.861427	20.186142709
11803	2022-12-06	16:13:04.914	339.46741799	8147.218032	1670343184.914	0	899	2.4092864057	2.4339276945	473.28435534	479.14705089	1.1184361618	740.91480058	23.871245871	-1.1371216869	23.939495087	19.139781775	42.326372722	-71.119571926	2	58292.788955	20.357790927
11804	2022-12-06	16:13:05.752	339.46742769	8147.218264	1670343185.752	0	899	2.4093004518	2.4339419447	472.83294369	478.69006189	1.118438879	740.9180411	23.871881485	-1.1914163094	23.939495087	19.133109503	42.32636715	-71.119578979	2	58293.677524	20.535504886
11805	2022-12-06	16:13:06.655	339.46743815	8147.218516	1670343186.656	0	899	2.4066513776	2.4312727119	472.83294369	478.69171569	1.1187508132	740.91393518	23.871881485	-1.1996408204	23.939495087	19.137125546	42.326363005	-71.119583662	2	58294.598619	20.719723866
11806	2022-12-06	16:13:07.562	339.46744865	8147.218767	1670343187.563	0	899	2.4066513776	2.4312727119	472.09670073	477.9463501	1.1187508132	740.91903464	23.871881485	-1.1750643253	23.939495087	19.143198986	42.326359971	-71.119586695	2	58295.508647	20.8508647
11807	2022-12-06	16:13:08.404	339.46745839	8147.219001	1670343188.405	0	899	2.4115204279	2.4356104582	472.09670073	477.80827676	1.0926598156	740.90264893	23.871881485	-1.1750643253	23.939495087	19.142162323	42.326358333	-71.119587153	2	58296.354043	20.9
11808	2022-12-06	16:13:09.259	339.46746829	8147.219239	1670343189.26	0	899	2.4115204279	2.4356104582	472.65450231	478.3728268	1.0926598156	740.89833119	23.871881485	-1.2009128048	23.939495087	19.119546549	42.326357665	-71.119585334	2	58297.200401	20.9
11809	2022-12-06	16:13:10.138	339.46747846	8147.219483	1670343190.139	0	899	2.4137872147	2.4381736288	472.65615116	478.43955027	1.1049401838	740.89633361	23.872298828	-1.1841619765	23.939495087	19.125747011	42.326355	-71.119586667	2	58298.076343	20.9
11810	2022-12-06	16:13:11.071	339.46748925	8147.219742	1670343191.071	0	899	2.4138016226	2.4381882435	472.16427849	477.94167361	1.1049429322	740.89877501	23.8729496	-1.1645007678	23.939495087	19.145570755	42.326355	-71.119586667	2	58298.95476	20.9
11811	2022-12-06	16:13:11.964	339.46749959	8147.21999	1670343191.965	0	899	2.4193372798	2.4439759257	472.16427849	477.98812331	1.1137183278	740.91064211	23.8729496	-1.1932919223	23.939495087	19.14356502	42.326355	-71.119586667	2	58299.83432	20.983431953
11812	2022-12-06	16:13:12.895	339.46751037	8147.220249	1670343192.896	0	899	2.4193372798	2.4439759257	472.55913424	478.38784935	1.1137183278	740.91120072	23.8729496	-1.2114763576	23.939495087	19.143630981	42.326352236	-71.119589431	2	58300.829348	21
11813	2022-12-06	16:13:13.785	339.46752066	8147.220496	1670343193.785	0	899	2.4170858346	2.4412205133	472.55913424	478.27370736	1.0921693021	740.89228871	23.8729496	-1.2102906349	23.939495087	19.143180595	42.326350445	-71.119591221	2	58301.732733	21
11814	2022-12-06	16:13:14.641	339.46753057	8147.220734	1670343194.641	0	899	2.4170858346	2.4412205133	472.69520841	478.41142705	1.0921693021	740.90982965	23.8729496	-1.2206386328	23.939495087	19.141082764	42.326349061	-71.119590727	2	58302.563636	21.056363636
11815	2022-12-06	16:13:15.492	339.46754042	8147.22097	1670343195.492	0	899	2.4166346145	2.4415906592	472.6970275	478.60933263	1.1291674614	740.90535347	23.873409991	-1.2069167696	23.939495087	19.142520639	42.326348333	-71.119589319	2	58303.40848	21.1
11816	2022-12-06	16:13:16.341	339.46755024	8147.221206	1670343196.341	0	899	2.4166474087	2.4416036412	472.09287844	477.9976403	1.1291699526	740.90239832	23.873987198	-1.1889802557	23.939495087	19.1439847	42.326347871	-71.119587871	2	58304.277555	21.1
11817	2022-12-06	16:13:17.289	339.46756122	8147.221469	1670343197.289	0	899	2.4207699143	2.4450294228	472.09287844	477.82265148	1.0961080413	740.89782715	23.873987198	-1.1343729496	23.939495087	19.118755341	42.326347023	-71.119587023	2	58305.213949	21.12139491
11818	2022-12-06	16:13:18.184	339.46757157	8147.221718	1670343198.184	0	899	2.4207699143	2.4450294228	472.77673511	478.51480809	1.0961080413	740.90126048	23.873987198	-1.1639078603	23.939495087	19.142605207	42.326348333	-71.11958823	2	58306.062055	21.206205493
11819	2022-12-06	16:13:19.025	339.46758131	8147.221951	1670343199.025	0	899	2.4258139161	2.4499459899	472.77673511	478.47271024	1.0881620855	740.88510799	23.873987198	-1.1533658812	23.939495087	19.139219069	42.326348333	-71.119586804	2	58306.917599	21.291759919
11820	2022-12-06	16:13:19.944	339.46759196	8147.222207	1670343199.945	0	899	2.4258329375	2.4499652802	472.69705409	478.39208806	1.0881656412	740.89476933	23.874842094	-1.4721057928	23.939495087	19.133831087	42.326345396	-71.119589604	2	58307.881303	21.3
11821	2022-12-06	16:13:20.858	339.46760252	8147.222461	1670343200.858	0	899	2.4240424758	2.44893436	472.69729365	478.57630909	1.1228870743	740.89318888	23.874902725	-1.4957121611	23.939495087	19.133878708	42.326345	-71.11959	2	58308.754717	21.3
11822	2022-12-06	16:13:21.717	339.46761248	8147.222699	1670343201.718	0	899	2.4240424758	2.44893436	472.67698657	478.55574944	1.1228870743	740.88327936	23.874902725	-1.1808742664	23.939495087	19.141731275	42.326345	-71.11959105	2	58309.630252	21.3
11823	2022-12-06	16:13:22.578	339.46762243	8147.222938	1670343202.578	0	899	2.4239785905	2.4493831824	472.67698657	478.67726031	1.1458056124	740.89716142	23.874902725	-1.2009019528	23.939495087	19.138499039	42.326345	-71.119592477	2	58310.486124	21.34861244
11824	2022-12-06	16:13:23.483	339.46763291	8147.22319	1670343203.483	0	899	2.4239785905	2.4493831824	472.53105084	478.52947204	1.1458056124	740.90358992	23.874902725	-1.2190109491	23.939495087	19.140001297	42.326344376	-71.119592709	2	58311.374364	21.4
11825	2022-12-06	16:13:24.381	339.4676433	8147.223439	1670343204.381	0	899	2.4280225283	2.4526548296	472.53105084	478.33702814	1.1094915788	740.90880095	23.874902725	-1.2054184802	23.939495087	19.14231457	42.326343798	-71.119590271	2	58312.279093	21.42790927
11826	2022-12-06	16:13:25.237	339.46765322	8147.223677	1670343205.238	0	899	2.4280460004	2.45267864	473.58034242	479.39923606	1.1094960484	740.90010121	23.875956693	-1.2074880529	23.939495087	19.143246657	42.326344793	-71.11958646	2	58313.12426	21.5
11827	2022-12-06	16:13:26.081	339.46766297	8147.223911	1670343206.081	0	899	2.4359168665	2.461145889	473.58039842	479.52118073	1.1324486585	740.90948001	23.87597084	-1.1857896088	23.939495087	19.145030495	42.326343407	-71.119585074	2	58313.955621	21.5
11828	2022-12-06	16:13:26.907	339.46767253	8147.224141	1670343206.907	0	899	2.4359168665	2.461145889	472.68810168	478.61769067	1.1324486585	740.91353541	23.87597084	-1.1642636345	23.939495087	19.146633148	42.326339361	-71.119585	2	58314.794507	21.5
11829	2022-12-06	16:13:27.772	339.46768255	8147.224381	1670343207.772	0	899	2.4343681362	2.4587338898	472.68810168	478.41802261	1.0947722355	740.90142863	23.87597084	-1.1733181327	23.939495087	19.14396286	42.326333974	-71.11958609	2	58315.653846	21.5
11830	2022-12-06	16:13:28.611	339.46769226	8147.224614	1670343208.611	0	899	2.4343681362	2.4587338898	472.14752266	477.87089069	1.0947722355	740.90186032	23.87597084	-1.1750643253	23.939495087	19.14396286	42.326329101	-71.119590088	2	58316.513144	21.551314406
11831	2022-12-06	16:13:29.503	339.46770258	8147.224862	1670343209.503	0	899	2.4360616	2.460488859	472.14752266	477.88137112	1.09675289	740.88616095	23.87597084	-1.1582488287	23.939495087	19.135746672	42.326323804	-71.119594049	2	58317.429429	21.6
11832	2022-12-06	16:13:30.444	339.46771347	8147.225123	1670343210.444	0	899	2.4360846576	2.460512245	472.3525721	478.08893362	1.096757216	740.905731	23.877002779	-1.1374881852	23.939495087	19.130800955	42.326319371	-71.119595	2	58318.377416	21.6
11833	2022-12-06	16:13:31.364	339.46772412	8147.225379	1670343211.364	0	899	2.4371382212	2.4619469822	472.35295592	478.17650023	1.1132221362	740.88950858	23.877099991	-1.1795377084	23.939495087	19.140245134	42.326318333	-71.119595506	2	58319.303748	21.6
11834	2022-12-06	16:13:32.252	339.4677344	8147.225626	1670343212.252	0	899	2.4371382212	2.4619469822	473.41521385	479.25185452	1.1132221362	740.87659581	23.877099991	-1.2031440735	23.939495087	19.148110308	42.326316903	-71.119597525	2	58320.171698	21.617169811
11835	2022-12-06	16:13:33.115	339.46774439	8147.225865	1670343213.115	0	899	2.4389931432	2.4633415704	473.41521385	479.13896235	1.0919474366	740.90106525	23.877099991	-1.1425112486	23.939495087	19.149003983	42.326310118	-71.119601596	2	58320.985849	21.698584906
11836	2022-12-06	16:13:33.964	339.46775422	8147.226101	1670343213.965	0	899	2.4389931432	2.4633415704	473.30905809	479.03152313	1.0919474366	740.90266429	23.877099991	-1.1466827598	23.939495087	19.122238525	42.32630554	-71.119607614	2	58321.892094	21.789209402
11837	2022-12-06	16:13:34.855	339.46776454	8147.226349	1670343214.856	0	899	2.4444754353	2.4697896765	473.30905809	479.24563204	1.1322971044	740.88879395	23.877099991	-1.1473941803	23.939495087	19.117673874	42.326301046	-71.119609651	2	58322.790791	21.8
11838	2022-12-06	16:13:35.759	339.46777499	8147.2266	1670343215.759	0	899	2.4444973219	2.4698118851	473.44468398	479.38298148	1.1323013292	740.89648195	23.878076149	-1.1706448872	23.939495087	19.130281208	42.326297752	-71.11961	2	58323.674441	21.867444121
11839	2022-12-06	16:13:36.621	339.46778497	8147.226839	1670343216.621	0	899	2.4451658419	2.4694923554	473.44504789	479.1495274	1.0882474009	740.8883671	23.878168106	-1.4543525091	23.939495087	19.140545472	42.326296667	-71.11961	2	58324.572204	21.9
11840	2022-12-06	16:13:37.510	339.46779527	8147.227086	1670343217.511	0	899	2.4451658419	2.4694923554	472.46865107	478.16136611	1.0882474009	740.88470297	23.878168106	-1.5494247675	23.939495087	19.142883301	42.326296667	-71.11961	2	58325.474641	21.9
11841	2022-12-06	16:13:38.361	339.4678051	8147.227323	1670343218.361	0	899	2.4463165945	2.471230052	472.46865107	478.29626257	1.113720675	740.90326453	23.878168106	-1.3755244925	23.939495087	19.143056655	42.32629618	-71.119609513	2	58326.292233	21.9
11842	2022-12-06	16:13:39.275	339.46781568	8147.227576	1670343219.275	0	899	2.4463215283	2.4712350573	473.45005705	479.28977855	1.1137216111	740.89675438	23.878387994	-1.143988033	23.939495087	19.146147469	42.326295	-71.119608333	2	58327.182446	21.881755424
11843	2022-12-06	16:13:40.181	339.46782618	8147.227828	1670343220.182	0	899	2.4457481593	2.4699061045	473.45329303	479.11690933	1.0805254548	740.92022705	23.879205704	-1.1473941803	23.939495087	19.148284912	42.326295	-71.119608472	2	58328.083333	21.8
11844	2022-12-06	16:13:41.030	339.46783601	8147.228064	1670343221.031	0	899	2.4457481593	2.4699061045	472.52316987	478.1756597	1.0805254548	740.8961792	23.879205704	-1.1441389322	23.939495087	19.148284912	42.326295	-71.119609984	2	58328.990385	21.8
11845	2022-12-06	16:13:41.914	339.46784623	8147.228309	1670343221.914	0	899	2.4524071696	2.4769779932	472.52316987	478.25682435	1.0958548154	740.89550256	23.879205704	-1.1611808096	23.939495087	19.14517894	42.326295	-71.119611354	2	58329.812268	21.8
11846	2022-12-06	16:13:42.808	339.46785657	8147.228558	1670343222.808	0	899	2.4524071696	2.4769779932	473.37295495	479.11692083	1.0958548154	740.89704178	23.879205704	-1.2835674546	23.939495087	19.141868591	42.326296211	-71.119611667	2	58330.726891	21.8
11847	2022-12-06	16:13:43.740	339.46786736	8147.228817	1670343223.74	0	899	2.4535659633	2.4776855952	473.37295495	479.00855977	1.0754245224	740.90563116	23.879205704	-1.4906352016	23.939495087	19.135248942	42.326296667	-71.119610544	2	58331.673347	21.867334669
11848	2022-12-06	16:13:44.654	339.46787795	8147.229071	1670343224.655	0	899	2.4535659633	2.4776855952	473.63819118	479.27695369	1.0754245224	740.88922119	23.879205704	-1.1701813936	23.939495087	19.099308014	42.326297665	-71.119609001	2	58332.599186	21.9
11849	2022-12-06	16:13:45.552	339.46788834	8147.22932	1670343225.553	0	899	2.4588514824	2.4834969166	473.64172768	479.3913031	1.0962971936	740.8747025	23.880099	-1.1687800766	23.939495087	19.12008043	42.326298333	-71.119606772	2	58333.468401	21.9
11850	2022-12-06	16:13:46.420	339.46789838	8147.229561	1670343226.42	0	899	2.4588547368	2.4835002173	472.8017183	478.54109998	1.0962977983	740.8695703	23.880243301	-1.3218765677	23.939495087	19.111950552	42.32629885	-71.119604484	2	58334.309874	21.9
11851	2022-12-06	16:13:47.255	339.46790804	8147.229793	1670343227.255	0	899	2.4609141881	2.4863669688	472.8017183	478.72453748	1.130903281	740.87391754	23.880243301	-1.5930803817	23.939495087	19.091607795	42.326299712	-71.119603622	2	58335.172983	21.9
11852	2022-12-06	16:13:48.124	339.4679181	8147.230034	1670343228.124	0	899	2.4609141881	2.4863669688	472.20840554	478.12379226	1.130903281	740.89039339	23.880243301	-1.7496261597	23.939495087	19.079502106	42.326298304	-71.119605	2	58336.017751	21.9
11853	2022-12-06	16:13:49.013	339.4679284	8147.230282	1670343229.014	0	899	2.461760482	2.4871766474	472.20840554	478.11322921	1.1289087791	740.8938057	23.880243301	-1.4772150722	23.939495087	19.084395478	42.326296841	-71.119605	2	58336.895464	21.9
11854	2022-12-06	16:13:49.904	339.4679387	8147.230529	1670343229.904	0	899	2.461760482	2.4871766474	472.76194089	478.67368635	1.1289087791	740.88678342	23.880243301	-1.3687551022	23.939495087	19.086343765	42.326296667	-71.119605	2	58337.837607	21.9
11855	2022-12-06	16:13:50.740	339.46794839	8147.230761	1670343230.741	0	899	2.4655331741	2.4905122978	472.76493182	478.5659345	1.1080107216	740.87960755	23.881000178	-1.4177033112	23.939495087	19.125498753	42.326296667	-71.119603924	2	58338.645617	21.9
11856	2022-12-06	16:13:51.592	339.46795824	8147.230998	1670343231.592	0	899	2.4655402125	2.4905194375	473.66248346	479.47450644	1.1080120398	740.87859946	23.881311417	-1.4331822174	23.939495087	19.142800691	42.326298358	-71.119603333	2	58339.507479	21.9
11857	2022-12-06	16:13:52.473	339.46796844	8147.231243	1670343232.473	0	899	2.4669468499	2.4922770957	473.66248346	479.55298746	1.122789989	740.8712231	23.881311417	-1.1490218639	23.939495087	19.148643494	42.32630069	-71.119601953	2	58340.414201	21.9
11858	2022-12-06	16:13:53.348	339.46797858	8147.231486	1670343233.349	0	899	2.4669468499	2.4922770957	472.83964569	478.71991681	1.122789989	740.87922153	23.881311417	-1.1496686256	23.939495087	19.148786734	42.326305123	-71.11959605	2	58341.296218	21.9
11859	2022-12-06	16:13:54.229	339.46798876	8147.23173	1670343234.229	0	899	2.4693345584	2.4939958502	472.84009301	478.55920426	1.0923845498	740.87413944	23.881424594	-1.1936583898	23.939495087	19.141987542	42.326314936	-71.119584423	2	58342.192308	21.9
11860	2022-12-06	16:13:55.095	339.46799878	8147.231971	1670343235.095	0	899	2.4693561868	2.4940177855	473.414772	479.14085528	1.0923885371	740.87152625	23.882379532	-1.4924567938	23.939495087	19.105070114	42.326321545	-71.119575171	2	58342.985348	21.9
11861	2022-12-06	16:13:55.992	339.46800917	8147.23222	1670343235.992	0	899	2.4691778482	2.4941797015	473.414772	479.22044509	1.1073882669	740.88397055	23.882379532	-1.4667269347	23.939495087	19.108034525	42.326327942	-71.119567156	2	58343.941239	21.994123932
11862	2022-12-06	16:13:56.865	339.46801927	8147.232463	1670343236.865	0	899	2.4691778482	2.4941797015	473.48133826	479.28782768	1.1073882669	740.89127052	23.882379532	-1.1543467976	23.939495087	19.142424653	42.326332247	-71.119561448	2	58344.782775	22
11863	2022-12-06	16:13:57.779	339.46802986	8147.232717	1670343237.78	0	899	2.4727984423	2.4980802255	473.48133826	479.34436294	1.1180385428	740.87953075	23.882379532	-1.1786753855	23.939495087	19.13929309	42.326338234	-71.1195551	2	58345.735043	22
11864	2022-12-06	16:13:58.684	339.46804032	8147.232968	1670343238.684	0	899	2.4727984423	2.4980802255	472.94386751	478.8002368	1.1180385428	740.88133149	23.882379532	-1.1896377857	23.939495087	19.142148012	42.32634	-71.119553333	2	58346.646943	22.06469428
11865	2022-12-06	16:13:59.594	339.46805086	8147.233221	1670343239.594	0	899	2.4729768731	2.4978087184	472.94489576	478.69641756	1.0982602641	740.88667793	23.882639639	-1.2120368749	23.939495087	19.144137136	42.32634	-71.119553333	2	58347.52823	22.1
11866	2022-12-06	16:14:00.523	339.46806162	8147.233479	1670343240.524	0	899	2.4729938162	2.4978259032	473.99107973	479.75534091	1.0982633998	740.87777447	23.883386612	-1.2434258461	23.939495087	19.143602371	42.32634	-71.119552636	2	58348.418182	22.1
11867	2022-12-06	16:14:01.407	339.46807184	8147.233724	1670343241.407	0	899	2.4761741006	2.4992261529	473.99107973	479.33445235	1.0189655318	740.88360959	23.883386612	-1.1421447684	23.939495087	19.147304472	42.326341519	-71.119549641	2	58349.303867	22.13038674
11868	2022-12-06	16:14:02.250	339.4680816	8147.233958	1670343242.25	0	899	2.4761741006	2.4992261529	473.39274693	478.72937446	1.0189655318	740.86938477	23.883386612	-1.1441389322	23.939495087	19.149364471	42.326346625	-71.119543375	2	58350.195055	22.219505495
11869	2022-12-06	16:14:03.158	339.46809212	8147.234211	1670343243.159	0	899	2.4771801451	2.5029679893	473.39274693	479.3616678	1.1381911297	740.88158533	23.883386612	-1.1340281024	23.939495087	19.148406452	42.326353665	-71.119536501	2	58351.033149	22.303314917
11870	2022-12-06	16:14:04.049	339.46810243	8147.234458	1670343244.05	0	899	2.4771801451	2.5029679893	473.45060554	479.42025594	1.1381911297	740.88652352	23.883386612	-1.1623234125	23.939495087	19.144545271	42.326363496	-71.119531558	2	58352.016277	22.403255341
11871	2022-12-06	16:14:04.948	339.46811284	8147.234708	1670343244.949	0	899	2.4822016965	2.5082841893	473.45196518	479.47774962	1.1487560487	740.88470338	23.883730187	-1.16700156	23.939495087	19.130240624	42.326372642	-71.119525461	2	58352.930824	22.586164802
11872	2022-12-06	16:14:05.796	339.46812264	8147.234943	1670343245.796	0	899	2.4822174973	2.5083002261	473.48713205	479.51338026	1.1487590961	740.88766621	23.88442421	-1.1531502987	23.939495087	19.114946024	42.32638244	-71.119517194	2	58353.780561	22.678056112
11873	2022-12-06	16:14:06.688	339.46813297	8147.235191	1670343246.689	0	899	2.4804267023	2.5046175342	473.48713205	479.079422	1.0670010371	740.88574097	23.88442421	-1.1662361598	23.939495087	19.144126917	42.326391083	-71.119509931	2	58354.608303	22.7
11874	2022-12-06	16:14:07.632	339.4681439	8147.235454	1670343247.633	0	899	2.4804267023	2.5046175342	473.17301818	478.76159817	1.0670010371	740.88986065	23.88442421	-1.1408835649	23.939495087	19.145870638	42.326398696	-71.119503895	2	58355.554348	22.755434783
11875	2022-12-06	16:14:08.535	339.46815434	8147.235704	1670343248.535	0	899	2.4853501501	2.5105276998	473.17301818	478.97848608	1.1079085128	740.87518311	23.88442421	-1.1408835649	23.939495087	19.146842957	42.326404805	-71.119500097	2	58356.470813	22.84708134
11876	2022-12-06	16:14:09.407	339.46816444	8147.235947	1670343249.408	0	899	2.485353633	2.5105312329	472.94667495	478.74936923	1.1079091598	740.87087588	23.884577	-1.1385769007	23.939495087	19.148042679	42.326409887	-71.119498333	2	58357.31068	22.9
11877	2022-12-06	16:14:10.289	339.46817464	8147.236191	1670343250.289	0	899	2.4856654283	2.5116240806	472.95041405	478.93280602	1.1417813812	740.87623485	23.885522842	-1.1327453852	23.939495087	19.146123886	42.326413975	-71.119498013	2	58358.192351	22.9
11878	2022-12-06	16:14:11.206	339.46818525	8147.236446	1670343251.206	0	899	2.4856654283	2.5116240806	473.54580574	479.53572888	1.1417813812	740.87687673	23.885522842	-1.1421232468	23.939495087	19.146400452	42.326417274	-71.119496059	2	58359.182234	22.918223443
11879	2022-12-06	16:14:12.075	339.46819531	8147.236688	1670343252.075	0	899	2.4854468589	2.5098460859	473.54580574	479.17565151	1.0739509168	740.87372796	23.885522842	-1.186878322	23.939495087	19.147759697	42.326419927	-71.119493407	2	58359.978022	22.997802198
11880	2022-12-06	16:14:12.917	339.46820507	8147.236922	1670343252.918	0	899	2.4854468589	2.5098460859	473.41166332	479.03991431	1.0739509168	740.88170861	23.885522842	-1.1426082936	23.939495087	19.148576825	42.326425735	-71.119487598	2	58360.860294	23
11881	2022-12-06	16:14:13.887	339.46821628	8147.237191	1670343253.887	0	899	2.4891361114	2.5145892534	473.41166332	479.27482321	1.1182265516	740.89294636	23.885522842	-1.1377576661	23.939495087	19.148610121	42.326432251	-71.119482478	2	58361.837675	23
11882	2022-12-06	16:14:14.831	339.46822721	8147.237453	1670343254.831	0	899	2.4891361114	2.5145892534	473.38109324	479.24387453	1.1182265516	740.86126709	23.885522842	-1.1473941803	23.939495087	19.146123886	42.326438637	-71.119479015	2	58362.795524	23.079552391
11883	2022-12-06	16:14:15.752	339.46823787	8147.237709	1670343255.752	0	899	2.4919894035	2.5174326362	473.38404323	479.23784914	1.1165286894	740.87339692	23.886268401	-1.2561236565	23.939495087	19.119460239	42.326441148	-71.119481778	2	58363.688995	23.1
11884	2022-12-06	16:14:16.680	339.46824861	8147.237967	1670343256.68	0	899	2.491993986	2.5174372852	473.08590811	478.93603186	1.116529545	740.87399797	23.886468887	-1.3069043159	23.939495087	19.110111237	42.326443745	-71.119482294	2	58364.623578	23.1
11885	2022-12-06	16:14:17.571	339.46825892	8147.238214	1670343257.571	0	899	2.4948964047	2.5203954168	473.08590811	478.94203401	1.1176610831	740.87581043	23.886468887	-1.1892928335	23.939495087	19.135009298	42.326445	-71.119484113	2	58365.489322	23.1
11886	2022-12-06	16:14:18.437	339.46826896	8147.238455	1670343258.438	0	899	2.4948964047	2.5203954168	473.18090637	479.03820821	1.1176610831	740.89154053	23.886468887	-1.1652984619	23.939495087	19.13820076	42.326444426	-71.119486667	2	58366.344565	23.1
11887	2022-12-06	16:14:19.276	339.46827866	8147.238688	1670343259.276	0	899	2.4991181868	2.5244317165	473.18090637	478.98566779	1.1077570803	740.8821306	23.886468887	-1.395325832	23.939495087	19.125014615	42.326442549	-71.119486667	2	58367.235235	23.123523524
11888	2022-12-06	16:14:20.130	339.46828854	8147.238925	1670343260.13	0	899	2.4991335718	2.5244473229	472.73911033	478.53846708	1.1077599223	740.88525633	23.887140072	-1.3347900443	23.939495087	19.131969288	42.326439713	-71.11948681	2	58368.086124	23.2
11889	2022-12-06	16:14:21.016	339.4682988	8147.239171	1670343261.016	0	899	2.4978532147	2.5245744721	472.74140231	478.86711315	1.1692951774	740.8803618	23.887720108	-1.1707419204	23.939495087	19.144323349	42.326436887	-71.119488223	2	58368.933971	23.2
11890	2022-12-06	16:14:21.838	339.46830831	8147.239399	1670343261.838	0	899	2.4978532147	2.5245744721	473.75566096	479.89451442	1.1692951774	740.87934481	23.887720108	-1.1740618881	23.939495087	19.144838409	42.326435326	-71.119488333	2	58369.804487	23.2
11891	2022-12-06	16:14:22.713	339.46831845	8147.239643	1670343262.714	0	899	2.5034660915	2.5287531142	473.75566096	479.55127013	1.1047060252	740.88784406	23.887720108	-1.1911899554	23.939495087	19.146999132	42.326435	-71.119487228	2	58370.663158	23.2
11892	2022-12-06	16:14:23.591	339.4683286	8147.239886	1670343263.591	0	899	2.5034660915	2.5287531142	473.49064469	479.28301182	1.1047060252	740.88867268	23.887720108	-1.188085556	23.939495087	19.146484375	42.326435	-71.119487572	2	58371.542916	23.2
11893	2022-12-06	16:14:24.457	339.46833863	8147.240127	1670343264.458	0	899	2.5070436603	2.5316825099	473.49064469	479.12616278	1.0751440115	740.89496537	23.887720108	-1.1855309096	23.939495087	19.14761398	42.326434332	-71.119488333	2	58372.400566	23.2
11894	2022-12-06	16:14:25.341	339.46834885	8147.240373	1670343265.341	0	899	2.5070640342	2.5317031683	473.6128632	479.24985527	1.0751476527	740.90649252	23.888606128	-1.1743744991	23.939495087	19.146484021	42.326432927	-71.119488333	2	58373.24359	23.2
11895	2022-12-06	16:14:26.253	339.46835941	8147.240626	1670343266.253	0	899	2.5056035795	2.5302228605	473.61322163	479.24895634	1.0749098534	740.91125488	23.888696671	-1.179947257	23.939495087	19.145402908	42.326430634	-71.119487559	2	58374.154915	23.184508547
11896	2022-12-06	16:14:27.174	339.46837007	8147.240882	1670343267.174	0	899	2.5056035795	2.5302228605	473.11580973	478.74562552	1.0749098534	740.89491605	23.888696671	-1.1946608373	23.939495087	19.144317993	42.326424159	-71.119483544	2	58375.126214	23.074757282
11897	2022-12-06	16:14:28.061	339.46838034	8147.241128	1670343268.061	0	899	2.5105388445	2.5355806028	473.11580973	478.83115636	1.0910454744	740.89301022	23.888696671	-1.2164886985	23.939495087	19.142563346	42.326418417	-71.119484979	2	58375.987379	22.902524272
11898	2022-12-06	16:14:28.907	339.46839014	8147.241363	1670343268.908	0	899	2.5105388445	2.5355806028	473.56372742	479.284485	1.0910454744	740.89923015	23.888696671	-1.1408835649	23.939495087	19.149364471	42.326411256	-71.119486415	2	58376.849287	22.730142566
11899	2022-12-06	16:14:29.811	339.46840059	8147.241614	1670343269.811	0	899	2.5110639684	2.5373747168	473.56610814	479.57617033	1.1455236191	740.89854866	23.88929813	-1.1438910069	23.939495087	19.148477554	42.326403985	-71.119490276	2	58377.721797	22.483460803
11900	2022-12-06	16:14:30.752	339.46841148	8147.241876	1670343270.752	0	899	2.5110726076	2.5373834847	473.77440536	479.78711979	1.1455252616	740.90098804	23.889673233	-1.1417675145	23.939495087	19.147165917	42.326396483	-71.119491667	2	58378.62201	22.4
11901	2022-12-06	16:14:31.660	339.46842199	8147.242128	1670343271.66	0	899	2.5122746886	2.5384801246	473.77440536	479.76009954	1.1404416678	740.89794518	23.889673233	-1.1404092912	23.939495087	19.145343629	42.326385775	-71.119492611	2	58379.566851	22.229944751
11902	2022-12-06	16:14:32.539	339.46843216	8147.242372	1670343272.539	0	899	2.5122746886	2.5384801246	473.50275787	479.48502005	1.1404416678	740.89402963	23.889673233	-1.1913409233	23.939495087	19.141801834	42.326373211	-71.119497105	2	58380.452602	21.964219331
11903	2022-12-06	16:14:33.448	339.4684427	8147.242625	1670343273.449	0	899	2.5139694734	2.5402403452	473.50275787	479.49593877	1.1424971654	740.8940264	23.889673233	-1.4260464283	23.939495087	19.13446079	42.326361571	-71.119503953	2	58381.342949	21.731410256
11904	2022-12-06	16:14:34.371	339.46845337	8147.242881	1670343274.371	0	899	2.5139694734	2.5402403452	473.2859933	479.27643058	1.1424971654	740.89236753	23.889673233	-1.2768951015	23.939495087	19.139767085	42.326351972	-71.119510856	2	58382.302761	21.539447732
11905	2022-12-06	16:14:35.220	339.46846319	8147.243117	1670343275.22	0	899	2.5242028362	2.5494192887	473.28666488	479.0128137	1.0926930425	740.89117351	23.889843	-1.1908450269	23.939495087	19.142726822	42.326344037	-71.11951787	2	58383.144456	21.37110885
11906	2022-12-06	16:14:36.091	339.46847328	8147.243359	1670343276.091	0	899	2.5242236349	2.5494403827	473.64601018	479.37652652	1.0926967947	740.88018799	23.890741348	-1.2743512392	23.939495087	19.140001297	42.326338094	-71.119525239	2	58384.028708	21.194258373
11907	2022-12-06	16:14:36.954	339.46848328	8147.243599	1670343276.955	0	899	2.5247850378	2.5514411874	473.64601018	479.70300314	1.1541634305	740.8892026	23.890741348	-1.547150334	23.939495087	19.134177012	42.326331204	-71.119532129	2	58384.855502	21.028899522
11908	2022-12-06	16:14:37.832	339.46849344	8147.243842	1670343277.833	0	899	2.5247850378	2.5514411874	473.61248448	479.66904871	1.1541634305	740.88092041	23.890741348	-1.6454563141	23.939495087	19.132078171	42.32633	-71.119533333	2	58385.75181	21
11909	2022-12-06	16:14:38.736	339.46850389	8147.244093	1670343278.736	0	899	2.5216398663	2.546624292	473.61248448	479.29552356	1.0838269546	740.88905062	23.890741348	-1.3104938	23.939495087	19.142319433	42.326325709	-71.119538697	2	58386.643689	20.935631068
11910	2022-12-06	16:14:39.612	339.46851404	8147.244337	1670343279.613	0	899	2.5216518093	2.5466364031	473.79128334	479.47647925	1.0838290938	740.88635537	23.891257722	-1.1876220972	23.939495087	19.145937673	42.326320652	-71.119545242	2	58387.536278	20.84637224
11911	2022-12-06	16:14:40.473	339.468524	8147.244576	1670343280.474	0	899	2.5255254487	2.5507992134	473.7934683	479.5357893	1.094584059	740.87317905	23.891809464	-1.1801305567	23.939495087	19.145778088	42.326315531	-71.119549735	2	58388.42042	20.715915916
11912	2022-12-06	16:14:41.332	339.46853394	8147.244814	1670343281.332	0	899	2.5255254487	2.5507992134	473.64554472	479.3860729	1.094584059	740.88336182	23.891809464	-1.1945961714	23.939495087	19.144323349	42.32631037	-71.119552099	2	58389.259294	20.548141264
11913	2022-12-06	16:14:42.224	339.46854427	8147.245062	1670343282.225	0	899	2.5273526982	2.5535778228	473.64554472	479.59831173	1.1345507236	740.8897503	23.891809464	-1.185574016	23.939495087	19.144838333	42.326306154	-71.119553504	2	58390.102564	20.369230769
11914	2022-12-06	16:14:43.142	339.4685549	8147.245317	1670343283.143	0	899	2.5273526982	2.5535778228	473.59784024	479.5500077	1.1345507236	740.87935047	23.891809464	-1.1441389322	23.939495087	19.147203445	42.326301667	-71.119554868	2	58391.079349	20.107934893
11915	2022-12-06	16:14:44.065	339.46856557	8147.245574	1670343284.065	0	899	2.5302304064	2.555245993	473.59784024	479.26844779	1.0815172009	740.87537712	23.891809464	-1.2166503778	23.939495087	19.147499084	42.326301639	-71.119553333	2	58392.016765	20.198323471
11916	2022-12-06	16:14:44.892	339.46857515	8147.245804	1670343284.893	0	899	2.5302304064	2.555245993	473.96531995	479.6403275	1.0815172009	740.86785889	23.891809464	-1.4973398447	23.939495087	19.148643494	42.326300278	-71.119553333	2	58392.833333	20.116666667
11917	2022-12-06	16:14:45.769	339.46858529	8147.246047	1670343285.769	0	899	2.5307442538	2.5563085754	473.96904292	479.76766422	1.1047816472	740.87650809	23.892749243	-1.1537000367	23.939495087	19.147184839	42.3263	-71.119555621	2	58393.686408	20.1
11918	2022-12-06	16:14:46.671	339.46859574	8147.246298	1670343286.672	0	899	2.5307443992	2.5563087229	473.02408408	478.81114473	1.1047816737	740.87857359	23.892755508	-1.1663978771	23.939495087	19.149214069	42.3263	-71.119557651	2	58394.590631	20.159063136
11919	2022-12-06	16:14:47.555	339.46860597	8147.246543	1670343287.556	0	899	2.5357042321	2.5620629111	473.02408408	478.97965909	1.1365519896	740.85710013	23.892755508	-1.1789124833	23.939495087	19.148777425	42.3263	-71.119558333	2	58395.514957	20.2
11920	2022-12-06	16:14:48.421	339.468616	8147.246784	1670343288.422	0	899	2.5357042321	2.5620629111	473.81235303	479.77785269	1.1365519896	740.86669922	23.892755508	-1.160415411	23.939495087	19.147203445	42.326298706	-71.119559628	2	58396.388313	20.161168709
11921	2022-12-06	16:14:49.303	339.4686262	8147.247029	1670343289.304	0	899	2.5369991965	2.5616081503	473.81235303	479.37820324	1.0612944877	740.88529433	23.892755508	-1.2129746589	23.939495087	19.132036007	42.326295863	-71.11956247	2	58397.240951	20.07590486
11922	2022-12-06	16:14:50.186	339.46863641	8147.247274	1670343290.186	0	899	2.5370099848	2.5616190873	473.77263068	479.33802424	1.0612963684	740.87659823	23.893219133	-1.211228452	23.939495087	19.133137949	42.326292593	-71.119565741	2	58398.148148	20
11923	2022-12-06	16:14:51.098	339.46864698	8147.247527	1670343291.099	0	899	2.5370988959	2.5625422466	473.77526612	479.52955187	1.0968790101	740.86811071	23.893884659	-1.1508220142	23.939495087	19.145107269	42.326288136	-71.119570396	2	58399.05933	20
11924	2022-12-06	16:14:51.961	339.46865697	8147.247767	1670343291.962	0	899	2.5370988959	2.5625422466	473.7878568	479.54229547	1.0968790101	740.870772	23.893884659	-1.1472864483	23.939495087	19.143836268	42.326285383	-71.119575901	2	58399.885167	20
11925	2022-12-06	16:14:52.822	339.46866693	8147.248006	1670343292.823	0	899	2.5423745589	2.5678566936	473.7878568	479.53910121	1.0962774411	740.86898056	23.893884659	-1.1476852823	23.939495087	19.143116313	42.326285	-71.119580379	2	58400.742485	20
11926	2022-12-06	16:14:53.714	339.46867726	8147.248254	1670343293.715	0	899	2.5423745589	2.5678566936	474.08860203	479.84349715	1.0962774411	740.8656984	23.893884659	-1.1531179922	23.939495087	19.142582079	42.326285	-71.119584798	2	58401.626233	20
11927	2022-12-06	16:14:54.661	339.46868822	8147.248517	1670343294.662	0	899	2.5461645181	2.5713413835	474.08860203	479.76593152	1.0816764458	740.85490448	23.893884659	-1.176692009	23.939495087	19.136400223	42.326282944	-71.119588722	2	58402.616721	19.938327904
11928	2022-12-06	16:14:55.598	339.46869906	8147.248777	1670343295.599	0	899	2.5461788475	2.5713559142	473.83081372	479.50506961	1.0816789827	740.85588508	23.894498244	-1.1747086064	23.939495087	19.140568651	42.326281667	-71.11959192	2	58403.575937	19.9
11929	2022-12-06	16:14:56.438	339.46870878	8147.249011	1670343296.439	0	899	2.5458080285	2.5711080615	473.83237212	479.53525	1.0870667513	740.86706988	23.894891739	-1.1734366417	23.939495087	19.143241882	42.326282292	-71.119593333	2	58404.375458	19.9
11930	2022-12-06	16:14:57.298	339.46871873	8147.249249	1670343297.298	0	899	2.5458080285	2.5711080615	473.48420876	479.18289627	1.0870667513	740.86973198	23.894891739	-1.3434025073	23.939495087	19.111382554	42.326283964	-71.119594279	2	58405.189103	19.9
11931	2022-12-06	16:14:58.223	339.46872943	8147.249506	1670343298.223	0	899	2.5423674418	2.5674763646	473.48420876	479.14743052	1.0803813579	740.86502863	23.894891739	-1.2807217434	23.939495087	19.11733069	42.326287248	-71.119598915	2	58406.17437	19.9
11932	2022-12-06	16:14:59.078	339.46873934	8147.249744	1670343299.079	0	899	2.5423674418	2.5674763646	473.7377708	479.40402534	1.0803813579	740.85251441	23.894891739	-1.5279957885	23.939495087	19.110214991	42.326290217	-71.11960145	2	58407.065056	19.9
11933	2022-12-06	16:14:59.977	339.46874975	8147.249994	1670343299.978	0	899	2.5505045277	2.5772285093	473.73880712	479.75105605	1.1455226796	740.84678074	23.895153462	-1.6108767623	23.939495087	19.109838322	42.326293002	-71.119598665	2	58407.900558	19.9
11934	2022-12-06	16:15:00.855	339.46875991	8147.250238	1670343300.856	0	899	2.5505233919	2.5772476544	473.99746505	480.0130154	1.1455262106	740.85855527	23.895959854	-1.381474547	23.939495087	19.121842719	42.326297524	-71.119598333	2	58408.838043	19.9
11935	2022-12-06	16:15:01.760	339.46877038	8147.250489	1670343301.761	0	899	2.5523943593	2.5770316653	473.99746505	479.53822676	1.05615806	740.85616601	23.895959854	-1.5070949422	23.939495087	19.104667398	42.32630078	-71.119595887	2	58409.733981	19.9
11936	2022-12-06	16:15:02.648	339.46878066	8147.250736	1670343302.649	0	899	2.5523943593	2.5770316653	474.43699535	479.98289491	1.05615806	740.85987622	23.895959854	-1.3237090253	23.939495087	19.125299719	42.326303596	-71.119593071	2	58410.578699	19.9
11937	2022-12-06	16:15:03.553	339.46879113	8147.250987	1670343303.554	0	899	2.5505243622	2.5772227759	474.43699535	480.4522849	1.1444292586	740.85314901	23.895959854	-1.1985414052	23.939495087	19.144361546	42.32630583	-71.119591667	2	58411.497826	19.9
11938	2022-12-06	16:15:04.404	339.46880097	8147.251223	1670343304.404	0	899	2.5505243622	2.5772227759	473.85907883	479.8670411	1.1444292586	740.85231311	23.895959854	-1.184830308	23.939495087	19.143602371	42.326307314	-71.119592314	2	58412.388388	19.9
11939	2022-12-06	16:15:05.289	339.46881122	8147.251469	1670343305.289	0	899	2.5538208465	2.5788715394	473.86288259	479.49205073	1.0731130785	740.84315663	23.896920248	-1.1407218887	23.939495087	19.14297378	42.32630789	-71.11959289	2	58413.266278	19.9
11940	2022-12-06	16:15:06.223	339.46882204	8147.251729	1670343306.224	0	899	2.5538240846	2.5788748226	474.1505167	479.78310475	1.0731136456	740.84693798	23.897058487	-1.1403015118	23.939495087	19.147604683	42.326306384	-71.119591101	2	58414.169651	19.9
11941	2022-12-06	16:15:07.138	339.46883263	8147.251983	1670343307.139	0	899	2.5570525127	2.5840865334	474.1505167	480.22233435	1.1557370705	740.84417684	23.897058487	-1.1395793158	23.939495087	19.149202132	42.326304883	-71.119588392	2	58415.03516	19.9
11942	2022-12-06	16:15:08.020	339.46884284	8147.252228	1670343308.021	0	899	2.5570525127	2.5840865334	474.30060051	480.37434008	1.1557370705	740.84632843	23.897058487	-1.1346208749	23.939495087	19.148394439	42.326301842	-71.119589912	2	58415.94726	19.9
11943	2022-12-06	16:15:08.931	339.46885338	8147.252481	1670343308.932	0	899	2.5576382286	2.5833270237	474.30060051	480.07014898	1.098549934	740.8692627	23.897058487	-1.1343729496	23.939495087	19.148284912	42.326300253	-71.119591414	2	58416.848126	19.9
11944	2022-12-06	16:15:09.818	339.46886363	8147.252727	1670343309.818	0	899	2.557641609	2.5833304523	473.97672982	479.74234183	1.0985505391	740.85606576	23.897202586	-1.1914702559	23.939495087	19.144633641	42.3263	-71.119594149	2	58417.744659	19.9
11945	2022-12-06	16:15:10.671	339.46887351	8147.252964	1670343310.671	0	899	2.5588721448	2.5845589315	473.97990682	479.74231669	1.0979404755	740.83649894	23.898004532	-1.1945961714	23.939495087	19.142162323	42.326301038	-71.119593962	2	58418.622544	19.9
11946	2022-12-06	16:15:11.539	339.46888356	8147.253206	1670343311.54	0	899	2.5588721448	2.5845589315	474.46457338	480.23287559	1.0979404755	740.85262273	23.898004532	-1.2379607207	23.939495087	19.109826208	42.32630498	-71.119588363	2	58419.497041	19.9
11947	2022-12-06	16:15:12.426	339.46889382	8147.253452	1670343312.426	0	899	2.5618903987	2.5878795738	474.46457338	480.29403437	1.1094401689	740.86601651	23.898004532	-1.2109912508	23.939495087	19.125477759	42.326308915	-71.119581588	2	58420.349118	19.865088208
11948	2022-12-06	16:15:13.279	339.4689037	8147.253689	1670343313.28	0	899	2.5618903987	2.5878795738	474.55701565	480.38761242	1.1094401689	740.86829422	23.898004532	-1.1579901683	23.939495087	19.145902217	42.326310527	-71.119577015	2	58421.158221	19.78417787
11949	2022-12-06	16:15:14.148	339.46891375	8147.25393	1670343314.148	0	899	2.5636717644	2.5898200686	474.55701565	480.41930382	1.1153967932	740.85174561	23.898004532	-1.1408835649	23.939495087	19.148643494	42.326313511	-71.119569556	2	58422.053254	19.694674556
11950	2022-12-06	16:15:15.016	339.46892381	8147.254171	1670343315.017	0	899	2.5636912677	2.5898398546	474.7005366	480.56461653	1.1154003296	740.85409566	23.898833963	-1.2588507411	23.939495087	19.139944544	42.326316368	-71.119562415	2	58422.910256	19.608974359
11951	2022-12-06	16:15:15.931	339.4689344	8147.254426	1670343315.932	0	899	2.5678266279	2.5932339463	474.70160467	480.38992174	1.0823621242	740.85636326	23.899103165	-1.2459912411	23.939495087	19.135380284	42.326316667	-71.119561667	2	58423.880342	19.6
11952	2022-12-06	16:15:16.801	339.46894446	8147.254667	1670343316.801	0	899	2.5678266279	2.5932339463	474.73640982	480.42514395	1.0823621242	740.86353226	23.899103165	-1.1438047333	23.939495087	19.133520126	42.326316667	-71.119561667	2	58424.746548	19.674654832
11953	2022-12-06	16:15:17.670	339.46895451	8147.254908	1670343317.67	0	899	2.5704403775	2.5972651181	474.73640982	480.73707844	1.140971253	740.86547852	23.899103165	-1.1343729496	23.939495087	19.133520126	42.326316667	-71.119562689	2	58425.613226	19.7
11954	2022-12-06	16:15:18.542	339.46896462	8147.255151	1670343318.543	0	899	2.5704403775	2.5972651181	474.36024291	480.35615678	1.140971253	740.85688549	23.899103165	-1.193184071	23.939495087	19.145644851	42.326319681	-71.119560319	2	58426.452182	19.7
11955	2022-12-06	16:15:19.454	339.46897517	8147.255404	1670343319.455	0	899	2.5708064814	2.5975050332	474.36024291	480.32703792	1.1354990163	740.84941778	23.899103165	-1.2122847505	23.939495087	19.143062162	42.326324443	-71.119555002	2	58427.332989	19.666701138
11956	2022-12-06	16:15:20.381	339.46898589	8147.255661	1670343320.381	0	899	2.5708285932	2.5975274714	473.98723737	479.94936214	1.1355030866	740.87283345	23.900040923	-1.262515657	23.939495087	19.144956627	42.326327129	-71.119552129	2	58428.27712	19.6
11957	2022-12-06	16:15:21.276	339.46899625	8147.25591	1670343321.276	0	899	2.5765271018	2.6031869496	473.9873911	479.92758742	1.1313780833	740.86152214	23.900079727	-1.2374217621	23.939495087	19.147188755	42.326328617	-71.119553333	2	58429.170347	19.5829653
11958	2022-12-06	16:15:22.158	339.46900647	8147.256155	1670343322.159	0	899	2.5765271018	2.6031869496	473.78164201	479.7192598	1.1313780833	740.8555985	23.900079727	-1.1962453537	23.939495087	19.148014346	42.326330464	-71.119553024	2	58430.092702	19.481459566
11959	2022-12-06	16:15:23.025	339.46901649	8147.256396	1670343323.025	0	899	2.5777789001	2.6034007852	473.78164201	479.48483012	1.0872402019	740.86199951	23.900079727	-1.1367443658	23.939495087	19.14579682	42.326334734	-71.119550178	2	58430.946746	19.310650888
11960	2022-12-06	16:15:23.938	339.46902707	8147.25665	1670343323.939	0	899	2.5777789001	2.6034007852	474.28608529	479.99534568	1.0872402019	740.86382814	23.900079727	-1.1371755426	23.939495087	19.146518871	42.326339374	-71.119542709	2	58431.874873	19.212512716
11961	2022-12-06	16:15:24.854	339.46903766	8147.256904	1670343324.854	0	899	2.5809359101	2.6075362666	474.28646024	480.20695942	1.1269705151	740.86327802	23.900174311	-1.141950732	23.960934519	19.148581587	42.326343732	-71.119537934	2	58432.746466	19.05070688
11962	2022-12-06	16:15:25.720	339.4690477	8147.257145	1670343325.721	0	899	2.5809596783	2.6075603829	473.72917871	479.64274435	1.1269748404	740.8501017	23.90117836	-1.1460360257	24.107712171	19.146638883	42.326348194	-71.119533472	2	58433.638889	18.872222222
11963	2022-12-06	16:15:26.601	339.46905788	8147.257389	1670343326.601	0	899	2.5827700089	2.6091764862	473.72917871	479.59535019	1.1180531984	740.8404541	23.90117836	-1.1669260263	23.939495087	19.14396286	42.326352631	-71.119528159	2	58434.526214	18.694757282
11964	2022-12-06	16:15:27.483	339.4690681	8147.257634	1670343327.484	0	899	2.5827700089	2.6091764862	474.62488934	480.50215237	1.1180531984	740.86475256	23.90117836	-1.1653846447	23.939495087	19.146936088	42.326355	-71.119525	2	58435.383868	18.6
11965	2022-12-06	16:15:28.385	339.46907854	8147.257885	1670343328.386	0	899	2.5907801239	2.6162430596	474.62488934	480.27416001	1.0751915444	740.85778	23.90117836	-1.143599972	23.939495087	19.146631115	42.326356788	-71.119522764	2	58436.268268	18.573173173
11966	2022-12-06	16:15:29.263	339.46908869	8147.258129	1670343329.263	0	899	2.5907801239	2.6162430596	474.61776565	480.26695153	1.0751915444	740.84387207	23.90117836	-1.1360006332	23.939495087	19.138561249	42.326362187	-71.119515367	2	58437.155983	18.468803419
11967	2022-12-06	16:15:30.125	339.46909867	8147.258368	1670343330.125	0	899	2.5856253075	2.6114774339	474.62067267	480.36787818	1.0936174889	740.84669383	23.901911186	-1.1846685591	23.939495087	19.140178403	42.326365226	-71.119508107	2	58438.067925	18.293207547
11968	2022-12-06	16:15:31.005	339.46910885	8147.258613	1670343331.005	0	899	2.5856347065	2.6114869663	474.7231812	480.47163681	1.0936191457	740.8588366	23.90230751	-1.179947257	23.939495087	19.144323349	42.326367994	-71.11950534	2	58438.898113	18.210188679
11969	2022-12-06	16:15:31.855	339.46911869	8147.258849	1670343331.855	0	899	2.5969331111	2.6225828825	474.7231812	480.40165397	1.080462583	740.85919068	23.90230751	-1.1994037052	24.096167861	19.143417358	42.32637223	-71.119499804	2	58439.779412	18.044117647
11970	2022-12-06	16:15:32.732	339.46912884	8147.259092	1670343332.732	0	899	2.5969331111	2.6225828825	474.261566	479.9345171	1.080462583	740.86901451	23.90230751	-1.2108727694	24.188522339	19.142883301	42.326372219	-71.119497219	2	58440.668337	18
11971	2022-12-06	16:15:33.607	339.46913897	8147.259335	1670343333.607	0	899	2.595042807	2.6215641168	474.261566	480.13196858	1.117609126	740.86035116	23.90230751	-1.3347360938	24.025252816	19.140440922	42.326371667	-71.119494958	2	58441.512724	18
11972	2022-12-06	16:15:34.473	339.469149	8147.259576	1670343334.474	0	899	2.5950509846	2.6215724132	474.77052442	480.64723469	1.1176105937	740.86296314	23.902651086	-1.3847298638	24.021954442	19.125355878	42.32637226	-71.119493333	2	58442.356053	18
11973	2022-12-06	16:15:35.358	339.46915925	8147.259822	1670343335.359	0	899	2.5953191265	2.6214663219	474.7732784	480.56632391	1.101885034	740.86460503	23.903345108	-1.1473941803	24.167082907	19.127302145	42.326373748	-71.119492091	2	58443.248521	17.975147929
11974	2022-12-06	16:15:36.220	339.46916921	8147.260061	1670343336.22	0	899	2.5953191265	2.6214663219	474.21822653	480.00449946	1.101885034	740.86029053	23.903345108	-1.1473941803	23.939495087	19.145402908	42.326374824	-71.119488157	2	58444.105769	17.889423077
11975	2022-12-06	16:15:37.105	339.46917946	8147.260307	1670343337.105	0	899	2.5961260203	2.6221845729	474.21822653	479.98304594	1.0978486892	740.85119103	23.903345108	-1.1682195261	23.939495087	19.143922111	42.326373412	-71.11948643	2	58445.047337	17.8
11976	2022-12-06	16:15:38.048	339.46919037	8147.260569	1670343338.048	0	899	2.5961260203	2.6221845729	473.91629802	479.67744704	1.0978486892	740.85263648	23.903345108	-1.1724449807	23.939495087	19.144432952	42.326374962	-71.11948178	2	58445.977318	17.8
11977	2022-12-06	16:15:39.003	339.46920142	8147.260834	1670343339.003	0	899	2.6016853291	2.6268451881	473.91629802	479.46644805	1.0581060055	740.86320364	23.903345108	-1.1382103882	23.969180454	19.148327657	42.326371936	-71.11948473	2	58446.919132	17.708086785
11978	2022-12-06	16:15:39.851	339.46921124	8147.26107	1670343339.851	0	899	2.6016950372	2.6268550296	474.42038314	479.97644537	1.058107651	740.85367165	23.903751942	-1.1418537075	24.087921926	19.147916124	42.326371667	-71.119482521	2	58447.743689	17.625631068
11979	2022-12-06	16:15:40.779	339.46922199	8147.261328	1670343340.78	0	899	2.5985962321	2.6246265606	474.42276324	480.17832151	1.0956392555	740.85732163	23.904352188	-1.1357526827	24.135748352	19.120450784	42.326371667	-71.119480441	2	58448.735619	17.6
11980	2022-12-06	16:15:41.640	339.46923194	8147.261567	1670343341.64	0	899	2.5985962321	2.6246265606	474.46903786	480.22515753	1.0956392555	740.86058358	23.904352188	-1.1539910566	24.073079242	19.129212765	42.326370691	-71.119479025	2	58449.585297	17.6
11981	2022-12-06	16:15:42.539	339.46924236	8147.261817	1670343342.54	0	899	2.5999642203	2.6254404182	474.46903786	480.09940075	1.0719830072	740.84648446	23.904352188	-1.1763794075	23.987321513	19.147771267	42.32637078	-71.119478333	2	58450.467955	17.6
11982	2022-12-06	16:15:43.418	339.46925253	8147.262061	1670343343.419	0	899	2.5999642203	2.6254404182	474.76715782	480.4010584	1.0719830072	740.84100342	23.904352188	-1.1750643253	24.188522339	19.148643494	42.326371667	-71.119478333	2	58451.356713	17.6
11983	2022-12-06	16:15:44.260	339.46926228	8147.262295	1670343344.261	0	899	2.603720324	2.6314608995	474.76715782	480.89405698	1.1645925304	740.8523309	23.904352188	-1.1714102109	24.002164196	19.14675796	42.326371333	-71.119478333	2	58452.2002	17.6
11984	2022-12-06	16:15:45.111	339.46927212	8147.262531	1670343345.111	0	899	2.6037309229	2.6314716589	474.70002233	480.82606563	1.1645945061	740.84788018	23.904796007	-1.1734690508	24.0400955	19.145687002	42.32637	-71.11947825	2	58453.050296	17.594970414
11985	2022-12-06	16:15:46.005	339.46928247	8147.262779	1670343346.005	0	899	2.6054086026	2.6315525972	474.70262034	480.47161858	1.0975273345	740.84165257	23.905450821	-1.177823842	24.150591036	19.144658638	42.32637	-71.11947678	2	58453.931953	17.506804734
11986	2022-12-06	16:15:46.960	339.46929353	8147.263045	1670343346.961	0	899	2.6054086026	2.6315525972	474.64639938	480.41471438	1.0975273345	740.86572225	23.905450821	-1.2025512244	23.939495087	19.142701863	42.32637	-71.119475138	2	58454.91727	17.5
11987	2022-12-06	16:15:47.881	339.46930419	8147.263301	1670343347.882	0	899	2.6077790807	2.6341817121	474.64639938	480.46659332	1.1072786792	740.86078447	23.905450821	-1.1855848246	24.147292661	19.144684949	42.32637	-71.119475	2	58455.829389	17.5
11988	2022-12-06	16:15:48.789	339.4693147	8147.263553	1670343348.79	0	899	2.6077790807	2.6341817121	474.52788366	480.34662434	1.1072786792	740.85125732	23.905450821	-1.176692009	24.188522339	19.145042419	42.326371155	-71.119473845	2	58456.692743	17.5
11989	2022-12-06	16:15:49.693	339.46932515	8147.263804	1670343349.693	0	899	2.6076478474	2.6336055134	474.52788366	480.24864516	1.0888558088	740.84848851	23.905450821	-1.1516627381	23.975777203	19.147812496	42.326371667	-71.119472339	2	58457.596691	17.5
11990	2022-12-06	16:15:50.549	339.46933506	8147.264041	1670343350.549	0	899	2.6076659449	2.6336238669	474.4510996	480.17095217	1.0888589582	740.85654192	23.906207495	-1.1556725786	24.097817048	19.14622346	42.326371667	-71.119470851	2	58458.489496	17.5
11991	2022-12-06	16:15:51.431	339.46934528	8147.264287	1670343351.432	0	899	2.6133086014	2.6404224435	474.45281867	480.41502506	1.1344179818	740.85980144	23.906641006	-1.1417028304	24.188522339	19.147409098	42.326373566	-71.1194681	2	58459.379904	17.424019139
11992	2022-12-06	16:15:52.365	339.46935609	8147.264546	1670343352.366	0	899	2.6133086014	2.6404224435	473.88227757	479.83731426	1.1344179818	740.8604126	23.906641006	-1.1376283169	24.188522339	19.147924423	42.326376667	-71.119465478	2	58460.286573	17.242685371
11993	2022-12-06	16:15:53.203	339.46936579	8147.264779	1670343353.204	0	899	2.6129602505	2.6395454182	473.88227757	479.72173418	1.1126683085	740.84981269	23.906641006	-1.142446574	24.188522339	19.134064744	42.326376453	-71.119467094	2	58461.128179	17.087182096
11994	2022-12-06	16:15:54.049	339.46937558	8147.265014	1670343354.05	0	899	2.6129602505	2.6395454182	474.20707386	480.0505328	1.1126683085	740.85960823	23.906641006	-1.1847655734	24.188522339	19.13995547	42.326375019	-71.119469963	2	58461.98881	17.001119023
11995	2022-12-06	16:15:54.966	339.46938618	8147.265268	1670343354.966	0	899	2.6171972026	2.6442034769	474.2081985	480.13480051	1.1283017371	740.86160056	23.906924759	-1.3034657224	24.188522339	19.133569326	42.326371931	-71.119471534	2	58462.920651	16.815869786
11996	2022-12-06	16:15:55.884	339.46939682	8147.265524	1670343355.885	0	899	2.6172101705	2.6442166349	474.27229356	480.19970901	1.128304067	740.85723877	23.907464981	-1.4859461784	24.188522339	19.115154266	42.326369025	-71.119476951	2	58463.792648	16.8
11997	2022-12-06	16:15:56.763	339.46940699	8147.265768	1670343356.764	0	899	2.6181368181	2.6439186541	474.27229356	479.92836582	1.0772616707	740.86106539	23.907464981	-1.1444407125	24.188522339	19.147988364	42.326365032	-71.119484937	2	58464.660321	16.8
11998	2022-12-06	16:15:57.670	339.46941748	8147.266019	1670343357.67	0	899	2.6181368181	2.6439186541	474.75838116	480.4202504	1.0772616707	740.86122424	23.907464981	-1.1440419203	24.188522339	19.148500405	42.326364265	-71.119489265	2	58465.559172	16.8
11999	2022-12-06	16:15:58.575	339.46942796	8147.266271	1670343358.576	0	899	2.6207262556	2.6482483936	474.75838116	480.79728669	1.1480978543	740.85003096	23.907464981	-1.2907894558	24.188522339	19.134200873	42.326365817	-71.119488365	2	58466.490385	16.8
12000	2022-12-06	16:15:59.494	339.4694386	8147.266526	1670343359.495	0	899	2.6207289809	2.6482511596	473.74385641	479.76985987	1.1480983519	740.85612033	23.907578361	-1.451312733	24.160486158	19.127227581	42.326367428	-71.119486667	2	58467.457084	16.8
12001	2022-12-06	16:16:00.401	339.4694491	8147.266778	1670343360.402	0	899	2.6218104626	2.6487096536	473.74739511	479.63431172	1.12191594	740.87219238	23.908472061	-1.1783196926	23.939495087	19.145763397	42.326366533	-71.119486667	2	58468.360038	16.8
12002	2022-12-06	16:16:01.213	339.4694585	8147.267004	1670343361.214	0	899	2.6218104626	2.6487096536	474.91874011	480.82021218	1.12191594	740.87074694	23.908472061	-1.1781903403	23.939495087	19.145620308	42.326363097	-71.119486667	2	58469.142094	16.8
12003	2022-12-06	16:16:02.101	339.46946876	8147.26725	1670343362.101	0	899	2.6236736496	2.64979779	474.91874011	480.64573968	1.0891425659	740.85214941	23.908472061	-1.1750966634	24.061534932	19.143786197	42.326361927	-71.119486406	2	58470.078067	16.807806691
12004	2022-12-06	16:16:02.971	339.46947884	8147.267492	1670343362.972	0	899	2.6236736496	2.64979779	474.75684637	480.48189368	1.0891425659	740.85798534	23.908472061	-1.1761961583	24.188522339	19.143296791	42.326364625	-71.119483708	2	58470.887546	16.888754647
12005	2022-12-06	16:16:03.858	339.4694891	8147.267738	1670343363.858	0	899	2.6257819289	2.651343279	474.75684637	480.35380163	1.065058055	740.86651611	23.908472061	-1.176692009	24.188522339	19.143241882	42.326367679	-71.119476637	2	58471.803571	16.9
12006	2022-12-06	16:16:04.697	339.46949881	8147.267971	1670343364.697	0	899	2.6257828781	2.6513442412	474.46646818	480.060001	1.0650582155	740.84597111	23.908511471	-1.1538186452	24.188522339	19.145482171	42.326369439	-71.119475	2	58472.663276	16.9
12007	2022-12-06	16:16:05.584	339.46950907	8147.268218	1670343365.584	0	899	2.6299300861	2.6566567611	474.47103168	480.31092248	1.1113860496	740.83385099	23.909662247	-1.2042112035	24.188522339	19.14408493	42.326371828	-71.119474086	2	58473.548323	16.9
12008	2022-12-06	16:16:06.476	339.4695194	8147.268466	1670343366.476	0	899	2.6299300861	2.6566567611	474.82199384	480.66620435	1.1113860496	740.84760815	23.909662247	-1.188085556	24.188522339	19.145763397	42.326374026	-71.119473333	2	58474.415311	16.9
12009	2022-12-06	16:16:07.411	339.46953022	8147.268725	1670343367.411	0	899	2.6352465712	2.661164496	474.82199384	480.47753765	1.0759298579	740.84752488	23.909662247	-1.1926667177	24.048341435	19.145155698	42.326374423	-71.119473333	2	58475.346154	16.9
12010	2022-12-06	16:16:08.283	339.46954032	8147.268968	1670343368.284	0	899	2.6352465712	2.661164496	474.75364864	480.4083784	1.0759298579	740.84881026	23.909662247	-1.2568566641	24.056587371	19.130531955	42.326373333	-71.119473769	2	58476.261523	16.9
12011	2022-12-06	16:16:09.148	339.46955032	8147.269208	1670343369.148	0	899	2.6365248498	2.6637158274	474.75364864	480.68384723	1.1276968994	740.8571167	23.909662247	-1.4892015457	24.188522339	19.103630066	42.326373533	-71.119475199	2	58477.119698	16.9
12012	2022-12-06	16:16:10.015	339.46956036	8147.269449	1670343370.015	0	899	2.636528955	2.6637199929	475.10588169	481.04048395	1.1276976312	740.84946709	23.909832013	-1.4805997642	24.188522339	19.102628443	42.326374895	-71.119476561	2	58477.936852	16.9
12013	2022-12-06	16:16:10.901	339.46957062	8147.269695	1670343370.902	0	899	2.6364665883	2.6645282596	475.11005481	481.23529969	1.1634525017	740.84809643	23.91088295	-1.3155276104	24.094518674	19.098330858	42.326375	-71.11947932	2	58478.796117	16.97961165
12014	2022-12-06	16:16:11.802	339.46958104	8147.269945	1670343371.802	0	899	2.6364665883	2.6645282596	474.44413417	480.56079383	1.1634525017	740.84116712	23.91088295	-1.1311177015	23.939495087	19.10146904	42.326377457	-71.11948	2	58479.737179	17
12015	2022-12-06	16:16:12.717	339.46959163	8147.270199	1670343372.717	0	899	2.641928064	2.6690645228	474.44413417	480.34643647	1.1231804982	740.83194152	23.91088295	-1.3377543025	24.087921926	19.111557272	42.326378333	-71.11948	2	58480.640191	17
12016	2022-12-06	16:16:13.585	339.46960168	8147.27044	1670343373.585	0	899	2.641928064	2.6690645228	475.32259123	481.23582194	1.1231804982	740.83104054	23.91088295	-1.4813651099	24.134099165	19.121936305	42.326378333	-71.119480876	2	58481.525641	17
12017	2022-12-06	16:16:14.421	339.46961135	8147.270673	1670343374.421	0	899	2.6465585353	2.6731365768	475.32259123	481.1037291	1.0983917993	740.84253213	23.91088295	-1.4940844774	23.939495087	19.134599686	42.326378333	-71.119481022	2	58482.386588	17
12018	2022-12-06	16:16:15.326	339.46962184	8147.270924	1670343375.327	0	899	2.6465635392	2.6731416522	474.81538307	480.59035661	1.0983926648	740.84226899	23.911089095	-1.4607337492	23.995567448	19.13695103	42.326378333	-71.119480963	2	58483.288911	17.02889115
12019	2022-12-06	16:16:16.207	339.46963204	8147.271169	1670343376.208	0	899	2.6429250339	2.6692190541	474.81819822	480.53923053	1.0882488823	740.85943604	23.911798477	-1.345968008	24.188522339	19.145042419	42.326377762	-71.119484191	2	58484.171536	17.117153629
12020	2022-12-06	16:16:17.105	339.46964243	8147.271418	1670343377.106	0	899	2.6429250339	2.6692190541	474.46863149	480.18545191	1.0882488823	740.84214005	23.911798477	-1.5319085658	23.941144274	19.141465193	42.326374834	-71.1194886	2	58485.019979	17.203995794
12021	2022-12-06	16:16:17.979	339.46965253	8147.271661	1670343377.979	0	899	2.6431202196	2.669371926	474.46863149	480.17581062	1.0864353898	740.83294678	23.911798477	-1.5331481695	23.939495087	19.141441345	42.326367184	-71.119500839	2	58485.93796	17.387592008
12022	2022-12-06	16:16:18.838	339.46966248	8147.271899	1670343378.838	0	899	2.6431202196	2.669371926	474.82197097	480.53340027	1.0864353898	740.84086437	23.911798477	-1.1988108537	24.18192559	19.144597944	42.326361563	-71.119509322	2	58486.76555	17.476555024
12023	2022-12-06	16:16:19.785	339.46967344	8147.272163	1670343379.785	0	899	2.6487114292	2.6755789226	474.82461772	480.65797143	1.1093404259	740.83805069	23.912465418	-1.1530640409	24.188522339	19.136098243	42.32636	-71.119513974	2	58487.692308	17.569230769
12024	2022-12-06	16:16:20.700	339.46968403	8147.272417	1670343380.7	0	899	2.6487196924	2.6755873049	474.71894655	480.55100973	1.1093418682	740.85445419	23.912805557	-1.1849488028	24.076377616	19.136259938	42.326362045	-71.119515	2	58488.613428	17.661342828
12025	2022-12-06	16:16:21.614	339.46969461	8147.272671	1670343381.614	0	899	2.6483675154	2.6754222992	474.71894655	480.59250773	1.1171389122	740.85341498	23.912805557	-1.2374110167	23.972478829	19.141897328	42.326363333	-71.119518456	2	58489.518447	17.75184466
12026	2022-12-06	16:16:22.499	339.46970485	8147.272916	1670343382.499	0	899	2.6483675154	2.6754222992	474.67930739	480.55237813	1.1171389122	740.83665618	23.912805557	-1.1752475745	24.078026803	19.143321726	42.326363333	-71.119521667	2	58490.402275	17.840227508
12027	2022-12-06	16:16:23.378	339.46971502	8147.273161	1670343383.378	0	899	2.6516716944	2.6798779854	474.67930739	480.79525721	1.1627501823	740.8465653	23.912805557	-1.1724018482	23.96588208	19.144285152	42.326363333	-71.119522687	2	58491.306205	17.9
12028	2022-12-06	16:16:24.262	339.46972525	8147.273406	1670343384.262	0	899	2.6516716944	2.6798779854	475.18858296	481.31109447	1.1627501823	740.84069824	23.912805557	-1.1636707783	24.188522339	19.14396286	42.326363333	-71.119525332	2	58492.199211	17.9
12029	2022-12-06	16:16:25.180	339.46973588	8147.273661	1670343385.18	0	899	2.6551550968	2.6823630214	475.19166837	481.08928205	1.120555361	740.83169253	23.913582442	-1.1460252566	24.188522339	19.138773621	42.32636351	-71.119526844	2	58493.106212	17.910621242
12030	2022-12-06	16:16:26.026	339.46974568	8147.273896	1670343386.027	0	899	2.6551592163	2.6823672009	474.83088107	480.72402088	1.1205560856	740.84263762	23.913751602	-1.1408835649	24.188522339	19.146842957	42.326364925	-71.119528258	2	58493.95491	17.995490982
12031	2022-12-06	16:16:26.894	339.46975572	8147.274137	1670343386.894	0	899	2.6559495215	2.6829841579	474.83088107	480.68464835	1.1131607344	740.83236149	23.913751602	-1.144160431	24.188522339	19.147160233	42.326366351	-71.119526982	2	58494.810651	18
12032	2022-12-06	16:16:27.746	339.46976558	8147.274374	1670343387.746	0	899	2.6559495215	2.6829841579	474.48720398	480.33673437	1.1131607344	740.83441768	23.913751602	-1.1659235702	24.188522339	19.149216456	42.326367751	-71.119525582	2	58495.650888	18
12033	2022-12-06	16:16:28.604	339.46977551	8147.274612	1670343388.604	0	899	2.6570720855	2.6847000471	474.48720398	480.46286113	1.1368640341	740.83643629	23.913751602	-1.1635521816	24.188522339	19.146521031	42.326369202	-71.119523263	2	58496.5212	18
12034	2022-12-06	16:16:29.471	339.46978556	8147.274853	1670343389.472	0	899	2.6570720855	2.6847000471	474.89254371	480.87330568	1.1368640341	740.8449707	23.913751602	-1.184830308	24.188522339	19.116594315	42.32637	-71.119521667	2	58497.412004	18
12035	2022-12-06	16:16:30.335	339.46979556	8147.275093	1670343390.336	0	899	2.6650924335	2.691940705	474.89575235	480.68988728	1.1018089518	740.85628848	23.914560015	-1.1535707112	24.188522339	19.137581465	42.32637	-71.119521667	2	58498.269557	18
12036	2022-12-06	16:16:31.232	339.46980593	8147.275342	1670343391.232	0	899	2.6651025115	2.6919509273	475.13778301	480.93488016	1.1018106883	740.8555023	23.914972305	-1.1694268288	24.188522339	19.14687787	42.32637	-71.119521468	2	58499.119329	18
12037	2022-12-06	16:16:32.095	339.46981593	8147.275582	1670343392.096	0	899	2.6624560656	2.6903499266	475.13778301	481.16710624	1.1453950852	740.846921	23.914972305	-1.211896744	24.188522339	19.143896014	42.32637	-71.119520048	2	58499.9714	18
12038	2022-12-06	16:16:32.933	339.46982561	8147.275815	1670343392.933	0	899	2.6624560656	2.6903499266	475.06338798	481.09176718	1.1453950852	740.84600628	23.914972305	-1.2029392656	24.188522339	19.144461247	42.326368561	-71.119518561	2	58500.863248	18
12039	2022-12-06	16:16:33.822	339.4698359	8147.276062	1670343393.822	0	899	2.6663423647	2.6926069492	475.06338798	480.73063505	1.0775886931	740.84240723	23.914972305	-1.188085556	24.188522339	19.146484375	42.326368333	-71.119519547	2	58501.72823	18
12040	2022-12-06	16:16:34.706	339.46984613	8147.276307	1670343394.706	0	899	2.6663456614	2.6926102919	474.99770882	480.66417533	1.0775892484	740.85470844	23.915107108	-1.1933134289	24.188522339	19.144201089	42.326368333	-71.119517899	2	58502.630252	18
12041	2022-12-06	16:16:35.569	339.46985613	8147.276547	1670343395.57	0	899	2.6674999443	2.6947913655	475.00068709	480.88663603	1.11881031	740.85722624	23.915857315	-1.1578608096	24.188522339	19.144659042	42.326367492	-71.119515825	2	58503.504931	18
12042	2022-12-06	16:16:36.381	339.46986552	8147.276773	1670343396.381	0	899	2.6674999443	2.6947913655	474.82912498	480.71294801	1.11881031	740.84479851	23.915857315	-1.1783196926	24.188522339	19.14396286	42.326366667	-71.119514476	2	58504.314344	18.031434385
12043	2022-12-06	16:16:37.213	339.46987516	8147.277004	1670343397.214	0	899	2.6699898032	2.6979136682	474.82912498	480.84396987	1.1434125016	740.84194522	23.915857315	-1.1853261239	24.188522339	19.14287744	42.326366667	-71.119513333	2	58505.152153	18.1
12044	2022-12-06	16:16:38.038	339.4698847	8147.277233	1670343398.038	0	899	2.6699898032	2.6979136682	475.10526542	481.12360829	1.1434125016	740.85976102	23.915857315	-1.1945961714	24.188522339	19.141441345	42.326366667	-71.119513333	2	58505.94067	18.1
12045	2022-12-06	16:16:38.913	339.46989483	8147.277476	1670343398.913	0	899	2.6728904205	2.7008152991	475.10526542	481.11728163	1.1422255332	740.85575695	23.915857315	-1.2398794866	24.188522339	19.14071433	42.326368091	-71.119511909	2	58506.85489	18.1
12046	2022-12-06	16:16:39.819	339.46990531	8147.277728	1670343399.819	0	899	2.6728904205	2.7008152991	474.61395696	480.61975612	1.1422255332	740.84588623	23.915857315	-1.2548193932	24.188522339	19.141801834	42.326368333	-71.119509254	2	58507.723845	18.1
12047	2022-12-06	16:16:40.664	339.46991509	8147.277962	1670343400.664	0	899	2.671858622	2.6997491499	474.61879918	480.6195771	1.1412709821	740.86216887	23.917078018	-1.184830308	24.188522339	19.144323349	42.326369241	-71.119507426	2	58508.544379	18.1
12048	2022-12-06	16:16:41.500	339.46992478	8147.278195	1670343401.501	0	899	2.671858622	2.6997491499	475.40062226	481.41128504	1.1412709821	740.85269104	23.917078018	-1.1769830146	24.188522339	19.144323349	42.326372626	-71.119502728	2	58509.393908	18.139390756
12049	2022-12-06	16:16:42.384	339.469935	8147.27844	1670343402.384	0	899	2.6752922455	2.7015253739	475.40062226	481.0460975	1.072744976	740.86001728	23.917078018	-1.1916750156	24.188522339	19.144990037	42.326377643	-71.119494715	2	58510.292823	18.229282297
12050	2022-12-06	16:16:43.315	339.46994579	8147.278699	1670343403.316	0	899	2.6752922455	2.7015253739	474.95906566	480.59929733	1.072744976	740.86321132	23.917078018	-1.2011067867	24.188522339	19.145042419	42.326379673	-71.119490654	2	58511.196338	18.319633774
12051	2022-12-06	16:16:44.200	339.46995602	8147.278944	1670343404.2	0	899	2.682022893	2.7080590669	474.95906566	480.54278875	1.0621221984	740.8534073	23.917078018	-1.1739432922	24.188522339	19.146094442	42.326378171	-71.119493819	2	58512.097208	18.4
12052	2022-12-06	16:16:45.095	339.46996639	8147.279193	1670343405.096	0	899	2.6820363163	2.7080726753	474.52395704	480.10257667	1.0621244139	740.84054949	23.917623697	-1.1408512869	24.188522339	19.128067294	42.326376704	-71.119498371	2	58513.022682	18.402268245
12053	2022-12-06	16:16:46.019	339.46997708	8147.27945	1670343406.02	0	899	2.6821977496	2.7084022442	474.52615004	480.14055573	1.0688532406	740.85255321	23.918176651	-1.1690064945	24.188522339	19.125940437	42.326378223	-71.11949989	2	58513.933925	18.493392505
12054	2022-12-06	16:16:46.921	339.46998751	8147.2797	1670343406.921	0	899	2.6821977496	2.7084022442	474.69606785	480.31248395	1.0688532406	740.85687013	23.918176651	-1.1803030589	24.188522339	19.143570047	42.326376984	-71.119502699	2	58514.809709	18.580970874
12055	2022-12-06	16:16:47.759	339.46999721	8147.279933	1670343407.759	0	899	2.6877129801	2.7154966758	474.69606785	480.63943996	1.13030642	740.84990162	23.918176651	-1.1385445626	24.188522339	19.146202668	42.326376667	-71.119506709	2	58515.675079	18.667507886
12056	2022-12-06	16:16:48.645	339.47000748	8147.280179	1670343408.646	0	899	2.6877129801	2.7154966758	474.80249831	480.74720296	1.13030642	740.85152612	23.918176651	-1.1360006332	24.188522339	19.146484375	42.326375759	-71.119512873	2	58516.544769	18.754476909
12057	2022-12-06	16:16:49.555	339.470018	8147.280432	1670343409.555	0	899	2.6853532458	2.7120873279	474.80258733	480.52728342	1.0889728763	740.85532404	23.918199084	-1.1543036557	24.188522339	19.144223106	42.326376492	-71.119516667	2	58517.447479	18.8
12058	2022-12-06	16:16:50.479	339.47002869	8147.280689	1670343410.479	0	899	2.6853805039	2.7121149716	475.29754457	481.02823289	1.0889774833	740.84973145	23.919305801	-1.4908292294	24.188522339	19.105791092	42.326377669	-71.119517331	2	58518.398798	18.8
12059	2022-12-06	16:16:51.375	339.47003907	8147.280938	1670343411.376	0	899	2.6830540856	2.709826183	475.29754457	481.04130219	1.0914313301	740.84944042	23.919305801	-1.2466811479	24.188522339	19.13444471	42.3263762	-71.119518333	2	58519.279925	18.8
12060	2022-12-06	16:16:52.312	339.47004991	8147.281198	1670343412.312	0	899	2.6830540856	2.709826183	475.12933341	480.87105828	1.0914313301	740.85961914	23.919305801	-1.1425112486	24.188522339	19.145763397	42.326375301	-71.119518333	2	58520.180672	18.8
12061	2022-12-06	16:16:53.226	339.4700605	8147.281452	1670343413.227	0	899	2.6870322472	2.7152786657	475.12933341	481.17895745	1.1492233379	740.84416067	23.919305801	-1.1458528018	24.188522339	19.146281059	42.326376438	-71.119518333	2	58521.137475	18.813747454
12062	2022-12-06	16:16:54.105	339.47007067	8147.281696	1670343414.106	0	899	2.6870322472	2.7152786657	474.4373627	480.47817617	1.1492233379	740.84876984	23.919305801	-1.1587878466	24.188522339	19.148284912	42.326374947	-71.119518386	2	58522.031558	18.9
12063	2022-12-06	16:16:55.039	339.47008147	8147.281955	1670343415.039	0	899	2.6915557936	2.7192958761	474.43805511	480.36036638	1.1269554298	740.85784629	23.919480419	-1.2181594845	24.188522339	19.140944171	42.326373414	-71.119519919	2	58522.951677	18.9
12064	2022-12-06	16:16:55.913	339.47009159	8147.282198	1670343415.913	0	899	2.6915755908	2.7193159633	474.74929934	480.6755142	1.1269588846	740.85549583	23.920282364	-1.4791338349	24.188522339	19.107958522	42.326373333	-71.119521356	2	58523.813609	18.981360947
12065	2022-12-06	16:16:56.822	339.47010212	8147.282451	1670343416.823	0	899	2.7004046128	2.7276875754	474.74929934	480.5584941	1.1049747577	740.85421329	23.920282364	-1.1658481225	24.188522339	19.139699026	42.326372148	-71.119525222	2	58524.711045	19.071104536
12066	2022-12-06	16:16:57.732	339.47011264	8147.282703	1670343417.732	0	899	2.7004046128	2.7276875754	475.1829985	480.99750015	1.1049747577	740.84501032	23.920282364	-1.196719637	24.188522339	19.141234783	42.326373756	-71.119526667	2	58525.626653	19.16266531
12067	2022-12-06	16:16:58.641	339.47012317	8147.282956	1670343418.642	0	899	2.7015544282	2.7297972043	475.1829985	481.1999337	1.1429637413	740.83698763	23.920282364	-1.2145699334	24.188522339	19.140247193	42.326375893	-71.119526667	2	58526.535503	19.253550296
12068	2022-12-06	16:16:59.553	339.47013373	8147.283209	1670343419.554	0	899	2.7015544282	2.7297972043	475.50167384	481.52264422	1.1429637413	740.85418863	23.920282364	-1.2190109491	24.188522339	19.140001297	42.326377452	-71.119525881	2	58527.471154	19.3
12069	2022-12-06	16:17:00.401	339.47014353	8147.283445	1670343420.401	0	899	2.6981539373	2.7254883528	475.50533146	481.33964646	1.1079519261	740.84237529	23.921202742	-1.1949518698	24.188522339	19.141579697	42.326377789	-71.119526634	2	58528.326834	19.33268338
12070	2022-12-06	16:17:01.265	339.47015353	8147.283685	1670343421.265	0	899	2.6981560829	2.7254905293	475.01935749	480.84771168	1.1079522933	740.83825684	23.921289444	-1.1441389322	24.188522339	19.146842957	42.326376906	-71.11952976	2	58529.143744	19.385625646
12071	2022-12-06	16:17:02.125	339.4701635	8147.283924	1670343422.126	0	899	2.7014485551	2.7285690505	475.01935749	480.79493384	1.0980399086	740.83306198	23.921289444	-1.1588417039	24.188522339	19.147158086	42.326378276	-71.119528447	2	58530.034126	19.3
12072	2022-12-06	16:17:03.038	339.47017405	8147.284177	1670343423.038	0	899	2.7014485551	2.7285690505	474.70302931	480.47475955	1.0980399086	740.85103016	23.921289444	-1.1590465252	24.188522339	19.146999359	42.326376705	-71.119531591	2	58530.977249	19.3
12073	2022-12-06	16:17:03.983	339.47018499	8147.28444	1670343423.983	0	899	2.6996912787	2.7264394941	474.70302931	480.39908061	1.0838131156	740.85378038	23.921289444	-1.1415843	24.188522339	19.147385427	42.326379701	-71.11953015	2	58531.910256	19.3
12074	2022-12-06	16:17:04.885	339.47019544	8147.284691	1670343424.886	0	899	2.6996914639	2.7264396819	474.5936486	480.28838758	1.0838131466	740.84626416	23.921296922	-1.1457881738	24.188522339	19.148984909	42.326381314	-71.119528686	2	58532.78835	19.3
12075	2022-12-06	16:17:05.792	339.47020593	8147.284942	1670343425.792	0	899	2.7045094589	2.7316600481	474.59809773	480.36841682	1.0980144672	740.84802246	23.922418594	-1.1490218639	24.188522339	19.146123886	42.326381667	-71.119530783	2	58533.735043	19.3
12076	2022-12-06	16:17:06.709	339.47021654	8147.285197	1670343426.709	0	899	2.7045094589	2.7316600481	474.35738404	480.12477646	1.0980144672	740.85220519	23.922418594	-1.1852183231	24.188522339	19.145589879	42.326379432	-71.119533901	2	58534.670341	19.3
12077	2022-12-06	16:17:07.559	339.47022638	8147.285433	1670343427.559	0	899	2.7064949073	2.7347127351	474.35738404	480.3475691	1.1399014869	740.87831207	23.922418594	-1.3505707411	24.188522339	19.139448204	42.326378333	-71.119534193	2	58535.484201	19.3
12078	2022-12-06	16:17:08.398	339.47023609	8147.285666	1670343428.398	0	899	2.7064949073	2.7347127351	475.27753668	481.27934142	1.1399014869	740.86272991	23.922418594	-1.1457666159	24.188522339	19.148284912	42.326378333	-71.119532844	2	58536.293388	19.3
12079	2022-12-06	16:17:09.348	339.47024708	8147.28593	1670343429.348	0	899	2.7108790465	2.738982349	475.27753668	481.24524172	1.1335053629	740.86903311	23.922418594	-1.1781041093	24.188522339	19.145063893	42.326378333	-71.119531242	2	58537.254545	19.3
12080	2022-12-06	16:17:10.233	339.47025734	8147.286176	1670343430.234	0	899	2.7108808705	2.7389841999	474.50860577	480.46665762	1.1335056808	740.84977631	23.922491958	-1.1773711261	24.188522339	19.144990037	42.326378333	-71.119529612	2	58538.116304	19.3
12081	2022-12-06	16:17:11.099	339.47026736	8147.286417	1670343431.1	0	899	2.7165610112	2.743632745	474.51230872	480.23922052	1.0900478122	740.83310442	23.923425674	-1.1365827093	24.188522339	19.146088114	42.326378333	-71.119526578	2	58539.053053	19.305305305
12082	2022-12-06	16:17:11.966	339.47027738	8147.286657	1670343431.966	0	899	2.7165610112	2.743632745	475.59640696	481.3364028	1.0900478122	740.85978567	23.923425674	-1.1364533585	24.188522339	19.146111962	42.326378333	-71.119525133	2	58539.91992	19.391991992
12083	2022-12-06	16:17:12.871	339.47028787	8147.286909	1670343432.872	0	899	2.7174341501	2.74407824	475.59640696	481.24372515	1.0726544935	740.85207908	23.923425674	-1.2103768911	24.188522339	19.142105469	42.326380931	-71.119525	2	58540.779245	19.4
12084	2022-12-06	16:17:13.755	339.47029809	8147.287154	1670343433.755	0	899	2.7174341501	2.74407824	475.41601715	481.06119336	1.0726544935	740.82553202	23.923425674	-1.1910282847	24.188522339	19.142579451	42.326381667	-71.119525	2	58541.693376	19.4
12085	2022-12-06	16:17:14.625	339.47030817	8147.287396	1670343434.626	0	899	2.7195068221	2.7479176121	475.41601715	481.43172988	1.1421813297	740.82367873	23.923425674	-1.1832026243	24.188522339	19.143602371	42.326381667	-71.119524055	2	58542.56699	19.4
12086	2022-12-06	16:17:15.522	339.47031854	8147.287645	1670343435.522	0	899	2.7195280852	2.7479391908	475.48117085	481.49772786	1.1421850517	740.83470669	23.924278146	-1.1763147163	24.188522339	19.141678589	42.326381667	-71.119522582	2	58543.450902	19.4
12087	2022-12-06	16:17:16.461	339.47032942	8147.287906	1670343436.462	0	899	2.7203487163	2.7468251373	475.48239161	481.0867309	1.0648384362	740.83831787	23.924585342	-1.2271492481	24.188522339	19.140001297	42.326381013	-71.119521667	2	58544.392392	19.4
12088	2022-12-06	16:17:17.381	339.47034006	8147.288161	1670343437.381	0	899	2.7203487163	2.7468251373	474.39155479	479.98303678	1.0648384362	740.844442	23.924585342	-1.1651151788	24.188522339	19.141916869	42.32638	-71.119522164	2	58545.298565	19.4
12089	2022-12-06	16:17:18.292	339.47035061	8147.288415	1670343438.293	0	899	2.7203003899	2.7479244547	474.39155479	480.2260228	1.1105503432	740.8480645	23.924585342	-1.1571601629	24.188522339	19.146842957	42.32638	-71.119523637	2	58546.182096	19.4
12090	2022-12-06	16:17:19.163	339.47036068	8147.288656	1670343439.163	0	899	2.7203023665	2.7479264599	475.52554587	481.37396245	1.1105506795	740.84435712	23.924664567	-1.146402554	24.188522339	19.116773176	42.32638	-71.119524892	2	58547.065089	19.4
12091	2022-12-06	16:17:20.056	339.47037103	8147.288905	1670343440.057	0	899	2.7249135569	2.7509736974	475.52862695	481.03595093	1.0465157488	740.86381399	23.925439835	-1.1425112486	24.188522339	19.128118515	42.32638	-71.119523422	2	58547.946746	19.4
12092	2022-12-06	16:17:20.938	339.47038124	8147.28915	1670343440.939	0	899	2.7249135569	2.7509736974	475.19891678	480.70242223	1.0465157488	740.8493329	23.925439835	-1.3863791101	24.188522339	19.11075563	42.32638	-71.119521906	2	58548.856256	19.4
12093	2022-12-06	16:17:21.897	339.47039233	8147.289416	1670343441.897	0	899	2.724292797	2.7521342476	475.19891678	481.08075403	1.1175776253	740.8446825	23.925439835	-1.4670934938	24.188522339	19.101734161	42.32638	-71.119520299	2	58549.820641	19.317935872
12094	2022-12-06	16:17:22.793	339.47040271	8147.289665	1670343442.794	0	899	2.724292797	2.7521342476	475.30174635	481.18485638	1.1175776253	740.88004207	23.925439835	-1.4924784117	24.188522339	19.105436136	42.326381144	-71.119521144	2	58550.686424	19.3
12095	2022-12-06	16:17:23.661	339.47041275	8147.289906	1670343443.662	0	899	2.7288171986	2.7567421817	475.30174635	481.19274077	1.1190570368	740.87855055	23.925439835	-1.4957121611	24.188522339	19.106151581	42.326382568	-71.119521667	2	58551.541082	19.3
12096	2022-12-06	16:17:24.535	339.47042286	8147.290149	1670343444.535	0	899	2.7288171986	2.7567421817	475.41016548	481.30250367	1.1190570368	740.86048495	23.925439835	-1.5411140019	24.188522339	19.105872262	42.326384037	-71.119520963	2	58552.422177	19.3
12097	2022-12-06	16:17:25.394	339.4704328	8147.290387	1670343445.394	0	899	2.7317434638	2.7591966828	475.41485506	481.20127786	1.0991730447	740.84981309	23.926620117	-1.6188318066	24.188522339	19.106139644	42.326385478	-71.119519522	2	58553.286982	19.3
12098	2022-12-06	16:17:26.309	339.47044339	8147.290641	1670343446.309	0	899	2.7317444766	2.75919771	475.18708631	480.97073777	1.0991732145	740.85625331	23.926660538	-1.5647742748	24.188522339	19.130218278	42.326386667	-71.119518659	2	58554.19532	19.3
12099	2022-12-06	16:17:27.196	339.47045366	8147.290888	1670343447.196	0	899	2.7284388403	2.7550454689	475.18708631	480.79882251	1.0668823484	740.86555936	23.926660538	-1.5186286517	24.188522339	19.139368891	42.326386667	-71.11952	2	58555.099276	19.3
12100	2022-12-06	16:17:28.112	339.47046427	8147.291142	1670343448.113	0	899	2.7284388403	2.7550454689	475.47864926	481.09382868	1.0668823484	740.86700439	23.926660538	-1.2750734391	24.188522339	19.142112189	42.326386667	-71.119519928	2	58556.043355	19.295664467
12101	2022-12-06	16:17:29.026	339.47047485	8147.291396	1670343449.027	0	899	2.7309451479	2.7599437601	475.47864926	481.59413485	1.1607332799	740.85058917	23.926660538	-1.2417981625	24.188522339	19.142162323	42.326386667	-71.119518492	2	58556.904807	19.209519321
12102	2022-12-06	16:17:29.950	339.47048553	8147.291653	1670343449.95	0	899	2.730969244	2.7599682198	475.48242741	481.59798438	1.1607375485	740.83741326	23.927622549	-1.6200174322	24.188522339	19.117837186	42.326388083	-71.119518333	2	58557.850052	19.2
12103	2022-12-06	16:17:30.819	339.47049559	8147.291894	1670343450.819	0	899	2.7350083542	2.763355416	475.48284905	481.45178449	1.133252689	740.85645623	23.927728653	-1.3953042299	24.188522339	19.131130547	42.326388333	-71.119517161	2	58558.703596	19.2
12104	2022-12-06	16:17:31.674	339.47050549	8147.292132	1670343451.674	0	899	2.7350083542	2.763355416	475.41341462	481.38147842	1.133252689	740.85482808	23.927728653	-1.139471572	24.188522339	19.146579616	42.326388333	-71.119515704	2	58559.577731	19.2
12105	2022-12-06	16:17:32.553	339.47051567	8147.292376	1670343452.554	0	899	2.7391980044	2.7658892811	475.41341462	481.02355434	1.06608053	740.84063721	23.927728653	-1.1408835649	24.188522339	19.147203445	42.326387548	-71.119515	2	58560.4714	19.2
12106	2022-12-06	16:17:33.480	339.47052639	8147.292633	1670343453.48	0	899	2.7391980044	2.7658892811	475.88466217	481.50036287	1.06608053	740.86094696	23.927728653	-1.1720030766	24.188522339	19.142859124	42.326386054	-71.119515	2	58561.367578	19.2
12107	2022-12-06	16:17:34.352	339.47053649	8147.292876	1670343454.353	0	899	2.7390246767	2.7668912338	475.88466217	481.74853315	1.1126195403	740.86529541	23.927728653	-1.1652984619	24.188522339	19.142883301	42.326384634	-71.119515366	2	58562.219565	19.2
12108	2022-12-06	16:17:35.213	339.47054646	8147.293115	1670343455.214	0	899	2.7390491893	2.7669161008	475.26993477	481.12625317	1.1126236904	740.85926869	23.928704407	-1.2295853428	24.188522339	19.140173072	42.326383095	-71.119516667	2	58563.143143	19.2
12109	2022-12-06	16:17:36.144	339.47055723	8147.293374	1670343456.145	0	899	2.7415920553	2.7698156726	475.27018042	481.19611282	1.1256859884	740.85752535	23.928766251	-1.2289170327	24.188522339	19.140440164	42.326381543	-71.119516667	2	58564.073964	19.2
12110	2022-12-06	16:17:37.042	339.47056762	8147.293623	1670343457.042	0	899	2.7415920553	2.7698156726	474.69618082	480.61495627	1.1256859884	740.85962965	23.928766251	-1.1441389322	24.188522339	19.148284912	42.326380069	-71.119516667	2	58564.95858	19.2
12111	2022-12-06	16:17:37.924	339.47057784	8147.293868	1670343457.925	0	899	2.7475684109	2.7765057664	474.69618082	480.75173504	1.1513721361	740.8559057	23.928766251	-1.1441389322	24.188522339	19.146043083	42.32638	-71.119515239	2	58565.856415	19.2
12112	2022-12-06	16:17:38.778	339.47058771	8147.294105	1670343458.778	0	899	2.7475684109	2.7765057664	475.70882543	481.77729765	1.1513721361	740.85807507	23.928766251	-1.239211163	24.188522339	19.110677201	42.326381102	-71.119513898	2	58566.661096	19.2
12113	2022-12-06	16:17:39.707	339.47059846	8147.294363	1670343459.707	0	899	2.7493811659	2.7776665273	475.70948109	481.63701793	1.1249600006	740.85456939	23.928931167	-1.4649699792	24.188522339	19.108125447	42.326382623	-71.119511421	2	58567.573754	19.2
12114	2022-12-06	16:17:40.609	339.47060891	8147.294614	1670343460.61	0	899	2.749403172	2.7776888551	481.01267562	487.0063127	1.1249637535	740.85332161	23.929803848	-1.3266086136	24.188522339	19.144303316	42.32638495	-71.11951	2	58568.48497	19.2
12115	2022-12-06	16:17:41.473	339.47061891	8147.294854	1670343461.474	0	899	2.7523719143	2.7802480932	481.01267562	486.9129718	1.107656617	740.85638549	23.929803848	-1.1777699254	24.188522339	19.146309139	42.326386667	-71.119510623	2	58569.373932	19.2
12116	2022-12-06	16:17:42.351	339.47062907	8147.295098	1670343462.352	0	899	2.7523719143	2.7802480932	483.37894728	489.30826911	1.107656617	740.84008789	23.929803848	-1.1832026243	24.188522339	19.141801834	42.326385707	-71.119512627	2	58570.287968	19.171203156
12117	2022-12-06	16:17:43.250	339.47063948	8147.295347	1670343463.251	0	899	2.7547498156	2.7821746136	483.37894728	489.20701387	1.0889664719	740.84592099	23.929803848	-1.1441820141	24.188522339	19.14364115	42.326382777	-71.119515278	2	58571.166824	19.1
12118	2022-12-06	16:17:44.171	339.47065013	8147.295603	1670343464.171	0	899	2.7547498156	2.7821746136	489.16100186	495.05878229	1.0889664719	740.83416748	23.929803848	-1.1376283169	24.188522339	19.147924423	42.326379874	-71.119516793	2	58572.037855	19.096214511
12119	2022-12-06	16:17:45.026	339.47066002	8147.295841	1670343465.026	0	899	2.7626978729	2.7907268701	489.16411589	495.17476683	1.1095469399	740.84672617	23.930565777	-1.1376283169	24.188522339	19.147924423	42.326376877	-71.11951979	2	58572.936909	19.006309148
12120	2022-12-06	16:17:45.920	339.47067037	8147.296089	1670343465.92	0	899	2.7627009916	2.7907300337	481.24138939	487.15469189	1.109547462	740.84796547	23.930688858	-1.1376283169	24.188522339	19.146839331	42.326371101	-71.119524174	2	58573.834835	19
12121	2022-12-06	16:17:46.763	339.47068013	8147.296323	1670343466.763	0	899	2.760523248	2.7871729387	481.24138939	486.86754655	1.0562913191	740.83719741	23.930688858	-1.1376283169	24.188522339	19.146123886	42.326367837	-71.119528244	2	58574.648804	19
12122	2022-12-06	16:17:47.625	339.4706901	8147.296562	1670343467.625	0	899	2.760523248	2.7871729387	479.6021387	485.2091315	1.0562913191	740.8383971	23.930688858	-1.3326018141	24.188522339	19.131079882	42.326364933	-71.1195326	2	58575.519958	19
12123	2022-12-06	16:17:48.517	339.47070044	8147.296811	1670343468.518	0	899	2.7654804711	2.792995216	479.6021387	485.3811155	1.0883053229	740.83959153	23.930688858	-1.3684425125	24.188522339	19.137239759	42.326361113	-71.11953722	2	58576.443992	19
12124	2022-12-06	16:17:49.401	339.47071067	8147.297056	1670343469.402	0	899	2.7654804711	2.792995216	479.07095949	484.84353583	1.0883053229	740.84974115	23.930688858	-1.2727235556	24.188522339	19.144323349	42.326356179	-71.11954377	2	58577.323136	19
12125	2022-12-06	16:17:50.299	339.47072105	8147.297305	1670343470.299	0	899	2.760169826	2.7880411805	479.07517264	484.93404917	1.1043693497	740.83531785	23.931741209	-1.1933242801	24.188522339	19.108583513	42.326350689	-71.11955297	2	58578.19545	19
12126	2022-12-06	16:17:51.180	339.47073125	8147.29755	1670343471.18	0	899	2.7601748605	2.7880462872	489.46546556	495.45141536	1.1043701892	740.83587889	23.931940079	-1.1783196926	24.188522339	19.125620684	42.326346166	-71.119559001	2	58579.100097	19
12127	2022-12-06	16:17:52.141	339.47074237	8147.297817	1670343472.141	0	899	2.7659824596	2.7943843234	489.46546556	495.55274682	1.1228355623	740.8425204	23.931940079	-1.1438586215	24.188522339	19.147249108	42.326341426	-71.119565362	2	58580.036157	19
12128	2022-12-06	16:17:53.055	339.47075296	8147.298071	1670343473.056	0	899	2.7659824596	2.7943843234	497.11973555	503.30220983	1.1228355623	740.84579488	23.931940079	-1.1408835649	24.188522339	19.147563934	42.326335124	-71.119574814	2	58580.981405	19
12129	2022-12-06	16:17:53.948	339.4707633	8147.298319	1670343473.949	0	899	2.7660439032	2.7941408171	497.11973555	503.23555171	1.1108765147	740.84586764	23.931940079	-1.1508866296	24.188522339	19.147287002	42.326332077	-71.119579384	2	58581.876754	19
12130	2022-12-06	16:17:54.816	339.47077334	8147.29856	1670343474.817	0	899	2.7660635303	2.7941607275	485.03554109	491.0027093	1.1108798001	740.84920557	23.93271373	-1.148170303	24.188522339	19.147119888	42.326330461	-71.119583617	2	58582.723301	19
12131	2022-12-06	16:17:55.726	339.47078387	8147.298813	1670343475.726	0	899	2.7678666772	2.7962084367	485.03648715	491.05178783	1.1197284733	740.84413763	23.932947159	-1.1425112486	24.188522339	19.147203445	42.326328974	-71.119585	2	58583.615385	19
12132	2022-12-06	16:17:56.611	339.47079411	8147.299059	1670343476.611	0	899	2.7678666772	2.7962084367	488.28818201	494.34380938	1.1197284733	740.84691534	23.932947159	-1.1850243191	24.188522339	19.144437057	42.326325774	-71.119589266	2	58584.511892	19.051189245
12133	2022-12-06	16:17:57.456	339.47080389	8147.299293	1670343477.456	0	899	2.770973813	2.799634078	488.28818201	494.4051284	1.1309265132	740.84137125	23.932947159	-1.1419507218	24.188522339	19.129932467	42.326323966	-71.119593333	2	58585.379451	19.1
12134	2022-12-06	16:17:58.302	339.47081368	8147.299528	1670343478.302	0	899	2.770973813	2.799634078	501.81949124	508.10594879	1.1309265132	740.84509277	23.932947159	-1.1408835649	24.188522339	19.145042419	42.326325	-71.119594516	2	58586.236473	19.123647295
12135	2022-12-06	16:17:59.164	339.47082367	8147.299768	1670343479.165	0	899	2.7726970451	2.8009590999	501.81949124	508.01455671	1.1146856794	740.84166025	23.932947159	-1.2575572934	24.188522339	19.145042419	42.326325	-71.119598803	2	58587.093866	19.209386617
12136	2022-12-06	16:17:59.996	339.47083329	8147.299999	1670343479.996	0	899	2.7726970451	2.8009590999	494.55696421	500.66237228	1.1146856794	740.83251953	23.932947159	-1.2743512392	24.188522339	19.145042419	42.326325	-71.119602664	2	58587.866171	19.2866171
12137	2022-12-06	16:18:00.848	339.47084316	8147.300236	1670343480.849	0	899	2.7773756621	2.8054303095	494.5605465	500.61086696	1.1047417915	740.84531266	23.933814181	-1.2050411741	24.188522339	19.144947052	42.326327366	-71.119604516	2	58588.70971	19.441941942
12138	2022-12-06	16:18:01.690	339.47085291	8147.30047	1670343481.691	0	899	2.7773838942	2.8054386596	496.56239456	502.63721269	1.1047431563	740.84454144	23.934137344	-1.1758081368	24.188522339	19.143349982	42.326329269	-71.119605	2	58589.561546	19.556154629
12139	2022-12-06	16:18:02.509	339.47086237	8147.300697	1670343482.509	0	899	2.7754339827	2.8046158622	496.56239456	502.88625703	1.1494638758	740.83987124	23.934137344	-1.1832026243	24.188522339	19.142883301	42.326328644	-71.119607713	2	58590.40694	19.681388013
12140	2022-12-06	16:18:03.358	339.4708722	8147.300933	1670343483.358	0	899	2.7754339827	2.8046158622	491.12457702	497.37918735	1.1494638758	740.8530229	23.934137344	-1.1815964994	24.188522339	19.141816158	42.32632524	-71.11961452	2	58591.285285	19.857057057
12141	2022-12-06	16:18:04.253	339.47088256	8147.301181	1670343484.253	0	899	2.7787398077	2.8064632605	491.12470556	497.05899427	1.0912981343	740.85688347	23.93416867	-1.1567289498	24.188522339	19.145545795	42.326320801	-71.11962311	2	58592.173206	20.034641148
12142	2022-12-06	16:18:05.187	339.47089338	8147.301441	1670343485.188	0	899	2.77876312	2.8064869034	486.09500668	491.96854203	1.0913019503	740.8638916	23.935083389	-1.1864578724	24.188522339	19.145402908	42.32631655	-71.11963035	2	58593.07002	20.214003945
12143	2022-12-06	16:18:06.069	339.47090359	8147.301686	1670343486.07	0	899	2.7822312886	2.8106822601	486.09500668	492.11540301	1.1182548802	740.8625844	23.935083389	-1.1845823013	24.188522339	19.145517425	42.3263151	-71.119634699	2	58593.939842	20.387968442
12144	2022-12-06	16:18:06.944	339.4709137	8147.301929	1670343486.944	0	899	2.7822312886	2.8106822601	497.57793353	503.7405485	1.1182548802	740.84657581	23.935083389	-1.1392560005	24.188522339	19.147769246	42.326316448	-71.119635	2	58594.86859	20.660576923
12145	2022-12-06	16:18:07.864	339.47092435	8147.302184	1670343487.864	0	899	2.7837966407	2.8117962166	497.57793353	503.63915106	1.1000769518	740.85194407	23.935083389	-1.1439125996	24.188522339	19.148130758	42.326320423	-71.119629992	2	58595.751178	20.7
12146	2022-12-06	16:18:08.763	339.47093477	8147.302434	1670343488.764	0	899	2.7837966407	2.8117962166	488.63659256	494.58889166	1.1000769518	740.8491029	23.935083389	-1.1715719108	24.188522339	19.146389841	42.326322799	-71.119626068	2	58596.679487	20.767948718
12147	2022-12-06	16:18:09.632	339.47094483	8147.302676	1670343489.633	0	899	2.7840745655	2.8139873371	488.63703153	494.99633094	1.1743295009	740.84823386	23.935190908	-1.2083719464	24.188522339	19.143308728	42.326326184	-71.11962405	2	58597.57014	20.8
12148	2022-12-06	16:18:10.513	339.47095502	8147.302921	1670343490.514	0	899	2.7841014318	2.8140146137	483.37325115	489.66407144	1.1743342242	740.84521484	23.936243057	-1.2157557011	24.188522339	19.14396286	42.326328333	-71.119624753	2	58598.426013	20.8
12149	2022-12-06	16:18:11.381	339.47096506	8147.303161	1670343491.381	0	899	2.786896573	2.8138088376	483.37325115	489.02600911	1.0566012271	740.85337011	23.936243057	-1.2157557011	24.188522339	19.14396286	42.326328817	-71.119626667	2	58599.290214	20.8
12150	2022-12-06	16:18:12.252	339.47097514	8147.303403	1670343492.252	0	899	2.786896573	2.8138088376	483.97021296	489.62995203	1.0566012271	740.85768946	23.936243057	-1.2175665896	24.188522339	19.141959614	42.326329644	-71.119626667	2	58600.213713	20.842742654
12151	2022-12-06	16:18:13.158	339.47098564	8147.303655	1670343493.159	0	899	2.79158215	2.8196124324	483.97021296	489.85565326	1.0982305295	740.84278152	23.936243057	-1.1741157865	24.188522339	19.14333053	42.326328249	-71.119626751	2	58601.02521	21.005042017
12152	2022-12-06	16:18:14.033	339.47099576	8147.303898	1670343494.034	0	899	2.79158215	2.8196124324	484.79263607	490.68807765	1.0982305295	740.85772705	23.936243057	-1.1783196926	24.188522339	19.141441345	42.326325186	-71.119629814	2	58601.944328	21.188865546
12153	2022-12-06	16:18:14.970	339.47100661	8147.304159	1670343494.971	0	899	2.7911530827	2.8188184798	484.7933958	490.61283968	1.0842395684	740.84999782	23.936430609	-1.1720677772	24.188522339	19.13950502	42.326323501	-71.11963	2	58602.899288	21.289928789
12154	2022-12-06	16:18:15.887	339.47101721	8147.304413	1670343495.887	0	899	2.791173281	2.8188389626	491.05382713	496.94843901	1.0842428387	740.857953	23.93721962	-1.1396547816	24.188522339	19.139858385	42.326320648	-71.119636714	2	58603.80572	21.380571992
12155	2022-12-06	16:18:16.755	339.47102726	8147.304654	1670343496.755	0	899	2.7940742461	2.8222183585	491.05382713	497.04435182	1.1016722182	740.84751235	23.93721962	-1.1343729496	24.188522339	19.147203445	42.32632	-71.11963942	2	58604.652089	21.4
12156	2022-12-06	16:18:17.605	339.47103709	8147.30489	1670343497.605	0	899	2.7940742461	2.8222183585	505.39559657	511.56108115	1.1016722182	740.84747395	23.93721962	-1.1981101636	24.188522339	19.142329248	42.326320848	-71.11964	2	58605.50879	21.4
12157	2022-12-06	16:18:18.496	339.47104742	8147.305138	1670343498.497	0	899	2.7974865993	2.8253921406	505.39559657	511.50123642	1.0911065772	740.85097923	23.93721962	-1.3918980336	24.188522339	19.137673346	42.326320949	-71.119640718	2	58606.430785	21.4
12158	2022-12-06	16:18:19.404	339.47105793	8147.30539	1670343499.405	0	899	2.7974865993	2.8253921406	493.59864636	499.5617683	1.0911065772	740.84819263	23.93721962	-1.1327453852	24.188522339	19.144323349	42.326318826	-71.11964108	2	58607.352071	21.4
12159	2022-12-06	16:18:20.296	339.47106825	8147.305638	1670343500.297	0	899	2.7993646498	2.8272913076	493.60246761	499.56614555	1.0911987516	740.85139718	23.938146263	-1.1355694746	24.188522339	19.132763477	42.326315575	-71.11964182	2	58608.218401	21.421840149
12160	2022-12-06	16:18:21.186	339.47107854	8147.305885	1670343501.186	0	899	2.799368282	2.8272949913	501.26977368	507.32609091	1.0911993417	740.84763038	23.938287735	-1.1571062724	24.188522339	19.141187226	42.326311496	-71.119648675	2	58609.051282	21.5
12161	2022-12-06	16:18:22.071	339.47108878	8147.306131	1670343502.071	0	899	2.8020052701	2.8299415875	501.26977368	507.32246542	1.0905539118	740.85914784	23.938287735	-1.1429209164	24.188522339	19.1473252	42.326308344	-71.119654979	2	58609.996795	21.5
12162	2022-12-06	16:18:22.910	339.4710985	8147.306364	1670343502.91	0	899	2.8020052701	2.8299415875	489.85791437	495.77281111	1.0905539118	740.86003386	23.938287735	-1.1392560005	24.188522339	19.147203445	42.326308333	-71.119657667	2	58610.8	21.58
12163	2022-12-06	16:18:23.805	339.47110885	8147.306613	1670343503.805	0	899	2.8026731239	2.8312727383	489.85791437	495.91210309	1.1159222197	740.85933215	23.938287735	-1.2117458574	24.188522339	19.134995581	42.326308333	-71.119662058	2	58611.744843	21.674484256
12164	2022-12-06	16:18:24.686	339.47111905	8147.306857	1670343504.686	0	899	2.8026898469	2.8312897038	487.57742067	493.60343978	1.115924995	740.86377964	23.938938305	-1.2010313028	24.188522339	19.125330237	42.326307333	-71.119664334	2	58612.600372	21.639962825
12165	2022-12-06	16:18:25.598	339.47112961	8147.307111	1670343505.598	0	899	2.8071697142	2.8345824295	487.57937034	493.34553371	1.0683619693	740.8580492	23.939416885	-1.1787399906	24.188522339	19.142198651	42.326307511	-71.119663312	2	58613.506303	21.549369748
12166	2022-12-06	16:18:26.480	339.47113983	8147.307356	1670343506.481	0	899	2.8071697142	2.8345824295	517.7170761	523.83965105	1.0683619693	740.86120605	23.939416885	-1.1929684877	24.188522339	19.140361786	42.326308983	-71.119661667	2	58614.389623	21.422075472
12167	2022-12-06	16:18:27.378	339.47115021	8147.307605	1670343507.378	0	899	2.8165047401	2.844302557	517.7170761	523.90521994	1.079668305	740.84540522	23.939416885	-1.1680363117	24.188522339	19.134578692	42.32631	-71.119662501	2	58615.25025	21.24994995
12168	2022-12-06	16:18:28.237	339.47116016	8147.307844	1670343508.238	0	899	2.8165047401	2.844302557	511.45197886	517.56523754	1.079668305	740.86427479	23.939416885	-1.1327453852	24.188522339	19.147203445	42.326309815	-71.119665185	2	58616.111222	21.088877756
12169	2022-12-06	16:18:29.085	339.47116998	8147.308079	1670343509.086	0	899	2.8120168797	2.8410394153	511.45197886	517.84536542	1.1285311428	740.86988032	23.939416885	-1.1347934039	24.188522339	19.147475603	42.326308398	-71.119666602	2	58616.960922	21.003907816
12170	2022-12-06	16:18:29.910	339.47117951	8147.308308	1670343509.91	0	899	2.8120310574	2.841053801	489.60123924	495.72149446	1.1285335143	740.86773197	23.939966606	-1.1417459139	24.188522339	19.146186071	42.326304404	-71.119666667	2	58617.785786	20.921421421
12171	2022-12-06	16:18:30.746	339.4711892	8147.308541	1670343510.747	0	899	2.8129672274	2.841466564	489.60323495	495.61090162	1.1080201422	740.85190567	23.940454483	-1.6205240993	24.188522339	19.111154733	42.326302224	-71.119668885	2	58618.665598	20.833440171
12172	2022-12-06	16:18:31.614	339.47119924	8147.308782	1670343511.614	0	899	2.8129672274	2.841466564	487.37760372	493.35796083	1.1080201422	740.8541086	23.940454483	-1.5874644092	24.188522339	19.106291904	42.326301667	-71.119670884	2	58619.530144	20.8
12173	2022-12-06	16:18:32.499	339.47120948	8147.309028	1670343512.499	0	899	2.81291409	2.8418818747	487.37760372	493.45658757	1.1260682575	740.85789722	23.940454483	-1.1441389322	24.188522339	19.120195389	42.326300976	-71.119672357	2	58620.414301	20.8
12174	2022-12-06	16:18:33.357	339.47121941	8147.309266	1670343513.357	0	899	2.81291409	2.8418818747	487.71619848	493.79940557	1.1260682575	740.85251804	23.940454483	-1.2771646092	24.188522339	19.120391151	42.326300946	-71.119672861	2	58621.283695	20.828369463
12175	2022-12-06	16:18:34.226	339.47122948	8147.309507	1670343514.227	0	899	2.8159446464	2.8454706715	487.71619848	493.91020486	1.1463212058	740.8443935	23.940454483	-1.634062767	24.188522339	19.120916367	42.326303333	-71.119671282	2	58622.115546	20.888445378
12176	2022-12-06	16:18:35.061	339.47123913	8147.309739	1670343515.061	0	899	2.8159711415	2.8454975615	488.64529234	494.85112287	1.1463257014	740.84614977	23.941480359	-1.6614202308	24.188522339	19.081573322	42.326303333	-71.119668361	2	58622.991597	20.800840336
12177	2022-12-06	16:18:35.944	339.47124935	8147.309984	1670343515.944	0	899	2.8173402604	2.8451004336	488.64558938	494.47658991	1.0779038504	740.85228967	23.941553116	-1.6597386772	24.188522339	19.093406311	42.326300411	-71.119669795	2	58623.876754	20.712324649
12178	2022-12-06	16:18:36.812	339.4712594	8147.310226	1670343516.812	0	899	2.8173402604	2.8451004336	491.53240972	497.39785863	1.0779038504	740.85344044	23.941553116	-1.5592768642	24.188522339	19.104183197	42.326296271	-71.119673729	2	58624.745746	20.625425425
12179	2022-12-06	16:18:37.664	339.47126927	8147.310462	1670343517.665	0	899	2.8214777489	2.8498679448	491.53240972	497.52244119	1.1005229606	740.84540927	23.941553116	-1.187686711	24.188522339	19.122964543	42.326296911	-71.119675	2	58625.573206	20.542679426
12180	2022-12-06	16:18:38.542	339.47127943	8147.310706	1670343518.543	0	899	2.8214777489	2.8498679448	501.30604011	507.41517737	1.1005229606	740.84877307	23.941553116	-1.1929684877	24.188522339	19.142162323	42.326299078	-71.119674255	2	58626.446743	20.5
12181	2022-12-06	16:18:39.430	339.47128971	8147.310953	1670343519.431	0	899	2.8352102313	2.8642295964	501.30604011	507.52054427	1.1192717282	740.84284215	23.941553116	-1.3798145569	24.188522339	19.113572519	42.326300599	-71.119673932	2	58627.359105	20.464089522
12182	2022-12-06	16:18:40.319	339.4713	8147.3112	1670343520.32	0	899	2.8352391308	2.8642589163	523.66433072	530.1560302	1.1192764835	740.85417084	23.942664481	-1.5001854652	24.188522339	19.125804952	42.326302532	-71.119674567	2	58628.259519	20.348096192
12183	2022-12-06	16:18:41.226	339.4713105	8147.311452	1670343521.227	0	899	2.8280335475	2.8560253861	523.66467538	529.94193989	1.0827415834	740.85074358	23.942743301	-1.1309452033	24.188522339	19.148284912	42.32630526	-71.119673073	2	58629.155989	20.2
12184	2022-12-06	16:18:42.151	339.4713212	8147.311709	1670343522.152	0	899	2.8280335475	2.8560253861	490.95446558	496.83962682	1.0827415834	740.86315918	23.942743301	-1.1539047956	24.188522339	19.148284912	42.326306694	-71.119671639	2	58630.016546	20.2
12185	2022-12-06	16:18:43.108	339.47133228	8147.311975	1670343523.109	0	899	2.8278164698	2.8569205533	490.95446558	497.07444524	1.1254111662	740.86549428	23.942743301	-1.3160450309	24.188522339	19.126448423	42.326308333	-71.11967001	2	58631.005917	20.2
12186	2022-12-06	16:18:44.009	339.47134271	8147.312225	1670343524.01	0	899	2.8278164698	2.8569205533	487.76378118	493.84398745	1.1254111662	740.86483785	23.942743301	-1.3091571505	24.188522339	19.127741125	42.326308333	-71.119671491	2	58631.894477	20.2
12187	2022-12-06	16:18:44.868	339.47135265	8147.312464	1670343524.869	0	899	2.8260258645	2.85489995	487.76653874	493.80245725	1.1173077189	740.86268909	23.943419943	-1.176444101	24.188522339	19.143910339	42.32630965	-71.119671667	2	58632.789916	20.278991597
12188	2022-12-06	16:18:45.752	339.47136287	8147.312709	1670343525.752	0	899	2.8260328472	2.8549070341	487.92929389	493.96723272	1.1173088696	740.86459896	23.943689346	-1.1737816523	24.188522339	19.143311886	42.326308877	-71.119672789	2	58633.67357	20.3
12189	2022-12-06	16:18:46.661	339.47137339	8147.312961	1670343526.661	0	899	2.8338945039	2.863341147	487.92929389	494.07008084	1.136104168	740.86018099	23.943689346	-1.4676432389	24.188522339	19.112432821	42.326308333	-71.119674255	2	58634.55311	20.3
12190	2022-12-06	16:18:47.486	339.47138295	8147.313191	1670343527.487	0	899	2.8338945039	2.863341147	498.5053299	504.77922053	1.136104168	740.86201325	23.943689346	-1.5689566135	24.188522339	19.101829529	42.326307725	-71.119675	2	58635.365209	20.3
12191	2022-12-06	16:18:48.411	339.47139366	8147.313448	1670343528.412	0	899	2.8426812375	2.87059956	498.5053299	504.43450489	1.0744152404	740.85699099	23.943689346	-1.2916410182	24.188522339	19.136738986	42.326307194	-71.119675	2	58636.316509	20.3
12192	2022-12-06	16:18:49.315	339.47140411	8147.313699	1670343529.315	0	899	2.8426812375	2.87059956	498.40290469	504.33086144	1.0744152404	740.85240891	23.943689346	-1.1832026243	24.188522339	19.145763397	42.326308743	-71.119675	2	58637.245631	20.3
12193	2022-12-06	16:18:50.204	339.47141441	8147.313946	1670343530.205	0	899	2.8360994873	2.8640718057	498.40640927	504.35970865	1.07894676	740.85314214	23.944531106	-1.1524173306	24.188522339	19.134978351	42.32631	-71.119674811	2	58638.113226	20.3
12194	2022-12-06	16:18:51.107	339.47142485	8147.314196	1670343531.107	0	899	2.8361053751	2.864077776	494.71212785	500.62130543	1.0789476937	740.85380504	23.944757462	-1.1441389322	24.188522339	19.132078171	42.32631003	-71.119673304	2	58639.017857	20.3
12195	2022-12-06	16:18:51.994	339.47143513	8147.314443	1670343531.995	0	899	2.8426241437	2.8704762852	494.71212785	500.58232816	1.0719143503	740.85662276	23.944757462	-1.3348007826	24.188522339	19.122472346	42.326311584	-71.119671749	2	58639.95063	20.3
12196	2022-12-06	16:18:52.897	339.47144557	8147.314694	1670343532.897	0	899	2.8426241437	2.8704762852	507.57309359	513.59590072	1.0719143503	740.8647372	23.944757462	-1.282069121	24.188522339	19.131862021	42.326311667	-71.119671667	2	58640.782967	20.3
12197	2022-12-06	16:18:53.716	339.47145505	8147.314921	1670343533.716	0	899	2.8441815104	2.8749454171	507.57309359	514.22331992	1.1821357091	740.86940174	23.944757462	-1.176692009	24.188522339	19.146123886	42.326312738	-71.119670595	2	58641.643094	20.3
12198	2022-12-06	16:18:54.551	339.47146471	8147.315153	1670343534.551	0	899	2.8441815104	2.8749454171	493.62996979	500.09751322	1.1821357091	740.87482215	23.944757462	-1.1866519404	24.188522339	19.1453228	42.326314188	-71.119669145	2	58642.513026	20.351302605
12199	2022-12-06	16:18:55.405	339.47147461	8147.315391	1670343535.406	0	899	2.8430104531	2.8724510117	493.63382041	499.82515538	1.1322670519	740.86624691	23.945691178	-1.2845914222	24.188522339	19.144761787	42.326315589	-71.119667156	2	58643.35311	20.4
12200	2022-12-06	16:18:56.305	339.47148502	8147.315641	1670343536.306	0	899	2.8430139575	2.8724545677	488.81680519	494.9477266	1.1322676337	740.85742188	23.945825577	-1.1376283169	24.188522339	19.148284912	42.326316667	-71.119664638	2	58644.217476	20.4
12201	2022-12-06	16:18:57.207	339.47149545	8147.315891	1670343537.207	0	899	2.8475363528	2.8757545275	488.81680519	494.6832787	1.0840081847	740.867255	23.945825577	-1.1487200868	24.188522339	19.147232712	42.326316836	-71.119663333	2	58645.101496	20.4
12202	2022-12-06	16:18:58.073	339.47150549	8147.316132	1670343538.074	0	899	2.8475363528	2.8757545275	488.66151259	494.52612237	1.0840081847	740.86172223	23.945825577	-1.1947471393	24.188522339	19.145042419	42.326318292	-71.119663333	2	58646.024505	20.402450518
12203	2022-12-06	16:18:58.967	339.47151583	8147.31638	1670343538.968	0	899	2.8507161844	2.8795117907	488.66151259	494.63969424	1.1047469728	740.8640161	23.945825577	-1.1500027488	24.188522339	19.14789839	42.326316888	-71.119663333	2	58646.867107	20.48671065
12204	2022-12-06	16:18:59.845	339.471526	8147.316624	1670343539.846	0	899	2.8507343617	2.8795302289	501.26917871	507.40161638	1.104749909	740.86330227	23.946520812	-1.1649858107	24.188522339	19.144183026	42.326316667	-71.119663333	2	58647.762151	20.5
12205	2022-12-06	16:19:00.684	339.47153569	8147.316857	1670343540.684	0	899	2.8616679897	2.8900793558	501.27137894	507.29862343	1.0860199497	740.85827192	23.94704628	-1.182070819	24.188522339	19.141583222	42.326319759	-71.119657148	2	58648.618515	20.561851475
12206	2022-12-06	16:19:01.576	339.47154603	8147.317105	1670343541.577	0	899	2.8616679897	2.8900793558	536.99986322	543.45670398	1.0860199497	740.86024121	23.94704628	-1.1755709553	24.188522339	19.142228335	42.326324262	-71.119646413	2	58649.519038	20.703807615
12207	2022-12-06	16:19:02.509	339.47155682	8147.317364	1670343542.509	0	899	2.8605158765	2.8898598755	536.99986322	543.67180273	1.1217548829	740.86115674	23.94704628	-1.1734366417	24.188522339	19.141441345	42.326327398	-71.11963488	2	58650.438835	20.88776699
12208	2022-12-06	16:19:03.431	339.4715675	8147.31762	1670343543.432	0	899	2.8605158765	2.8898598755	501.23246026	507.46000869	1.1217548829	740.86323113	23.94704628	-1.1758081013	24.188522339	19.140917519	42.326328333	-71.119626657	2	58651.335277	21.033527697
12209	2022-12-06	16:19:04.335	339.47157795	8147.317871	1670343544.335	0	899	2.8548020425	2.883936178	501.23246026	507.42777685	1.1160199171	740.86618871	23.94704628	-1.1506495476	24.188522339	19.147203445	42.326328699	-71.119622968	2	58652.219219	21.143843844
12210	2022-12-06	16:19:05.203	339.471588	8147.318112	1670343545.203	0	899	2.8548196161	2.8839540065	498.67623431	504.83997153	1.1160227807	740.86137057	23.947717465	-1.1360653623	24.188522339	19.135470144	42.326330308	-71.119621512	2	58653.092534	21.309253417
12211	2022-12-06	16:19:06.155	339.47159903	8147.318377	1670343546.156	0	899	2.8657286656	2.8947663169	498.67687078	504.79667085	1.1081624507	740.85532445	23.947870255	-1.1447964401	24.188522339	19.14182308	42.326333333	-71.11962	2	58654.091556	21.4
12212	2022-12-06	16:19:07.061	339.4716095	8147.318628	1670343547.061	0	899	2.8657286656	2.8947663169	528.50216826	534.98798662	1.1081624507	740.84850225	23.947870255	-1.1642312356	24.188522339	19.147634797	42.326333352	-71.11962	2	58655.01131	21.4
12213	2022-12-06	16:19:07.907	339.47161929	8147.318863	1670343547.907	0	899	2.8724276384	2.9009971197	528.50216826	534.86828623	1.0879539469	740.84063721	23.947870255	-1.2059897184	24.188522339	19.143602371	42.326334681	-71.11962	2	58655.808671	21.4
12214	2022-12-06	16:19:08.720	339.47162872	8147.319089	1670343548.721	0	899	2.8724276384	2.9009971197	520.61362616	526.88472203	1.0879539469	740.83653855	23.947870255	-1.2059897184	24.188522339	19.143602371	42.326333964	-71.11962	2	58656.621567	21.4
12215	2022-12-06	16:19:09.651	339.47163949	8147.319348	1670343549.652	0	899	2.8683003761	2.8975135473	520.61362616	527.03556146	1.1138037701	740.84863403	23.947870255	-1.1948656207	24.188522339	19.121041999	42.326334329	-71.11962	2	58657.597222	21.4
12216	2022-12-06	16:19:10.561	339.47165001	8147.3196	1670343550.561	0	899	2.8683312715	2.8975448898	524.44624428	530.91548555	1.1138087707	740.84348888	23.949044676	-1.4037012122	24.188522339	19.140170419	42.326335	-71.11962	2	58658.509091	21.501818182
12217	2022-12-06	16:19:11.467	339.4716605	8147.319852	1670343551.467	0	899	2.8727668992	2.9028758165	524.44631331	531.10393289	1.1458351386	740.85834508	23.94906044	-1.1376283169	24.188522339	19.14396286	42.326335	-71.119619373	2	58659.376077	21.637607656
12218	2022-12-06	16:19:12.339	339.4716706	8147.320094	1670343552.34	0	899	2.8727668992	2.9028758165	513.60028226	520.12021616	1.1458351386	740.86387382	23.94906044	-1.1394823332	24.188522339	19.144988332	42.326335	-71.119618734	2	58660.240217	21.7
12219	2022-12-06	16:19:13.180	339.47168034	8147.320328	1670343553.181	0	899	2.8660007184	2.8961995468	513.60028226	520.15520136	1.1519060728	740.84432802	23.94906044	-1.1449581637	24.188522339	19.146227982	42.326334547	-71.11962	2	58661.135755	21.7
12220	2022-12-06	16:19:14.092	339.47169088	8147.320581	1670343554.092	0	899	2.8660007184	2.8961995468	509.42244118	515.9240398	1.1519060728	740.84475405	23.94906044	-1.1425112486	24.188522339	19.148643494	42.326331679	-71.119619964	2	58662.007128	21.701425662
12221	2022-12-06	16:19:14.963	339.47170096	8147.320823	1670343554.963	0	899	2.8736840683	2.9023921236	509.42271204	515.586131	1.0927055313	740.84572697	23.949124103	-1.1446455267	24.188522339	19.148257199	42.326333157	-71.11961553	2	58662.894094	21.878818737
12222	2022-12-06	16:19:15.841	339.47171112	8147.321067	1670343555.841	0	899	2.8737105419	2.9024189729	508.32547694	514.47564454	1.0927097272	740.84417725	23.950128555	-1.1783196926	24.188522339	19.142162323	42.32633715	-71.119609911	2	58663.763314	22.052662722
12223	2022-12-06	16:19:16.707	339.47172116	8147.321308	1670343556.708	0	899	2.8792129514	2.9107599312	508.32547694	515.07219061	1.1973106743	740.83520427	23.950128555	-1.3548500491	24.188522339	19.114158757	42.326340425	-71.119604149	2	58664.627628	22.225525526
12224	2022-12-06	16:19:17.588	339.47173134	8147.321552	1670343557.588	0	899	2.8792129514	2.9107599312	555.54298544	562.91639013	1.1973106743	740.83642578	23.950128555	-1.4371166229	24.188522339	19.101108551	42.326342477	-71.119600856	2	58665.486124	22.3
12225	2022-12-06	16:19:18.539	339.47174236	8147.321817	1670343558.54	0	899	2.9115861755	2.9423891862	555.54336306	562.66227507	1.1565076386	740.83741002	23.950210003	-1.2604245761	24.188522339	19.132932928	42.326344049	-71.119599285	2	58666.429162	22.3
12226	2022-12-06	16:19:19.430	339.47175266	8147.322064	1670343559.43	0	899	2.9116092637	2.9424126215	628.0263184	636.07407735	1.1565114611	740.84222412	23.9510746	-1.1425112486	24.188522339	19.149003983	42.326345556	-71.119597222	2	58667.333333	22.3
12227	2022-12-06	16:19:20.288	339.47176259	8147.322302	1670343560.288	0	899	2.9198398905	2.9494722145	628.0263184	635.74561188	1.1098821319	740.84057011	23.9510746	-1.1425112486	24.188522339	19.149003983	42.326346975	-71.119595	2	58668.185148	22.3
12228	2022-12-06	16:19:21.216	339.47177333	8147.32256	1670343561.216	0	899	2.9198398905	2.9494722145	565.02133063	571.96620754	1.1098821319	740.84399454	23.9510746	-1.1442251253	24.188522339	19.1458441	42.326348333	-71.119595	2	58669.131334	22.3
12229	2022-12-06	16:19:22.095	339.47178351	8147.322804	1670343562.095	0	899	2.9150930325	2.9462137939	565.02133063	572.32773192	1.1669208758	740.84855884	23.9510746	-1.1485152339	24.188522339	19.140001297	42.326348333	-71.119594936	2	58670.038462	22.3
12230	2022-12-06	16:19:23.026	339.47179428	8147.323063	1670343563.026	0	899	2.9150930325	2.9462137939	585.69501516	593.26875191	1.1669208758	740.8444901	23.9510746	-1.1446886663	24.188522339	19.143196952	42.326348333	-71.119593406	2	58670.956607	22.3
12231	2022-12-06	16:19:23.887	339.47180425	8147.323302	1670343563.887	0	899	2.9031393656	2.9318703132	585.69501516	592.71479903	1.0825816164	740.83128589	23.9510746	-1.1384152206	24.188522339	19.147234481	42.326348333	-71.119593333	2	58671.817818	22.3
12232	2022-12-06	16:19:24.737	339.4718141	8147.323538	1670343564.738	0	899	2.9031537121	2.9318848614	575.96662701	582.86982673	1.0825838463	740.84811543	23.951613407	-1.1508758802	24.188522339	19.145937332	42.326350568	-71.119591099	2	58672.670341	22.3
12233	2022-12-06	16:19:25.604	339.47182412	8147.323779	1670343565.604	0	899	2.9068144151	2.935902029	575.97034377	582.95059516	1.0945156905	740.84259033	23.952386856	-1.1815749407	24.188522339	19.143602371	42.326355197	-71.119590883	2	58673.529586	22.51183432
12234	2022-12-06	16:19:26.410	339.47183345	8147.324003	1670343566.41	0	899	2.9068144151	2.935902029	563.65306777	570.48404466	1.0945156905	740.8460657	23.952386856	-1.1683812576	24.188522339	19.144718739	42.326358333	-71.119593241	2	58674.314833	22.794449761
12235	2022-12-06	16:19:27.315	339.47184392	8147.324254	1670343567.315	0	899	2.9095298693	2.9392659073	563.65306777	570.63011545	1.1176341943	740.85245418	23.952386856	-1.1266551555	24.188522339	19.148227654	42.326358649	-71.119597613	2	58675.189189	23.056756757
12236	2022-12-06	16:19:28.206	339.47185424	8147.324502	1670343568.206	0	899	2.9095298693	2.9392659073	550.59824516	557.41369677	1.1176341943	740.8480455	23.952386856	-1.1473941803	24.188522339	19.145402908	42.32636	-71.119602354	2	58676.082485	23.33299389
12237	2022-12-06	16:19:29.141	339.47186507	8147.324762	1670343569.142	0	899	2.8921042853	2.9217270946	550.59867981	557.42912527	1.1200619641	740.85388952	23.95248144	-1.1471139272	24.188522339	19.145402908	42.32636006	-71.11961006	2	58677.036157	23.7
12238	2022-12-06	16:19:30.005	339.47187506	8147.325001	1670343570.005	0	899	2.8921309177	2.9217541147	508.3917783	514.69865105	1.1200662634	740.86058115	23.953485489	-1.1441389322	24.188522339	19.145402908	42.326361546	-71.119611546	2	58677.927686	23.7
12239	2022-12-06	16:19:30.881	339.47188521	8147.325245	1670343570.882	0	899	2.8843960289	2.9136749267	508.3917783	514.64194475	1.1101178398	740.86214058	23.953485489	-1.1504770754	24.188522339	19.145536423	42.326360297	-71.119611667	2	58678.821792	23.7
12240	2022-12-06	16:19:31.811	339.47189596	8147.325503	1670343571.811	0	899	2.8843960289	2.9136749267	512.17809	518.47480535	1.1101178398	740.86053467	23.953485489	-1.2125003338	24.188522339	19.146842957	42.326358816	-71.119610482	2	58679.71065	23.7
12241	2022-12-06	16:19:32.642	339.47190559	8147.325734	1670343572.643	0	899	2.8980418632	2.9280478952	512.17809	518.60107011	1.1321027533	740.8727805	23.953485489	-1.2141819427	24.188522339	19.143504414	42.326357457	-71.119609124	2	58680.525526	23.7
12242	2022-12-06	16:19:33.519	339.47191574	8147.325978	1670343573.52	0	899	2.8980418632	2.9280478952	511.57756826	517.99301751	1.1321027533	740.85101682	23.953485489	-1.4753072135	24.188522339	19.127547574	42.32635596	-71.11960904	2	58681.423764	23.7
12243	2022-12-06	16:19:34.358	339.47192545	8147.326211	1670343574.359	0	899	2.8933207761	2.9221079692	511.57756826	517.74194523	1.0883247765	740.85854597	23.953485489	-1.1783196926	24.188522339	19.147924423	42.326354536	-71.119610464	2	58682.278469	23.7
12244	2022-12-06	16:19:35.233	339.47193558	8147.326454	1670343575.234	0	899	2.8933304296	2.9221177591	497.37648722	503.36975328	1.0883262901	740.86364706	23.953849275	-1.1653846952	24.188522339	19.147089485	42.326353333	-71.119611243	2	58683.127101	23.712710084
12245	2022-12-06	16:19:36.105	339.47194566	8147.326696	1670343576.105	0	899	2.8948620159	2.9238305444	497.37954042	503.4074489	1.0945350932	740.8636131	23.954584122	-1.1638109131	24.188522339	19.133788797	42.326353399	-71.119608268	2	58684.039448	23.8
12246	2022-12-06	16:19:37.029	339.47195637	8147.326953	1670343577.03	0	899	2.8948620159	2.9238305444	494.01943593	500.00662219	1.0945350932	740.84332275	23.954584122	-1.2255215645	24.188522339	19.135679245	42.326354919	-71.119606747	2	58684.951677	23.8
12247	2022-12-06	16:19:37.960	339.47196714	8147.327211	1670343577.961	0	899	2.8980225108	2.9278042562	494.01943593	500.1683309	1.123734107	740.85729132	23.954584122	-1.2141387857	24.188522339	19.137281923	42.326355	-71.119605171	2	58685.897253	23.8
12248	2022-12-06	16:19:38.867	339.47197763	8147.327463	1670343578.867	0	899	2.8980225108	2.9278042562	495.04895159	501.21066059	1.123734107	740.85843482	23.954584122	-1.1735983858	24.188522339	19.142055082	42.326355	-71.119602471	2	58686.758718	23.8
12249	2022-12-06	16:19:39.773	339.47198811	8147.327715	1670343579.773	0	899	2.8980414849	2.9281292465	495.05015098	501.27528499	1.1351548012	740.87398585	23.95487414	-1.274060172	24.188522339	19.133553688	42.326356139	-71.119601667	2	58687.683491	23.868349106
12250	2022-12-06	16:19:40.677	339.47199859	8147.327966	1670343580.678	0	899	2.8980621663	2.9281502329	495.71801044	501.95156139	1.1351581778	740.85784912	23.955652237	-1.5396587849	24.188522339	19.113353729	42.326357615	-71.119599769	2	58688.569274	23.9
12251	2022-12-06	16:19:41.598	339.47200924	8147.328222	1670343581.598	0	899	2.8967951653	2.9260067584	495.71801044	501.77224622	1.1028980589	740.86226952	23.955652237	-1.1822863999	24.188522339	19.135202585	42.326358333	-71.119597509	2	58689.494658	23.9
12252	2022-12-06	16:19:42.513	339.47201983	8147.328476	1670343582.513	0	899	2.8967951653	2.9260067584	493.3030191	499.32776044	1.1028980589	740.8551373	23.955652237	-1.1360437499	24.188522339	19.117867047	42.326359071	-71.119595929	2	58690.442886	23.9
12253	2022-12-06	16:19:43.388	339.47202995	8147.328719	1670343583.388	0	899	2.8981128318	2.9264787671	493.3030191	499.1503257	1.0707970981	740.92736816	23.955652237	-1.1425112486	24.188522339	19.146842957	42.326359476	-71.119595	2	58691.314596	23.9
12254	2022-12-06	16:19:44.240	339.47203981	8147.328956	1670343584.24	0	899	2.8981128318	2.9264787671	493.30480934	499.15213716	1.0707970981	740.88065566	23.955652237	-1.1391805071	24.188522339	19.131858889	42.326358333	-71.119595	2	58692	23.9
12255	2022-12-06	16:19:45.115	339.47204995	8147.329199	1670343585.116	0	899	2.9008508152	2.9291992092	493.30855321	499.14677512	1.0691410544	740.85296631	23.956560691	-1.4533499874	24.188522339	19.08407253	42.326358333	-71.119596601	2	58693.019628	23.9
12256	2022-12-06	16:19:46.005	339.47206024	8147.329446	1670343586.005	0	899	2.9008518153	2.9292002232	492.7562224	498.58790841	1.069141208	740.85247803	23.956598282	-1.4664143324	24.188522339	19.082384109	42.326358333	-71.11959354	2	58693.938017	23.9
12257	2022-12-06	16:19:46.832	339.47206983	8147.329676	1670343586.833	0	899	2.9025504061	2.9324600868	492.7562224	498.9061686	1.1267695994	740.86883302	23.956598282	-1.1861560826	24.188522339	19.117637167	42.326358333	-71.119592051	2	58694.769539	23.9
12258	2022-12-06	16:19:47.698	339.47207985	8147.329916	1670343587.699	0	899	2.9025504061	2.9324600868	493.34093455	499.49817838	1.1267695994	740.85068052	23.956598282	-1.3599054379	24.188522339	19.116608942	42.326359348	-71.119590652	2	58695.608612	23.9
12259	2022-12-06	16:19:48.615	339.47209045	8147.330171	1670343588.615	0	899	2.9041644562	2.9327836003	493.34093455	499.22867862	1.0780330507	740.85687135	23.956598282	-1.5472581055	24.188522339	19.104155231	42.326360833	-71.11959	2	58696.5	23.95
12260	2022-12-06	16:19:49.497	339.47210067	8147.330416	1670343589.498	0	899	2.9041644562	2.9327836003	493.5461738	499.43636728	1.0780330507	740.85852051	23.956598282	-1.6714987755	24.188522339	19.100749969	42.326362294	-71.119589373	2	58697.376376	24
12261	2022-12-06	16:19:50.387	339.47211096	8147.330663	1670343590.387	0	899	2.9072669654	2.9378381206	493.55043196	499.83658289	1.1495806461	740.85036928	23.957631029	-1.5157182793	24.188522339	19.098529449	42.326363764	-71.119587902	2	58698.258503	24
12262	2022-12-06	16:19:51.265	339.47212112	8147.330907	1670343591.265	0	899	2.9072679084	2.9378390778	493.07489206	499.35498709	1.1495808016	740.85674119	23.957666397	-1.2108727694	24.188522339	19.138561249	42.326365205	-71.119585233	2	58699.122863	23.987713675
12263	2022-12-06	16:19:52.155	339.47213144	8147.331154	1670343592.156	0	899	2.9103307665	2.9405030832	493.07489206	499.26633795	1.1335546801	740.86117938	23.957666397	-1.2120368978	24.188522339	19.137273447	42.326366548	-71.119574644	2	58700.071211	23.892878942
12264	2022-12-06	16:19:53.028	339.47214153	8147.331397	1670343593.028	0	899	2.9103307665	2.9405030832	492.22169614	498.40242862	1.1335546801	740.84993274	23.957666397	-1.2556709359	24.188522339	19.136753082	42.32636507	-71.119570209	2	58700.958291	23.804170905
12265	2022-12-06	16:19:53.947	339.47215216	8147.331652	1670343593.947	0	899	2.9129157101	2.9415132561	492.22169614	498.07396916	1.0740225806	740.86746761	23.957666397	-1.1714532778	24.188522339	19.144065743	42.326365	-71.1195632	2	58701.815985	23.8
12266	2022-12-06	16:19:54.867	339.47216281	8147.331908	1670343594.867	0	899	2.9129163418	2.9415138966	492.64509904	498.50240666	1.0740226777	740.86568911	23.957690043	-1.1672170644	24.188522339	19.144316187	42.326363757	-71.119557937	2	58702.745868	23.725413223
12267	2022-12-06	16:19:55.743	339.47217296	8147.332151	1670343595.744	0	899	2.9112745225	2.9412582032	492.64990017	498.79525384	1.12617854	740.8625654	23.958856583	-1.1795700283	24.188522339	19.143519597	42.32636437	-71.119556667	2	58703.622288	23.7
12268	2022-12-06	16:19:56.591	339.47218277	8147.332386	1670343596.591	0	899	2.9112745225	2.9412582032	491.40077137	497.5305433	1.12617854	740.86828896	23.958856583	-1.176692009	24.188522339	19.142883301	42.326365	-71.119556667	2	58704.487907	23.7
12269	2022-12-06	16:19:57.443	339.47219263	8147.332623	1670343597.443	0	899	2.9149186184	2.9458381834	491.40077137	497.714377	1.1595245373	740.86193848	23.958856583	-1.5038504601	24.188522339	19.121635437	42.326365	-71.119556667	2	58705.365365	23.7
12270	2022-12-06	16:19:58.308	339.47220264	8147.332863	1670343598.308	0	899	2.9149186184	2.9458381834	492.38484549	498.71109469	1.1595245373	740.86498619	23.958856583	-1.2275157764	24.188522339	19.142383348	42.326365	-71.119557052	2	58706.231463	23.676853707
12271	2022-12-06	16:19:59.108	339.47221191	8147.333086	1670343599.109	0	899	2.9171163954	2.9465907167	492.38484549	498.41021531	1.105043695	740.8615565	23.958856583	-1.1415519328	24.188522339	19.14821453	42.326365054	-71.119558279	2	58707.032536	23.6
12272	2022-12-06	16:19:59.987	339.47222208	8147.33333	1670343599.988	0	899	2.9171163954	2.9465907167	491.45193998	497.46589373	1.105043695	740.84698486	23.958856583	-1.1376283169	24.188522339	19.147563934	42.326366456	-71.119556877	2	58707.873684	23.6
12273	2022-12-06	16:20:00.885	339.47223248	8147.333579	1670343600.886	0	899	2.9180537273	2.9466951275	491.45563586	497.29745429	1.0737779866	740.84960574	23.95975675	-1.4567562089	24.188522339	19.107574324	42.326368008	-71.119556667	2	58708.804622	23.6
12274	2022-12-06	16:20:01.786	339.47224291	8147.33383	1670343601.787	0	899	2.9180574053	2.9466988568	491.52598604	497.36864381	1.0737785507	740.8611147	23.95989418	-1.2902828392	24.188522339	19.129553346	42.326368333	-71.119555526	2	58709.684211	23.6
12275	2022-12-06	16:20:02.719	339.47225369	8147.334089	1670343602.719	0	899	2.9216985003	2.9505274871	491.52598604	497.39963452	1.0794068463	740.86526833	23.95989418	-1.1707634776	24.188522339	19.143390504	42.326367296	-71.119553962	2	58710.622544	23.6
12276	2022-12-06	16:20:03.582	339.47226368	8147.334328	1670343603.582	0	899	2.9216985003	2.9505274871	491.65162882	497.52677871	1.0794068463	740.8604227	23.95989418	-1.1891526789	24.188522339	19.13272024	42.326366667	-71.119552503	2	58711.498498	23.6
12277	2022-12-06	16:20:04.438	339.4722736	8147.334566	1670343604.439	0	899	2.9283944304	2.9576269288	491.65162882	497.5955329	1.0918877605	740.85469874	23.95989418	-1.1490218639	24.188522339	19.135679245	42.326366667	-71.119550478	2	58712.356713	23.564328657
12278	2022-12-06	16:20:05.334	339.47228396	8147.334815	1670343605.334	0	899	2.9284098188	2.9576425355	491.81092232	497.75676539	1.0918901522	740.8560306	23.960467143	-1.1525143132	24.188522339	19.142054476	42.326367096	-71.119547904	2	58713.257375	23.5
12279	2022-12-06	16:20:06.178	339.47229374	8147.33505	1670343606.179	0	899	2.92351568	2.9529000831	491.81295677	497.79976832	1.0993185977	740.84086882	23.960962296	-1.1681548618	24.188522339	19.146700941	42.326368144	-71.119547045	2	58714.113412	23.5
12280	2022-12-06	16:20:07.058	339.47230391	8147.335294	1670343607.058	0	899	2.92351568	2.9529000831	491.28859102	497.26901949	1.0993185977	740.85906982	23.960962296	-1.1620430946	24.188522339	19.147924423	42.3263667	-71.119549934	2	58714.980276	23.5
12281	2022-12-06	16:20:07.974	339.47231453	8147.335549	1670343607.975	0	899	2.9252581804	2.9553058169	491.28859102	497.40064255	1.1232161593	740.85051358	23.960962296	-1.1578392359	24.188522339	19.147645104	42.326366667	-71.119551474	2	58715.884615	23.411538462
12282	2022-12-06	16:20:08.898	339.47232522	8147.335805	1670343608.899	0	899	2.9252581804	2.9553058169	491.91181119	498.03161611	1.1232161593	740.85057947	23.960962296	-1.1575374635	24.188522339	19.144022177	42.326366667	-71.11955036	2	58716.784257	23.4
12283	2022-12-06	16:20:09.796	339.4723356	8147.336054	1670343609.796	0	899	2.9278658771	2.9573785204	491.91181119	497.9170596	1.1024442807	740.86689203	23.960962296	-1.1652984619	24.188522339	19.142162323	42.326366667	-71.119547748	2	58717.675676	23.4
12284	2022-12-06	16:20:10.648	339.47234547	8147.336291	1670343610.649	0	899	2.9278833466	2.9573962401	491.53466175	497.53532104	1.1024470226	740.85773109	23.961612866	-1.1774896454	24.188522339	19.145066811	42.326366667	-71.119547536	2	58718.521696	23.4
12285	2022-12-06	16:20:11.532	339.47235569	8147.336537	1670343611.532	0	899	2.931141302	2.9608922012	491.53662702	497.57906747	1.1100254986	740.85473835	23.962091446	-1.1843559584	24.188522339	19.142924985	42.326367331	-71.119548998	2	58719.398798	23.4
12286	2022-12-06	16:20:12.384	339.47236556	8147.336773	1670343612.384	0	899	2.931141302	2.9608922012	491.88567553	497.93240682	1.1100254986	740.86468506	23.962091446	-1.1783196926	24.188522339	19.130638123	42.326369231	-71.119548654	2	58720.269231	23.373076923
12287	2022-12-06	16:20:13.233	339.47237539	8147.337009	1670343613.234	0	899	2.9305054527	2.9597341859	491.88567553	497.82734944	1.0909698259	740.859337	23.962091446	-1.1500782817	24.188522339	19.145634847	42.326371944	-71.119543892	2	58721.166166	23.3
12288	2022-12-06	16:20:14.114	339.47238558	8147.337254	1670343614.114	0	899	2.9305054527	2.9597341859	491.20183279	497.1352463	1.0909698259	740.85864015	23.962091446	-1.1652121962	24.188522339	19.147532899	42.326373479	-71.119538042	2	58722.04368	23.29563197
12289	2022-12-06	16:20:15.000	339.47239584	8147.3375	1670343615.001	0	899	2.9330918701	2.9622527084	491.205555	497.11997126	1.0875102398	740.87559742	23.962998485	-1.1815749407	24.188522339	19.147518575	42.326376227	-71.119532546	2	58722.86803	23.213197026
12290	2022-12-06	16:20:15.828	339.47240543	8147.33773	1670343615.829	0	899	2.9330953822	2.9622562701	492.07479637	497.99968183	1.0875107826	740.86703148	23.963129044	-1.1815749407	24.188522339	19.147563934	42.32637783	-71.119528177	2	58723.697864	23.2
12291	2022-12-06	16:20:16.723	339.47241579	8147.337979	1670343616.724	0	899	2.9395672674	2.9678545049	492.07479637	497.80913811	1.0529394186	740.85353705	23.963129044	-1.2127698368	24.188522339	19.142569978	42.326377319	-71.119526667	2	58724.608342	23.2
12292	2022-12-06	16:20:17.592	339.47242583	8147.33822	1670343617.592	0	899	2.9395672674	2.9678545049	492.2381505	497.97439586	1.0529394186	740.84746223	23.963129044	-1.2006541214	24.188522339	19.135523373	42.326375079	-71.119527461	2	58725.476331	23.2
12293	2022-12-06	16:20:18.473	339.47243603	8147.338465	1670343618.473	0	899	2.9403079973	2.9709224303	492.2381505	498.44577739	1.13838814	740.85777434	23.963129044	-1.1652984619	24.188522339	19.144323349	42.326372107	-71.119528947	2	58726.368034	23.27360673
12294	2022-12-06	16:20:19.334	339.472446	8147.338704	1670343619.334	0	899	2.9403079973	2.9709224303	491.30120815	497.49701923	1.13838814	740.8569437	23.963129044	-1.1550690204	24.188522339	19.14066724	42.326369566	-71.119529132	2	58727.26026	23.373973974
12295	2022-12-06	16:20:20.229	339.47245635	8147.338953	1670343620.229	0	899	2.9407398627	2.9695806551	491.30467229	497.13997683	1.0729204357	740.86368384	23.963973026	-1.1428023158	24.188522339	19.141797603	42.326368333	-71.119526912	2	58728.14717	23.3
12296	2022-12-06	16:20:21.161	339.47246715	8147.339212	1670343621.162	0	899	2.9407467308	2.9695876189	490.81490879	496.64440208	1.0729214802	740.8620852	23.964227676	-1.1376283169	24.188522339	19.146484375	42.326368333	-71.119528333	2	58729.030462	23.3
12297	2022-12-06	16:20:22.065	339.47247762	8147.339463	1670343622.066	0	899	2.9444912	2.9761212811	490.81490879	497.20128799	1.1741001267	740.85735599	23.964227676	-1.1398272664	24.188522339	19.145268118	42.326368333	-71.119528333	2	58729.980042	23.3
12298	2022-12-06	16:20:22.956	339.47248792	8147.33971	1670343622.956	0	899	2.9444912	2.9761212811	491.35639595	497.74982087	1.1741001267	740.85681112	23.964227676	-1.1441389322	24.188522339	19.14334522	42.326368333	-71.119531152	2	58730.845631	23.3
12299	2022-12-06	16:20:23.898	339.47249882	8147.339972	1670343623.898	0	899	2.9474909696	2.9773702425	491.35639595	497.38901848	1.1086453426	740.86136046	23.964227676	-1.1419399827	24.188522339	19.139101963	42.326361795	-71.119539512	2	58731.784569	23.456913828
12300	2022-12-06	16:20:24.828	339.47250959	8147.34023	1670343624.829	0	899	2.9474909696	2.9773702425	491.05891685	497.08788708	1.1086453426	740.85888672	23.964227676	-1.1376283169	24.188522339	19.130277634	42.326355064	-71.119546603	2	58732.740434	23.574043433
12301	2022-12-06	16:20:25.721	339.47251993	8147.340478	1670343625.722	0	899	2.9492613916	2.9781785203	491.06379957	496.89478093	1.0726545919	740.85099661	23.965417862	-1.1555109577	24.188522339	19.148865517	42.32635012	-71.119549404	2	58733.642643	23.6
12302	2022-12-06	16:20:26.581	339.47252987	8147.340717	1670343626.581	0	899	2.9492613916	2.9781785203	491.48614287	497.32213922	1.0726545919	740.84318088	23.965417862	-1.1815749407	24.188522339	19.148643494	42.326348333	-71.119548296	2	58734.511202	23.6
12303	2022-12-06	16:20:27.461	339.47254007	8147.340962	1670343627.462	0	899	2.952064784	2.9817009689	491.48614287	497.46187038	1.0980286328	740.84523748	23.965417862	-1.1796993775	24.188522339	19.146845634	42.326349593	-71.119544777	2	58735.377945	23.637794533
12304	2022-12-06	16:20:28.348	339.47255034	8147.341208	1670343628.349	0	899	2.952064784	2.9817009689	491.31595154	497.28960978	1.0980286328	740.85127753	23.965417862	-1.1793113442	24.188522339	19.143877029	42.326352461	-71.119540077	2	58736.238445	23.747689076
12305	2022-12-06	16:20:29.250	339.47256078	8147.341459	1670343629.251	0	899	2.9554025936	2.9856917139	491.31595154	497.41459151	1.120720079	740.86675298	23.965417862	-1.2206386328	24.188522339	19.142522812	42.326355565	-71.119533589	2	58737.169378	23.916937799
12306	2022-12-06	16:20:30.131	339.47257097	8147.341703	1670343630.132	0	899	2.9554218762	2.9857112774	491.9976432	498.10476173	1.1207231271	740.87350322	23.966129265	-1.1530532497	24.188522339	19.135176741	42.326358354	-71.119526625	2	58738.012621	24.001262136
12307	2022-12-06	16:20:31.005	339.47258108	8147.341946	1670343631.005	0	899	2.9610778774	2.9896201018	491.99873306	497.74186452	1.0546959183	740.86233824	23.966394424	-1.1703538871	24.188522339	19.144278368	42.326359767	-71.119523799	2	58738.860194	24.086019417
12308	2022-12-06	16:20:31.882	339.47259124	8147.34219	1670343631.883	0	899	2.9610778774	2.9896201018	492.1157	497.86019683	1.0546959183	740.85930911	23.966394424	-1.176250093	24.188522339	19.143946149	42.32636253	-71.119520803	2	58739.759049	24.17590486
12309	2022-12-06	16:20:32.753	339.47260131	8147.342431	1670343632.753	0	899	2.9598853692	2.9905547898	492.1157	498.29174247	1.1329461332	740.85879739	23.966394424	-1.1783196926	24.188522339	19.143602371	42.326365427	-71.119515812	2	58740.628205	24.2
12310	2022-12-06	16:20:33.631	339.47261148	8147.342676	1670343633.632	0	899	2.9598853692	2.9905547898	491.57282667	497.74205609	1.1329461332	740.86240372	23.966394424	-1.1839679748	24.188522339	19.146172883	42.326366667	-71.119512439	2	58741.536325	24.253632479
12311	2022-12-06	16:20:34.500	339.47262153	8147.342917	1670343634.5	0	899	2.9626918184	2.9929880744	491.57442439	497.66266508	1.1182513467	740.8665537	23.966783473	-1.1368953526	24.188522339	19.147201235	42.326366667	-71.119511667	2	58742.428008	24.3
12312	2022-12-06	16:20:35.415	339.47263213	8147.343171	1670343635.416	0	899	2.9627102699	2.993006794	491.86293116	497.95476106	1.1182542497	740.86862162	23.96746254	-1.1441389322	24.188522339	19.144683838	42.326366667	-71.119512228	2	58743.336673	24.3
12313	2022-12-06	16:20:36.286	339.4726422	8147.343413	1670343636.286	0	899	2.9625246772	2.9925873177	491.86293116	497.90801301	1.1097770712	740.85426219	23.96746254	-1.1529670504	24.188522339	19.146204677	42.326366667	-71.119513665	2	58744.198853	24.3
12314	2022-12-06	16:20:37.137	339.47265205	8147.343649	1670343637.137	0	899	2.9625246772	2.9925873177	491.93402104	497.97997659	1.1097770712	740.84954834	23.96746254	-1.1636707783	24.188522339	19.148284912	42.326366667	-71.119515043	2	58745.013026	24.3
12315	2022-12-06	16:20:37.983	339.47266184	8147.343884	1670343637.983	0	899	2.967340863	2.9986433053	491.93402104	498.21962513	1.1532112488	740.85262718	23.96746254	-1.1655463414	24.188522339	19.148353779	42.326366667	-71.119517869	2	58745.860721	24.3
12316	2022-12-06	16:20:38.825	339.4726716	8147.344118	1670343638.826	0	899	2.967340863	2.9986433053	491.97074468	498.256818	1.1532112488	740.86620326	23.96746254	-1.1598117778	24.188522339	19.148267291	42.326365491	-71.119518333	2	58746.705411	24.3
12317	2022-12-06	16:20:39.664	339.4726813	8147.344351	1670343639.664	0	899	2.9672741414	2.9978388257	491.97146235	498.10920936	1.1263337299	740.86160258	23.967637157	-1.181025183	24.188522339	19.141742795	42.326364048	-71.119518333	2	58747.571429	24.3
12318	2022-12-06	16:20:40.476	339.47269069	8147.344577	1670343640.476	0	899	2.9672992874	2.9978643399	492.20735107	498.34806294	1.1263377087	740.86370041	23.968561172	-1.2721954063	24.188522339	19.123870319	42.326360593	-71.119521073	2	58748.410987	24.382197355
12319	2022-12-06	16:20:41.342	339.47270073	8147.344817	1670343641.343	0	899	2.9680366624	2.9977301131	492.20735107	498.1711013	1.0942677345	740.86647731	23.968561172	-1.1451090511	24.188522339	19.145763397	42.326355309	-71.119528167	2	58749.271442	24.527144204
12320	2022-12-06	16:20:42.180	339.47271042	8147.34505	1670343642.18	0	899	2.9680366624	2.9977301131	492.02030167	497.98178555	1.0942677345	740.86695589	23.968561172	-1.1490542012	24.188522339	19.146717072	42.326351449	-71.119537101	2	58750.065173	24.606517312
12321	2022-12-06	16:20:43.098	339.47272104	8147.345305	1670343643.098	0	899	2.9696308171	3.000392097	492.02030167	498.19331277	1.1326137825	740.86315918	23.968561172	-1.1392560005	24.188522339	19.148643494	42.326348333	-71.119543333	2	58751	24.7
12322	2022-12-06	16:20:44.020	339.47273172	8147.345561	1670343644.021	0	899	2.9696308171	3.000392097	491.44731023	497.61313244	1.1326137825	740.86030144	23.968561172	-1.1392560005	24.188522339	19.148643494	42.326343853	-71.119547814	2	58751.896117	24.78961165
12323	2022-12-06	16:20:44.937	339.47274234	8147.345816	1670343644.938	0	899	2.96996939	2.9999197552	491.451323	497.45362525	1.1029299721	740.86438352	23.969538543	-1.2421753896	24.188522339	19.121142406	42.326340541	-71.119552522	2	58752.837642	24.8
12324	2022-12-06	16:20:45.809	339.47275242	8147.346058	1670343645.809	0	899	2.9699751867	2.999925635	491.56450629	497.56819584	1.1029308695	740.87141469	23.969751358	-1.3827788119	24.188522339	19.123870344	42.326341211	-71.119549702	2	58753.726348	24.8
12325	2022-12-06	16:20:46.727	339.47276306	8147.346313	1670343646.728	0	899	2.9722568116	3.0030250048	491.56450629	497.72772608	1.1318750848	740.86929503	23.969751358	-1.4745526314	24.188522339	19.130638123	42.326342752	-71.119547248	2	58754.651303	24.865130261
12326	2022-12-06	16:20:47.624	339.47277343	8147.346562	1670343647.624	0	899	2.9722568116	3.0030250048	491.62627159	497.7902658	1.1318750848	740.84543109	23.969751358	-1.3093942917	24.188522339	19.134225125	42.326343333	-71.119548495	2	58755.548549	24.9
12327	2022-12-06	16:20:48.519	339.47278378	8147.346811	1670343648.519	0	899	2.9764397702	3.0070973422	491.62627159	497.75940656	1.1262783185	740.86647852	23.969751358	-1.2092450857	24.188522339	19.138653989	42.326344075	-71.119549259	2	58756.44489	24.9
12328	2022-12-06	16:20:49.424	339.47279426	8147.347062	1670343649.424	0	899	2.9764397702	3.0070973422	491.58654137	497.71918069	1.1262783185	740.84893799	23.969751358	-1.2092450857	24.188522339	19.14396286	42.326345	-71.119547765	2	58757.340777	24.9
12329	2022-12-06	16:20:50.361	339.47280512	8147.347323	1670343650.362	0	899	2.9751416527	3.0048165221	491.59084406	497.52914442	1.0910039239	740.85934792	23.970799061	-1.1983797163	24.188522339	19.14396286	42.326345	-71.119545408	2	58758.251701	24.9
12330	2022-12-06	16:20:51.273	339.47281567	8147.347576	1670343651.274	0	899	2.9751430423	3.0048179314	492.37555833	498.32333903	1.0910041363	740.87275261	23.970849991	-1.1666565691	24.188522339	19.144215919	42.326345237	-71.119540719	2	58759.142142	24.9
12331	2022-12-06	16:20:52.197	339.47282635	8147.347833	1670343652.197	0	899	2.977111918	3.0068535056	492.37555833	498.33278484	1.0927160731	740.86408522	23.970849991	-1.1360006332	24.188522339	19.14396286	42.326346667	-71.119534653	2	58760.069401	24.9
12332	2022-12-06	16:20:53.088	339.47283668	8147.34808	1670343653.089	0	899	2.977111918	3.0068535056	491.82618515	497.77676482	1.0927160731	740.85951041	23.970849991	-1.1373696122	24.188522339	19.144266053	42.326346667	-71.119529989	2	58761.006598	24.9
12333	2022-12-06	16:20:53.931	339.47284644	8147.348314	1670343653.932	0	899	2.9810778924	3.0101693806	491.82618515	497.63867093	1.0676538233	740.85765793	23.970849991	-1.1490973368	24.188522339	19.141919029	42.326346667	-71.119528665	2	58761.801131	24.9
12334	2022-12-06	16:20:54.802	339.47285652	8147.348556	1670343654.803	0	899	2.9810778924	3.0101693806	492.24259783	498.06000484	1.0676538233	740.85888672	23.970849991	-1.16855371	24.188522339	19.137840271	42.326345472	-71.119529528	2	58762.716612	24.828338762
12335	2022-12-06	16:20:55.690	339.47286678	8147.348803	1670343655.69	0	899	2.9810586724	3.011566973	492.24699018	498.34841619	1.1191310484	740.85467004	23.971918106	-1.1369060996	24.188522339	19.148484388	42.326344016	-71.119530984	2	58763.590566	24.8
12336	2022-12-06	16:20:56.609	339.47287743	8147.349058	1670343656.61	0	899	2.9810586724	3.011566973	491.9494356	498.04717341	1.1191310484	740.84874842	23.971918106	-1.1362054411	24.188522339	19.146834847	42.326342497	-71.11953334	2	58764.502066	24.8
12337	2022-12-06	16:20:57.487	339.47288759	8147.349302	1670343657.488	0	899	2.9874125319	3.0164532788	491.9494356	497.74088508	1.0635713597	740.84658632	23.971918106	-1.1376283169	24.188522339	19.136760712	42.326341025	-71.119535641	2	58765.38484	24.8
12338	2022-12-06	16:20:58.345	339.47289752	8147.349541	1670343658.346	0	899	2.9874125319	3.0164532788	492.42068406	498.21768128	1.0635713597	740.84159073	23.971918106	-1.204674716	24.188522339	19.129081549	42.32634	-71.119537042	2	58766.225225	24.8
12339	2022-12-06	16:20:59.214	339.47290758	8147.349782	1670343659.215	0	899	2.9927159358	3.0199044654	492.42068406	497.83761124	0.99459889199	740.83778391	23.971918106	-1.3649177741	24.188522339	19.12528729	42.32634	-71.119538333	2	58767.09519	24.809519038
12340	2022-12-06	16:21:00.026	339.47291698	8147.350007	1670343660.027	0	899	2.9927387567	3.0199275808	490.73396229	496.13235185	0.99460205352	740.85574321	23.972749559	-1.4125509309	24.188522339	19.110143459	42.32634	-71.119538333	2	58767.908818	24.890881764
12341	2022-12-06	16:21:00.940	339.47292756	8147.350261	1670343660.941	0	899	2.9920695143	3.0208722871	490.73480743	496.45558565	1.0533128647	740.8560791	23.972955704	-1.4387443066	24.188522339	19.103990555	42.32634	-71.119539774	2	58768.864496	24.9
12342	2022-12-06	16:21:01.844	339.47293801	8147.350512	1670343661.844	0	899	2.9920695143	3.0208722871	491.81994103	497.55336928	1.0533128647	740.85220721	23.972955704	-1.4718578999	24.188522339	19.104600098	42.326338728	-71.11954	2	58769.763314	24.9
12343	2022-12-06	16:21:02.733	339.47294831	8147.350759	1670343662.734	0	899	2.9916459184	3.0233319189	491.81994103	498.12946512	1.1578093412	740.83468365	23.972955704	-1.5049283473	24.188522339	19.109828191	42.326339386	-71.119538947	2	58770.631681	24.9
12344	2022-12-06	16:21:03.619	339.47295856	8147.351006	1670343663.62	0	899	2.9916459184	3.0233319189	491.71129214	498.01942238	1.1578093412	740.83856848	23.972955704	-1.5331481695	24.188522339	19.115154266	42.326340888	-71.119538333	2	58771.532563	24.9
12345	2022-12-06	16:21:04.496	339.47296872	8147.351249	1670343664.497	0	899	2.9967074303	3.0259722921	491.71359595	497.52890261	1.0684076387	740.85866723	23.97351654	-1.2972138315	24.188522339	19.131459255	42.326341667	-71.119539012	2	58772.407163	24.9
12346	2022-12-06	16:21:05.382	339.47297897	8147.351495	1670343665.383	0	899	2.9967230496	3.0259881281	492.75747695	498.58514199	1.0684099601	740.84477547	23.974084854	-1.1845931146	24.188522339	19.136877186	42.326341667	-71.119540443	2	58773.26577	24.9
12347	2022-12-06	16:21:06.266	339.4729892	8147.351741	1670343666.267	0	899	2.9936732464	3.0239886354	492.75747695	498.80089998	1.1074865099	740.82177734	23.974084854	-1.204362154	24.188522339	19.140001297	42.326341962	-71.119541077	2	58774.177009	24.9
12348	2022-12-06	16:21:07.108	339.47299895	8147.351975	1670343667.109	0	899	2.9936732464	3.0239886354	491.61471616	497.64412381	1.1074865099	740.84364693	23.974084854	-1.2001474962	24.188522339	19.140988786	42.326343333	-71.119538278	2	58775.033066	24.9
12349	2022-12-06	16:21:07.960	339.4730088	8147.352211	1670343667.96	0	899	2.9966634989	3.0265956138	491.61471616	497.5617827	1.0925428024	740.85504474	23.974084854	-1.1728761615	24.188522339	19.147047043	42.326343333	-71.119536857	2	58775.885772	24.9
12350	2022-12-06	16:21:08.844	339.47301903	8147.352457	1670343668.844	0	899	2.9966634989	3.0265956138	491.41899777	497.3636967	1.0925428024	740.84039307	23.974084854	-1.1669260263	24.188522339	19.147924423	42.326345905	-71.119534095	2	58776.771543	24.9
12351	2022-12-06	16:21:09.710	339.47302905	8147.352697	1670343669.71	0	899	2.9995096722	3.02921299	491.42087957	497.31445726	1.0832547615	740.84123341	23.974543224	-1.1906941213	24.188522339	19.145520368	42.326346667	-71.119532285	2	58777.629191	24.9
12352	2022-12-06	16:21:10.595	339.47303931	8147.352943	1670343670.596	0	899	2.9995272853	3.029230851	491.58616501	497.48173956	1.083257413	740.84006808	23.975183487	-1.2291650109	24.188522339	19.141232244	42.32634491	-71.119532545	2	58778.52686	24.84731405
12353	2022-12-06	16:21:11.440	339.47304907	8147.353178	1670343671.44	0	899	3.0015505272	3.0328190305	491.58616501	497.78883283	1.1389798789	740.84724679	23.975183487	-1.4778402941	24.188522339	19.115161264	42.326342735	-71.119533333	2	58779.358736	24.764126394
12354	2022-12-06	16:21:12.325	339.47305933	8147.353424	1670343672.326	0	899	3.0015505272	3.0328190305	492.35515729	498.56752799	1.1389798789	740.83895409	23.975183487	-1.4615314007	24.188522339	19.143602371	42.326340685	-71.119533988	2	58780.196393	24.7
12355	2022-12-06	16:21:13.256	339.47307009	8147.353682	1670343673.256	0	899	3.0068514691	3.0375465058	492.35515729	498.44257536	1.1163507693	740.83157854	23.975183487	-1.1343729496	24.188522339	19.146123886	42.326336218	-71.119536667	2	58781.134454	24.7
12356	2022-12-06	16:21:14.184	339.47308084	8147.35394	1670343674.185	0	899	3.0068514691	3.0375465058	491.58066206	497.65850437	1.1163507693	740.83088047	23.975183487	-1.1415411202	24.188522339	19.133119141	42.326333166	-71.119536834	2	58782.100478	24.7
12357	2022-12-06	16:21:15.065	339.47309104	8147.354185	1670343675.066	0	899	3.0094975947	3.0395767702	491.58272455	497.53314433	1.093221754	740.83496498	23.975685713	-1.1417459139	24.188522339	19.136777764	42.326331761	-71.119538239	2	58782.943541	24.7
12358	2022-12-06	16:21:15.947	339.47310124	8147.35443	1670343675.947	0	899	3.0095132137	3.039592611	491.23046006	497.17662883	1.0932241191	740.82205463	23.976251602	-1.2291649469	24.188522339	19.14168008	42.326330228	-71.119539772	2	58783.863445	24.7
12359	2022-12-06	16:21:16.838	339.47311156	8147.354677	1670343676.839	0	899	3.0079205933	3.036653144	491.23046006	496.91286277	1.0452843497	740.83767923	23.976251602	-1.2073910236	24.188522339	19.142793946	42.32633	-71.119541273	2	58784.763527	24.7
12360	2022-12-06	16:21:17.733	339.47312191	8147.354926	1670343677.733	0	899	3.0079205933	3.036653144	492.22723576	497.92116887	1.0452843497	740.85008917	23.976251602	-1.1734366417	24.188522339	19.14396286	42.32633	-71.119542716	2	58785.629665	24.7
12361	2022-12-06	16:21:18.573	339.47313164	8147.355159	1670343678.574	0	899	3.0091017979	3.0394024853	492.22723576	498.23021869	1.1013357097	740.84237004	23.976251602	-1.1533550742	24.188522339	19.145894562	42.326330757	-71.119540304	2	58786.454454	24.654554555
12362	2022-12-06	16:21:19.405	339.47314127	8147.355391	1670343679.406	0	899	3.0091047428	3.0394054723	492.29993129	498.30380325	1.101336159	740.84281305	23.976358313	-1.1397949055	24.188522339	19.147716522	42.326332161	-71.119535677	2	58787.296794	24.6
12363	2022-12-06	16:21:20.357	339.47315228	8147.355655	1670343680.357	0	899	3.0136199922	3.0427484507	492.30363421	498.06613829	1.0575646055	740.8425293	23.977258682	-1.1718090773	24.188522339	19.149003983	42.326333772	-71.119533772	2	58788.263107	24.57368932
12364	2022-12-06	16:21:21.253	339.47316266	8147.355904	1670343681.254	0	899	3.0136199922	3.0427484507	491.77598085	497.53230865	1.0575646055	740.84648809	23.977258682	-1.1745254196	24.188522339	19.148403281	42.32633568	-71.119534773	2	58789.136095	24.472781065
12365	2022-12-06	16:21:22.141	339.47317293	8147.35615	1670343682.141	0	899	3.0183448731	3.0494790509	491.77598085	497.91987875	1.1278911857	740.85264699	23.977258682	-1.1731779646	24.188522339	19.145375435	42.32634004	-71.119533313	2	58790.011957	24.298804348
12366	2022-12-06	16:21:23.006	339.47318294	8147.356391	1670343683.006	0	899	3.0183448731	3.0494790509	492.82820453	498.98524816	1.1278911857	740.85119629	23.977258682	-1.179947257	24.188522339	19.142883301	42.326343174	-71.119531746	2	58790.952174	24.204782609
12367	2022-12-06	16:21:23.881	339.47319307	8147.356634	1670343683.881	0	899	3.0171340434	3.0468588833	492.82820453	498.70832987	1.0777614355	740.84506893	23.977258682	-1.3914668568	24.188522339	19.127136117	42.326343333	-71.119530379	2	58791.772305	24.122769517
12368	2022-12-06	16:21:24.729	339.47320288	8147.356869	1670343684.729	0	899	3.0171397196	3.046864639	491.78277188	497.65042842	1.0777622808	740.85378846	23.977463817	-1.4558616198	24.188522339	19.121534108	42.326341151	-71.119533274	2	58792.654723	24.1
12369	2022-12-06	16:21:25.546	339.47321234	8147.357096	1670343685.546	0	899	3.0233029377	3.0540350043	491.78631733	497.84085611	1.1116631479	740.84795092	23.978326797	-1.1781041093	24.188522339	19.141545049	42.32634	-71.119535808	2	58793.484937	24.051506317
12370	2022-12-06	16:21:26.423	339.47322249	8147.35734	1670343686.423	0	899	3.0233029377	3.0540350043	491.49175888	497.54267126	1.1116631479	740.84718939	23.978326797	-1.1839679716	24.188522339	19.143924663	42.326341141	-71.119536667	2	58794.342209	24
12371	2022-12-06	16:21:27.309	339.47323275	8147.357586	1670343687.31	0	899	3.0226820178	3.0529676498	491.49175888	497.45581509	1.0958973927	740.85672139	23.978326797	-1.176692009	24.188522339	19.143602371	42.326343689	-71.119537023	2	58795.213592	24
12372	2022-12-06	16:21:28.151	339.4732425	8147.35782	1670343688.152	0	899	3.0226820178	3.0529676498	491.67605858	497.64235119	1.0958973927	740.86053467	23.978326797	-1.176692009	24.188522339	19.143602371	42.326345	-71.119538333	2	58796	24
12373	2022-12-06	16:21:29.006	339.47325238	8147.358057	1670343689.006	0	899	3.0245084325	3.0549991404	491.67605858	497.6792015	1.1025844668	740.86798662	23.978326797	-1.4029682298	24.188522339	19.124476515	42.326345	-71.119539884	2	58796.930672	24
12374	2022-12-06	16:21:29.888	339.47326259	8147.358302	1670343689.888	0	899	3.0245323365	3.0550233868	491.86139098	497.86681676	1.1025880995	740.85005319	23.979188565	-1.1672925775	24.188522339	19.145610481	42.326343615	-71.11954	2	58797.830957	24
12375	2022-12-06	16:21:30.739	339.47327244	8147.358539	1670343690.739	0	899	3.0276885055	3.0584989356	491.86299125	497.92513532	1.1128711428	740.85252532	23.979578018	-1.247273978	24.188522339	19.136058908	42.32634555	-71.119538892	2	58798.665049	23.800485437
12376	2022-12-06	16:21:31.641	339.47328288	8147.358789	1670343691.641	0	899	3.0276885055	3.0584989356	491.59455183	497.65338742	1.1128711428	740.85834791	23.979578018	-1.3128328402	24.188522339	19.128239171	42.326349547	-71.119536413	2	58799.576008	23.584798345
12377	2022-12-06	16:21:32.569	339.47329363	8147.359047	1670343692.57	0	899	3.0277867632	3.0577267604	491.59455183	497.48167258	1.0817042492	740.85506697	23.979578018	-1.1440957761	24.188522339	19.148527133	42.32635247	-71.119533394	2	58800.481894	23.40362117
12378	2022-12-06	16:21:33.471	339.47330407	8147.359298	1670343693.472	0	899	3.0277867632	3.0577267604	492.20577504	498.10021553	1.0817042492	740.85754395	23.979578018	-1.1473941803	24.188522339	19.148284912	42.326353333	-71.119531092	2	58801.344689	23.265531062
12379	2022-12-06	16:21:34.401	339.47331483	8147.359556	1670343694.401	0	899	3.0305715408	3.0628626796	492.20752018	498.56004075	1.1646925317	740.85893361	23.980002435	-1.1429100716	24.188522339	19.145383772	42.326354802	-71.119528531	2	58802.293803	23.141239316
12380	2022-12-06	16:21:35.286	339.47332507	8147.359802	1670343695.286	0	899	3.0305894317	3.0628808414	492.26611628	498.61940894	1.164695398	740.85018011	23.980646133	-1.1442682822	24.188522339	19.147127126	42.326359027	-71.119524653	2	58803.208178	23
12381	2022-12-06	16:21:36.168	339.47333529	8147.360047	1670343696.169	0	899	3.0286443037	3.0595162905	492.26611628	498.34345364	1.1147237789	740.8571163	23.980646133	-1.1636707783	24.188522339	19.135679245	42.326361667	-71.119523277	2	58804.033659	23
12382	2022-12-06	16:21:37.012	339.47334505	8147.360281	1670343697.012	0	899	3.0286443037	3.0595162905	492.27884113	498.35633558	1.1147237789	740.84313237	23.980646133	-1.3641631982	24.188522339	19.137587857	42.326361667	-71.119521752	2	58804.948969	23
12383	2022-12-06	16:21:37.877	339.47335506	8147.360521	1670343697.877	0	899	3.0337479753	3.0647581399	492.27884113	498.37330365	1.1177979743	740.84909967	23.980646133	-1.1689093926	24.188522339	19.147118322	42.326363033	-71.119521667	2	58805.819639	22.918036072
12384	2022-12-06	16:21:38.792	339.47336565	8147.360776	1670343698.792	0	899	3.0337479753	3.0647581399	491.8342934	497.92325237	1.1177979743	740.8446437	23.980646133	-1.1408835649	24.188522339	19.147924423	42.326363333	-71.119522804	2	58806.682451	22.9
12385	2022-12-06	16:21:39.654	339.47337564	8147.361015	1670343699.655	0	899	3.033971506	3.0660348564	491.83581801	498.13158536	1.1552800372	740.86052658	23.981017195	-1.1742559435	24.188522339	19.144576231	42.326363333	-71.119524203	2	58807.522044	22.9
12386	2022-12-06	16:21:40.566	339.47338619	8147.361269	1670343700.567	0	899	3.0339900523	3.0660536814	492.01486177	498.31293723	1.1552829811	740.85972221	23.981683731	-1.1718090773	24.188522339	19.14396286	42.326364108	-71.119524225	2	58808.464744	22.9
12387	2022-12-06	16:21:41.401	339.47339586	8147.361501	1670343701.402	0	899	3.0380294574	3.0688320389	492.01486177	498.05665025	1.1088414487	740.85298207	23.981683731	-1.4223599765	24.188522339	19.096701805	42.32636446	-71.119523874	2	58809.324272	22.867572816
12388	2022-12-06	16:21:42.247	339.47340565	8147.361736	1670343702.248	0	899	3.0380294574	3.0688320389	492.85089016	498.90294481	1.1088414487	740.858645	23.981683731	-1.2618797757	24.188522339	19.127308789	42.326362847	-71.119525486	2	58810.145773	22.8
12389	2022-12-06	16:21:43.141	339.473416	8147.361984	1670343703.142	0	899	3.0397532026	3.0696856548	492.85089016	498.72828914	1.0772186118	740.85818138	23.981683731	-1.1768213613	24.188522339	19.146556778	42.326359947	-71.119528333	2	58811.016026	22.8
12390	2022-12-06	16:21:44.055	339.47342656	8147.362238	1670343704.055	0	899	3.0397532026	3.0696856548	492.32033826	498.19141025	1.0772186118	740.87395513	23.981683731	-1.1475882435	24.188522339	19.147874289	42.326356695	-71.119528333	2	58811.991453	22.8
12391	2022-12-06	16:21:44.928	339.47343668	8147.36248	1670343704.929	0	899	3.0423976886	3.0736039622	492.32523324	498.44142238	1.1216295918	740.86268383	23.982873917	-1.1360006332	24.188522339	19.143241882	42.326355306	-71.119525613	2	58812.816211	22.8
12392	2022-12-06	16:21:45.828	339.47344708	8147.36273	1670343705.828	0	899	3.0423976886	3.0736039622	492.41866615	498.53601601	1.1216295918	740.87145996	23.982873917	-1.1360006332	24.188522339	19.143241882	42.326353746	-71.119525	2	58813.752137	22.8
12393	2022-12-06	16:21:46.763	339.47345792	8147.36299	1670343706.764	0	899	3.0448938863	3.0749820318	492.41866615	498.31153198	1.0809566899	740.86467778	23.982873917	-1.3478759109	24.188522339	19.139763043	42.326355685	-71.119521473	2	58814.705411	22.8
12394	2022-12-06	16:21:47.717	339.47346895	8147.363255	1670343707.717	0	899	3.0448938863	3.0749820318	492.24682221	498.13763156	1.0809566899	740.86315069	23.982873917	-1.1558989681	24.188522339	19.146734086	42.326358901	-71.119517765	2	58815.670397	22.732960326
12395	2022-12-06	16:21:48.627	339.47347948	8147.363508	1670343708.627	0	899	3.0474597445	3.0776654901	492.24682221	498.15571402	1.0842354439	740.87567139	23.982873917	-1.1311177015	24.188522339	19.148643494	42.326362721	-71.119513039	2	58816.544104	22.645589601
12396	2022-12-06	16:21:49.492	339.47348949	8147.363748	1670343709.492	0	899	3.0474606765	3.0776664352	492.12865322	498.03612731	1.0842355821	740.85603302	23.982907264	-1.1317105546	24.188522339	19.14863162	42.326366332	-71.11950667	2	58817.399573	22.560042735
12397	2022-12-06	16:21:50.312	339.47349899	8147.363976	1670343710.313	0	899	3.0459998267	3.0766149386	492.13265643	498.12328408	1.0993048957	740.856242	23.983880997	-1.1490218639	24.188522339	19.148284912	42.326368333	-71.119501234	2	58818.259519	22.5
12398	2022-12-06	16:21:51.158	339.47350878	8147.364211	1670343711.159	0	899	3.0459998267	3.0766149386	492.68541412	498.68277038	1.0993048957	740.85482566	23.983880997	-1.2118859938	24.188522339	19.145193643	42.326368333	-71.119499648	2	58819.105523	22.5
12399	2022-12-06	16:21:52.038	339.47351896	8147.364455	1670343712.038	0	899	3.0490793549	3.0807067781	492.68541412	498.87523625	1.1341458319	740.85726989	23.983880997	-1.1612454961	24.188522339	19.148147532	42.326368333	-71.119496759	2	58819.972387	22.5
12400	2022-12-06	16:21:53.000	339.4735301	8147.364722	1670343713.001	0	899	3.0490793549	3.0807067781	492.1454167	498.32845461	1.1341458319	740.85025449	23.983880997	-1.1479655654	24.188522339	19.147642451	42.326373018	-71.119488859	2	58820.936874	22.406312625
12401	2022-12-06	16:21:53.960	339.4735412	8147.364989	1670343713.96	0	899	3.051852494	3.0826262488	492.1454167	498.15573578	1.1028465052	740.85083008	23.983880997	-1.1783196926	24.188522339	19.138561249	42.326377751	-71.119483915	2	58821.883629	22.311637081
12402	2022-12-06	16:21:54.848	339.47355149	8147.365236	1670343714.849	0	899	3.0518615333	3.0826354176	492.32429431	498.33680544	1.1028478669	740.85379372	23.984203958	-1.1764333319	24.188522339	19.139844162	42.32638467	-71.119479532	2	58822.760355	22.3
12403	2022-12-06	16:21:55.736	339.47356177	8147.365482	1670343715.737	0	899	3.0530038835	3.0826246164	492.32723349	498.11185317	1.0615259429	740.87103271	23.984918594	-1.1783196926	24.188522339	19.140001297	42.326391109	-71.119472781	2	58823.666322	22.3
12404	2022-12-06	16:21:56.664	339.4735725	8147.36574	1670343716.664	0	899	3.0530038835	3.0826246164	491.81547951	497.59408631	1.0615259429	740.85537942	23.984918594	-1.2259635862	24.188522339	19.137568783	42.326399203	-71.119462174	2	58824.586978	22.3
12405	2022-12-06	16:21:57.566	339.47358295	8147.365991	1670343717.567	0	899	3.0530578535	3.0826070403	491.81547951	497.57999829	1.058967965	740.84618817	23.984918594	-1.3882546409	24.188522339	19.129305391	42.326407974	-71.119451252	2	58825.464078	22.253592233
12406	2022-12-06	16:21:58.466	339.47359336	8147.366241	1670343718.466	0	899	3.0530578535	3.0826070403	492.52026445	498.29304395	1.058967965	740.87171865	23.984918594	-1.155618745	24.188522339	19.144525528	42.326416185	-71.119442148	2	58826.342209	22.2
12407	2022-12-06	16:21:59.361	339.47360373	8147.366489	1670343719.362	0	899	3.0595020122	3.0901193806	492.52026445	498.48953724	1.0945813821	740.86404277	23.984918594	-1.1929684877	24.188522339	19.142522812	42.32642364	-71.119434693	2	58827.236815	22.2
12408	2022-12-06	16:22:00.242	339.47361391	8147.366734	1670343720.242	0	899	3.0595108246	3.0901283184	492.80254503	498.77524628	1.0945826964	740.85989804	23.985232663	-1.1934212209	24.188522339	19.142923355	42.326430467	-71.1194274	2	58828.140039	22.2
12409	2022-12-06	16:22:01.092	339.47362376	8147.36697	1670343721.093	0	899	3.0575460914	3.0891789061	492.80590053	498.98110949	1.1312282229	740.85223712	23.986047745	-1.1755817086	24.188522339	19.143762323	42.326433264	-71.119421805	2	58828.97929	22.2
12410	2022-12-06	16:22:01.957	339.47363376	8147.36721	1670343721.957	0	899	3.0575460914	3.0891789061	492.40705487	498.57726601	1.1312282229	740.8583568	23.986047745	-1.1454324272	24.188522339	19.142940445	42.326441518	-71.11941621	2	58829.818447	22.11815534
12411	2022-12-06	16:22:02.826	339.47364383	8147.367452	1670343722.827	0	899	3.0581074475	3.0880790125	492.40705487	498.25148805	1.072201651	740.86775339	23.986047745	-1.2437384121	24.188522339	19.135537091	42.326444493	-71.119416159	2	58830.695519	22.1
12412	2022-12-06	16:22:03.740	339.4736544	8147.367706	1670343723.74	0	899	3.0581074475	3.0880790125	492.38485904	498.22902878	1.072201651	740.86505814	23.986047745	-1.3950994283	24.188522339	19.122736988	42.326446009	-71.119418685	2	58831.605523	22.039447732
12413	2022-12-06	16:22:04.645	339.47366488	8147.367957	1670343724.646	0	899	3.0611181994	3.0917292773	492.38772205	498.35100309	1.0937866501	740.85965714	23.986743788	-1.3548284382	24.188522339	19.126433859	42.326447568	-71.119420901	2	58832.540598	21.945940171
12414	2022-12-06	16:22:05.536	339.4736752	8147.368205	1670343725.537	0	899	3.0611337853	3.0917450847	491.98760808	497.94605616	1.0937889717	740.84653862	23.987298965	-1.1386091867	24.188522339	19.147594174	42.326449057	-71.119422391	2	58833.434496	21.856550424
12415	2022-12-06	16:22:06.424	339.47368547	8147.368451	1670343726.425	0	899	3.0671905287	3.0998372339	491.98760808	498.33055031	1.1634719616	740.8596442	23.987298965	-1.168618409	24.188522339	19.143611529	42.326450504	-71.119423838	2	58834.302521	21.8
12416	2022-12-06	16:22:07.321	339.47369584	8147.3687	1670343727.321	0	899	3.0671905287	3.0998372339	491.64658747	497.98513311	1.1634719616	740.86137663	23.987298965	-1.1783196926	24.188522339	19.145042419	42.326451279	-71.119425	2	58835.232465	21.8
12417	2022-12-06	16:22:08.255	339.47370666	8147.36896	1670343728.255	0	899	3.0670673828	3.0987794461	491.64658747	497.80352255	1.1305487307	740.85597441	23.987298965	-1.1786646196	24.188522339	19.141799068	42.326450276	-71.119425276	2	58836.16568	21.816568047
12418	2022-12-06	16:22:09.111	339.47371656	8147.369198	1670343729.111	0	899	3.0670673828	3.0987794461	492.69412398	498.86417745	1.1305487307	740.85804314	23.987298965	-1.1815749407	24.188522339	19.114433289	42.326451667	-71.119426683	2	58837.009709	21.9
12419	2022-12-06	16:22:10.009	339.47372696	8147.369447	1670343730.009	0	899	3.0707129372	3.1005848069	492.69694552	498.50135324	1.0643249609	740.87122754	23.987984499	-1.1472972395	24.188522339	19.135920493	42.326451667	-71.119428136	2	58837.881553	21.9
12420	2022-12-06	16:22:10.954	339.47373791	8147.36971	1670343730.955	0	899	3.070721133	3.1005931161	492.22589857	498.02476347	1.0643261451	740.85559082	23.988275528	-1.1327453852	24.188522339	19.145042419	42.326451667	-71.119429754	2	58838.85212	21.9
12421	2022-12-06	16:22:11.862	339.47374841	8147.369962	1670343731.863	0	899	3.0716192467	3.1038566461	492.22589857	498.48312079	1.1473972377	740.85268458	23.988275528	-1.4273614907	24.188522339	19.116215535	42.326451667	-71.119431319	2	58839.791107	21.9
12422	2022-12-06	16:22:12.720	339.47375834	8147.3702	1670343732.721	0	899	3.0716192467	3.1038566461	491.99494271	498.249229	1.1473972377	740.83959516	23.988275528	-1.3283333099	24.188522339	19.099280351	42.326452745	-71.119431667	2	58840.646943	21.9
12423	2022-12-06	16:22:13.608	339.47376862	8147.370447	1670343733.609	0	899	3.0734921317	3.1048088123	491.99494271	498.06651234	1.1142850803	740.85035675	23.988275528	-1.1636707783	24.188522339	19.103630066	42.326454179	-71.119431667	2	58841.507177	21.9
12424	2022-12-06	16:22:14.459	339.47377846	8147.370683	1670343734.459	0	899	3.0735058323	3.1048227113	492.31807636	498.39364513	1.1142871509	740.84950024	23.988761586	-1.2176205093	24.188522339	19.117736425	42.326455	-71.119431125	2	58842.325243	21.9
12425	2022-12-06	16:22:15.351	339.4737888	8147.370931	1670343735.352	0	899	3.0761210071	3.1064122372	492.32072122	498.19192674	1.0772419944	740.85300511	23.989404678	-1.2703737573	24.188522339	19.136171341	42.326455353	-71.119429647	2	58843.211538	21.921153846
12426	2022-12-06	16:22:16.226	339.47379891	8147.371174	1670343736.226	0	899	3.0761210071	3.1064122372	492.24514359	498.1154478	1.0772419944	740.85766602	23.989404678	-1.1718090773	24.188522339	19.134960175	42.32645644	-71.11942856	2	58844.136273	22
12427	2022-12-06	16:22:17.095	339.47380897	8147.371415	1670343737.095	0	899	3.0768187267	3.1078120353	492.24514359	498.25042902	1.1017134479	740.86140088	23.989404678	-1.2033920075	24.188522339	19.14178103	42.326455012	-71.11943	2	58845.007007	22
12428	2022-12-06	16:22:17.940	339.47381876	8147.37165	1670343737.941	0	899	3.0768187267	3.1078120353	492.14469058	498.1487505	1.1017134479	740.84397636	23.989404678	-1.2092450857	24.188522339	19.144323349	42.326456423	-71.11943	2	58845.853854	22
12429	2022-12-06	16:22:18.793	339.47382863	8147.371887	1670343738.794	0	899	3.0782278795	3.1108668464	492.14469058	498.46535506	1.1590720581	740.84025968	23.989404678	-1.2055478309	24.188522339	19.144440152	42.326457794	-71.11943	2	58846.676555	22
12430	2022-12-06	16:22:19.698	339.47383911	8147.372139	1670343739.699	0	899	3.0782333682	3.1108724178	492.20167754	498.52307867	1.1590729197	740.838503	23.989599102	-1.1297702813	24.188522339	19.146967098	42.326457386	-71.119430947	2	58847.568136	22.056813627
12431	2022-12-06	16:22:20.581	339.47384932	8147.372384	1670343740.581	0	899	3.0843756788	3.113346366	492.2055209	497.80390164	1.027985083	740.84122694	23.990533829	-1.1371540557	24.188522339	19.147831317	42.326455184	-71.119432408	2	58848.444773	22.1
12432	2022-12-06	16:22:21.438	339.47385925	8147.372622	1670343741.439	0	899	3.0843756788	3.113346366	492.56211088	498.1645475	1.027985083	740.84477668	23.990533829	-1.1405925924	24.188522339	19.148219671	42.326453333	-71.119433859	2	58849.315171	22.131517094
12433	2022-12-06	16:22:22.296	339.47386918	8147.37286	1670343742.297	0	899	3.0826650738	3.1137324381	492.56211088	498.57420403	1.1022461091	740.84526092	23.990533829	-1.1412177489	24.188522339	19.148643494	42.326453333	-71.119435357	2	58850.214004	22.2
12434	2022-12-06	16:22:23.213	339.47387978	8147.373115	1670343743.213	0	899	3.0826650738	3.1137324381	492.87326242	498.88915341	1.1022461091	740.85581394	23.990533829	-1.1294900179	24.188522339	19.148643494	42.326453333	-71.119436667	2	58851.121058	22.2
12435	2022-12-06	16:22:24.085	339.47388988	8147.373357	1670343744.086	0	899	3.0852490097	3.116142004	492.87326242	498.8502971	1.0952120635	740.8532444	23.990533829	-1.1485476012	24.188522339	19.14814824	42.326453333	-71.119436681	2	58852.008483	22.2
12436	2022-12-06	16:22:24.996	339.47390043	8147.37361	1670343744.997	0	899	3.0852589256	3.116152061	492.41704412	498.38855438	1.0952135309	740.84897881	23.990884276	-1.1709036077	24.188522339	19.147680914	42.326453333	-71.119438112	2	58852.867107	22.2
12437	2022-12-06	16:22:25.865	339.47391049	8147.373852	1670343745.866	0	899	3.0870545903	3.1179144582	492.41987071	498.38149429	1.0934157393	740.84144764	23.991571426	-1.1630994508	24.188522339	19.148195267	42.326453333	-71.119437118	2	58853.729459	22.272945892
12438	2022-12-06	16:22:26.750	339.47392073	8147.374097	1670343746.751	0	899	3.0870545903	3.1179144582	492.4768621	498.43917566	1.0934157393	740.83583079	23.991571426	-1.1721215959	24.188522339	19.148052216	42.326453333	-71.119436667	2	58854.615616	22.3
12439	2022-12-06	16:22:27.654	339.47393118	8147.374348	1670343747.654	0	899	3.0933001704	3.1239263334	492.4768621	498.38195715	1.0830468899	740.84354992	23.991571426	-1.2045130027	24.188522339	19.14681715	42.326453333	-71.119436667	2	58855.527976	22.352797558
12440	2022-12-06	16:22:28.538	339.47394141	8147.374594	1670343748.538	0	899	3.0933001704	3.1239263334	491.98941341	497.88866365	1.0830468899	740.84320553	23.991571426	-1.1644792099	24.188522339	19.145708855	42.326452609	-71.119435943	2	58856.434333	22.4
12441	2022-12-06	16:22:29.411	339.47395152	8147.374836	1670343749.411	0	899	3.0948383305	3.1269940326	491.99016098	498.18159717	1.1360211021	740.84283447	23.991753319	-1.1457234992	24.188522339	19.147629024	42.326450578	-71.119435544	2	58857.326653	22.4
12442	2022-12-06	16:22:30.299	339.47396181	8147.375083	1670343750.3	0	899	3.0948643501	3.1270204364	492.33582102	498.53162915	1.1360250838	740.84120714	23.992670059	-1.1783196926	24.188522339	19.144323349	42.326447296	-71.119437358	2	58858.207457	22.4
12443	2022-12-06	16:22:31.200	339.47397223	8147.375334	1670343751.201	0	899	3.0945846092	3.1255416207	492.33582102	498.30064967	1.0941810701	740.84227828	23.992670059	-1.1760237272	24.188522339	19.143734294	42.326442955	-71.119440126	2	58859.07571	22.392429022
12444	2022-12-06	16:22:32.142	339.47398314	8147.375595	1670343752.143	0	899	3.0945846092	3.1255416207	492.51521944	498.48222157	1.0941810701	740.84228516	23.992670059	-1.1718090773	24.188522339	19.142883301	42.326438227	-71.11944156	2	58860.06409	22.293591048
12445	2022-12-06	16:22:33.033	339.47399345	8147.375843	1670343753.034	0	899	3.0952081731	3.1249044572	492.51521944	498.23757208	1.0498344525	740.84244037	23.992670059	-1.4532746203	24.188522339	19.105945309	42.326436716	-71.119440049	2	58860.970498	22.202950153
12446	2022-12-06	16:22:33.915	339.47400366	8147.376088	1670343753.916	0	899	3.0952081731	3.1249044572	492.55140723	498.27418032	1.0498344525	740.85025328	23.992670059	-1.4986764295	24.188522339	19.10178883	42.326432461	-71.119441402	2	58861.841223	22.2
12447	2022-12-06	16:22:34.805	339.47401396	8147.376335	1670343754.806	0	899	3.0979361828	3.1290897783	492.55267123	498.55159075	1.099880766	740.83345567	23.992977256	-1.39922783	24.188522339	19.115342184	42.326432903	-71.119442903	2	58862.741607	22.274160732
12448	2022-12-06	16:22:35.694	339.47402424	8147.376582	1670343755.694	0	899	3.0979604024	3.129114344	492.34702135	498.34345599	1.0998843508	740.83765093	23.993829727	-1.1598010284	24.188522339	19.147721499	42.326434329	-71.119444329	2	58863.597549	22.3
12449	2022-12-06	16:22:36.565	339.47403432	8147.376824	1670343756.565	0	899	3.1029163633	3.1349520695	492.34702135	498.50367234	1.1289087817	740.83299245	23.993829727	-1.1750643253	24.188522339	19.148284912	42.326435	-71.119445	2	58864.474359	22.3
12450	2022-12-06	16:22:37.444	339.47404449	8147.377068	1670343757.444	0	899	3.1029163633	3.1349520695	492.71447632	498.87572223	1.1289087817	740.83254378	23.993829727	-1.4973613237	24.188522339	19.145900095	42.326432415	-71.119447585	2	58865.387776	22.3
12451	2022-12-06	16:22:38.361	339.4740551	8147.377323	1670343758.361	0	899	3.1017530467	3.1326557392	492.71447632	498.65959607	1.0897806795	740.83262826	23.993829727	-1.1779639476	24.188522339	19.147837936	42.326426353	-71.119452657	2	58866.297087	22.3
12452	2022-12-06	16:22:39.272	339.47406565	8147.377576	1670343759.272	0	899	3.1017530467	3.1326557392	492.58009696	498.52359529	1.0897806795	740.83073698	23.993829727	-1.1701813936	24.188522339	19.148643494	42.326420474	-71.119455596	2	58867.178947	22.3
12453	2022-12-06	16:22:40.158	339.47407591	8147.377822	1670343760.159	0	899	3.1044745523	3.1351081248	492.58443806	498.47094623	1.0794451489	740.82086788	23.994884706	-1.1357958017	24.188522339	19.14829916	42.326414758	-71.119458479	2	58868.029058	22.297094188
12454	2022-12-06	16:22:41.003	339.47408569	8147.378057	1670343761.004	0	899	3.1044757951	3.1351093851	492.4483604	498.33324341	1.079445329	740.82626323	23.99492836	-1.1377037724	24.188522339	19.147793119	42.326407702	-71.119462712	2	58868.875752	22.21242485
12455	2022-12-06	16:22:41.861	339.47409561	8147.378295	1670343761.861	0	899	3.1043541412	3.1348442845	492.4483604	498.30585996	1.074481513	740.81815485	23.99492836	-1.271171404	24.188522339	19.131103339	42.326407909	-71.119463333	2	58869.745677	22.27456765
12456	2022-12-06	16:22:42.753	339.47410595	8147.378543	1670343762.754	0	899	3.1043541412	3.1348442845	493.44777873	499.31716601	1.074481513	740.82065122	23.99492836	-1.4668455558	24.188522339	19.106546023	42.326408333	-71.11946555	2	58870.664943	22.3
12457	2022-12-06	16:22:43.686	339.47411674	8147.378802	1670343763.686	0	899	3.1055466554	3.1373494922	493.44777873	499.56804599	1.1198462853	740.82827779	23.99492836	-1.1357526961	24.188522339	19.145296526	42.326409333	-71.119467666	2	58871.599606	22.3
12458	2022-12-06	16:22:44.575	339.47412703	8147.379049	1670343764.575	0	899	3.1055487276	3.1373515945	492.40193971	498.50923707	1.1198465968	740.82333879	23.995001117	-1.1301367717	24.188522339	19.146603616	42.326409181	-71.119468333	2	58872.491353	22.3491353
12459	2022-12-06	16:22:45.431	339.47413694	8147.379287	1670343765.432	0	899	3.1085630362	3.1396778525	492.40615953	498.37529499	1.0948071048	740.82446289	23.996026993	-1.1392560005	24.188522339	19.148284912	42.326404348	-71.119470041	2	58873.341627	22.434162679
12460	2022-12-06	16:22:46.326	339.4741473	8147.379535	1670343766.327	0	899	3.1085630362	3.1396778525	493.16694977	499.14530782	1.0948071048	740.82886874	23.996026993	-1.1619784058	24.188522339	19.147035106	42.326394965	-71.119474694	2	58874.204142	22.5
12461	2022-12-06	16:22:47.224	339.4741577	8147.379785	1670343767.225	0	899	3.1117078123	3.1419609849	493.16694977	498.97352986	1.0637157554	740.82910197	23.996026993	-1.1669260263	24.188522339	19.148643494	42.326387735	-71.11948015	2	58875.089744	22.5
12462	2022-12-06	16:22:48.108	339.47416792	8147.38003	1670343768.108	0	899	3.1117078123	3.1419609849	492.99006665	498.79456412	1.0637157554	740.82839299	23.996026993	-1.2103876175	24.188522339	19.146240234	42.32638193	-71.119481601	2	58875.960552	22.5
12463	2022-12-06	16:22:48.973	339.47417793	8147.38027	1670343768.973	0	899	3.1146185339	3.1468822404	492.99006665	499.17535109	1.1326330283	740.82126036	23.996026993	-1.1496039361	24.188522339	19.146090463	42.32637747	-71.119483065	2	58876.839268	22.5
12464	2022-12-06	16:22:49.881	339.47418845	8147.380523	1670343769.882	0	899	3.1146185339	3.1468822404	493.19453999	499.38238984	1.1326330283	740.82293701	23.996026993	-1.1425112486	24.188522339	19.146123886	42.326372585	-71.119483333	2	58877.816304	22.5
12465	2022-12-06	16:22:50.796	339.47419903	8147.380777	1670343770.796	0	899	3.1145753487	3.1449713331	493.19912791	499.02817231	1.0677140971	740.82733397	23.997140581	-1.1763578251	24.188522339	19.144859352	42.326368105	-71.119485707	2	58878.712237	22.5
12466	2022-12-06	16:22:51.734	339.4742099	8147.381037	1670343771.735	0	899	3.1145766649	3.1449726676	492.91660006	498.74230634	1.0677142852	740.82034241	23.997186661	-1.1802921966	24.188522339	19.142543894	42.326365601	-71.119486667	2	58879.639279	22.563927856
12467	2022-12-06	16:22:52.637	339.47422034	8147.381288	1670343772.637	0	899	3.1184916064	3.1492252837	492.91660006	498.79974842	1.0781178904	740.82723736	23.997186661	-1.1810683107	24.188522339	19.126412726	42.32636319	-71.119487572	2	58880.543086	22.6
12468	2022-12-06	16:22:53.513	339.47423049	8147.381532	1670343773.514	0	899	3.1184916064	3.1492252837	492.11363488	497.98719954	1.0781178904	740.82528626	23.997186661	-1.1832026243	24.188522339	19.096427917	42.326360953	-71.119489047	2	58881.428281	22.6
12469	2022-12-06	16:22:54.440	339.47424122	8147.381789	1670343774.441	0	899	3.1208862907	3.1538536823	492.11517691	498.41174775	1.1547779999	740.81773973	23.997561764	-1.1706987935	24.188522339	19.116346498	42.32636	-71.11949	2	58882.365365	22.636536537
12470	2022-12-06	16:22:55.282	339.47425096	8147.382023	1670343775.283	0	899	3.1209035053	3.1538711554	492.70844347	499.01261979	1.1547806554	740.82178624	23.998163223	-1.1506495476	24.188522339	19.148284912	42.326360353	-71.11949	2	58883.211813	22.7
12471	2022-12-06	16:22:56.177	339.47426132	8147.382272	1670343776.178	0	899	3.1226628783	3.153691554	492.70844347	498.63772311	1.0869247549	740.82224056	23.998163223	-1.1360976459	24.188522339	19.141486667	42.326361667	-71.11949	2	58884.119329	22.7
12472	2022-12-06	16:22:57.030	339.47427119	8147.382509	1670343777.031	0	899	3.1226628783	3.153691554	492.48798088	498.41460746	1.0869247549	740.8398009	23.998163223	-1.2602412764	24.188522339	19.136819827	42.326361667	-71.11949	2	58884.960552	22.7
12473	2022-12-06	16:22:57.967	339.47428204	8147.382769	1670343777.968	0	899	3.1249050792	3.1556931578	492.48798088	498.3643294	1.0778126417	740.82430282	23.998163223	-1.1616227287	24.188522339	19.148092624	42.326363076	-71.119492818	2	58885.845429	22.784542884
12474	2022-12-06	16:22:58.858	339.47429235	8147.383016	1670343778.859	0	899	3.1249050792	3.1556931578	492.66493241	498.54339231	1.0778126417	740.8190918	23.998163223	-1.1327453852	24.188522339	19.148643494	42.326360744	-71.1195011	2	58886.776709	22.87767094
12475	2022-12-06	16:22:59.732	339.47430245	8147.383259	1670343779.732	0	899	3.1320307019	3.1645601097	492.66650194	498.86401949	1.135581377	740.82327493	23.998544592	-1.1464887897	24.188522339	19.148035365	42.326358892	-71.119508872	2	58887.664665	23.032932933
12476	2022-12-06	16:23:00.578	339.47431225	8147.383494	1670343780.578	0	899	3.1320521809	3.1645819057	492.98654434	499.18810583	1.1355846236	740.83184814	23.999292374	-1.1734366417	24.188522339	19.146842957	42.326355923	-71.119514881	2	58888.482075	23.148207547
12477	2022-12-06	16:23:01.418	339.47432198	8147.383727	1670343781.419	0	899	3.1281977389	3.1599093066	492.98654434	499.03926441	1.1086604351	740.8305272	23.999292374	-1.1659343432	24.188522339	19.146842957	42.326353333	-71.119519795	2	58889.292292	23.229229229
12478	2022-12-06	16:23:02.305	339.47433223	8147.383974	1670343782.305	0	899	3.1281977389	3.1599093066	493.08152672	499.13541295	1.1086604351	740.82963673	23.999292374	-1.1343729496	24.188522339	19.146842957	42.326353628	-71.119523039	2	58890.176529	23.31765286
12479	2022-12-06	16:23:03.259	339.47434328	8147.384239	1670343783.259	0	899	3.1310927624	3.1620524858	493.08152672	498.9861097	1.0816417742	740.83663476	23.999292374	-1.1424357796	24.188522339	19.13524413	42.326355209	-71.119521041	2	58891.125131	23.4
12480	2022-12-06	16:23:04.161	339.47435373	8147.384489	1670343784.162	0	899	3.1310927624	3.1620524858	492.27729779	498.17225023	1.0816417742	740.83789871	23.999292374	-1.1376283169	24.188522339	19.146123886	42.326356544	-71.119516667	2	58892.073347	23.407334711
12481	2022-12-06	16:23:05.052	339.47436403	8147.384737	1670343785.052	0	899	3.1304680526	3.1613365672	492.28078093	498.15954773	1.0786994371	740.83984132	24.000139388	-1.134890359	24.188522339	19.143699949	42.326355012	-71.119516667	2	58892.992769	23.49927686
12482	2022-12-06	16:23:05.940	339.47437431	8147.384983	1670343785.94	0	899	3.1304726479	3.161341227	493.9787688	499.87781644	1.0787000972	740.82551423	24.000299454	-1.1608897266	24.188522339	19.140700081	42.326355	-71.119515195	2	58893.882766	23.5
12483	2022-12-06	16:23:06.842	339.47438476	8147.385234	1670343786.843	0	899	3.1294766341	3.1615248558	493.9787688	500.10568447	1.1198575708	740.83848845	24.000299454	-1.1986168512	24.188522339	19.142496197	42.326355	-71.119516235	2	58894.740811	23.5
12484	2022-12-06	16:23:07.730	339.47439503	8147.385481	1670343787.731	0	899	3.1294766341	3.1615248558	492.57705431	498.68658425	1.1198575708	740.84326172	24.000299454	-1.204362154	24.188522339	19.14396286	42.326355	-71.119518714	2	58895.614228	23.5
12485	2022-12-06	16:23:08.609	339.47440521	8147.385725	1670343788.61	0	899	3.139083999	3.1695743851	492.57705431	498.37117677	1.062716517	740.84169502	24.000299454	-1.1955663558	24.188522339	19.14466916	42.326355	-71.119518352	2	58896.494494	23.549449449
12486	2022-12-06	16:23:09.443	339.47441485	8147.385956	1670343789.443	0	899	3.139101151	3.1695917739	493.15649448	498.95744618	1.0627189378	740.8383397	24.000895254	-1.1747086593	24.188522339	19.145882764	42.326355	-71.119515571	2	58897.328657	23.6
12487	2022-12-06	16:23:10.361	339.47442549	8147.386212	1670343790.362	0	899	3.1396766826	3.1711239932	493.15957168	499.14185605	1.0955337006	740.84790969	24.001642227	-1.1701813936	24.188522339	19.146484375	42.326355459	-71.119512416	2	58898.275138	23.627513812
12488	2022-12-06	16:23:11.305	339.4744364	8147.386474	1670343791.305	0	899	3.1396766826	3.1711239932	493.04123746	499.02208638	1.0955337006	740.84020107	24.001642227	-1.1527191116	24.188522339	19.146054653	42.326357132	-71.119508141	2	58899.278912	23.7
12489	2022-12-06	16:23:12.210	339.47444689	8147.386725	1670343792.211	0	899	3.1409620262	3.1723046389	493.04123746	498.99968831	1.0914799563	740.8463737	24.001642227	-1.2118105502	24.188522339	19.144428253	42.326358333	-71.119502303	2	58900.154571	23.7
12490	2022-12-06	16:23:13.101	339.47445719	8147.386973	1670343793.101	0	899	3.1409620262	3.1723046389	492.52583083	498.47805294	1.0914799563	740.84298362	24.001642227	-1.1721108544	24.188522339	19.146230698	42.326358333	-71.119496711	2	58900.993402	23.7
12491	2022-12-06	16:23:13.953	339.47446706	8147.387209	1670343793.954	0	899	3.1430534594	3.1744500621	492.52583083	498.48435169	1.0926211744	740.84196705	24.001642227	-1.1455509821	24.188522339	19.147203445	42.326356852	-71.119489261	2	58901.888655	23.7
12492	2022-12-06	16:23:14.823	339.47447713	8147.387451	1670343794.824	0	899	3.1430707961	3.1744676449	493.23822789	499.20538114	1.092623687	740.85411223	24.002243686	-1.1407326973	24.188522339	19.146058733	42.326355391	-71.119487057	2	58902.765531	23.7
12493	2022-12-06	16:23:15.729	339.4744876	8147.387703	1670343795.729	0	899	3.1422117981	3.1741523684	493.23964767	499.3120384	1.1116558298	740.84589593	24.002588272	-1.1476529205	24.188522339	19.145276379	42.326355	-71.119486667	2	58903.661736	23.7
12494	2022-12-06	16:23:16.604	339.47449773	8147.387946	1670343796.604	0	899	3.1422117981	3.1741523684	493.18944544	499.26121812	1.1116558298	740.84814776	24.002588272	-1.1571601629	24.188522339	19.145042419	42.326355	-71.119485765	2	58904.5412	23.7
12495	2022-12-06	16:23:17.477	339.47450785	8147.388188	1670343797.478	0	899	3.1472277019	3.1775083526	493.18944544	498.93584722	1.0527711088	740.84932239	24.002588272	-1.167680618	24.188522339	19.144599207	42.326354305	-71.119480828	2	58905.41716	23.7
12496	2022-12-06	16:23:18.390	339.4745184	8147.388442	1670343798.39	0	899	3.1472277019	3.1775083526	493.41051491	499.15949248	1.0527711088	740.85247803	24.002588272	-1.1490218639	24.188522339	19.147924423	42.326351316	-71.119473487	2	58906.302545	23.669745523
12497	2022-12-06	16:23:19.309	339.47452904	8147.388697	1670343799.309	0	899	3.1512125574	3.1846738743	493.41051491	499.75665162	1.1607361711	740.85538912	24.002588272	-1.1718090773	24.188522339	19.144683838	42.326346348	-71.119468725	2	58907.191239	23.580876068
12498	2022-12-06	16:23:20.177	339.47453909	8147.388938	1670343800.177	0	899	3.1512350439	3.1846967002	492.56907203	498.90440538	1.1607396242	740.85239799	24.003366369	-1.2891941568	24.188522339	19.142321757	42.326344818	-71.119462968	2	58908.109467	23.489053254
12499	2022-12-06	16:23:21.036	339.47454903	8147.389177	1670343801.036	0	899	3.1501988744	3.1839419574	492.57026536	498.96112241	1.1707794038	740.84897235	24.003656387	-1.1513393857	24.188522339	19.146592551	42.326343406	-71.119460145	2	58908.956607	23.40433925
12500	2022-12-06	16:23:21.934	339.47455942	8147.389426	1670343801.934	0	899	3.1501988744	3.1839419574	492.96760805	499.36362043	1.1707794038	740.85449219	24.003656387	-1.1425112486	24.188522339	19.146842957	42.326344695	-71.11945319	2	58909.817225	23.318277512
12501	2022-12-06	16:23:22.834	339.47456984	8147.389676	1670343802.834	0	899	3.1574352304	3.1888489412	492.96760805	498.90749388	1.0882802507	740.84604508	24.003656387	-1.6176676087	24.188522339	19.099954694	42.326345	-71.119451667	2	58910.699211	23.230078895
12502	2022-12-06	16:23:23.753	339.47458049	8147.389932	1670343803.754	0	899	3.1574352304	3.1888489412	492.71360934	498.65043467	1.0882802507	740.83645488	24.003656387	-1.4802009207	24.188522339	19.108396644	42.326345	-71.119451667	2	58911.657051	23.2
12503	2022-12-06	16:23:24.658	339.47459096	8147.390183	1670343804.659	0	899	3.1621918755	3.1947177566	492.71564732	498.85387083	1.1247397129	740.85457707	24.00415154	-1.4928556389	24.188522339	19.095957522	42.326345	-71.119449804	2	58912.558852	23.2
12504	2022-12-06	16:23:25.562	339.47460141	8147.390434	1670343805.562	0	899	3.1622084913	3.1947346154	493.0956817	499.23865328	1.1247421768	740.847575	24.004724503	-1.4701978292	24.188522339	19.083487517	42.326344238	-71.119448333	2	58913.457084	23.2
12505	2022-12-06	16:23:26.470	339.47461193	8147.390686	1670343806.471	0	899	3.163134886	3.1946326965	493.0956817	499.04229315	1.0892181957	740.83578714	24.004724503	-1.2434258461	24.188522339	19.117457042	42.326343333	-71.119447682	2	58914.390641	23.16093591
12506	2022-12-06	16:23:27.374	339.47462238	8147.390937	1670343807.374	0	899	3.163134886	3.1946326965	493.37808479	499.32810196	1.0892181957	740.83704058	24.004724503	-1.2473494517	24.188522339	19.137530245	42.326342834	-71.119445667	2	58915.299803	23.1
12507	2022-12-06	16:23:28.296	339.47463307	8147.391194	1670343808.297	0	899	3.1612838599	3.1926844536	493.37808479	499.31317972	1.0865189808	740.82694189	24.004724503	-1.2662129402	24.188522339	19.136039734	42.326342011	-71.119441265	2	58916.206796	23.058640777
12508	2022-12-06	16:23:29.140	339.47464282	8147.391428	1670343809.14	0	899	3.1612838599	3.1926844536	493.41507859	499.35061853	1.0865189808	740.83253772	24.004724503	-1.2217704713	24.407864223	19.135722217	42.326343504	-71.119433034	2	58917.025641	22.894871795
12509	2022-12-06	16:23:30.038	339.47465322	8147.391677	1670343810.038	0	899	3.1626253791	3.196118027	493.41767757	499.74688823	1.15766294	740.82492288	24.005355064	-1.21661805	24.305614623	19.141021842	42.326349408	-71.119422702	2	58917.911243	22.717751479
12510	2022-12-06	16:23:30.895	339.47466315	8147.391916	1670343810.896	0	899	3.1626416103	3.1961345025	493.28427713	499.61179034	1.157665417	740.84528033	24.005914688	-1.188635328	24.188522339	19.144249038	42.32635513	-71.119415254	2	58918.769539	22.546092184
12511	2022-12-06	16:23:31.780	339.47467339	8147.392161	1670343811.781	0	899	3.1646531081	3.1966691896	493.28427713	499.32834705	1.106435078	740.84650143	24.005914688	-1.1909635943	24.188522339	19.144649506	42.326359945	-71.11940787	2	58919.655656	22.5
12512	2022-12-06	16:23:32.677	339.47468376	8147.39241	1670343812.677	0	899	3.1646531081	3.1966691896	493.25867036	499.30242653	1.106435078	740.83395123	24.005914688	-1.1994791031	24.188522339	19.145402908	42.326364569	-71.119400163	2	58920.580442	22.441955836
12513	2022-12-06	16:23:33.546	339.47469383	8147.392652	1670343813.547	0	899	3.1676235082	3.1985850972	493.25867036	499.09746871	1.0693522494	740.82320419	24.005914688	-1.160124399	24.188522339	19.145110212	42.326369626	-71.119392967	2	58921.443921	22.355607917
12514	2022-12-06	16:23:34.424	339.47470399	8147.392896	1670343814.425	0	899	3.1676290034	3.1985906688	493.8163886	499.66179304	1.0693530228	740.81826439	24.006103857	-1.1471678571	24.188522339	19.141077812	42.326374359	-71.119386282	2	58922.307692	22.3
12515	2022-12-06	16:23:35.311	339.47471425	8147.393142	1670343815.311	0	899	3.1682572589	3.1997842547	493.82051779	499.77174274	1.0884722143	740.81420898	24.007104874	-1.1718090773	24.188522339	19.121995926	42.326377058	-71.119380884	2	58923.234714	22.2765286
12516	2022-12-06	16:23:36.174	339.47472425	8147.393382	1670343816.175	0	899	3.1682572589	3.1997842547	493.86138038	499.81309778	1.0884722143	740.82141275	24.007104874	-1.1445700499	24.188522339	19.138807511	42.32637848	-71.119378186	2	58924.088176	22.2
12517	2022-12-06	16:23:37.058	339.47473447	8147.393627	1670343817.058	0	899	3.1678901279	3.2001748299	493.86138038	499.9571513	1.1144960434	740.83097183	24.007104874	-1.1513932651	24.188522339	19.143943787	42.326379955	-71.119376712	2	58924.972946	22.2
12518	2022-12-06	16:23:37.933	339.47474459	8147.39387	1670343817.933	0	899	3.1678901279	3.2001748299	493.29959487	499.38843163	1.1144960434	740.81778823	24.007104874	-1.1620430946	24.188522339	19.146842957	42.326378562	-71.119379542	2	58925.862665	22.2
12519	2022-12-06	16:23:38.832	339.47475501	8147.39412	1670343818.833	0	899	3.1693422497	3.2015262239	493.29959487	499.36660726	1.1105498603	740.83238736	24.007104874	-1.168003957	24.188522339	19.145336151	42.326377076	-71.119382515	2	58926.754438	22.2
12520	2022-12-06	16:23:39.746	339.47476558	8147.394374	1670343819.746	0	899	3.1693467728	3.2015308123	493.28058005	499.34736223	1.110550521	740.82307525	24.007260493	-1.1765194871	24.188522339	19.14422519	42.326376667	-71.119384408	2	58927.64466	22.2
12521	2022-12-06	16:23:40.667	339.47477624	8147.39463	1670343820.667	0	899	3.1726465617	3.2063387165	493.28434004	499.62946542	1.1608466264	740.82611084	24.008172989	-1.1945961714	24.188522339	19.145763397	42.326377639	-71.119385	2	58928.583596	22.2
12522	2022-12-06	16:23:41.555	339.47478653	8147.394877	1670343821.556	0	899	3.1726465617	3.2063387165	493.25012177	499.594807	1.1608466264	740.83439262	24.008172989	-1.2195823287	24.188522339	19.146829757	42.326377485	-71.119385	2	58929.509298	22.2
12523	2022-12-06	16:23:42.390	339.47479618	8147.395108	1670343822.39	0	899	3.1771822807	3.2092387397	493.25012177	499.27749786	1.1034914595	740.8189867	24.008172989	-1.2434258461	24.188522339	19.142522812	42.326377231	-71.119384436	2	58930.338679	22.2
12524	2022-12-06	16:23:43.292	339.47480663	8147.395359	1670343823.293	0	899	3.1771822807	3.2092387397	492.09728865	498.11057745	1.1034914595	740.82786752	24.008172989	-1.2419706322	24.188522339	19.136083805	42.326378333	-71.119383665	2	58931.199211	22.2
12525	2022-12-06	16:23:44.134	339.47481638	8147.395593	1670343824.135	0	899	3.1784248273	3.2101514818	492.09728865	498.04625079	1.09182795	740.82143256	24.008172989	-1.1969568382	24.188522339	19.141272905	42.326378333	-71.119385052	2	58932.030992	22.2
12526	2022-12-06	16:23:44.967	339.47482601	8147.395824	1670343824.967	0	899	3.1784501234	3.2101771367	492.90544597	498.86419793	1.0918315728	740.82270459	24.00904082	-1.2022709886	24.188522339	19.140460134	42.326378333	-71.119386484	2	58932.890496	22.2
12527	2022-12-06	16:23:45.838	339.4748361	8147.396066	1670343825.839	0	899	3.1815069131	3.2124745065	492.90664759	498.71689497	1.0649352944	740.82094023	24.009332657	-1.1819846085	24.188522339	19.142956892	42.326378333	-71.119387871	2	58933.722642	22.2
12528	2022-12-06	16:23:46.720	339.4748463	8147.396311	1670343826.72	0	899	3.1815069131	3.2124745065	493.58565983	499.40391122	1.0649352944	740.81663826	24.009332657	-1.1396763656	24.188522339	19.147833704	42.326378333	-71.119388333	2	58934.597152	22.140284842
12529	2022-12-06	16:23:47.563	339.47485606	8147.396546	1670343827.564	0	899	3.1814838677	3.2112912368	493.58565983	499.18553987	1.0254143842	740.82830204	24.009332657	-1.1363024877	24.188522339	19.148022304	42.326379105	-71.119387561	2	58935.463289	22.1
12530	2022-12-06	16:23:48.480	339.47486668	8147.3968	1670343828.481	0	899	3.1814838677	3.2112912368	493.61506031	499.21527391	1.0254143842	740.83258057	24.009332657	-1.1327453852	24.188522339	19.148284912	42.326380664	-71.119389987	2	58936.398398	22.1
12531	2022-12-06	16:23:49.362	339.47487689	8147.397045	1670343829.363	0	899	3.1870959107	3.2185184224	493.6164203	499.51031173	1.0785501702	740.82167023	24.009662489	-1.1395685681	24.272630881	19.147382496	42.326381667	-71.119396821	2	58937.273081	22.127308066
12532	2022-12-06	16:23:50.286	339.47488757	8147.397302	1670343830.286	0	899	3.1871148134	3.2185375899	493.87445486	499.77144203	1.0785528372	740.82127209	24.010309219	-1.1442359441	24.43260203	19.14749239	42.326381667	-71.119402872	2	58938.180785	22.2
12533	2022-12-06	16:23:51.178	339.47489791	8147.39755	1670343831.179	0	899	3.1888225456	3.2177615789	493.87445486	499.30152996	0.99354058587	740.8295284	24.010309219	-1.1490218639	24.188522339	19.14396286	42.326381343	-71.119409305	2	58939.097182	22.209718173
12534	2022-12-06	16:23:52.051	339.474908	8147.397792	1670343832.051	0	899	3.1888225456	3.2177615789	493.08027446	498.49862249	0.99354058587	740.8235413	24.010309219	-1.3207339309	24.188522339	19.133831858	42.326378518	-71.119417779	2	58939.944606	22.294460641
12535	2022-12-06	16:23:52.947	339.47491838	8147.398041	1670343832.948	0	899	3.1887976781	3.2213803769	493.08027446	499.18234236	1.117378985	740.81725468	24.010309219	-1.2623970998	24.188522339	19.138074888	42.326378333	-71.119419714	2	58940.828402	22.3
12536	2022-12-06	16:23:53.852	339.47492885	8147.398292	1670343833.853	0	899	3.1887976781	3.2213803769	493.35801087	499.46351586	1.117378985	740.81005617	24.010309219	-1.1829546998	24.188522339	19.144280137	42.326377032	-71.11942	2	58941.780983	22.3
12537	2022-12-06	16:23:54.765	339.47493941	8147.398546	1670343834.765	0	899	3.1913093349	3.2230475946	493.35801087	499.30026144	1.0878570881	740.82073975	24.010309219	-1.1897132397	24.188522339	19.14396286	42.326377777	-71.119421111	2	58942.666352	22.3
12538	2022-12-06	16:23:55.664	339.47494983	8147.398796	1670343835.665	0	899	3.1913391459	3.223077827	493.26622507	499.20739354	1.0878613248	740.83027699	24.011327819	-1.1432765706	24.188522339	19.126777472	42.326378333	-71.119422564	2	58943.538462	22.3
12539	2022-12-06	16:23:56.546	339.47496002	8147.399041	1670343836.546	0	899	3.1907598906	3.2247924621	493.26642909	499.63911038	1.1658654991	740.81738079	24.011377335	-1.1810144241	24.188522339	19.143578788	42.326378333	-71.11942261	2	58944.433824	22.3
12540	2022-12-06	16:23:57.441	339.47497039	8147.399289	1670343837.442	0	899	3.1907598906	3.2247924621	493.73354776	500.11226391	1.1658654991	740.81078778	24.011377335	-1.2055909192	24.242945513	19.141284197	42.32637893	-71.11942107	2	58945.357715	22.3
12541	2022-12-06	16:23:58.318	339.47498053	8147.399533	1670343838.318	0	899	3.1926374091	3.2252988304	493.73354776	499.8511123	1.1187178706	740.81773609	24.011377335	-1.1750643253	24.437549591	19.140722275	42.326380405	-71.119419595	2	58946.24302	22.324301965
12542	2022-12-06	16:23:59.184	339.47499057	8147.399774	1670343839.185	0	899	3.1926374091	3.2252988304	493.42987551	499.54367744	1.1187178706	740.8180736	24.011377335	-1.1957388169	24.211610958	19.142682941	42.326381879	-71.119418121	2	58947.127238	22.4
12543	2022-12-06	16:24:00.036	339.47500043	8147.40001	1670343840.037	0	899	3.1919863121	3.2229904437	493.43208467	499.2362455	1.0627130353	740.81384803	24.011913312	-1.1699981508	24.188522339	19.145153475	42.326383217	-71.119416783	2	58947.930254	22.4
12544	2022-12-06	16:24:00.924	339.47501071	8147.400257	1670343840.925	0	899	3.1920054626	3.2230098584	493.89557067	499.70519812	1.0627156935	740.82411689	24.01256752	-1.4170781263	24.188522339	19.12445782	42.326384693	-71.119415307	2	58948.815631	22.4
12545	2022-12-06	16:24:01.805	339.4750209	8147.400502	1670343841.806	0	899	3.1947659504	3.2276764036	493.89557067	500.05778567	1.1264173497	740.82763672	24.01256752	-1.4810632467	24.188522339	19.119115829	42.326385	-71.11941744	2	58949.732143	22.4
12546	2022-12-06	16:24:02.710	339.47503138	8147.400753	1670343842.711	0	899	3.1947659504	3.2276764036	493.44667121	499.60328539	1.1264173497	740.83425358	24.01256752	-1.2667195639	24.378178855	19.140424135	42.326383914	-71.119419419	2	58950.651303	22.465130261
12547	2022-12-06	16:24:03.619	339.4750419	8147.401006	1670343843.62	0	899	3.2031802872	3.2361079208	493.44667121	499.59029041	1.1240690184	740.83638536	24.01256752	-1.3680976313	24.31880812	19.123030972	42.326381571	-71.119426169	2	58951.528746	22.5
12548	2022-12-06	16:24:04.493	339.47505201	8147.401248	1670343844.494	0	899	3.2031802872	3.2361079208	493.31292204	499.45487601	1.1240690184	740.83660889	24.01256752	-1.5298929214	24.188522339	19.099668503	42.326378771	-71.119437814	2	58952.368836	22.536883629
12549	2022-12-06	16:24:05.339	339.47506181	8147.401483	1670343845.34	0	899	3.2044728255	3.2351667119	493.31505073	499.03722307	1.0481191859	740.82676525	24.013084096	-1.4564221363	24.188522339	19.099668503	42.326377033	-71.119449067	2	58953.220085	22.555982906
12550	2022-12-06	16:24:06.190	339.47507164	8147.401719	1670343846.19	0	899	3.2044899306	3.2351840498	493.6421811	499.36816085	1.0481215185	740.82078704	24.013666153	-1.2211668033	24.378178855	19.130934621	42.326378519	-71.119451481	2	58954.111421	22.377715877
12551	2022-12-06	16:24:07.029	339.47508137	8147.401953	1670343847.03	0	899	3.2089111437	3.2412703399	493.6421811	499.67110052	1.1029045419	740.81895194	24.013666153	-1.1522772312	24.437549591	19.148643494	42.326379819	-71.119450181	2	58954.891365	22.221727019
12552	2022-12-06	16:24:07.897	339.4750914	8147.402194	1670343847.897	0	899	3.2089111437	3.2412703399	493.33045415	499.3555664	1.1029045419	740.81747174	24.013666153	-1.137984039	24.269332507	19.148157764	42.326377283	-71.119455435	2	58955.815217	22.2
12553	2022-12-06	16:24:08.811	339.47510198	8147.402448	1670343848.811	0	899	3.2064799419	3.2386241309	493.3322531	499.32181758	1.0964715818	740.83166302	24.014102696	-1.1343514627	24.287473565	19.148067664	42.326370552	-71.119468895	2	58956.733728	22.126627219
12554	2022-12-06	16:24:09.730	339.47511262	8147.402703	1670343849.73	0	899	3.2064994111	3.2386438774	493.63120532	499.62441474	1.0964743575	740.8363599	24.014764786	-1.1392560005	24.437549591	19.148284912	42.326362831	-71.119482136	2	58957.660224	22.03397762
12555	2022-12-06	16:24:10.605	339.47512275	8147.402946	1670343850.606	0	899	3.2111481668	3.2424140348	493.63120532	499.45181383	1.0652645479	740.8285288	24.014764786	-1.1550151323	24.437549591	19.146338558	42.326358297	-71.119493478	2	58958.510839	22
12556	2022-12-06	16:24:11.464	339.4751327	8147.403185	1670343851.465	0	899	3.2111481668	3.2424140348	493.26657947	499.08288853	1.0652645479	740.82963471	24.014764786	-1.1507357343	24.437549591	19.144425348	42.326356071	-71.1195	2	58959.357518	22
12557	2022-12-06	16:24:12.332	339.47514273	8147.403426	1670343852.332	0	899	3.216029721	3.2472624652	493.26657947	499.06787708	1.062547141	740.8315943	24.014764786	-1.1542928566	24.437549591	19.145629706	42.326355	-71.119500408	2	58960.244976	22.024497608
12558	2022-12-06	16:24:13.221	339.47515303	8147.403673	1670343853.222	0	899	3.216029721	3.2472624652	492.87922278	498.6759647	1.062547141	740.82972485	24.014764786	-1.188085556	24.437549591	19.145402908	42.326354834	-71.119501833	2	58961.099606	22.1
12559	2022-12-06	16:24:14.171	339.47516402	8147.403936	1670343854.171	0	899	3.2196243266	3.2499212297	492.87922278	498.49564237	1.029866324	740.83352075	24.014764786	-1.4385071053	24.219856894	19.131867352	42.326353333	-71.119503269	2	58962.038462	22.1
12560	2022-12-06	16:24:15.095	339.47517472	8147.404193	1670343855.096	0	899	3.2196473128	3.2499445232	493.67070665	499.29616224	1.0298693895	740.8471514	24.015543287	-1.239265029	24.364985359	19.140891056	42.326353333	-71.119501667	2	58963.023563	22.102356268
12561	2022-12-06	16:24:16.029	339.47518553	8147.404453	1670343856.03	0	899	3.2164448773	3.2493190032	493.67202677	499.78308176	1.1176795868	740.83029397	24.015863419	-1.1457666159	24.188522339	19.147563934	42.326353333	-71.119501667	2	58963.903864	22.190386428
12562	2022-12-06	16:24:16.940	339.47519606	8147.404706	1670343856.94	0	899	3.2164448773	3.2493190032	493.39420205	499.50181791	1.1176795868	740.82230443	24.015863419	-1.1513717814	24.402916662	19.141363409	42.326354681	-71.119501667	2	58964.808809	22.2
12563	2022-12-06	16:24:17.812	339.47520617	8147.404948	1670343857.813	0	899	3.2213519566	3.2523200044	493.39420205	499.13819823	1.0519037735	740.82591197	24.015863419	-1.3230191967	24.31880812	19.121130255	42.326353825	-71.119505193	2	58965.705274	22.270527404
12564	2022-12-06	16:24:18.736	339.47521686	8147.405205	1670343858.737	0	899	3.2213519566	3.2523200044	493.78326558	499.53179115	1.0519037735	740.83922693	24.015863419	-1.5112018451	24.231401203	19.10585742	42.326351166	-71.119512084	2	58966.650051	22.234994914
12565	2022-12-06	16:24:19.641	339.47522733	8147.405456	1670343859.641	0	899	3.2207243976	3.2535190332	493.78622405	499.87576161	1.1135376681	740.83262948	24.016580683	-1.3249486014	24.437549591	19.136048892	42.32635	-71.119518741	2	58967.561122	22.2
12566	2022-12-06	16:24:20.605	339.47523848	8147.405724	1670343860.605	0	899	3.2207383658	3.2535332036	493.58561406	499.67268878	1.1135396816	740.83660767	24.017053604	-1.1898209717	24.437549591	19.137747165	42.326351757	-71.119523424	2	58968.527054	22.2
12567	2022-12-06	16:24:21.539	339.47524931	8147.405983	1670343861.54	0	899	3.2226211318	3.2545670594	493.58561406	499.51132406	1.0843705973	740.84476981	24.017053604	-1.1696423758	24.437549591	19.139617453	42.326355547	-71.119523525	2	58969.442639	22.2
12568	2022-12-06	16:24:22.414	339.47525943	8147.406226	1670343862.415	0	899	3.2226211318	3.2545670594	493.31535152	499.2378169	1.0843705973	740.84924114	24.017053604	-1.1598872681	24.437549591	19.146324057	42.326358333	-71.119522187	2	58970.311966	22.231196581
12569	2022-12-06	16:24:23.262	339.47526924	8147.406462	1670343863.262	0	899	3.2245504887	3.2564554833	493.31535152	499.22666625	1.0823531498	740.8504089	24.017053604	-1.1790311163	24.437549591	19.143955698	42.326358667	-71.119523333	2	58971.200197	22.3
12570	2022-12-06	16:24:24.125	339.47527922	8147.406701	1670343864.125	0	899	3.2245602541	3.2564653861	493.42921257	499.34189923	1.0823545164	740.83568406	24.017383841	-1.1965148796	24.437549591	19.144012451	42.32636	-71.119523416	2	58972.049761	22.3
12571	2022-12-06	16:24:25.016	339.47528955	8147.406949	1670343865.017	0	899	3.2280243323	3.2604527949	493.4326312	499.43608452	1.0987626771	740.81813262	24.018213272	-1.1522772312	24.437549591	19.145042419	42.32636	-71.119524839	2	58972.903349	22.3
12572	2022-12-06	16:24:25.901	339.47529978	8147.407195	1670343865.901	0	899	3.2280243323	3.2604527949	493.05145325	499.05026889	1.0987626771	740.84088135	24.018213272	-1.1522772312	24.437549591	19.145042419	42.32636135	-71.11952635	2	58973.809721	22.219027921
12573	2022-12-06	16:24:26.836	339.47531061	8147.407455	1670343866.837	0	899	3.2317236649	3.2651803411	493.05145325	499.23378585	1.1319599859	740.84033041	24.018213272	-1.1468121508	24.25613901	19.145006647	42.326360412	-71.119526667	2	58974.752753	22.2
12574	2022-12-06	16:24:27.694	339.47532053	8147.407693	1670343867.694	0	899	3.2317236649	3.2651803411	494.12902187	500.32486602	1.1319599859	740.84020713	24.018213272	-1.1419183837	24.279227629	19.144649202	42.326358981	-71.119527685	2	58975.611222	22.2
12575	2022-12-06	16:24:28.513	339.47533002	8147.407921	1670343868.514	0	899	3.2309034841	3.264266443	494.12902187	500.30904488	1.1291052205	740.82620381	24.018213272	-1.1446562784	24.42105772	19.143891366	42.326358333	-71.119528333	2	58976.419417	22.2
12576	2022-12-06	16:24:29.411	339.47534042	8147.40817	1670343869.412	0	899	3.2309148856	3.2642780119	493.24511477	499.41409202	1.1291068818	740.83120869	24.018598077	-1.179138876	24.188522339	19.132599685	42.326357832	-71.119528333	2	58977.300601	22.2
12577	2022-12-06	16:24:30.259	339.47535022	8147.408405	1670343870.259	0	899	3.2304090786	3.2622452552	493.24780437	499.13481661	1.0781017524	740.82962784	24.01925087	-1.1473941803	24.188522339	19.115154266	42.326356406	-71.119528594	2	58978.156513	22.215651261
12578	2022-12-06	16:24:31.124	339.47536023	8147.408646	1670343871.124	0	899	3.2304090786	3.2622452552	493.40668244	499.29559092	1.0781017524	740.83687445	24.01925087	-1.1457666159	24.437549591	19.139640808	42.326354903	-71.11953	2	58979.058491	22.3
12579	2022-12-06	16:24:32.000	339.47537038	8147.408889	1670343872.001	0	899	3.2330257212	3.264253671	493.40668244	499.17817227	1.0568540742	740.84910129	24.01925087	-1.353276293	24.437549591	19.112804223	42.326353524	-71.11953	2	58979.885849	22.3
12580	2022-12-06	16:24:32.898	339.47538076	8147.409138	1670343872.898	0	899	3.2330257212	3.264253671	494.02409968	499.80281158	1.0568540742	740.84185872	24.01925087	-1.4874768502	24.1934699	19.100656939	42.326351997	-71.119531336	2	58980.801653	22.3
12581	2022-12-06	16:24:33.861	339.47539191	8147.409406	1670343873.861	0	899	3.2386320827	3.2717053003	494.02409968	500.13438885	1.1167545347	740.83645286	24.01925087	-1.4465268479	24.188522339	19.100215205	42.326351667	-71.119530437	2	58981.737799	22.3
12582	2022-12-06	16:24:34.785	339.4754026	8147.409663	1670343874.785	0	899	3.2386475932	3.2717210359	493.72471498	499.83131359	1.1167567646	740.8471328	24.019773104	-1.2954244906	24.313860559	19.097128862	42.32634953	-71.119534274	2	58982.641026	22.492307692
12583	2022-12-06	16:24:35.693	339.47541311	8147.409915	1670343875.693	0	899	3.2387539299	3.2714390114	493.72684039	499.76140912	1.103738518	740.84121643	24.020288467	-1.2525126113	24.384775604	19.097548643	42.326346362	-71.119540609	2	58983.591304	22.71826087
12584	2022-12-06	16:24:36.632	339.47542399	8147.410176	1670343876.633	0	899	3.2387539299	3.2714390114	493.60997762	499.643118	1.103738518	740.84840282	24.020288467	-1.5282976051	24.338598365	19.117348298	42.326343228	-71.119545991	2	58984.531574	22.906314797
12585	2022-12-06	16:24:37.546	339.47543456	8147.410429	1670343877.546	0	899	3.2422162878	3.2738820887	493.60997762	499.44833654	1.0685205941	740.83844318	24.020288467	-1.4960894308	24.351791862	19.1186361	42.326340299	-71.119549701	2	58985.410256	23.082051282
12586	2022-12-06	16:24:38.482	339.47544539	8147.410689	1670343878.482	0	899	3.2422162878	3.2738820887	493.84780414	499.68897603	1.0685205941	740.84286843	24.020288467	-1.5210862547	24.188522339	19.111305161	42.326337731	-71.119551667	2	58986.361111	23.2
12587	2022-12-06	16:24:39.387	339.47545587	8147.410941	1670343879.387	0	899	3.2468552712	3.2800271769	493.84780414	499.95862883	1.1172450387	740.84031384	24.020288467	-1.7138177156	24.188522339	19.092826843	42.326336162	-71.119551667	2	58987.302761	23.2
12588	2022-12-06	16:24:40.243	339.47546578	8147.411179	1670343880.243	0	899	3.2468817914	3.2800540822	493.69476115	499.80371316	1.1172488434	740.8421259	24.021179136	-1.3788552016	24.374880481	19.130016542	42.326335	-71.119551667	2	58988.151577	23.2
12589	2022-12-06	16:24:41.151	339.4754763	8147.411431	1670343881.152	0	899	3.2496515694	3.2816145909	493.6959963	499.57678094	1.0760085138	740.83906444	24.021478653	-1.2646068153	24.191820713	19.141811383	42.326334873	-71.119551794	2	58989.076297	23.2
12590	2022-12-06	16:24:42.062	339.47548683	8147.411684	1670343882.062	0	899	3.2496515694	3.2816145909	493.61092135	499.4906926	1.0760085138	740.82742168	24.021478653	-1.1711945755	24.376529668	19.146424186	42.326333333	-71.119553333	2	58990.001859	23.2
12591	2022-12-06	16:24:43.000	339.4754977	8147.411945	1670343883.001	0	899	3.247353219	3.2793034169	493.61092135	499.49249714	1.0763348595	740.83397104	24.021478653	-1.1527945545	24.437549591	19.146839003	42.326333333	-71.119553333	2	58990.874535	23.2
12592	2022-12-06	16:24:43.865	339.47550771	8147.412185	1670343883.866	0	899	3.247353219	3.2793034169	493.61253984	499.49413491	1.0763348595	740.83755675	24.021478653	-1.4245480623	24.228102829	19.095125868	42.326334611	-71.119552055	2	58991.766807	23.2
12593	2022-12-06	16:24:44.710	339.47551749	8147.41242	1670343884.711	0	899	3.2507240552	3.2823506601	493.61446644	499.4303446	1.0644445725	740.83327055	24.021945915	-1.3431869643	24.300667062	19.106544141	42.326333943	-71.119553781	2	58992.63442	23.2
12594	2022-12-06	16:24:45.572	339.47552745	8147.412659	1670343885.572	0	899	3.2507410574	3.2823678974	493.92124561	499.74075115	1.0644468937	740.83053609	24.022516251	-1.184830308	24.437549591	19.132078171	42.326334133	-71.119555	2	58993.479924	23.247992352
12595	2022-12-06	16:24:46.427	339.47553735	8147.412896	1670343886.427	0	899	3.2522962407	3.2840120184	493.92124561	499.75435322	1.0669058123	740.84523667	24.022516251	-1.1800442808	24.437549591	19.144032118	42.326335	-71.119555	2	58994.321613	23.3
12596	2022-12-06	16:24:47.270	339.47554712	8147.413131	1670343887.271	0	899	3.2522962407	3.2840120184	493.19176839	499.01626104	1.0669058123	740.83045444	24.022516251	-1.1320231348	24.437549591	19.146684381	42.326335319	-71.119554681	2	58995.191251	23.3
12597	2022-12-06	16:24:48.187	339.47555773	8147.413386	1670343888.188	0	899	3.2518680093	3.2854471759	493.19176839	499.36001841	1.1290960259	740.83726774	24.022516251	-1.1311177015	24.437549591	19.146484375	42.326336667	-71.119552331	2	58996.120316	23.324063116
12598	2022-12-06	16:24:49.081	339.47556807	8147.413634	1670343889.081	0	899	3.2518680093	3.2854471759	494.56905343	500.75452886	1.1290960259	740.84207174	24.022516251	-1.135343134	24.437549591	19.146834696	42.326336665	-71.119544997	2	58997.000957	23.5
12599	2022-12-06	16:24:49.947	339.47557809	8147.413874	1670343889.947	0	899	3.2554760433	3.2879529955	494.57101128	500.54640865	1.091201916	740.82530445	24.022990183	-1.1412501161	24.437549591	19.147723886	42.326335284	-71.119542234	2	58997.829665	23.5
12600	2022-12-06	16:24:50.854	339.47558859	8147.414126	1670343890.854	0	899	3.2554937824	3.287970986	494.0112339	499.97988177	1.0912043951	740.84647193	24.023584366	-1.1376283169	24.437549591	19.147924423	42.326332604	-71.119538072	2	58998.718935	23.571893491
12601	2022-12-06	16:24:51.765	339.47559913	8147.414379	1670343891.765	0	899	3.2617226132	3.293166773	494.0112339	499.77858902	1.0548281826	740.84776983	24.023584366	-1.1429855476	24.437549591	19.147754922	42.326329437	-71.119534437	2	58999.668803	23.666880342
12602	2022-12-06	16:24:52.664	339.47560954	8147.414629	1670343892.664	0	899	3.2617226132	3.293166773	494.13863946	499.90748198	1.0548281826	740.84428881	24.023584366	-1.1516088729	24.437549591	19.146991578	42.326326397	-71.119534301	2	59000.580868	23.7
12603	2022-12-06	16:24:53.542	339.4756197	8147.414873	1670343893.542	0	899	3.263531275	3.2959535577	494.13863946	500.08400064	1.0867207521	740.85247803	24.023584366	-1.1652984619	24.437549591	19.14396286	42.326325	-71.119535768	2	59001.460834	23.746083418
12604	2022-12-06	16:24:54.401	339.47562964	8147.415111	1670343894.401	0	899	3.2635349525	3.2959572872	494.46065993	500.40989841	1.0867212627	740.85205119	24.023707245	-1.1665057252	24.437549591	19.143924663	42.326325567	-71.119537234	2	59002.340228	23.8
12605	2022-12-06	16:24:55.270	339.47563971	8147.415353	1670343895.271	0	899	3.2657517865	3.2989605358	494.46494206	500.55469559	1.1120667454	740.84290966	24.024744034	-1.176692009	24.437549591	19.143602371	42.326327031	-71.119538333	2	59003.218662	23.8
12606	2022-12-06	16:24:56.108	339.4756494	8147.415586	1670343896.108	0	899	3.2657517865	3.2989605358	494.13484019	500.22052823	1.1120667454	740.82122075	24.024744034	-1.2032087536	24.437549591	19.141256332	42.326328346	-71.119538333	2	59004.00789	23.800788955
12607	2022-12-06	16:24:56.959	339.47565925	8147.415822	1670343896.959	0	899	3.2657671018	3.2996939563	494.13484019	500.35238155	1.1358615275	740.8237915	24.024744034	-1.2092450857	24.437549591	19.140722275	42.326329745	-71.119538333	2	59004.84714	23.884714004
12608	2022-12-06	16:24:57.869	339.47566979	8147.416075	1670343897.87	0	899	3.2657671018	3.2996939563	493.80278708	500.01615032	1.1358615275	740.83530734	24.024744034	-1.1699011136	24.437549591	19.145968873	42.32633	-71.119539636	2	59005.781799	23.9
12609	2022-12-06	16:24:58.736	339.47567983	8147.416316	1670343898.737	0	899	3.2659076879	3.2980041728	493.80278708	499.67999438	1.075131845	740.83410645	24.024744034	-1.1376283169	24.437549591	19.145402908	42.32633	-71.11954	2	59006.646943	23.9
12610	2022-12-06	16:24:59.667	339.4756906	8147.416574	1670343899.668	0	899	3.2659076879	3.2980041728	493.87528345	499.7533536	1.075131845	740.84982199	24.024744034	-1.1376283169	24.437549591	19.145402908	42.32633	-71.119541004	2	59007.602524	23.9
12611	2022-12-06	16:25:00.584	339.4757012	8147.416829	1670343900.584	0	899	3.2663552263	3.2984612216	493.8787852	499.75783505	1.0753013948	740.83968934	24.025592867	-1.1557804149	24.437549591	19.142856257	42.32633	-71.119540754	2	59008.547304	23.9
12612	2022-12-06	16:25:01.457	339.47571131	8147.417071	1670343901.457	0	899	3.2663617947	3.2984678817	494.12051322	500.00244555	1.0753022964	740.85281473	24.025812149	-1.1360006332	24.437549591	19.141801834	42.326330703	-71.119539297	2	59009.422091	23.942209073
12613	2022-12-06	16:25:02.316	339.47572126	8147.41731	1670343902.317	0	899	3.2769061856	3.3108616445	494.12051322	500.32192952	1.1329846489	740.85074924	24.025812149	-1.1540449424	24.437549591	19.142689143	42.326332117	-71.119537433	2	59010.270217	24
12614	2022-12-06	16:25:03.197	339.47573145	8147.417555	1670343903.197	0	899	3.2769061856	3.3108616445	493.76550961	499.96247046	1.1329846489	740.82731133	24.025812149	-1.1704615923	24.437549591	19.143700252	42.326333107	-71.119535	2	59011.135922	24
12615	2022-12-06	16:25:04.109	339.47574201	8147.417808	1670343904.11	0	899	3.2741797531	3.3068534947	493.76550961	499.73304162	1.0915392832	740.83803574	24.025812149	-1.1473941803	24.437549591	19.148284912	42.326331667	-71.11953496	2	59012.024185	24
12616	2022-12-06	16:25:05.019	339.47575253	8147.418061	1670343905.019	0	899	3.2741961436	3.3068701177	494.62764674	500.60561096	1.0915415614	740.8315175	24.02635803	-1.1403123125	24.437549591	19.146717349	42.326331667	-71.119533367	2	59012.980021	24
12617	2022-12-06	16:25:05.963	339.47576347	8147.418323	1670343905.964	0	899	3.2738037903	3.3065009821	494.63005653	500.61302509	1.0924391449	740.83927584	24.026941299	-1.1327453852	24.437549591	19.146974121	42.326331667	-71.119533333	2	59013.926927	24
12618	2022-12-06	16:25:06.895	339.47577426	8147.418582	1670343906.896	0	899	3.2738037903	3.3065009821	494.06957864	500.04576774	1.0924391449	740.83315616	24.026941299	-1.1327453852	24.437549591	19.148643494	42.326330336	-71.119530672	2	59014.798327	24
12619	2022-12-06	16:25:07.789	339.47578461	8147.418831	1670343907.79	0	899	3.2734072994	3.3062287181	494.06957864	500.06924887	1.096679965	740.83484736	24.026941299	-1.1651151622	24.437549591	19.148210147	42.32632755	-71.11953	2	59015.735071	24
12620	2022-12-06	16:25:08.680	339.47579492	8147.419078	1670343908.681	0	899	3.2734072994	3.3062287181	493.6226719	499.61691518	1.096679965	740.82245803	24.026941299	-1.1733611964	24.437549591	19.147602132	42.326325603	-71.119528937	2	59016.638067	23.936193294
12621	2022-12-06	16:25:09.595	339.4758055	8147.419332	1670343909.595	0	899	3.2772571759	3.310901092	493.62579182	499.76337708	1.1225760925	740.83339908	24.027697974	-1.3712020023	24.437549591	19.132706547	42.326324087	-71.119525593	2	59017.548096	23.9
12622	2022-12-06	16:25:10.483	339.47581579	8147.419579	1670343910.484	0	899	3.2772674531	3.3109115192	493.69261545	499.8310397	1.1225775602	740.83275559	24.028039932	-1.3538260018	24.332001617	19.133949393	42.326323333	-71.119523333	2	59018.419139	23.9
12623	2022-12-06	16:25:11.311	339.47582536	8147.419809	1670343911.311	0	899	3.2806397203	3.3134873525	493.69261545	499.67925133	1.0951515094	740.83436271	24.028039932	-1.186263907	24.20501421	19.144466463	42.326323333	-71.119523333	2	59019.22022	23.922022022
12624	2022-12-06	16:25:12.207	339.47583573	8147.420058	1670343912.207	0	899	3.2806397203	3.3134873525	494.15739395	500.14966585	1.0951515094	740.84489269	24.028039932	-1.1376283169	24.437549591	19.14689904	42.326323532	-71.119523532	2	59020.119145	24
12625	2022-12-06	16:25:13.094	339.475846	8147.420304	1670343913.094	0	899	3.2832223041	3.3158588449	494.15739395	500.10638428	1.0873354367	740.8481704	24.028039932	-1.1428023158	24.437549591	19.14699154	42.326325036	-71.119524964	2	59021.021696	24
12626	2022-12-06	16:25:13.971	339.47585616	8147.420548	1670343913.972	0	899	3.2832223041	3.3158588449	493.84406719	499.78928548	1.0873354367	740.84606206	24.028039932	-1.1897132397	24.437549591	19.141801834	42.326326479	-71.119523521	2	59021.887574	24
12627	2022-12-06	16:25:14.848	339.47586631	8147.420791	1670343914.849	0	899	3.2849498679	3.3204719419	493.84749112	500.31617339	1.1818271305	740.84004787	24.02886997	-1.1778130018	24.437549591	19.14304708	42.326326667	-71.119516654	2	59022.801471	24
12628	2022-12-06	16:25:15.729	339.47587649	8147.421036	1670343915.729	0	899	3.2849588785	3.3204810911	493.9073793	500.37685351	1.1818284821	740.83306885	24.029169083	-1.2076174021	24.437549591	19.141082764	42.326326667	-71.119512692	2	59023.692385	23.930761523
12629	2022-12-06	16:25:16.572	339.47588625	8147.42127	1670343916.572	0	899	3.2824616673	3.3171354484	493.9073793	500.2268068	1.1547645756	740.83299811	24.029169083	-1.2079946718	24.437549591	19.140951586	42.326326667	-71.119509141	2	59024.505184	23.9
12630	2022-12-06	16:25:17.507	339.47589708	8147.42153	1670343917.508	0	899	3.2824616673	3.3171354484	493.19059362	499.50085003	1.1547645756	740.83742579	24.029169083	-1.1858973558	24.437549591	19.14170005	42.326326002	-71.119504006	2	59025.399029	23.9
12631	2022-12-06	16:25:18.408	339.47590751	8147.42178	1670343918.409	0	899	3.2883327645	3.3211276358	493.19059362	499.14751757	1.0908770823	740.83181985	24.029169083	-1.1395900794	24.437549591	19.148096009	42.326325486	-71.119498056	2	59026.291624	23.929162358
12632	2022-12-06	16:25:19.351	339.47591843	8147.422042	1670343919.352	0	899	3.2883327645	3.3211276358	494.25975091	500.22958851	1.0908770823	740.83976655	24.029169083	-1.1327453852	24.437549591	19.149003983	42.326327104	-71.119492458	2	59027.262462	23.973753815
12633	2022-12-06	16:25:20.298	339.47592938	8147.422305	1670343920.298	0	899	3.290015131	3.3234885655	494.26326531	500.35380914	1.1126576049	740.83694802	24.030020341	-1.1545300649	24.437549591	19.147740055	42.326328702	-71.119488524	2	59028.221443	23.9
12634	2022-12-06	16:25:21.247	339.47594037	8147.422569	1670343921.248	0	899	3.2900253567	3.3234989391	494.58702573	500.68156708	1.1126590468	740.83343506	24.030359268	-1.1783196926	24.437549591	19.146842957	42.326330587	-71.119482453	2	59029.175992	23.9
12635	2022-12-06	16:25:22.108	339.47595034	8147.422808	1670343922.109	0	899	3.2933629577	3.3276618003	494.58702573	500.82580702	1.1386643916	740.83179802	24.030359268	-1.1346639876	24.437549591	19.14755916	42.326333417	-71.119478166	2	59030.050296	23.905029586
12636	2022-12-06	16:25:22.973	339.47596034	8147.423048	1670343922.973	0	899	3.2933629577	3.3276618003	494.32245727	500.55790126	1.1386643916	740.83172163	24.030359268	-1.1344591829	24.437549591	19.147573484	42.326334837	-71.119475325	2	59030.902367	23.990236686
12637	2022-12-06	16:25:23.842	339.47597039	8147.423289	1670343923.842	0	899	3.3014317838	3.3369302103	494.32245727	500.76066468	1.1752152941	740.82907044	24.030359268	-1.1377576416	24.437549591	19.148146446	42.326335	-71.119471262	2	59031.747573	24
12638	2022-12-06	16:25:24.772	339.47598116	8147.423548	1670343924.772	0	899	3.3014556838	3.3369544757	494.63876912	501.08111598	1.1752188413	740.8253671	24.031148683	-1.1359467443	24.437549591	19.146914766	42.32633717	-71.119465659	2	59032.651118	24
12639	2022-12-06	16:25:25.625	339.47599104	8147.423785	1670343925.626	0	899	3.3005020363	3.3354995367	494.63941625	500.99243425	1.1591285327	740.80773926	24.031305313	-1.1408835649	24.437549591	19.145763397	42.326340067	-71.119459	2	59033.519958	23.948004202
12640	2022-12-06	16:25:26.457	339.47600067	8147.424016	1670343926.458	0	899	3.3005020363	3.3354995367	494.28019491	500.62859916	1.1591285327	740.84564249	24.031305313	-1.1408835649	24.437549591	19.145763397	42.326342302	-71.119453093	2	59034.381485	23.9
12641	2022-12-06	16:25:27.322	339.47601068	8147.424256	1670343927.323	0	899	3.29865615	3.3332078655	494.28019491	500.55107347	1.1451507759	740.833756	24.031305313	-1.1553384539	24.437549591	19.146119111	42.326343333	-71.119449584	2	59035.249757	23.875024295
12642	2022-12-06	16:25:28.232	339.4760212	8147.424509	1670343928.232	0	899	3.29865615	3.3332078655	494.44894421	500.72196368	1.1451507759	740.82400331	24.031305313	-1.1643605919	24.437549591	19.145565248	42.326343333	-71.119448333	2	59036.1311	23.786889952
12643	2022-12-06	16:25:29.151	339.47603184	8147.424764	1670343929.151	0	899	3.298045197	3.33212813	494.44894421	500.63781903	1.129979912	740.82430687	24.031305313	-1.2122955433	24.437549591	19.138491359	42.326343333	-71.119448353	2	59037.011752	23.698824786
12644	2022-12-06	16:25:30.084	339.47604264	8147.425023	1670343930.084	0	899	3.2980776178	3.332161027	494.29934314	500.48637113	1.1299845434	740.83329237	24.032377268	-1.189982689	24.437549591	19.140657046	42.326343333	-71.119449987	2	59038.008008	23.599199199
12645	2022-12-06	16:25:30.950	339.47605266	8147.425264	1670343930.95	0	899	3.3012594555	3.3349461571	494.29983129	500.40879255	1.1158995888	740.84227263	24.032495499	-1.2062700221	24.437549591	19.143121037	42.326343333	-71.119448542	2	59038.874875	23.512512513
12646	2022-12-06	16:25:31.832	339.47606287	8147.425509	1670343931.832	0	899	3.3012594555	3.3349461571	493.6465154	499.74740245	1.1158995888	740.84515381	24.032495499	-1.2287769318	24.437549591	19.144323349	42.326343333	-71.119447161	2	59039.703532	23.5
12647	2022-12-06	16:25:32.713	339.47607307	8147.425754	1670343932.713	0	899	3.3092290239	3.3439874985	493.6465154	499.92674047	1.1482898322	740.83716912	24.032495499	-1.2064101491	24.437549591	19.144125199	42.326347084	-71.119445729	2	59040.562563	23.387487487
12648	2022-12-06	16:25:33.599	339.47608333	8147.426	1670343933.6	0	899	3.3092290239	3.3439874985	493.60247436	499.88213914	1.1482898322	740.84692504	24.032495499	-1.2006971726	24.437549591	19.14389124	42.326353055	-71.119443473	2	59041.458248	23.254175153
12649	2022-12-06	16:25:34.483	339.47609356	8147.426246	1670343934.484	0	899	3.3093603989	3.3435997557	493.60247436	499.78790342	1.1312712959	740.83788092	24.032495499	-1.2515640259	24.437549591	19.143602371	42.326357245	-71.119441667	2	59042.34714	23.130571992
12650	2022-12-06	16:25:35.403	339.4761042	8147.426501	1670343935.403	0	899	3.3093927959	3.3436326291	494.60699315	500.80503565	1.1312759134	740.82194226	24.033563008	-1.1909420174	24.437549591	19.144368709	42.326360194	-71.119441202	2	59043.279045	22.944191097
12651	2022-12-06	16:25:36.329	339.47611493	8147.426758	1670343936.33	0	899	3.3109591669	3.3440635927	494.60737389	500.59662086	1.093621366	740.84240682	24.033655167	-1.1832026243	24.437549591	19.143602371	42.326365	-71.119440432	2	59044.259369	22.8
12652	2022-12-06	16:25:37.203	339.47612505	8147.427001	1670343937.204	0	899	3.3109591669	3.3440635927	494.05959566	500.04220954	1.093621366	740.83783646	24.033655167	-1.4342062229	24.437549591	19.10909894	42.326365196	-71.119441863	2	59045.117703	22.8
12653	2022-12-06	16:25:38.049	339.47613483	8147.427236	1670343938.049	0	899	3.3104293117	3.3424084	494.05959566	499.83935545	1.0569684392	740.82490833	24.033655167	-1.1441389322	24.437549591	19.140722275	42.326366544	-71.119443211	2	59045.926316	22.8
12654	2022-12-06	16:25:38.918	339.4761449	8147.427477	1670343938.919	0	899	3.3104293117	3.3424084	494.27469333	500.05696944	1.0569684392	740.83208905	24.033655167	-1.1526113038	24.437549591	19.143846386	42.326366667	-71.119443333	2	59046.782051	22.8
12655	2022-12-06	16:25:39.825	339.47615539	8147.427729	1670343939.826	0	899	3.3157100382	3.3491204494	494.27598997	500.30798907	1.1020632191	740.83953696	24.033969235	-1.1579793281	24.437549591	19.142320102	42.326365504	-71.119443333	2	59047.697864	22.730213632
12656	2022-12-06	16:25:40.697	339.47616549	8147.427972	1670343940.698	0	899	3.3157348219	3.349145588	494.39425701	500.42771844	1.1020666537	740.84775447	24.034784317	-1.2406124177	24.437549591	19.127438754	42.326365	-71.119444278	2	59048.567061	22.7
12657	2022-12-06	16:25:41.632	339.47617631	8147.428231	1670343941.633	0	899	3.3110880797	3.3439557582	494.39425701	500.33778879	1.0858353158	740.83877462	24.034784317	-1.2793311536	24.437549591	19.124645839	42.326365	-71.11944671	2	59049.512927	22.7
12658	2022-12-06	16:25:42.526	339.47618664	8147.428479	1670343942.526	0	899	3.3110880797	3.3439557582	494.46476955	500.40914902	1.0858353158	740.84314814	24.034784317	-1.1457126306	24.437549591	19.139126253	42.326365	-71.119449049	2	59050.429298	22.7
12659	2022-12-06	16:25:43.401	339.47619678	8147.428723	1670343943.402	0	899	3.3173444642	3.3505869114	494.46476955	500.46570841	1.0960429034	740.84919749	24.034784317	-1.1565349141	24.437549591	19.124559213	42.326365526	-71.119450526	2	59051.315631	22.7
12660	2022-12-06	16:25:44.299	339.47620718	8147.428972	1670343944.3	0	899	3.3173444642	3.3505869114	494.22986415	500.22795214	1.0960429034	740.81835938	24.034784317	-1.7317219973	24.437549591	19.099668503	42.326366667	-71.119451313	2	59052.212032	22.7
12661	2022-12-06	16:25:45.191	339.4762175	8147.42922	1670343945.192	0	899	3.3205769266	3.3532413674	494.23319308	500.12106475	1.0761327949	740.84192865	24.035590709	-1.6013910802	24.437549591	19.098487892	42.326366817	-71.11944985	2	59053.090291	22.709029126
12662	2022-12-06	16:25:46.071	339.47622767	8147.429464	1670343946.071	0	899	3.3205876842	3.3532522753	493.91468478	499.79877006	1.0761342485	740.8333239	24.035943985	-1.5282652378	24.437549591	19.117315292	42.326368239	-71.119448427	2	59053.943689	22.794368932
12663	2022-12-06	16:25:46.917	339.47623748	8147.429699	1670343946.918	0	899	3.3214091558	3.3553706812	493.91468478	500.03137828	1.1181553306	740.83529077	24.035943985	-1.3087260131	24.437549591	19.131731513	42.326368333	-71.11944574	2	59054.778107	22.8
12664	2022-12-06	16:25:47.776	339.47624741	8147.429938	1670343947.776	0	899	3.3214091558	3.3553706812	494.17153189	500.29140621	1.1181553306	740.82599564	24.035943985	-1.1718090773	24.437549591	19.140722275	42.326367187	-71.119443853	2	59055.688043	22.8
12665	2022-12-06	16:25:48.614	339.47625711	8147.430171	1670343948.614	0	899	3.3242791127	3.3562928752	494.17153189	499.93472198	1.0537372223	740.82877294	24.035943985	-1.3920812923	24.437549591	19.106830925	42.326366667	-71.119442442	2	59056.534951	22.8
12666	2022-12-06	16:25:49.473	339.47626706	8147.430409	1670343949.474	0	899	3.3242817004	3.3562954982	493.76140038	499.51980928	1.0537375643	740.82628182	24.036028868	-1.4631052183	24.437549591	19.091174195	42.32636605	-71.119442284	2	59057.370262	22.8
12667	2022-12-06	16:25:50.355	339.47627727	8147.430654	1670343950.356	0	899	3.3234467728	3.3584669986	493.76545553	500.06746768	1.1519491598	740.82434284	24.0370121	-1.2173833847	24.437549591	19.134599686	42.326365	-71.119443333	2	59058.241736	22.8
12668	2022-12-06	16:25:51.236	339.47628747	8147.430899	1670343951.237	0	899	3.3234467728	3.3584669986	494.11076432	500.4171837	1.1519491598	740.83213594	24.0370121	-1.2259743277	24.437549591	19.13598096	42.326364758	-71.119443575	2	59059.14497	22.8
12669	2022-12-06	16:25:52.193	339.47629853	8147.431165	1670343952.193	0	899	3.3273219728	3.3594980445	494.11076432	499.89721319	1.0580692253	740.8185926	24.0370121	-1.462037992	24.437549591	19.118074543	42.326363477	-71.119445288	2	59060.086492	22.8
12670	2022-12-06	16:25:53.098	339.476309	8147.431416	1670343953.098	0	899	3.3273219728	3.3594980445	495.40384792	501.20543989	1.0580692253	740.82568359	24.0370121	-1.1360006332	24.437549591	19.147924423	42.326364943	-71.11944822	2	59060.965986	22.8
12671	2022-12-06	16:25:54.019	339.47631968	8147.431672	1670343954.02	0	899	3.3340213662	3.3687754466	495.40384792	501.65866821	1.1396964431	740.8355244	24.0370121	-1.1391696883	24.437549591	19.120813572	42.326369659	-71.119442122	2	59061.931723	22.706827731
12672	2022-12-06	16:25:54.927	339.47633019	8147.431924	1670343954.928	0	899	3.3340341261	3.3687883956	493.83076149	500.06573053	1.1396982618	740.82743623	24.037429443	-1.1733181058	24.437549591	19.120784671	42.326371408	-71.119441667	2	59062.844689	22.7
12673	2022-12-06	16:25:55.842	339.47634078	8147.432179	1670343955.843	0	899	3.3340980813	3.3686661396	493.83344583	500.0348504	1.1336329723	740.81958735	24.038080215	-1.2153569018	24.437549591	19.144284596	42.326376515	-71.11943803	2	59063.727273	22.627272727
12674	2022-12-06	16:25:56.780	339.47635163	8147.432439	1670343956.781	0	899	3.3340980813	3.3686661396	493.67112401	499.87049019	1.1336329723	740.82231575	24.038080215	-1.1548857618	24.437549591	19.14746215	42.326383955	-71.119434418	2	59064.674587	22.532541322
12675	2022-12-06	16:25:57.697	339.47636225	8147.432694	1670343957.698	0	899	3.3348413924	3.3674653695	493.67112401	499.51982299	1.0702598182	740.83828553	24.038080215	-1.1485475965	24.437549591	19.145911918	42.326389592	-71.119433333	2	59065.585034	22.5
12676	2022-12-06	16:25:58.578	339.47637244	8147.432939	1670343958.579	0	899	3.3348413924	3.3674653695	494.06810987	499.92151209	1.0702598182	740.85064697	24.038080215	-1.1652984619	24.437549591	19.144323349	42.326393206	-71.119434103	2	59066.461851	22.5
12677	2022-12-06	16:25:59.513	339.47638326	8147.433198	1670343959.514	0	899	3.3377900033	3.3696995933	494.06975127	499.78967309	1.0461296054	740.82301219	24.038477954	-1.1596070346	24.437549591	19.145353469	42.326395	-71.119435	2	59067.394175	22.5
12678	2022-12-06	16:26:00.417	339.47639373	8147.433449	1670343960.418	0	899	3.3378161272	3.3697260721	494.12903716	499.84966423	1.0461330194	740.82723332	24.039331436	-1.1473941803	24.437549591	19.147563934	42.326394532	-71.119434532	2	59068.280561	22.5
12679	2022-12-06	16:26:01.286	339.47640378	8147.433691	1670343961.287	0	899	3.3427888993	3.3742276955	494.12903716	499.75663255	1.0293118601	740.82577858	24.039331436	-1.1710221088	24.437549591	19.144296735	42.32639409	-71.119433081	2	59069.151303	22.5
12680	2022-12-06	16:26:02.141	339.47641368	8147.433928	1670343962.142	0	899	3.3427888993	3.3742276955	494.4814827	500.11309206	1.0293118601	740.82222561	24.039331436	-1.1568259624	24.437549591	19.145560688	42.326398333	-71.119431667	2	59070	22.5
12681	2022-12-06	16:26:03.061	339.47642432	8147.434184	1670343963.061	0	899	3.3391329447	3.3719966431	494.4814827	500.37531748	1.0766753174	740.82659306	24.039331436	-1.2009558986	24.437549591	19.124328159	42.32639988	-71.119433213	2	59070.927928	22.5
12682	2022-12-06	16:26:03.950	339.47643462	8147.434431	1670343963.951	0	899	3.3391329447	3.3719966431	495.08702538	500.98807777	1.0766753174	740.82495117	24.039331436	-1.1587878466	24.437549591	19.147924423	42.326401434	-71.119434767	2	59071.860147	22.5
12683	2022-12-06	16:26:04.822	339.47644471	8147.434673	1670343964.823	0	899	3.3394140336	3.3721750707	495.08812856	500.97022607	1.0732551529	740.8116738	24.039598212	-1.16870467	24.437549591	19.145539606	42.3264029	-71.119433767	2	59072.73974	22.573973974
12684	2022-12-06	16:26:05.670	339.47645451	8147.434908	1670343965.67	0	899	3.3394367043	3.3721980574	494.75908338	500.63728837	1.073258191	740.81373889	24.040338516	-1.1935398594	24.437549591	19.140901136	42.326404314	-71.119432353	2	59073.588176	22.6
12685	2022-12-06	16:26:06.612	339.47646543	8147.43517	1670343966.613	0	899	3.346619379	3.3794534894	494.75908338	500.63769959	1.0733323907	740.8221868	24.040338516	-1.2051166114	24.437549591	19.142522812	42.326405	-71.119430779	2	59074.532533	22.6
12686	2022-12-06	16:26:07.476	339.47647543	8147.43541	1670343967.477	0	899	3.346619379	3.3794534894	494.05054129	499.92073876	1.0733323907	740.81962899	24.040338516	-1.2059897184	24.437549591	19.142522812	42.326405	-71.119428752	2	59075.374528	22.6
12687	2022-12-06	16:26:08.348	339.47648552	8147.435652	1670343968.349	0	899	3.3491909128	3.3823173779	494.05054129	499.9685583	1.0819724274	740.81925025	24.040338516	-1.1764009567	24.437549591	19.145637108	42.326405	-71.119426301	2	59076.219538	22.6
12688	2022-12-06	16:26:09.217	339.47649558	8147.435894	1670343969.218	0	899	3.3491909128	3.3823173779	494.64080859	500.56589616	1.0819724274	740.82373047	24.040338516	-1.1587878466	24.437549591	19.148643494	42.326405207	-71.119424793	2	59077.12426	22.612426036
12689	2022-12-06	16:26:10.059	339.47650532	8147.436128	1670343970.06	0	899	3.3485644518	3.3820192168	494.64507542	500.63017962	1.0927916484	740.82252513	24.041371263	-1.2122955614	24.437549591	19.147599681	42.326406591	-71.119423409	2	59077.954635	22.695463511
12690	2022-12-06	16:26:10.921	339.47651529	8147.436367	1670343970.921	0	899	3.3485655379	3.3820203183	494.68123305	500.66677558	1.0927917962	740.81979431	24.041406631	-1.1898102223	24.437549591	19.14240784	42.326406667	-71.119422015	2	59078.791262	22.7
12691	2022-12-06	16:26:11.845	339.47652598	8147.436624	1670343971.845	0	899	3.3480162973	3.3799823531	494.68123305	500.40082991	1.0447925697	740.82297784	24.041406631	-1.2633672297	24.437549591	19.126992118	42.326406667	-71.119420424	2	59079.745531	22.7
12692	2022-12-06	16:26:12.746	339.47653641	8147.436874	1670343972.746	0	899	3.3480162973	3.3799823531	494.09529248	499.80811458	1.0447925697	740.81156628	24.041406631	-1.2213824103	24.437549591	19.141672766	42.326406667	-71.119418901	2	59080.65966	22.7
12693	2022-12-06	16:26:13.657	339.47654697	8147.437127	1670343973.658	0	899	3.3546481303	3.3861496912	494.09529248	499.71378789	1.027735541	740.82293701	24.041406631	-1.1376283169	24.437549591	19.148643494	42.326407579	-71.119418333	2	59081.547368	22.7
12694	2022-12-06	16:26:14.536	339.47655714	8147.437371	1670343974.537	0	899	3.3546764253	3.3861783637	494.50508285	500.12825809	1.0277391554	740.8088577	24.042326403	-1.1691466159	24.437549591	19.143820251	42.326406934	-71.119420433	2	59082.419855	22.7
12695	2022-12-06	16:26:15.460	339.47656782	8147.437628	1670343975.46	0	899	3.3544778294	3.3876294879	494.50594766	500.42457177	1.0810973693	740.81158609	24.042535782	-1.1718090773	24.437549591	19.142883301	42.326402582	-71.119426356	2	59083.362725	22.736272545
12696	2022-12-06	16:26:16.371	339.47657838	8147.437881	1670343976.372	0	899	3.3544778294	3.3876294879	494.52563218	500.44449189	1.0810973693	740.81838524	24.042535782	-1.2077898529	24.437549591	19.145202409	42.3263979	-71.119432967	2	59084.260132	22.8
12697	2022-12-06	16:26:17.249	339.47658853	8147.438125	1670343977.249	0	899	3.3577033108	3.3892085785	494.52563218	500.14455675	1.0269287979	740.81190016	24.042535782	-1.1571601629	24.437549591	19.147563934	42.326396001	-71.119437666	2	59085.099891	22.809989142
12698	2022-12-06	16:26:18.082	339.47659818	8147.438356	1670343978.083	0	899	3.3577033108	3.3892085785	494.74343177	500.36483102	1.0269287979	740.80979424	24.042535782	-1.2104091842	24.437549591	19.148184644	42.326389976	-71.119446707	2	59086.004859	22.900485909
12699	2022-12-06	16:26:18.914	339.4766078	8147.438587	1670343978.914	0	899	3.3538134592	3.3865566268	494.74343177	500.59294666	1.068114481	740.8139608	24.042535782	-1.1813054708	24.437549591	19.147340358	42.326385938	-71.119453437	2	59086.812439	22.981243926
12700	2022-12-06	16:26:19.755	339.47661753	8147.438821	1670343979.755	0	899	3.3538318827	3.3865753058	494.59941285	500.44723851	1.0681169275	740.82036303	24.043134816	-1.1345346827	24.437549591	19.146777134	42.326383951	-71.119459194	2	59087.629126	23.062912621
12701	2022-12-06	16:26:20.650	339.47662789	8147.439069	1670343980.65	0	899	3.3634669892	3.3974259629	494.601855	500.64984998	1.1042311897	740.81451416	24.043725967	-1.1832026243	24.437549591	19.14396286	42.326383333	-71.11946251	2	59088.505917	23.1
12702	2022-12-06	16:26:21.561	339.47663844	8147.439323	1670343981.561	0	899	3.3634669892	3.3974259629	494.53090252	500.5780299	1.1042311897	740.80691427	24.043725967	-1.1832026243	24.437549591	19.14396286	42.326383333	-71.119461873	2	59089.438034	23.1
12703	2022-12-06	16:26:22.525	339.47664959	8147.43959	1670343982.525	0	899	3.366944292	3.3994683942	494.53090252	500.31601074	1.0569386136	740.8106746	24.043725967	-1.1787292547	24.437549591	19.142576862	42.326382625	-71.11946	2	59090.425243	23.1
12704	2022-12-06	16:26:23.394	339.47665965	8147.439832	1670343983.394	0	899	3.366944292	3.3994683942	495.26292034	501.05659183	1.0569386136	740.82364114	24.043725967	-1.1787076881	24.437549591	19.141565487	42.326381211	-71.119460455	2	59091.273176	23.1
12705	2022-12-06	16:26:24.252	339.47666958	8147.44007	1670343984.252	0	899	3.3649746012	3.399458517	495.26520271	501.41236454	1.1206301044	740.81546566	24.044277709	-1.1684782702	24.437549591	19.143650055	42.32638	-71.119461458	2	59092.125129	23.1
12706	2022-12-06	16:26:25.063	339.47667898	8147.440296	1670343985.064	0	899	3.3649905352	3.3994746831	494.03270485	500.16458134	1.120632317	740.82348956	24.044794083	-1.1425112486	24.437549591	19.145042419	42.32638	-71.119460059	2	59092.96484	23.1
12707	2022-12-06	16:26:25.947	339.47668921	8147.440541	1670343985.948	0	899	3.3674062142	3.4016637343	494.03270485	500.1198181	1.1125511722	740.82052188	24.044794083	-1.1401182887	24.437549591	19.143277655	42.326375933	-71.119462711	2	59093.813397	23.1
12708	2022-12-06	16:26:26.832	339.47669946	8147.440787	1670343986.833	0	899	3.3674062142	3.4016637343	494.70828186	500.80371908	1.1125511722	740.80378652	24.044794083	-1.1701059136	24.437549591	19.146752995	42.326372584	-71.119464541	2	59094.72479	23.1
12709	2022-12-06	16:26:27.737	339.47670993	8147.441038	1670343987.738	0	899	3.370203404	3.4052825469	494.70828186	500.94503674	1.1380236192	740.80355855	24.044794083	-1.1541096438	24.437549591	19.14069566	42.326369519	-71.119469295	2	59095.644289	23.1
12710	2022-12-06	16:26:28.618	339.47672012	8147.441283	1670343988.618	0	899	3.370203404	3.4052825469	494.45223497	500.68576188	1.1380236192	740.8228012	24.044794083	-1.1524173306	24.437549591	19.130927383	42.32636747	-71.119471667	2	59096.517751	23.1
12711	2022-12-06	16:26:29.476	339.47673005	8147.441521	1670343989.476	0	899	3.3707994134	3.4042277035	494.45447189	500.39301033	1.0848033447	740.82573008	24.045335719	-1.2745237058	24.437549591	19.124807244	42.326366667	-71.119471667	2	59097.358252	23.064174757
12712	2022-12-06	16:26:30.332	339.47673997	8147.441759	1670343990.333	0	899	3.370820404	3.4042489899	494.58395734	500.52406655	1.0848061614	740.82520784	24.046014786	-1.1441389322	24.437549591	19.146842957	42.326366667	-71.11947201	2	59098.206099	23
12713	2022-12-06	16:26:31.213	339.47675015	8147.442004	1670343991.213	0	899	3.3712733047	3.4047523381	494.58395734	500.53224857	1.0862826362	740.81041147	24.046014786	-1.1709682468	24.437549591	19.13840885	42.326366863	-71.119473137	2	59099.117813	23
12714	2022-12-06	16:26:32.104	339.47676046	8147.442251	1670343992.104	0	899	3.3712733047	3.4047523381	494.44353314	500.3901355	1.0862826362	740.81911888	24.046014786	-1.1750643253	24.437549591	19.139632118	42.326368263	-71.119471737	2	59099.957587	23
12715	2022-12-06	16:26:32.986	339.47677067	8147.442496	1670343992.986	0	899	3.375334579	3.4084229588	494.44353314	500.31351872	1.0724510402	740.82389215	24.046014786	-1.1750643253	24.437549591	19.142055006	42.326368333	-71.119471667	2	59100.879202	23
12716	2022-12-06	16:26:33.838	339.47678053	8147.442733	1670343993.838	0	899	3.375334579	3.4084229588	494.67156894	500.54426174	1.0724510402	740.81046199	24.046014786	-1.1427268082	24.437549591	19.145966713	42.326367082	-71.119472918	2	59101.750509	23
12717	2022-12-06	16:26:34.733	339.4767909	8147.442982	1670343994.734	0	899	3.3758964348	3.4080898515	494.6736081	500.38621244	1.0435457395	740.80245669	24.046508322	-1.1329501259	24.437549591	19.146484375	42.326366667	-71.119473333	2	59102.613572	23.06135721
12718	2022-12-06	16:26:35.614	339.47680109	8147.443226	1670343995.614	0	899	3.375916112	3.4081097953	494.65988823	500.37234818	1.0435482757	740.81633996	24.047143936	-1.1311177015	24.437549591	19.146484375	42.326365816	-71.119474184	2	59103.510315	23.1
12719	2022-12-06	16:26:36.447	339.47681073	8147.443458	1670343996.447	0	899	3.3736576378	3.4078465865	494.65988823	500.73120856	1.1083097795	740.81653438	24.047143936	-1.1641666281	24.437549591	19.144079966	42.326365	-71.119475	2	59104.376726	23.1
12720	2022-12-06	16:26:37.305	339.47682066	8147.443696	1670343997.305	0	899	3.3736576378	3.4078465865	495.05666188	501.1328521	1.1083097795	740.81825186	24.047143936	-1.192364924	24.437549591	19.142765045	42.326365721	-71.11947464	2	59105.216268	23.056746411
12721	2022-12-06	16:26:38.167	339.47683065	8147.443936	1670343998.168	0	899	3.3786263464	3.4128269475	495.05666188	501.12596961	1.1070696044	740.81700811	24.047143936	-1.1832026243	24.437549591	19.143241882	42.326368565	-71.119473333	2	59106.046267	22.890746583
12722	2022-12-06	16:26:39.029	339.47684062	8147.444175	1670343999.03	0	899	3.3786263464	3.4128269475	494.57885634	500.64230626	1.1070696044	740.81045108	24.047143936	-1.1582596026	24.437549591	19.1445156	42.326373097	-71.119473333	2	59106.952681	22.709463722
12723	2022-12-06	16:26:39.973	339.47685154	8147.444437	1670343999.973	0	899	3.3866438405	3.4212099142	494.58268595	500.69657748	1.1161582777	740.80124447	24.048070983	-1.1438802275	24.437549591	19.147392197	42.326377828	-71.119473333	2	59107.898899	22.61011011
12724	2022-12-06	16:26:40.855	339.47686175	8147.444682	1670344000.855	0	899	3.386646326	3.4212124357	494.16283832	500.27154171	1.1161586192	740.82037879	24.048151016	-1.2544098066	24.437549591	19.123166419	42.32637956	-71.11947456	2	59108.736098	22.452780396
12725	2022-12-06	16:26:41.693	339.47687145	8147.444915	1670344001.693	0	899	3.3864916395	3.4199060293	494.16283832	500.06785429	1.0793811171	740.81874943	24.048151016	-1.2740709805	24.437549591	19.122587242	42.32638	-71.119475	2	59109.568228	22.4
12726	2022-12-06	16:26:42.588	339.47688181	8147.445163	1670344002.588	0	899	3.3864916395	3.4199060293	494.56622698	500.47606325	1.0793811171	740.81715969	24.048151016	-1.2320321798	24.437549591	19.139282227	42.326379189	-71.119475	2	59110.48657	22.4
12727	2022-12-06	16:26:43.490	339.47689225	8147.445414	1670344003.49	0	899	3.3858440193	3.4205041815	494.56622698	500.69804329	1.119427367	740.81567059	24.048151016	-1.4654873783	24.437549591	19.13280381	42.326378333	-71.119475	2	59111.38756	22.4
12728	2022-12-06	16:26:44.377	339.47690251	8147.44566	1670344004.377	0	899	3.3858662895	3.4205267757	494.73669497	500.87064184	1.1194304371	740.8222729	24.04886828	-1.1564271679	24.437549591	19.1430994	42.326377921	-71.119475	2	59112.247495	22.4
12729	2022-12-06	16:26:45.240	339.4769125	8147.4459	1670344005.24	0	899	3.3920223435	3.4244081864	494.7386492	500.45884406	1.0447806791	740.81438279	24.049341202	-1.1626790872	24.437549591	19.142860413	42.326376667	-71.119474804	2	59113.117647	22.4
12730	2022-12-06	16:26:46.121	339.47692271	8147.446145	1670344006.122	0	899	3.3920223435	3.4244081864	494.2285723	499.94286962	1.0447806791	740.79962158	24.049341202	-1.2141280174	24.437549591	19.141801834	42.326376667	-71.119473333	2	59114	22.4
12731	2022-12-06	16:26:46.980	339.47693264	8147.446383	1670344006.98	0	899	3.3887057537	3.4229900654	494.2285723	500.28448503	1.106484288	740.82644188	24.049341202	-1.4548375125	24.437549591	19.130693701	42.326378102	-71.119471898	2	59114.861244	22.4
12732	2022-12-06	16:26:47.901	339.47694331	8147.446639	1670344007.902	0	899	3.3887057537	3.4229900654	494.12330723	500.17793012	1.106484288	740.81818355	24.049341202	-1.2980222852	24.437549591	19.137343122	42.326378333	-71.1194689	2	59115.830128	22.4
12733	2022-12-06	16:26:48.859	339.4769544	8147.446906	1670344008.86	0	899	3.3900383493	3.4237165011	494.12330723	500.06831698	1.0866905962	740.83507816	24.049341202	-1.2124249406	24.437549591	19.139021918	42.326379647	-71.119468333	2	59116.787968	22.4
12734	2022-12-06	16:26:49.766	339.4769649	8147.447157	1670344009.767	0	899	3.3900642847	3.4237428027	494.44183681	500.39069812	1.0866940628	740.8336885	24.050175484	-1.1779747507	24.437549591	19.129991948	42.32638	-71.119468333	2	59117.682446	22.4
12735	2022-12-06	16:26:50.673	339.47697538	8147.447409	1670344010.673	0	899	3.3918175818	3.4258074421	494.4424244	500.44329249	1.0960790722	740.83980818	24.050317764	-1.1562439187	24.437549591	19.136631745	42.32638	-71.119469309	2	59118.58517	22.4
12736	2022-12-06	16:26:51.575	339.47698583	8147.44766	1670344011.576	0	899	3.3918175818	3.4258074421	494.92911116	500.93588599	1.0960790722	740.82921595	24.050317764	-1.1437939926	24.437549591	19.138849511	42.326380816	-71.119470816	2	59119.489489	22.351051051
12737	2022-12-06	16:26:52.483	339.47699634	8147.447912	1670344012.484	0	899	3.3944133559	3.4273535669	494.92911116	500.74555239	1.061751595	740.83203772	24.050317764	-1.1441389322	24.437549591	19.13820076	42.326382331	-71.119472331	2	59120.398798	22.26012024
12738	2022-12-06	16:26:53.404	339.47700699	8147.448168	1670344013.404	0	899	3.3944133559	3.4273535669	494.26948385	500.0781731	1.061751595	740.83484655	24.050317764	-1.1568798719	24.437549591	19.141053421	42.326384401	-71.119472799	2	59121.32032	22.167967968
12739	2022-12-06	16:26:54.315	339.47701755	8147.448421	1670344014.316	0	899	3.398650184	3.4338164103	494.26978422	500.4641153	1.1313686731	740.81827813	24.050390521	-1.2038339171	24.437549591	19.142441301	42.326387062	-71.119472458	2	59122.237271	22.1
12740	2022-12-06	16:26:55.237	339.47702822	8147.448677	1670344015.238	0	899	3.398685961	3.4338527135	494.18916712	500.38251541	1.1313736391	740.82159424	24.051538467	-1.1441389322	24.437549591	19.146842957	42.326388333	-71.11947472	2	59123.167961	22.1
12741	2022-12-06	16:26:56.128	339.47703852	8147.448924	1670344016.128	0	899	3.4023973399	3.4356563881	494.18916712	500.03945373	1.0694378458	740.82637762	24.051538467	-1.1657080161	24.437549591	19.118143574	42.326388333	-71.119473333	2	59124.035256	22.1
12742	2022-12-06	16:26:57.026	339.47704891	8147.449174	1670344017.026	0	899	3.4023973399	3.4356563881	494.72836889	500.58503866	1.0694378458	740.81853682	24.051538467	-1.2125003338	24.437549591	19.114433289	42.326388333	-71.119473333	2	59124.994658	22.1
12743	2022-12-06	16:26:57.921	339.47705928	8147.449423	1670344017.922	0	899	3.4038253957	3.4377272497	494.72836889	500.69595775	1.0894504619	740.8174196	24.051538467	-1.2049980811	24.437549591	19.134628801	42.326389733	-71.119474733	2	59125.839774	22.1
12744	2022-12-06	16:26:58.772	339.47706912	8147.449659	1670344018.772	0	899	3.4038253957	3.4377272497	494.69147979	500.65862368	1.0894504619	740.81869608	24.051538467	-1.3064839177	24.437549591	19.125113089	42.326391136	-71.119476136	2	59126.681363	22.1
12745	2022-12-06	16:26:59.654	339.47707934	8147.449904	1670344019.655	0	899	3.4035102156	3.4363660103	494.692066	500.47526258	1.0562531478	740.83161532	24.051680344	-1.4877678906	24.437549591	19.102160637	42.326394409	-71.119473924	2	59127.548544	22.154854369
12746	2022-12-06	16:27:00.535	339.47708953	8147.450149	1670344020.535	0	899	3.403542934	3.4363991775	494.8592522	500.64442673	1.0562573817	740.82086182	24.052728653	-1.4892015457	24.437549591	19.133878708	42.326399674	-71.119468659	2	59128.451087	22.2
12747	2022-12-06	16:27:01.424	339.47709983	8147.450396	1670344021.425	0	899	3.4048744738	3.4395386864	494.8592522	500.96105094	1.1133625159	740.81833836	24.052728653	-1.4418486807	24.437549591	19.13470176	42.326404561	-71.119464386	2	59129.368421	22.236842105
12748	2022-12-06	16:27:02.345	339.47711049	8147.450652	1670344022.346	0	899	3.4048744738	3.4395386864	494.26738985	500.3618907	1.1133625159	740.81333832	24.052728653	-1.1783196926	24.437549591	19.139282227	42.326407089	-71.119465023	2	59130.253398	22.325339806
12749	2022-12-06	16:27:03.249	339.47712094	8147.450903	1670344023.249	0	899	3.4122796212	3.4462354239	494.26738985	500.2240997	1.0884901743	740.81610997	24.052728653	-1.1744715267	24.437549591	19.138130201	42.326408333	-71.119470239	2	59131.143162	22.4
12750	2022-12-06	16:27:04.125	339.47713109	8147.451146	1670344024.126	0	899	3.4122796212	3.4462354239	494.52665602	500.48649044	1.0884901743	740.82240023	24.052728653	-1.1506495476	24.437549591	19.130998611	42.326408333	-71.119471783	2	59132.069703	22.4
12751	2022-12-06	16:27:04.996	339.47714116	8147.451388	1670344024.996	0	899	3.417141138	3.4489925871	494.52986994	500.1117015	1.0202166077	740.8312669	24.05350675	-1.1660637745	24.437549591	19.138605901	42.326408333	-71.11947313	2	59132.878253	22.4
12752	2022-12-06	16:27:05.917	339.47715182	8147.451644	1670344025.917	0	899	3.4171502258	3.4490017953	495.09428621	500.68249469	1.0202177391	740.82757568	24.053796768	-1.1718090773	24.437549591	19.141441345	42.326408333	-71.119474673	2	59133.803662	22.4
12753	2022-12-06	16:27:06.805	339.47716209	8147.45189	1670344026.805	0	899	3.4115953333	3.4447547975	495.09428621	500.92191663	1.0634195643	740.81947498	24.053796768	-1.1511669041	24.437549591	19.145088385	42.326408333	-71.119477475	2	59134.742521	22.325747863
12754	2022-12-06	16:27:07.698	339.47717244	8147.452139	1670344027.699	0	899	3.4115953333	3.4447547975	495.10620838	500.93397914	1.0634195643	740.81809745	24.053796768	-1.1421124035	24.437549591	19.146765197	42.32640423	-71.119492694	2	59135.615457	22.423091423
12755	2022-12-06	16:27:08.621	339.47718312	8147.452395	1670344028.622	0	899	3.4184382128	3.4546566467	495.10670482	501.4605159	1.1581911251	740.82343055	24.053916817	-1.1367767331	24.437549591	19.147838479	42.326399047	-71.119510398	2	59136.523906	22.552390641
12756	2022-12-06	16:27:09.489	339.47719316	8147.452636	1670344029.489	0	899	3.4184660189	3.4546848716	495.05829374	501.41150537	1.1581950534	740.82983398	24.054803848	-1.1425112486	24.437549591	19.147203445	42.326394668	-71.119524997	2	59137.3998	22.63997996
12757	2022-12-06	16:27:10.380	339.47720347	8147.452883	1670344030.38	0	899	3.4268874029	3.4594470318	495.05829374	500.75429692	1.0397482941	740.81852429	24.054803848	-1.1421231987	24.437549591	19.147117615	42.326390677	-71.119538466	2	59138.29705	22.7
12758	2022-12-06	16:27:11.286	339.47721396	8147.453135	1670344031.286	0	899	3.4268874029	3.4594470318	495.16546483	500.86270109	1.0397482941	740.84008789	24.054803848	-1.1360006332	24.437549591	19.145763397	42.326387627	-71.119549494	2	59139.212032	22.721203156
12759	2022-12-06	16:27:12.223	339.4772248	8147.453395	1670344032.223	0	899	3.4202563287	3.4538194031	495.16546483	501.05005197	1.0735383541	740.81175909	24.054803848	-1.1625281359	24.437549591	19.144742966	42.326385	-71.119560234	2	59140.140387	22.8
12760	2022-12-06	16:27:13.177	339.47723584	8147.45366	1670344033.177	0	899	3.4202563287	3.4538194031	494.7377377	500.6172417	1.0735383541	740.82541237	24.054803848	-1.1393960801	24.437549591	19.147289668	42.326384829	-71.119562009	2	59141.102733	22.8
12761	2022-12-06	16:27:14.055	339.47724601	8147.453904	1670344034.055	0	899	3.4228493694	3.4599356444	494.7377377	501.23089316	1.1841334466	740.83189544	24.054803848	-1.1360006332	24.437549591	19.147203445	42.32638345	-71.119564768	2	59141.930254	22.8
12762	2022-12-06	16:27:14.924	339.47725608	8147.454146	1670344034.925	0	899	3.4228493694	3.4599356444	495.16654661	501.66532995	1.1841334466	740.81884766	24.054803848	-1.1360006332	24.437549591	19.147203445	42.326383333	-71.119566442	2	59142.865217	22.713478261
12763	2022-12-06	16:27:15.839	339.47726667	8147.4544	1670344035.84	0	899	3.424613083	3.4597017981	495.17065903	501.31552951	1.1204287738	740.82064354	24.055798196	-1.1373264947	24.437549591	19.146324069	42.326381992	-71.119568008	2	59143.80468	22.7
12764	2022-12-06	16:27:16.730	339.47727697	8147.454647	1670344036.73	0	899	3.4246201914	3.4597090101	495.12000275	501.26424999	1.1204297436	740.8132587	24.056024551	-1.1555109664	24.437549591	19.144804683	42.326380586	-71.119570496	2	59144.648699	22.7
12765	2022-12-06	16:27:17.632	339.47728742	8147.454898	1670344037.633	0	899	3.428668368	3.4627518221	495.12000275	501.08077808	1.0873708554	740.82502757	24.056024551	-1.1774142428	24.437549591	19.143292017	42.3263762	-71.119577367	2	59145.570033	22.642996743
12766	2022-12-06	16:27:18.507	339.47729755	8147.455141	1670344038.508	0	899	3.428668368	3.4627518221	495.17260865	501.13401732	1.0873708554	740.82623291	24.056024551	-1.1783196926	24.437549591	19.143241882	42.326370366	-71.119583151	2	59146.445167	22.555483271
12767	2022-12-06	16:27:19.390	339.47730775	8147.455386	1670344039.39	0	899	3.4261425031	3.4604678108	495.17395439	501.18220508	1.0958095491	740.81328699	24.056349937	-1.2492250007	24.437549591	19.139547916	42.326366667	-71.119584501	2	59147.29937	22.470063025
12768	2022-12-06	16:27:20.256	339.47731778	8147.455627	1670344040.256	0	899	3.426165838	3.460491478	495.55975023	501.57269931	1.0958126613	740.83588253	24.057092667	-1.2629576921	24.437549591	19.141801834	42.326366667	-71.119583651	2	59148.190431	22.380956938
12769	2022-12-06	16:27:21.131	339.47732792	8147.45587	1670344041.132	0	899	3.4333991872	3.4668259247	495.55975023	501.40255363	1.0651662807	740.83750703	24.057092667	-1.2332071903	24.437549591	19.143328218	42.326366667	-71.119585053	2	59149.032051	22.293589744
12770	2022-12-06	16:27:21.999	339.47733795	8147.456111	1670344041.999	0	899	3.4333991872	3.4668259247	495.15431959	500.99234284	1.0651662807	740.82980246	24.057092667	-1.1653092113	24.437549591	19.145942688	42.326366667	-71.119586597	2	59149.958333	22.108333333
12771	2022-12-06	16:27:22.851	339.47734782	8147.456348	1670344042.852	0	899	3.4344192526	3.4699138498	495.15431959	501.35243221	1.1300535252	740.82899606	24.057092667	-1.1488817646	24.437549591	19.144683838	42.326365368	-71.119586667	2	59150.778947	21.944210526
12772	2022-12-06	16:27:23.723	339.47735791	8147.45659	1670344043.723	0	899	3.4344192526	3.4699138498	495.5774308	501.78083972	1.1300535252	740.82911086	24.057092667	-1.3391986927	24.437549591	19.12103034	42.326363948	-71.119585615	2	59151.631164	21.9
12773	2022-12-06	16:27:24.563	339.47736764	8147.456823	1670344044.564	0	899	3.4357996495	3.4682340057	495.57831251	501.24355453	1.0331237479	740.82838571	24.057305683	-1.4128527176	24.437549591	19.112649602	42.326364165	-71.119585832	2	59152.498932	21.9
12774	2022-12-06	16:27:25.428	339.47737765	8147.457064	1670344045.429	0	899	3.435825629	3.4682603337	494.78625937	500.44246501	1.0331270053	740.82404454	24.058130264	-1.1425112486	24.437549591	19.147563934	42.326365651	-71.119587318	2	59153.390533	21.9
12775	2022-12-06	16:27:26.298	339.47738771	8147.457305	1670344046.298	0	899	3.4325764793	3.4666582769	494.78625937	500.73593093	1.0860927492	740.82256959	24.058130264	-1.3787582165	24.437549591	19.138940571	42.326366272	-71.119588728	2	59154.236569	21.9
12776	2022-12-06	16:27:27.153	339.4773976	8147.457543	1670344047.153	0	899	3.4325764793	3.4666582769	495.24788588	501.20310837	1.0860927492	740.82805305	24.058130264	-1.1425112486	24.437549591	19.146484375	42.326365	-71.119590075	2	59155.04509	21.9
12777	2022-12-06	16:27:28.088	339.47740844	8147.457802	1670344048.089	0	899	3.4358163683	3.4697459747	495.24788588	501.17085854	1.0802806468	740.83378712	24.058130264	-1.1466827598	24.437549591	19.147406648	42.326365	-71.119591638	2	59155.982966	21.9
12778	2022-12-06	16:27:28.990	339.47741888	8147.458053	1670344048.991	0	899	3.4358392151	3.4697691421	494.72407413	500.64079881	1.0802836422	740.83432472	24.05885541	-1.263421125	24.437549591	19.14866095	42.326366501	-71.119594668	2	59156.900305	21.9
12779	2022-12-06	16:27:29.880	339.47742917	8147.4583	1670344049.88	0	899	3.4401848836	3.4757101993	494.72599572	500.91370757	1.1291453308	740.83312301	24.05932045	-1.3378297091	24.437549591	19.149364471	42.326366667	-71.11959909	2	59157.817994	21.654601861
12780	2022-12-06	16:27:30.780	339.47743959	8147.45855	1670344050.781	0	899	3.4401848836	3.4757101993	495.03182426	501.22336121	1.1291453308	740.82175956	24.05932045	-1.2426281283	24.437549591	19.148487091	42.326365437	-71.119606146	2	59158.737538	21.45249237
12781	2022-12-06	16:27:31.681	339.47745002	8147.458801	1670344051.682	0	899	3.441105555	3.4739955715	495.03182426	500.76161336	1.0459002951	740.82756477	24.05932045	-1.1729085453	24.437549591	19.142491132	42.326364004	-71.119611321	2	59159.597584	21.220724907
12782	2022-12-06	16:27:32.576	339.47746038	8147.459049	1670344052.577	0	899	3.441105555	3.4739955715	494.37551476	500.09770736	1.0459002951	740.82534972	24.05932045	-1.1718090773	24.437549591	19.141801834	42.326362538	-71.119616515	2	59160.477273	21.004545455
12783	2022-12-06	16:27:33.457	339.47747057	8147.459294	1670344053.457	0	899	3.4461651234	3.4795737315	494.37551476	500.17956361	1.0606883372	740.81635532	24.05932045	-1.2355678224	24.437549591	19.138546394	42.326362322	-71.119622622	2	59161.39327	20.821345952
12784	2022-12-06	16:27:34.318	339.47748053	8147.459533	1670344054.318	0	899	3.4461661964	3.4795748193	495.26785937	501.08238525	1.0606884749	740.83040836	24.059354403	-1.3171229631	24.437549591	19.134248746	42.326363333	-71.11962712	2	59162.27177	20.6184689
12785	2022-12-06	16:27:35.243	339.47749125	8147.45979	1670344055.244	0	899	3.4472441756	3.481456666	495.27302094	501.22594047	1.0856232867	740.82261607	24.060602188	-1.2141280174	24.437549591	19.134599686	42.326363911	-71.119628911	2	59163.173319	20.365336134
12786	2022-12-06	16:27:36.071	339.47750082	8147.46002	1670344056.071	0	899	3.4472441756	3.481456666	494.60174973	500.54660093	1.0856232867	740.82878184	24.060602188	-1.2381871126	24.437549591	19.136669551	42.326366733	-71.119631533	2	59164.04008	20.187975952
12787	2022-12-06	16:27:36.990	339.47751146	8147.460275	1670344056.99	0	899	3.4491375995	3.4820472847	494.60174973	500.31662525	1.0441058257	740.81897094	24.060602188	-1.1879454551	24.437549591	19.143392487	42.326368268	-71.119628464	2	59164.960922	19.911723447
12788	2022-12-06	16:27:37.874	339.47752169	8147.460521	1670344057.874	0	899	3.4491375995	3.4820472847	495.4997328	501.22498407	1.0441058257	740.82924425	24.060602188	-1.1808742822	24.437549591	19.143344538	42.326370949	-71.119628333	2	59165.784587	19.821541318
12789	2022-12-06	16:27:38.769	339.47753206	8147.460769	1670344058.77	0	899	3.4487049956	3.4827903896	495.4997328	501.43068833	1.0811760975	740.83544922	24.060602188	-1.179947257	24.437549591	19.143241882	42.326376478	-71.11962713	2	59166.721739	19.655652174
12790	2022-12-06	16:27:39.641	339.47754214	8147.461011	1670344059.641	0	899	3.4487067852	3.4827922043	495.35689131	501.28613838	1.0811763315	740.81710957	24.060658777	-1.1903168784	24.437549591	19.143915315	42.326379344	-71.119626667	2	59167.606509	19.539349112
12791	2022-12-06	16:27:40.565	339.47755285	8147.461268	1670344060.566	0	899	3.4566478847	3.4894342419	495.3610763	501.05081998	1.037991036	740.82796089	24.061670303	-1.2135782644	24.437549591	19.142456055	42.326384256	-71.119625816	2	59168.51068	19.397864078
12792	2022-12-06	16:27:41.454	339.47756314	8147.461515	1670344061.455	0	899	3.4566478847	3.4894342419	495.87900307	501.57469568	1.037991036	740.82662539	24.061670303	-1.2076174021	24.437549591	19.14396286	42.326388333	-71.119625624	2	59169.37415	19.225170068
12793	2022-12-06	16:27:42.335	339.47757333	8147.46176	1670344062.336	0	899	3.4550366486	3.4892911324	495.87900307	501.83305006	1.0845152816	740.82752475	24.061670303	-1.1924834859	24.437549591	19.143405207	42.326389163	-71.119625837	2	59170.24895	19.050210084
12794	2022-12-06	16:27:43.137	339.4775826	8147.461983	1670344063.137	0	899	3.4550366486	3.4892911324	495.55156821	501.50168367	1.0845152816	740.81648386	24.061670303	-1.1780824811	24.437549591	19.143235011	42.326391528	-71.119623472	2	59171.083495	18.883300971
12795	2022-12-06	16:27:43.986	339.47759243	8147.462218	1670344063.986	0	899	3.4555749282	3.4920707192	495.55156821	501.89087584	1.1545565391	740.81677246	24.061670303	-1.1327453852	24.437549591	19.145042419	42.326390154	-71.119624846	2	59171.907767	18.718446602
12796	2022-12-06	16:27:44.851	339.47760244	8147.462459	1670344064.851	0	899	3.4556018256	3.4920980203	495.456185	501.79429329	1.1545602866	740.81571829	24.062519137	-1.1392128128	24.437549591	19.147046272	42.326391211	-71.119625	2	59172.726415	18.554716981
12797	2022-12-06	16:27:45.713	339.47761242	8147.462698	1670344065.713	0	899	3.4566741767	3.4915011853	495.45709241	501.50284199	1.1019437697	740.83392091	24.062738419	-1.1562438856	24.437549591	19.145388837	42.326391667	-71.119625	2	59173.642697	18.5
12798	2022-12-06	16:27:46.579	339.47762245	8147.462939	1670344066.58	0	899	3.4566741767	3.4915011853	495.1198695	501.16150416	1.1019437697	740.83607129	24.062738419	-1.1815749407	24.437549591	19.141801834	42.326392569	-71.119624098	2	59174.54142	18.5
12799	2022-12-06	16:27:47.528	339.47763343	8147.463202	1670344067.528	0	899	3.4574635205	3.4931614682	495.1198695	501.31150001	1.128963867	740.82506677	24.062738419	-1.2155724606	24.437549591	19.125501607	42.326394104	-71.119621793	2	59175.462201	18.5
12800	2022-12-06	16:27:48.426	339.47764382	8147.463452	1670344068.426	0	899	3.4574635205	3.4931614682	495.57779252	501.7751495	1.128963867	740.81887635	24.062738419	-1.1750643253	24.437549591	19.143602371	42.326396088	-71.119617823	2	59176.326531	18.467346939
12801	2022-12-06	16:27:49.309	339.47765405	8147.463697	1670344069.31	0	899	3.4625793019	3.4965105836	495.57779252	501.45909761	1.0720643926	740.82925637	24.062738419	-1.176692009	24.437549591	19.138561249	42.326397686	-71.119613333	2	59177.194303	18.361139369
12802	2022-12-06	16:27:50.200	339.47766435	8147.463944	1670344070.2	0	899	3.4626041746	3.4965358027	494.91025265	500.78365346	1.0720676039	740.81534036	24.06352177	-1.1558019657	24.437549591	19.141824255	42.326394651	-71.11961281	2	59178.104701	18.2
12803	2022-12-06	16:27:51.039	339.47767407	8147.464178	1670344071.04	0	899	3.4612646618	3.4978405087	494.91130359	501.24588594	1.1551804843	740.82537155	24.063776016	-1.1718090773	24.437549591	19.148643494	42.326391643	-71.119608333	2	59179.002002	18.2
12804	2022-12-06	16:27:51.884	339.47768384	8147.464412	1670344071.884	0	899	3.4612646618	3.4978405087	495.63210033	501.97590847	1.1551804843	740.820015	24.063776016	-1.3830807012	24.437549591	19.119548217	42.326381787	-71.119608333	2	59179.846847	18.2
12805	2022-12-06	16:27:52.803	339.47769449	8147.464668	1670344072.804	0	899	3.4648472461	3.4997563079	495.63210033	501.67993458	1.101934617	740.82234687	24.063776016	-1.4654766345	24.437549591	19.10739982	42.326374876	-71.119607052	2	59180.768537	18.2
12806	2022-12-06	16:27:53.680	339.47770463	8147.464911	1670344073.68	0	899	3.4648472461	3.4997563079	495.18308499	501.22544023	1.101934617	740.80703351	24.063776016	-1.2068197372	24.437549591	19.140697479	42.326372305	-71.119607695	2	59181.617225	18.2
12807	2022-12-06	16:27:54.558	339.47771479	8147.465155	1670344074.558	0	899	3.4667683527	3.5035381256	495.18491053	501.5465362	1.1594167047	740.80421175	24.06421741	-1.2122847505	24.437549591	19.141441345	42.326366724	-71.119605038	2	59182.494312	18.2
12808	2022-12-06	16:27:55.446	339.47772507	8147.465402	1670344075.446	0	899	3.4667950673	3.5035652429	495.45359355	501.8186917	1.1594204303	740.81976925	24.065057755	-1.2228375547	24.437549591	19.141100372	42.326359786	-71.119600413	2	59183.37606	18.2
12809	2022-12-06	16:27:56.372	339.4777358	8147.465659	1670344076.373	0	899	3.4702839135	3.5036594095	495.45359355	501.22405479	1.0523526547	740.83051952	24.065057755	-1.5201269388	24.437549591	19.136760712	42.326354748	-71.119597374	2	59184.287731	18.171226927
12810	2022-12-06	16:27:57.292	339.47774644	8147.465914	1670344077.292	0	899	3.4702839135	3.5036594095	495.80310502	501.57763696	1.0523526547	740.811462	24.065057755	-1.2153137804	24.437549591	19.143428171	42.326348296	-71.119594574	2	59185.255588	18.1
12811	2022-12-06	16:27:58.190	339.47775684	8147.466164	1670344078.191	0	899	3.4670538135	3.5004579824	495.80310502	501.5880032	1.0542200137	740.82189941	24.065057755	-1.1392560005	24.437549591	19.148284912	42.326342431	-71.119593108	2	59186.1353	18.11353001
12812	2022-12-06	16:27:59.108	339.47776747	8147.466419	1670344079.109	0	899	3.4670538135	3.5004579824	495.38922646	501.16929562	1.0542200137	740.81221463	24.065057755	-1.4264128571	24.437549591	19.119780484	42.326336558	-71.119591667	2	59187.065072	18.2
12813	2022-12-06	16:27:59.973	339.47777748	8147.466659	1670344079.974	0	899	3.4739180561	3.5089826242	495.39145078	501.44744534	1.10393304	740.81786099	24.065595349	-1.2937321323	24.437549591	19.131444956	42.326335179	-71.119591667	2	59187.892823	18.2
12814	2022-12-06	16:28:00.855	339.47778769	8147.466904	1670344080.856	0	899	3.4739349561	3.5089997666	495.260887	501.3152979	1.1039352794	740.80818186	24.06612587	-1.2158957743	24.437549591	19.144323349	42.326335	-71.119588971	2	59188.808824	18.2
12815	2022-12-06	16:28:01.750	339.47779803	8147.467153	1670344081.75	0	899	3.4735017312	3.5069794701	495.260887	501.04143906	1.0545771301	740.81068309	24.06612587	-1.1971184828	24.437549591	19.143917501	42.326335	-71.119587144	2	59189.713427	18.2
12816	2022-12-06	16:28:02.671	339.47780869	8147.467409	1670344082.671	0	899	3.4735017312	3.5069794701	495.73229381	501.518348	1.0545771301	740.82014071	24.06612587	-1.1759051156	24.437549591	19.142579186	42.326335	-71.119583674	2	59190.598492	18.2
12817	2022-12-06	16:28:03.497	339.47781826	8147.467638	1670344083.498	0	899	3.4809395938	3.5165708095	495.73229381	501.8781492	1.119352124	740.82349603	24.06612587	-1.1783196926	24.437549591	19.139640808	42.326332192	-71.119580263	2	59191.421218	18.2
12818	2022-12-06	16:28:04.338	339.477828	8147.467872	1670344084.339	0	899	3.480943658	3.5165749328	495.68273187	501.82797584	1.1193526689	740.82677859	24.066253195	-1.1787400072	24.437549591	19.14053538	42.326326986	-71.119578333	2	59192.269517	18.226951673
12819	2022-12-06	16:28:05.288	339.47783898	8147.468136	1670344085.288	0	899	3.4751496796	3.5098315808	495.68662671	501.67783349	1.0916214845	740.82784246	24.067193985	-1.1343729496	24.437549591	19.145042419	42.326322517	-71.119578606	2	59193.163327	18.316332665
12820	2022-12-06	16:28:06.164	339.47784912	8147.468379	1670344086.164	0	899	3.4751496796	3.5098315808	495.50204483	501.49102062	1.0916214845	740.83304015	24.067193985	-1.1431041261	24.437549591	19.117033763	42.326318118	-71.11958	2	59194.043067	18.404306723
12821	2022-12-06	16:28:07.072	339.47785964	8147.468631	1670344087.073	0	899	3.4797669703	3.5169363418	495.50204483	501.9129879	1.1675518193	740.81890586	24.067193985	-1.1441389322	24.437549591	19.114138041	42.326313344	-71.11958	2	59194.997899	18.499789916
12822	2022-12-06	16:28:07.944	339.47786973	8147.468874	1670344087.945	0	899	3.4797669703	3.5169363418	494.89905818	501.30219965	1.1675518193	740.82364882	24.067193985	-1.4982345144	24.437549591	19.11756657	42.326310383	-71.119581475	2	59195.885046	18.588504578
12823	2022-12-06	16:28:08.887	339.47788064	8147.469135	1670344088.887	0	899	3.4831800519	3.5182272614	494.89905818	500.92991896	1.1004872351	740.80811759	24.067193985	-1.5145433912	24.437549591	19.105875937	42.326308678	-71.119581667	2	59196.793301	18.6
12824	2022-12-06	16:28:09.796	339.47789117	8147.469388	1670344089.797	0	899	3.4831920263	3.518239407	495.56398537	501.60295774	1.1004888127	740.80782131	24.067568886	-1.4968763092	24.437549591	19.097918201	42.32630721	-71.119581667	2	59197.673786	18.6
12825	2022-12-06	16:28:10.703	339.47790166	8147.46964	1670344090.703	0	899	3.4930418166	3.5267442115	495.56685456	501.35723183	1.0557042136	740.81170008	24.0682621	-1.4983853946	24.437549591	19.098023093	42.326307634	-71.119581667	2	59198.580448	18.6
12826	2022-12-06	16:28:11.638	339.47791248	8147.469899	1670344091.638	0	899	3.4930418166	3.5267442115	495.84299608	501.63659988	1.0557042136	740.80994986	24.0682621	-1.5100808033	24.437549591	19.095468812	42.326309192	-71.119581667	2	59199.515271	18.6
12827	2022-12-06	16:28:12.596	339.47792358	8147.470166	1670344092.597	0	899	3.4901193953	3.5242239185	495.84299608	501.71078798	1.0690645834	740.80384069	24.0682621	-1.5308091072	24.437549591	19.092080224	42.326310846	-71.119581667	2	59200.507609	18.65076087
12828	2022-12-06	16:28:13.492	339.47793394	8147.470414	1670344093.492	0	899	3.4901193953	3.5242239185	494.84303396	500.69899234	1.0690645834	740.81518555	24.0682621	-1.6291797161	24.437549591	19.09570694	42.326311667	-71.11958094	2	59201.435897	18.7
12829	2022-12-06	16:28:14.367	339.47794406	8147.470658	1670344094.367	0	899	3.4892430682	3.5234898828	494.84430109	500.72623687	1.0737485944	740.8097999	24.068568691	-1.3465177184	24.437549591	19.134456976	42.326311667	-71.11958	2	59202.289952	18.7
12830	2022-12-06	16:28:15.219	339.47795392	8147.470894	1670344095.219	0	899	3.4892732925	3.5235205286	495.71338536	501.60567299	1.073752473	740.82399846	24.069513321	-1.1441389322	24.437549591	19.147563934	42.326312052	-71.11958	2	59203.115546	18.7
12831	2022-12-06	16:28:16.075	339.47796384	8147.471132	1670344096.076	0	899	3.4933933465	3.5276067737	495.71338536	501.59288758	1.0714498948	740.80688598	24.069513321	-1.1912977522	24.437549591	19.146967098	42.326315049	-71.119580024	2	59204.014577	18.701457726
12832	2022-12-06	16:28:16.927	339.4779737	8147.471369	1670344096.928	0	899	3.4933933465	3.5276067737	495.5165959	501.39376406	1.0714498948	740.80311069	24.069513321	-1.1904569572	24.437549591	19.144850017	42.326317809	-71.119581404	2	59204.842566	18.78425656
12833	2022-12-06	16:28:17.775	339.47798351	8147.471604	1670344097.775	0	899	3.4945262394	3.5318468867	495.5165959	501.92662964	1.1673544836	740.80004883	24.069513321	-1.179947257	24.437549591	19.142883301	42.326318333	-71.119578128	2	59205.707645	18.870764463
12834	2022-12-06	16:28:18.630	339.4779934	8147.471842	1670344098.63	0	899	3.4945262394	3.5318468867	495.77327704	502.18663122	1.1673544836	740.80660788	24.069513321	-1.1622910105	24.437549591	19.144535343	42.326321199	-71.119572846	2	59206.573146	19.014629259
12835	2022-12-06	16:28:19.519	339.47800369	8147.472089	1670344099.519	0	899	3.4946854412	3.5283931797	495.77689222	501.56791355	1.0553781465	740.82211324	24.070386407	-1.1399565738	24.437549591	19.145812988	42.326327199	-71.119568454	2	59207.463928	19.146392786
12836	2022-12-06	16:28:20.398	339.47801387	8147.472333	1670344100.398	0	899	3.4946965808	3.528404472	495.49894916	501.28673171	1.0553795494	740.82264113	24.070734024	-1.1408835649	24.437549591	19.145402908	42.326332763	-71.119567763	2	59208.328872	19.232887189
12837	2022-12-06	16:28:21.211	339.47802329	8147.472559	1670344101.212	0	899	3.4991310904	3.5324617057	495.49894916	501.21455564	1.0423686073	740.80947088	24.070734024	-1.1484721346	24.437549591	19.145596056	42.326335772	-71.119569421	2	59209.115822	19.311582213
12838	2022-12-06	16:28:22.049	339.47803297	8147.472791	1670344102.049	0	899	3.4991310904	3.5324617057	495.50972232	501.22545308	1.0423686073	740.80664062	24.070734024	-1.1408835649	24.437549591	19.148643494	42.326341543	-71.119565093	2	59209.981386	19.398138573
12839	2022-12-06	16:28:22.928	339.47804316	8147.473036	1670344102.929	0	899	3.4973882249	3.5327754435	495.50972232	501.58190789	1.1065877294	740.80767741	24.070734024	-1.1675081387	24.437549591	19.147737503	42.3263445	-71.119559333	2	59210.850099	19.485009862
12840	2022-12-06	16:28:23.743	339.47805258	8147.473262	1670344103.743	0	899	3.4973882249	3.5327754435	495.77942459	501.85491521	1.1065877294	740.80659455	24.070734024	-1.1871693537	24.437549591	19.146974463	42.326351335	-71.119555166	2	59211.633493	19.563349282
12841	2022-12-06	16:28:24.552	339.47806196	8147.473487	1670344104.553	0	899	3.4999908336	3.5352553622	495.78150333	501.83139923	1.1019775529	740.81120856	24.071236048	-1.18493804	24.437549591	19.142245552	42.326355748	-71.119552586	2	59212.448529	19.6
12842	2022-12-06	16:28:25.427	339.47807208	8147.47373	1670344105.428	0	899	3.5000099813	3.5352747841	495.29392097	501.33788098	1.1019800669	740.81354083	24.071832657	-1.1533766464	24.437549591	19.136088453	42.326357242	-71.119552242	2	59213.345168	19.6
12843	2022-12-06	16:28:26.296	339.47808214	8147.473971	1670344106.297	0	899	3.502011612	3.5380488844	495.29392097	501.46701989	1.1252357925	740.80472105	24.071832657	-1.2792341709	24.437549591	19.103269577	42.326358333	-71.119553333	2	59214.20217	19.620216963
12844	2022-12-06	16:28:27.142	339.47809193	8147.474206	1670344107.143	0	899	3.502011612	3.5380488844	495.11526023	501.28613241	1.1252357925	740.82496087	24.071832657	-1.2086414446	24.437549591	19.134506756	42.326358398	-71.119553333	2	59215.038906	19.7
12845	2022-12-06	16:28:28.019	339.47810207	8147.47445	1670344108.019	0	899	3.5071505367	3.542751093	495.11526023	501.20224092	1.1101242713	740.80533989	24.071832657	-1.1441389322	24.437549591	19.146484375	42.326359933	-71.119553333	2	59215.960042	19.7
12846	2022-12-06	16:28:28.920	339.4781125	8147.4747	1670344108.92	0	899	3.5071505367	3.542751093	495.04851059	501.13467066	1.1101242713	740.81070209	24.071832657	-1.1497009787	24.437549591	19.145625689	42.32636	-71.119553333	2	59216.813384	19.7
12847	2022-12-06	16:28:29.778	339.47812243	8147.474938	1670344109.778	0	899	3.5078062016	3.5435568595	495.05043588	501.16119045	1.1145513624	740.8234932	24.072298303	-1.1989509791	24.437549591	19.13812146	42.326358862	-71.119554471	2	59217.682523	19.7
12848	2022-12-06	16:28:30.618	339.47813216	8147.475172	1670344110.619	0	899	3.5078265622	3.543577515	495.37953961	501.49437152	1.1145540602	740.80813376	24.07293129	-1.2186876425	24.437549591	19.139400482	42.326358333	-71.119555852	2	59218.511005	19.7
12849	2022-12-06	16:28:31.515	339.47814253	8147.475421	1670344111.515	0	899	3.509576764	3.5433455054	495.37953961	501.15176677	1.0528265449	740.80120405	24.07293129	-1.2174372507	24.437549591	19.140206773	42.32635767	-71.119556667	2	59219.397727	19.7
12850	2022-12-06	16:28:32.390	339.47815266	8147.475664	1670344112.39	0	899	3.509576764	3.5433455054	495.6831903	501.45895564	1.0528265449	740.80328369	24.07293129	-1.176692009	24.437549591	19.14396286	42.326356667	-71.119556194	2	59220.283771	19.7
12851	2022-12-06	16:28:33.278	339.47816294	8147.475911	1670344113.278	0	899	3.5183898518	3.5539378426	495.6831903	501.74865706	1.1049959503	740.8106358	24.07293129	-1.1630132214	24.437549591	19.147325453	42.326356667	-71.119554731	2	59221.161325	19.7
12852	2022-12-06	16:28:34.144	339.47817297	8147.476151	1670344114.145	0	899	3.5183898518	3.5539378426	495.51459727	501.57800103	1.1049959503	740.81918638	24.07293129	-1.1631641483	24.437549591	19.144587157	42.326356806	-71.119553472	2	59222.083418	19.7
12853	2022-12-06	16:28:35.036	339.47818329	8147.476399	1670344115.036	0	899	3.5106175708	3.5460759478	495.51846482	501.58001666	1.1046540164	740.81442766	24.073865815	-1.1578069128	24.437549591	19.147783949	42.326358316	-71.119554983	2	59222.989827	19.7
12854	2022-12-06	16:28:35.907	339.47819337	8147.476641	1670344115.907	0	899	3.5106208888	3.5460793135	495.03053043	501.0861159	1.1046544518	740.8170166	24.073968887	-1.1571601629	24.437549591	19.148284912	42.326359707	-71.119555	2	59223.823923	19.7
12855	2022-12-06	16:28:36.798	339.47820368	8147.476888	1670344116.798	0	899	3.5152582737	3.5525280054	495.03053043	501.38772095	1.1589753824	740.81787877	24.073968887	-1.1555432965	24.437549591	19.145093375	42.32636	-71.119557397	2	59224.719227	19.771922686
12856	2022-12-06	16:28:37.671	339.4782138	8147.477131	1670344117.672	0	899	3.5152582737	3.5525280054	495.33514229	501.69624464	1.1589753824	740.80206865	24.073968887	-1.1595639464	24.437549591	19.147216191	42.326362903	-71.11955156	2	59225.580583	19.858058252
12857	2022-12-06	16:28:38.526	339.47822369	8147.477369	1670344118.527	0	899	3.5181654192	3.5540434378	495.33514229	501.45313345	1.1152216041	740.80365516	24.073968887	-1.1457666159	24.437549591	19.148284912	42.326365741	-71.119544443	2	59226.444795	19.944479495
12858	2022-12-06	16:28:39.395	339.47823375	8147.47761	1670344119.396	0	899	3.5181654192	3.5540434378	495.65431791	501.77625128	1.1152216041	740.80533585	24.073968887	-1.1998349049	24.437549591	19.14366256	42.326366667	-71.119538253	2	59227.341341	20
12859	2022-12-06	16:28:40.256	339.4782437	8147.477849	1670344120.256	0	899	3.5239894058	3.5595722308	495.65819657	501.71964619	1.1043279655	740.82163668	24.074905838	-1.1568906655	24.437549591	19.132560124	42.326366667	-71.119529675	2	59228.199211	20
12860	2022-12-06	16:28:41.112	339.47825362	8147.478087	1670344121.113	0	899	3.5239966027	3.559579531	495.05929279	501.11342357	1.104328906	740.81548304	24.075128555	-1.1425112486	24.437549591	19.130277634	42.326366667	-71.11952138	2	59229.043062	20.00430622
12861	2022-12-06	16:28:42.043	339.4782644	8147.478346	1670344122.044	0	899	3.5297903248	3.5631318403	495.05929279	500.72198401	1.0337342355	740.81916617	24.075128555	-1.1385984358	24.437549591	19.143264493	42.326366667	-71.11951544	2	59229.933971	20.093397129
12862	2022-12-06	16:28:42.924	339.47827458	8147.47859	1670344122.924	0	899	3.5297903248	3.5631318403	495.00262729	500.66467035	1.0337342355	740.80984558	24.075128555	-1.1755709759	24.437549591	19.146293388	42.326363728	-71.119515	2	59230.881522	20.188152174
12863	2022-12-06	16:28:43.823	339.478285	8147.47884	1670344123.824	0	899	3.5254079093	3.5606777759	495.00262729	501.00028801	1.0942753015	740.80023557	24.075128555	-1.23770208	24.437549591	19.138253989	42.326362053	-71.11951244	2	59231.767961	20.2
12864	2022-12-06	16:28:44.736	339.47829556	8147.479093	1670344124.736	0	899	3.5254079093	3.5606777759	496.1275929	502.13888417	1.0942753015	740.79968262	24.075128555	-1.2417981625	24.437549591	19.137121201	42.326360593	-71.119511667	2	59232.644019	20.2
12865	2022-12-06	16:28:45.625	339.47830586	8147.479341	1670344125.626	0	899	3.5266826064	3.5620840415	496.13175492	502.16338258	1.097923703	740.81709178	24.076133008	-1.2001259311	24.437549591	19.143330669	42.326358155	-71.119514434	2	59233.553419	20.2
12866	2022-12-06	16:28:46.463	339.47831554	8147.479573	1670344126.463	0	899	3.5266846652	3.5620861297	495.09239625	501.11138959	1.0979239703	740.82739258	24.076196671	-1.2222663164	24.437549591	19.14396286	42.326356667	-71.119516667	2	59234.413215	20.241321499
12867	2022-12-06	16:28:47.348	339.47832579	8147.479819	1670344127.348	0	899	3.5243526102	3.5608942316	495.09239625	501.30978029	1.1336635796	740.80241788	24.076196671	-1.1897778606	24.437549591	19.141675128	42.326356667	-71.119517129	2	59235.277512	20.3
12868	2022-12-06	16:28:48.206	339.47833572	8147.480057	1670344128.206	0	899	3.5243526102	3.5608942316	496.00423317	502.23306809	1.1336635796	740.81804409	24.076196671	-1.1520076998	24.437549591	19.144803938	42.326356667	-71.119518694	2	59236.108193	20.3
12869	2022-12-06	16:28:49.102	339.4783461	8147.480306	1670344129.103	0	899	3.5335161817	3.5686392507	496.00595616	501.97694635	1.0872896741	740.80462687	24.076612599	-1.2119506195	24.437549591	19.141613423	42.326356587	-71.119521747	2	59237.048096	20.3
12870	2022-12-06	16:28:49.970	339.47835613	8147.480547	1670344129.97	0	899	3.5335442351	3.5686677004	494.74150843	500.69729697	1.0872932739	740.80944824	24.077478409	-1.290627718	24.437549591	19.137121201	42.326355139	-71.119523195	2	59237.916834	20.3
12871	2022-12-06	16:28:50.848	339.47836631	8147.480791	1670344130.849	0	899	3.5321373388	3.5665887571	494.74150843	500.58543915	1.0671108227	740.82150168	24.077478409	-1.290627718	24.437549591	19.137121201	42.326355	-71.119523333	2	59238.761722	20.3
12872	2022-12-06	16:28:51.707	339.47837625	8147.48103	1670344131.708	0	899	3.5321373388	3.5665887571	495.43548205	501.28761006	1.0671108227	740.80363414	24.077478409	-1.1796778377	24.437549591	19.144034468	42.326355	-71.119524336	2	59239.601578	20.360157791
12873	2022-12-06	16:28:52.582	339.47838638	8147.481273	1670344132.583	0	899	3.5341290459	3.5687650325	495.43548205	501.31570365	1.072173483	740.81015641	24.077478409	-1.1392560005	24.437549591	19.145997357	42.326355	-71.119525	2	59240.48657	20.4
12874	2022-12-06	16:28:53.453	339.47839646	8147.481515	1670344133.454	0	899	3.5341290459	3.5687650325	495.68572709	501.5689188	1.072173483	740.80578613	24.077478409	-1.1392560005	24.437549591	19.146484375	42.326355606	-71.119524394	2	59241.36346	20.4
12875	2022-12-06	16:28:54.354	339.47840688	8147.481765	1670344134.354	0	899	3.5353627624	3.5696652688	495.68984442	501.51428806	1.0615826579	740.80436454	24.078472958	-1.1435568609	24.437549591	19.147117728	42.326356258	-71.119522925	2	59242.245245	20.4
12876	2022-12-06	16:28:55.269	339.47841747	8147.482019	1670344135.269	0	899	3.5353671259	3.5696696925	495.97137728	501.79913203	1.0615832043	740.80265636	24.078607559	-1.1473079872	24.437549591	19.146736764	42.326355	-71.119521102	2	59243.169295	20.4
12877	2022-12-06	16:28:56.207	339.47842832	8147.48228	1670344136.207	0	899	3.5384826298	3.5725143713	495.97137728	501.7479275	1.0523631789	740.8012089	24.078607559	-1.1490218639	24.437549591	19.146484375	42.326355	-71.119518094	2	59244.143689	20.414368932
12878	2022-12-06	16:28:57.056	339.47843816	8147.482516	1670344137.057	0	899	3.5384826298	3.5725143713	495.37206316	501.1416332	1.0523631789	740.80385039	24.078607559	-1.1522232563	24.437549591	19.146484375	42.326355	-71.119516718	2	59244.968932	20.496893204
12879	2022-12-06	16:28:57.937	339.47844836	8147.482761	1670344137.938	0	899	3.5378450387	3.5732915318	495.37206316	501.38307062	1.0958731317	740.81469727	24.078607559	-1.3524786234	24.437549591	19.145763397	42.326355	-71.119513691	2	59245.892744	20.5
12880	2022-12-06	16:28:58.792	339.47845824	8147.482998	1670344138.792	0	899	3.5378450387	3.5732915318	495.87288319	501.88996777	1.0958731317	740.8033035	24.078607559	-1.2279146199	24.437549591	19.144733429	42.326353764	-71.119514569	2	59246.741617	20.5
12881	2022-12-06	16:28:59.687	339.47846861	8147.483247	1670344139.688	0	899	3.5388899654	3.5740940061	495.87288319	501.84695743	1.0881330401	740.79648656	24.078607559	-1.1783196926	24.437549591	19.144323349	42.326354375	-71.119515	2	59247.625247	20.5
12882	2022-12-06	16:29:00.578	339.47847891	8147.483494	1670344140.578	0	899	3.5389218521	3.5741263436	495.61469812	501.58568455	1.0881371288	740.80505048	24.079590185	-1.2189247348	24.437549591	19.141295932	42.326354199	-71.119515801	2	59248.480679	20.5
12883	2022-12-06	16:29:01.492	339.47848949	8147.483748	1670344141.492	0	899	3.5451656354	3.5794412534	495.61492566	501.41779205	1.0578534552	740.80874654	24.079645157	-1.1784382016	24.437549591	19.143241882	42.326353333	-71.119517302	2	59249.381303	20.538130252
12884	2022-12-06	16:29:02.371	339.47849968	8147.483992	1670344142.372	0	899	3.5451656354	3.5794412534	495.6005598	501.40325798	1.0578534552	740.81152425	24.079645157	-1.1742774761	24.437549591	19.143356374	42.326353333	-71.119517869	2	59250.278469	20.6
12885	2022-12-06	16:29:03.263	339.47850999	8147.48424	1670344143.263	0	899	3.54588593	3.5822023682	495.6005598	501.74824713	1.1199756639	740.80596641	24.079645157	-1.1311177015	24.437549591	19.145402908	42.326353089	-71.119516179	2	59251.146368	20.6
12886	2022-12-06	16:29:04.167	339.47852046	8147.484491	1670344144.168	0	899	3.54588593	3.5822023682	495.47581142	501.62195131	1.1199756639	740.81331407	24.079645157	-1.1626574843	24.437549591	19.145085392	42.326351498	-71.119513164	2	59252.101435	20.6
12887	2022-12-06	16:29:05.062	339.47853082	8147.48474	1670344145.063	0	899	3.5460545105	3.5819192222	495.47832292	501.54759328	1.1061321386	740.80549066	24.080252073	-1.1652660654	24.437549591	19.14541007	42.32635007	-71.119511737	2	59252.957895	20.6
12888	2022-12-06	16:29:05.994	339.47854161	8147.484999	1670344145.995	0	899	3.5460734761	3.5819384604	495.60788964	501.67876081	1.1061346057	740.79487175	24.080835342	-1.1420908345	24.437549591	19.147809932	42.32635	-71.11951023	2	59253.862136	20.6
12889	2022-12-06	16:29:06.864	339.47855167	8147.48524	1670344146.864	0	899	3.5504963898	3.5859314121	495.60788964	501.59834173	1.0916569535	740.81291067	24.080835342	-1.1363563656	24.437549591	19.14512009	42.32635	-71.11951	2	59254.776709	20.67767094
12890	2022-12-06	16:29:07.778	339.47856225	8147.485494	1670344147.778	0	899	3.5504963898	3.5859314121	495.20165842	501.18720037	1.0916569535	740.82336426	24.080835342	-1.1327453852	24.437549591	19.142883301	42.326348841	-71.11951	2	59255.695266	20.7
12891	2022-12-06	16:29:08.684	339.47857274	8147.485746	1670344148.685	0	899	3.5510291251	3.5869355368	495.20165842	501.26608204	1.1058695221	740.81833391	24.080835342	-1.1940895524	24.437549591	19.144186727	42.32634738	-71.119510954	2	59256.572249	20.585550239
12892	2022-12-06	16:29:09.526	339.47858249	8147.48598	1670344149.527	0	899	3.5510374169	3.5869439477	496.1306519	502.2064583	1.1058705989	740.81262854	24.081089992	-1.2999517389	24.437549591	19.130127888	42.326346667	-71.119513028	2	59257.40848	20.418304033
12893	2022-12-06	16:29:10.394	339.47859253	8147.486221	1670344150.395	0	899	3.5536536056	3.5883163015	496.13414897	501.99476929	1.0671539422	740.80334473	24.081933975	-1.6275521517	24.437549591	19.079502106	42.326347177	-71.119515	2	59258.306101	20.269389866
12894	2022-12-06	16:29:11.250	339.47860244	8147.486459	1670344151.251	0	899	3.5536536056	3.5883163015	496.54824935	502.41376127	1.0671539422	740.79054311	24.081933975	-1.4661233844	24.437549591	19.123460151	42.326348047	-71.119515	2	59259.171773	20.182822656
12895	2022-12-06	16:29:12.085	339.47861209	8147.48669	1670344152.085	0	899	3.5591342822	3.5953270516	496.54824935	502.66377481	1.1120872672	740.80217455	24.081933975	-1.3155168982	24.437549591	19.130922103	42.326346756	-71.119515	2	59259.946147	20.10538533
12896	2022-12-06	16:29:12.984	339.47862251	8147.48694	1670344152.985	0	899	3.5591342822	3.5953270516	495.58617191	501.68984835	1.1120872672	740.81223201	24.081933975	-1.1455940711	24.437549591	19.146113869	42.326346667	-71.119512145	2	59260.856562	20.1
12897	2022-12-06	16:29:13.891	339.478633	8147.487192	1670344153.891	0	899	3.5581523533	3.5928433981	495.58617191	501.43769396	1.0666809683	740.81232094	24.081933975	-1.1473726729	24.437549591	19.138540003	42.326346667	-71.119511667	2	59261.804416	20.1
12898	2022-12-06	16:29:14.746	339.47864291	8147.48743	1670344154.747	0	899	3.5581591847	3.5928503241	495.16936932	501.0159748	1.0666818223	740.79308152	24.082143354	-1.1598226298	24.437549591	19.132988241	42.326346667	-71.119512735	2	59262.641148	20.1
12899	2022-12-06	16:29:15.644	339.47865329	8147.487679	1670344155.644	0	899	3.5616046521	3.5986578167	495.17317309	501.4127174	1.1374706691	740.81442402	24.083063126	-1.3477034111	24.437549591	19.118643034	42.326346667	-71.119513333	2	59263.539256	20.1
12900	2022-12-06	16:29:16.536	339.47866361	8147.487927	1670344156.536	0	899	3.5616046521	3.5986578167	495.81021663	502.05778816	1.1374706691	740.81222514	24.083063126	-1.4615314007	24.437549591	19.103990555	42.326347411	-71.119512589	2	59264.446894	20.1
12901	2022-12-06	16:29:17.430	339.47867396	8147.488175	1670344157.43	0	899	3.5650397401	3.5999719317	495.81021663	501.69374951	1.0719688674	740.80968592	24.083063126	-1.2352552224	24.437549591	19.116921343	42.326348887	-71.119511113	2	59265.332039	20.1
12902	2022-12-06	16:29:18.302	339.47868405	8147.488417	1670344158.302	0	899	3.5650397401	3.5999719317	495.79852799	501.68192217	1.0719688674	740.80487303	24.083063126	-1.1591758965	24.437549591	19.115449665	42.32635	-71.11951	2	59266.178814	20.1
12903	2022-12-06	16:29:19.221	339.4786947	8147.488673	1670344159.222	0	899	3.5659044245	3.6020111978	495.79852799	501.87869001	1.1073861163	740.79632568	24.083063126	-1.2108727694	24.437549591	19.106870651	42.326350136	-71.119510136	2	59267.081433	20.1
12904	2022-12-06	16:29:20.111	339.47870499	8147.48892	1670344160.111	0	899	3.5659179849	3.6020249532	496.11511638	502.1991706	1.1073878725	740.80516568	24.083477841	-1.2050519992	24.437549591	19.106870651	42.326351737	-71.119511596	2	59268.042406	20.1
12905	2022-12-06	16:29:20.996	339.47871523	8147.489166	1670344160.996	0	899	3.565580805	3.6008083335	496.118203	502.0543643	1.0807808096	740.8152385	24.084222794	-1.4628357003	24.437549591	19.115134839	42.326353192	-71.119510141	2	59268.915187	20.1
12906	2022-12-06	16:29:21.921	339.47872594	8147.489423	1670344161.921	0	899	3.565580805	3.6008083335	496.3085484	502.24698722	1.0807808096	740.81063378	24.084222794	-1.5518931664	24.437549591	19.116866232	42.326353333	-71.119508662	2	59269.802871	20.180287081
12907	2022-12-06	16:29:22.846	339.47873666	8147.48968	1670344162.847	0	899	3.5667601046	3.6031293062	496.3085484	502.43782217	1.1150885945	740.81318634	24.084222794	-1.4371489673	24.437549591	19.119191176	42.326353333	-71.119508333	2	59270.769231	20.2
12908	2022-12-06	16:29:23.766	339.47874729	8147.489935	1670344163.766	0	899	3.5667601046	3.6031293062	495.68117476	501.80270064	1.1150885945	740.81905704	24.084222794	-1.1955232226	24.437549591	19.113324475	42.326354406	-71.11950726	2	59271.643773	20.2
12909	2022-12-06	16:29:24.684	339.47875792	8147.49019	1670344164.684	0	899	3.5723182763	3.6077423416	495.68262051	501.63545611	1.0847217328	740.81458166	24.084572028	-1.2056232959	24.437549591	19.110262347	42.326355	-71.119506667	2	59272.575	20.2
12910	2022-12-06	16:29:25.548	339.47876792	8147.49043	1670344165.548	0	899	3.5723428241	3.6077672354	495.91888402	501.87457427	1.0847248413	740.82983398	24.085321426	-1.1978515387	24.437549591	19.140722275	42.326355777	-71.119505889	2	59273.466469	20.246646943
12911	2022-12-06	16:29:26.463	339.47877851	8147.490684	1670344166.463	0	899	3.5705593699	3.6051883145	495.91888402	501.74348012	1.0611255102	740.8176314	24.085321426	-1.1802168256	24.437549591	19.142346275	42.326357272	-71.119505605	2	59274.363107	20.3
12912	2022-12-06	16:29:27.415	339.47878954	8147.490949	1670344167.416	0	899	3.5705593699	3.6051883145	495.56938898	501.38988025	1.0611255102	740.81567262	24.085321426	-1.1390188546	24.437549591	19.142247851	42.326358333	-71.119506155	2	59275.307135	20.3
12913	2022-12-06	16:29:28.341	339.47880024	8147.491206	1670344168.341	0	899	3.572030579	3.6073434801	495.56938898	501.50262865	1.0814373274	740.81040459	24.085321426	-1.1360006332	24.437549591	19.147924423	42.326358752	-71.119505	2	59276.251479	20.3
12914	2022-12-06	16:29:29.253	339.4788108	8147.491459	1670344169.253	0	899	3.5720355835	3.6073485548	495.38226014	501.3132629	1.0814379593	740.81257559	24.085474216	-1.1823403093	24.437549591	19.144697151	42.326359744	-71.119505	2	59277.153307	20.315330661
12915	2022-12-06	16:29:30.151	339.4788212	8147.491709	1670344170.152	0	899	3.5738178429	3.6126260088	495.38617339	501.90233896	1.1867399683	740.81381327	24.086420059	-1.176692009	24.437549591	19.147563934	42.326358421	-71.119505	2	59278.052427	20.4
12916	2022-12-06	16:29:31.000	339.47883103	8147.491945	1670344171.001	0	899	3.5738178429	3.6126260088	496.09213445	502.61758602	1.1867399683	740.8140659	24.086420059	-1.141983127	24.437549591	19.147898162	42.326359794	-71.119505	2	59278.876699	20.4
12917	2022-12-06	16:29:31.885	339.47884127	8147.492191	1670344171.886	0	899	3.5768543435	3.6127967699	496.09213445	502.12956895	1.0990547158	740.81402588	24.086420059	-1.1392560005	24.437549591	19.147924423	42.32636	-71.119507699	2	59279.809829	20.561965812
12918	2022-12-06	16:29:32.766	339.47885147	8147.492435	1670344172.767	0	899	3.5768543435	3.6127967699	495.39691551	501.42588921	1.0990547158	740.81660512	24.086420059	-1.1460791274	24.437549591	19.129450286	42.326358896	-71.119510542	2	59280.662582	20.732516494
12919	2022-12-06	16:29:33.658	339.47886179	8147.492683	1670344173.659	0	899	3.5821555022	3.6185946764	495.39691551	501.50032604	1.1124590696	740.79929498	24.086420059	-1.1797532791	24.437549591	19.145415653	42.326357428	-71.119514383	2	59281.543235	20.908646999
12920	2022-12-06	16:29:34.525	339.47887182	8147.492924	1670344174.525	0	899	3.5821640791	3.6186033773	496.10995544	502.22215698	1.1124601804	740.80366769	24.086681176	-1.1824696277	24.437549591	19.145592367	42.326355948	-71.119518823	2	59282.431231	21.086246122
12921	2022-12-06	16:29:35.394	339.47888188	8147.493165	1670344175.394	0	899	3.5826382746	3.6174705293	496.11367843	501.95504127	1.0637315515	740.82565611	24.087579727	-1.179947257	24.437549591	19.142522812	42.326355509	-71.119521158	2	59283.305263	21.230526316
12922	2022-12-06	16:29:36.256	339.47889186	8147.493405	1670344176.257	0	899	3.5826382746	3.6174705293	496.01037026	501.85051672	1.0637315515	740.8219362	24.087579727	-1.4181775984	24.437549591	19.121671298	42.326356895	-71.11952	2	59284.137275	21.3
12923	2022-12-06	16:29:37.154	339.47890226	8147.493654	1670344177.155	0	899	3.5791797556	3.6144906431	496.01037026	501.9366647	1.0792373891	740.82388851	24.087579727	-1.1945961714	24.437549591	19.142883301	42.326358396	-71.11952	2	59285.03764	21.3
12924	2022-12-06	16:29:38.043	339.47891255	8147.493901	1670344178.044	0	899	3.5791797556	3.6144906431	495.95611724	501.88176347	1.0792373891	740.82559022	24.087579727	-1.2032626725	24.437549591	19.131058699	42.326359903	-71.11952	2	59285.942014	21.3
12925	2022-12-06	16:29:38.905	339.47892252	8147.494141	1670344178.906	0	899	3.5865398539	3.6218434571	495.95611724	501.86835577	1.0768242141	740.836024	24.087579727	-1.1877622131	24.437549591	19.13773831	42.32636	-71.11952	2	59286.832472	21.383247156
12926	2022-12-06	16:29:39.815	339.47893304	8147.494393	1670344179.815	0	899	3.5865732993	3.6218773704	496.11228902	502.02641254	1.0768284019	740.81942365	24.08859671	-1.2653075441	24.437549591	19.143312454	42.32636	-71.11952119	2	59287.714149	21.471414914
12927	2022-12-06	16:29:40.677	339.47894302	8147.494633	1670344180.677	0	899	3.5887475744	3.624671791	496.11275376	502.12733308	1.0948990329	740.81531893	24.088708878	-1.2484381144	24.437549591	19.144449941	42.326358027	-71.11952364	2	59288.592008	21.559200841
12928	2022-12-06	16:29:41.575	339.47895341	8147.494882	1670344181.575	0	899	3.5887475744	3.624671791	496.25647068	502.27279234	1.0948990329	740.83026568	24.088708878	-1.1959004205	24.437549591	19.142928231	42.326357546	-71.119525	2	59289.527404	21.652740434
12929	2022-12-06	16:29:42.532	339.4789645	8147.495148	1670344182.533	0	899	3.5902418509	3.6270344567	496.25647068	502.41596521	1.1206353567	740.83013593	24.088708878	-1.1929684877	24.437549591	19.142522812	42.326358333	-71.119525	2	59290.465181	21.7
12930	2022-12-06	16:29:43.447	339.47897508	8147.495402	1670344183.447	0	899	3.5902418509	3.6270344567	496.23330288	502.39250985	1.1206353567	740.8298643	24.088708878	-1.1438478642	24.437549591	19.148481356	42.326358333	-71.119523835	2	59291.349535	21.665046536
12931	2022-12-06	16:29:44.338	339.47898539	8147.495649	1670344184.338	0	899	3.5975626323	3.6317618952	496.23330288	501.94583972	1.04029098	740.8268372	24.088708878	-1.1425112486	24.437549591	19.148643494	42.326357915	-71.119519995	2	59292.250718	21.57492823
12932	2022-12-06	16:29:45.252	339.47899597	8147.495903	1670344185.252	0	899	3.5975749995	3.6317744295	496.32739891	502.04102726	1.0402924714	740.8167377	24.089083779	-1.1402260657	24.437549591	19.148264575	42.326357125	-71.119513853	2	59293.137605	21.5
12933	2022-12-06	16:29:46.187	339.47900681	8147.496163	1670344186.188	0	899	3.5958033852	3.6293485312	496.33027235	501.93717673	1.0210722293	740.81040581	24.089776993	-1.1543360159	24.437549591	19.14441086	42.32636	-71.119506277	2	59294.116989	21.5
12934	2022-12-06	16:29:47.121	339.4790176	8147.496423	1670344187.121	0	899	3.5958033852	3.6293485312	495.90310152	501.50518028	1.0210722293	740.81343735	24.089776993	-1.1392560005	24.437549591	19.147924423	42.326360101	-71.119503233	2	59295.060409	21.5
12935	2022-12-06	16:29:48.030	339.47902814	8147.496675	1670344188.031	0	899	3.5975423876	3.6329285536	495.90310152	501.81040238	1.0760491476	740.81461845	24.089776993	-1.1692651944	24.437549591	19.144604171	42.32636151	-71.119501823	2	59295.906134	21.5
12936	2022-12-06	16:29:48.890	339.47903808	8147.496914	1670344188.89	0	899	3.5975586015	3.6329449942	496.01476821	501.92341049	1.0760511701	740.79951972	24.090268508	-1.1679716568	24.437549591	19.145281444	42.326362994	-71.11950034	2	59296.796218	21.5
12937	2022-12-06	16:29:49.757	339.47904812	8147.497155	1670344189.758	0	899	3.5957297432	3.6296788164	496.01753603	501.68862892	1.0332732369	740.81243048	24.090936661	-1.1539047956	24.437549591	19.147563934	42.326364459	-71.119497749	2	59297.675351	21.5
12938	2022-12-06	16:29:50.595	339.47905781	8147.497388	1670344190.595	0	899	3.5957297432	3.6296788164	496.19761559	501.87076737	1.0332732369	740.81054566	24.090936661	-1.1478253469	24.437549591	19.14644307	42.326365898	-71.119496667	2	59298.538866	21.5
12939	2022-12-06	16:29:51.480	339.47906807	8147.497634	1670344191.481	0	899	3.5940381559	3.629764346	496.19761559	502.17117004	1.0873359039	740.81791354	24.090936661	-1.1350197034	24.437549591	19.143032807	42.326366667	-71.119495964	2	59299.421698	21.5
12940	2022-12-06	16:29:52.342	339.47907804	8147.497873	1670344192.343	0	899	3.5940381559	3.629764346	495.96191212	501.93262901	1.0873359039	740.79768745	24.090936661	-1.1567074171	24.437549591	19.135353783	42.326366667	-71.119494128	2	59300.261555	21.5
12941	2022-12-06	16:29:53.224	339.47908825	8147.498118	1670344193.225	0	899	3.5959509075	3.6311772393	495.96191212	501.84578157	1.0717054226	740.80803675	24.090936661	-1.1806371236	24.437549591	19.145350437	42.326366667	-71.119491385	2	59301.168709	21.5
12942	2022-12-06	16:29:54.078	339.47909813	8147.498355	1670344194.078	0	899	3.5959639022	3.6311904148	496.55811655	502.44906808	1.0717070377	740.80439283	24.091330762	-1.2126296838	24.437549591	19.142753121	42.326366667	-71.119490046	2	59301.972667	21.5
12943	2022-12-06	16:29:55.023	339.47910906	8147.498618	1670344195.023	0	899	3.6031589579	3.6383482673	496.56141793	502.43439924	1.068469011	740.80748946	24.092126846	-1.1734366417	24.437549591	19.145402908	42.326365137	-71.11949153	2	59302.917836	21.5
12944	2022-12-06	16:29:55.907	339.47911931	8147.498863	1670344195.908	0	899	3.6031589579	3.6383482673	496.55925774	502.43221349	1.068469011	740.81320938	24.092126846	-1.1760667578	24.437549591	19.143366428	42.326365	-71.119494526	2	59303.857906	21.5
12945	2022-12-06	16:29:56.792	339.47912954	8147.499109	1670344196.792	0	899	3.6018195336	3.6376364524	496.55925774	502.53940429	1.087738209	740.82562579	24.092126846	-1.1764548291	24.437549591	19.142421722	42.326365	-71.119497506	2	59304.751752	21.5
12946	2022-12-06	16:29:57.693	339.47913997	8147.499359	1670344197.693	0	899	3.6018195336	3.6376364524	495.93103993	501.90362075	1.087738209	740.80897168	24.092126846	-1.1737492913	24.437549591	19.143678766	42.326363959	-71.119498333	2	59305.62488	21.5
12947	2022-12-06	16:29:58.592	339.47915038	8147.499609	1670344198.593	0	899	3.6046978036	3.6401835541	495.93103993	501.84354919	1.0769267535	740.80744378	24.092126846	-1.1718090773	24.437549591	19.144323349	42.326363333	-71.119500003	2	59306.500986	21.5
12948	2022-12-06	16:29:59.467	339.47916051	8147.499852	1670344199.468	0	899	3.6046978036	3.6401835541	495.91269417	501.82498471	1.0769267535	740.81786503	24.092126846	-1.1726282488	24.437549591	19.144323349	42.326362019	-71.119504295	2	59307.394231	21.460576923
12949	2022-12-06	16:30:00.335	339.47917056	8147.500093	1670344200.336	0	899	3.6096831373	3.6444203298	495.91613773	501.69549082	1.0529838465	740.82630082	24.092958299	-1.2295207062	24.437549591	19.147497847	42.326359054	-71.119510225	2	59308.283695	21.343261074
12950	2022-12-06	16:30:01.213	339.47918071	8147.500337	1670344201.213	0	899	3.6096899605	3.6444272462	496.48222017	502.26817494	1.0529846766	740.81484521	24.093164444	-1.1834074582	24.437549591	19.148077213	42.326356458	-71.119515833	2	59309.125	21.1875
12951	2022-12-06	16:30:02.062	339.47919054	8147.500573	1670344202.063	0	899	3.6124245175	3.6484994733	496.48222017	502.48688859	1.0923126778	740.80563536	24.093164444	-1.1392560005	24.437549591	19.147924423	42.32635495	-71.119521817	2	59310.030126	21.093974733
12952	2022-12-06	16:30:02.944	339.47920074	8147.500818	1670344202.944	0	899	3.6124245175	3.6484994733	495.77550614	501.77162726	1.0923126778	740.79680386	24.093164444	-1.1368306441	24.437549591	19.147209167	42.326353523	-71.119526098	2	59310.886297	20.922740525
12953	2022-12-06	16:30:03.835	339.47921105	8147.501065	1670344203.835	0	899	3.609753779	3.6461680778	495.77550614	501.83263687	1.1032926432	740.79436205	24.093164444	-1.134211271	24.437549591	19.146591616	42.326353333	-71.119524369	2	59311.689225	20.762154942
12954	2022-12-06	16:30:04.707	339.47922115	8147.501308	1670344204.707	0	899	3.6097692986	3.6461838199	496.29265264	502.3561126	1.1032946214	740.80823118	24.093633323	-1.2771646195	24.437549591	19.143829017	42.326354349	-71.119521301	2	59312.609557	20.639044289
12955	2022-12-06	16:30:05.615	339.47923167	8147.50156	1670344205.616	0	899	3.6149207781	3.6504709951	496.29576879	502.20659984	1.0758427771	740.8049086	24.094385147	-1.4848036442	24.437549591	19.138097953	42.326355	-71.11952	2	59313.548757	20.490248566
12956	2022-12-06	16:30:06.470	339.47924156	8147.501797	1670344206.471	0	899	3.6149207781	3.6504709951	496.26539421	502.17586351	1.0758427771	740.79795625	24.094385147	-1.1422633556	24.437549591	19.148479399	42.326356342	-71.119518658	2	59314.402734	20.359726604
12957	2022-12-06	16:30:07.378	339.47925206	8147.502049	1670344207.378	0	899	3.6113158839	3.6479775628	496.26539421	502.36714115	1.1102368681	740.79500959	24.094385147	-1.1376283169	24.437549591	19.149003983	42.326358333	-71.119516667	2	59315.344863	20.3
12958	2022-12-06	16:30:08.282	339.47926252	8147.502301	1670344208.282	0	899	3.6113158839	3.6479775628	495.74979774	501.84520526	1.1102368681	740.79555203	24.094385147	-1.1660637745	24.437549591	19.141782407	42.326357516	-71.119517075	2	59316.245052	20.3
12959	2022-12-06	16:30:09.187	339.479273	8147.502552	1670344209.187	0	899	3.6199156685	3.656196931	495.74979774	501.76746382	1.0962466172	740.79469875	24.094385147	-1.1311177015	24.437549591	19.146842957	42.326355	-71.119518333	2	59317.109244	20.3
12960	2022-12-06	16:30:10.052	339.47928302	8147.502792	1670344210.053	0	899	3.6199479892	3.6562297121	496.26989773	502.29389976	1.0962506993	740.808118	24.09535888	-1.1437077656	24.437549591	19.148583873	42.32635497	-71.119518393	2	59318.017751	20.3
12961	2022-12-06	16:30:10.878	339.47929257	8147.503022	1670344210.878	0	899	3.6264300634	3.6614256583	496.27003594	502.06966098	1.0558898508	740.81436865	24.095392227	-1.1695346288	24.437549591	19.146287678	42.326353614	-71.119521105	2	59318.831361	20.3
12962	2022-12-06	16:30:11.763	339.47930281	8147.503268	1670344211.763	0	899	3.6264300634	3.6614256583	496.44672749	502.24841743	1.0558898508	740.8181411	24.095392227	-1.2120584178	24.437549591	19.143190043	42.326353333	-71.11952398	2	59319.693878	20.3
12963	2022-12-06	16:30:12.657	339.47931316	8147.503516	1670344212.657	0	899	3.6280707859	3.661062643	496.44672749	501.91312146	0.9955316155	740.8186597	24.095392227	-1.3629775158	24.437549591	19.115494532	42.326352367	-71.119526932	2	59320.57958	20.3
12964	2022-12-06	16:30:13.556	339.47932358	8147.503766	1670344213.557	0	899	3.6280707859	3.661062643	496.40426418	501.87019058	0.9955316155	740.81182012	24.095392227	-1.3845143002	24.437549591	19.097911342	42.326354149	-71.119529161	2	59321.496381	20.200723888
12965	2022-12-06	16:30:14.493	339.47933441	8147.504026	1670344214.493	0	899	3.6254298437	3.6618304996	496.40426418	502.44053081	1.0981620386	740.79801648	24.095392227	-1.2027344704	24.437549591	19.11299324	42.326357383	-71.119532148	2	59322.429665	20.057033493
12966	2022-12-06	16:30:15.405	339.47934498	8147.504279	1670344215.406	0	899	3.6254673801	3.6618685717	495.96059294	501.99149089	1.0981667804	740.80016847	24.096521378	-1.1685321907	24.437549591	19.145202965	42.326358333	-71.119536588	2	59323.317635	19.936472946
12967	2022-12-06	16:30:16.298	339.4793553	8147.504527	1670344216.298	0	899	3.6265369296	3.6608261725	495.96059294	501.63921605	1.03474716	740.80464304	24.096521378	-1.2369152308	24.437549591	19.14396286	42.326358333	-71.119540369	2	59324.221639	19.777836134
12968	2022-12-06	16:30:17.118	339.47936479	8147.504755	1670344217.118	0	899	3.6265369296	3.6608261725	496.96210657	502.65219676	1.03474716	740.79767412	24.096521378	-1.1978515387	24.437549591	19.145042419	42.326358333	-71.119542056	2	59325.077909	19.692209073
12969	2022-12-06	16:30:17.959	339.47937453	8147.504989	1670344217.959	0	899	3.6302234408	3.6671345497	496.96210657	503.08197066	1.1119511334	740.79807549	24.096521378	-1.1626251952	24.437549591	19.146478514	42.326358333	-71.119546203	2	59325.907298	19.609270217
12970	2022-12-06	16:30:18.799	339.47938426	8147.505222	1670344218.8	0	899	3.6302234408	3.6671345497	496.545447	502.66018011	1.1119511334	740.7988637	24.096521378	-1.1360006332	24.437549591	19.147563934	42.326358333	-71.119549049	2	59326.714833	19.528516746
12971	2022-12-06	16:30:19.690	339.47939457	8147.50547	1670344219.691	0	899	3.6343401438	3.6707622568	496.54802664	502.57476495	1.0961357297	740.79816482	24.097143451	-1.1473511094	24.437549591	19.147757309	42.326358333	-71.11955	2	59327.603255	19.439674466
12972	2022-12-06	16:30:20.615	339.47940527	8147.505726	1670344220.615	0	899	3.634358059	3.6707804271	496.78806468	502.81772894	1.0961379832	740.80490092	24.097681046	-1.1651151701	24.437549591	19.146261998	42.32636105	-71.119549095	2	59328.543235	19.345676501
12973	2022-12-06	16:30:21.519	339.47941573	8147.505978	1670344221.519	0	899	3.6374627435	3.6713150906	496.78806468	502.38664597	1.0186443489	740.79095459	24.097681046	-1.1864578724	24.437549591	19.141801834	42.326365544	-71.119549807	2	59329.442177	19.255782313
12974	2022-12-06	16:30:22.384	339.47942574	8147.506218	1670344222.384	0	899	3.6374627435	3.6713150906	496.10979595	501.70073346	1.0186443489	740.8040436	24.097681046	-1.1953507654	24.437549591	19.141945302	42.326370337	-71.119551667	2	59330.30062	19.169938017
12975	2022-12-06	16:30:23.269	339.479436	8147.506464	1670344223.27	0	899	3.632453496	3.6698622872	496.10979595	502.29790633	1.1261062319	740.80991227	24.097681046	-1.163509091	24.437549591	19.147554398	42.326377128	-71.119550603	2	59331.212831	19.078716904
12976	2022-12-06	16:30:24.164	339.47944635	8147.506712	1670344224.165	0	899	3.632453496	3.6698622872	496.37437255	502.56578306	1.1261062319	740.79162598	24.097681046	-1.1392560005	24.437549591	19.146123886	42.326385958	-71.119545517	2	59332.114986	18.965504241
12977	2022-12-06	16:30:25.039	339.47945647	8147.506955	1670344225.039	0	899	3.6352631805	3.6701121518	496.37767266	502.1401382	1.0489772798	740.803506	24.09847713	-1.3733255374	24.437549591	19.139378857	42.326392823	-71.119537279	2	59332.938737	18.718378888
12978	2022-12-06	16:30:25.901	339.47946645	8147.507195	1670344225.901	0	899	3.6352763171	3.6701254673	496.50739775	502.27137806	1.0489788607	740.81243896	24.098871231	-1.1441389322	24.437549591	19.140722275	42.326398915	-71.11952969	2	59333.837185	18.532563025
12979	2022-12-06	16:30:26.757	339.47947637	8147.507433	1670344226.758	0	899	3.6353062144	3.672183196	496.50739775	502.6074382	1.1093957096	740.79929579	24.098871231	-1.1592297625	24.437549591	19.141389847	42.326403359	-71.119527214	2	59334.67177	18.5
12980	2022-12-06	16:30:27.641	339.4794866	8147.507678	1670344227.642	0	899	3.6353062144	3.672183196	496.41259572	502.51147145	1.1093957096	740.80670611	24.098871231	-1.4116562613	24.437549591	19.102196599	42.326405	-71.119527614	2	59335.568277	18.5
12981	2022-12-06	16:30:28.562	339.47949725	8147.507934	1670344228.562	0	899	3.6435716419	3.6795872145	496.41259572	502.35517354	1.0813011792	740.8152482	24.098871231	-1.3179313813	24.437549591	19.118305851	42.326405	-71.11952917	2	59336.501972	18.5
12982	2022-12-06	16:30:29.407	339.47950703	8147.508169	1670344229.407	0	899	3.6435716419	3.6795872145	496.6209667	502.56603894	1.0813011792	740.8203125	24.098871231	-1.2059897184	24.437549591	19.137479782	42.326405559	-71.11953	2	59337.335306	18.5
12983	2022-12-06	16:30:30.229	339.47951654	8147.508397	1670344230.229	0	899	3.6431037436	3.6783308215	496.62391304	502.43934869	1.0579893311	740.81762695	24.099581624	-1.2244221272	24.437549591	19.138160175	42.326406667	-71.11953	2	59338.139623	18.5
12984	2022-12-06	16:30:31.088	339.47952648	8147.508636	1670344231.088	0	899	3.6431177321	3.6783450022	496.13247732	501.94216769	1.0579910254	740.81274657	24.100000381	-1.1996946959	24.437549591	19.112817145	42.326406667	-71.11953	2	59338.95	18.5
12985	2022-12-06	16:30:31.934	339.47953628	8147.508871	1670344231.935	0	899	3.6438236883	3.6776917443	496.13247732	501.71648611	1.0173500234	740.79317611	24.100000381	-1.3870473571	24.437549591	19.103146547	42.326411053	-71.119527076	2	59339.877348	18.412265193
12986	2022-12-06	16:30:32.779	339.47954605	8147.509105	1670344232.779	0	899	3.6438236883	3.6776917443	496.53295659	502.1214728	1.0173500234	740.80405775	24.100000381	-1.5409415281	24.437549591	19.103370212	42.326414039	-71.119521922	2	59340.71165	18.4
12987	2022-12-06	16:30:33.750	339.4795573	8147.509375	1670344233.751	0	899	3.6454070045	3.6813625371	496.53295659	502.464052	1.0789780074	740.8055808	24.100000381	-1.6070393719	24.437549591	19.110143194	42.326417187	-71.119518907	2	59341.655977	18.465597668
12988	2022-12-06	16:30:34.651	339.47956772	8147.509625	1670344234.651	0	899	3.6454143814	3.6813700174	496.77603497	502.71003903	1.0789789181	740.7992869	24.100221078	-1.6651175046	24.437549591	19.111788908	42.326419289	-71.119517377	2	59342.573529	18.557352941
12989	2022-12-06	16:30:35.555	339.47957819	8147.509877	1670344235.556	0	899	3.6456090016	3.6815685261	496.7800571	502.7144348	1.0790374219	740.7973079	24.101190567	-1.492898791	24.437549591	19.101343546	42.32642	-71.11951744	2	59343.463755	18.6
12990	2022-12-06	16:30:36.420	339.47958819	8147.510117	1670344236.42	0	899	3.6456090016	3.6815685261	496.73359586	502.66741855	1.0790374219	740.79363286	24.101190567	-1.2071216201	24.437549591	19.140874168	42.326420502	-71.119518836	2	59344.301471	18.6
12991	2022-12-06	16:30:37.335	339.47959878	8147.510371	1670344237.335	0	899	3.6518741489	3.6887791265	496.73359586	502.81329126	1.1052429409	740.79791866	24.101190567	-1.184830308	24.437549591	19.143602371	42.326422098	-71.119519569	2	59345.258532	18.6
12992	2022-12-06	16:30:38.242	339.47960928	8147.510623	1670344238.242	0	899	3.6518741489	3.6887791265	496.69735011	502.77660188	1.1052429409	740.79738309	24.101190567	-1.4610895092	24.437549591	19.107660091	42.326423978	-71.119517689	2	59346.193286	18.638657172
12993	2022-12-06	16:30:39.135	339.47961963	8147.510871	1670344239.136	0	899	3.651590408	3.6886863376	496.69735011	502.80859946	1.1109895789	740.79858398	24.101190567	-1.2287769318	24.437549591	19.139640808	42.326426825	-71.119514841	2	59347.095193	18.809519321
12994	2022-12-06	16:30:40.036	339.47963005	8147.511121	1670344240.036	0	899	3.6516207239	3.6887170911	496.58037938	502.69021096	1.1109934256	740.80302015	24.102095989	-1.1473727068	24.437549591	19.146968261	42.326428239	-71.119513428	2	59347.94345	18.894344958
12995	2022-12-06	16:30:40.884	339.47963987	8147.511357	1670344240.885	0	899	3.6562141977	3.6955933346	496.58105408	503.05955004	1.1771653563	740.8077623	24.102258682	-1.1529670977	24.437549591	19.145728219	42.326428333	-71.119510698	2	59348.790581	18.979058116
12996	2022-12-06	16:30:41.720	339.47964955	8147.511589	1670344241.721	0	899	3.6562141977	3.6955933346	497.29744806	503.78529025	1.1771653563	740.80849795	24.102258682	-1.3960156772	24.437549591	19.121402324	42.326429431	-71.11951	2	59349.658613	19.131722689
12997	2022-12-06	16:30:42.611	339.47965985	8147.511836	1670344242.611	0	899	3.6578516012	3.6968277991	497.29744806	503.71587595	1.1647311886	740.81674134	24.102258682	-1.4410402388	24.437549591	19.117400542	42.326430901	-71.11951	2	59350.54067	19.2
12998	2022-12-06	16:30:43.464	339.47966973	8147.512074	1670344243.465	0	899	3.6578516012	3.6968277991	496.04755058	502.44984652	1.1647311886	740.80037826	24.102258682	-1.2941849019	24.437549591	19.142450762	42.326431667	-71.119509355	2	59351.386763	19.2
12999	2022-12-06	16:30:44.315	339.47967958	8147.51231	1670344244.316	0	899	3.6583860856	3.6931096766	496.04755058	501.74908556	1.0386946168	740.79750758	24.102258682	-1.326436162	24.437549591	19.141801834	42.326431667	-71.119507909	2	59352.254438	19.2
13000	2022-12-06	16:30:45.148	339.47968922	8147.512541	1670344245.149	0	899	3.658404397	3.693128235	495.96076546	501.66131497	1.0386967851	740.80069394	24.102804563	-1.2587645385	24.437549591	19.143717027	42.326431788	-71.119506667	2	59353.072573	19.2
13001	2022-12-06	16:30:46.035	339.47969948	8147.512788	1670344246.035	0	899	3.6654029603	3.7027927957	495.96318135	502.0906208	1.1155257459	740.81243128	24.103387833	-1.1494853654	24.437549591	19.146040481	42.326433179	-71.119506667	2	59353.907634	19.2
13002	2022-12-06	16:30:46.983	339.47971046	8147.513051	1670344246.984	0	899	3.6654029603	3.7027927957	496.60104662	502.73636666	1.1155257459	740.80026629	24.103387833	-1.1750643253	24.437549591	19.142162323	42.326433333	-71.119503636	2	59354.909188	19.109081197
13003	2022-12-06	16:30:47.885	339.4797209	8147.513302	1670344247.886	0	899	3.6615867231	3.6987096749	496.60104662	502.69884303	1.108785947	740.80737709	24.103387833	-1.1757110752	24.437549591	19.142019272	42.326433333	-71.119498045	2	59355.793204	19.1
13004	2022-12-06	16:30:48.772	339.47973116	8147.513548	1670344248.772	0	899	3.6615867231	3.6987096749	496.15479944	502.24711636	1.108785947	740.80654847	24.103387833	-1.1713994094	24.437549591	19.143536359	42.326432154	-71.119495487	2	59356.707676	19.029232387
13005	2022-12-06	16:30:49.671	339.47974156	8147.513798	1670344249.671	0	899	3.6672634106	3.7028116687	496.15662169	501.98096175	1.0605768799	740.80674572	24.103827609	-1.1720030553	24.437549591	19.143864979	42.326430646	-71.119495	2	59357.612426	19
13006	2022-12-06	16:30:50.578	339.47975207	8147.51405	1670344250.579	0	899	3.667283513	3.7028320479	496.9387659	502.77230098	1.0605793046	740.82097095	24.10442543	-1.1754524005	24.437549591	19.144010026	42.326430809	-71.119491764	2	59358.485391	19
13007	2022-12-06	16:30:51.480	339.4797625	8147.5143	1670344251.48	0	899	3.6703571129	3.7077628488	496.9387659	503.07256669	1.1145042009	740.81348222	24.10442543	-1.16855371	24.437549591	19.148284912	42.32643226	-71.119486555	2	59359.355711	19
13008	2022-12-06	16:30:52.345	339.47977251	8147.51454	1670344252.345	0	899	3.6703571129	3.7077628488	496.28020323	502.40587527	1.1145042009	740.81324212	24.10442543	-1.190500107	24.437549591	19.144845344	42.326433722	-71.119483333	2	59360.233193	19
13009	2022-12-06	16:30:53.216	339.47978259	8147.514782	1670344253.216	0	899	3.6717544186	3.7073882532	496.28020323	502.11288977	1.0618176615	740.80930475	24.10442543	-1.1408835649	24.437549591	19.147924423	42.326435232	-71.119483102	2	59361.139053	19
13010	2022-12-06	16:30:54.105	339.47979288	8147.515029	1670344254.105	0	899	3.6717544186	3.7073882532	495.98038358	501.8095464	1.0618176615	740.81711887	24.10442543	-1.1440742561	24.437549591	19.147571096	42.326436693	-71.119481667	2	59362.015534	19
13011	2022-12-06	16:30:55.035	339.47980365	8147.515288	1670344255.035	0	899	3.6682598164	3.7053139577	495.98279452	502.05060506	1.1047581014	740.80892318	24.105007487	-1.1650073662	24.437549591	19.147124966	42.326438197	-71.119481667	2	59362.918447	19
13012	2022-12-06	16:30:55.969	339.47981446	8147.515547	1670344255.969	0	899	3.6682771915	3.7053315822	496.68897757	502.76543964	1.1047602838	740.8001709	24.105524063	-1.2157557011	24.437549591	19.142522812	42.326436844	-71.119483156	2	59363.893796	19
13013	2022-12-06	16:30:56.821	339.47982432	8147.515784	1670344256.821	0	899	3.6712381834	3.7075175351	496.68897757	502.63327202	1.0810150959	740.80140413	24.105524063	-1.1926344041	24.437549591	19.143834461	42.326436667	-71.119483333	2	59364.71866	19
13014	2022-12-06	16:30:57.734	339.4798349	8147.516037	1670344257.735	0	899	3.6712381834	3.7075175351	496.55813264	502.50086116	1.0810150959	740.81076717	24.105524063	-1.1621940625	24.437549591	19.145794433	42.326437686	-71.119484352	2	59365.61144	19
13015	2022-12-06	16:30:58.598	339.47984488	8147.516277	1670344258.598	0	899	3.6725342173	3.7091657178	496.55813264	502.5565431	1.0910230513	740.82366943	24.105524063	-1.184830308	24.437549591	19.145042419	42.326439141	-71.119485808	2	59366.484504	19
13016	2022-12-06	16:30:59.418	339.47985439	8147.516505	1670344259.419	0	899	3.6725405874	3.7091721782	496.46940722	502.46675027	1.0910238405	740.81231002	24.105713232	-1.1783843522	24.437549591	19.145414517	42.326441059	-71.119487196	2	59367.317554	19.031755424
13017	2022-12-06	16:31:00.328	339.47986491	8147.516758	1670344260.328	0	899	3.6778489227	3.7146906673	496.47317798	502.49632129	1.0956528869	740.81779753	24.106622696	-1.1473941803	24.437549591	19.147203445	42.326443696	-71.119489058	2	59368.217435	19.143486974
13018	2022-12-06	16:31:01.210	339.47987513	8147.517003	1670344261.211	0	899	3.6778489227	3.7146906673	496.54636495	502.57039615	1.0956528869	740.80120728	24.106622696	-1.1835907011	24.437549591	19.1426778	42.326445	-71.119491832	2	59369.099029	19.309902913
13019	2022-12-06	16:31:02.104	339.47988546	8147.517251	1670344262.104	0	899	3.6798100011	3.7153184511	496.54636495	502.34884769	1.0558230167	740.80957355	24.106622696	-1.1962130867	24.437549591	19.142293627	42.326445	-71.119493277	2	59369.966019	19.396601942
13020	2022-12-06	16:31:03.025	339.47989612	8147.517507	1670344263.025	0	899	3.6798100011	3.7153184511	496.35957627	502.15987626	1.0558230167	740.80051811	24.106622696	-1.1958573749	24.437549591	19.144651779	42.32644648	-71.119490374	2	59370.887776	19.57755511
13021	2022-12-06	16:31:03.868	339.47990588	8147.517741	1670344263.868	0	899	3.6810081666	3.7190120557	496.35957627	502.5663605	1.1289011379	740.80136775	24.106622696	-1.1529455193	24.437549591	19.148887003	42.326446667	-71.11949	2	59371.720907	19.67209073
13022	2022-12-06	16:31:04.740	339.47991598	8147.517984	1670344264.741	0	899	3.6810252746	3.7190294147	496.97927056	503.19381603	1.1289033261	740.82650939	24.107129571	-1.1536030161	24.437549591	19.148460388	42.326446667	-71.119489	2	59372.600203	19.7
13023	2022-12-06	16:31:05.608	339.47992602	8147.518224	1670344265.608	0	899	3.6799938777	3.7182236581	496.98273985	503.23606232	1.135852002	740.80811315	24.107965469	-1.1806371236	24.437549591	19.14748764	42.32644585	-71.11948915	2	59373.490176	19.74901758
13024	2022-12-06	16:31:06.448	339.47993575	8147.518458	1670344266.449	0	899	3.6799938777	3.7182236581	496.54782881	502.79567898	1.135852002	740.8184774	24.107965469	-1.184711656	24.437549591	19.145384656	42.326444437	-71.119490563	2	59374.337864	19.8
13025	2022-12-06	16:31:07.371	339.47994642	8147.518714	1670344267.371	0	899	3.6812653448	3.7185460867	496.54782881	502.63814157	1.1075589047	740.82485699	24.107965469	-1.1294900179	24.437549591	19.147203445	42.326443333	-71.119491246	2	59375.252366	19.8
13026	2022-12-06	16:31:08.263	339.47995676	8147.518962	1670344268.264	0	899	3.6812653448	3.7185460867	497.3435806	503.44365351	1.1075589047	740.82457041	24.107965469	-1.1676483067	24.437549591	19.144389361	42.326443333	-71.11949	2	59376.171536	19.8
13027	2022-12-06	16:31:09.203	339.47996763	8147.519223	1670344269.203	0	899	3.682501721	3.7191247221	497.3438744	503.33408799	1.0878490649	740.80562809	24.108036205	-1.197247881	24.437549591	19.141217529	42.326443226	-71.119490214	2	59377.064103	19.8
13028	2022-12-06	16:31:10.052	339.47997745	8147.519459	1670344270.052	0	899	3.682535398	3.7191588752	496.5187003	502.49899825	1.0878532142	740.80852948	24.109033585	-1.1734366417	24.437549591	19.141441345	42.326441715	-71.119493237	2	59377.971154	19.8
13029	2022-12-06	16:31:10.915	339.47998745	8147.519699	1670344270.916	0	899	3.6873813644	3.7244736867	496.5187003	502.56774089	1.1002074166	740.80575986	24.109033585	-1.1734366417	24.437549591	19.14167053	42.326441667	-71.119496129	2	59378.838677	19.8
13030	2022-12-06	16:31:11.746	339.47999707	8147.51993	1670344271.747	0	899	3.6873813644	3.7244736867	496.9228889	502.97685368	1.1002074166	740.81748831	24.109033585	-1.2019475454	24.437549591	19.134890575	42.326440565	-71.119496667	2	59379.66075	19.8
13031	2022-12-06	16:31:12.573	339.48000664	8147.520159	1670344272.574	0	899	3.6907154733	3.7287258107	496.9228889	503.12139218	1.1261512674	740.80510787	24.109033585	-1.2821984859	24.437549591	19.120217039	42.32644	-71.119497436	2	59380.461759	19.846175908
13032	2022-12-06	16:31:13.400	339.4800162	8147.520389	1670344273.4	0	899	3.6907154733	3.7287258107	496.97651182	503.17568398	1.1261512674	740.79909733	24.109033585	-1.2067227632	24.437549591	19.144299476	42.326439078	-71.119498333	2	59381.276551	19.9553102
13033	2022-12-06	16:31:14.249	339.48002603	8147.520625	1670344274.249	0	899	3.6909617045	3.7259236499	496.97651182	502.6771511	1.0366140572	740.82061768	24.109033585	-1.2629576921	24.437549591	19.14396286	42.326436667	-71.119498065	2	59382.161161	20.132232232
13034	2022-12-06	16:31:15.111	339.48003602	8147.520864	1670344275.112	0	899	3.690989775	3.7259520982	496.79914953	502.49777263	1.0366173453	740.78919144	24.109863016	-1.1781687618	24.437549591	19.14586652	42.326436667	-71.119496707	2	59383.023923	20.304784689
13035	2022-12-06	16:31:15.994	339.48004624	8147.52111	1670344275.995	0	899	3.6921564466	3.7265182526	496.8002664	502.39905826	1.0186574918	740.8053124	24.110132217	-1.1533227425	24.437549591	19.146940838	42.326436667	-71.119498115	2	59383.8689	20.473779904
13036	2022-12-06	16:31:16.880	339.48005648	8147.521356	1670344276.88	0	899	3.6921564466	3.7265182526	496.7171893	502.31504491	1.0186574918	740.82336426	24.110132217	-1.1473941803	24.437549591	19.147203445	42.326434045	-71.119500955	2	59384.78654	20.657308097
13037	2022-12-06	16:31:17.759	339.48006667	8147.5216	1670344277.76	0	899	3.6912794538	3.7279007196	496.7171893	502.68531537	1.0852366887	740.80752422	24.110132217	-1.1579038734	24.437549591	19.14599454	42.326431074	-71.119503926	2	59385.677678	20.767767768
13038	2022-12-06	16:31:18.661	339.48007709	8147.52185	1670344278.661	0	899	3.6912794538	3.7279007196	496.90306492	502.87342431	1.0852366887	740.80981284	24.110132217	-1.1556402879	24.437549591	19.145599226	42.326426306	-71.119508694	2	59386.554067	20.910813397
13039	2022-12-06	16:31:19.536	339.48008723	8147.522094	1670344279.537	0	899	3.6923842003	3.7310241194	496.90693959	503.20527982	1.1440990009	740.81618515	24.111065934	-1.1326268122	24.437549591	19.147255967	42.32642118	-71.119514538	2	59387.430672	21.043067227
13040	2022-12-06	16:31:20.384	339.48009704	8147.522329	1670344280.384	0	899	3.6923866841	3.7310266401	497.20490371	503.50702246	1.1440993219	740.81662978	24.111139297	-1.1327453852	24.437549591	19.147203445	42.326417298	-71.119517298	2	59388.310591	21.162118126
13041	2022-12-06	16:31:21.276	339.48010736	8147.522577	1670344281.276	0	899	3.7015446865	3.7381322831	497.20490371	503.15679977	1.0812712863	740.79955933	24.111139297	-1.1402584306	24.437549591	19.148405075	42.326414325	-71.119515	2	59389.202639	21.320263902
13042	2022-12-06	16:31:22.180	339.48011784	8147.522828	1670344282.181	0	899	3.7015446865	3.7381322831	496.89537947	502.84357031	1.0812712863	740.78835393	24.111139297	-1.1360006332	24.437549591	19.148643494	42.32641147	-71.119514902	2	59390.059059	21.405905906
13043	2022-12-06	16:31:23.036	339.48012773	8147.523066	1670344283.036	0	899	3.704354553	3.7404061537	496.89537947	502.75179927	1.0647833335	740.81813423	24.111139297	-1.1806264287	24.437549591	19.144365829	42.326408617	-71.119513475	2	59390.914915	21.491491491
13044	2022-12-06	16:31:23.910	339.48013785	8147.523308	1670344283.91	0	899	3.704354553	3.7404061537	496.99233278	502.84989527	1.0647833335	740.81140824	24.111139297	-1.2094930363	24.437549591	19.143857817	42.326405614	-71.119511973	2	59391.815926	21.663185109
13045	2022-12-06	16:31:24.786	339.48014799	8147.523552	1670344284.786	0	899	3.7053438871	3.7395085198	496.99726503	502.54621762	1.009293982	740.8020351	24.112327664	-1.2045022541	24.437549591	19.142551409	42.326401608	-71.119512797	2	59392.678328	21.835665695
13046	2022-12-06	16:31:25.638	339.48015786	8147.523789	1670344285.639	0	899	3.7053449857	3.7395096328	496.92865803	502.47684532	1.0092941068	740.80176832	24.112360001	-1.1878592415	24.437549591	19.140548416	42.326398284	-71.119514191	2	59393.514793	22.00295858
13047	2022-12-06	16:31:26.568	339.48016861	8147.524047	1670344286.568	0	899	3.711208292	3.7479061279	496.92865803	502.87963922	1.0817009323	740.80420932	24.112360001	-1.1662470284	24.437549591	19.136076466	42.326395914	-71.119516505	2	59394.451446	22.190289256
13048	2022-12-06	16:31:27.515	339.48017957	8147.52431	1670344287.515	0	899	3.711208292	3.7479061279	496.85097553	502.80102643	1.0817009323	740.79979175	24.112360001	-1.1603831558	24.437549591	19.130580978	42.326394326	-71.119519007	2	59395.404276	22.3404276
13049	2022-12-06	16:31:28.437	339.48019025	8147.524566	1670344288.438	0	899	3.7101057975	3.7458668895	496.85097553	502.65056676	1.0546634272	740.79113446	24.112360001	-1.3296914101	24.437549591	19.129919052	42.326393333	-71.119520543	2	59396.32563	22.4
[truncated: 446 more rows]
