# Supplementary material for: A simple method to measure methane emissions from indoor gas leaks
Source: PLoS One. 2023 Nov 30;18(11):e0295055. doi: 10.1371/journal.pone.0295055 (PMC10688665; doi:10.1371/journal.pone.0295055)
Supplement: S1 Data — (ZIP) [file pone.0295055.s011.zip › data and code/data/raw data/differential manometer data/GasScouter/pressure5.dat]

DATE	TIME	FRAC_DAYS_SINCE_JAN1	FRAC_HRS_SINCE_JAN1	EPOCH_TIME	ALARM_STATUS	INST_STATUS	CH4	CH4_dry	CO2	CO2_dry	H2O	CavityPressure	CavityTemp	Battery_Current	Battery_Temperature	Battery_Voltage	GPS_ABS_LAT	GPS_ABS_LONG	GPS_FIT	GPS_TIME	GPS_ALTITUDE
57281	2022-11-23	14:50:00.174	326.40972425	7833.833382	1669215000.175	0	899	4.7230748525	4.7683292407	802.61491713	811.92781107	1.0484552951	733.68100804	29.634639045	-1.167874622	28.920038223	19.14365963	42.326284635	-71.119481849	2	53330.890496	24.5
57282	2022-11-23	14:50:01.073	326.40973465	7833.833632	1669215001.074	0	899	4.7198193338	4.7594895396	802.61490911	810.78225765	0.92078774544	733.6831083	29.634637833	-1.1691681218	28.920038223	19.143580923	42.326287607	-71.11948297	2	53331.782051	24.5
57283	2022-11-23	14:50:01.957	326.40974487	7833.833877	1669215001.957	0	899	4.7198193338	4.7594895396	802.39652669	810.56165298	0.92078774544	733.68075743	29.634637833	-1.2027991118	28.920038223	19.142103195	42.32629058	-71.119483333	2	53332.674134	24.432586558
57284	2022-11-23	14:50:02.881	326.40975558	7833.834134	1669215002.882	0	899	4.7167576766	4.7589367567	802.39652669	811.08465311	0.97913511443	733.66455523	29.634637833	-1.18118689	28.920038223	19.142055511	42.32629465	-71.119481345	2	53333.596647	24.280670611
57285	2022-11-23	14:50:03.765	326.4097658	7833.834379	1669215003.765	0	899	4.7167576766	4.7589367567	802.63031358	811.32097138	0.97913511443	733.66561384	29.634637833	-1.1788046999	28.920038223	19.136713104	42.326298932	-71.119479245	2	53334.453155	24.109369025
57286	2022-11-23	14:50:04.647	326.40977601	7833.834624	1669215004.647	0	899	4.7165070511	4.7576156539	802.63031358	811.1004574	0.95455029561	733.67943649	29.634637833	-1.1978515387	28.920038223	19.127397537	42.326303323	-71.119478333	2	53335.331197	24
57287	2022-11-23	14:50:05.536	326.40978631	7833.834871	1669215005.537	0	899	4.7165044404	4.7576130106	803.39855652	811.87680557	0.95455006953	733.67966123	29.634576595	-1.1918798338	28.920038223	19.135723089	42.326306233	-71.119478333	2	53336.260355	23.973964497
57288	2022-11-23	14:50:06.424	326.40979657	7833.835118	1669215006.424	0	899	4.7155566826	4.7613762153	803.39835595	812.85206973	1.0630987603	733.67657632	29.63454628	-1.2076174021	28.920038223	19.138561249	42.326305444	-71.119478333	2	53337.133139	23.9
57289	2022-11-23	14:50:07.374	326.40980757	7833.835382	1669215007.374	0	899	4.7155566826	4.7613762153	803.4850415	812.93977532	1.0630987603	733.66642104	29.63454628	-1.1905863222	28.920038223	19.137242046	42.326308437	-71.119478333	2	53338.061966	23.9
57290	2022-11-23	14:50:08.322	326.40981855	7833.835645	1669215008.323	0	899	4.721063136	4.7618434662	803.4850415	811.88824055	0.94608700645	733.66752655	29.63454628	-1.1870615459	28.920038223	19.13490231	42.326310115	-71.119478218	2	53339.068932	23.9
57291	2022-11-23	14:50:09.240	326.40982918	7833.8359	1669215009.241	0	899	4.721063136	4.7618434662	803.21401555	811.61438009	0.94608700645	733.6795145	29.63454628	-1.159650171	28.920038223	19.142496627	42.3263116	-71.119476733	2	53339.960194	23.9
57292	2022-11-23	14:50:10.170	326.40983993	7833.836158	1669215010.17	0	899	4.7160427124	4.7574844433	803.21392464	811.75988495	0.96231213778	733.67947085	29.634532537	-1.1553816037	28.920038223	19.144862699	42.326311667	-71.119476667	2	53340.836946	23.9
57293	2022-11-23	14:50:11.082	326.40985049	7833.836412	1669215011.082	0	899	4.7160419974	4.7574837192	803.11266897	811.65755139	0.96231207535	733.69009056	29.634515762	-1.1700196835	28.920038223	19.143097934	42.326311667	-71.119475393	2	53341.764219	23.9
57294	2022-11-23	14:50:11.953	326.40986057	7833.836654	1669215011.953	0	899	4.7174549185	4.7602110826	803.11266897	811.92644454	0.99226569898	733.6748346	29.634515762	-1.1683166019	28.920038223	19.1424796	42.326310558	-71.119473892	2	53342.664943	23.9
57295	2022-11-23	14:50:12.832	326.40987075	7833.836898	1669215012.833	0	899	4.7174549185	4.7602110826	803.65945811	812.47923442	0.99226569898	733.67062964	29.634515762	-1.2112607624	28.920038223	19.139908014	42.326307214	-71.119470548	2	53343.557114	23.9
57296	2022-11-23	14:50:13.714	326.40988096	7833.837143	1669215013.715	0	899	4.7162921345	4.7595072102	803.65945811	812.57628236	1.0030642297	733.67790455	29.634515762	-1.1792682149	28.920038223	19.142348536	42.326303618	-71.119468333	2	53344.414703	23.9
57297	2022-11-23	14:50:14.576	326.40989094	7833.837382	1669215014.577	0	899	4.7162921345	4.7595072102	802.91103375	811.81955403	1.0030642297	733.68634922	29.634515762	-1.1704077263	28.920038223	19.141990662	42.326302525	-71.119468762	2	53345.257479	23.925747863
57298	2022-11-23	14:50:15.509	326.40990174	7833.837642	1669215015.51	0	899	4.7159264946	4.7579377208	802.91103375	811.57159867	0.97544336619	733.68171621	29.634515762	-1.1360006332	28.920038223	19.140722275	42.326305782	-71.11947	2	53346.234714	24.0234714
57299	2022-11-23	14:50:16.387	326.40991189	7833.837885	1669215016.387	0	899	4.7159264946	4.7579377208	802.58195918	811.23897456	0.97544336619	733.68064426	29.634515762	-1.1435676174	28.920038223	19.141237259	42.326308497	-71.11947	2	53347.098058	24.1
57300	2022-11-23	14:50:17.246	326.40992183	7833.838124	1669215017.246	0	899	4.7135994379	4.7539455362	802.58195918	810.89934925	0.93756804216	733.67242432	29.634515762	-1.1783196926	28.920038223	19.143602371	42.326309887	-71.11947	2	53347.932039	24.1
57301	2022-11-23	14:50:18.124	326.40993199	7833.838368	1669215018.124	0	899	4.7135994379	4.7539455362	802.33165996	810.6464561	0.93756804216	733.65843676	29.634515762	-1.1724127105	28.920038223	19.143929437	42.32631	-71.119467168	2	53348.849632	24.1
57302	2022-11-23	14:50:19.036	326.40994255	7833.838621	1669215019.036	0	899	4.7170229106	4.7611225038	802.33165996	811.41490405	1.0232474769	733.65875648	29.634515762	-1.1718090773	28.920038223	19.14396286	42.32631	-71.119465441	2	53349.735182	24.1
57303	2022-11-23	14:50:19.963	326.40995329	7833.838879	1669215019.964	0	899	4.7170212906	4.7611208621	803.60080845	812.69841929	1.0232473265	733.67672224	29.634477767	-1.1950812253	28.920038223	19.133447963	42.32631	-71.119463913	2	53350.652305	24.1
57304	2022-11-23	14:50:20.917	326.40996433	7833.839144	1669215020.918	0	899	4.7232302149	4.7684070813	803.60025205	812.90826752	1.0466421824	733.66211059	29.634393692	-1.1924510878	28.920038223	19.144697417	42.3263089	-71.119461134	2	53351.659783	24.1
57305	2022-11-23	14:50:21.832	326.40997491	7833.839398	1669215021.832	0	899	4.7232302149	4.7684070813	803.53584362	812.84311306	1.0466421824	733.6568551	29.634393692	-1.1408835649	28.920038223	19.146123886	42.326307376	-71.119458085	2	53352.57457	24.1
57306	2022-11-23	14:50:22.720	326.4099852	7833.839645	1669215022.721	0	899	4.7175028413	4.7587379564	803.53584362	812.03988882	0.95726212256	733.66466921	29.634393692	-1.1646409122	28.920038223	19.143080566	42.326308962	-71.119455901	2	53353.459152	24.054084798
57307	2022-11-23	14:50:23.619	326.4099956	7833.839894	1669215023.62	0	899	4.7175028413	4.7587379564	802.84948142	811.34626266	0.95726212256	733.66425046	29.634393692	-1.2390386806	28.920038223	19.138489704	42.32631521	-71.119454409	2	53354.354383	23.964561734
57308	2022-11-23	14:50:24.539	326.41000625	7833.84015	1669215024.54	0	899	4.7164117852	4.7583009308	802.84948142	811.48328075	0.97253457976	733.66692509	29.634393692	-1.3036489487	28.920038223	19.134960175	42.326323726	-71.119453745	2	53355.247108	23.9
57309	2022-11-23	14:50:25.516	326.41001755	7833.840421	1669215025.516	0	899	4.7164144217	4.7583036008	803.04775795	811.68369163	0.97253481237	733.67604641	29.634455536	-1.2244867647	28.920038223	19.139825202	42.326330882	-71.119456322	2	53356.264496	23.9
57310	2022-11-23	14:50:26.401	326.4100278	7833.840667	1669215026.402	0	899	4.7197521148	4.7597363585	803.04795443	811.284631	0.92802877459	733.66580301	29.634485245	-1.1693190218	28.920038223	19.143805194	42.326333333	-71.11946	2	53357.153629	23.9
57311	2022-11-23	14:50:27.266	326.4100378	7833.840907	1669215027.266	0	899	4.7197521148	4.7597363585	802.11107823	810.33814548	0.92802877459	733.65588621	29.634485245	-1.1376283169	28.920038223	19.146842957	42.326333333	-71.11946	2	53357.967955	23.9
57312	2022-11-23	14:50:28.167	326.41004823	7833.841158	1669215028.167	0	899	4.7246451513	4.7667189808	802.11107823	810.75991176	0.97509728937	733.65969909	29.634485245	-1.1530425004	28.920038223	19.145400698	42.326331863	-71.11946147	2	53358.881994	23.9
57313	2022-11-23	14:50:29.147	326.41005957	7833.84143	1669215029.147	0	899	4.7246451513	4.7667189808	802.42709107	811.07933204	0.97509728937	733.659094	29.634485245	-1.1752583294	28.920038223	19.143133593	42.326333181	-71.119463181	2	53359.908517	23.9
57314	2022-11-23	14:50:30.095	326.41007054	7833.841693	1669215030.095	0	899	4.720700289	4.7627473759	802.42565001	811.07960483	0.97529011075	733.66746956	29.634267175	-1.1783735721	28.920038223	19.144017958	42.326333333	-71.119463333	2	53360.87589	23.9
57315	2022-11-23	14:50:30.959	326.41008054	7833.841933	1669215030.959	0	899	4.7206926655	4.7627396552	802.29292603	810.94544341	0.97528943685	733.66354956	29.634088516	-1.2045992613	28.920038223	19.143321991	42.326340229	-71.119465632	2	53361.689591	23.831040892
57316	2022-11-23	14:50:31.858	326.41009096	7833.842183	1669215031.859	0	899	4.7212386847	4.7600535386	802.29292603	810.27825995	0.90082736931	733.66515022	29.634088516	-1.167518926	28.920038223	19.143664556	42.326342374	-71.119463788	2	53362.575788	23.74242116
57317	2022-11-23	14:50:32.782	326.41010164	7833.842439	1669215032.782	0	899	4.7212386847	4.7600535386	803.64176908	811.64052822	0.90082736931	733.65295168	29.634088516	-1.1864687196	28.920038223	19.13954558	42.326339895	-71.119459895	2	53363.531513	23.7
57318	2022-11-23	14:50:33.681	326.41011206	7833.842689	1669215033.682	0	899	4.715136942	4.7556677286	803.64176908	812.00560165	0.94151877152	733.65594644	29.634088516	-1.2069060368	28.920038223	19.133103642	42.326336095	-71.119456095	2	53364.447732	23.7
57319	2022-11-23	14:50:34.579	326.41012245	7833.842939	1669215034.58	0	899	4.7151392677	4.7556700829	803.65594743	812.01992935	0.94151897023	733.66799017	29.634143084	-1.3887074144	28.920038223	19.131701779	42.326333333	-71.119452238	2	53365.328474	23.7
57320	2022-11-23	14:50:35.497	326.41013308	7833.843194	1669215035.498	0	899	4.7164039235	4.7601976619	803.65659616	812.69280427	1.0163481192	733.66682161	29.634241104	-1.1725204662	28.920038223	19.14396286	42.326333333	-71.119449218	2	53366.234504	23.7
57321	2022-11-23	14:50:36.447	326.41014406	7833.843458	1669215036.447	0	899	4.7164039235	4.7601976619	802.71663269	811.74227197	1.0163481192	733.66320801	29.634241104	-1.1815749407	28.920038223	19.14396286	42.326334375	-71.119445972	2	53367.208417	23.7
57322	2022-11-23	14:50:37.336	326.41015436	7833.843705	1669215037.337	0	899	4.7172122965	4.759470069	802.71663269	811.42363038	0.98085194107	733.66707788	29.634241104	-1.1787831444	28.920038223	19.143345005	42.32633849	-71.119442705	2	53368.094251	23.690574929
57323	2022-11-23	14:50:38.226	326.41016466	7833.843952	1669215038.227	0	899	4.7172122965	4.759470069	802.9157072	811.62486423	0.98085194107	733.67293766	29.634241104	-1.1701813936	28.920038223	19.141441345	42.326339888	-71.119437113	2	53368.933082	23.6066918
57324	2022-11-23	14:50:39.124	326.41017505	7833.844201	1669215039.124	0	899	4.711001117	4.7505054388	802.9157072	811.06714798	0.91867150382	733.67505651	29.634241104	-1.1659128705	28.920038223	19.144589304	42.32634	-71.119432178	2	53369.897826	23.510217391
57325	2022-11-23	14:50:40.038	326.41018563	7833.844455	1669215040.038	0	899	4.7109993097	4.7505036098	802.75438146	810.90418306	0.91867135303	733.66815428	29.634198662	-1.1777483762	28.920038223	19.142038345	42.32634	-71.119431667	2	53370.808679	23.58086785
57326	2022-11-23	14:50:40.984	326.41019659	7833.844718	1669215040.985	0	899	4.7120075276	4.7508224647	802.75425853	810.75988112	0.90257965465	733.663438	29.634180069	-1.1816935137	28.920038223	19.141389847	42.32634	-71.119431667	2	53371.720574	23.6
57327	2022-11-23	14:50:41.941	326.41020766	7833.844984	1669215041.942	0	899	4.7120075276	4.7508224647	803.39560673	811.40762529	0.90257965465	733.66848088	29.634180069	-1.1726175057	28.920038223	19.111998122	42.326338836	-71.119430502	2	53372.698529	23.6
57328	2022-11-23	14:50:42.875	326.41021847	7833.845243	1669215042.876	0	899	4.7161276353	4.7597195311	803.39560673	812.38769388	1.0117654603	733.66875857	29.634180069	-1.1718090773	28.920038223	19.108671188	42.326338333	-71.119431032	2	53373.619139	23.6
57329	2022-11-23	14:50:43.750	326.41022859	7833.845486	1669215043.75	0	899	4.7161276353	4.7597195311	802.53326434	811.51569963	1.0117654603	733.67434874	29.634180069	-1.47080146	28.920038223	19.135987932	42.326338333	-71.119432487	2	53374.492244	23.6
57330	2022-11-23	14:50:44.586	326.41023828	7833.845719	1669215044.587	0	899	4.7152931498	4.7569609585	802.53284225	811.11959073	0.96766833367	733.67212318	29.634116204	-1.3286566103	28.920038223	19.141575858	42.326338877	-71.119433877	2	53375.326107	23.6
57331	2022-11-23	14:50:45.513	326.41024899	7833.845976	1669215045.513	0	899	4.7152906689	4.7569584463	804.18877168	812.79323593	0.96766811583	733.6742962	29.634057999	-1.1734366417	28.920038223	19.144323349	42.326342254	-71.119437254	2	53376.225427	23.622542735
57332	2022-11-23	14:50:46.496	326.41026037	7833.846249	1669215046.496	0	899	4.7205769141	4.7623025357	804.18877168	812.79553619	0.96792406657	733.67761473	29.634057999	-1.1877083068	28.920038223	19.113752138	42.326351272	-71.11944712	2	53377.254438	23.7
57333	2022-11-23	14:50:47.408	326.41027094	7833.846502	1669215047.409	0	899	4.7205769141	4.7623025357	803.08716905	811.68214375	0.96792406657	733.66412556	29.634057999	-1.2989816002	28.920038223	19.121180427	42.326355501	-71.119454585	2	53378.150239	23.715023923
57334	2022-11-23	14:50:48.302	326.41028128	7833.846751	1669215048.303	0	899	4.7167098255	4.7585860993	803.08716905	811.72031919	0.97217747478	733.65663965	29.634057999	-1.5917437077	28.920038223	19.096427917	42.326358365	-71.119461709	2	53379.006303	23.799369748
57335	2022-11-23	14:50:49.200	326.41029167	7833.847	1669215049.2	0	899	4.7167098255	4.7585860993	804.04796772	812.69144641	0.97217747478	733.67320201	29.634057999	-1.3978912009	28.920038223	19.099174904	42.326363076	-71.11946799	2	53379.948529	23.705147059
57336	2022-11-23	14:50:50.135	326.4103025	7833.84726	1669215050.136	0	899	4.7253055067	4.7701578647	804.04796772	813.29007009	1.0387426957	733.68110061	29.634057999	-1.2154322665	28.920038223	19.101860173	42.326368907	-71.119473907	2	53380.836004	23.616399623
57337	2022-11-23	14:50:51.062	326.41031322	7833.847517	1669215051.062	0	899	4.7253055067	4.7701578647	801.53482012	810.7480352	1.0387426957	733.68905943	29.634057999	-1.6052930876	28.920038223	19.108071359	42.326374087	-71.119476362	2	53381.817391	23.6
57338	2022-11-23	14:50:51.971	326.41032375	7833.84777	1669215051.972	0	899	4.7225126971	4.7663369761	801.53482012	810.54177981	1.0157468665	733.68137142	29.634057999	-1.5864079914	28.920038223	19.121793355	42.326375	-71.119478998	2	53382.69934	23.6
57339	2022-11-23	14:50:52.875	326.4103342	7833.848021	1669215052.875	0	899	4.7225126971	4.7663369761	804.83487163	813.87891446	1.0157468665	733.67529297	29.634057999	-1.2710958719	28.920038223	19.136039734	42.32637599	-71.11948	2	53383.5941	23.6
57340	2022-11-23	14:50:53.796	326.41034486	7833.848277	1669215053.796	0	899	4.7193364391	4.7584829489	804.83487163	812.91733398	0.90882441223	733.67388754	29.634057999	-1.3227065857	28.920038223	19.126045379	42.326377511	-71.11948	2	53384.506796	23.6
57341	2022-11-23	14:50:54.726	326.41035563	7833.848535	1669215054.726	0	899	4.7193364391	4.7584829489	805.13915447	813.22467255	0.90882441223	733.66118415	29.634057999	-1.2287769318	28.920038223	19.141441345	42.326378333	-71.119479249	2	53385.450855	23.6
57342	2022-11-23	14:50:55.641	326.41036622	7833.848789	1669215055.641	0	899	4.7185288808	4.7597011628	805.13915447	813.64530674	0.9556100472	733.68095913	29.634057999	-1.2158419502	28.920038223	19.13743465	42.326377703	-71.119478333	2	53386.378302	23.6
57343	2022-11-23	14:50:56.561	326.41037686	7833.849045	1669215056.561	0	899	4.7185288808	4.7597011628	804.51838344	813.01797737	0.9556100472	733.68732902	29.634057999	-1.1904031291	28.920038223	19.136800551	42.326376194	-71.119478806	2	53387.283388	23.628338762
57344	2022-11-23	14:50:57.487	326.41038759	7833.849302	1669215057.488	0	899	4.7217356725	4.761879961	804.51838344	812.79974328	0.93132396063	733.68736055	29.634057999	-1.1443760735	28.920038223	19.146453365	42.326375	-71.119480865	2	53388.259475	23.7
57345	2022-11-23	14:50:58.362	326.41039772	7833.849545	1669215058.363	0	899	4.7217356725	4.761879961	804.33697866	812.61647121	0.93132396063	733.66644287	29.634057999	-1.179947257	28.920038223	19.141801834	42.326375	-71.119483516	2	53389.109709	23.7
57346	2022-11-23	14:50:59.270	326.41040823	7833.849797	1669215059.271	0	899	4.7234774983	4.7647790213	804.33686086	812.85231325	0.95758813673	733.68527969	29.634040214	-1.1621616755	28.920038223	19.144645274	42.326375	-71.119484985	2	53389.991262	23.7
57347	2022-11-23	14:51:00.151	326.41041843	7833.850042	1669215060.152	0	899	4.723467834	4.764769236	804.63048168	813.14903507	0.95758729841	733.68628617	29.633813858	-1.2287769318	28.920038223	19.142522812	42.326375	-71.119485	2	53390.901758	23.7
57348	2022-11-23	14:51:01.010	326.41042837	7833.850281	1669215061.011	0	899	4.7200999705	4.7607475347	804.63048168	813.01992883	0.94322397091	733.68353271	29.633813858	-1.2268366798	28.920038223	19.142336751	42.326375	-71.119485	2	53391.790072	23.7
57349	2022-11-23	14:51:01.910	326.41043877	7833.850531	1669215061.91	0	899	4.7200999705	4.7607475347	804.91140956	813.30378579	0.94322397091	733.66583252	29.633813858	-1.179947257	28.920038223	19.137840271	42.326375	-71.119485	2	53392.64624	23.7
57350	2022-11-23	14:51:02.803	326.41044912	7833.850779	1669215062.804	0	899	4.7213404168	4.7642607468	804.91140956	813.77159544	0.995228913	733.67937707	29.633813858	-1.2603059904	28.920038223	19.130077425	42.326374101	-71.119484101	2	53393.539432	23.7
57351	2022-11-23	14:51:03.697	326.41045946	7833.851027	1669215063.697	0	899	4.7213404168	4.7642607468	805.27135409	814.13550212	0.995228913	733.69641113	29.633813858	-1.2955107689	28.920038223	19.126676559	42.326374852	-71.119482574	2	53394.455455	23.7
57352	2022-11-23	14:51:04.624	326.41047019	7833.851284	1669215064.624	0	899	4.7230837941	4.7652182356	805.27130987	813.96963076	0.97680956069	733.6783326	29.633807189	-1.2278714583	28.920038223	19.135277464	42.326378555	-71.119479149	2	53395.377712	23.737771203
57353	2022-11-23	14:51:05.572	326.41048116	7833.851548	1669215065.572	0	899	4.7230827759	4.7652172045	805.34763993	814.04678451	0.9768094706	733.65835551	29.63378334	-1.2163377163	28.920038223	19.135299127	42.32638218	-71.119473973	2	53396.308066	23.8
57354	2022-11-23	14:51:06.513	326.41049206	7833.851809	1669215066.514	0	899	4.721272682	4.762579043	805.34763993	813.87878337	0.95814269952	733.67103223	29.63378334	-1.1838062173	28.920038223	19.143934881	42.326383333	-71.119472063	2	53397.237603	23.8
57355	2022-11-23	14:51:07.404	326.41050237	7833.852057	1669215067.405	0	899	4.721272682	4.762579043	805.68723355	814.22197435	0.95814269952	733.68414307	29.63378334	-1.1376283169	28.920038223	19.146123886	42.326383589	-71.119473589	2	53398.153307	23.8
57356	2022-11-23	14:51:08.351	326.41051333	7833.85232	1669215068.352	0	899	4.7220320146	4.7622282712	805.68723355	813.99085812	0.93246138464	733.67489078	29.63378334	-1.1874280292	28.920038223	19.142785142	42.326385	-71.119475	2	53399.103764	23.8
57357	2022-11-23	14:51:09.303	326.41052435	7833.852584	1669215069.304	0	899	4.7220318248	4.7622280791	807.53130482	815.85393472	0.9324613686	733.66943966	29.633778894	-1.1561361086	28.920038223	19.142772611	42.326385119	-71.119475	2	53400.071142	23.8
57358	2022-11-23	14:51:10.230	326.41053507	7833.852842	1669215070.23	0	899	4.720746853	4.7625136911	807.53113144	816.18190815	0.96883722316	733.67919922	29.633752823	-1.1750643253	28.920038223	19.142162323	42.326386665	-71.119475	2	53400.998998	23.8
57359	2022-11-23	14:51:11.115	326.41054532	7833.853088	1669215071.116	0	899	4.720746853	4.7625136911	808.47523239	817.13612289	0.96883722316	733.67932856	29.633752823	-1.2014517484	28.920038223	19.141132809	42.32638949	-71.119482057	2	53401.84689	23.715311005
57360	2022-11-23	14:51:11.983	326.41055536	7833.853329	1669215071.983	0	899	4.7243561479	4.7685363626	808.47523239	817.63053282	1.0235243462	733.6730957	29.633752823	-1.2027344704	28.920038223	19.141082764	42.326393777	-71.119488369	2	53402.755342	23.624465812
57361	2022-11-23	14:51:12.882	326.41056578	7833.853579	1669215072.883	0	899	4.7243561479	4.7685363626	811.15563223	820.34128593	1.0235243462	733.6813209	29.633752823	-1.1819630151	28.920038223	19.140738784	42.326392923	-71.119487923	2	53403.623027	23.6
57362	2022-11-23	14:51:13.740	326.41057571	7833.853817	1669215073.741	0	899	4.725097687	4.764536056	811.15563223	819.35238483	0.91443698455	733.67980108	29.633752823	-1.1734151011	28.920038223	19.131055466	42.326392422	-71.119486667	2	53404.452906	23.6
57363	2022-11-23	14:51:14.671	326.41058647	7833.854075	1669215074.671	0	899	4.725097687	4.764536056	811.71058616	819.91294658	0.91443698455	733.67705167	29.633752823	-1.2190109491	28.920038223	19.139640808	42.326395938	-71.11948862	2	53405.390641	23.56093591
57364	2022-11-23	14:51:15.582	326.41059703	7833.854329	1669215075.583	0	899	4.7257307383	4.7664006017	811.71032408	820.16813243	0.94262212103	733.67629176	29.633713615	-1.1709143555	28.920038223	19.143573862	42.326398382	-71.119492206	2	53406.323681	23.467631851
57365	2022-11-23	14:51:16.525	326.41060793	7833.85459	1669215076.525	0	899	4.7257298059	4.7663996578	811.90115606	820.36095211	0.94262204146	733.68713379	29.633691788	-1.1638647792	28.920038223	19.139653187	42.326395	-71.119491469	2	53407.279612	23.427961165
57366	2022-11-23	14:51:17.431	326.41061843	7833.854842	1669215077.432	0	899	4.7231634138	4.7637613069	811.90115606	820.35055384	0.9414753611	733.68980115	29.633691788	-1.2044375235	28.920038223	19.113701107	42.326394458	-71.119486938	2	53408.162722	23.483727811
57367	2022-11-23	14:51:18.319	326.41062869	7833.855089	1669215078.319	0	899	4.7231634138	4.7637613069	811.98993668	820.4402584	0.9414753611	733.69525146	29.633691788	-1.16855371	28.920038223	19.138921738	42.3263914	-71.119488467	2	53409.039958	23.396004206
57368	2022-11-23	14:51:19.230	326.41063924	7833.855342	1669215079.23	0	899	4.7222916473	4.7655511478	811.98993668	820.99698944	1.0028219237	733.68351331	29.633691788	-1.1491512376	28.920038223	19.139493184	42.326385014	-71.11949166	2	53409.997897	23.300210305
57369	2022-11-23	14:51:20.114	326.41064947	7833.855587	1669215080.114	0	899	4.7222902498	4.7655497319	813.67430874	822.70004436	1.0028217967	733.68467177	29.633659047	-1.2305770362	28.920038223	19.139061707	42.326385	-71.119484418	2	53410.869822	23.3
57370	2022-11-23	14:51:21.059	326.41066042	7833.85585	1669215081.06	0	899	4.726796894	4.7722930308	813.67411916	823.15838243	1.0531806561	733.67645708	29.633630753	-1.2260174104	28.920038223	19.141945631	42.326382324	-71.11947932	2	53411.802761	23.3
57371	2022-11-23	14:51:21.980	326.41067108	7833.856106	1669215081.981	0	899	4.726796894	4.7722930308	816.79160473	826.31220571	1.0531806561	733.67073312	29.633630753	-1.2125003338	28.920038223	19.142522812	42.326377942	-71.119474609	2	53412.744835	23.3
57372	2022-11-23	14:51:22.892	326.41068163	7833.856359	1669215082.893	0	899	4.7268507113	4.7705846874	816.79160473	825.94263551	1.0127512991	733.68251007	29.633630753	-1.2281086161	28.920038223	19.141510982	42.326379848	-71.119469091	2	53413.636364	23.3
57373	2022-11-23	14:51:23.793	326.41069206	7833.856609	1669215083.794	0	899	4.7268507113	4.7705846874	816.10871493	825.25209487	1.0127512991	733.69136906	29.633630753	-1.1904569888	28.920038223	19.143502103	42.326381667	-71.119466667	2	53414.53878	23.3
57374	2022-11-23	14:51:24.696	326.4107025	7833.85686	1669215084.696	0	899	4.7263147261	4.7671084349	816.10816079	824.63667908	0.94535214833	733.7041824	29.633548294	-1.1611376582	28.920038223	19.144737888	42.32638319	-71.119467428	2	53415.456914	23.345691383
57375	2022-11-23	14:51:25.648	326.41071352	7833.857124	1669215085.648	0	899	4.7263104263	4.767104082	815.42894081	823.95035775	0.94535178034	733.71479969	29.633447647	-1.1487955313	28.920038223	19.145093577	42.326385	-71.119469724	2	53416.417091	23.441709054
57376	2022-11-23	14:51:26.585	326.41072436	7833.857385	1669215086.585	0	899	4.730258936	4.7697816441	815.42894081	823.67750156	0.91538470462	733.70503366	29.633447647	-1.1703430801	28.920038223	19.140421406	42.326385	-71.119471667	2	53417.348325	23.5
57377	2022-11-23	14:51:27.483	326.41073476	7833.857634	1669215087.483	0	899	4.730258936	4.7697816441	815.72745381	823.9790342	0.91538470462	733.70239258	29.633447647	-1.1750643253	28.920038223	19.142162323	42.326385374	-71.119471293	2	53418.224174	23.5
57378	2022-11-23	14:51:28.444	326.41074589	7833.857901	1669215088.445	0	899	4.7257705569	4.7717642836	815.72745381	825.34194514	1.0648172376	733.70741282	29.633447647	-1.2138800811	28.920038223	19.143278817	42.32638736	-71.11947	2	53419.208087	23.479191321
57379	2022-11-23	14:51:29.405	326.41075701	7833.858168	1669215089.406	0	899	4.7257705569	4.7717642836	814.45675201	824.05626634	1.0648172376	733.71182958	29.633447647	-1.1360006332	28.920038223	19.145763397	42.326389464	-71.119470268	2	53420.160896	23.4
57380	2022-11-23	14:51:30.318	326.41076757	7833.858422	1669215090.318	0	899	4.7265576107	4.7681812063	814.45675201	823.14103306	0.96436690216	733.70707207	29.633447647	-1.1749996239	28.920038223	19.142567742	42.326387245	-71.119471956	2	53421.086785	23.4
57381	2022-11-23	14:51:31.217	326.41077797	7833.858671	1669215091.217	0	899	4.7265576107	4.7681812063	815.11407344	823.80536329	0.96436690216	733.69844348	29.633447647	-1.1558450792	28.920038223	19.143802643	42.326393156	-71.119474911	2	53421.973373	23.4
57382	2022-11-23	14:51:32.141	326.41078867	7833.858928	1669215092.141	0	899	4.7275522011	4.76518085	815.11407344	822.96814839	0.87235788787	733.70526931	29.633447647	-1.1601567489	28.920038223	19.145305027	42.326394763	-71.119475	2	53422.857553	23.4
57383	2022-11-23	14:51:33.039	326.41079906	7833.859178	1669215093.039	0	899	4.7275522011	4.76518085	819.96688876	827.86772327	0.87235788787	733.70501709	29.633447647	-1.16855371	28.920038223	19.145402908	42.326395	-71.119476313	2	53423.787592	23.4
57384	2022-11-23	14:51:34.000	326.41081019	7833.859444	1669215094	0	899	4.7294118065	4.7746873403	819.96688876	829.47279586	1.0475483967	733.7055082	29.633447647	-1.2835134726	28.920038223	19.125441305	42.326395	-71.119476667	2	53424.726316	23.4
57385	2022-11-23	14:51:34.910	326.41082072	7833.859697	1669215094.91	0	899	4.7294118065	4.7746873403	814.24636319	823.68595202	1.0475483967	733.69435938	29.633447647	-1.1958034315	28.920038223	19.116548841	42.326396041	-71.119478749	2	53425.624625	23.4
57386	2022-11-23	14:51:35.835	326.41083142	7833.859954	1669215095.835	0	899	4.7294009162	4.7730947323	814.24636319	823.35556077	1.0112892184	733.69970703	29.633447647	-1.16855371	28.920038223	19.114793777	42.326406611	-71.119486328	2	53426.542406	23.345759369
57387	2022-11-23	14:51:36.752	326.41084204	7833.860209	1669215096.752	0	899	4.7294009162	4.7730947323	815.21264606	824.33265371	1.0112892184	733.68783872	29.633447647	-1.1966873865	28.920038223	19.142457659	42.326418226	-71.11949328	2	53427.483974	23.348397436
57388	2022-11-23	14:51:37.631	326.41085222	7833.860453	1669215097.632	0	899	4.7287805812	4.7742061607	815.21264606	824.69608863	1.0511259589	733.67702216	29.633447647	-1.1817258912	28.920038223	19.134787642	42.326421004	-71.119495	2	53428.397796	23.439779559
57389	2022-11-23	14:51:38.542	326.41086275	7833.860706	1669215098.542	0	899	4.7287805812	4.7742061607	813.39245282	822.85472091	1.0511259589	733.70206355	29.633447647	-1.285852598	28.920038223	19.117843072	42.326419515	-71.119495485	2	53429.291235	23.5
57390	2022-11-23	14:51:39.486	326.41087368	7833.860968	1669215099.486	0	899	4.7299066194	4.7735090831	813.39245282	822.47206309	1.0090872769	733.70842415	29.633447647	-1.5266375542	28.920038223	19.09570694	42.326416653	-71.119496331	2	53430.201681	23.5
57391	2022-11-23	14:51:40.359	326.4108838	7833.861211	1669215100.36	0	899	4.7299074835	4.7735099586	812.94893709	822.02359728	1.0090873557	733.70489057	29.633467857	-1.4134563468	28.920038223	19.110135843	42.326409226	-71.119495	2	53431.11609	23.5
57392	2022-11-23	14:51:41.273	326.41089437	7833.861465	1669215101.274	0	899	4.7262608431	4.767496906	812.94921039	821.53710554	0.9555253813	733.6853767	29.633508682	-1.1937123395	28.920038223	19.141246796	42.32640326	-71.119495073	2	53432.043977	23.5
57393	2022-11-23	14:51:42.191	326.410905	7833.86172	1669215102.192	0	899	4.7262608431	4.767496906	814.25174856	822.85340356	0.9555253813	733.68662004	29.633508682	-1.1872879298	28.920038223	19.141995209	42.326401797	-71.119496536	2	53432.921606	23.5
57394	2022-11-23	14:51:43.078	326.41091525	7833.861966	1669215103.078	0	899	4.7261291845	4.7688509849	814.25174856	823.16415578	0.98967192142	733.68750606	29.633508682	-1.1774357502	28.920038223	19.141644547	42.326400258	-71.119496667	2	53433.845426	23.5
57395	2022-11-23	14:51:43.951	326.41092537	7833.862209	1669215103.952	0	899	4.7261291845	4.7688509849	815.20992882	824.13282382	0.98967192142	733.67584997	29.633508682	-1.1833966394	28.920038223	19.140242419	42.3264	-71.119496667	2	53434.675023	23.5
57396	2022-11-23	14:51:44.871	326.41093601	7833.862464	1669215104.871	0	899	4.7237383539	4.7669388585	815.20957065	824.23721063	1.0011627725	733.67649144	29.633455327	-1.1684566807	28.920038223	19.140978857	42.3264	-71.119496667	2	53435.598318	23.5
57397	2022-11-23	14:51:45.801	326.41094677	7833.862723	1669215105.801	0	899	4.7237302078	4.7669306057	812.73965086	821.73993221	1.0011620338	733.68377928	29.633264542	-1.1873418416	28.920038223	19.141814605	42.3264	-71.119496667	2	53436.557477	23.5
57398	2022-11-23	14:51:46.720	326.41095742	7833.862978	1669215106.721	0	899	4.7315787778	4.7759934797	812.73965086	821.97803497	1.0273501318	733.68823808	29.633264542	-1.3190308715	28.920038223	19.128077475	42.326400797	-71.119496667	2	53437.478304	23.5
57399	2022-11-23	14:51:47.647	326.41096814	7833.863235	1669215107.647	0	899	4.7315787778	4.7759934797	812.8328569	822.07230048	1.0273501318	733.68172551	29.633264542	-1.4758568805	28.920038223	19.112262397	42.3264023	-71.119496667	2	53438.379904	23.5
57400	2022-11-23	14:51:48.565	326.41097876	7833.86349	1669215108.565	0	899	4.7336134277	4.774536357	812.8328569	821.34094066	0.94687132198	733.67932129	29.633264542	-1.2645852566	28.920038223	19.139640808	42.326403806	-71.119496667	2	53439.283613	23.528361345
57401	2022-11-23	14:51:49.476	326.41098932	7833.863744	1669215109.477	0	899	4.7336134277	4.774536357	812.34603485	820.84902294	0.94687132198	733.69230965	29.633264542	-1.2145591595	28.920038223	19.13745241	42.32640539	-71.119496667	2	53440.233978	23.6
57402	2022-11-23	14:51:50.365	326.41099959	7833.86399	1669215110.365	0	899	4.7297106498	4.7714641874	812.34603485	821.0290975	0.9667118975	733.67891668	29.633264542	-1.5071057081	28.920038223	19.100028992	42.326407118	-71.119496667	2	53441.135271	23.6
57403	2022-11-23	14:51:51.263	326.41100999	7833.86424	1669215111.263	0	899	4.7297106498	4.7714641874	812.93275211	821.6220861	0.9667118975	733.69216575	29.633264542	-1.2240449001	28.920038223	19.13413188	42.32641011	-71.119496612	2	53442.032988	23.6
57404	2022-11-23	14:51:52.131	326.41102003	7833.864481	1669215112.131	0	899	4.7274557733	4.7685434478	812.93275211	821.4873475	0.95187796319	733.67955492	29.633264542	-1.201085288	28.920038223	19.138172428	42.326412837	-71.119495248	2	53442.851084	23.6
57405	2022-11-23	14:51:53.016	326.41103028	7833.864727	1669215113.016	0	899	4.7274557733	4.7685434478	814.43386723	823.00425905	0.95187796319	733.68187466	29.633264542	-1.1972047888	28.920038223	19.138423212	42.326415762	-71.119493786	2	53443.728457	23.672845691
57406	2022-11-23	14:51:53.966	326.41104127	7833.864991	1669215113.966	0	899	4.7254322969	4.7660551317	814.43386723	822.91075987	0.9416003682	733.69180682	29.633264542	-1.1672817887	28.920038223	19.140254974	42.3264188	-71.1194944	2	53444.639962	23.76399623
57407	2022-11-23	14:51:54.888	326.41105194	7833.865247	1669215114.888	0	899	4.7254322969	4.7660551317	814.41719213	822.8939112	0.9416003682	733.69076639	29.633264542	-1.1815749407	28.920038223	19.139282227	42.326421861	-71.119495	2	53445.558428	23.855842813
57408	2022-11-23	14:51:55.813	326.41106266	7833.865504	1669215115.814	0	899	4.7312386713	4.7761973825	814.41624064	823.78797155	1.0398891374	733.67946317	29.633122665	-1.575057561	28.920038223	19.106635871	42.326424141	-71.119493385	2	53446.484466	23.948446602
57409	2022-11-23	14:51:56.716	326.4110731	7833.865754	1669215116.716	0	899	4.7312369081	4.7761955953	813.61699011	822.97952229	1.0398889715	733.67165875	29.633081436	-1.5900945119	28.920038223	19.102492642	42.326425	-71.119492306	2	53447.383661	24
57410	2022-11-23	14:51:57.621	326.41108358	7833.866006	1669215117.621	0	899	4.7321153017	4.7792155533	813.61699011	823.4246009	1.0887346946	733.67067855	29.633081436	-1.5087333918	28.920038223	19.106870651	42.326425524	-71.119492809	2	53448.314344	24
57411	2022-11-23	14:51:58.533	326.41109414	7833.866259	1669215118.534	0	899	4.7321153017	4.7792155533	813.03002018	822.83055544	1.0887346946	733.67138672	29.633081436	-1.3537074296	28.920038223	19.127943847	42.326426255	-71.119492079	2	53449.247156	24
57412	2022-11-23	14:51:59.426	326.41110447	7833.866507	1669215119.426	0	899	4.730985268	4.7709944079	813.03002018	821.35443457	0.92641539398	733.67130749	29.633081436	-1.2438569724	28.920038223	19.131841091	42.326424742	-71.119494106	2	53450.154571	24.015457116
57413	2022-11-23	14:52:00.344	326.41111509	7833.866762	1669215120.344	0	899	4.7309872039	4.7709963673	812.40765311	820.72569671	0.92641555619	733.66607221	29.633126707	-1.1927637067	28.920038223	19.095190111	42.326423333	-71.119498333	2	53451.022082	24.1
57414	2022-11-23	14:52:01.198	326.41112499	7833.867	1669215121.199	0	899	4.7251057928	4.7667957243	812.40775858	821.08669348	0.96618456395	733.66891459	29.633142471	-1.1799903737	28.920038223	19.094707956	42.326423333	-71.119498333	2	53451.921136	24.1
57415	2022-11-23	14:52:02.098	326.41113539	7833.867249	1669215122.098	0	899	4.7251057928	4.7667957243	811.7047452	820.37616983	0.96618456395	733.6822243	29.633142471	-1.1669260263	28.920038223	19.106510162	42.326421979	-71.119499688	2	53452.812623	24.1
57416	2022-11-23	14:52:02.971	326.41114551	7833.867492	1669215122.972	0	899	4.7272195773	4.7685934316	811.7047452	820.30645108	0.95849784234	733.67611351	29.633142471	-1.514058286	28.920038223	19.093489211	42.326420577	-71.11950109	2	53453.65392	24.1
57417	2022-11-23	14:52:03.878	326.41115601	7833.867744	1669215123.879	0	899	4.7272195773	4.7685934316	812.2089087	820.81595725	0.95849784234	733.6633131	29.633142471	-1.5332559639	28.920038223	19.081229077	42.32641903	-71.119502637	2	53454.582265	24.1
57418	2022-11-23	14:52:04.803	326.41116671	7833.868001	1669215124.804	0	899	4.7325211679	4.7780289356	812.2089087	821.66704134	1.0521852543	733.66652897	29.633142471	-1.8033387661	28.920038223	19.072299957	42.32641663	-71.119505888	2	53455.511005	24.202200957
57419	2022-11-23	14:52:05.680	326.41117686	7833.868245	1669215125.681	0	899	4.7325200959	4.7780278488	813.20033839	822.67001525	1.0521851523	733.66042464	29.633117411	-1.350786277	28.920038223	19.127886513	42.326413076	-71.119509616	2	53456.384858	24.338485804
57420	2022-11-23	14:52:06.561	326.41118705	7833.868489	1669215126.561	0	899	4.7331394829	4.7774622479	813.20030185	822.42170312	1.0249083619	733.66619024	29.633111954	-1.2881269865	28.920038223	19.135951718	42.326409045	-71.119512621	2	53457.286408	24.457281553
57421	2022-11-23	14:52:07.457	326.41119743	7833.868738	1669215127.458	0	899	4.7331394829	4.7774622479	813.10822958	822.32858679	1.0249083619	733.67840051	29.633111954	-1.2255215645	28.920038223	19.137840271	42.326406925	-71.119515258	2	53458.155024	24.615502392
57422	2022-11-23	14:52:08.313	326.41120734	7833.868976	1669215128.314	0	899	4.7345842996	4.7790342709	813.10822958	822.35227379	1.027511744	733.66858355	29.633111954	-1.2024649453	28.920038223	19.136852782	42.32640829	-71.119516624	2	53458.974163	24.697416268
57423	2022-11-23	14:52:09.236	326.41121801	7833.869232	1669215129.236	0	899	4.7345842996	4.7790342709	812.91342587	822.1552554	1.027511744	733.68369642	29.633111954	-1.1488710089	28.920038223	19.144694878	42.326409826	-71.119519653	2	53459.895896	24.78958959
57424	2022-11-23	14:52:10.114	326.41122817	7833.869476	1669215130.114	0	899	4.7304162368	4.7709306601	812.91322293	821.3427608	0.93812781052	733.66948129	29.633081638	-1.1728869061	28.920038223	19.141527214	42.326407415	-71.119523878	2	53460.775551	24.95511022
57425	2022-11-23	14:52:11.009	326.41123854	7833.869725	1669215131.01	0	899	4.7304162282	4.7709306513	813.13290109	821.56471692	0.93812780979	733.681869	29.633081436	-1.1661499368	28.920038223	19.14218554	42.326406667	-71.11952859	2	53461.717949	25
57426	2022-11-23	14:52:11.923	326.41124911	7833.869979	1669215131.923	0	899	4.731490266	4.7766823295	813.13290109	822.53802612	1.0451804242	733.66647965	29.633081436	-1.1625281683	28.920038223	19.144193712	42.326406667	-71.11953105	2	53462.630097	25.063009709
57427	2022-11-23	14:52:12.789	326.41125913	7833.870219	1669215132.789	0	899	4.731490266	4.7766823295	812.26232071	821.65737615	1.0451804242	733.67071533	29.633081436	-1.1815749407	28.920038223	19.143241882	42.326405831	-71.119532503	2	53463.501551	25.1
57428	2022-11-23	14:52:13.711	326.41126981	7833.870476	1669215133.712	0	899	4.727211039	4.764987929	812.26232071	820.12037044	0.87583006976	733.67397162	29.633081436	-1.1779100563	28.920038223	19.137295136	42.326404275	-71.119534058	2	53464.434911	25.1
57429	2022-11-23	14:52:14.617	326.41128029	7833.870727	1669215134.617	0	899	4.7272088369	4.7649857017	812.49533593	820.35563833	0.87582989519	733.66734546	29.6330299	-1.1910390672	28.920038223	19.136107148	42.32640167	-71.119534446	2	53465.332665	25.133266533
57430	2022-11-23	14:52:15.551	326.4112911	7833.870986	1669215135.551	0	899	4.7284302603	4.7725961836	812.49465982	821.68455429	1.0223228761	733.6725953	29.632928848	-1.1592190131	28.920038223	19.145494234	42.326396624	-71.119532906	2	53466.256459	25.225645933
57431	2022-11-23	14:52:16.513	326.41130225	7833.871254	1669215136.514	0	899	4.7284302603	4.7725961836	812.5706027	821.76135614	1.0223228761	733.67834473	29.632928848	-1.2304046154	28.920038223	19.142162323	42.326391667	-71.119531351	2	53467.189217	25.3
57432	2022-11-23	14:52:17.428	326.41131284	7833.871508	1669215137.429	0	899	4.7341068599	4.7763411797	812.5706027	821.34808962	0.97684490913	733.64758058	29.632928848	-1.247090762	28.920038223	19.144316465	42.32639243	-71.119530191	2	53468.114563	25.311456311
57433	2022-11-23	14:52:18.365	326.41132367	7833.871768	1669215138.365	0	899	4.7341068599	4.7763411797	813.102031	821.88525847	0.97684490913	733.65495007	29.632928848	-1.1928931017	28.920038223	19.144426005	42.326398491	-71.119531667	2	53469.023669	25.4
57434	2022-11-23	14:52:19.290	326.41133439	7833.872025	1669215139.291	0	899	4.7294517423	4.7719470742	813.102031	821.9483565	0.98378696027	733.65780862	29.632928848	-1.1769722424	28.920038223	19.144172946	42.326404579	-71.119531667	2	53469.936884	25.4
57435	2022-11-23	14:52:20.233	326.41134529	7833.872287	1669215140.233	0	899	4.7294517423	4.7719470742	813.92685856	822.78215796	0.98378696027	733.66140444	29.632928848	-1.1969675726	28.920038223	19.144260962	42.326412817	-71.119530103	2	53470.938034	25.4
57436	2022-11-23	14:52:21.174	326.41135619	7833.872549	1669215141.175	0	899	4.7301053261	4.7704293711	813.92685856	822.32772989	0.93381764441	733.67143684	29.632928848	-1.2440079151	28.920038223	19.145787271	42.326410514	-71.11952859	2	53471.845933	25.484593301
57437	2022-11-23	14:52:22.075	326.41136662	7833.872799	1669215142.076	0	899	4.7301053261	4.7704293711	812.4836348	820.86961003	0.93381764441	733.66521974	29.632928848	-1.1815749407	28.920038223	19.107591629	42.326412635	-71.119525698	2	53472.790598	25.5
57438	2022-11-23	14:52:22.960	326.41137686	7833.873045	1669215142.961	0	899	4.7304421925	4.7727918837	812.4836348	821.29103251	0.98024177049	733.67047119	29.632928848	-1.1815749407	28.920038223	19.107591629	42.326412201	-71.119523868	2	53473.679487	25.5
57439	2022-11-23	14:52:23.819	326.41138679	7833.873283	1669215143.819	0	899	4.7304421925	4.7727918837	812.1902246	820.99444171	0.98024177049	733.67536936	29.632928848	-1.2453229656	28.920038223	19.138615349	42.326409079	-71.119519883	2	53474.517476	25.5
57440	2022-11-23	14:52:24.746	326.41139752	7833.873541	1669215144.746	0	899	4.7329829719	4.7723749507	812.18958254	820.37343146	0.91186111183	733.65702486	29.632832849	-1.2880407295	28.920038223	19.136385772	42.326405926	-71.119515926	2	53475.444674	25.5
57441	2022-11-23	14:52:25.740	326.41140903	7833.873817	1669215145.74	0	899	4.732980551	4.7723725009	812.96380653	821.15545494	0.91186091226	733.66326904	29.63277626	-1.1473941803	28.920038223	19.147203445	42.326409507	-71.119516502	2	53476.45069	25.454930966
57442	2022-11-23	14:52:26.701	326.41142016	7833.874084	1669215146.702	0	899	4.7299284771	4.7696958262	812.96380653	821.23900277	0.92106740282	733.66378239	29.63277626	-1.1706664215	28.920038223	19.145992279	42.326416312	-71.119518333	2	53477.393586	25.360641399
57443	2022-11-23	14:52:27.596	326.41143052	7833.874332	1669215147.597	0	899	4.7299284771	4.7696958262	812.00306032	820.26847708	0.92106740282	733.65894808	29.63277626	-1.1826097207	28.920038223	19.144570989	42.326419733	-71.119519267	2	53478.279959	25.272004132
57444	2022-11-23	14:52:28.515	326.41144115	7833.874588	1669215148.515	0	899	4.7247573931	4.7622241955	812.00306032	819.79806643	0.86914502393	733.65834743	29.63277626	-1.3092972601	28.920038223	19.134432382	42.326424049	-71.119522383	2	53479.214772	25.178522838
57445	2022-11-23	14:52:29.451	326.41145199	7833.874848	1669215149.452	0	899	4.7247573931	4.7622241955	812.66377485	820.46512363	0.86914502393	733.65087891	29.63277626	-1.1990910587	28.920038223	19.139520115	42.326426222	-71.119525445	2	53480.133402	25.1
57446	2022-11-23	14:52:30.351	326.4114624	7833.875098	1669215150.351	0	899	4.7173765067	4.7588092924	812.66377485	821.30596034	0.96183657337	733.65775163	29.63277626	-1.1741157415	28.920038223	19.141022284	42.326423236	-71.119528625	2	53481.058317	25.1
57447	2022-11-23	14:52:31.301	326.41147339	7833.875361	1669215151.301	0	899	4.7173765067	4.7588092924	813.20741059	821.85537731	0.96183657337	733.66905364	29.63277626	-1.1745792619	28.920038223	19.141453282	42.326421722	-71.119533166	2	53481.966539	25.1
57448	2022-11-23	14:52:32.197	326.41148377	7833.875611	1669215152.198	0	899	4.7269046296	4.7683440042	813.20741059	821.8392885	0.96006595231	733.6538575	29.63277626	-1.1824480232	28.920038223	19.143542751	42.326421667	-71.119539276	2	53482.891417	25.189141675
57449	2022-11-23	14:52:33.107	326.41149429	7833.875863	1669215153.107	0	899	4.7269046296	4.7683440042	812.20431258	820.825543	0.96006595231	733.68111475	29.63277626	-1.1702891541	28.920038223	19.142312549	42.32642303	-71.11954	2	53483.817904	25.2
57450	2022-11-23	14:52:34.009	326.41150473	7833.876114	1669215154.009	0	899	4.7252799922	4.7655787888	812.20431258	820.59071696	0.93418282395	733.67877319	29.63277626	-1.16855371	28.920038223	19.142162323	42.326424486	-71.11954	2	53484.691866	25.2
57451	2022-11-23	14:52:34.940	326.41151552	7833.876372	1669215154.941	0	899	4.72527805	4.7655768229	812.82027351	821.21303649	0.93418265965	733.67348455	29.632730787	-1.3005446077	28.920038223	19.13264718	42.326425	-71.119538931	2	53485.64143	25.2
57452	2022-11-23	14:52:35.911	326.41152676	7833.876642	1669215155.912	0	899	4.7309376614	4.7699261459	812.81955655	820.92922677	0.9029842065	733.68872111	29.632623672	-1.2799995024	28.920038223	19.133466758	42.326423964	-71.119540404	2	53486.621302	25.2
57453	2022-11-23	14:52:36.851	326.41153763	7833.876903	1669215156.851	0	899	4.7309376614	4.7699261459	812.15968978	820.26277637	0.9029842065	733.68359375	29.632623672	-1.1750643253	28.920038223	19.145402908	42.326424259	-71.119541667	2	53487.555556	25.2
57454	2022-11-23	14:52:37.766	326.41154822	7833.877157	1669215157.766	0	899	4.7286855084	4.7691401133	812.15968978	820.57204056	0.93709438764	733.68627849	29.632623672	-1.2029069315	28.920038223	19.146575928	42.326424237	-71.119540904	2	53488.457726	25.2
57455	2022-11-23	14:52:38.644	326.41155839	7833.877401	1669215158.645	0	899	4.7286855084	4.7691401133	812.18107178	820.59364404	0.93709438764	733.67817213	29.632623672	-1.1660853111	28.920038223	19.135992038	42.326423333	-71.119540519	2	53489.31165	25.2
57456	2022-11-23	14:52:39.563	326.41156903	7833.877657	1669215159.564	0	899	4.7287340197	4.7718051375	812.18107178	821.13869389	0.99714633596	733.67821983	29.632623672	-1.2640678962	28.920038223	19.118742911	42.326423333	-71.119542023	2	53490.213632	25.2
57457	2022-11-23	14:52:40.448	326.41157927	7833.877902	1669215160.449	0	899	4.7287340197	4.7718051375	812.78928839	821.75361859	0.99714633596	733.66436768	29.632623672	-1.5119886398	28.920038223	19.098949432	42.326423146	-71.119543333	2	53491.112224	25.2
57458	2022-11-23	14:52:41.388	326.41159014	7833.878163	1669215161.388	0	899	4.7248430831	4.7653742962	812.78928839	821.23100362	0.93961088371	733.66762922	29.632623672	-1.2158203164	28.920038223	19.134447439	42.326421581	-71.119543248	2	53492.051456	25.2
57459	2022-11-23	14:52:42.289	326.41160057	7833.878414	1669215162.289	0	899	4.7248430831	4.7653742962	812.70947137	821.1503576	0.93961088371	733.67601124	29.632623672	-1.1669260263	28.920038223	19.14396286	42.326420123	-71.11954179	2	53492.926214	25.2
57460	2022-11-23	14:52:43.226	326.41161142	7833.878674	1669215163.227	0	899	4.7312928422	4.773978198	812.70947137	821.58767633	0.98776567185	733.66824321	29.632623672	-1.1572571567	28.920038223	19.145115076	42.326418438	-71.119541667	2	53493.936957	25.2
57461	2022-11-23	14:52:44.076	326.41162126	7833.87891	1669215164.077	0	899	4.7312928422	4.773978198	813.1471661	822.03015253	0.98776567185	733.65874193	29.632623672	-1.1679392856	28.920038223	19.125707235	42.326413048	-71.119540345	2	53494.792793	25.2
57462	2022-11-23	14:52:44.973	326.41163164	7833.879159	1669215164.974	0	899	4.728846969	4.7743362858	813.14688596	822.61946345	1.0525721232	733.67102455	29.632581837	-1.1816180684	28.920038223	19.121049186	42.326407265	-71.1195389	2	53495.660287	25.2
57463	2022-11-23	14:52:45.911	326.4116425	7833.87942	1669215165.912	0	899	4.7288448439	4.7743341314	811.79982569	821.25670905	1.0525719208	733.6457281	29.63253212	-1.2587645149	28.920038223	19.13920544	42.326400917	-71.119535271	2	53496.612395	25.2
57464	2022-11-23	14:52:46.786	326.41165263	7833.879663	1669215166.787	0	899	4.7314644151	4.7719453216	811.79982569	820.20897501	0.93715240742	733.6499464	29.63253212	-1.2645852566	28.920038223	19.140722275	42.326393491	-71.119531719	2	53497.484211	25.151578947
57465	2022-11-23	14:52:47.684	326.41166301	7833.879912	1669215167.684	0	899	4.7314644151	4.7719453216	812.92359813	821.34438822	0.93715240742	733.68087223	29.63253212	-1.1927205743	28.920038223	19.145415502	42.32638598	-71.119529412	2	53498.353057	25.1
57466	2022-11-23	14:52:48.572	326.41167329	7833.880159	1669215168.572	0	899	4.7244293496	4.7666242753	812.92359813	821.71469647	0.97792322721	733.65883894	29.63253212	-1.2206386328	28.920038223	19.14396286	42.326380117	-71.119527946	2	53499.232465	25.1
57467	2022-11-23	14:52:49.434	326.41168326	7833.880398	1669215169.434	0	899	4.7244299882	4.7666249221	813.16136746	821.95503759	0.97792328377	733.64922732	29.632547075	-1.2070784585	28.920038223	19.143257141	42.326373655	-71.119526667	2	53500.10084	25.1
57468	2022-11-23	14:52:50.266	326.41169291	7833.88063	1669215170.267	0	899	4.725616234	4.7667203057	813.16167602	821.72543988	0.95262204815	733.66369629	29.632593155	-1.1652984619	28.920038223	19.141082764	42.326361989	-71.119526667	2	53500.97584	25.1
57469	2022-11-23	14:52:51.181	326.4117035	7833.880884	1669215171.182	0	899	4.725616234	4.7667203057	813.37593357	821.94195387	0.95262204815	733.66297033	29.632593155	-1.1582057531	28.920038223	19.142875671	42.326355617	-71.119531204	2	53501.907426	25.281485249
57470	2022-11-23	14:52:52.078	326.41171388	7833.881133	1669215172.079	0	899	4.7325619157	4.7745543783	813.37593357	822.11456899	0.97161442632	733.64257853	29.632593155	-1.1432226746	28.920038223	19.14673564	42.326353752	-71.119530418	2	53502.749071	25.3
57471	2022-11-23	14:52:52.969	326.41172418	7833.88138	1669215172.969	0	899	4.7325619157	4.7745543783	812.27073702	820.99749859	0.97161442632	733.65103331	29.632593155	-1.1722402438	28.920038223	19.142338393	42.326348917	-71.119528896	2	53503.662393	25.366239316
57472	2022-11-23	14:52:53.900	326.41173495	7833.881639	1669215173.9	0	899	4.7300067266	4.7749990054	812.27073702	821.62721279	1.0409267278	733.6579509	29.632593155	-1.1664841617	28.920038223	19.144123077	42.326345656	-71.119527322	2	53504.606509	25.4
57473	2022-11-23	14:52:54.844	326.41174588	7833.881901	1669215174.844	0	899	4.7300040652	4.7749963078	812.80842008	822.17108709	1.0409264772	733.66333614	29.632530907	-1.2224280045	28.920038223	19.144535785	42.326345	-71.119525727	2	53505.563599	25.4
57474	2022-11-23	14:52:55.739	326.41175624	7833.88215	1669215175.739	0	899	4.7261173434	4.765811994	812.80801967	821.07314997	0.92013284171	733.66342224	29.632471085	-1.226621121	28.920038223	19.144914488	42.326345765	-71.119524235	2	53506.459223	25.4
57475	2022-11-23	14:52:56.726	326.41176766	7833.882424	1669215176.726	0	899	4.7261173434	4.765811994	813.1170646	821.38533746	0.92013284171	733.67578125	29.632471085	-1.2157557011	28.920038223	19.141441345	42.326347396	-71.119522604	2	53507.437436	25.4
57476	2022-11-23	14:52:57.657	326.41177844	7833.882683	1669215177.657	0	899	4.7268964292	4.769354942	813.1170646	821.9606616	0.9834688046	733.65110082	29.632471085	-1.1560606538	28.920038223	19.144346932	42.326348965	-71.119521035	2	53508.378758	25.4
57477	2022-11-23	14:52:58.581	326.41178913	7833.882939	1669215178.581	0	899	4.7268964292	4.769354942	812.8314618	821.67195254	0.9834688046	733.63452189	29.632471085	-1.176692009	28.920038223	19.141441345	42.326350485	-71.11951903	2	53509.290909	25.4
57478	2022-11-23	14:52:59.507	326.41179986	7833.883197	1669215179.508	0	899	4.7309679211	4.7743412855	812.8314618	821.85501614	1.0036102906	733.64179316	29.632471085	-1.1999749885	28.920038223	19.141060381	42.326351667	-71.119516361	2	53510.183432	25.4
57479	2022-11-23	14:53:00.358	326.41180971	7833.883433	1669215180.359	0	899	4.7309618712	4.7743351563	812.80426211	821.8275095	1.0036097414	733.6186095	29.632329612	-1.2257695703	28.920038223	19.11935325	42.326351667	-71.119514962	2	53511.023023	25.4
57480	2022-11-23	14:53:01.269	326.41182025	7833.883686	1669215181.27	0	899	4.7232116761	4.7647256889	812.80418771	821.4541239	0.96252555142	733.64248354	29.632318497	-1.1457666159	28.920038223	19.145042419	42.326351667	-71.119513442	2	53511.934935	25.4
57481	2022-11-23	14:53:02.197	326.411831	7833.883944	1669215182.198	0	899	4.7232116761	4.7647256889	812.78052991	821.43021432	0.96252555142	733.64526448	29.632318497	-1.1548210904	28.920038223	19.140368278	42.326350225	-71.119510451	2	53512.864729	25.4
57482	2022-11-23	14:53:03.138	326.41184189	7833.884205	1669215183.139	0	899	4.7310933756	4.7682389741	812.78052991	820.50562237	0.86060685825	733.6518199	29.632318497	-1.1931409544	28.920038223	19.136154844	42.326348675	-71.119508675	2	53513.794872	25.4
57483	2022-11-23	14:53:04.082	326.41185281	7833.884467	1669215184.083	0	899	4.7310933756	4.7682389741	811.68655473	819.40124948	0.86060685825	733.65451555	29.632318497	-1.2407094517	28.920038223	19.13964653	42.326345838	-71.119507085	2	53514.748728	25.4
57484	2022-11-23	14:53:05.005	326.41186348	7833.884724	1669215185.005	0	899	4.7285583209	4.7712402462	811.68641694	820.55786895	0.98825306688	733.65833651	29.632297882	-1.2572016116	28.920038223	19.139245987	42.326343856	-71.119504378	2	53515.686673	25.4
57485	2022-11-23	14:53:05.897	326.41187381	7833.884971	1669215185.897	0	899	4.7285552889	4.771237175	812.41317127	821.29256398	0.98825279575	733.66845703	29.632226944	-1.1701813936	28.920038223	19.140361786	42.326343333	-71.11949955	2	53516.567541	25.45675413
57486	2022-11-23	14:53:06.806	326.41188434	7833.885224	1669215186.807	0	899	4.7237913315	4.7650911134	812.41317127	821.01319124	0.95748505307	733.65116993	29.632226944	-1.1758727925	28.920038223	19.138787806	42.326342505	-71.119494183	2	53517.496795	25.5
57487	2022-11-23	14:53:07.697	326.41189465	7833.885472	1669215187.698	0	899	4.7237913315	4.7650911134	813.16871543	821.77673342	0.95748505307	733.64848277	29.632226944	-1.1864147992	28.920038223	19.137779236	42.326342367	-71.119489565	2	53518.42042	25.584084084
57488	2022-11-23	14:53:08.621	326.41190534	7833.885728	1669215188.621	0	899	4.7267155011	4.7658614512	813.16871543	821.32198213	0.90740439852	733.65456244	29.632226944	-1.1831271404	28.920038223	19.139024621	42.326345958	-71.119486142	2	53519.315018	25.731501832
57489	2022-11-23	14:53:09.529	326.41191586	7833.885981	1669215189.53	0	899	4.7267155011	4.7658614512	812.75333367	820.90243553	0.90740439852	733.65420755	29.632226944	-1.1779855008	28.920038223	19.137428663	42.326352222	-71.119484723	2	53520.166494	25.816649431
57490	2022-11-23	14:53:10.437	326.41192635	7833.886233	1669215190.437	0	899	4.7281812054	4.7723738203	812.75412903	821.95301027	1.0229883779	733.65641694	29.632345781	-1.186199174	28.920038223	19.13325503	42.32635587	-71.119482811	2	53521.104447	25.920889349
57491	2022-11-23	14:53:11.382	326.4119373	7833.886495	1669215191.383	0	899	4.7281813436	4.7723739604	812.78928285	821.98856209	1.0229883907	733.67566767	29.632349014	-1.1859620399	28.920038223	19.130472006	42.326363333	-71.119478333	2	53522.081384	26.1
57492	2022-11-23	14:53:12.292	326.41194782	7833.886748	1669215192.292	0	899	4.7279620915	4.7639041041	812.78928285	820.26870942	0.83347933373	733.66345094	29.632349014	-1.181477958	28.920038223	19.115094987	42.326363324	-71.119478324	2	53523.005576	26.1
57493	2022-11-23	14:53:13.299	326.41195949	7833.887028	1669215193.3	0	899	4.7279620915	4.7639041041	813.67976569	821.16738663	0.83347933373	733.66888428	29.632349014	-1.1506495476	28.920038223	19.107591629	42.326361763	-71.119476763	2	53523.942379	26.1
57494	2022-11-23	14:53:14.229	326.41197024	7833.887286	1669215194.229	0	899	4.7309120116	4.7707070119	813.67976569	821.96629272	0.92151247952	733.65666755	29.632349014	-1.2425742623	28.920038223	19.106041498	42.326360123	-71.119475123	2	53524.926282	26.1
57495	2022-11-23	14:53:15.181	326.41198127	7833.887551	1669215195.182	0	899	4.730905789	4.7707007144	812.5850821	820.86045615	0.92151196091	733.67694253	29.6322035	-1.6017360229	28.920038223	19.100496797	42.32636	-71.11947205	2	53525.884885	26.276976977
57496	2022-11-23	14:53:16.111	326.41199204	7833.887809	1669215196.112	0	899	4.7238003788	4.76552077	812.58421794	821.2737972	0.96714916264	733.66273226	29.632074356	-1.2818535377	28.920038223	19.135505916	42.326358639	-71.119467584	2	53526.816633	26.463326653
57497	2022-11-23	14:53:17.039	326.41200278	7833.888067	1669215197.04	0	899	4.7238003788	4.76552077	812.31473823	821.00143574	0.96714916264	733.65959521	29.632074356	-1.2352875471	28.920038223	19.141801834	42.326357089	-71.11946169	2	53527.746493	26.574649299
57498	2022-11-23	14:53:17.956	326.41201338	7833.888321	1669215197.956	0	899	4.7277905106	4.7674754484	812.31473823	820.56990017	0.91958672442	733.67048898	29.632074356	-1.4313497978	28.920038223	19.10178734	42.326354487	-71.119456731	2	53528.653846	26.730769231
57499	2022-11-23	14:53:18.892	326.41202422	7833.888581	1669215198.893	0	899	4.7277905106	4.7674754484	812.23610818	820.49047104	0.91958672442	733.6786014	29.632074356	-1.6392798353	28.920038223	19.10781974	42.326352307	-71.119451922	2	53529.615546	26.923109244
57500	2022-11-23	14:53:19.809	326.41203484	7833.888836	1669215199.81	0	899	4.7318023657	4.7726729428	812.23610818	820.73030544	0.94602921888	733.67470889	29.632074356	-1.6894029379	28.920038223	19.110111237	42.326352508	-71.119449159	2	53530.504579	27.151373626
57501	2022-11-23	14:53:20.727	326.41204546	7833.889091	1669215200.728	0	899	4.7318023657	4.7726729428	812.53316051	821.03046427	0.94602921888	733.65151351	29.632074356	-1.295435281	28.920038223	19.139791943	42.326352074	-71.119447704	2	53531.377756	27.375551102
57502	2022-11-23	14:53:21.644	326.41205606	7833.889346	1669215201.644	0	899	4.7264476553	4.7690686367	812.53316051	821.40513043	0.98729134007	733.6584028	29.632074356	-1.2001905702	28.920038223	19.127114062	42.32635	-71.119446166	2	53532.300102	27.590030519
57503	2022-11-23	14:53:22.522	326.41206623	7833.889589	1669215202.522	0	899	4.7264476553	4.7690686367	813.89937432	822.7862618	0.98729134007	733.65881388	29.632074356	-1.1750643253	28.920038223	19.114793777	42.326349018	-71.119445	2	53533.196484	27.839296794
57504	2022-11-23	14:53:23.401	326.4120764	7833.889834	1669215203.401	0	899	4.7291511548	4.7728538593	813.89937432	823.00702777	1.0115459868	733.65442905	29.632074356	-1.2135136222	28.920038223	19.133052599	42.326345519	-71.119445	2	53534.103764	28.020752798
57505	2022-11-23	14:53:24.292	326.41208672	7833.890081	1669215204.293	0	899	4.7291511548	4.7728538593	812.76169373	821.85661636	1.0115459868	733.64639383	29.632074356	-1.2173833847	28.920038223	19.135320663	42.326350018	-71.119444965	2	53535.010526	28.201052632
57506	2022-11-23	14:53:25.174	326.41209692	7833.890326	1669215205.174	0	899	4.7293094669	4.7710757844	812.76132851	821.45223268	0.96708650919	733.66391011	29.632019788	-1.2329053816	28.920038223	19.139183613	42.326351423	-71.119442155	2	53535.853589	28.285358852
57507	2022-11-23	14:53:26.069	326.41210728	7833.890575	1669215206.069	0	899	4.7293078859	4.7710741833	813.44756397	822.14580484	0.96708637085	733.66804191	29.631982803	-1.2283996746	28.920038223	19.141899715	42.326349024	-71.119439024	2	53536.792735	28.458547009
57508	2022-11-23	14:53:26.936	326.41211731	7833.890816	1669215206.936	0	899	4.7298542139	4.7709714645	813.44756397	822.00939807	0.95207838022	733.68011555	29.631982803	-1.184744017	28.920038223	19.142448552	42.326346189	-71.119436189	2	53537.643403	28.564340344
57509	2022-11-23	14:53:27.823	326.41212759	7833.891062	1669215207.824	0	899	4.7298542139	4.7709714645	813.70308869	822.26761228	0.95207838022	733.67033902	29.631982803	-1.1495285145	28.920038223	19.143083509	42.326346775	-71.119432337	2	53538.532575	28.706514995
57510	2022-11-23	14:53:28.759	326.41213843	7833.891322	1669215208.76	0	899	4.7272679751	4.7674556208	813.70308869	822.07822389	0.93123943828	733.67236692	29.631982803	-1.1848194875	28.920038223	19.136841957	42.326348333	-71.119429192	2	53539.48497	28.848496994
57511	2022-11-23	14:53:29.709	326.41214941	7833.891586	1669215209.709	0	899	4.7272633204	4.7674509094	812.76827736	821.13378734	0.93123904594	733.67606258	29.63187387	-1.1974310922	28.920038223	19.142323728	42.326348333	-71.11942764	2	53540.416268	28.983253589
57512	2022-11-23	14:53:30.615	326.41215991	7833.891838	1669215210.616	0	899	4.734995046	4.7786091523	812.76757667	821.83286768	1.008279464	733.66876019	29.63176918	-1.17582966	28.920038223	19.141441345	42.326351355	-71.119424652	2	53541.302136	29.1
57513	2022-11-23	14:53:31.509	326.41217024	7833.892086	1669215211.509	0	899	4.734995046	4.7786091523	811.894543	820.95009653	1.008279464	733.66134219	29.63176918	-1.1734366417	28.920038223	19.141441345	42.326357971	-71.119418188	2	53542.217437	29.1
57514	2022-11-23	14:53:32.454	326.41218119	7833.892349	1669215212.455	0	899	4.7274058434	4.7654418729	811.894543	819.80267862	0.88175403121	733.66935518	29.63176918	-1.1817042725	28.920038223	19.140175156	42.326356331	-71.119410324	2	53543.201403	29.1
57515	2022-11-23	14:53:33.316	326.41219117	7833.892588	1669215213.317	0	899	4.7274058434	4.7654418729	812.47500039	820.38878987	0.88175403121	733.67540534	29.63176918	-1.1598441656	28.920038223	19.143657747	42.326355	-71.119404585	2	53544.062201	29.1
57516	2022-11-23	14:53:34.224	326.41220168	7833.89284	1669215214.225	0	899	4.7258773826	4.7696942561	812.47500039	821.59683895	1.0148603846	733.67677075	29.63176918	-1.1674219275	28.920038223	19.144406514	42.326355	-71.119398793	2	53544.9311	29.1
57517	2022-11-23	14:53:35.092	326.41221172	7833.893081	1669215215.093	0	899	4.7258755523	4.7696924016	813.48608447	822.61927316	1.0148602164	733.6704433	29.631726334	-1.162743791	28.920038223	19.144835857	42.326356394	-71.119394153	2	53545.836134	29.1
57518	2022-11-23	14:53:35.993	326.41222214	7833.893331	1669215215.993	0	899	4.7281330871	4.771434484	813.48596262	822.50718565	1.0025554382	733.6626696	29.631708145	-1.1694376611	28.920038223	19.144814775	42.32635789	-71.119393333	2	53546.733728	29.173372781
57519	2022-11-23	14:53:36.871	326.41223231	7833.893576	1669215216.872	0	899	4.7281330871	4.771434484	812.29512472	821.30314185	1.0025554382	733.65391045	29.631708145	-1.2020985275	28.920038223	19.143002542	42.326360367	-71.119396384	2	53547.61022	29.2
57520	2022-11-23	14:53:37.786	326.41224289	7833.893829	1669215217.786	0	899	4.7333130232	4.7759897146	812.29512472	821.16320501	0.98714923598	733.67114258	29.631708145	-1.1360006332	28.920038223	19.146484375	42.326364215	-71.119400882	2	53548.509709	29.250970874
57521	2022-11-23	14:53:38.661	326.41225302	7833.894073	1669215218.661	0	899	4.7333130232	4.7759897146	812.56197503	821.43296861	0.98714923598	733.66500915	29.631708145	-1.2215656161	28.920038223	19.14137546	42.326364754	-71.119405246	2	53549.382627	29.3
57522	2022-11-23	14:53:39.573	326.41226359	7833.894326	1669215219.574	0	899	4.7308699982	4.7741663342	812.56197503	821.56667382	1.0018646523	733.66817085	29.631708145	-1.2098702327	28.920038223	19.124774428	42.326360628	-71.119409892	2	53550.311637	29.3
57523	2022-11-23	14:53:40.473	326.41227399	7833.894576	1669215220.473	0	899	4.7308699982	4.7741663342	812.57214376	821.57695525	1.0018646523	733.66691418	29.631708145	-1.1815749407	28.920038223	19.109392166	42.326358013	-71.119413974	2	53551.192344	29.3
57524	2022-11-23	14:53:41.316	326.41228376	7833.89481	1669215221.317	0	899	4.7267742241	4.7658292023	812.57214376	820.70036147	0.90530179299	733.66838185	29.631708145	-1.31678878	28.920038223	19.105576458	42.326356667	-71.119416667	2	53552	29.3
57525	2022-11-23	14:53:42.273	326.41229484	7833.895076	1669215222.274	0	899	4.7267742241	4.7658292023	812.77659998	820.90686287	0.90530179299	733.66137089	29.631708145	-1.2214147618	28.920038223	19.137096216	42.326356667	-71.119418289	2	53552.97355	29.3
57526	2022-11-23	14:53:43.257	326.41230623	7833.895349	1669215223.258	0	899	4.7272812166	4.7683062844	812.77659998	821.31681201	0.95047482531	733.67115915	29.631708145	-1.1911899609	28.920038223	19.136536301	42.326348794	-71.119419908	2	53553.944773	29.3
57527	2022-11-23	14:53:44.197	326.41231711	7833.895611	1669215224.198	0	899	4.7272812166	4.7683062844	812.86965981	821.41084966	0.95047482531	733.67895508	29.631708145	-1.1734366417	28.920038223	19.140361786	42.326348333	-71.119421574	2	53554.944444	29.3
57528	2022-11-23	14:53:45.063	326.41232713	7833.895851	1669215225.064	0	899	4.7291375047	4.7718546881	812.86943254	821.7600764	0.98894207335	733.65583043	29.631674192	-1.1691357592	28.920038223	19.140311652	42.326348333	-71.119423005	2	53555.802761	29.3
57529	2022-11-23	14:53:45.943	326.4123373	7833.896095	1669215225.943	0	899	4.7291285199	4.7718455871	813.45816089	822.35523658	0.98894126942	733.67941911	29.631464005	-1.1968382376	28.920038223	19.138799667	42.326348333	-71.119425467	2	53556.639962	29.3
57530	2022-11-23	14:53:46.826	326.41234753	7833.896341	1669215226.827	0	899	4.731773855	4.7738804729	813.45816089	822.22294425	0.97439326292	733.66618701	29.631464005	-1.2582579125	28.920038223	19.138065477	42.326348333	-71.119427561	2	53557.536325	29.3
57531	2022-11-23	14:53:47.717	326.41235784	7833.896588	1669215227.717	0	899	4.731773855	4.7738804729	813.07581423	821.83647791	0.97439326292	733.67380145	29.631464005	-1.1734366417	28.920038223	19.144193649	42.326350515	-71.119432697	2	53558.436364	29.256363636
57532	2022-11-23	14:53:48.595	326.412368	7833.896832	1669215228.595	0	899	4.730230111	4.7701358488	813.07581423	821.38047213	0.92418741772	733.67196999	29.631464005	-1.1693944599	28.920038223	19.145281154	42.326355293	-71.119439803	2	53559.293998	29.229399797
57533	2022-11-23	14:53:49.437	326.41237775	7833.897066	1669215229.438	0	899	4.7302325997	4.7701383675	813.37873288	821.68648665	0.92418762577	733.67315512	29.63152221	-1.1642205044	28.920038223	19.144578668	42.326361043	-71.119443855	2	53560.156513	29.3
57534	2022-11-23	14:53:50.308	326.41238782	7833.897308	1669215230.308	0	899	4.7331976072	4.7766897342	813.37956945	822.42970703	1.0058635488	733.66556857	29.63164711	-1.1902845545	28.920038223	19.140962714	42.326367088	-71.119446877	2	53561.063208	29.306320755
57535	2022-11-23	14:53:51.210	326.41239828	7833.897559	1669215231.211	0	899	4.7331976072	4.7766897342	813.63153405	822.68447513	1.0058635488	733.68205009	29.63164711	-1.1343729496	28.920038223	19.145402908	42.326372767	-71.119449717	2	53561.915094	29.391509434
57536	2022-11-23	14:53:52.153	326.41240918	7833.89782	1669215232.153	0	899	4.734883219	4.774001262	813.63153405	821.76952871	0.90521146349	733.67176667	29.63164711	-1.162388065	28.920038223	19.142708065	42.326393697	-71.119456788	2	53562.814532	29.23709369
57537	2022-11-23	14:53:53.059	326.41241968	7833.898072	1669215233.06	0	899	4.734883219	4.774001262	812.87334244	821.00375363	0.90521146349	733.69035329	29.63164711	-1.1718090773	28.920038223	19.141801834	42.326398333	-71.119458333	2	53563.761752	29.2
57538	2022-11-23	14:53:53.940	326.41242987	7833.898317	1669215233.941	0	899	4.7338921583	4.7745306673	812.87334244	821.32211015	0.94029154988	733.64949288	29.63164711	-1.4152995814	28.920038223	19.137059269	42.326397268	-71.119459399	2	53564.639456	29.2
57539	2022-11-23	14:53:54.811	326.41243994	7833.898559	1669215234.811	0	899	4.73389074	4.7745292316	812.29797016	820.74075652	0.94029142935	733.65542016	29.631613965	-1.3295405614	28.920038223	19.14079579	42.326396667	-71.11946	2	53565.499499	29.2
57540	2022-11-23	14:53:55.700	326.41245024	7833.898806	1669215235.701	0	899	4.7335673897	4.776282928	812.2977836	821.17350256	0.98798714336	733.67019229	29.631586075	-1.1890018192	28.920038223	19.144635055	42.326397308	-71.11946	2	53566.384615	29.2
57541	2022-11-23	14:53:56.607	326.41246073	7833.899058	1669215236.607	0	899	4.7335673897	4.776282928	813.12660998	822.01138527	0.98798714336	733.66702816	29.631586075	-1.1834936892	28.920038223	19.140247294	42.32640235	-71.119459498	2	53567.301282	29.2
57542	2022-11-23	14:53:57.522	326.41247132	7833.899312	1669215237.522	0	899	4.7292669655	4.7710530775	813.12660998	821.82562684	0.9675494506	733.65980702	29.631586075	-1.1343729496	28.920038223	19.136039734	42.32641378	-71.119459602	2	53568.253644	29.149271137
57543	2022-11-23	14:53:58.403	326.41248152	7833.899556	1669215238.403	0	899	4.7292669655	4.7710530775	813.38610412	822.0878971	0.9675494506	733.66851766	29.631586075	-1.1839571425	28.920038223	19.139330782	42.326420377	-71.119464087	2	53569.113113	28.977377377
57544	2022-11-23	14:53:59.305	326.41249196	7833.899807	1669215239.305	0	899	4.7342116655	4.7751236189	813.38610412	821.8966137	0.9465009446	733.66919188	29.631586075	-1.2232687868	28.920038223	19.141637107	42.326423415	-71.119470081	2	53570.016293	28.798370672
57545	2022-11-23	14:54:00.198	326.4125023	7833.900055	1669215240.199	0	899	4.734208206	4.7751201167	812.1005243	820.59758009	0.94650064867	733.65760732	29.631505234	-1.3555291567	28.920038223	19.11330578	42.326427967	-71.119474633	2	53570.92668	28.707331976
57546	2022-11-23	14:54:01.119	326.41251296	7833.900311	1669215241.12	0	899	4.7372534367	4.7805716011	812.10024857	821.0922203	1.001026728	733.66489436	29.631464005	-1.3484580248	28.920038223	19.097877515	42.32642975	-71.119482082	2	53571.84985	28.53003003
57547	2022-11-23	14:54:02.048	326.4125237	7833.900569	1669215242.048	0	899	4.7372534367	4.7805716011	812.51156585	821.50809188	1.001026728	733.66618337	29.631464005	-1.227688202	28.920038223	19.129321597	42.32643	-71.119484574	2	53572.744498	28.425550239
57548	2022-11-23	14:54:03.003	326.41253476	7833.900834	1669215243.003	0	899	4.7340795369	4.7741427359	812.51156585	820.83647782	0.92705538213	733.65993232	29.631464005	-1.1611592225	28.920038223	19.142233943	42.326428887	-71.119487227	2	53573.667961	28.4
57549	2022-11-23	14:54:03.930	326.41254549	7833.901092	1669215243.93	0	899	4.7340795369	4.7741427359	813.5330285	821.86840627	0.92705538213	733.65074916	29.631464005	-1.1521478812	28.920038223	19.14323616	42.32643035	-71.11949035	2	53574.604964	28.339503619
57550	2022-11-23	14:54:04.825	326.41255584	7833.90134	1669215244.825	0	899	4.7317825753	4.7714793968	813.532514	821.79554229	0.91909020175	733.66700755	29.631387205	-1.1789772029	28.920038223	19.142963763	42.326434237	-71.11949338	2	53575.514028	28.248597194
57551	2022-11-23	14:54:05.690	326.41256587	7833.901581	1669215245.691	0	899	4.731780639	4.7714774372	813.1348133	821.39380068	0.91909004082	733.66951363	29.631341934	-1.1832026243	28.920038223	19.142162323	42.326439335	-71.119496334	2	53576.40021	28.159978992
57552	2022-11-23	14:54:06.621	326.41257664	7833.901839	1669215246.622	0	899	4.7302755172	4.7719730898	813.1348133	821.81359743	0.965313193	733.65852487	29.631341934	-1.1758943062	28.920038223	19.141622783	42.326445056	-71.119498907	2	53577.344498	28.1
57553	2022-11-23	14:54:07.546	326.41258735	7833.902096	1669215247.547	0	899	4.7302755172	4.7719730898	813.62110956	822.30508405	0.965313193	733.66180501	29.631341934	-1.1912546118	28.920038223	19.141169908	42.326448754	-71.11950042	2	53578.252101	28.1
57554	2022-11-23	14:54:08.434	326.41259762	7833.902343	1669215248.434	0	899	4.7315736459	4.7726112855	813.62110956	822.16504771	0.94990847898	733.67734351	29.631341934	-1.2103553063	28.920038223	19.141409148	42.32645	-71.119501946	2	53579.167464	28.1
57555	2022-11-23	14:54:09.329	326.41260799	7833.902592	1669215249.33	0	899	4.7315736459	4.7726112855	812.78760221	821.3227876	0.94990847898	733.68118347	29.631341934	-1.1343729496	28.920038223	19.146484375	42.326450044	-71.119503333	2	53580.02645	28.1
57556	2022-11-23	14:54:10.243	326.41261856	7833.902846	1669215250.244	0	899	4.7287317596	4.7710111466	812.78743448	821.58665915	0.97897974424	733.68154685	29.631316873	-1.1450658808	28.920038223	19.145523059	42.326451594	-71.119503333	2	53580.956256	28.1
57557	2022-11-23	14:54:11.193	326.41262955	7833.903109	1669215251.193	0	899	4.7287276131	4.7710069471	813.00173303	821.80327435	0.97897937694	733.66015625	29.631219864	-1.1864578724	28.920038223	19.141801834	42.326457913	-71.119497087	2	53581.936918	28.19369183
57558	2022-11-23	14:54:12.203	326.41264125	7833.90339	1669215252.204	0	899	4.7341641611	4.7772610781	813.00173303	821.96347684	0.99660412928	733.66150266	29.631219864	-1.2029392972	28.920038223	19.141469993	42.326459895	-71.119491982	2	53582.936884	28.293688363
57559	2022-11-23	14:54:13.098	326.41265161	7833.903639	1669215253.099	0	899	4.7341641611	4.7772610781	812.59216568	821.54939482	0.99660412928	733.67193604	29.631219864	-1.204362154	28.920038223	19.141441345	42.326458675	-71.119487691	2	53583.795215	28.379521531
57560	2022-11-23	14:54:13.990	326.41266192	7833.903886	1669215253.99	0	899	4.7321206991	4.7765673032	812.59216568	821.83446028	1.0279645504	733.65756125	29.631219864	-1.184744047	28.920038223	19.10438093	42.326457185	-71.119484371	2	53584.688708	28.4
57561	2022-11-23	14:54:14.865	326.41267205	7833.904129	1669215254.865	0	899	4.7321221687	4.7765687926	813.57010391	822.82352267	1.027964687	733.65864896	29.631254221	-1.1557157213	28.920038223	19.124781703	42.326455745	-71.119480569	2	53585.552964	28.4
57562	2022-11-23	14:54:15.776	326.41268259	7833.904382	1669215255.776	0	899	4.7357540465	4.7765451552	813.57028264	822.05476102	0.94342433947	733.66569913	29.631280899	-1.1783519407	28.920038223	19.141058271	42.326453447	-71.119477557	2	53586.465909	28.446590909
57563	2022-11-23	14:54:16.678	326.41269304	7833.904633	1669215256.679	0	899	4.7357540465	4.7765451552	813.12494053	821.60477457	0.94342433947	733.67886413	29.631280899	-1.2637660409	28.920038223	19.137522729	42.326451667	-71.119476667	2	53587.399173	28.5
57564	2022-11-23	14:54:17.607	326.41270378	7833.904891	1669215257.607	0	899	4.7388181538	4.7778184747	813.12494053	821.22660631	0.90176627645	733.67224121	29.631280899	-1.2027344704	28.920038223	19.140722275	42.326452237	-71.119476096	2	53588.342209	28.5
57565	2022-11-23	14:54:18.536	326.41271455	7833.905149	1669215258.537	0	899	4.7388181538	4.7778184747	813.55144568	821.65736099	0.90176627645	733.67297687	29.631280899	-1.1831163397	28.920038223	19.141032629	42.326453333	-71.119474078	2	53589.276551	28.5
57566	2022-11-23	14:54:19.428	326.41272487	7833.905397	1669215259.429	0	899	4.7334945213	4.7752695644	813.55144568	822.2449122	0.96643904821	733.66254349	29.631280899	-1.1581194969	28.920038223	19.143400192	42.326453654	-71.119471346	2	53590.192271	28.5
57567	2022-11-23	14:54:20.301	326.41273497	7833.905639	1669215260.301	0	899	4.7334862891	4.7752612282	813.13059937	821.81956226	0.96643832906	733.67703186	29.631088497	-1.1729732002	28.920038223	19.130483147	42.326455	-71.119469974	2	53591.015512	28.498448811
57568	2022-11-23	14:54:21.203	326.41274542	7833.90589	1669215261.204	0	899	4.7310781436	4.7724630012	813.13045728	821.74252496	0.95797538478	733.66526946	29.631067276	-1.1713886277	28.920038223	19.134117985	42.326455	-71.119468418	2	53591.949328	28.405067218
57569	2022-11-23	14:54:22.112	326.41275594	7833.906142	1669215262.113	0	899	4.7310781436	4.7724630012	811.6595437	820.25603257	0.95797538478	733.65531628	29.631067276	-1.1679608451	28.920038223	19.13879003	42.326455	-71.119469791	2	53592.874873	28.312512716
57570	2022-11-23	14:54:23.043	326.41276671	7833.906401	1669215263.044	0	899	4.728935579	4.769494712	811.6595437	820.08802914	0.93944583641	733.6665415	29.631067276	-1.1850997817	28.920038223	19.139619436	42.326452344	-71.11947	2	53593.796844	28.220315582
57571	2022-11-23	14:54:24.000	326.41277778	7833.906667	1669215264	0	899	4.728935579	4.769494712	812.99103308	821.43334505	0.93944583641	733.66424561	29.631067276	-1.3947975636	28.920038223	19.139282227	42.326451667	-71.11947	2	53594.728155	28.127184466
57572	2022-11-23	14:54:24.948	326.41278876	7833.90693	1669215264.949	0	899	4.7351915962	4.7770494367	812.9907273	821.69232682	0.96799371609	733.66454229	29.631021601	-1.6152638371	28.920038223	19.106134794	42.326451667	-71.119468949	2	53595.630537	28.1
57573	2022-11-23	14:54:25.910	326.41279988	7833.907197	1669215265.91	0	899	4.7351909388	4.777048771	812.74665212	821.44563873	0.96799365859	733.66583252	29.631006241	-1.6894029379	28.920038223	19.094987869	42.326451667	-71.119467368	2	53596.57943	28.1
57574	2022-11-23	14:54:26.815	326.41281037	7833.907449	1669215266.816	0	899	4.7381862267	4.781758561	812.74665212	821.79689966	1.0066503246	733.65873708	29.631006241	-1.2373031946	28.920038223	19.103296911	42.326451667	-71.119465844	2	53597.493493	28.1
57575	2022-11-23	14:54:27.750	326.41282119	7833.907709	1669215267.751	0	899	4.7381862267	4.781758561	813.09454087	822.14866229	1.0066503246	733.65797637	29.631006241	-1.3968780104	28.920038223	19.0857009	42.326451667	-71.119465	2	53598.41691	28.1
57576	2022-11-23	14:54:28.607	326.4128311	7833.907946	1669215268.607	0	899	4.7402931489	4.783959156	813.09454087	822.1641238	1.0083503946	733.66022618	29.631006241	-1.5323074543	28.824385371	19.079032532	42.32645213	-71.119464537	2	53599.277959	28.1
57577	2022-11-23	14:54:29.562	326.41284215	7833.908212	1669215269.562	0	899	4.7402931489	4.783959156	813.44156322	822.51501698	1.0083503946	733.66373428	29.631006241	-1.6405733824	28.671010971	19.077701569	42.326453333	-71.119463333	2	53600.277512	28.1
57578	2022-11-23	14:54:30.467	326.41285263	7833.908463	1669215270.467	0	899	4.7355024299	4.7781419435	813.44175952	822.31049711	0.98584502464	733.65656771	29.631035546	-1.7216972902	28.903546352	19.100052436	42.326453333	-71.119463333	2	53601.155119	28.1
57579	2022-11-23	14:54:31.371	326.4128631	7833.908714	1669215271.372	0	899	4.7355024818	4.778141996	811.40809297	820.25465808	0.98584502926	733.65558427	29.631036758	-1.2449456319	28.920038223	19.136903599	42.326453483	-71.119463333	2	53602.089522	28.1
57580	2022-11-23	14:54:32.354	326.41287447	7833.908987	1669215272.354	0	899	4.7300731322	4.7728565082	811.40809297	820.29476991	0.99026659293	733.64627863	29.631036758	-1.2238940001	28.920038223	19.137840271	42.326454855	-71.119463479	2	53603.087174	28.1
57581	2022-11-23	14:54:33.315	326.41288559	7833.909254	1669215273.315	0	899	4.7300731322	4.7728565082	811.92739112	820.81975551	0.99026659293	733.64537604	29.631036758	-1.20789772	28.920038223	19.138346388	42.326453179	-71.119465077	2	53604.046425	28.1
57582	2022-11-23	14:54:34.292	326.41289691	7833.909526	1669215274.293	0	899	4.7289525062	4.7739972814	811.92739112	821.29293755	1.042359937	733.63963227	29.631036758	-1.1928068897	28.920038223	19.140617724	42.326450152	-71.119466591	2	53604.954503	28.1
57583	2022-11-23	14:54:35.198	326.4129074	7833.909777	1669215275.199	0	899	4.7289476684	4.7739923776	812.24286097	821.61204219	1.0423594807	733.66034097	29.630923581	-1.1417351543	28.920038223	19.145360429	42.326451526	-71.119466667	2	53605.915598	28.1
57584	2022-11-23	14:54:36.111	326.41291796	7833.910031	1669215276.112	0	899	4.7353330895	4.7793770969	812.24280149	821.39105679	1.0180543961	733.65735914	29.630914688	-1.1842912649	28.708942274	19.141795708	42.326451667	-71.119466667	2	53606.848423	28.1
57585	2022-11-23	14:54:37.026	326.41292855	7833.910285	1669215277.027	0	899	4.7353330895	4.7793770969	811.95597898	821.1010038	1.0180543961	733.66670318	29.630914688	-1.163584541	28.826034559	19.141754807	42.326452946	-71.119467946	2	53607.767535	28.1
57586	2022-11-23	14:54:37.911	326.41293878	7833.910531	1669215277.911	0	899	4.7406469801	4.7858376049	811.95597898	821.32901595	1.0431477894	733.65696504	29.630914688	-1.233875427	28.920038223	19.140884399	42.326454358	-71.119469358	2	53608.614515	28.1
57587	2022-11-23	14:54:38.815	326.41294926	7833.910782	1669215278.816	0	899	4.7406469801	4.7858376049	813.29765277	822.68617772	1.0431477894	733.65041488	29.630914688	-1.1996084799	28.920038223	19.142992449	42.326455	-71.119469185	2	53609.489152	28.1
57588	2022-11-23	14:54:39.710	326.41295962	7833.911031	1669215279.711	0	899	4.7365759179	4.7779178207	813.29755532	821.89242988	0.95588850849	733.65215256	29.630900137	-1.1518999307	28.920038223	19.140612192	42.32645434	-71.119468993	2	53610.396008	28.1
57589	2022-11-23	14:54:40.657	326.41297058	7833.911294	1669215280.658	0	899	4.7365739277	4.7779158056	812.93085219	821.5218499	0.95588833665	733.65079321	29.630853653	-1.1807018582	28.920038223	19.121273003	42.326453333	-71.119470621	2	53611.372745	28.1
57590	2022-11-23	14:54:41.624	326.41298176	7833.911562	1669215281.624	0	899	4.7300629157	4.7704960073	812.93085219	821.34424974	0.93632984835	733.64752601	29.630853653	-1.1811007001	28.920038223	19.1190097	42.326451604	-71.119471667	2	53612.34588	28.1
57591	2022-11-23	14:54:42.563	326.41299264	7833.911823	1669215282.564	0	899	4.7300629157	4.7704960073	812.25128337	820.65764776	0.93632984835	733.65939311	29.630853653	-1.1817905808	28.920038223	19.120298007	42.326446381	-71.119471667	2	53613.292899	28.1
57592	2022-11-23	14:54:43.513	326.41300362	7833.912087	1669215283.513	0	899	4.7370266162	4.7800229536	812.25128337	821.17841174	0.99370376253	733.65360124	29.630853653	-1.2157557011	28.920038223	19.13862601	42.326440141	-71.119472811	2	53614.228797	28.1
57593	2022-11-23	14:54:44.457	326.41301455	7833.912349	1669215284.457	0	899	4.7370256297	4.7800219542	812.52895448	821.45913382	0.99370367399	733.66628766	29.630830613	-1.5375030041	28.920038223	19.096079353	42.326434162	-71.119476946	2	53615.167528	28.083247156
57594	2022-11-23	14:54:45.358	326.41302498	7833.912599	1669215285.358	0	899	4.7322698713	4.7716431342	812.52849606	820.71309858	0.91156765387	733.65606689	29.6307621	-1.472181246	28.920038223	19.102291852	42.32643	-71.119478333	2	53616.090481	28
57595	2022-11-23	14:54:46.279	326.41303564	7833.912855	1669215286.279	0	899	4.7322698713	4.7716431342	812.40939581	820.59279863	0.91156765387	733.67260257	29.6307621	-1.1652984619	28.920038223	19.126317978	42.32643	-71.119478333	2	53616.95853	28
57596	2022-11-23	14:54:47.234	326.4130467	7833.913121	1669215287.235	0	899	4.7333478991	4.7742973067	812.40939581	820.91903737	0.94753141618	733.67325334	29.6307621	-1.1641342908	28.920038223	19.137392524	42.326431546	-71.11947988	2	53617.927772	28
57597	2022-11-23	14:54:48.174	326.41305758	7833.913382	1669215288.175	0	899	4.7333478991	4.7742973067	812.2996944	820.80818689	0.94753141618	733.66805363	29.6307621	-1.1728546264	28.920038223	19.141463728	42.326431667	-71.11948	2	53618.898656	28
57598	2022-11-23	14:54:49.072	326.41306796	7833.913631	1669215289.072	0	899	4.7318144217	4.7710032878	812.2996944	820.44439097	0.90742018769	733.6632266	29.6307621	-1.1487847724	28.920038223	19.141327359	42.326431667	-71.119481274	2	53619.764593	28
57599	2022-11-23	14:54:49.986	326.41307855	7833.913885	1669215289.987	0	899	4.7318144217	4.7710032878	812.37165745	820.51707557	0.90742018769	733.65578274	29.6307621	-1.1505633269	28.920038223	19.142272141	42.326431667	-71.119481667	2	53620.68057	28
57600	2022-11-23	14:54:50.931	326.41308949	7833.914148	1669215290.932	0	899	4.7339274019	4.7743990624	812.37165745	820.78041965	0.93645682999	733.65407537	29.6307621	-1.2597238867	28.920038223	19.14002733	42.326431667	-71.119482754	2	53621.652534	28
57601	2022-11-23	14:54:51.845	326.41310007	7833.914402	1669215291.846	0	899	4.7339274019	4.7743990624	812.58550634	820.99648207	0.93645682999	733.64600418	29.6307621	-1.2567488287	28.920038223	19.140385002	42.326429851	-71.119482425	2	53622.544769	28.054476909
57602	2022-11-23	14:54:52.753	326.41311057	7833.914654	1669215292.753	0	899	4.7325639627	4.7718160107	812.58550634	820.74493253	0.90872836834	733.65589187	29.6307621	-1.1667428096	28.920038223	19.144897461	42.326426177	-71.119480229	2	53623.431333	28.1
57603	2022-11-23	14:54:53.704	326.41312159	7833.914918	1669215293.705	0	899	4.7325639627	4.7718160107	812.12294095	820.27772237	0.90872836834	733.65273866	29.6307621	-1.1854985944	28.920038223	19.143433223	42.326421301	-71.119477656	2	53624.406412	28.1
57604	2022-11-23	14:54:54.628	326.41313228	7833.915175	1669215294.629	0	899	4.7289505351	4.7746896987	812.12266928	821.63517356	1.0582749606	733.65023824	29.630721477	-1.1724018751	28.920038223	19.143281141	42.326417146	-71.11947548	2	53625.356053	28.1
57605	2022-11-23	14:54:55.507	326.41314245	7833.915419	1669215295.508	0	899	4.7289483581	4.7746874915	813.09719271	822.62110983	1.0582747521	733.65199856	29.630670547	-1.1376067013	28.920038223	19.144512101	42.326415387	-71.119473333	2	53626.232075	28.123207547
57606	2022-11-23	14:54:56.423	326.41315304	7833.915673	1669215296.423	0	899	4.7313731027	4.7731432818	813.09719271	821.78869414	0.96675699126	733.65780336	29.630670547	-1.1750643253	28.920038223	19.142522812	42.326416843	-71.119473157	2	53627.106092	28.2
57607	2022-11-23	14:54:57.335	326.4131636	7833.915926	1669215297.335	0	899	4.7313731027	4.7731432818	812.25671518	820.93923243	0.96675699126	733.6482548	29.630670547	-1.2029608243	28.920038223	19.126620375	42.326418333	-71.119471769	2	53628.061122	28.2
57608	2022-11-23	14:54:58.259	326.41317431	7833.916183	1669215298.26	0	899	4.7330359772	4.7762184888	812.25671518	821.23020563	0.99880145856	733.65593836	29.630670547	-1.1709251262	28.918389036	19.142580424	42.326418333	-71.119473313	2	53628.987976	28.2
57609	2022-11-23	14:54:59.191	326.41318509	7833.916442	1669215299.192	0	899	4.7330359772	4.7762184888	812.90777764	821.88846076	0.99880145856	733.64833443	29.630670547	-1.5266375542	28.671010971	19.097148895	42.326418333	-71.119473333	2	53629.867107	28.11328935
57610	2022-11-23	14:55:00.091	326.4131955	7833.916692	1669215300.091	0	899	4.735723301	4.7782909052	812.90734336	821.75486598	0.98415176484	733.64715253	29.630605672	-1.2971168259	28.847473991	19.126749519	42.326417048	-71.119473333	2	53630.771109	28.1
57611	2022-11-23	14:55:01.009	326.41320612	7833.916947	1669215301.009	0	899	4.7357221591	4.7782897485	811.76962682	820.60476585	0.9841516633	733.65306809	29.630578995	-1.1910067394	28.920038223	19.140705753	42.326417861	-71.119473333	2	53631.716649	28.1
57612	2022-11-23	14:55:01.966	326.4132172	7833.917213	1669215301.966	0	899	4.7321708277	4.773813677	811.76962682	820.41897633	0.96367463405	733.64096938	29.630578995	-1.1700089025	28.920038223	19.139038035	42.326418333	-71.119474529	2	53632.717437	28.171743697
57613	2022-11-23	14:55:02.892	326.41322793	7833.91747	1669215302.893	0	899	4.7321708277	4.773813677	812.93149049	821.59321957	0.96367463405	733.63694389	29.630578995	-1.1583566374	28.920038223	19.141482486	42.326419449	-71.119476116	2	53633.669379	28.2
57614	2022-11-23	14:55:03.802	326.41323845	7833.917723	1669215303.802	0	899	4.7331567611	4.7736540965	812.93149049	821.3527685	0.93719714645	733.64059711	29.630578995	-1.1917505098	28.920038223	19.14132266	42.32642	-71.119476667	2	53634.567541	28.2
57615	2022-11-23	14:55:04.765	326.41324959	7833.91799	1669215304.765	0	899	4.7331512618	4.7736485299	813.67088896	822.09982227	0.93719668055	733.6535592	29.630450457	-1.2574602555	28.745224391	19.142329033	42.32642	-71.119476667	2	53635.526958	28.2
57616	2022-11-23	14:55:05.664	326.41326	7833.91824	1669215305.664	0	899	4.7383221807	4.7810061194	813.67052333	822.54572054	0.9862809452	733.6502443	29.630395889	-1.2133195621	28.769962197	19.144618988	42.326420736	-71.119475931	2	53636.441506	28.2
57617	2022-11-23	14:55:06.542	326.41327017	7833.918484	1669215306.543	0	899	4.7383221807	4.7810061194	811.94133018	820.79766603	0.9862809452	733.65323422	29.630395889	-1.1750643253	28.920038223	19.142883301	42.326419593	-71.119473445	2	53637.311027	28.168897267
57618	2022-11-23	14:55:07.426	326.41328039	7833.918729	1669215307.426	0	899	4.737163326	4.7842410877	811.94133018	821.71361257	1.0870717371	733.64975764	29.630395889	-1.1736522289	28.920038223	19.138835389	42.326414238	-71.119469492	2	53638.152305	28.084769539
57619	2022-11-23	14:55:08.361	326.41329123	7833.918989	1669215308.362	0	899	4.737163326	4.7842410877	812.7855484	822.56799155	1.0870717371	733.64109348	29.630395889	-1.1600489466	28.920038223	19.138496412	42.32640985	-71.119466366	2	53639.09018	28
57620	2022-11-23	14:55:09.311	326.41330221	7833.919253	1669215309.311	0	899	4.7382655552	4.779523012	812.7855484	821.35437288	0.95361560912	733.65044721	29.630395889	-1.1441389322	28.920038223	19.146123886	42.326408266	-71.119463333	2	53640.040434	28
57621	2022-11-23	14:55:10.203	326.41331255	7833.919501	1669215310.204	0	899	4.738267927	4.7795254133	812.87680781	821.44659625	0.95361581336	733.65384336	29.630451266	-1.1707202978	28.920038223	19.141550153	42.326406798	-71.119463333	2	53640.921105	28
57622	2022-11-23	14:55:11.065	326.41332251	7833.91974	1669215311.065	0	899	4.7395926553	4.7791650932	812.87684569	821.09371305	0.91473696108	733.66164858	29.630456924	-1.1644252752	28.794700004	19.142169472	42.326406667	-71.119463333	2	53641.758252	28
57623	2022-11-23	14:55:11.937	326.4133326	7833.919983	1669215311.937	0	899	4.7395926553	4.7791650932	813.2859094	821.50691173	0.91473696108	733.65208223	29.630456924	-1.3732285113	28.888703668	19.103262137	42.326406667	-71.119464424	2	53642.654412	28
57624	2022-11-23	14:55:12.829	326.41334294	7833.920231	1669215312.83	0	899	4.735918411	4.7776277633	813.2859094	821.95839825	0.96444305739	733.65293389	29.630456924	-1.4667808528	28.920038223	19.10718069	42.326406667	-71.1194659	2	53643.539713	28
57625	2022-11-23	14:55:13.730	326.41335336	7833.920481	1669215313.73	0	899	4.735918411	4.7776277633	812.69494019	821.36112723	0.96444305739	733.64762262	29.630456924	-1.4357152869	28.920038223	19.12357439	42.326405978	-71.119468044	2	53644.413215	28
57626	2022-11-23	14:55:14.641	326.4133639	7833.920734	1669215314.641	0	899	4.7332692392	4.7707683568	812.69419357	820.48850938	0.86833673278	733.66167283	29.630345363	-1.1523310609	28.76831301	19.145622544	42.326404446	-71.119471108	2	53645.332282	27.966771819
57627	2022-11-23	14:55:15.545	326.41337436	7833.920985	1669215315.545	0	899	4.7332661782	4.7707652611	813.69655765	821.50048467	0.86833649251	733.65552687	29.630273819	-1.1535275551	28.755119513	19.142479246	42.326402905	-71.119474619	2	53646.25717	27.874282983
57628	2022-11-23	14:55:16.414	326.41338443	7833.921226	1669215316.415	0	899	4.7367539883	4.7782752383	813.69655765	822.33269601	0.95996347918	733.63812054	29.630273819	-1.1785568338	28.920038223	19.135763093	42.326401514	-71.119478486	2	53647.091716	27.790828402
57629	2022-11-23	14:55:17.331	326.41339503	7833.921481	1669215317.331	0	899	4.7367539883	4.7782752383	813.03064611	821.65971684	0.95996347918	733.6525022	29.630273819	-1.2141280174	28.920038223	19.094266891	42.326400008	-71.119479992	2	53647.995069	27.700493097
57630	2022-11-23	14:55:18.256	326.41340575	7833.921738	1669215318.257	0	899	4.7362554881	4.7745178516	813.03064611	820.98214054	0.88531480551	733.66083774	29.630273819	-1.3006415888	28.896949604	19.126786605	42.32640164	-71.11948328	2	53648.983974	27.601602564
57631	2022-11-23	14:55:19.163	326.41341624	7833.92199	1669215319.163	0	899	4.7362554881	4.7745178516	812.83408467	820.78365671	0.88531480551	733.65342177	29.630273819	-1.3166701794	28.671010971	19.140361786	42.326401667	-71.119483333	2	53649.852632	27.6
57632	2022-11-23	14:55:20.071	326.41342675	7833.922242	1669215320.071	0	899	4.739848886	4.7810109393	812.83424295	821.38086803	0.95111438091	733.63173893	29.630297465	-1.2082102725	28.863965862	19.139525306	42.326401667	-71.119480891	2	53650.73275	27.6
57633	2022-11-23	14:55:21.029	326.41343785	7833.922508	1669215321.03	0	899	4.7398491804	4.7810112373	812.24746295	820.78791851	0.95111440619	733.6511667	29.630304337	-1.2582364051	28.920038223	19.139079302	42.326401667	-71.11947884	2	53651.695829	27.6
57634	2022-11-23	14:55:21.947	326.41344847	7833.922763	1669215321.948	0	899	4.7331673193	4.7729886744	812.24746295	820.5209402	0.92168195724	733.64711332	29.630304337	-1.2015163788	28.920038223	19.141974304	42.326400617	-71.119479383	2	53652.629705	27.6
57635	2022-11-23	14:55:22.859	326.41345903	7833.923017	1669215322.86	0	899	4.7331673193	4.7729886744	812.81258181	821.09181531	0.92168195724	733.64824025	29.630304337	-1.178966407	28.920038223	19.144475747	42.326399055	-71.119479055	2	53653.566701	27.6
57636	2022-11-23	14:55:23.757	326.41346942	7833.923266	1669215323.758	0	899	4.7455719051	4.7929598906	812.81258181	822.64246492	1.0922446031	733.64296495	29.630304337	-1.1779316356	28.920038223	19.144389651	42.326397534	-71.119478333	2	53654.479479	27.504104104
57637	2022-11-23	14:55:24.658	326.41347985	7833.923516	1669215324.659	0	899	4.7455711508	4.7929591256	813.73912847	823.58021625	1.0922445288	733.65364772	29.630286754	-1.153247309	28.776558946	19.133984623	42.326394727	-71.119479627	2	53655.387984	27.322403259
57638	2022-11-23	14:55:25.529	326.41348993	7833.923758	1669215325.53	0	899	4.7365697901	4.7766304355	813.7390418	822.07160711	0.92651350821	733.66764296	29.630273819	-1.1440850125	28.720486584	19.131633279	42.326390766	-71.119481667	2	53656.27027	27.172972973
57639	2022-11-23	14:55:26.403	326.41350003	7833.924001	1669215326.403	0	899	4.7365697901	4.7766304355	813.38884554	821.71782489	0.92651350821	733.65102442	29.630273819	-1.176692009	28.920038223	19.140001297	42.32638786	-71.11948214	2	53657.142012	27.085798817
57640	2022-11-23	14:55:27.318	326.41351063	7833.924255	1669215327.318	0	899	4.7378826571	4.7806740233	813.38884554	822.28416862	0.98883191643	733.65508306	29.630273819	-1.1633904833	28.920038223	19.144065326	42.326384856	-71.119485144	2	53658.043062	26.99138756
57641	2022-11-23	14:55:28.207	326.41352093	7833.924502	1669215328.208	0	899	4.7378826571	4.7806740233	812.97522721	821.86602691	0.98883191643	733.65634135	29.630273819	-1.1864578724	28.920038223	19.142883301	42.326382018	-71.119487982	2	53658.894737	26.821052632
57642	2022-11-23	14:55:29.151	326.41353184	7833.924764	1669215329.151	0	899	4.7366455157	4.7776575335	812.97522721	821.49789089	0.94831272015	733.65568249	29.630273819	-1.138857082	28.920038223	19.145515442	42.326378928	-71.119488333	2	53659.821499	26.717850099
57643	2022-11-23	14:55:30.078	326.41354257	7833.925022	1669215330.078	0	899	4.736641293	4.7776532584	814.56250715	823.10180747	0.94831235842	733.65174512	29.630175193	-1.1738247398	28.920038223	19.140235699	42.326379662	-71.119489662	2	53660.797009	26.620299145
57644	2022-11-23	14:55:31.006	326.41355331	7833.925279	1669215331.006	0	899	4.7378504517	4.7829337158	814.56234989	823.94863856	1.0413013807	733.65717604	29.630151749	-1.1678423297	28.920038223	19.140889401	42.32638	-71.119496162	2	53661.739479	26.673947896
57645	2022-11-23	14:55:31.947	326.4135642	7833.925541	1669215331.947	0	899	4.7378504517	4.7829337158	813.57986104	822.95482839	1.0413013807	733.65748768	29.630151749	-1.168122545	28.920038223	19.141830482	42.32638217	-71.119501589	2	53662.651052	26.634894837
57646	2022-11-23	14:55:32.878	326.41357498	7833.925799	1669215332.878	0	899	4.7376583891	4.7782719858	813.57986104	822.02404888	0.93897934727	733.65734217	29.630151749	-1.1715934158	28.920038223	19.141354201	42.326384325	-71.119506309	2	53663.595163	26.480967403
57647	2022-11-23	14:55:33.822	326.41358591	7833.926062	1669215333.823	0	899	4.7376583891	4.7782719858	813.17613268	821.6161302	0.93897934727	733.66590164	29.630151749	-1.1753122507	28.920038223	19.136379318	42.326386733	-71.119508333	2	53664.519963	26.348003714
57648	2022-11-23	14:55:34.664	326.41359566	7833.926296	1669215334.665	0	899	4.7353389188	4.7786172263	813.17613268	822.17536075	1.0005147118	733.66430826	29.630151749	-1.1783196926	28.920038223	19.128837585	42.326388893	-71.119507773	2	53665.336091	26.3
57649	2022-11-23	14:55:35.500	326.41360532	7833.926528	1669215335.5	0	899	4.7353354412	4.7786137033	811.6542015	820.63658387	1.0005143974	733.66957587	29.630070503	-1.171097626	28.920038223	19.132673049	42.326389667	-71.119505336	2	53666.199586	26.280041365
57650	2022-11-23	14:55:36.382	326.41361554	7833.926773	1669215336.383	0	899	4.7364944097	4.7753438396	811.65413261	819.71376076	0.89874286889	733.65861582	29.630060196	-1.1701813936	28.920038223	19.133159637	42.326388151	-71.119500182	2	53667.109218	26.189078156
57651	2022-11-23	14:55:37.207	326.41362508	7833.927002	1669215337.207	0	899	4.7364944097	4.7753438396	811.89325314	819.95525574	0.89874286889	733.66558838	29.630060196	-1.1587554343	28.903546352	19.12471175	42.326386775	-71.119501558	2	53667.93487	26.106513026
57652	2022-11-23	14:55:38.089	326.4136353	7833.927247	1669215338.09	0	899	4.7345613343	4.7764713949	811.89325314	820.5951277	0.96931863572	733.64865294	29.630060196	-1.1832026243	28.671010971	19.120555878	42.32638406	-71.119501667	2	53668.782027	26.1
57653	2022-11-23	14:55:38.964	326.41364543	7833.92749	1669215338.965	0	899	4.7345613343	4.7764713949	812.45242699	821.16029478	0.96931863572	733.66885194	29.630060196	-1.571640546	28.878808546	19.089003152	42.326382218	-71.119501667	2	53669.66908	26.033092037
57654	2022-11-23	14:55:39.839	326.41365556	7833.927733	1669215339.84	0	899	4.7382360771	4.7789564537	812.45183205	820.90548957	0.94131324128	733.65046338	29.629971271	-1.6054332493	28.920038223	19.097433444	42.326381667	-71.119501667	2	53670.539359	26
57655	2022-11-23	14:55:40.713	326.41366566	7833.927976	1669215340.713	0	899	4.7382294293	4.7789497241	813.22703622	821.68875471	0.9413126762	733.65619786	29.629816055	-1.2830931714	28.920038223	19.101182862	42.326384708	-71.119499639	2	53671.608232	26
57656	2022-11-23	14:55:41.673	326.41367677	7833.928243	1669215341.673	0	899	4.7386170467	4.7792130086	813.22703622	821.66218065	0.93838682861	733.6612084	29.629816055	-1.362686522	28.920038223	19.08656431	42.326387822	-71.119499489	2	53672.693294	26
57657	2022-11-23	14:55:42.568	326.41368713	7833.928491	1669215342.568	0	899	4.7386170467	4.7792130086	812.5069902	820.934666	0.93838682861	733.66856132	29.629816055	-1.5571749826	28.885405294	19.08043317	42.326389325	-71.119500991	2	53673.594705	26
57658	2022-11-23	14:55:43.461	326.41369748	7833.928739	1669215343.462	0	899	4.7316764882	4.7716676767	812.5069902	820.82109332	0.92586907052	733.67142148	29.629816055	-1.6454563141	28.671010971	19.079502106	42.326390815	-71.119502482	2	53674.489152	26
57659	2022-11-23	14:55:44.348	326.41370773	7833.928986	1669215344.348	0	899	4.7316759177	4.7716670993	813.86589824	822.19390616	0.92586902276	733.67244089	29.629802716	-1.5965404613	28.896949604	19.119377983	42.326392291	-71.119503957	2	53675.374364	26
57660	2022-11-23	14:55:45.286	326.4137186	7833.929246	1669215345.287	0	899	4.7400862553	4.7848569542	813.86537405	823.17408144	1.0336663285	733.66777514	29.629724503	-1.2339401364	28.920038223	19.144359121	42.326393866	-71.119505	2	53676.319527	26
57661	2022-11-23	14:55:46.178	326.41372892	7833.929494	1669215346.179	0	899	4.7400862553	4.7848569542	812.8943816	822.19198312	1.0336663285	733.66041009	29.629724503	-1.2613300085	28.920038223	19.142522812	42.326395337	-71.119505337	2	53677.202202	26
57662	2022-11-23	14:55:47.160	326.41374028	7833.929767	1669215347.16	0	899	4.7379538977	4.7772331155	812.8943816	821.05326079	0.90832621885	733.6703475	29.629724503	-1.2515209353	28.920038223	19.142116963	42.326396974	-71.119506359	2	53678.184369	26
57663	2022-11-23	14:55:48.086	326.41375101	7833.930024	1669215348.087	0	899	4.7379538977	4.7772331155	813.21433966	821.37643021	0.90832621885	733.67518585	29.629724503	-1.1763901545	28.852421552	19.141673435	42.326398333	-71.119505189	2	53679.113226	26
57664	2022-11-23	14:55:48.963	326.41376115	7833.930268	1669215348.963	0	899	4.7399638787	4.7795879906	813.21433966	821.44472564	0.9158503913	733.67892921	29.629724503	-1.179947257	28.671010971	19.140361786	42.326398333	-71.119506652	2	53679.990982	26
57665	2022-11-23	14:55:49.865	326.4137716	7833.930518	1669215349.866	0	899	4.7399629782	4.7795870793	812.53728955	820.76082256	0.91585031685	733.68186375	29.629703484	-1.1793867713	28.7567687	19.140485928	42.326396842	-71.119505175	2	53680.894895	26
57666	2022-11-23	14:55:50.782	326.4137822	7833.930773	1669215350.782	0	899	4.7420864336	4.7848352	812.5370218	821.40628205	0.98698841903	733.67627074	29.629663467	-1.1771663009	28.920038223	19.140722275	42.326396667	-71.119503646	2	53681.812625	26
57667	2022-11-23	14:55:51.707	326.41379291	7833.93103	1669215351.707	0	899	4.7420864336	4.7848352	814.11975959	823.00629624	0.98698841903	733.673278	29.629663467	-1.3269535753	28.920038223	19.137154244	42.326391742	-71.119502102	2	53682.738739	26.073873874
57668	2022-11-23	14:55:52.645	326.41380377	7833.931291	1669215352.646	0	899	4.7455013476	4.7858746168	814.11975959	822.50555412	0.93194022172	733.68150319	29.629663467	-1.4399300016	28.865615049	19.134845405	42.326387771	-71.119499438	2	53683.668639	26.033136095
57669	2022-11-23	14:55:53.589	326.4138147	7833.931553	1669215353.59	0	899	4.7455013476	4.7858746168	812.85318935	821.22593765	0.93194022172	733.6735282	29.629663467	-1.1819737858	28.804595126	19.136367217	42.326381507	-71.119495238	2	53684.619145	25.93808554
57670	2022-11-23	14:55:54.494	326.41382517	7833.931804	1669215354.495	0	899	4.7359998267	4.7791883734	812.85338957	821.82909791	0.99832028609	733.67426548	29.629693379	-1.1703107436	28.859018301	19.134447439	42.326373969	-71.119492461	2	53685.523669	25.952366864
57671	2022-11-23	14:55:55.398	326.41383563	7833.932055	1669215355.398	0	899	4.736003772	4.7791923702	812.92803892	821.90457479	0.99832064193	733.66929131	29.629785538	-1.1506495476	28.671010971	19.14396286	42.326367898	-71.119491667	2	53686.42042	26
57672	2022-11-23	14:55:56.325	326.41384637	7833.932313	1669215356.326	0	899	4.7467006906	4.7901268754	812.92803892	821.93367118	1.0015211261	733.66205036	29.629785538	-1.2069814347	28.671010971	19.138849473	42.326364417	-71.119492249	2	53687.349699	26
57673	2022-11-23	14:55:57.181	326.41385627	7833.932551	1669215357.182	0	899	4.7467006906	4.7901268754	811.954168	820.9490117	1.0015211261	733.66180905	29.629785538	-1.1844314005	28.671010971	19.142279518	42.326363333	-71.119493679	2	53688.207207	26
57674	2022-11-23	14:55:58.068	326.41386653	7833.932797	1669215358.068	0	899	4.742724367	4.7879751656	811.954168	821.33557046	1.0440704723	733.65697798	29.629785538	-1.4396173843	28.900247978	19.10291404	42.326363333	-71.119495	2	53689.094188	26
57675	2022-11-23	14:55:58.990	326.41387721	7833.933053	1669215358.991	0	899	4.742724367	4.7879751656	812.07594791	821.45875743	1.0440704723	733.64609997	29.629785538	-1.2316980638	28.920038223	19.133102253	42.326363365	-71.119494969	2	53690.018738	26
57676	2022-11-23	14:55:59.937	326.41388817	7833.933316	1669215359.938	0	899	4.7401977228	4.7817981031	812.07529513	820.70439713	0.96108438301	733.65873223	29.629687922	-1.1863932136	28.920038223	19.143326147	42.326364921	-71.119493412	2	53690.952663	26
57677	2022-11-23	14:56:00.864	326.41389889	7833.933573	1669215360.864	0	899	4.7401927522	4.78179307	813.20418966	821.84528336	0.96108395181	733.64435421	29.629571915	-1.1861560558	28.920038223	19.145475135	42.326363511	-71.119491845	2	53691.893184	26
57678	2022-11-23	14:56:01.737	326.413909	7833.933816	1669215361.738	0	899	4.7355841291	4.7783216596	813.20418966	822.09060284	0.98807405693	733.64980412	29.629571915	-1.1822432611	28.920038223	19.143414554	42.326359541	-71.119491667	2	53692.758383	25.924161736
57679	2022-11-23	14:56:02.622	326.41391925	7833.934062	1669215362.623	0	899	4.7355841291	4.7783216596	812.37480246	821.25215239	0.98807405693	733.64349123	29.629571915	-1.1823726585	28.920038223	19.141086818	42.326356163	-71.119492752	2	53693.651068	25.834893184
57680	2022-11-23	14:56:03.559	326.41393009	7833.934322	1669215363.56	0	899	4.7428211301	4.7833090501	812.37480246	820.77117886	0.93508799011	733.6277866	29.629571915	-1.1742451357	28.920038223	19.126527003	42.326353076	-71.119495258	2	53694.577259	25.8
57681	2022-11-23	14:56:04.424	326.41394009	7833.934562	1669215364.424	0	899	4.7428209395	4.7833088571	813.5636503	821.972314	0.93508797403	733.64215371	29.629567468	-1.2256832904	28.920038223	19.111468801	42.326350939	-71.119497394	2	53695.436419	25.756358087
57682	2022-11-23	14:56:05.365	326.41395098	7833.934824	1669215365.365	0	899	4.7377866652	4.7778561233	813.56347564	821.89393507	0.92647958903	733.6303719	29.629541397	-1.484318614	28.920038223	19.117315292	42.32635	-71.119499626	2	53696.387776	25.7
57683	2022-11-23	14:56:06.265	326.4139614	7833.935074	1669215366.265	0	899	4.7377866652	4.7778561233	813.97202633	822.3066691	0.92647958903	733.64452721	29.629541397	-1.2387045148	28.920038223	19.131631081	42.32635	-71.119501667	2	53697.293998	25.7
57684	2022-11-23	14:56:07.167	326.41397184	7833.935324	1669215367.167	0	899	4.7378611618	4.779802232	813.97202633	822.69655624	0.96935986595	733.64300537	29.629541397	-1.2141280174	28.920038223	19.124517441	42.32635	-71.119502009	2	53698.205128	25.7
57685	2022-11-23	14:56:08.078	326.41398238	7833.935577	1669215368.078	0	899	4.7378611618	4.779802232	812.02216413	820.72579451	0.96935986595	733.63924949	29.629541397	-1.1783196926	28.920038223	19.135679245	42.32635017	-71.119503503	2	53699.101942	25.7
57686	2022-11-23	14:56:09.006	326.41399314	7833.935835	1669215369.007	0	899	4.7351517905	4.7789590656	812.02216413	821.11903067	1.0126710248	733.63518115	29.629541397	-1.396985804	28.920038223	19.112541995	42.326351667	-71.119504993	2	53700.004137	25.7
57687	2022-11-23	14:56:09.911	326.41400361	7833.936087	1669215369.912	0	899	4.7351498183	4.7789570672	813.15169379	822.26121251	1.0126708444	733.63261363	29.629495318	-1.4114083044	28.920038223	19.113894608	42.326351667	-71.119503433	2	53700.940021	25.7
57688	2022-11-23	14:56:10.855	326.41401454	7833.936349	1669215370.856	0	899	4.7454476366	4.788685868	813.15118494	822.12259972	0.99748650103	733.62968233	29.629419327	-1.2353845298	28.920038223	19.138614276	42.326351667	-71.119503333	2	53701.873767	25.7
57689	2022-11-23	14:56:11.765	326.41402506	7833.936601	1669215371.765	0	899	4.7454476366	4.788685868	811.41850231	820.37080057	0.99748650103	733.63517064	29.629419327	-1.1974202963	28.920038223	19.140260002	42.326350673	-71.119504327	2	53702.596183	25.7
57690	2022-11-23	14:56:12.635	326.41403514	7833.936843	1669215372.636	0	899	4.738833855	4.7790227235	811.41850231	819.74995749	0.92901374136	733.64075394	29.629419327	-1.1679608451	28.920038223	19.141311544	42.32635	-71.119505	2	53703.365385	25.7
57691	2022-11-23	14:56:13.576	326.41404603	7833.937105	1669215373.577	0	899	4.738833855	4.7790227235	812.39984518	820.74137656	0.92901374136	733.64137642	29.629419327	-1.1718090773	28.920038223	19.142162323	42.32635	-71.119505545	2	53704.32705	25.7
57692	2022-11-23	14:56:14.558	326.41405738	7833.937377	1669215374.558	0	899	4.7369662822	4.7770086002	812.3993341	820.71367125	0.92601632213	733.64007002	29.629342932	-1.2171570071	28.816139436	19.142596201	42.32635	-71.119507142	2	53705.285256	25.7
57693	2022-11-23	14:56:15.493	326.41406821	7833.937637	1669215375.493	0	899	4.7369617131	4.7770039758	811.61542386	819.92173478	0.92601593996	733.62596484	29.629236221	-1.1419184516	28.692450403	19.145309966	42.326350412	-71.119510803	2	53706.246982	25.650603528
57694	2022-11-23	14:56:16.388	326.41407856	7833.937886	1669215376.388	0	899	4.7409614599	4.7799503689	811.61542386	819.69601805	0.90110033232	733.62933148	29.629236221	-1.1701813936	28.920038223	19.144323349	42.326351947	-71.119518754	2	53707.084168	25.491583166
57695	2022-11-23	14:56:17.316	326.41408932	7833.938144	1669215377.317	0	899	4.7409614599	4.7799503689	812.44851147	820.53740005	0.90110033232	733.64732068	29.629236221	-1.1484613821	28.920038223	19.143335305	42.326355025	-71.11952346	2	53708.015259	25.395422177
57696	2022-11-23	14:56:18.183	326.41409934	7833.938384	1669215378.183	0	899	4.7303211105	4.7701955246	812.44851147	820.74007728	0.92345043213	733.64672488	29.629236221	-1.1575805509	28.920038223	19.143030381	42.326356494	-71.119530802	2	53708.896236	25.131129196
57697	2022-11-23	14:56:19.053	326.41410942	7833.938626	1669215379.054	0	899	4.7303211105	4.7701955246	811.12695265	819.40503109	0.92345043213	733.6457467	29.629236221	-1.1360006332	28.920038223	19.144683838	42.326360459	-71.119536723	2	53709.758383	24.872485207
57698	2022-11-23	14:56:19.976	326.4141201	7833.938882	1669215379.977	0	899	4.7322191636	4.7751755372	811.12662056	820.04215174	0.99378794557	733.6286997	29.629186504	-1.1669368191	28.920038223	19.142728288	42.326366265	-71.119539483	2	53710.689725	24.662054934
57699	2022-11-23	14:56:20.894	326.41413073	7833.939137	1669215380.895	0	899	4.7322173741	4.7751737244	811.42706731	820.34589941	0.99378778478	733.64332752	29.629144669	-1.161924494	28.920038223	19.145546414	42.326370381	-71.119541024	2	53711.614228	24.538577154
57700	2022-11-23	14:56:21.802	326.41414124	7833.93939	1669215381.803	0	899	4.7394629596	4.781811632	811.42706731	820.20602728	0.97836923992	733.64571113	29.629144669	-1.1687800426	28.920038223	19.145300253	42.326373413	-71.119541667	2	53712.524048	24.44759519
57701	2022-11-23	14:56:22.696	326.41415157	7833.939638	1669215382.696	0	899	4.7394629596	4.781811632	812.61392582	821.40572659	0.97836923992	733.6543854	29.629144669	-1.1664948779	28.844175617	19.144493911	42.326378487	-71.119543061	2	53713.418418	24.316316316
57702	2022-11-23	14:56:23.615	326.41416221	7833.939893	1669215383.615	0	899	4.739860583	4.7829549446	812.61392582	821.56007766	0.99535869825	733.64133519	29.629144669	-1.1633473958	28.702345526	19.140477831	42.326385988	-71.119546062	2	53714.318567	24.168143261
57703	2022-11-23	14:56:24.526	326.41417275	7833.940146	1669215384.526	0	899	4.7398594746	4.7829538218	812.44664104	821.39095033	0.99535859866	733.63764074	29.629118799	-1.2191403117	28.814490249	19.131959738	42.326392594	-71.119548951	2	53715.185404	24.081459566
57704	2022-11-23	14:56:25.443	326.41418337	7833.940401	1669215385.443	0	899	4.7386607794	4.7811690804	812.44640577	821.27108553	0.98218907504	733.63796573	29.629083633	-1.1854985566	28.707293087	19.145592342	42.326397294	-71.119551667	2	53716.094105	24
57705	2022-11-23	14:56:26.371	326.41419411	7833.940659	1669215386.371	0	899	4.7386607794	4.7811690804	811.06422163	819.87388829	0.98218907504	733.63353845	29.629083633	-1.2466810942	28.920038223	19.140361786	42.326403789	-71.119551849	2	53717.054679	23.994532072
57706	2022-11-23	14:56:27.285	326.41420469	7833.940913	1669215387.285	0	899	4.7383318509	4.7811156524	811.06422163	819.93170904	0.98856578845	733.62400727	29.629083633	-1.1971616611	28.920038223	19.144064796	42.326411716	-71.119555049	2	53718.014793	23.89852071
57707	2022-11-23	14:56:28.198	326.41421527	7833.941166	1669215388.199	0	899	4.7383318509	4.7811156524	812.41595782	821.29822397	0.98856578845	733.64599407	29.629083633	-1.184830308	28.920038223	19.145042419	42.326414721	-71.119558054	2	53718.916174	23.808382643
57708	2022-11-23	14:56:29.096	326.41422566	7833.941416	1669215389.097	0	899	4.7401986009	4.7835639337	812.41595782	821.41563313	1.0014898578	733.64504459	29.629083633	-1.1785783697	28.920038223	19.143659225	42.326416356	-71.11955969	2	53719.813814	23.8
57709	2022-11-23	14:56:29.976	326.41423583	7833.94166	1669215389.976	0	899	4.7401974232	4.7835627406	812.82925868	821.83351144	1.0014897514	733.64253366	29.629056147	-1.1781579485	28.920038223	19.142107225	42.326417842	-71.11956	2	53720.704985	23.729501526
57710	2022-11-23	14:56:30.911	326.41424666	7833.94192	1669215390.911	0	899	4.7379108544	4.7774011204	812.82903412	821.03124275	0.9131745644	733.65533649	29.629022598	-1.2522538924	28.920038223	19.132723271	42.326420557	-71.11956	2	53721.667011	23.7
57711	2022-11-23	14:56:31.808	326.41425704	7833.942169	1669215391.808	0	899	4.7379108544	4.7774011204	812.43558224	820.63382057	0.9131745644	733.66003054	29.629022598	-1.2096546344	28.920038223	19.139171992	42.326423501	-71.119559083	2	53722.550239	23.7
57712	2022-11-23	14:56:32.734	326.41426777	7833.942426	1669215392.735	0	899	4.7385903325	4.783183508	812.43558224	821.69394559	1.0299278737	733.63907366	29.629022598	-1.1634012492	28.920038223	19.144440329	42.326427187	-71.119558333	2	53723.437321	23.7
57713	2022-11-23	14:56:33.640	326.41427824	7833.942678	1669215393.64	0	899	4.7385903325	4.783183508	812.0502828	821.30425535	1.0299278737	733.64157408	29.629022598	-1.1597579118	28.920038223	19.143347936	42.326431637	-71.119558879	2	53724.327479	23.7
57714	2022-11-23	14:56:34.523	326.41428847	7833.942923	1669215394.524	0	899	4.737150252	4.7784902052	812.05017739	820.63042201	0.95572893615	733.65397472	29.629006834	-1.1637138728	28.855719926	19.142348536	42.326435372	-71.119560372	2	53725.222967	23.7
57715	2022-11-23	14:56:35.466	326.41429938	7833.943185	1669215395.466	0	899	4.7371483135	4.7784882424	812.13687335	820.7180325	0.95572876882	733.65528395	29.628961563	-1.1311177015	28.671010971	19.142883301	42.326437328	-71.119561446	2	53726.132248	23.7
57716	2022-11-23	14:56:36.453	326.4143108	7833.943459	1669215396.453	0	899	4.7389512554	4.7812210495	812.13687335	820.90806516	0.97666756324	733.68609862	29.628961563	-1.1636707372	28.793050817	19.142428948	42.326441898	-71.119559769	2	53727.138573	23.7
57717	2022-11-23	14:56:37.391	326.41432166	7833.94372	1669215397.391	0	899	4.7389512554	4.7812210495	812.80929806	821.58775216	0.97666756324	733.66837215	29.628961563	-1.1420692798	28.699047152	19.139285384	42.326443673	-71.119558333	2	53728.102041	23.710204082
57718	2022-11-23	14:56:38.319	326.41433241	7833.943978	1669215398.32	0	899	4.7387811243	4.7788009834	812.80929806	821.11996736	0.92514981417	733.65168813	29.628961563	-1.2023464204	28.920038223	19.094235515	42.326446667	-71.119558333	2	53729.005252	23.8
57719	2022-11-23	14:56:39.296	326.4143437	7833.944249	1669215399.296	0	899	4.7387811243	4.7788009834	811.44067127	819.73734687	0.92514981417	733.67171534	29.628961563	-1.1441389322	28.920038223	19.143602371	42.326446714	-71.119558286	2	53730.028155	23.8
57720	2022-11-23	14:56:40.220	326.41435441	7833.944506	1669215400.221	0	899	4.7398900348	4.7814060528	811.44094677	820.04635032	0.95921402378	733.65450181	29.629002792	-1.2024757302	28.751821139	19.13430392	42.32644821	-71.11955679	2	53730.926214	23.8
57721	2022-11-23	14:56:41.130	326.41436493	7833.944758	1669215401.13	0	899	4.7398908834	4.781406912	812.40827353	821.02393634	0.95921409726	733.65979246	29.629022598	-1.1669260263	28.671010971	19.109031677	42.326447005	-71.11955401	2	53731.797129	23.8
57722	2022-11-23	14:56:42.013	326.41437515	7833.945004	1669215402.013	0	899	4.7428157555	4.7871743957	812.40827353	821.60931754	1.0236569278	733.65170672	29.629022598	-1.1743636952	28.860667488	19.130971997	42.326449056	-71.119552139	2	53732.71688	23.8
57723	2022-11-23	14:56:42.895	326.41438537	7833.945249	1669215402.896	0	899	4.7428157555	4.7871743957	812.80285956	822.00837251	1.0236569278	733.649562	29.629022598	-1.176692009	28.920038223	19.139407834	42.326456192	-71.119552699	2	53733.619238	23.8
57724	2022-11-23	14:56:43.779	326.4143956	7833.945494	1669215403.78	0	899	4.7400053483	4.783458583	812.80285956	821.82547547	1.0035419883	733.65687288	29.629022598	-1.4255613586	28.920038223	19.108787006	42.32647009	-71.119553333	2	53734.504505	23.8
57725	2022-11-23	14:56:44.658	326.41440578	7833.945739	1669215404.659	0	899	4.7400015556	4.7834547405	812.18124945	821.19696198	1.0035416447	733.65836117	29.628934077	-1.5018670496	28.920038223	19.112817145	42.326486124	-71.119552108	2	53735.367464	23.8
57726	2022-11-23	14:56:45.578	326.41441641	7833.945994	1669215405.578	0	899	4.7418335814	4.7829189081	812.18061685	820.70084817	0.94896278515	733.66864539	29.628839493	-1.4716638153	28.920038223	19.129816055	42.326500483	-71.119549576	2	53736.254438	23.8
57727	2022-11-23	14:56:46.545	326.4144276	7833.946263	1669215406.545	0	899	4.7418335814	4.7829189081	812.3125833	820.83419902	0.94896278515	733.66595702	29.628839493	-1.186447123	28.920038223	19.138825436	42.326517391	-71.119548691	2	53737.214649	23.821464903
57728	2022-11-23	14:56:47.484	326.41443848	7833.946524	1669215407.485	0	899	4.7353672182	4.7757489676	812.3125833	820.69946595	0.93411230607	733.67043037	29.628839493	-1.1444083934	28.87056261	19.143476587	42.32654312	-71.119550598	2	53738.179487	23.9
57729	2022-11-23	14:56:48.378	326.41444883	7833.946772	1669215408.379	0	899	4.7353672182	4.7757489676	811.6924979	820.07297835	0.93411230607	733.66718136	29.628839493	-1.1783196926	28.671010971	19.132799149	42.32656701	-71.119554137	2	53739.120574	23.9
57730	2022-11-23	14:56:49.355	326.41446013	7833.947043	1669215409.355	0	899	4.7426579201	4.7823107553	811.69209263	819.90835961	0.9159924767	733.66039635	29.628778862	-1.3486304646	28.753470326	19.120073546	42.326582714	-71.119560286	2	53740.057114	23.9
57731	2022-11-23	14:56:50.209	326.41447001	7833.94728	1669215410.209	0	899	4.7426526697	4.7823054421	812.72350072	820.95020409	0.91599204281	733.66926706	29.628656387	-1.2027344704	28.920038223	19.094987869	42.326598402	-71.119564564	2	53740.912826	23.9
57732	2022-11-23	14:56:51.105	326.41448038	7833.947529	1669215411.105	0	899	4.7409825157	4.7837100336	812.72350072	821.59244717	0.98672986348	733.66619307	29.628656387	-1.2120153067	28.920038223	19.133414742	42.326615088	-71.119569115	2	53741.822991	23.9
57733	2022-11-23	14:56:51.967	326.41449037	7833.947769	1669215411.968	0	899	4.7409825157	4.7837100336	813.37312408	822.24915963	0.98672986348	733.66089878	29.628656387	-1.3570597693	28.920038223	19.12002566	42.326628526	-71.119573397	2	53742.679487	23.832051282
57734	2022-11-23	14:56:52.882	326.41450096	7833.948023	1669215412.883	0	899	4.7417615398	4.7834705782	813.37312408	822.03576999	0.96325777873	733.65119338	29.628656387	-1.5989441793	28.920038223	19.103810847	42.326640122	-71.119577909	2	53743.581854	23.8
57735	2022-11-23	14:56:53.809	326.41451169	7833.948281	1669215413.81	0	899	4.7417615398	4.7834705782	811.69480976	820.33958117	0.96325777873	733.66629817	29.628656387	-1.6675535417	28.920038223	19.10146256	42.326649011	-71.119581604	2	53744.48134	23.8
57736	2022-11-23	14:56:54.717	326.4145222	7833.948533	1669215414.718	0	899	4.7393383282	4.7818779264	811.69468278	820.51643713	0.98276651937	733.68565035	29.62863739	-1.6294384161	28.920038223	19.101302772	42.326652072	-71.119583333	2	53745.37849	23.8
57737	2022-11-23	14:56:55.640	326.41453287	7833.948789	1669215415.64	0	899	4.7393365274	4.7818761024	812.2865361	821.11472145	0.98276635959	733.67954199	29.628595352	-1.4859461784	28.920038223	19.106510162	42.326649456	-71.119581701	2	53746.326551	23.8
57738	2022-11-23	14:56:56.608	326.41454409	7833.949058	1669215416.609	0	899	4.7400814723	4.7836654281	812.2865361	821.33045275	1.0065174379	733.67925217	29.628595352	-1.3904751484	28.793050817	19.11408053	42.32664544	-71.119576404	2	53747.28935	23.8
57739	2022-11-23	14:56:57.464	326.41455399	7833.949296	1669215417.465	0	899	4.7400814723	4.7836654281	811.86012589	820.89929492	1.0065174379	733.67815152	29.628595352	-1.1956525323	28.920038223	19.139855442	42.326639226	-71.119571488	2	53748.107143	23.789285714
57740	2022-11-23	14:56:58.355	326.41456431	7833.949543	1669215418.356	0	899	4.741071763	4.7797370138	811.86012589	819.87575566	0.89365992621	733.66197033	29.628595352	-1.2173833847	28.920038223	19.10723114	42.326646602	-71.11957	2	53749.038679	23.7
57741	2022-11-23	14:56:59.214	326.41457425	7833.949782	1669215419.215	0	899	4.7410716071	4.779736856	812.71251818	820.73656365	0.89365991363	733.66749462	29.628591714	-1.1607280962	28.920038223	19.142174803	42.326645252	-71.11957	2	53749.849057	23.7
57742	2022-11-23	14:57:00.085	326.41458432	7833.950024	1669215420.085	0	899	4.7373749692	4.7779050576	812.71213404	821.13044507	0.93712061202	733.66815751	29.628534317	-1.1783196926	28.920038223	19.14396286	42.326648855	-71.11957257	2	53750.770901	23.7
57743	2022-11-23	14:57:00.967	326.41459454	7833.950269	1669215420.968	0	899	4.7373749692	4.7779050576	811.72465419	820.1327366	0.93712061202	733.66347438	29.628534317	-1.1824588665	28.708942274	19.140910294	42.326648895	-71.119576647	2	53751.662722	23.7
57744	2022-11-23	14:57:01.904	326.41460538	7833.950529	1669215421.905	0	899	4.7368588512	4.7785800116	811.72465419	820.38122743	0.96452385173	733.66357301	29.628534317	-1.1792143189	28.671010971	19.143008933	42.32664264	-71.119578333	2	53752.569378	23.7
57745	2022-11-23	14:57:02.855	326.41461638	7833.950793	1669215422.855	0	899	4.7368588512	4.7785800116	812.87352065	821.54234588	0.96452385173	733.65421684	29.628534317	-1.176788998	28.723784958	19.145381826	42.326634024	-71.119578333	2	53753.517063	23.751706308
57746	2022-11-23	14:57:03.747	326.41462671	7833.951041	1669215423.748	0	899	4.7392998368	4.7803403699	812.87345436	821.39620221	0.94843948809	733.65454667	29.628524414	-1.1890556931	28.920038223	19.143173521	42.326627797	-71.119577599	2	53754.440538	23.8
57747	2022-11-23	14:57:04.651	326.41463716	7833.951292	1669215424.651	0	899	4.7392911096	4.7803315345	811.89071761	820.40315497	0.94843874081	733.66638184	29.628320694	-1.1978515387	28.920038223	19.139282227	42.326625614	-71.119577894	2	53755.36826	23.763173957
57748	2022-11-23	14:57:05.592	326.41464806	7833.951553	1669215425.592	0	899	4.7392436716	4.7876275757	811.89071761	821.92966037	1.1164415807	733.65944566	29.628320694	-1.2310513653	28.920038223	19.135871104	42.326628708	-71.11957949	2	53756.30622	23.66937799
57749	2022-11-23	14:57:06.477	326.41465831	7833.951799	1669215426.478	0	899	4.7392436716	4.7876275757	812.47200871	822.51813907	1.1164415807	733.65514652	29.628320694	-1.2300596585	28.854070739	19.136317057	42.326633602	-71.119577796	2	53757.161161	23.616116116
57750	2022-11-23	14:57:07.348	326.41466838	7833.952041	1669215427.348	0	899	4.7388803801	4.7790321956	812.47200871	820.80649413	0.92815537751	733.65370835	29.628320694	-1.1900257883	28.7056439	19.141433173	42.326635	-71.119575052	2	53758.031098	23.703109815
57751	2022-11-23	14:57:08.260	326.41467895	7833.952295	1669215428.261	0	899	4.7388803801	4.7790321956	812.58310675	820.91873183	0.92815537751	733.65992262	29.628320694	-1.1718090773	28.920038223	19.143602371	42.326635	-71.119576531	2	53758.918367	23.791836735
57752	2022-11-23	14:57:09.190	326.4146897	7833.952553	1669215429.19	0	899	4.7389654995	4.7776710406	812.58310675	820.61782445	0.89497798878	733.666628	29.628320694	-1.1477499332	28.920038223	19.144490463	42.326636505	-71.119578171	2	53759.902778	23.8
57753	2022-11-23	14:57:10.137	326.41470066	7833.952816	1669215430.137	0	899	4.7389654995	4.7776710406	810.75942278	818.77610812	0.89497798878	733.66607706	29.628320694	-1.2252521152	28.920038223	19.139865231	42.326638095	-71.119575477	2	53760.856857	23.885685686
57754	2022-11-23	14:57:11.056	326.41471131	7833.953071	1669215431.057	0	899	4.7377787041	4.7783973654	810.75942278	819.17517426	0.93907179844	733.68150926	29.628320694	-1.1393314245	28.920038223	19.14565368	42.326640929	-71.119572405	2	53761.778557	23.977855711
57755	2022-11-23	14:57:11.961	326.41472178	7833.953323	1669215431.962	0	899	4.7377787041	4.7783973654	811.00013538	819.41838548	0.93907179844	733.69201256	29.628320694	-1.1625605024	28.920038223	19.144640209	42.326643949	-71.119569384	2	53762.684685	24
57756	2022-11-23	14:57:12.859	326.41473218	7833.953572	1669215432.86	0	899	4.7441111406	4.7889360517	811.00013538	820.2794307	1.034036463	733.68292236	29.628320694	-1.1425112486	28.920038223	19.146484375	42.326649868	-71.119568333	2	53763.584168	24.058416834
57757	2022-11-23	14:57:13.763	326.41474263	7833.953823	1669215433.763	0	899	4.7441111406	4.7889360517	811.7358254	821.02353834	1.034036463	733.68393611	29.628320694	-1.1795053932	28.920038223	19.13766909	42.326659853	-71.119569148	2	53764.488978	24.148897796
57758	2022-11-23	14:57:14.609	326.41475243	7833.954058	1669215434.61	0	899	4.739797084	4.7792205736	811.73577812	819.9098199	0.91128336634	733.68042477	29.62831362	-1.1979593275	28.920038223	19.135582248	42.326657001	-71.119567852	2	53765.32218	24.264435946
57759	2022-11-23	14:57:15.493	326.41476266	7833.954304	1669215435.494	0	899	4.7397908497	4.779214265	811.23580188	819.40480433	0.91128285348	733.69758899	29.628168106	-1.468042016	28.920038223	19.118755341	42.326631698	-71.119562164	2	53766.175351	24.4
57760	2022-11-23	14:57:16.332	326.41477237	7833.954537	1669215436.333	0	899	4.7426215949	4.786688323	811.23580188	820.36336171	1.0170237861	733.68176512	29.628168106	-1.1970861321	28.920038223	19.142226377	42.326607906	-71.119556553	2	53767.017094	24.4
57761	2022-11-23	14:57:17.229	326.41478274	7833.954786	1669215437.229	0	899	4.7426215949	4.786688323	811.28938002	820.41754268	1.0170237861	733.68354039	29.628168106	-1.160415411	28.920038223	19.145402908	42.326583974	-71.119550171	2	53767.974359	24.4
57762	2022-11-23	14:57:18.154	326.41479346	7833.955043	1669215438.155	0	899	4.7383044355	4.7796289179	811.28938002	819.85628101	0.95514366129	733.68836541	29.628168106	-1.190295281	28.920038223	19.140365841	42.326587525	-71.119547206	2	53768.83829	24.4
57763	2022-11-23	14:57:19.056	326.4148039	7833.955294	1669215439.057	0	899	4.7383044355	4.7796289179	812.33230118	820.91021502	0.95514366129	733.68808489	29.628168106	-1.2114116474	28.920038223	19.141129197	42.326593431	-71.119545392	2	53769.764706	24.4
57764	2022-11-23	14:57:19.926	326.41481396	7833.955535	1669215439.926	0	899	4.7385673454	4.7810088483	812.33266621	821.14239335	0.98067851657	733.70280325	29.628222674	-1.4081853391	28.920038223	19.135685119	42.326590885	-71.119542943	2	53770.617225	24.4
57765	2022-11-23	14:57:20.803	326.41482412	7833.955779	1669215440.804	0	899	4.7385676225	4.7810091289	811.43830407	820.2383321	0.9806785411	733.68748262	29.628229141	-1.2654044944	28.920038223	19.139818293	42.326582475	-71.119539156	2	53771.502101	24.450210084
57766	2022-11-23	14:57:21.713	326.41483465	7833.956032	1669215441.714	0	899	4.7431092054	4.784031961	811.43830407	819.91471997	0.94498790925	733.67367048	29.628229141	-1.1778130168	28.920038223	19.141831215	42.326570114	-71.119534482	2	53772.436874	24.543687375
57767	2022-11-23	14:57:22.667	326.41484569	7833.956297	1669215442.668	0	899	4.7431092054	4.784031961	811.27684183	819.75157106	0.94498790925	733.68069721	29.628229141	-1.1787939758	28.920038223	19.140960757	42.326557356	-71.119529819	2	53773.369463	24.6
57768	2022-11-23	14:57:23.694	326.41485757	7833.956582	1669215443.694	0	899	4.7408356968	4.7825663654	811.27684183	819.92334221	0.96393953453	733.68152098	29.628229141	-1.1593052465	28.920038223	19.143853775	42.326546368	-71.119525456	2	53774.363174	24.6
57769	2022-11-23	14:57:24.614	326.41486822	7833.956837	1669215444.614	0	899	4.7408337915	4.7825644361	813.26145676	821.92910745	0.96393936877	733.65866392	29.628184679	-1.1747733149	28.920038223	19.143634101	42.326536511	-71.119523333	2	53775.299084	24.629908444
57770	2022-11-23	14:57:25.512	326.41487861	7833.957087	1669215445.512	0	899	4.7457716471	4.7875782418	813.26093702	821.93533487	0.96468241982	733.6713176	29.628107071	-1.1785136319	28.920038223	19.141847194	42.326525812	-71.119522973	2	53776.216132	24.7
57771	2022-11-23	14:57:26.414	326.41488905	7833.957337	1669215446.414	0	899	4.7457716471	4.7875782418	812.26868632	820.93250063	0.96468241982	733.67062196	29.628107071	-1.16855371	28.920038223	19.142162323	42.326515536	-71.11952144	2	53777.135721	24.7
57772	2022-11-23	14:57:27.368	326.4149001	7833.957602	1669215447.369	0	899	4.7366607899	4.7781312147	812.26868632	820.87926769	0.95881731047	733.67266927	29.628107071	-1.1755601997	28.920038223	19.142937161	42.326508011	-71.119519936	2	53778.038697	24.7
57773	2022-11-23	14:57:28.283	326.41491069	7833.957857	1669215448.284	0	899	4.7366607899	4.7781312147	811.22383096	819.82333618	0.95881731047	733.6704142	29.628107071	-1.1750643253	28.920038223	19.142883301	42.326500246	-71.119518383	2	53778.970468	24.7
57774	2022-11-23	14:57:29.183	326.4149211	7833.958106	1669215449.183	0	899	4.7472764802	4.7883339029	811.22383096	819.71846654	0.94724585074	733.67154517	29.628107071	-1.1449473899	28.920038223	19.146213607	42.3265	-71.119518333	2	53779.870871	24.7
57775	2022-11-23	14:57:30.082	326.4149315	7833.958356	1669215450.082	0	899	4.7472705916	4.7883279414	812.22152545	820.72660371	0.947245348	733.68821868	29.627969843	-1.171668929	28.920038223	19.143836192	42.326498734	-71.119518333	2	53780.759369	24.7
57776	2022-11-23	14:57:30.917	326.41494117	7833.958588	1669215450.917	0	899	4.7429621571	4.781187265	812.22101448	820.14560267	0.8832190352	733.68941553	29.627893448	-1.1897132397	28.920038223	19.142162323	42.326498333	-71.119517376	2	53781.574344	24.757434402
57777	2022-11-23	14:57:31.782	326.41495118	7833.958828	1669215451.782	0	899	4.7429621571	4.781187265	812.45523095	820.38210432	0.8832190352	733.6785828	29.627893448	-1.1923002234	28.920038223	19.141971336	42.326499106	-71.119515894	2	53782.463626	24.8
57778	2022-11-23	14:57:32.674	326.41496152	7833.959076	1669215452.675	0	899	4.7406764395	4.7818889243	812.45523095	821.00686049	0.95210483607	733.68336982	29.627893448	-1.1899719175	28.920038223	19.140127889	42.326498667	-71.119512335	2	53783.3998	24.83997996
57779	2022-11-23	14:57:33.588	326.41497209	7833.95933	1669215453.589	0	899	4.7406764395	4.7818889243	812.12333797	820.67147413	0.95210483607	733.69927979	29.627893448	-1.176692009	28.920038223	19.135320663	42.326496164	-71.119506324	2	53784.301435	24.9
57780	2022-11-23	14:57:34.526	326.41498295	7833.959591	1669215454.527	0	899	4.7399336997	4.7812470176	812.12314739	820.69357924	0.95456245413	733.67621496	29.627864951	-1.177198639	28.920038223	19.141933643	42.326494306	-71.11950132	2	53785.208208	24.9
57781	2022-11-23	14:57:35.467	326.41499384	7833.959852	1669215455.468	0	899	4.7399309981	4.7812442823	811.29115229	819.85280189	0.95456222134	733.68469238	29.627801895	-1.1392560005	28.920038223	19.145763397	42.326491166	-71.119499749	2	53786.150301	24.88496994
57782	2022-11-23	14:57:36.391	326.41500453	7833.960109	1669215456.391	0	899	4.7410087306	4.7837314932	811.29115229	820.14343185	0.98661562097	733.6869713	29.627801895	-1.2300380966	28.920038223	19.139610808	42.326488333	-71.119498333	2	53787.070688	24.8
57783	2022-11-23	14:57:37.286	326.41501488	7833.960357	1669215457.286	0	899	4.7410087306	4.7837314932	811.16190796	820.01277728	0.98661562097	733.68886298	29.627801895	-1.2146130816	28.920038223	19.139915466	42.326488333	-71.119498333	2	53787.914232	24.8
57784	2022-11-23	14:57:38.153	326.41502492	7833.960598	1669215458.153	0	899	4.7395685676	4.7815850904	811.16190796	819.86884451	0.97074167382	733.68410467	29.627801895	-1.1845392131	28.804595126	19.141732879	42.326489739	-71.119496928	2	53788.843478	24.8
57785	2022-11-23	14:57:39.059	326.41503542	7833.96085	1669215459.06	0	899	4.7395685676	4.7815850904	810.61572119	819.31679502	0.97074167382	733.66183128	29.627801895	-1.1408835649	28.671010971	19.145402908	42.326491216	-71.119497882	2	53789.729446	24.8
57786	2022-11-23	14:57:39.977	326.41504604	7833.961105	1669215459.978	0	899	4.7467840182	4.7894443236	810.61572119	819.43691026	0.98399815992	733.66536607	29.627801895	-1.1633904604	28.814490249	19.141253326	42.326491667	-71.119501725	2	53790.678419	24.73215812
57787	2022-11-23	14:57:40.871	326.41505639	7833.961353	1669215460.872	0	899	4.7467840182	4.7894443236	811.64088685	820.47323185	0.98399815992	733.66564578	29.627801895	-1.1838277705	28.920038223	19.138114816	42.326488869	-71.119506131	2	53791.559434	24.644056604
57788	2022-11-23	14:57:41.796	326.41506709	7833.96161	1669215461.797	0	899	4.7427014577	4.7841610454	811.64088685	820.23158487	0.95735859875	733.67659775	29.627801895	-1.2427898645	28.920038223	19.139901723	42.326483405	-71.11951078	2	53792.489316	24.551068376
57789	2022-11-23	14:57:42.737	326.41507799	7833.961872	1669215462.738	0	899	4.7427014577	4.7841610454	813.0849325	821.69091482	0.95735859875	733.65460488	29.627801895	-1.2694683075	28.920038223	19.141082764	42.326478478	-71.119516377	2	53793.456607	24.54566075
57790	2022-11-23	14:57:43.713	326.41508927	7833.962143	1669215463.713	0	899	4.7455874908	4.7896698504	813.0849325	822.23081846	1.0167512357	733.65471482	29.627801895	-1.2483411451	28.920038223	19.140665421	42.326476667	-71.119522122	2	53794.424424	24.6
57791	2022-11-23	14:57:44.618	326.41509975	7833.962394	1669215464.618	0	899	4.7455874908	4.7896698504	811.81625791	820.94787334	1.0167512357	733.66158593	29.627801895	-1.3059126099	28.920038223	19.117843754	42.326476132	-71.119525534	2	53795.3207	24.632069971
57792	2022-11-23	14:57:45.549	326.41511052	7833.962653	1669215465.549	0	899	4.7431802066	4.7857842217	811.81625791	820.64554853	0.9834513294	733.65664046	29.627801895	-1.3194835715	28.920038223	19.116531423	42.326473839	-71.119527441	2	53796.232232	24.723223223
57793	2022-11-23	14:57:46.447	326.41512091	7833.962902	1669215466.447	0	899	4.7431802066	4.7857842217	811.05693954	819.87797183	0.9834513294	733.65710449	29.627801895	-1.1718090773	28.920038223	19.143241882	42.326469151	-71.119530637	2	53797.127308	24.8
57794	2022-11-23	14:57:47.385	326.41513178	7833.963163	1669215467.386	0	899	4.7437441276	4.7869376883	811.05693954	819.99920256	0.99681987263	733.6523098	29.627801895	-1.188085556	28.920038223	19.140361786	42.326463192	-71.119535071	2	53798.042355	24.8
57795	2022-11-23	14:57:48.237	326.41514164	7833.963399	1669215468.238	0	899	4.7437441276	4.7869376883	811.31941581	820.26457274	0.99681987263	733.6679833	29.627801895	-1.1952644981	28.920038223	19.140951119	42.326460258	-71.119536538	2	53798.922521	24.8
57796	2022-11-23	14:57:49.121	326.41515186	7833.963645	1669215469.121	0	899	4.7419087903	4.7847417296	811.31941581	820.19318875	0.9889511309	733.65158384	29.627801895	-1.1408835649	28.920038223	19.146123886	42.32646	-71.119536667	2	53799.796844	24.8
57797	2022-11-23	14:57:50.033	326.41516243	7833.963898	1669215470.034	0	899	4.7419077681	4.7847406941	811.82309767	820.70237878	0.98895103969	733.65850345	29.627778047	-1.2082964829	28.920038223	19.139088675	42.32646	-71.119535522	2	53800.687075	24.8
57798	2022-11-23	14:57:50.960	326.41517315	7833.964156	1669215470.96	0	899	4.7445234439	4.7876198224	811.82305308	820.75211653	0.99443539872	733.6756806	29.627771378	-1.2070676783	28.920038223	19.138437271	42.32646	-71.119533992	2	53801.604605	24.86046046
57799	2022-11-23	14:57:51.885	326.41518387	7833.964413	1669215471.886	0	899	4.7445234439	4.7876198224	812.66562164	821.60395231	0.99443539872	733.66586162	29.627771378	-1.2230855527	28.920038223	19.140240031	42.326460887	-71.11953422	2	53802.532064	24.9
57800	2022-11-23	14:57:52.802	326.41519448	7833.964667	1669215472.803	0	899	4.7423807267	4.78233335	812.66562164	820.95452995	0.92291331167	733.66381715	29.627771378	-1.1645654322	28.727083332	19.144582913	42.326462418	-71.119535	2	53803.450902	24.9
57801	2022-11-23	14:57:53.734	326.41520527	7833.964926	1669215473.735	0	899	4.7423807267	4.78233335	811.82984943	820.11023316	0.92291331167	733.65590319	29.627771378	-1.4815698941	28.89365123	19.104875021	42.326463333	-71.119534349	2	53804.390641	24.9
57802	2022-11-23	14:57:54.651	326.41521587	7833.965181	1669215474.651	0	899	4.7407022207	4.7840477173	811.82898876	820.81708356	1.0009305282	733.6706741	29.627642638	-1.2941849019	28.920038223	19.128241381	42.326463333	-71.119533333	2	53805.327818	24.9
57803	2022-11-23	14:57:55.572	326.41522654	7833.965437	1669215475.573	0	899	4.7406985833	4.7840440323	811.63428467	820.62022083	1.0009301996	733.66753908	29.627557755	-1.1557911998	28.920038223	19.144377412	42.326463333	-71.119534227	2	53806.268245	24.873175542
57804	2022-11-23	14:57:56.460	326.41523682	7833.965684	1669215476.461	0	899	4.7467505493	4.7934138024	811.63428467	821.2970882	1.0754384123	733.67964465	29.627557755	-1.153807813	28.76831301	19.139799118	42.326463333	-71.119537132	2	53807.139579	24.8
57805	2022-11-23	14:57:57.361	326.41524725	7833.965934	1669215477.362	0	899	4.7467505493	4.7934138024	811.69330759	821.35681381	1.0754384123	733.68140295	29.627557755	-1.1360006332	28.671010971	19.140361786	42.326463332	-71.119540008	2	53808.000957	24.799904306
57806	2022-11-23	14:57:58.305	326.41525816	7833.966196	1669215478.305	0	899	4.7403688905	4.7818354498	811.69330759	820.29024365	0.95798526422	733.68021176	29.627557755	-1.1869429531	28.809542688	19.137327939	42.326461828	-71.119547528	2	53808.903349	24.709665072
57807	2022-11-23	14:57:59.263	326.41526925	7833.966462	1669215479.263	0	899	4.7403688905	4.7818354498	812.03016138	820.63066519	0.95798526422	733.67358762	29.627557755	-1.1636707783	28.671010971	19.142522812	42.326461667	-71.119555489	2	53809.858717	24.614128257
57808	2022-11-23	14:58:00.194	326.41528003	7833.966721	1669215480.195	0	899	4.7419501186	4.7801162249	812.02913157	819.94128923	0.88205335085	733.67830431	29.627403752	-1.1691465938	28.671010971	19.131619106	42.326461667	-71.119561945	2	53810.791792	24.520820821
57809	2022-11-23	14:58:01.098	326.41529049	7833.966972	1669215481.098	0	899	4.7419488712	4.7801149631	812.01646943	819.92850282	0.88205325156	733.67043522	29.627374649	-1.1722509553	28.829332933	19.126581584	42.326459231	-71.119569423	2	53811.73081	24.5
57810	2022-11-23	14:58:02.013	326.41530108	7833.967226	1669215482.013	0	899	4.7431068098	4.7821932686	812.01646943	820.11764668	0.90293119104	733.66941743	29.627374649	-1.2566410958	28.883756107	19.13924317	42.326457282	-71.119575871	2	53812.630622	24.5
57811	2022-11-23	14:58:02.940	326.41531182	7833.967484	1669215482.941	0	899	4.7431068098	4.7821932686	811.32876993	819.42308626	0.90293119104	733.67051646	29.627374649	-1.6714987755	28.671010971	19.125236511	42.326454913	-71.119582718	2	53813.526214	24.5
57812	2022-11-23	14:58:03.877	326.41532265	7833.967744	1669215483.877	0	899	4.7441215576	4.7871364176	811.32876993	820.23624142	0.99265461185	733.66457463	29.627374649	-1.4753179819	28.786454068	19.132582456	42.326451814	-71.119590465	2	53814.455748	24.5
57813	2022-11-23	14:58:04.789	326.41533321	7833.967997	1669215484.789	0	899	4.7441218176	4.787136681	811.02368891	819.92781117	0.99265463513	733.67102698	29.627380712	-1.2395776605	28.920038223	19.131137772	42.326448761	-71.119596859	2	53815.371795	24.5
57814	2022-11-23	14:58:05.700	326.41534375	7833.96825	1669215485.7	0	899	4.7383736208	4.7785197563	811.02385224	819.34319442	0.92812359772	733.68005573	29.627405167	-1.3591401277	28.920038223	19.088452459	42.32644623	-71.119601748	2	53816.262201	24.526220096
57815	2022-11-23	14:58:06.601	326.41535418	7833.9685	1669215486.601	0	899	4.7383736208	4.7785197563	811.92813034	820.25674845	0.92812359772	733.66625774	29.627405167	-1.5222288662	28.920038223	19.097209337	42.326443513	-71.119607906	2	53817.148741	24.614874142
57816	2022-11-23	14:58:07.494	326.41536453	7833.968749	1669215487.495	0	899	4.7391748004	4.782954209	811.92813034	821.01041502	1.0111815156	733.66322296	29.627405167	-1.6873764794	28.920038223	19.110827377	42.326434535	-71.119615465	2	53818.139405	24.71394052
57817	2022-11-23	14:58:08.391	326.4153749	7833.968998	1669215488.391	0	899	4.7391748004	4.782954209	810.82470898	819.89465071	1.0111815156	733.67155285	29.627405167	-1.6949218701	28.920038223	19.095321238	42.32643176	-71.11961824	2	53818.972119	24.797211896
57818	2022-11-23	14:58:09.267	326.41538505	7833.969241	1669215489.268	0	899	4.7400550183	4.7817228626	810.82470898	819.45478061	0.96265813552	733.681734	29.627405167	-1.6242967844	28.920038223	19.098949432	42.326431667	-71.119618333	2	53819.861648	24.8
57819	2022-11-23	14:58:10.155	326.41539532	7833.969488	1669215490.156	0	899	4.7400511216	4.7817189169	812.576226	821.22493696	0.96265779692	733.68010626	29.62731422	-1.263733762	28.920038223	19.139015122	42.326430449	-71.119618333	2	53820.730807	24.873080661
57820	2022-11-23	14:58:11.048	326.41540565	7833.969736	1669215491.048	0	899	4.7364163646	4.7791978886	812.57622194	821.4633659	0.98890982819	733.68439448	29.627313614	-1.2653829744	28.920038223	19.138384585	42.32643	-71.119618333	2	53821.635331	24.9
57821	2022-11-23	14:58:11.923	326.41541578	7833.969979	1669215491.923	0	899	4.7364163646	4.7791978886	811.95094031	820.83124557	0.98890982819	733.68087263	29.627313614	-1.1734366417	28.920038223	19.13820076	42.326430821	-71.119615871	2	53822.492453	24.9
57822	2022-11-23	14:58:12.776	326.41542566	7833.970216	1669215492.777	0	899	4.7374949895	4.7846979387	811.95094031	821.74869148	1.0898583665	733.68134192	29.627313614	-1.1503800272	28.766663823	19.14263652	42.326432269	-71.119612731	2	53823.361556	24.9
57823	2022-11-23	14:58:13.641	326.41543567	7833.970456	1669215493.642	0	899	4.7374949895	4.7846979387	811.12689813	820.91470564	1.0898583665	733.68289892	29.627313614	-1.1572786956	28.671010971	19.14410101	42.326433816	-71.119611184	2	53824.28935	24.9
57824	2022-11-23	14:58:14.513	326.41544576	7833.970698	1669215494.514	0	899	4.7425015046	4.7839892936	811.12689813	819.71836927	0.95804420108	733.6800909	29.627313614	-1.2125003338	28.671010971	19.140722275	42.326435	-71.11960939	2	53825.122027	24.912202689
57825	2022-11-23	14:58:15.385	326.41545586	7833.970941	1669215495.386	0	899	4.7424963756	4.7839841004	811.5158046	820.11139103	0.95804375777	733.67445141	29.627193969	-1.2331532129	28.867264236	19.142056951	42.326435072	-71.119604819	2	53826.021678	25
57826	2022-11-23	14:58:16.230	326.41546563	7833.971175	1669215496.23	0	899	4.7393099834	4.7785895058	811.51578839	819.65855953	0.90807543652	733.68170287	29.627191544	-1.1864578724	28.671010971	19.143241882	42.326437724	-71.11959819	2	53826.817154	25
57827	2022-11-23	14:58:17.114	326.41547586	7833.971421	1669215497.114	0	899	4.7393099834	4.7785895058	811.54325455	819.68630128	0.90807543652	733.68993049	29.627191544	-1.1752475413	28.671010971	19.14243203	42.326439543	-71.11959183	2	53827.725552	25.072555205
57828	2022-11-23	14:58:17.976	326.41548583	7833.97166	1669215497.976	0	899	4.7367865973	4.7768690271	811.54325455	819.85748095	0.92697102852	733.6835893	29.627191544	-1.1779316356	28.898598791	19.140722275	42.326441019	-71.119583886	2	53828.611394	25.1
57829	2022-11-23	14:58:18.845	326.4154959	7833.971902	1669215498.846	0	899	4.7367865973	4.7768690271	810.49831919	818.80184028	0.92697102852	733.66541538	29.627191544	-1.2703737092	28.718837397	19.131411331	42.326442469	-71.119577594	2	53829.481262	25.148126233
57830	2022-11-23	14:58:19.697	326.41550576	7833.972138	1669215499.698	0	899	4.7365142281	4.7771782726	810.49778502	818.92248995	0.94036093425	733.667474	29.627111511	-1.2965239768	28.671010971	19.124791265	42.326443904	-71.119575	2	53830.342437	25.2
57831	2022-11-23	14:58:20.615	326.41551638	7833.972393	1669215500.615	0	899	4.7365098151	4.7771738054	811.8955944	820.33482544	0.94036055938	733.67644253	29.627008438	-1.2844728958	28.707293087	19.12257864	42.326445464	-71.119575	2	53831.278469	25.2
57832	2022-11-23	14:58:21.568	326.41552741	7833.972658	1669215501.568	0	899	4.7411394553	4.7846010792	811.8955944	820.90772203	1.0034960569	733.69443941	29.627008438	-1.3892247653	28.920038223	19.118065588	42.326446667	-71.119575327	2	53832.196252	25.2
57833	2022-11-23	14:58:22.519	326.41553841	7833.972922	1669215502.519	0	899	4.7411394553	4.7846010792	811.57252186	820.58106335	1.0034960569	733.68946323	29.627008438	-1.5259908043	28.834280494	19.100672261	42.326446901	-71.119576667	2	53833.140641	25.2
57834	2022-11-23	14:58:23.431	326.41554898	7833.973176	1669215503.432	0	899	4.7420129695	4.7829273578	811.57252186	820.05056626	0.94501288861	733.6861835	29.627008438	-1.4629973718	28.690801216	19.10624595	42.326448333	-71.119576924	2	53834.077286	25.2
57835	2022-11-23	14:58:24.293	326.41555896	7833.973415	1669215504.294	0	899	4.7420129695	4.7829273578	812.50052339	820.9882621	0.94501288861	733.67723114	29.627008438	-1.1783196926	28.920038223	19.140722275	42.326448333	-71.119579632	2	53834.889727	25.2
57836	2022-11-23	14:58:25.210	326.41556956	7833.973669	1669215505.21	0	899	4.7375872534	4.7775145812	812.50044766	820.7908095	0.92325927456	733.68690784	29.62699712	-1.1823187419	28.827683746	19.141323178	42.326451002	-71.119578666	2	53835.800601	25.2
57837	2022-11-23	14:58:26.151	326.41558045	7833.973931	1669215506.151	0	899	4.7375864312	4.7775137491	812.42333228	820.71290665	0.923259206	733.69906273	29.626977921	-1.204362154	28.671010971	19.141441345	42.326451667	-71.119575691	2	53836.792735	25.279273504
57838	2022-11-23	14:58:27.043	326.41559079	7833.974179	1669215507.044	0	899	4.7444649625	4.7868952947	812.42333228	821.22074962	0.97921477814	733.69185573	29.626977921	-1.1953615211	28.727083332	19.141000546	42.326449369	-71.119572702	2	53837.689349	25.368934911
57839	2022-11-23	14:58:27.911	326.41560083	7833.97442	1669215507.912	0	899	4.7444649625	4.7868952947	811.82086657	820.61176005	0.97921477814	733.68475342	29.626977921	-1.16855371	28.920038223	19.138561249	42.326443573	-71.119573571	2	53838.571281	25.514256198
57840	2022-11-23	14:58:28.755	326.41561059	7833.974654	1669215508.755	0	899	4.7428197263	4.7832631571	811.82086657	820.2022839	0.93406945299	733.68140336	29.626977921	-1.1975281041	28.920038223	19.139096014	42.326437856	-71.119575715	2	53839.428858	25.685771543
57841	2022-11-23	14:58:29.667	326.41562115	7833.974908	1669215509.667	0	899	4.7428203848	4.7832638236	811.79599313	820.17715417	0.93406950847	733.70271513	29.62699328	-1.2186768173	28.857369113	19.138103839	42.326433876	-71.119576105	2	53840.337278	25.833727811
57842	2022-11-23	14:58:30.596	326.41563191	7833.975166	1669215510.597	0	899	4.7451978966	4.7866722897	811.79629847	820.38718514	0.95719803776	733.7007895	29.627038956	-1.2384565619	28.702345526	19.13419193	42.326431667	-71.119575452	2	53841.271008	25.9
57843	2022-11-23	14:58:31.526	326.41564267	7833.975424	1669215511.527	0	899	4.7451978966	4.7866722897	812.22830404	820.82376243	0.95719803776	733.70549244	29.627038956	-1.1596716619	28.809542688	19.131998062	42.326431667	-71.119576667	2	53842.222432	25.9
57844	2022-11-23	14:58:32.450	326.41565336	7833.975681	1669215512.45	0	899	4.7473924614	4.7875945785	812.22830404	820.5557617	0.92765611494	733.69415566	29.627038956	-1.1781902945	28.671010971	19.13487394	42.326431667	-71.119576667	2	53843.101344	25.9
57845	2022-11-23	14:58:33.397	326.41566432	7833.975944	1669215513.397	0	899	4.7473924614	4.7875945785	811.31249982	819.63056809	0.92765611494	733.68244095	29.627038956	-1.1913409233	28.671010971	19.143602371	42.326431667	-71.119576667	2	53844.079349	25.9
57846	2022-11-23	14:58:34.282	326.41567457	7833.97619	1669215514.283	0	899	4.7452392806	4.7910103283	811.31212309	820.78906205	1.0554051297	733.67942719	29.626982569	-1.225090469	28.824385371	19.138058062	42.326431667	-71.119576667	2	53844.980671	25.9
57847	2022-11-23	14:58:35.164	326.41568478	7833.976435	1669215515.165	0	899	4.7452299183	4.7910008367	811.44164362	820.92008741	1.0554042388	733.68578253	29.626764297	-1.1652984619	28.671010971	19.142522812	42.326430248	-71.119576667	2	53845.851085	25.9
57848	2022-11-23	14:58:36.079	326.41569537	7833.976689	1669215516.08	0	899	4.7413681096	4.7812634178	811.44164362	819.7079419	0.92179555006	733.68110303	29.626764297	-1.1984443199	28.671010971	19.138708557	42.326428724	-71.119574115	2	53846.765531	25.976553106
57849	2022-11-23	14:58:36.936	326.41570528	7833.976927	1669215516.936	0	899	4.7413681096	4.7812634178	813.53770837	821.82535962	0.92179555006	733.68310466	29.626764297	-1.2223740958	28.802945939	19.138222246	42.326428333	-71.119572279	2	53847.632757	26
57850	2022-11-23	14:58:37.855	326.41571593	7833.977182	1669215517.856	0	899	4.7458714456	4.7872888175	813.53770837	822.13394308	0.95575892853	733.68446886	29.626764297	-1.2316980891	28.920038223	19.139410297	42.326428333	-71.119571667	2	53848.551282	26
57851	2022-11-23	14:58:38.734	326.4157261	7833.977426	1669215518.735	0	899	4.7458714456	4.7872888175	811.38951065	819.96304646	0.95575892853	733.68292236	29.626764297	-1.1994791031	28.920038223	19.142162323	42.326427614	-71.119572386	2	53849.431333	26
57852	2022-11-23	14:58:39.608	326.41573622	7833.977669	1669215519.609	0	899	4.7456304066	4.7881483361	811.38945529	820.19168402	0.98097957772	733.68785651	29.626756011	-1.1941757542	28.920038223	19.141966561	42.326426164	-71.119573836	2	53850.301435	26
57853	2022-11-23	14:58:40.451	326.41574597	7833.977903	1669215520.452	0	899	4.745629453	4.7881473703	811.12254858	819.92188105	0.98097949337	733.69466739	29.62673378	-1.179947257	28.920038223	19.141441345	42.326424799	-71.119575201	2	53851.120726	26
57854	2022-11-23	14:58:41.331	326.41575615	7833.978148	1669215521.331	0	899	4.7450988783	4.7832702211	811.12254858	819.02170492	0.881592682	733.68717946	29.62673378	-1.1583889518	28.920038223	19.14287312	42.326423333	-71.119576667	2	53852.056968	26
57855	2022-11-23	14:58:42.223	326.41576648	7833.978396	1669215522.224	0	899	4.7450988783	4.7832702211	811.78714443	819.69277297	0.881592682	733.68970818	29.62673378	-1.151544248	28.920038223	19.143275558	42.326423333	-71.119576667	2	53852.965412	26
57856	2022-11-23	14:58:43.141	326.41577709	7833.97865	1669215523.141	0	899	4.7473959862	4.7886684148	811.78714443	820.33205889	0.95213978635	733.69204328	29.62673378	-1.1392560005	28.920038223	19.145042419	42.326423333	-71.119578055	2	53853.833019	26
57857	2022-11-23	14:58:44.056	326.4157877	7833.978905	1669215524.057	0	899	4.7473959862	4.7886684148	812.30829745	820.8586976	0.95213978635	733.69123689	29.62673378	-1.1703431109	28.920038223	19.14307785	42.326423333	-71.119578333	2	53854.776261	26
57858	2022-11-23	14:58:44.950	326.41579804	7833.979153	1669215524.951	0	899	4.7434718111	4.7833812925	812.30813522	820.58252786	0.92171475019	733.6991755	29.626709528	-1.184830308	28.920038223	19.142162323	42.326424419	-71.119578333	2	53855.651675	26
57859	2022-11-23	14:58:45.851	326.41580847	7833.979403	1669215525.852	0	899	4.743470234	4.7833796963	810.82122276	819.08046812	0.92171461907	733.69124376	29.626672745	-1.2301027435	28.689152029	19.143497467	42.326425	-71.119579202	2	53856.521359	26
57860	2022-11-23	14:58:46.795	326.41581939	7833.979665	1669215526.795	0	899	4.7419851884	4.7823917426	810.82122276	819.18614764	0.93338780634	733.70412177	29.626672745	-1.2118320702	28.794700004	19.14217186	42.326424199	-71.119580801	2	53857.480769	26
57861	2022-11-23	14:58:47.713	326.41583002	7833.979921	1669215527.714	0	899	4.7419851884	4.7823917426	811.32858371	819.69874283	0.93338780634	733.70641484	29.626672745	-1.1883550567	28.920038223	19.140772409	42.326422653	-71.119581667	2	53858.408106	26
57862	2022-11-23	14:58:48.595	326.41584022	7833.980165	1669215528.595	0	899	4.7440669245	4.7847961448	811.32858371	819.76199369	0.94036858502	733.69184805	29.626672745	-1.17595901	28.797998378	19.143023257	42.326421223	-71.119581223	2	53859.266036	26
57863	2022-11-23	14:58:49.457	326.41585021	7833.980405	1669215529.458	0	899	4.7440667945	4.7847960132	810.02480588	818.44466355	0.940368574	733.71013919	29.626669713	-1.1727253033	28.679256907	19.144911305	42.32641972	-71.11957972	2	53860.167854	26
57864	2022-11-23	14:58:50.336	326.41586038	7833.980649	1669215530.337	0	899	4.7443999571	4.7852030123	810.02421539	818.458765	0.94199320722	733.6975037	29.626581192	-1.1994791031	28.920038223	19.141082764	42.326418333	-71.119578231	2	53861.061122	26
57865	2022-11-23	14:58:51.244	326.41587089	7833.980901	1669215531.245	0	899	4.7443999571	4.7852030123	811.85853921	820.31218911	0.94199320722	733.70410641	29.626581192	-1.2160358997	28.920038223	19.141692307	42.326418333	-71.119576715	2	53861.970942	26
57866	2022-11-23	14:58:52.165	326.41588155	7833.981157	1669215532.166	0	899	4.7488893763	4.7894641958	811.85853921	820.25685714	0.93589067397	733.70421999	29.626581192	-1.2468643449	28.920038223	19.141594135	42.326418333	-71.11957378	2	53862.866019	26
57867	2022-11-23	14:58:53.111	326.4158925	7833.98142	1669215533.112	0	899	4.7488893763	4.7894641958	811.18595382	819.57731415	0.93589067397	733.71749211	29.626581192	-1.176692009	28.920038223	19.141801834	42.326418333	-71.119573333	2	53863.796844	26
57868	2022-11-23	14:58:54.040	326.41590325	7833.981678	1669215534.041	0	899	4.7477180586	4.7919549681	811.18595382	820.3384146	1.0198293472	733.71096054	29.626581192	-1.1721216432	28.920038223	19.140537881	42.326419522	-71.119573333	2	53864.713018	26
57869	2022-11-23	14:58:54.924	326.41591347	7833.981923	1669215534.924	0	899	4.7477147193	4.7919515843	812.12456958	821.2876178	1.0198290403	733.71330494	29.626503382	-1.1761099124	28.920038223	19.139869993	42.326421004	-71.11957233	2	53865.602238	26
57870	2022-11-23	14:58:55.796	326.41592358	7833.982166	1669215535.797	0	899	4.7411774135	4.7856988054	812.12366129	821.35849118	1.0277295094	733.72803058	29.626367569	-1.1785352072	28.920038223	19.141895522	42.326422459	-71.119570874	2	53866.475345	26
57871	2022-11-23	14:58:56.638	326.41593331	7833.982399	1669215536.638	0	899	4.7411774135	4.7856988054	812.35804334	821.59553844	1.0277295094	733.7186061	29.626367569	-1.1773926249	28.920038223	19.142110484	42.326423333	-71.119570493	2	53867.295694	26
57872	2022-11-23	14:58:57.552	326.41594389	7833.982653	1669215537.552	0	899	4.7466208967	4.7887978082	812.35804334	821.09813762	0.97297958561	733.72190604	29.626367569	-1.1806587083	28.920038223	19.141127694	42.326423333	-71.119571667	2	53868.186975	26
57873	2022-11-23	14:58:58.476	326.41595459	7833.98291	1669215538.477	0	899	4.7466208967	4.7887978082	812.34391495	821.08385722	0.97297958561	733.70737523	29.626367569	-1.3142664654	28.920038223	19.125308523	42.326423822	-71.119571422	2	53869.146744	26
57874	2022-11-23	14:58:59.378	326.41596503	7833.983161	1669215539.379	0	899	4.7480982988	4.7904948501	812.34412586	821.12693055	0.97769998277	733.71936237	29.626399097	-1.4392617065	28.877159359	19.108289946	42.326426708	-71.119569917	2	53870.024819	26.002481903
57875	2022-11-23	14:59:00.296	326.41597566	7833.983416	1669215540.297	0	899	4.7481048044	4.7905014388	813.19959645	821.99165543	0.97770055593	733.71724191	29.626550674	-1.1913409233	28.671010971	19.141082764	42.32642829	-71.119566753	2	53870.974147	26.097414685
57876	2022-11-23	14:59:01.176	326.41598583	7833.98366	1669215541.176	0	899	4.7450609386	4.7876438645	813.19959645	822.03603567	0.98258270687	733.72205156	29.626550674	-1.1695346501	28.671010971	19.145339663	42.326430976	-71.119566667	2	53871.792943	26.179294336
57877	2022-11-23	14:59:02.065	326.41599612	7833.983907	1669215542.065	0	899	4.7450609386	4.7876438645	811.94801247	820.77085166	0.98258270687	733.719134	29.626550674	-1.1959759502	28.671010971	19.142813323	42.326435346	-71.119564214	2	53872.735912	26.27359116
57878	2022-11-23	14:59:03.010	326.41600707	7833.98417	1669215543.011	0	899	4.7460655989	4.7875610722	811.94801247	820.54330534	0.95750676373	733.71837045	29.626550674	-1.1518783246	28.887054481	19.136829439	42.326434411	-71.119564461	2	53873.676555	26.3
57879	2022-11-23	14:59:03.934	326.41601775	7833.984426	1669215543.934	0	899	4.7460655989	4.7875610722	810.86254147	819.44634352	0.95750676373	733.7267165	29.626550674	-1.1691896908	28.920038223	19.141217554	42.326426084	-71.119566812	2	53874.54368	26.24563197
57880	2022-11-23	14:59:04.806	326.41602786	7833.984669	1669215544.807	0	899	4.7487038564	4.7894576791	810.86205024	819.28746127	0.94002080761	733.70984412	29.626477109	-1.2403752922	28.920038223	19.129837074	42.326414987	-71.119570482	2	53875.429696	26.157030371
57881	2022-11-23	14:59:05.707	326.41603828	7833.984919	1669215545.707	0	899	4.7486978445	4.7894515934	811.22826335	819.65747497	0.94002029842	733.70817354	29.626337051	-1.199824064	28.920038223	19.138020193	42.326405864	-71.119575185	2	53876.370405	26.062959472
57882	2022-11-23	14:59:06.648	326.41604917	7833.98518	1669215546.648	0	899	4.7543613051	4.7971262364	811.22826335	820.06367899	0.98483184983	733.7291094	29.626337051	-1.1795484578	28.920038223	19.142925679	42.326401667	-71.119578333	2	53877.269231	26
57883	2022-11-23	14:59:07.552	326.41605963	7833.985431	1669215547.552	0	899	4.7543613051	4.7971262364	810.4789198	819.30617403	0.98483184983	733.71826576	29.626337051	-1.1702029255	28.920038223	19.144141721	42.326401952	-71.119578333	2	53878.171218	26.017121849
57884	2022-11-23	14:59:08.466	326.41607021	7833.985685	1669215548.466	0	899	4.7477352654	4.7853371589	810.4789198	818.24954067	0.86806576361	733.73236084	29.626337051	-1.1832026243	28.920038223	19.1313591	42.326403539	-71.119578333	2	53879.123274	26.1
57885	2022-11-23	14:59:09.381	326.41608081	7833.985939	1669215549.382	0	899	4.7477260976	4.7853278872	811.86756244	819.65149069	0.86806504642	733.699646	29.626123428	-1.1832026243	28.920038223	19.141801834	42.326405	-71.119578333	2	53880.026239	26.1
57886	2022-11-23	14:59:10.286	326.41609127	7833.986191	1669215550.286	0	899	4.742399434	4.7828019893	811.86756244	820.24171876	0.93321537895	733.69274458	29.626123428	-1.1602214133	28.786454068	19.144344671	42.326405	-71.119578333	2	53880.904762	26.1
57887	2022-11-23	14:59:11.178	326.41610161	7833.986439	1669215551.179	0	899	4.742399434	4.7828019893	811.8150577	820.18867245	0.93321537895	733.69668882	29.626123428	-1.1408835649	28.671010971	19.146484375	42.326403584	-71.119578333	2	53881.849359	26.1
57888	2022-11-23	14:59:12.108	326.41611236	7833.986697	1669215552.108	0	899	4.7491212802	4.790648184	811.8150577	820.4099206	0.95761453221	733.70657773	29.626123428	-1.1723587426	28.671010971	19.138537274	42.326402038	-71.119579629	2	53882.77712	26.1
57889	2022-11-23	14:59:13.059	326.41612337	7833.986961	1669215553.059	0	899	4.7491212802	4.790648184	810.89630656	819.48144244	0.95761453221	733.68777486	29.626123428	-1.2011067867	28.671010971	19.141441345	42.326401667	-71.119582346	2	53883.703883	26.1
57890	2022-11-23	14:59:13.986	326.41613411	7833.987219	1669215553.987	0	899	4.7474466934	4.7876193242	810.89630656	819.20390417	0.92697093489	733.70357044	29.626123428	-1.4261973204	28.845824804	19.134110684	42.326401667	-71.119585381	2	53884.614398	26.1
57891	2022-11-23	14:59:14.878	326.41614442	7833.987466	1669215554.878	0	899	4.7474451583	4.7876177705	811.90823026	820.22619382	0.92697080665	733.7012321	29.626087656	-1.374209419	28.920038223	19.129450716	42.326396325	-71.119590228	2	53885.534188	26.046581197
57892	2022-11-23	14:59:15.789	326.41615498	7833.987719	1669215555.79	0	899	4.746447871	4.7894829965	811.90785731	820.82151488	0.9926357048	733.70947144	29.626031876	-1.4061804426	28.738627642	19.132021039	42.32638798	-71.11959702	2	53886.442379	26
57893	2022-11-23	14:59:16.755	326.41616615	7833.987988	1669215556.755	0	899	4.746447871	4.7894829965	812.19395738	821.11075595	0.9926357048	733.70542615	29.626031876	-1.5899759507	28.671010971	19.100634569	42.32637962	-71.119604142	2	53887.371312	25.962868769
57894	2022-11-23	14:59:17.687	326.41617693	7833.988246	1669215557.687	0	899	4.7428442767	4.7822318586	812.19395738	820.35989179	0.90988005655	733.71027864	29.626031876	-1.6212139509	28.671010971	19.07699633	42.326371762	-71.119608857	2	53888.314314	25.9
57895	2022-11-23	14:59:18.588	326.41618737	7833.988497	1669215558.589	0	899	4.7428442767	4.7822318586	812.07576058	820.24050661	0.90988005655	733.72064775	29.626031876	-1.5112772746	28.671010971	19.089826129	42.326367211	-71.119609626	2	53889.224405	25.877559462
57896	2022-11-23	14:59:19.555	326.41619855	7833.988765	1669215559.555	0	899	4.7438741394	4.7876468994	812.07543621	821.14897183	1.0100369762	733.71852122	29.625983371	-1.5384838621	28.671010971	19.091760067	42.32636189	-71.119607973	2	53890.216433	25.8
57897	2022-11-23	14:59:20.533	326.41620988	7833.989037	1669215560.534	0	899	4.7438709848	4.7876437031	811.31609911	820.38114785	1.0100366888	733.71276573	29.625909805	-1.5758228594	28.671010971	19.086556491	42.326355023	-71.119606667	2	53891.197197	25.8
57898	2022-11-23	14:59:21.444	326.41622042	7833.98929	1669215561.444	0	899	4.74350565	4.78497448	811.31609911	819.90381845	0.9574092331	733.70592655	29.625909805	-1.5162464838	28.791401629	19.098089951	42.3263476	-71.119606667	2	53892.10998	25.8
57899	2022-11-23	14:59:22.391	326.41623139	7833.989553	1669215562.392	0	899	4.74350565	4.78497448	809.97538001	818.54890794	0.9574092331	733.70397585	29.625909805	-1.4215407443	28.920038223	19.129550669	42.326341431	-71.119606785	2	53893.070746	25.8
57900	2022-11-23	14:59:23.295	326.41624184	7833.989804	1669215563.295	0	899	4.741218711	4.784632903	809.97538001	818.95621172	1.0023942227	733.71593672	29.625909805	-1.1750643253	28.920038223	19.142522812	42.326338553	-71.119608223	2	53893.934034	25.8
57901	2022-11-23	14:59:24.161	326.41625187	7833.990045	1669215564.162	0	899	4.741218711	4.784632903	812.78183576	821.79378484	1.0023942227	733.70382509	29.625909805	-1.2055801106	28.674309345	19.141455669	42.326334071	-71.119608333	2	53894.852564	25.8
57902	2022-11-23	14:59:25.078	326.41626249	7833.9903	1669215565.079	0	899	4.7461133315	4.7875683312	812.7811797	821.37679833	0.95657138624	733.7159824	29.625811785	-1.1854554675	28.671010971	19.142061916	42.326333333	-71.119604659	2	53895.734906	25.8
57903	2022-11-23	14:59:26.046	326.41627369	7833.990569	1669215566.047	0	899	4.7461109905	4.7875659609	811.72002626	820.30442077	0.95657118437	733.72249295	29.625757217	-1.1913409233	28.671010971	19.144323349	42.326333333	-71.119602131	2	53896.721639	25.8
57904	2022-11-23	14:59:26.966	326.41628433	7833.990824	1669215566.966	0	899	4.7456200884	4.7848628194	811.72002626	819.84636618	0.90603544157	733.70883522	29.625757217	-1.1853584651	28.854070739	19.143793359	42.326334361	-71.119600639	2	53897.6164	25.8
57905	2022-11-23	14:59:27.877	326.41629487	7833.991077	1669215567.877	0	899	4.7456200884	4.7848628194	811.19595436	819.31704766	0.90603544157	733.70515209	29.625757217	-1.1754415975	28.920038223	19.142743837	42.326335	-71.119599158	2	53898.50501	25.8
57906	2022-11-23	14:59:28.743	326.41630491	7833.991318	1669215568.744	0	899	4.7411936037	4.7835194341	811.19595436	819.96446336	0.97749242251	733.70951752	29.625757217	-1.1716688587	28.738627642	19.131833853	42.326334357	-71.119597048	2	53899.385729	25.8
57907	2022-11-23	14:59:29.638	326.41631527	7833.991566	1669215569.639	0	899	4.7411947644	4.7835206096	812.1996119	820.97897073	0.97749252489	733.70502315	29.625784299	-1.2319351806	28.781506507	19.12188631	42.326332831	-71.119595502	2	53900.301301	25.8
57908	2022-11-23	14:59:30.505	326.41632529	7833.991807	1669215570.505	0	899	4.7458197958	4.7897640188	812.199839	821.30663866	1.0135452146	733.71019214	29.625818253	-1.2852058355	28.920038223	19.117969639	42.326331667	-71.119596667	2	53901.163265	25.8
57909	2022-11-23	14:59:31.405	326.41633572	7833.992057	1669215571.406	0	899	4.7458197958	4.7897640188	811.24150253	820.33755684	1.0135452146	733.6989734	29.625818253	-1.1457666159	28.920038223	19.145042419	42.326331598	-71.119596667	2	53902.041322	25.8
57910	2022-11-23	14:59:32.312	326.41634622	7833.992309	1669215572.313	0	899	4.7418461914	4.7833104369	811.24150253	819.83049147	0.95763642	733.69656271	29.625818253	-1.1658158373	28.715539023	19.146226542	42.326330036	-71.119596667	2	53902.978306	25.8
57911	2022-11-23	14:59:33.161	326.41635603	7833.992545	1669215573.161	0	899	4.7418461914	4.7833104369	810.81320729	819.39766166	0.95763642	733.68864229	29.625818253	-1.1701813936	28.671010971	19.146484375	42.32633	-71.119599305	2	53903.791388	25.8
57912	2022-11-23	14:59:34.019	326.41636597	7833.992783	1669215574.02	0	899	4.7471011004	4.787663836	810.81320729	819.20137367	0.93596377942	733.69771793	29.625818253	-1.1934643889	28.671010971	19.141333169	42.326331123	-71.1196	2	53904.674027	25.8
57913	2022-11-23	14:59:34.900	326.41637616	7833.993028	1669215574.9	0	899	4.7470986288	4.7876613342	810.66729767	819.05395268	0.93596357092	733.70697304	29.625760653	-1.1941326746	28.671010971	19.14091301	42.326332648	-71.1196	2	53905.588843	25.8
57914	2022-11-23	14:59:35.865	326.41638734	7833.993296	1669215575.866	0	899	4.7478777991	4.7881622215	810.66666354	818.99430355	0.92944509551	733.70595929	29.625665665	-1.1811653249	28.671010971	19.14198518	42.326334253	-71.1196	2	53906.551992	25.8
57915	2022-11-23	14:59:36.809	326.41639826	7833.993558	1669215576.81	0	899	4.7478777991	4.7881622215	810.769806	819.09850556	0.92944509551	733.69865124	29.625665665	-1.1577098867	28.806244313	19.14378842	42.326335	-71.119599218	2	53907.468932	25.8
57916	2022-11-23	14:59:37.711	326.4164087	7833.993809	1669215577.712	0	899	4.7482590085	4.7900841437	810.769806	819.41693471	0.96460534887	733.69528461	29.625665665	-1.1526329233	28.920038223	19.144275514	42.326335	-71.119598333	2	53908.350099	25.8
57917	2022-11-23	14:59:38.688	326.41642001	7833.99408	1669215578.689	0	899	4.7482590085	4.7900841437	811.61181413	820.26792313	0.96460534887	733.68353595	29.625665665	-1.1836661582	28.905195539	19.141147108	42.326334477	-71.119597811	2	53909.313609	25.8
57918	2022-11-23	14:59:39.621	326.41643081	7833.994339	1669215579.622	0	899	4.7466743131	4.7891187667	811.61163043	820.3990889	0.97908589584	733.6985797	29.625638179	-1.1689633376	28.783155694	19.141676164	42.326332932	-71.119596667	2	53910.241099	25.8
57919	2022-11-23	14:59:40.483	326.41644079	7833.994579	1669215580.484	0	899	4.7466728737	4.7891173088	811.34703053	820.13162299	0.97908576881	733.71260889	29.62560463	-1.1692974425	28.920038223	19.141693115	42.326331867	-71.119596267	2	53911.119959	25.8
57920	2022-11-23	14:59:41.361	326.41645095	7833.994823	1669215581.362	0	899	4.7476561374	4.7885672625	811.34703053	819.81195042	0.9438245846	733.70665695	29.62560463	-1.1343729496	28.920038223	19.146842957	42.32633338	-71.119593287	2	53912.027921	25.8
57921	2022-11-23	14:59:42.243	326.41646116	7833.995068	1669215582.244	0	899	4.7476561374	4.7885672625	810.95502814	819.4158582	0.9438245846	733.70648315	29.62560463	-1.1736523	28.896949604	19.142369453	42.3263349	-71.119591767	2	53912.940021	25.8
57922	2022-11-23	14:59:43.105	326.41647113	7833.995307	1669215583.106	0	899	4.7498560083	4.7922671041	810.95502814	819.7225761	0.97767369893	733.68579667	29.62560463	-1.1750643253	28.671010971	19.142522812	42.326335	-71.119591667	2	53913.792899	25.8
57923	2022-11-23	14:59:43.967	326.4164811	7833.995546	1669215583.967	0	899	4.7498560083	4.7922671041	812.04129476	820.82058677	0.97767369893	733.69598227	29.62560463	-1.1786861025	28.671010971	19.141187314	42.326339349	-71.119589492	2	53914.652305	25.8
57924	2022-11-23	14:59:44.865	326.41649149	7833.995796	1669215584.865	0	899	4.7476698193	4.7878476933	812.04092715	820.36094733	0.92704769792	733.69096486	29.625549657	-1.1594237279	28.671010971	19.137802743	42.326345344	-71.119590172	2	53915.551552	25.8
57925	2022-11-23	14:59:45.769	326.41650196	7833.996047	1669215585.769	0	899	4.7476669398	4.7878447788	811.75671781	820.07382386	0.92704745735	733.7023271	29.625482559	-1.139697862	28.692450403	19.135231346	42.326349788	-71.119593121	2	53916.436364	25.8
57926	2022-11-23	14:59:46.674	326.41651243	7833.996298	1669215586.674	0	899	4.7469750884	4.7875766643	811.75671781	820.1629244	0.93687705688	733.69564678	29.625482559	-1.145572536	28.920038223	19.14606659	42.32635325	-71.119595528	2	53917.316633	25.8
57927	2022-11-23	14:59:47.575	326.41652287	7833.996549	1669215587.576	0	899	4.7469750884	4.7875766643	811.25772314	819.65876235	0.93687705688	733.6958796	29.625482559	-1.1378115345	28.906844726	19.145875804	42.326356667	-71.119596667	2	53918.216963	25.8
57928	2022-11-23	14:59:48.503	326.41653361	7833.996807	1669215588.504	0	899	4.7455836221	4.7886977961	811.25772314	820.18226209	0.99462207626	733.68473119	29.625482559	-1.1701813936	28.671010971	19.141441345	42.326356667	-71.119596439	2	53919.136317	25.8
57929	2022-11-23	14:59:49.477	326.41654488	7833.997077	1669215589.478	0	899	4.745582339	4.7886964963	811.3218753	820.24711893	0.9946219612	733.68867867	29.625452648	-1.4289999419	28.732030894	19.120874961	42.326356667	-71.119594781	2	53920.131303	25.8
57930	2022-11-23	14:59:50.369	326.41655521	7833.997325	1669215590.37	0	899	4.7503204753	4.7913696087	811.32125957	819.80974431	0.94645457338	733.69930848	29.625360489	-1.1782226784	28.920038223	19.140686503	42.326356667	-71.11959344	2	53921.064103	25.8
57931	2022-11-23	14:59:51.257	326.41656549	7833.997572	1669215591.258	0	899	4.7503204753	4.7913696087	810.5835399	819.06430622	0.94645457338	733.69640547	29.625360489	-1.1734366417	28.920038223	19.138921738	42.326356667	-71.1195949	2	53921.939842	25.8
57932	2022-11-23	14:59:52.200	326.4165764	7833.997834	1669215592.201	0	899	4.7508451145	4.788237901	810.5835399	818.30680692	0.86271542738	733.69505785	29.625360489	-1.2019367589	28.753470326	19.138189088	42.326356667	-71.119596385	2	53922.831291	25.8
57933	2022-11-23	14:59:53.197	326.41658793	7833.99811	1669215593.197	0	899	4.7508451145	4.788237901	810.18651132	817.90599543	0.86271542738	733.6896431	29.625360489	-1.1311177015	28.671010971	19.145402908	42.326353757	-71.119596667	2	53923.872863	25.887286325
57934	2022-11-23	14:59:54.124	326.41659866	7833.998368	1669215594.124	0	899	4.751129984	4.7926166382	810.18651132	818.75217392	0.9562934381	733.69835213	29.625360489	-1.168241144	28.671010971	19.142763226	42.326351984	-71.119595317	2	53924.809619	25.9
57935	2022-11-23	14:59:55.046	326.41660933	7833.998624	1669215595.046	0	899	4.7511276405	4.7926142654	810.44732699	819.01574523	0.95629323628	733.69024294	29.625305921	-1.1514687286	28.671010971	19.144308659	42.326351667	-71.119596241	2	53925.744659	25.9
57936	2022-11-23	14:59:55.963	326.41661995	7833.998879	1669215595.964	0	899	4.7493592813	4.7878256175	810.44708015	818.39360974	0.88756047335	733.69442688	29.625268936	-1.2072616871	28.671010971	19.14378842	42.326351667	-71.119596667	2	53926.657791	25.9
57937	2022-11-23	14:59:56.848	326.4166302	7833.999125	1669215596.849	0	899	4.7493592813	4.7878256175	810.5622003	818.50985865	0.88756047335	733.70209064	29.625268936	-1.4106537443	28.671010971	19.110992646	42.326351667	-71.119596667	2	53927.530572	25.9
57938	2022-11-23	14:59:57.790	326.4166411	7833.999386	1669215597.791	0	899	4.7412199527	4.7806576005	810.5622003	818.72490607	0.91133661291	733.70634087	29.625268936	-1.1787939458	28.918389036	19.140075608	42.326351667	-71.119596667	2	53928.445933	25.9
57939	2022-11-23	14:59:58.742	326.41665211	7833.999651	1669215598.742	0	899	4.7412199527	4.7806576005	812.39895697	820.58015967	0.91133661291	733.70833239	29.625268936	-1.1713778752	28.872211797	19.140569118	42.326351667	-71.119596667	2	53929.390756	25.9
57940	2022-11-23	14:59:59.592	326.41666194	7833.999887	1669215599.592	0	899	4.7434109918	4.7848460373	812.39875416	820.99108659	0.95665491476	733.70976409	29.625238621	-1.1668075149	28.671010971	19.125880033	42.326352097	-71.119596236	2	53930.258373	25.9
57941	2022-11-23	15:00:00.414	326.41667146	7834.000115	1669215600.414	0	899	4.7434096746	4.7848447037	811.17319341	819.75256267	0.9566548011	733.68335608	29.625207901	-1.1848195286	28.671010971	19.110316346	42.326353333	-71.119594922	2	53931.047094	25.9
57942	2022-11-23	15:00:01.315	326.41668189	7834.000365	1669215601.315	0	899	4.7516703783	4.7953601503	811.17319341	820.2045607	1.0065005182	733.70528508	29.625207901	-1.1832026243	28.671010971	19.141082764	42.326353333	-71.119593417	2	53931.9499	25.9
57943	2022-11-23	15:00:02.279	326.41669304	7834.000633	1669215602.279	0	899	4.7516703783	4.7953601503	810.78521003	819.81225763	1.0065005182	733.68828659	29.625207901	-1.1847440502	28.671010971	19.141468831	42.326353333	-71.119596588	2	53932.976496	25.9
57944	2022-11-23	15:00:03.229	326.41670404	7834.000897	1669215603.229	0	899	4.7527841569	4.7964305595	810.78521003	819.8011622	1.0052770024	733.69142646	29.625207901	-1.2424341574	28.671010971	19.13896836	42.326351785	-71.119598215	2	53933.928929	25.9
57945	2022-11-23	15:00:04.154	326.41671475	7834.001154	1669215604.154	0	899	4.7527841569	4.7964305595	810.50623793	819.51908793	1.0052770024	733.69677371	29.625207901	-1.4875738621	28.671010971	19.097148895	42.326351667	-71.119599783	2	53934.869654	25.813034623
57946	2022-11-23	15:00:05.082	326.41672549	7834.001412	1669215605.082	0	899	4.7464885785	4.7887575377	810.50579278	819.2452694	0.97511123509	733.68582699	29.625141207	-1.5978447365	28.671010971	19.115774597	42.326354379	-71.119604069	2	53935.813835	25.88138352
57947	2022-11-23	15:00:05.980	326.41673589	7834.001661	1669215605.981	0	899	4.746487512	4.7887564576	812.09481148	820.85142123	0.97511114134	733.70666423	29.625116348	-1.4376124775	28.77985732	19.129957376	42.326353875	-71.119606125	2	53936.674835	25.9
57948	2022-11-23	15:00:06.875	326.41674624	7834.00191	1669215606.875	0	899	4.7495449774	4.7908255096	812.09481148	820.64077038	0.95189794312	733.70062337	29.625116348	-1.4060294683	28.713889836	19.134213858	42.326354209	-71.119608418	2	53937.525359	25.952535885
57949	2022-11-23	15:00:07.724	326.41675608	7834.002146	1669215607.725	0	899	4.7495449774	4.7908255096	810.36124612	818.8889621	0.95189794312	733.71097752	29.625116348	-1.3614899567	28.766663823	19.136202957	42.326353761	-71.119611239	2	53938.371849	26
57950	2022-11-23	15:00:08.588	326.41676606	7834.002386	1669215608.588	0	899	4.7502386207	4.7899339335	810.36124612	818.55971685	0.91551435928	733.70039176	29.625116348	-1.2134812715	28.920038223	19.139890102	42.326350319	-71.119613783	2	53939.269583	26
57951	2022-11-23	15:00:09.496	326.41677657	7834.002638	1669215609.496	0	899	4.7502380479	4.7899333539	812.42739108	820.64676469	0.91551431205	733.70183639	29.625103009	-1.1935937128	28.920038223	19.135541259	42.326346368	-71.119614701	2	53940.179245	26
57952	2022-11-23	15:00:10.467	326.41678782	7834.002908	1669215610.468	0	899	4.7482000845	4.7929602436	812.42727615	821.70143689	1.031675816	733.71356039	29.625085831	-1.1734366417	28.844175617	19.140549805	42.326345	-71.119613333	2	53941.102102	26
57953	2022-11-23	15:00:11.404	326.41679866	7834.003168	1669215611.404	0	899	4.7482000845	4.7929602436	811.96294323	821.23180343	1.031675816	733.70931421	29.625085831	-1.1736306702	28.684204468	19.14182332	42.326345	-71.119613333	2	53942.041009	26
57954	2022-11-23	15:00:12.263	326.4168086	7834.003406	1669215612.263	0	899	4.7503861934	4.7937061163	811.96294323	820.92885721	0.99832448756	733.71374148	29.625085831	-1.176692009	28.920038223	19.142162323	42.326345	-71.119613333	2	53942.944269	26
57955	2022-11-23	15:00:13.148	326.41681885	7834.003652	1669215613.149	0	899	4.7503861934	4.7937061163	811.14941316	820.10634392	0.99832448756	733.71221843	29.625085831	-1.183030119	28.920038223	19.137954762	42.326345	-71.119612006	2	53943.796367	26
57956	2022-11-23	15:00:13.999	326.41682869	7834.003889	1669215613.999	0	899	4.7559290223	4.7989318604	811.14941316	820.03027676	0.98993798802	733.70627821	29.625085831	-1.2240125343	28.699047152	19.137277073	42.326346047	-71.119609573	2	53944.628205	26
57957	2022-11-23	15:00:14.921	326.41683937	7834.004145	1669215614.922	0	899	4.7559228796	4.7989256382	811.38845826	820.27193408	0.98993744096	733.70075756	29.624942944	-1.2070030195	28.837578868	19.13940748	42.32634574	-71.119607407	2	53945.556008	26
57958	2022-11-23	15:00:15.796	326.41684949	7834.004388	1669215615.796	0	899	4.752022164	4.7934652307	811.38798562	819.95570975	0.95511960134	733.69675996	29.624872208	-1.2037692978	28.920038223	19.142031158	42.326344233	-71.119606667	2	53946.460084	26
57959	2022-11-23	15:00:16.671	326.41685962	7834.004631	1669215616.671	0	899	4.752022164	4.7934652307	810.25492604	818.8106858	0.95511960134	733.69579472	29.624872208	-1.2634427374	28.920038223	19.118508825	42.326342749	-71.119606083	2	53947.350485	26
57960	2022-11-23	15:00:17.585	326.4168702	7834.004885	1669215617.585	0	899	4.7499247411	4.7926621058	810.25492604	819.08229425	0.98511375384	733.70043177	29.624872208	-1.2770244649	28.860667488	19.110380994	42.326341667	-71.119605416	2	53948.249491	26
57961	2022-11-23	15:00:18.509	326.41688089	7834.005141	1669215618.509	0	899	4.7499247411	4.7926621058	811.21190382	820.04969788	0.98511375384	733.7069399	29.624872208	-1.1815749407	28.671010971	19.140001297	42.326341373	-71.119606667	2	53949.176249	26
57962	2022-11-23	15:00:19.438	326.41689166	7834.0054	1669215619.439	0	899	4.7494498288	4.7914831372	811.21171615	819.90451569	0.96912336506	733.67736412	29.624844115	-1.1815749407	28.900247978	19.141658745	42.32634	-71.119606667	2	53950.059829	26
57963	2022-11-23	15:00:20.328	326.41690196	7834.005647	1669215620.329	0	899	4.7494497247	4.7914830318	811.81422443	820.51348026	0.96912335597	733.68805619	29.62484169	-1.1813270201	28.920038223	19.14182092	42.326339984	-71.119606635	2	53951.009425	26
57964	2022-11-23	15:00:21.312	326.41691334	7834.00592	1669215621.313	0	899	4.7461086141	4.7887848803	811.81422443	820.65302714	0.98450186307	733.68607558	29.62484169	-1.1630240284	28.799647565	19.139112536	42.326338439	-71.119603544	2	53951.936852	26
57965	2022-11-23	15:00:22.243	326.41692411	7834.006179	1669215622.243	0	899	4.7461086141	4.7887848803	809.97562332	818.79440786	0.98450186307	733.68436174	29.62484169	-1.1832026243	28.671010971	19.133159637	42.326336894	-71.119603333	2	53952.863864	26
57966	2022-11-23	15:00:23.118	326.41693425	7834.006422	1669215623.119	0	899	4.7515575034	4.7925827125	809.97562332	818.44287238	0.9456635329	733.68462609	29.62484169	-1.17042933	28.801296752	19.138623054	42.326335349	-71.119603333	2	53953.790598	26
57967	2022-11-23	15:00:23.970	326.4169441	7834.006658	1669215623.97	0	899	4.7515575034	4.7925827125	811.87216027	820.35923518	0.9456635329	733.68404323	29.62484169	-1.1731240828	28.700696339	19.137576274	42.326335	-71.119604378	2	53954.626794	26
57968	2022-11-23	15:00:24.880	326.41695463	7834.006911	1669215624.88	0	899	4.7504319733	4.7916728207	811.87159276	820.4053778	0.95081468016	733.70047179	29.624756807	-1.1759697917	28.671010971	19.136359638	42.326334118	-71.119604118	2	53955.528993	26
57969	2022-11-23	15:00:25.759	326.41696481	7834.007156	1669215625.76	0	899	4.750429066	4.7916698773	810.86370029	819.38688886	0.95081443119	733.70187762	29.624689102	-1.1749134403	28.671010971	19.12510066	42.326331277	-71.119602648	2	53956.411243	26
57970	2022-11-23	15:00:26.693	326.41697561	7834.007415	1669215626.693	0	899	4.7485462818	4.7905337337	810.86370029	819.54492825	0.96825794968	733.68122551	29.624689102	-1.1530317131	28.671010971	19.10594565	42.326327175	-71.119600508	2	53957.347466	26
57971	2022-11-23	15:00:27.650	326.41698669	7834.007681	1669215627.65	0	899	4.7485462818	4.7905337337	811.69643478	820.38657812	0.96825794968	733.68256464	29.624689102	-1.1774896265	28.671010971	19.116982416	42.326325	-71.11959619	2	53958.321499	26.032149901
57972	2022-11-23	15:00:28.522	326.41699678	7834.007923	1669215628.522	0	899	4.7510846105	4.792039274	811.69643478	820.16790011	0.94414445728	733.68537873	29.624689102	-1.2581177626	28.671010971	19.11265185	42.326325	-71.119591052	2	53959.184369	26.1
57973	2022-11-23	15:00:29.434	326.41700735	7834.008176	1669215629.435	0	899	4.7510846105	4.792039274	810.5083322	818.96739761	0.94414445728	733.66824684	29.624689102	-1.5703147673	28.671010971	19.105156463	42.326324837	-71.119588008	2	53960.097633	26.1
57974	2022-11-23	15:00:30.378	326.41701828	7834.008439	1669215630.379	0	899	4.7490996359	4.7895464845	810.5083322	818.86582128	0.93292289515	733.66676543	29.624689102	-1.5258830217	28.671010971	19.088087713	42.326323333	-71.119585	2	53961.0286	26.1
57975	2022-11-23	15:00:31.278	326.41702868	7834.008688	1669215631.278	0	899	4.7490996359	4.7895464845	811.16975945	819.53406878	0.93292289515	733.66782768	29.624689102	-1.6666158438	28.671010971	19.073740005	42.326323333	-71.119585	2	53961.915187	26.1
57976	2022-11-23	15:00:32.137	326.41703862	7834.008927	1669215632.137	0	899	4.7531005374	4.7928825917	811.16975945	819.38941353	0.91695045507	733.67213005	29.624689102	-1.6151992083	28.671010971	19.072729111	42.326323333	-71.11958371	2	53962.773774	26.1
57977	2022-11-23	15:00:33.029	326.41704895	7834.009175	1669215633.029	0	899	4.7531005374	4.7928825917	811.64425861	819.86872083	0.91695045507	733.67533581	29.624689102	-1.5376646692	28.783155694	19.100680143	42.326323333	-71.119581073	2	53963.678208	26.1
57978	2022-11-23	15:00:33.984	326.41706001	7834.00944	1669215633.985	0	899	4.7489794587	4.7922825794	811.64425861	820.60582965	0.99823371026	733.6832142	29.624689102	-1.3844711836	28.834280494	19.135196522	42.326325373	-71.119573881	2	53964.611855	26.161185468
57979	2022-11-23	15:00:34.947	326.41707115	7834.009708	1669215634.947	0	899	4.7489740451	4.7922770951	811.53413989	820.49449066	0.99823322338	733.68498665	29.62456299	-1.1650936485	28.84252643	19.135951996	42.326325753	-71.119566345	2	53965.548323	26.2
57980	2022-11-23	15:00:35.884	326.417082	7834.009968	1669215635.885	0	899	4.750140266	4.7917949283	811.533759	820.15027314	0.96033078044	733.69214473	29.624505997	-1.1433520791	28.844175617	19.139829888	42.326322595	-71.119559325	2	53966.480962	26.2
57981	2022-11-23	15:00:36.756	326.41709209	7834.01021	1669215636.757	0	899	4.750140266	4.7917949283	812.41921585	821.04513139	0.96033078044	733.69828705	29.624505997	-1.1392560005	28.671010971	19.144683838	42.32632	-71.119551949	2	53967.366081	26.236608066
57982	2022-11-23	15:00:37.674	326.41710272	7834.010465	1669215637.675	0	899	4.7473486858	4.7856257003	812.41921585	820.34917319	0.88359812252	733.6707602	29.624505997	-1.1553276927	28.671010971	19.144005832	42.326319483	-71.119544598	2	53968.310275	26.3
57983	2022-11-23	15:00:38.556	326.41711293	7834.01071	1669215638.557	0	899	4.7473486858	4.7856257003	811.18553565	819.10345114	0.88359812252	733.66687173	29.624505997	-1.1723587252	28.671010971	19.143122641	42.326319015	-71.119536593	2	53969.204409	26.320440882
57984	2022-11-23	15:00:39.476	326.41712358	7834.010966	1669215639.477	0	899	4.7502063669	4.7958295077	811.18553565	820.62041912	1.0509375246	733.66970926	29.624505997	-1.1408835649	28.671010971	19.139640808	42.326321865	-71.11952274	2	53970.118756	26.4
57985	2022-11-23	15:00:40.450	326.41713484	7834.011236	1669215640.45	0	899	4.7501988171	4.7958218541	811.14384217	820.5782342	1.0509368099	733.6955724	29.624330167	-1.167454234	28.671010971	19.141715966	42.326323267	-71.1195182	2	53971.039916	26.403991597
57986	2022-11-23	15:00:41.388	326.41714569	7834.011497	1669215641.388	0	899	4.7451750057	4.7875993912	811.14379357	819.92480535	0.97893354946	733.68129099	29.624322891	-1.1791173299	28.671010971	19.142035794	42.326321707	-71.119514959	2	53972.024415	26.5
57987	2022-11-23	15:00:42.326	326.41715656	7834.011757	1669215642.327	0	899	4.7451750057	4.7875993912	812.38224053	821.17665908	0.97893354946	733.67553266	29.624322891	-1.184830308	28.671010971	19.142162323	42.326323299	-71.119513367	2	53972.979654	26.5
57988	2022-11-23	15:00:43.260	326.41716737	7834.012017	1669215643.261	0	899	4.7523142567	4.7921606189	812.38224053	820.62887765	0.91857107758	733.68905054	29.624322891	-1.1853045557	28.722135771	19.139233406	42.326323333	-71.119507585	2	53973.862264	26.5
57989	2022-11-23	15:00:44.135	326.4171775	7834.01226	1669215644.136	0	899	4.7523142567	4.7921606189	811.54628492	819.78443611	0.91857107758	733.68449675	29.624322891	-1.1734366417	28.920038223	19.129919052	42.326325766	-71.119501802	2	53974.72973	26.5
57990	2022-11-23	15:00:45.023	326.41718778	7834.012507	1669215645.024	0	899	4.7504876765	4.7902375144	811.54628492	819.76761047	0.91671379906	733.6783326	29.624322891	-1.2067874236	28.723784958	19.137580568	42.326326667	-71.119498917	2	53975.649842	26.5
57991	2022-11-23	15:00:45.941	326.4171984	7834.012762	1669215645.942	0	899	4.7504876765	4.7902375144	810.07965	818.28611788	0.91671379906	733.67830107	29.624322891	-1.1944129199	28.671010971	19.140500252	42.326324744	-71.11949641	2	53976.576923	26.5
57992	2022-11-23	15:00:46.862	326.41720906	7834.013017	1669215646.863	0	899	4.7542034898	4.7978458651	810.07965	819.08422933	1.0048877278	733.68421825	29.624322891	-1.1867381484	28.671010971	19.140438749	42.326322499	-71.119494166	2	53977.500509	26.5
57993	2022-11-23	15:00:47.720	326.41721899	7834.013256	1669215647.721	0	899	4.7542034898	4.7978458651	811.09480774	820.11067123	1.0048877278	733.68644947	29.624322891	-1.2036614955	28.671010971	19.139536586	42.326321667	-71.119492109	2	53978.367367	26.463263263
57994	2022-11-23	15:00:48.645	326.4172297	7834.013513	1669215648.646	0	899	4.7500523016	4.7911850229	811.09480774	819.5987156	0.94841836475	733.69728624	29.624322891	-1.1858219674	28.671010971	19.141432187	42.326321177	-71.119489511	2	53979.293587	26.4
57995	2022-11-23	15:00:49.542	326.41724007	7834.013762	1669215649.542	0	899	4.7500523016	4.7911850229	809.61757331	818.10599313	0.94841836475	733.68289407	29.624322891	-1.1343729496	28.671010971	19.145402908	42.326319686	-71.119487705	2	53980.188363	26.381163708
57996	2022-11-23	15:00:50.440	326.41725046	7834.014011	1669215650.44	0	899	4.7522358764	4.7955825072	809.61685106	818.55889269	0.99854912292	733.68906387	29.624214564	-1.1818875777	28.740276829	19.140557636	42.326318208	-71.119484749	2	53981.07515	26.3
57997	2022-11-23	15:00:51.328	326.41726074	7834.014258	1669215651.328	0	899	4.752235286	4.7955819091	811.70808577	820.67322415	0.99854906985	733.69108854	29.624200821	-1.1376283169	28.920038223	19.146123886	42.326316725	-71.119481784	2	53981.96493	26.3
57998	2022-11-23	15:00:52.223	326.4172711	7834.014506	1669215652.223	0	899	4.7531273802	4.794338379	811.70808577	820.22912214	0.9495982645	733.67924974	29.624200821	-1.1774249361	28.685853655	19.130206898	42.326315316	-71.119477614	2	53982.810556	26.218944392
57999	2022-11-23	15:00:53.131	326.41728162	7834.014759	1669215653.132	0	899	4.7531273802	4.794338379	811.62793584	820.14813083	0.9495982645	733.69642003	29.624200821	-1.1452383474	28.860667488	19.13989369	42.326315	-71.119475466	2	53983.720244	26.2
58000	2022-11-23	15:00:54.040	326.41729214	7834.015011	1669215654.041	0	899	4.7546992316	4.7939756542	811.62793584	819.7447862	0.90508955772	733.70230001	29.624200821	-1.176692009	28.671010971	19.144683838	42.326315	-71.119473871	2	53984.67735	26.2
58001	2022-11-23	15:00:54.944	326.41730259	7834.015262	1669215654.944	0	899	4.7546992316	4.7939756542	811.50347149	819.61907711	0.90508955772	733.70754015	29.624200821	-1.1484721094	28.671010971	19.146102804	42.326315944	-71.119472389	2	53985.566447	26.2
58002	2022-11-23	15:00:55.908	326.41731376	7834.01553	1669215655.909	0	899	4.7504262901	4.7926393468	811.50347149	820.2348547	0.97303286086	733.69181652	29.624200821	-1.1843020545	28.671010971	19.144127599	42.326317537	-71.119470796	2	53986.522234	26.2
58003	2022-11-23	15:00:56.875	326.41732495	7834.015799	1669215656.876	0	899	4.7504262901	4.7926393468	811.55451651	820.28644894	0.97303286086	733.69469811	29.624200821	-1.2428006036	28.671010971	19.140227855	42.326318333	-71.11946917	2	53987.498028	26.2
58004	2022-11-23	15:00:57.759	326.41733517	7834.016044	1669215657.759	0	899	4.7522616717	4.7972434688	811.55451651	820.85670574	1.0358586506	733.67928329	29.624200821	-1.4241600281	28.671010971	19.129336907	42.326317667	-71.119467667	2	53988.399573	26.2
58005	2022-11-23	15:00:58.641	326.41734539	7834.016289	1669215658.642	0	899	4.7522616717	4.7972434688	811.13856211	820.43598359	1.0358586506	733.68383789	29.624200821	-1.1408835649	28.671010971	19.146484375	42.326316155	-71.119466155	2	53989.307177	26.2
58006	2022-11-23	15:00:59.645	326.41735701	7834.016568	1669215659.646	0	899	4.7519569696	4.7974963718	811.13840686	820.55191518	1.0486441183	733.68672918	29.624177579	-1.14881703	28.671010971	19.145277541	42.326315	-71.119465	2	53990.28028	26.2
58007	2022-11-23	15:01:00.519	326.41736713	7834.016811	1669215660.52	0	899	4.7519514137	4.7974907396	810.91307814	820.32396669	1.0486435938	733.68635852	29.624048233	-1.303832227	28.671010971	19.127412228	42.326314745	-71.119464236	2	53991.15286	26.2
58008	2022-11-23	15:01:01.431	326.41737769	7834.017064	1669215661.432	0	899	4.7514199388	4.7972247315	810.91307814	820.37999794	1.0548150389	733.69614274	29.624048233	-1.4489952784	28.671010971	19.113053126	42.326313428	-71.119459811	2	53992.056624	26.2
58009	2022-11-23	15:01:02.349	326.41738831	7834.017319	1669215662.35	0	899	4.7514199388	4.7972247315	810.87989888	820.34643134	1.0548150389	733.67783704	29.624048233	-1.179947257	28.671010971	19.141441345	42.326315167	-71.119456722	2	53993.033493	26.203349282
58010	2022-11-23	15:01:03.289	326.41739919	7834.017581	1669215663.29	0	899	4.75189095	4.7928954774	810.87989888	819.35172437	0.94512512256	733.67077798	29.624048233	-1.1757757458	28.883756107	19.141441345	42.326319665	-71.119458222	2	53993.933014	26.293301435
58011	2022-11-23	15:01:04.234	326.41741013	7834.017843	1669215664.235	0	899	4.75189095	4.7928954774	811.06432177	819.53807406	0.94512512256	733.67284631	29.624048233	-1.1795484578	28.920038223	19.139457703	42.32632	-71.119458333	2	53994.85034	26.3
58012	2022-11-23	15:01:05.165	326.4174209	7834.018102	1669215665.166	0	899	4.751448092	4.7960926067	811.06249945	820.29078783	1.0283382775	733.68976679	29.623775394	-1.5049498752	28.672660158	19.099926071	42.326324151	-71.119459717	2	53995.830128	26.3
58013	2022-11-23	15:01:06.092	326.41743162	7834.018359	1669215666.092	0	899	4.7514480138	4.7960925276	810.2141636	819.43279954	1.0283382703	733.66626623	29.623773575	-1.2551966116	28.671010971	19.128486924	42.326329888	-71.119461222	2	53996.73327	26.3
58014	2022-11-23	15:01:07.016	326.41744233	7834.018616	1669215667.017	0	899	4.7532239125	4.7948621277	810.2141636	818.80767512	0.95933753381	733.69694832	29.623773575	-1.2401704788	28.671010971	19.125957489	42.326335063	-71.119461667	2	53997.679285	26.232071504
58015	2022-11-23	15:01:07.977	326.41745345	7834.018883	1669215667.978	0	899	4.7532239125	4.7948621277	810.47376952	819.07003453	0.95933753381	733.68177401	29.623773575	-1.1870076396	28.671010971	19.13968042	42.326338856	-71.119461667	2	53998.656657	26.2
58016	2022-11-23	15:01:08.924	326.4174644	7834.019146	1669215668.924	0	899	4.7523794272	4.7946121684	810.47376952	819.19455538	0.97308604248	733.6805234	29.623773575	-1.1519969133	28.671010971	19.144821167	42.326343021	-71.11946066	2	53999.604208	26.2
58017	2022-11-23	15:01:09.786	326.41747439	7834.019385	1669215669.787	0	899	4.7523797918	4.7946125377	811.17315328	819.90146488	0.97308607442	733.67666646	29.623782063	-1.1482241975	28.671010971	19.143137269	42.326345782	-71.11946	2	54000.468938	26.2
58018	2022-11-23	15:01:10.657	326.41748446	7834.019627	1669215670.657	0	899	4.7531065034	4.7938049694	811.17330044	819.58266576	0.9378926519	733.68119115	29.623804092	-1.1935290398	28.671010971	19.138885965	42.326347234	-71.119458866	2	54001.34034	26.2
58019	2022-11-23	15:01:11.532	326.41749458	7834.01987	1669215671.532	0	899	4.7531065034	4.7938049694	808.90971152	817.29561041	0.9378926519	733.69377449	29.623804092	-1.2023571927	28.671010971	19.142189026	42.326349415	-71.119455224	2	54002.216433	26.243286573
58020	2022-11-23	15:01:12.405	326.4175047	7834.020113	1669215672.406	0	899	4.7563207968	4.797531089	808.90971152	817.39551409	0.94895004684	733.69637678	29.623804092	-1.1710329545	28.671010971	19.143965538	42.326353622	-71.119449566	2	54003.086711	26.408671065
58021	2022-11-23	15:01:13.240	326.41751436	7834.020345	1669215673.241	0	899	4.7563207968	4.797531089	810.63922198	819.14316785	0.94895004684	733.69300246	29.623804092	-1.1522772312	28.671010971	19.145763397	42.326356246	-71.119445631	2	54003.873704	26.487370405
58022	2022-11-23	15:01:14.141	326.41752478	7834.020595	1669215674.141	0	899	4.7565909673	4.7977659817	810.63921254	819.1353819	0.948091283	733.6852324	29.623802678	-1.1933027135	28.671010971	19.141735658	42.326355408	-71.119445	2	54004.755424	26.5
58023	2022-11-23	15:01:15.046	326.41753525	7834.020846	1669215675.046	0	899	4.7565818432	4.7977567445	810.6102346	819.1060932	0.94809050488	733.6864814	29.623590469	-1.188085556	28.671010971	19.139640808	42.32635617	-71.11944383	2	54005.701923	26.5
58024	2022-11-23	15:01:15.923	326.41754541	7834.02109	1669215675.923	0	899	4.7565502483	4.7955891878	810.6102346	818.66466552	0.899314287	733.68521987	29.623590469	-1.1669260263	28.671010971	19.14396286	42.326359615	-71.119443333	2	54006.589744	26.617948718
58025	2022-11-23	15:01:16.825	326.41755586	7834.021341	1669215676.826	0	899	4.7565502483	4.7955891878	811.5018454	819.5651356	0.899314287	733.68850486	29.623590469	-1.1588200947	28.671010971	19.144523292	42.326362455	-71.119444121	2	54007.472816	26.7
58026	2022-11-23	15:01:17.782	326.41756692	7834.021606	1669215677.782	0	899	4.7567821689	4.7981856498	811.5018454	820.0539899	0.9532685435	733.67672467	29.623590469	-1.4171535724	28.671010971	19.110086252	42.326364057	-71.119444276	2	54008.43428	26.7
58027	2022-11-23	15:01:18.756	326.41757821	7834.021877	1669215678.757	0	899	4.7567821689	4.7981856498	811.0618405	819.60934793	0.9532685435	733.67772306	29.623590469	-1.3029806535	28.671010971	19.124560034	42.326365	-71.119442647	2	54009.411876	26.7
58028	2022-11-23	15:01:19.680	326.41758889	7834.022133	1669215679.68	0	899	4.7536330202	4.7952867965	811.0618405	819.66682172	0.95961106909	733.67891385	29.623590469	-1.1465641923	28.735329268	19.144728768	42.326365	-71.119441134	2	54010.319444	26.7
58029	2022-11-23	15:01:20.575	326.41759925	7834.022382	1669215680.575	0	899	4.7536330202	4.7952867965	811.19600261	819.80240723	0.95961106909	733.69893015	29.623590469	-1.2014948698	28.781506507	19.140722275	42.326365411	-71.119439589	2	54011.24689	26.7
58030	2022-11-23	15:01:21.473	326.41760965	7834.022632	1669215681.474	0	899	4.7559210863	4.8007431049	811.19600261	820.45384701	1.0314267713	733.67681683	29.623590469	-1.2046855064	28.733680081	19.140359879	42.326367403	-71.119438333	2	54012.110454	26.72209073
58031	2022-11-23	15:01:22.338	326.41761966	7834.022872	1669215682.339	0	899	4.7559210863	4.8007431049	812.12299804	821.39142186	1.0314267713	733.67120644	29.623590469	-1.1669260263	28.920038223	19.139282227	42.32637309	-71.119438333	2	54012.963511	26.89270217
58032	2022-11-23	15:01:23.286	326.41763064	7834.023135	1669215683.287	0	899	4.7521762237	4.7951911961	812.12299804	821.02407154	0.99098977812	733.67102859	29.623590469	-1.2197655416	28.707293087	19.137436052	42.326376523	-71.119436738	2	54013.956933	26.995693277
58033	2022-11-23	15:01:24.263	326.41764194	7834.023407	1669215684.264	0	899	4.7521756681	4.7951906333	810.98021976	819.86876767	0.99098972855	733.67937667	29.623577535	-1.2260282261	28.840877242	19.137235692	42.326379607	-71.119435196	2	54014.882187	27.088218662
58034	2022-11-23	15:01:25.243	326.41765329	7834.023679	1669215685.244	0	899	4.7553677257	4.79906571	810.97867566	820.00254263	1.0059124032	733.67907553	29.623346329	-1.1978515387	28.671010971	19.139282227	42.32638	-71.119433526	2	54015.884178	27.188417787
58035	2022-11-23	15:01:26.131	326.41766356	7834.023926	1669215686.132	0	899	4.7553677257	4.79906571	811.72550367	820.75768069	1.0059124032	733.69785132	29.623346329	-1.1785136903	28.671010971	19.139282227	42.326378725	-71.119429507	2	54016.765286	27.2
58036	2022-11-23	15:01:27.066	326.41767439	7834.024185	1669215687.067	0	899	4.7557118962	4.7930589858	811.72550367	819.44226605	0.86079442321	733.70421959	29.623346329	-1.1580548515	28.671010971	19.134724611	42.326377112	-71.119422226	2	54017.732913	27.2
58037	2022-11-23	15:01:27.943	326.41768453	7834.024429	1669215687.943	0	899	4.7557118962	4.7930589858	811.8537904	819.57177235	0.86079442321	733.68206504	29.623346329	-1.2072077942	28.918389036	19.141376963	42.326368966	-71.11942	2	54018.57753	27.257753018
58038	2022-11-23	15:01:28.859	326.41769514	7834.024683	1669215688.86	0	899	4.7571690696	4.7966222607	811.8537904	820.00526226	0.90866138537	733.69384564	29.623346329	-1.1883658329	28.765014636	19.142114576	42.326362524	-71.11941919	2	54019.485804	27.3
58039	2022-11-23	15:01:29.750	326.41770544	7834.024931	1669215689.75	0	899	4.7571701125	4.796623316	811.49127809	819.6391109	0.9086614706	733.68732821	29.623370581	-1.177338747	28.671010971	19.142379571	42.326358991	-71.119415657	2	54020.401401	27.3
58040	2022-11-23	15:01:30.645	326.41771581	7834.025179	1669215690.646	0	899	4.7537543253	4.7971646975	811.49193177	820.46501558	0.999687668	733.68983025	29.623468399	-1.3768826455	28.81943781	19.114972639	42.326351463	-71.119410656	2	54021.303154	27.330315361
58041	2022-11-23	15:01:31.519	326.41772591	7834.025422	1669215691.519	0	899	4.7537543253	4.7971646975	810.93128924	819.89817374	0.999687668	733.68884358	29.623468399	-1.4077218439	28.844175617	19.109294272	42.326342097	-71.119407406	2	54022.185404	27.418540434
58042	2022-11-23	15:01:32.436	326.41773653	7834.025677	1669215692.436	0	899	4.7564626078	4.7964257981	810.93128924	819.18016239	0.92044507081	733.70684289	29.623468399	-1.1740833955	28.671010971	19.137911891	42.326336039	-71.11940302	2	54023.094105	27.509410548
58043	2022-11-23	15:01:33.323	326.41774681	7834.025923	1669215693.324	0	899	4.7564626078	4.7964257981	810.21699891	818.45860623	0.92044507081	733.70192329	29.623468399	-1.1832026243	28.671010971	19.139050654	42.326329981	-71.119399962	2	54024.01131	27.6
58044	2022-11-23	15:01:34.239	326.4177574	7834.026178	1669215694.239	0	899	4.7566387112	4.7981506925	810.21670764	818.77798393	0.95577360784	733.6969265	29.623424745	-1.195717214	28.671010971	19.140369643	42.326328544	-71.119397088	2	54024.873704	27.6
58045	2022-11-23	15:01:35.170	326.41776817	7834.026436	1669215695.17	0	899	4.7566287788	4.7981406361	811.43736232	820.01152909	0.95577275394	733.69789578	29.623193741	-1.1327453852	28.671010971	19.146123886	42.326329643	-71.119397977	2	54025.785996	27.678599606
58046	2022-11-23	15:01:36.078	326.41777869	7834.026689	1669215696.079	0	899	4.7549010259	4.7991393948	811.43736232	820.57910456	1.0183362318	733.70562946	29.623193741	-1.1677561114	28.671010971	19.138100188	42.326327574	-71.119399546	2	54026.727655	27.77276551
58047	2022-11-23	15:01:37.006	326.41778942	7834.026946	1669215697.006	0	899	4.7549010259	4.7991393948	811.34442043	820.48511557	1.0183362318	733.69611121	29.623193741	-1.1692005009	28.671010971	19.133214294	42.326326667	-71.119403398	2	54027.679552	27.867955239
58048	2022-11-23	15:01:37.924	326.41780005	7834.027201	1669215697.924	0	899	4.7495730275	4.791800577	811.34442043	820.07866676	0.97353730894	733.70085417	29.623193741	-1.1991342109	28.671010971	19.123872946	42.326326667	-71.119406923	2	54028.577033	27.9
58049	2022-11-23	15:01:38.819	326.41781042	7834.02745	1669215698.82	0	899	4.7495730275	4.791800577	810.11167952	818.83265521	0.97353730894	733.71718936	29.623193741	-1.2395129567	28.671010971	19.120705535	42.326326667	-71.119408333	2	54029.469493	27.9
58050	2022-11-23	15:01:39.780	326.41782154	7834.027717	1669215699.781	0	899	4.7527919722	4.7981019459	810.11135053	819.46383307	1.0432293412	733.71594157	29.623144428	-1.3867132498	28.671010971	19.125776089	42.326326667	-71.119409081	2	54030.448448	27.9
58051	2022-11-23	15:01:40.690	326.41783207	7834.02797	1669215700.691	0	899	4.7527888465	4.7980987774	811.26221623	820.62798249	1.0432290476	733.72078639	29.623071671	-1.640152962	28.671010971	19.118669106	42.326326667	-71.11941	2	54031.365209	27.9
58052	2022-11-23	15:01:41.615	326.41784278	7834.028227	1669215701.616	0	899	4.7595284451	4.8045397264	811.26221623	820.55292749	1.0349635195	733.72099254	29.623071671	-1.6888531999	28.671010971	19.094562998	42.326326667	-71.119410495	2	54032.296844	27.9
58053	2022-11-23	15:01:42.551	326.4178536	7834.028486	1669215702.551	0	899	4.7595284451	4.8045397264	811.43348483	820.72615749	1.0349635195	733.73558034	29.623071671	-1.6841966214	28.671010971	19.101504875	42.326327016	-71.119412016	2	54033.209434	27.9
58054	2022-11-23	15:01:43.476	326.41786431	7834.028743	1669215703.476	0	899	4.7516351862	4.7940161131	811.43348483	820.19666493	0.97662180443	733.71285425	29.623071671	-1.5182405568	28.671010971	19.119338838	42.326328481	-71.119413333	2	54034.088505	27.908850458
58055	2022-11-23	15:01:44.405	326.41787507	7834.029002	1669215704.406	0	899	4.7516347695	4.7940156911	811.46895793	820.23252079	0.97662176779	733.72328641	29.62306197	-1.4978679845	28.671010971	19.111182383	42.326330058	-71.119413333	2	54035.034588	28
58056	2022-11-23	15:01:45.334	326.41788581	7834.029259	1669215705.334	0	899	4.7523347904	4.7981374546	811.46881882	820.93995816	1.0545653785	733.7266971	29.623041153	-1.427296768	28.671010971	19.135012178	42.326331631	-71.119413333	2	54035.978637	28
58057	2022-11-23	15:01:46.282	326.41789678	7834.029523	1669215706.282	0	899	4.7523347904	4.7981374546	813.05814986	822.54783924	1.0545653785	733.73903671	29.623041153	-1.2515640259	28.671010971	19.143241882	42.32633319	-71.119416381	2	54036.914201	28
58058	2022-11-23	15:01:47.223	326.41790767	7834.029784	1669215707.223	0	899	4.7582726425	4.7989037557	813.05814986	821.46392861	0.93534565918	733.72712233	29.623041153	-1.1424250121	28.671010971	19.132295912	42.32633193	-71.119420878	2	54037.842209	28
58059	2022-11-23	15:01:48.099	326.41791782	7834.030028	1669215708.1	0	899	4.7582726425	4.7989037557	811.76988849	820.16234859	0.93534565918	733.7387376	29.623041153	-1.2157018122	28.671010971	19.133881386	42.326330411	-71.119422922	2	54038.753151	28
58060	2022-11-23	15:01:49.003	326.41792828	7834.030279	1669215709.003	0	899	4.7546058394	4.7939826902	811.76988849	819.90911265	0.9074025051	733.73634955	29.623041153	-1.3255199628	28.885405294	19.099407158	42.326331065	-71.119425464	2	54039.639234	27.936076555
58061	2022-11-23	15:01:49.901	326.41793867	7834.030528	1669215709.901	0	899	4.7545987516	4.7939755184	810.45944175	818.58552145	0.90740192635	733.74593773	29.622876237	-1.2290248823	28.751821139	19.126143247	42.32633258	-71.119428493	2	54040.547844	27.9
58062	2022-11-23	15:01:50.739	326.41794837	7834.030761	1669215710.739	0	899	4.757150619	4.7970422597	810.45891299	818.68700285	0.9186790418	733.73289924	29.622797012	-1.1691034803	28.671010971	19.142553279	42.326334014	-71.119430681	2	54041.408408	27.9
58063	2022-11-23	15:01:51.617	326.41795853	7834.031005	1669215711.617	0	899	4.757150619	4.7970422597	809.40095401	817.61830307	0.9186790418	733.74337142	29.622797012	-1.1632611104	28.671010971	19.144323349	42.326335	-71.119431195	2	54042.283037	27.9
58064	2022-11-23	15:01:52.493	326.41796868	7834.031248	1669215712.494	0	899	4.7536281932	4.794267071	809.40095401	817.77871689	0.93642918057	733.73811027	29.622797012	-1.1416597177	28.671010971	19.144961464	42.326333804	-71.119429282	2	54043.143541	27.885645933
58065	2022-11-23	15:01:53.433	326.41797955	7834.031509	1669215713.433	0	899	4.7536281932	4.794267071	810.62047433	819.01085995	0.93642918057	733.7378629	29.622797012	-1.1376283169	28.671010971	19.145042419	42.326326282	-71.119425	2	54044.046218	27.8
58066	2022-11-23	15:01:54.378	326.41799049	7834.031772	1669215714.378	0	899	4.7563963039	4.7974807276	810.62047433	819.09806884	0.94606160161	733.73081839	29.622797012	-1.1764333374	28.671010971	19.138174145	42.326318208	-71.119424937	2	54045.037678	27.796232179
58067	2022-11-23	15:01:55.285	326.41800098	7834.032024	1669215715.285	0	899	4.7563982677	4.7974827157	809.43988839	817.90513765	0.94606176873	733.75029709	29.622842688	-1.1901767293	28.671010971	19.14040635	42.326315129	-71.119423398	2	54045.961303	27.703869654
58068	2022-11-23	15:01:56.158	326.4180111	7834.032266	1669215716.159	0	899	4.7593252086	4.8014798991	809.43999077	818.12081593	0.96989840347	733.73533822	29.622858047	-1.1701813936	28.671010971	19.131719589	42.32630834	-71.119419337	2	54046.799235	27.620076482
58069	2022-11-23	15:01:57.033	326.41802123	7834.032509	1669215717.034	0	899	4.7593252086	4.8014798991	810.61660101	819.31004471	0.96989840347	733.73082486	29.622858047	-1.1713994615	28.671010971	19.136839507	42.326303388	-71.119419426	2	54047.655819	27.534418146
58070	2022-11-23	15:01:57.928	326.41803159	7834.032758	1669215717.929	0	899	4.7550567199	4.7980804626	810.61660101	819.49758561	0.99059496546	733.71929285	29.622858047	-1.1853261365	28.671010971	19.131478341	42.326297839	-71.11942	2	54048.574132	27.442586751
58071	2022-11-23	15:01:58.825	326.41804196	7834.033007	1669215718.825	0	899	4.7550567199	4.7980804626	810.662381	819.54386715	0.99059496546	733.73558479	29.622858047	-1.2536013237	28.671010971	19.137649637	42.326292686	-71.119422314	2	54049.462771	27.4
58072	2022-11-23	15:01:59.765	326.41805284	7834.033268	1669215719.765	0	899	4.751150804	4.7943598698	810.66197623	819.58913412	0.99563396085	733.71948202	29.622797417	-1.2484273484	28.671010971	19.141441345	42.326285308	-71.119425	2	54050.402174	27.4
58073	2022-11-23	15:02:00.663	326.41806323	7834.033518	1669215720.663	0	899	4.7511481653	4.7943571968	810.42872912	819.3533163	0.99563372427	733.71100298	29.622735977	-1.2208327126	28.671010971	19.141441345	42.326276592	-71.119425581	2	54051.348348	27.365165165
58074	2022-11-23	15:02:01.596	326.41807404	7834.033777	1669215721.597	0	899	4.7572831594	4.7981794438	810.42872912	818.86386041	0.94159213112	733.70991122	29.622735977	-1.1716150211	28.671010971	19.141508191	42.326272861	-71.119427139	2	54052.283567	27.3
58075	2022-11-23	15:02:02.549	326.41808506	7834.034041	1669215722.549	0	899	4.7572831594	4.7981794438	810.94269426	819.38317502	0.94159213112	733.7065074	29.622735977	-1.1839032402	28.671010971	19.144378005	42.326272062	-71.11942952	2	54053.237237	27.276276276
58076	2022-11-23	15:02:03.490	326.41809596	7834.034303	1669215723.491	0	899	4.7556487891	4.7958560076	810.94269426	819.24356613	0.92617562911	733.69154287	29.622735977	-1.164209684	28.671010971	19.141906966	42.326273333	-71.119433883	2	54054.164835	27.183516484
58077	2022-11-23	15:02:04.345	326.41810584	7834.03454	1669215724.345	0	899	4.7556487891	4.7958560076	811.39660076	819.70211885	0.92617562911	733.69380441	29.622735977	-1.1669260263	28.671010971	19.140361786	42.326273333	-71.11943649	2	54054.946886	27.105311355
58078	2022-11-23	15:02:05.226	326.41811605	7834.034785	1669215725.227	0	899	4.7590715235	4.798138552	811.39598496	819.45975249	0.89948318431	733.69669489	29.622643818	-1.155370796	28.671010971	19.1409061	42.326274777	-71.119439555	2	54055.866456	27.013354364
58079	2022-11-23	15:02:06.153	326.41812677	7834.035043	1669215726.153	0	899	4.7590702368	4.7981372501	811.0709411	819.13147736	0.89948308025	733.6996468	29.622613907	-1.1783196926	28.671010971	19.141082764	42.326276333	-71.119438667	2	54056.7998	27
58080	2022-11-23	15:02:07.063	326.41813731	7834.035296	1669215727.064	0	899	4.7582027616	4.800325509	811.0709411	819.76470809	0.96939652022	733.70332023	29.622613907	-1.425291884	28.671010971	19.14413533	42.326277835	-71.119437165	2	54057.701183	27
58081	2022-11-23	15:02:08.002	326.41814817	7834.035556	1669215728.002	0	899	4.7582027616	4.800325509	809.875665	818.55661997	0.96939652022	733.70957654	29.622613907	-1.2940770924	28.671010971	19.143824394	42.326279394	-71.119435606	2	54058.636273	27
58082	2022-11-23	15:02:08.937	326.418159	7834.035816	1669215728.938	0	899	4.7548953745	4.796653031	809.875665	818.48723828	0.96173023002	733.71641409	29.622613907	-1.2354815306	28.671010971	19.142538361	42.326281003	-71.119435	2	54059.601891	27
58083	2022-11-23	15:02:09.846	326.41816953	7834.036069	1669215729.847	0	899	4.7548933592	4.7966509904	812.14375756	820.77944635	0.96173005562	733.72653582	29.622567019	-1.1858973787	28.671010971	19.141165879	42.326285771	-71.119435	2	54060.492565	27
58084	2022-11-23	15:02:10.832	326.41818093	7834.036342	1669215730.832	0	899	4.7588046548	4.7992814963	812.14366294	820.507114	0.93172092022	733.72138745	29.622552872	-1.1408081718	28.671010971	19.143531572	42.326293127	-71.119435	2	54061.469017	26.953098291
58085	2022-11-23	15:02:11.759	326.41819167	7834.0366	1669215731.76	0	899	4.7588046548	4.7992814963	810.43160589	818.7774262	0.93172092022	733.72408593	29.622552872	-1.1540881245	28.671010971	19.142634436	42.326295958	-71.119435708	2	54062.425049	26.9
58086	2022-11-23	15:02:12.660	326.41820208	7834.03685	1669215732.66	0	899	4.7570816437	4.8004181883	810.43160589	819.3714264	0.99731112186	733.70167794	29.622552872	-1.1731348582	28.671010971	19.140979413	42.326294454	-71.119437213	2	54063.327818	26.9
58087	2022-11-23	15:02:13.512	326.41821194	7834.037087	1669215733.512	0	899	4.7570816437	4.8004181883	811.41502618	820.36569473	0.99731112186	733.72308592	29.622552872	-1.1698903264	28.671010971	19.141940692	42.326293333	-71.119438333	2	54064.196117	26.9
58088	2022-11-23	15:02:14.394	326.41822215	7834.037332	1669215734.394	0	899	4.7627491796	4.8059732701	811.41499376	820.33174826	0.9935734261	733.7345957	29.622548021	-1.1751505602	28.671010971	19.141015969	42.326292882	-71.119438243	2	54065.054108	26.894589178
58089	2022-11-23	15:02:15.276	326.41823236	7834.037577	1669215735.276	0	899	4.7627415054	4.8059654961	810.78773764	819.69759292	0.99357274113	733.74212242	29.622369766	-1.1783196926	28.671010971	19.138561249	42.326285518	-71.11943677	2	54065.937876	26.806212425
58090	2022-11-23	15:02:16.233	326.41824344	7834.037843	1669215736.233	0	899	4.7630597813	4.8079703854	810.78773764	820.04532344	1.0319117729	733.72324518	29.622369766	-1.1825774071	28.671010971	19.141143837	42.326281965	-71.119432114	2	54066.910478	26.8
58091	2022-11-23	15:02:17.197	326.41825459	7834.03811	1669215737.197	0	899	4.7630597813	4.8079703854	809.54104457	818.78439561	1.0319117729	733.72615183	29.622369766	-1.1425112486	28.671010971	19.146123886	42.326278915	-71.119428915	2	54067.825636	26.717436381
58092	2022-11-23	15:02:18.118	326.41826525	7834.038366	1669215738.118	0	899	4.757774935	4.8006778218	809.54104457	818.3802221	0.98727788613	733.71224551	29.622369766	-1.1968705994	28.671010971	19.143190561	42.326277085	-71.119427085	2	54068.748728	26.625127162
58093	2022-11-23	15:02:19.010	326.41827559	7834.038614	1669215739.011	0	899	4.757774935	4.8006778218	810.96973811	819.82451519	0.98727788613	733.71692784	29.622369766	-1.2067227766	28.671010971	19.141034095	42.326278893	-71.1194211	2	54069.668046	26.53319545
58094	2022-11-23	15:02:19.901	326.41828589	7834.038861	1669215739.901	0	899	4.7554087847	4.7953271644	810.96891477	819.21073377	0.91962361805	733.72725127	29.622246483	-1.4437026741	28.671010971	19.125384678	42.326282681	-71.119413864	2	54070.536287	26.446371348
58095	2022-11-23	15:02:20.769	326.41829594	7834.039103	1669215740.769	0	899	4.755407525	4.7953258895	810.64829689	818.88685653	0.91962351382	733.72700955	29.622217178	-1.327524842	28.671010971	19.133500649	42.326286977	-71.119406046	2	54071.395373	26.4
58096	2022-11-23	15:02:21.688	326.41830659	7834.039358	1669215741.689	0	899	4.7573608151	4.7983413435	810.64829689	819.10298713	0.94349992262	733.7300217	29.622217178	-1.1500459144	28.671010971	19.144902779	42.326293072	-71.119400614	2	54072.36859	26.363141026
58097	2022-11-23	15:02:22.553	326.4183166	7834.039598	1669215742.554	0	899	4.7573608151	4.7983413435	809.89795643	818.34482096	0.94349992262	733.72333289	29.622217178	-1.1791927751	28.671010971	19.140361786	42.326300585	-71.119402117	2	54073.270217	26.3
58098	2022-11-23	15:02:23.434	326.41832678	7834.039843	1669215743.434	0	899	4.758856368	4.8018790544	809.89795643	818.76375158	0.9897870401	733.727687	29.622217178	-1.1688016471	28.671010971	19.140361786	42.326307141	-71.119403096	2	54074.142421	26.285757884
58099	2022-11-23	15:02:24.312	326.41833694	7834.040087	1669215744.312	0	899	4.758856368	4.8018790544	810.6631977	819.53736979	0.9897870401	733.73094652	29.622217178	-1.1750643253	28.671010971	19.140361786	42.326310053	-71.119401613	2	54075.032051	26.196794872
58100	2022-11-23	15:02:25.158	326.41834675	7834.040322	1669215745.159	0	899	4.7642838323	4.8028265696	810.66364294	818.60311859	0.88654565284	733.7475396	29.622283872	-1.1518675886	28.671010971	19.141807127	42.326311346	-71.119400321	2	54075.807692	26.119230769
58101	2022-11-23	15:02:26.069	326.41835728	7834.040575	1669215746.069	0	899	4.7642849029	4.8028276525	810.12897562	818.06321563	0.88654573807	733.74066405	29.622308731	-1.1718090773	28.671010971	19.141441345	42.326315286	-71.119398794	2	54076.723888	26.027611169
58102	2022-11-23	15:02:26.947	326.41836744	7834.040819	1669215746.947	0	899	4.7592102853	4.8005356284	810.12897562	818.64615459	0.95100373997	733.73274767	29.622308731	-1.150735788	28.671010971	19.14445843	42.326318806	-71.119397264	2	54077.641807	25.935819328
58103	2022-11-23	15:02:27.826	326.41837763	7834.041063	1669215747.827	0	899	4.7592102853	4.8005356284	810.63032814	819.15277801	0.95100373997	733.74077844	29.622308731	-1.1558666632	28.671010971	19.143618893	42.32632	-71.119399367	2	54078.54008	25.845991984
58104	2022-11-23	15:02:28.743	326.41838823	7834.041318	1669215748.743	0	899	4.7589532754	4.8018262522	810.63032814	819.47302292	0.98635364098	733.71867603	29.622308731	-1.1759159036	28.671010971	19.141107471	42.326320739	-71.119404625	2	54079.443689	25.8
58105	2022-11-23	15:02:29.664	326.4183989	7834.041574	1669215749.665	0	899	4.7589507368	4.8018236809	809.51429869	818.34481732	0.98635341586	733.72029569	29.622249717	-1.1995330575	28.671010971	19.140511266	42.32632278	-71.119410003	2	54080.333971	25.766602871
58106	2022-11-23	15:02:30.578	326.41840948	7834.041827	1669215750.579	0	899	4.7575035095	4.7988414907	809.51387833	818.03025778	0.95163041373	733.72579208	29.622186661	-1.1839787463	28.671010971	19.142371424	42.326326145	-71.119414097	2	54081.228992	25.7
58107	2022-11-23	15:02:31.484	326.41841997	7834.042079	1669215751.485	0	899	4.7575035095	4.7988414907	811.52881712	820.06639446	0.95163041373	733.72502167	29.622186661	-1.1441389322	28.671010971	19.145042419	42.326330583	-71.119416083	2	54082.174975	25.682502543
58108	2022-11-23	15:02:32.469	326.41843135	7834.042353	1669215752.469	0	899	4.7584486975	4.8017683833	811.52881712	820.4746761	0.99664282504	733.71810044	29.622186661	-1.187600499	28.671010971	19.140769958	42.326333627	-71.119412746	2	54083.176171	25.6
58109	2022-11-23	15:02:33.421	326.41844238	7834.042617	1669215753.422	0	899	4.7584486975	4.8017683833	810.01462196	818.94378927	0.99664282504	733.72173911	29.622186661	-1.1734366417	28.671010971	19.142162323	42.326335721	-71.11941048	2	54084.144144	25.585585586
58110	2022-11-23	15:02:34.321	326.41845279	7834.042867	1669215754.321	0	899	4.7611164204	4.8026246386	810.01462196	818.56492198	0.95479668364	733.72638586	29.622186661	-1.1734366417	28.671010971	19.142162323	42.32634	-71.119413407	2	54085.044088	25.5
58111	2022-11-23	15:02:35.209	326.41846307	7834.043114	1669215755.209	0	899	4.7611118627	4.802620024	810.76868229	819.32693842	0.95479629257	733.72066675	29.622080759	-1.1706125523	28.671010971	19.142475065	42.32634	-71.11941489	2	54085.933868	25.5
58112	2022-11-23	15:02:36.130	326.41847373	7834.043369	1669215756.13	0	899	4.7580165296	4.7984220092	810.76857434	819.10450157	0.93024486318	733.72092059	29.62206459	-1.1736307263	28.671010971	19.141949849	42.32634	-71.119413595	2	54086.843195	25.415680473
58113	2022-11-23	15:02:37.029	326.41848414	7834.043619	1669215757.03	0	899	4.7580165296	4.7984220092	810.26000063	818.59069896	0.93024486318	733.72376256	29.62206459	-1.4429157664	28.883756107	19.125697887	42.32634	-71.11941457	2	54087.741742	25.4
58114	2022-11-23	15:02:37.934	326.41849462	7834.043871	1669215757.935	0	899	4.7600960386	4.7979632373	810.26000063	818.0630765	0.87189004075	733.72170839	29.62206459	-1.2108727694	28.671010971	19.142522812	42.326341002	-71.119415	2	54088.601301	25.4
58115	2022-11-23	15:02:38.844	326.41850514	7834.044123	1669215758.844	0	899	4.7600960386	4.7979632373	810.84428206	818.65298477	0.87189004075	733.71303493	29.62206459	-1.2016026879	28.671010971	19.142010076	42.326341667	-71.119415	2	54089.473373	25.352662722
58116	2022-11-23	15:02:39.798	326.41851618	7834.044388	1669215759.798	0	899	4.757991042	4.7984863671	810.84383267	819.19914893	0.93230084648	733.71391893	29.62199729	-1.2213932339	28.671010971	19.136486559	42.326341667	-71.119415	2	54090.472441	25.3
58117	2022-11-23	15:02:40.677	326.41852635	7834.044633	1669215760.677	0	899	4.757989999	4.7984853113	809.85201558	818.1971109	0.93230075903	733.71607132	29.621973038	-1.343208538	28.671010971	19.113618156	42.326341667	-71.119415	2	54091.375458	25.3
58118	2022-11-23	15:02:41.571	326.4185367	7834.044881	1669215761.571	0	899	4.7566564644	4.7969284875	809.85201558	818.1533458	0.92746100167	733.72815992	29.621973038	-1.5212479522	28.671010971	19.080814475	42.326340948	-71.119415359	2	54092.215666	25.3
58119	2022-11-23	15:02:42.454	326.41854693	7834.045126	1669215762.455	0	899	4.7566564644	4.7969284875	810.51366338	818.82177577	0.92746100167	733.73147442	29.621973038	-1.5429141521	28.671010971	19.099668503	42.326338333	-71.119416667	2	54093.114954	25.3
58120	2022-11-23	15:02:43.351	326.4185573	7834.045375	1669215763.351	0	899	4.7620416327	4.8034528645	810.51366338	819.04754284	0.95240149919	733.74382777	29.621973038	-1.2933872251	28.671010971	19.131471457	42.326338379	-71.119416712	2	54094.02734	25.3
58121	2022-11-23	15:02:44.227	326.41856745	7834.045619	1669215764.228	0	899	4.7620416327	4.8034528645	812.11411805	820.66484866	0.95240149919	733.73262479	29.621973038	-1.1734366417	28.671010971	19.141082764	42.326339916	-71.119418249	2	54094.949527	25.3
58122	2022-11-23	15:02:45.144	326.41857807	7834.045874	1669215765.145	0	899	4.7553824269	4.796294801	812.11286376	820.57224135	0.94233271137	733.73940494	29.621785486	-1.4147605991	28.671010971	19.107332242	42.32634	-71.119425159	2	54095.819039	25.3
58123	2022-11-23	15:02:46.032	326.41858834	7834.04612	1669215766.033	0	899	4.7553799944	4.7962923385	810.45388243	818.89597737	0.94233250514	733.73834471	29.621728897	-1.3574693748	28.671010971	19.114927709	42.326338839	-71.119434795	2	54096.696697	25.23033033
58124	2022-11-23	15:02:46.898	326.41859837	7834.046361	1669215766.899	0	899	4.7544747161	4.7943866891	810.45388243	818.69076369	0.91965638929	733.74859053	29.621728897	-1.1877837521	28.671010971	19.141770912	42.326339274	-71.119441154	2	54097.564128	25.2
58125	2022-11-23	15:02:47.773	326.41860848	7834.046604	1669215767.773	0	899	4.7544747161	4.7943866891	809.5810382	817.80904849	0.91965638929	733.74174206	29.621728897	-1.1795700283	28.671010971	19.142715063	42.326340733	-71.119444066	2	54098.43988	25.243987976
58126	2022-11-23	15:02:48.694	326.41861914	7834.046859	1669215768.694	0	899	4.755129094	4.7950070471	809.5810382	817.80088955	0.91875361921	733.76213832	29.621728897	-1.1757218901	28.671010971	19.140368177	42.326341667	-71.119445634	2	54099.380252	25.3
58127	2022-11-23	15:02:49.625	326.41862992	7834.047118	1669215769.625	0	899	4.7551284078	4.7950063526	809.8874543	818.11041625	0.91875356248	733.76431173	29.621712931	-1.359150956	28.671010971	19.106837645	42.326342202	-71.119448809	2	54100.321395	25.267860509
58128	2022-11-23	15:02:50.566	326.41864082	7834.04738	1669215770.567	0	899	4.7589847144	4.8028181659	809.88735725	818.92018813	1.008242452	733.74760023	29.62169838	-1.4940521788	28.671010971	19.089154401	42.326343333	-71.11945531	2	54101.237179	25.176282051
58129	2022-11-23	15:02:51.463	326.4186512	7834.047629	1669215771.464	0	899	4.7589847144	4.8028181659	810.82393785	819.86721459	1.008242452	733.73164782	29.62169838	-1.3752657175	28.671010971	19.118755341	42.326343621	-71.119461954	2	54102.172479	25.1
58130	2022-11-23	15:02:52.450	326.41866263	7834.047903	1669215772.451	0	899	4.7516770012	4.7905136044	810.82393785	818.84689818	0.89560109234	733.72684787	29.62169838	-1.553316005	28.671010971	19.111343131	42.326345188	-71.119463333	2	54103.11272	25.1
58131	2022-11-23	15:02:53.438	326.41867406	7834.048177	1669215773.439	0	899	4.7516770012	4.7905136044	810.76085379	818.78318992	0.89560109234	733.72701238	29.62169838	-1.5841121145	28.671010971	19.095367381	42.326346887	-71.119463554	2	54104.132248	25.1
58132	2022-11-23	15:02:54.375	326.4186849	7834.048437	1669215774.375	0	899	4.758055599	4.8002171992	810.76085379	819.45959717	0.97031255558	733.71698402	29.62169838	-1.176692009	28.671010971	19.116594315	42.326348472	-71.119465	2	54105.083166	25.1
58133	2022-11-23	15:02:55.302	326.41869563	7834.048695	1669215775.302	0	899	4.7580465329	4.800208018	810.07608562	818.76747488	0.97031176454	733.71376209	29.621487586	-1.430401225	28.671010971	19.109060401	42.32635002	-71.119465	2	54106.012024	25.1
58134	2022-11-23	15:02:56.198	326.41870601	7834.048944	1669215776.199	0	899	4.7554845804	4.7957134004	810.07606674	818.37281754	0.92670077932	733.70540189	29.621484756	-1.1897132397	28.671010971	19.13820076	42.326351518	-71.119465	2	54106.910822	25.1
58135	2022-11-23	15:02:57.063	326.41871602	7834.049184	1669215777.064	0	899	4.7554845804	4.7957134004	809.14731705	817.43455565	0.92670077932	733.73567452	29.621484756	-1.2391680171	28.671010971	19.137142649	42.326351667	-71.119462411	2	54107.776777	25.1
58136	2022-11-23	15:02:57.980	326.41872662	7834.049439	1669215777.98	0	899	4.7601932142	4.8013249877	809.14731705	817.61250558	0.94639358356	733.71065132	29.621484756	-1.3965114821	28.671010971	19.120157065	42.326352824	-71.119461667	2	54108.694389	25.1
58137	2022-11-23	15:02:58.910	326.41873738	7834.049697	1669215778.91	0	899	4.7601932142	4.8013249877	811.09628074	819.58185905	0.94639358356	733.71529323	29.621484756	-1.2173833847	28.671010971	19.14396286	42.326355297	-71.119461667	2	54109.589067	25.1
58138	2022-11-23	15:02:59.832	326.41874807	7834.049954	1669215779.833	0	899	4.7594946424	4.8043310774	811.09572456	820.34844158	1.0309879767	733.71027662	29.62140149	-1.4172290943	28.671010971	19.108590208	42.326356667	-71.119461667	2	54110.503619	25.1
58139	2022-11-23	15:03:00.746	326.41875863	7834.050207	1669215780.746	0	899	4.759492973	4.8043293855	809.74860261	818.98595069	1.030987822	733.70812018	29.621362686	-1.3652303621	28.671010971	19.116488602	42.326357413	-71.119466144	2	54111.447777	25.1
58140	2022-11-23	15:03:01.660	326.41876921	7834.050461	1669215781.66	0	899	4.7585450234	4.7987773971	809.74860261	818.03738967	0.92619089278	733.72203943	29.621362686	-1.2003306719	28.671010971	19.142407259	42.326357084	-71.11947354	2	54112.374753	25.1
58141	2022-11-23	15:03:02.515	326.41877911	7834.050699	1669215782.515	0	899	4.7585450234	4.7987773971	810.31231903	818.60687643	0.92619089278	733.71403695	29.621362686	-1.324959421	28.671010971	19.127516778	42.326354296	-71.119475962	2	54113.211281	25.078871893
58142	2022-11-23	15:03:03.414	326.41878953	7834.050949	1669215783.415	0	899	4.7639476957	4.8056124028	810.31231903	818.89295554	0.95780047455	733.71543915	29.621362686	-1.4860324354	28.671010971	19.118020279	42.326351285	-71.119473461	2	54114.076375	25
58143	2022-11-23	15:03:04.345	326.4188003	7834.051207	1669215784.346	0	899	4.7639476957	4.8056124028	809.74246868	818.31707088	0.95780047455	733.71868896	29.621362686	-1.3036489487	28.671010971	19.137479782	42.326346511	-71.119475039	2	54115.023301	25
58144	2022-11-23	15:03:05.247	326.41881074	7834.051458	1669215785.248	0	899	4.7570928176	4.796310208	809.74246868	817.82419537	0.90328933387	733.71830214	29.621362686	-1.1868459223	28.671010971	19.144556513	42.326340673	-71.119476498	2	54115.899029	25
58145	2022-11-23	15:03:06.102	326.41882064	7834.051695	1669215786.103	0	899	4.7570928176	4.796310208	809.75759564	817.8394733	0.90328933387	733.72324397	29.621362686	-1.2099888388	28.671010971	19.141100435	42.326338706	-71.119476667	2	54116.776629	24.922337125
58146	2022-11-23	15:03:07.005	326.41883108	7834.051946	1669215787.005	0	899	4.7538497787	4.7975683712	809.75759564	818.77501689	1.0067008926	733.73296392	29.621362686	-1.1836661061	28.671010971	19.126461926	42.326338333	-71.119476667	2	54117.686687	24.9
58147	2022-11-23	15:03:07.900	326.41884144	7834.052194	1669215787.9	0	899	4.7538497787	4.7975683712	810.37673396	819.4010499	1.0067008926	733.72549216	29.621362686	-1.3283440798	28.671010971	19.108563644	42.326339262	-71.119475738	2	54118.556938	24.9
58148	2022-11-23	15:03:08.799	326.41885185	7834.052444	1669215788.8	0	899	4.7578281584	4.7952816781	810.37673396	818.09922246	0.86284734794	733.73345058	29.621362686	-1.3692617851	28.746873578	19.109794288	42.326340718	-71.119475	2	54119.430966	24.9
58149	2022-11-23	15:03:09.720	326.41886251	7834.0527	1669215789.721	0	899	4.7578212744	4.7952747166	809.9858535	817.70461228	0.8628468138	733.72234501	29.62120262	-1.2383272119	28.920038223	19.139257103	42.326341667	-71.119474435	2	54120.33925	24.9
58150	2022-11-23	15:03:10.615	326.41887287	7834.052949	1669215790.616	0	899	4.7558968098	4.7989961485	809.98529269	818.87340945	0.99214616972	733.73207911	29.621118546	-1.226556373	28.920038223	19.140211383	42.326341667	-71.119472926	2	54121.244565	24.9
58151	2022-11-23	15:03:11.559	326.4188838	7834.053211	1669215791.56	0	899	4.7558968098	4.7989961485	810.74173936	819.63815674	0.99214616972	733.72607422	29.621118546	-1.1815749407	28.920038223	19.140722275	42.326341667	-71.119471667	2	54122.234684	24.9
58152	2022-11-23	15:03:12.464	326.41889427	7834.053462	1669215792.465	0	899	4.7576212125	4.8003105528	810.74173936	819.55016776	0.98243892912	733.71375643	29.621118546	-1.1795053482	28.672660158	19.140907768	42.326341667	-71.119471324	2	54123.102762	24.9
58153	2022-11-23	15:03:13.348	326.4189045	7834.053708	1669215793.349	0	899	4.7576212125	4.8003105528	810.86684184	819.67662944	0.98243892912	733.72023344	29.621118546	-1.1733719671	28.671010971	19.141787535	42.326341558	-71.119468225	2	54124.065041	24.9
58154	2022-11-23	15:03:14.301	326.41891552	7834.053973	1669215794.301	0	899	4.7574690102	4.8029851292	810.86714145	820.2617616	1.0469102141	733.71180776	29.621163412	-1.1533982193	28.671010971	19.142663703	42.326340125	-71.119466792	2	54124.925023	24.9
58155	2022-11-23	15:03:15.213	326.41892609	7834.054226	1669215795.214	0	899	4.7574710179	4.8029871644	810.54780512	819.93872719	1.0469104032	733.70765817	29.621210098	-1.143977241	28.671010971	19.144230723	42.32634	-71.119468051	2	54125.830831	24.9
58156	2022-11-23	15:03:16.161	326.41893705	7834.054489	1669215796.161	0	899	4.7584012026	4.8024202219	810.54780512	819.62746294	1.0125947189	733.71188779	29.621210098	-1.188085556	28.671010971	19.141082764	42.326338615	-71.119469719	2	54126.831197	24.9
58157	2022-11-23	15:03:17.069	326.41894757	7834.054742	1669215797.07	0	899	4.7584012026	4.8024202219	810.52346049	819.6028456	1.0125947189	733.72627632	29.621210098	-1.5103395159	28.671010971	19.084961746	42.326337117	-71.119471216	2	54127.729835	24.9
58158	2022-11-23	15:03:17.977	326.41895808	7834.054994	1669215797.978	0	899	4.7590726579	4.8028905659	810.52346049	819.56000688	1.0078697321	733.71444803	29.621210098	-1.3088769139	28.671010971	19.121599665	42.326336667	-71.119471667	2	54128.650826	24.9
58159	2022-11-23	15:03:18.869	326.4189684	7834.055242	1669215798.87	0	899	4.7590726579	4.8028905659	809.84692022	818.87592384	1.0078697321	733.72531269	29.621210098	-1.1868459894	28.671010971	19.143060924	42.326336667	-71.119470769	2	54129.538387	24.9
58160	2022-11-23	15:03:19.770	326.41897883	7834.055492	1669215799.771	0	899	4.7575166841	4.7990756901	809.84624629	818.4117356	0.95667187656	733.71206241	29.621109047	-1.1524496978	28.671010971	19.142045343	42.326335966	-71.1194693	2	54130.420118	24.9
58161	2022-11-23	15:03:20.667	326.4189892	7834.055741	1669215800.667	0	899	4.7575144678	4.7990734461	811.73352158	820.31897028	0.95667168588	733.70574143	29.62105751	-1.1388787229	28.671010971	19.14263652	42.326335	-71.119469361	2	54131.308308	24.9
58162	2022-11-23	15:03:21.563	326.41899958	7834.05599	1669215801.564	0	899	4.7640106746	4.8023262622	811.73352158	819.63699795	0.88141265828	733.71080411	29.62105751	-1.13849065	28.671010971	19.145321827	42.326335	-71.119472022	2	54132.21303	24.9
58163	2022-11-23	15:03:22.443	326.41900976	7834.056234	1669215802.443	0	899	4.7640106746	4.8023262622	811.03603353	818.93271878	0.88141265828	733.69842408	29.62105751	-1.2447516618	28.671010971	19.134762341	42.326335	-71.119473333	2	54133.118236	24.911823647
58164	2022-11-23	15:03:23.326	326.41901999	7834.05648	1669215803.327	0	899	4.7640615752	4.8067361973	811.03603353	819.83268532	0.98078733802	733.71707295	29.62105751	-1.184830308	28.671010971	19.138921738	42.326334949	-71.119473321	2	54134.003828	25
58165	2022-11-23	15:03:24.191	326.41903	7834.05672	1669215804.192	0	899	4.7640615752	4.8067361973	808.55488992	817.32463075	0.98078733802	733.72205802	29.62105751	-1.1726714104	28.671010971	19.14228433	42.326323912	-71.119470561	2	54134.831579	25
58166	2022-11-23	15:03:25.091	326.41904041	7834.05697	1669215805.091	0	899	4.7658491326	4.8106737089	808.55465576	817.76362146	1.0293563468	733.72535109	29.621022344	-1.1764979623	28.671010971	19.141693115	42.326311541	-71.119467468	2	54135.759454	25
58167	2022-11-23	15:03:25.947	326.41905032	7834.057208	1669215805.948	0	899	4.7658480181	4.8106725794	809.65757767	818.87910408	1.0293562438	733.73498252	29.620996475	-1.179947257	28.671010971	19.141082764	42.326304138	-71.119465618	2	54136.629259	25
58168	2022-11-23	15:03:26.846	326.41906073	7834.057457	1669215806.847	0	899	4.7577360266	4.8019984031	809.65757767	818.77877962	1.0182822447	733.72401034	29.620996475	-1.1505201739	28.671010971	19.143252947	42.326299928	-71.119462392	2	54137.521696	25
58169	2022-11-23	15:03:27.736	326.41907103	7834.057705	1669215807.737	0	899	4.7577360266	4.8019984031	809.93201944	819.05631312	1.0182822447	733.71926375	29.620996475	-1.14098064	28.671010971	19.143932583	42.326297647	-71.11945794	2	54138.412004	25
58170	2022-11-23	15:03:28.615	326.41908119	7834.057949	1669215808.615	0	899	4.7606323037	4.801244812	809.93201944	818.29748187	0.93446150762	733.71535426	29.620996475	-1.2071215917	28.671010971	19.133515175	42.326299537	-71.119452608	2	54139.287081	25
58171	2022-11-23	15:03:29.490	326.41909132	7834.058192	1669215809.49	0	899	4.7606181101	4.801230445	809.81989496	818.18418853	0.9344603156	733.72844731	29.620666643	-1.1639833442	28.671010971	19.140260936	42.326307534	-71.119445582	2	54140.13013	25
58172	2022-11-23	15:03:30.351	326.4191013	7834.058431	1669215810.352	0	899	4.7580238259	4.7993317337	809.81965236	818.33210672	0.9508409645	733.73880631	29.620630264	-1.1620430946	28.671010971	19.141441345	42.326313287	-71.119438392	2	54140.992993	25
58173	2022-11-23	15:03:31.246	326.41911166	7834.05868	1669215811.247	0	899	4.7580238259	4.7993317337	810.25440424	818.77142852	0.9508409645	733.71924798	29.620630264	-1.2054615542	28.671010971	19.140853351	42.326314864	-71.119430681	2	54141.918304	25
58174	2022-11-23	15:03:32.207	326.41912277	7834.058946	1669215812.207	0	899	4.7612074772	4.8057382952	810.25440424	819.43108809	1.0236606551	733.73759208	29.620630264	-1.2790941	28.671010971	19.140848981	42.326320885	-71.119422644	2	54142.882766	24.911723447
58175	2022-11-23	15:03:33.184	326.41913409	7834.059218	1669215813.185	0	899	4.7612074772	4.8057382952	809.41537158	818.58255281	1.0236606551	733.7322994	29.620630264	-1.2092450857	28.671010971	19.136039734	42.326328526	-71.119416179	2	54143.823136	24.9
58176	2022-11-23	15:03:34.098	326.41914465	7834.059472	1669215814.098	0	899	4.7563531804	4.7972601015	809.41537158	817.8438013	0.9420175223	733.73889726	29.620630264	-1.2601766586	28.671010971	19.108745764	42.326336274	-71.119407472	2	54144.752844	24.975284385
58177	2022-11-23	15:03:34.977	326.41915484	7834.059716	1669215814.978	0	899	4.7563531804	4.7972601015	810.51837838	818.95829369	0.9420175223	733.72393678	29.620630264	-1.2442126937	28.671010971	19.11284088	42.326342486	-71.119400847	2	54145.622935	25
58178	2022-11-23	15:03:35.900	326.41916551	7834.059972	1669215815.9	0	899	4.7569116059	4.7997618704	810.51837838	819.35895921	0.98625511887	733.72945136	29.620630264	-1.1847547774	28.671010971	19.143786639	42.326347716	-71.119396523	2	54146.543235	25
58179	2022-11-23	15:03:36.826	326.41917624	7834.06023	1669215816.827	0	899	4.7569116059	4.7997618704	810.92921186	819.77427377	0.98625511887	733.71966553	29.620630264	-1.1343729496	28.671010971	19.145402908	42.326353295	-71.119394176	2	54147.494312	24.950568769
58180	2022-11-23	15:03:37.719	326.41918656	7834.060478	1669215817.719	0	899	4.7640103927	4.8051096198	810.92921186	819.39951264	0.94489991307	733.71791127	29.620630264	-1.147307947	28.671010971	19.144258247	42.326357339	-71.119397367	2	54148.403403	24.9
58181	2022-11-23	15:03:38.618	326.41919697	7834.060727	1669215818.618	0	899	4.7640103927	4.8051096198	811.07260019	819.54439868	0.94489991307	733.71985065	29.620630264	-1.1827175467	28.671010971	19.141590346	42.326359806	-71.119406278	2	54149.294461	24.870553936
58182	2022-11-23	15:03:39.523	326.41920745	7834.060979	1669215819.524	0	899	4.7575041819	4.7974667487	811.07251919	819.32089058	0.92023099397	733.72232359	29.620618138	-1.139536241	28.671010971	19.145911791	42.326363964	-71.119414594	2	54150.189076	24.8
58183	2022-11-23	15:03:40.461	326.41921831	7834.061239	1669215820.462	0	899	4.7575020786	4.7974646201	811.57762442	819.831131	0.92023081991	733.72092625	29.620569229	-1.1669260263	28.671010971	19.143602371	42.326368884	-71.119421386	2	54151.166333	24.8
58184	2022-11-23	15:03:41.365	326.41922876	7834.06149	1669215821.365	0	899	4.7613648913	4.8022191782	811.57762442	820.00877673	0.93983391307	733.72629289	29.620569229	-1.1552953854	28.671010971	19.142565039	42.326380118	-71.11942857	2	54152.071071	24.8
58185	2022-11-23	15:03:42.273	326.41923927	7834.061743	1669215822.273	0	899	4.7613648913	4.8022191782	810.82847859	819.25184833	0.93983391307	733.73242228	29.620569229	-1.1499919962	28.671010971	19.145733158	42.326381633	-71.1194316	2	54152.97998	24.8
58186	2022-11-23	15:03:43.200	326.41925	7834.062	1669215823.2	0	899	4.7587641345	4.803482778	810.82847859	820.05521803	1.0284610244	733.74594702	29.620569229	-1.1343729496	28.671010971	19.146484375	42.32638022	-71.119431667	2	54153.867943	24.8
58187	2022-11-23	15:03:44.124	326.41926069	7834.062257	1669215824.124	0	899	4.7587641345	4.803482778	812.05452677	821.2952179	1.0284610244	733.73962928	29.620569229	-1.1762500243	28.671010971	19.143478975	42.326381355	-71.119434376	2	54154.812823	24.8
58188	2022-11-23	15:03:45.036	326.41927125	7834.06251	1669215825.036	0	899	4.759266457	4.8003447375	812.05394292	820.54012665	0.94535578045	733.73258234	29.620481921	-1.2194313664	28.671010971	19.139415741	42.326381667	-71.119436183	2	54155.709709	24.8
58189	2022-11-23	15:03:45.920	326.41928148	7834.062756	1669215825.92	0	899	4.7592662744	4.8003445527	810.14768132	818.61394396	0.94535576493	733.74257837	29.620477676	-1.1865656723	28.671010971	19.140840796	42.326380705	-71.119435705	2	54156.576923	24.8
58190	2022-11-23	15:03:46.887	326.41929267	7834.063024	1669215826.887	0	899	4.759792063	4.8014355725	810.14768132	818.72970167	0.95814595873	733.74418388	29.620477676	-1.1757649839	28.671010971	19.1421289	42.326379042	-71.119435958	2	54157.574786	24.8
58191	2022-11-23	15:03:47.782	326.41930304	7834.063273	1669215827.783	0	899	4.759792063	4.8014355725	810.73720198	819.32546721	0.95814595873	733.75099233	29.620477676	-1.1781256641	28.671010971	19.142067511	42.326378333	-71.119437485	2	54158.491124	24.8
58192	2022-11-23	15:03:48.647	326.41931304	7834.063513	1669215828.647	0	899	4.7570197399	4.7973276878	810.73720198	819.05439588	0.92821110255	733.74603918	29.620477676	-1.2783395139	28.671010971	19.139364584	42.326377743	-71.119437153	2	54159.354018	24.8
58193	2022-11-23	15:03:49.486	326.41932275	7834.063746	1669215829.486	0	899	4.7570192619	4.797327204	811.31078494	819.63386276	0.92821106264	733.74764752	29.620466561	-1.3566393489	28.671010971	19.142004897	42.326376341	-71.119435325	2	54160.195215	24.8
58194	2022-11-23	15:03:50.369	326.41933299	7834.063992	1669215830.37	0	899	4.7572144757	4.7986241266	811.30983974	819.86045872	0.9533234829	733.74256745	29.620325089	-1.2645852566	28.671010971	19.140001297	42.326374929	-71.119436808	2	54161.042406	24.804240631
58195	2022-11-23	15:03:51.286	326.41934359	7834.064246	1669215831.286	0	899	4.7572144757	4.7986241266	809.45010507	817.98112379	0.9533234829	733.7308483	29.620325089	-1.1995007368	28.671010971	19.120543903	42.326373424	-71.119439819	2	54161.945759	24.894575937
58196	2022-11-23	15:03:52.154	326.41935365	7834.064487	1669215832.155	0	899	4.7572014537	4.7976267974	809.45010507	817.77800428	0.93085645215	733.74585527	29.620325089	-1.1701813936	28.671010971	19.14396286	42.326367813	-71.11944414	2	54162.828077	24.982807731
58197	2022-11-23	15:03:53.012	326.41936356	7834.064726	1669215833.012	0	899	4.7572014537	4.7976267974	810.53773919	818.87682835	0.93085645215	733.73371251	29.620325089	-1.2167688979	28.671010971	19.143679031	42.326363375	-71.119449389	2	54163.658373	25.065837321
58198	2022-11-23	15:03:53.946	326.41937438	7834.064985	1669215833.946	0	899	4.760585045	4.7998320835	810.53773919	818.62758038	0.90330892611	733.73773193	29.620325089	-1.176692009	28.671010971	19.137840271	42.326360718	-71.119453563	2	54164.569034	25.1
58199	2022-11-23	15:03:54.819	326.41938449	7834.065228	1669215834.82	0	899	4.7605827664	4.799829778	810.17689174	818.2631297	0.90330874112	733.75629268	29.620272137	-1.1696316304	28.671010971	19.142526437	42.326359222	-71.119455778	2	54165.46688	25.1
58200	2022-11-23	15:03:55.700	326.41939468	7834.065472	1669215835.7	0	899	4.7622976501	4.804137475	810.17683781	818.79515497	0.96212142624	733.73623637	29.620264053	-1.1691357955	28.671010971	19.143177765	42.326357726	-71.119457274	2	54166.364593	25.1
58201	2022-11-23	15:03:56.627	326.41940541	7834.06573	1669215836.627	0	899	4.7622976501	4.804137475	809.48443981	818.09539154	0.96212142624	733.74263091	29.620264053	-1.1728438707	28.671010971	19.143150279	42.326356667	-71.119458333	2	54167.25534	25.125533981
58202	2022-11-23	15:03:57.622	326.41941693	7834.066006	1669215837.623	0	899	4.759678074	4.8007017056	809.48443981	817.93176539	0.94402791434	733.75324173	29.620264053	-1.1880639807	28.671010971	19.144582748	42.326356667	-71.119458735	2	54168.240799	25.2
58203	2022-11-23	15:03:58.552	326.4194277	7834.066265	1669215838.553	0	899	4.759678074	4.8007017056	810.59389949	819.05280277	0.94402791434	733.74283544	29.620264053	-1.1929684877	28.671010971	19.14396286	42.326356667	-71.119460347	2	54169.208208	25.2
58204	2022-11-23	15:03:59.451	326.4194381	7834.066514	1669215839.452	0	899	4.7578004567	4.7996820293	810.5940317	819.23357998	0.96397543783	733.73076827	29.620283859	-1.2122093005	28.671010971	19.141926279	42.326356486	-71.119461667	2	54170.108216	25.2
58205	2022-11-23	15:04:00.322	326.41944818	7834.066756	1669215840.323	0	899	4.7578009174	4.7996824958	811.66581331	820.31678531	0.96397547776	733.73072097	29.620294571	-1.2271815736	28.671010971	19.139073757	42.326355032	-71.119461667	2	54170.980962	25.2
58206	2022-11-23	15:04:01.233	326.41945872	7834.067009	1669215841.233	0	899	4.7604647053	4.8012998467	811.66581331	820.09551975	0.93957334873	733.74349309	29.620294571	-1.2128884461	28.671010971	19.135839374	42.326353512	-71.119460179	2	54171.892786	25.2
58207	2022-11-23	15:04:02.174	326.41946961	7834.067271	1669215842.174	0	899	4.7604647053	4.8012998467	809.15911379	817.56278643	0.93957334873	733.72615951	29.620294571	-1.184830308	28.671010971	19.133878708	42.326350634	-71.11946135	2	54172.809709	25.2
58208	2022-11-23	15:04:03.051	326.41947976	7834.067514	1669215843.051	0	899	4.7602913389	4.8055627745	809.15911379	818.47790863	1.0407237526	733.7348746	29.620294571	-1.2778329391	28.671010971	19.12947944	42.326348863	-71.119462804	2	54173.682365	25.2
58209	2022-11-23	15:04:03.957	326.41949024	7834.067766	1669215843.957	0	899	4.7602913389	4.8055627745	809.95620932	819.28418403	1.0407237526	733.74810791	29.620294571	-1.5103610754	28.671010971	19.089225769	42.32634738	-71.119463333	2	54174.571845	25.2
58210	2022-11-23	15:04:04.838	326.41950044	7834.068011	1669215844.838	0	899	4.7591968026	4.7978014714	809.95590736	817.90972643	0.88890021796	733.74029218	29.6202493	-1.4557322643	28.671010971	19.097038572	42.326346667	-71.119464928	2	54175.478261	25.2
58211	2022-11-23	15:04:05.720	326.41951066	7834.068256	1669215845.721	0	899	4.7591882472	4.7977928167	809.63724043	817.58792399	0.88889953429	733.73260983	29.62005043	-1.1930547961	28.671010971	19.117965572	42.326346667	-71.1194673	2	54176.37983	25.2
58212	2022-11-23	15:04:06.631	326.4195212	7834.068509	1669215846.632	0	899	4.7559680541	4.7993770354	809.63724043	818.58535367	0.99919483312	733.73282285	29.62005043	-1.2393405359	28.671010971	19.107433761	42.326346667	-71.119468755	2	54177.253253	25.2
58213	2022-11-23	15:04:07.497	326.41953123	7834.068749	1669215847.498	0	899	4.7559680541	4.7993770354	810.45730161	819.41447817	0.99919483312	733.73199786	29.62005043	-1.4631590843	28.671010971	19.1140728	42.326346667	-71.11947	2	54178.126183	25.2
58214	2022-11-23	15:04:08.467	326.41954244	7834.069019	1669215848.467	0	899	4.7521496521	4.7941700789	810.45730161	819.13440892	0.96828337807	733.71866067	29.62005043	-1.519620327	28.671010971	19.107343522	42.326346667	-71.119470234	2	54179.140387	25.2
58215	2022-11-23	15:04:09.428	326.41955358	7834.069286	1669215849.429	0	899	4.7521426027	4.7941629402	810.16415591	818.8381191	0.96828276351	733.72408714	29.619886323	-1.2732625276	28.671010971	19.128747637	42.326346667	-71.119471856	2	54180.113592	25.2
58216	2022-11-23	15:04:10.302	326.41956369	7834.069529	1669215850.303	0	899	4.7599583309	4.8027036654	810.16382555	818.97320667	0.9832373857	733.73053464	29.619836807	-1.2076174021	28.671010971	19.136760712	42.326346667	-71.11947327	2	54180.962136	25.2
58217	2022-11-23	15:04:11.131	326.41957329	7834.069759	1669215851.132	0	899	4.7599583309	4.8027036654	810.38440092	819.19618048	0.9832373857	733.73850316	29.619836807	-1.2056987167	28.671010971	19.136274186	42.326346667	-71.119470774	2	54181.767736	25.2
58218	2022-11-23	15:04:12.036	326.41958375	7834.07001	1669215852.036	0	899	4.7581494406	4.7989114314	810.38440092	818.7897905	0.9383570179	733.74437547	29.619836807	-1.2369152308	28.671010971	19.135320663	42.326345574	-71.119468907	2	54182.655819	25.2
58219	2022-11-23	15:04:12.928	326.41959409	7834.070258	1669215852.929	0	899	4.7581494406	4.7989114314	811.57331721	819.99103835	0.9383570179	733.72369829	29.619836807	-1.4861833354	28.671010971	19.095970545	42.326345	-71.119467365	2	54183.581197	25.2
58220	2022-11-23	15:04:13.865	326.41960493	7834.070518	1669215853.866	0	899	4.7639070106	4.8041873506	811.57331721	819.88132632	0.92625090869	733.73041459	29.619836807	-1.3989475555	28.671010971	19.110493603	42.326344091	-71.119465757	2	54184.545546	25.2
58221	2022-11-23	15:04:14.825	326.41961604	7834.070785	1669215854.826	0	899	4.7639077678	4.804188117	809.46393992	817.75035607	0.92625097168	733.7445036	29.61985439	-1.2311590973	28.671010971	19.137756714	42.326342488	-71.119464155	2	54185.507014	25.2
58222	2022-11-23	15:04:15.713	326.41962631	7834.071031	1669215855.713	0	899	4.758844206	4.7971035021	809.464433	817.34277612	0.88107593761	733.74697613	29.61992836	-1.1724342092	28.671010971	19.133383757	42.326341667	-71.119462073	2	54186.37799	25.2
58223	2022-11-23	15:04:16.608	326.41963668	7834.07128	1669215856.609	0	899	4.758844206	4.7971035021	808.75878903	816.63026427	0.88107593761	733.74819603	29.61992836	-1.1346748041	28.671010971	19.123135661	42.326341667	-71.119459179	2	54187.246246	25.2
58224	2022-11-23	15:04:17.487	326.41964685	7834.071524	1669215857.488	0	899	4.7640775185	4.8054615075	808.75878903	817.26493615	0.95137711684	733.735816	29.61992836	-1.1361192339	28.671010971	19.10676096	42.326341667	-71.119456456	2	54188.126253	25.2
58225	2022-11-23	15:04:18.394	326.41965734	7834.071776	1669215858.394	0	899	4.7640775185	4.8054615075	810.25224215	818.77409671	0.95137711684	733.74361273	29.61992836	-1.3947437181	28.671010971	19.112039313	42.326341607	-71.11945494	2	54189.035714	25.2
58226	2022-11-23	15:04:19.273	326.41966752	7834.072021	1669215859.274	0	899	4.7603024017	4.7994874311	810.25222597	818.32689855	0.90194648974	733.73490289	29.619925935	-1.1436753991	28.671010971	19.141773211	42.326340067	-71.1194534	2	54189.960084	25.2
58227	2022-11-23	15:04:20.170	326.41967789	7834.072269	1669215860.17	0	899	4.7602946271	4.7994795648	809.0467786	817.10943246	0.90194585948	733.73733137	29.619745255	-1.2304046154	28.671010971	19.139640808	42.326338496	-71.119453333	2	54190.902208	25.2
58228	2022-11-23	15:04:21.010	326.41968763	7834.072503	1669215861.011	0	899	4.7648088173	4.8038987003	809.0467786	817.08220746	0.89893022848	733.72962113	29.619745255	-1.2197763478	28.671010971	19.139226143	42.326339525	-71.11945095	2	54191.715105	25.2
58229	2022-11-23	15:04:21.898	326.41969789	7834.072749	1669215861.898	0	899	4.7648088173	4.8038987003	809.18962908	817.22647672	0.89893022848	733.73779701	29.619745255	-1.3985918437	28.671010971	19.12155692	42.326341879	-71.119448121	2	54192.563636	25.2
58230	2022-11-23	15:04:22.875	326.41970921	7834.073021	1669215862.876	0	899	4.764589395	4.8065957058	809.18962908	817.82759495	0.96545581251	733.72644851	29.619745255	-1.4580065841	28.671010971	19.116391226	42.326345133	-71.119447566	2	54193.539814	25.146018614
58231	2022-11-23	15:04:23.750	326.41971933	7834.073264	1669215863.75	0	899	4.764589395	4.8065957058	808.30550091	816.93402886	0.96545581251	733.72612192	29.619745255	-1.19982409	28.671010971	19.136757945	42.326348077	-71.119448333	2	54194.423077	25.1
58232	2022-11-23	15:04:24.737	326.41973076	7834.073538	1669215864.738	0	899	4.7610306158	4.8032008376	808.30438698	816.97312113	0.96990811669	733.72372093	29.619577913	-1.1888508702	28.671010971	19.122578286	42.326351956	-71.119448985	2	54195.391262	25.060873786
58233	2022-11-23	15:04:25.697	326.41974186	7834.073805	1669215865.697	0	899	4.7610259973	4.8031961605	809.30584551	817.98531624	0.96990771413	733.72191494	29.619470596	-1.3106123004	28.671010971	19.108180709	42.326356164	-71.119451164	2	54196.349106	25
58234	2022-11-23	15:04:26.621	326.41975257	7834.074062	1669215866.622	0	899	4.7645047105	4.8038508262	809.30584551	817.39714441	0.90483169862	733.74789247	29.619470596	-1.5152763247	28.671010971	19.098950544	42.326358333	-71.119453821	2	54197.292823	24.970717703
58235	2022-11-23	15:04:27.506	326.4197628	7834.074307	1669215867.506	0	899	4.7645047105	4.8038508262	811.05115284	819.15990102	0.90483169862	733.72869186	29.619470596	-1.3943987958	28.671010971	19.117975147	42.326358091	-71.119455	2	54198.145145	24.885485485
58236	2022-11-23	15:04:28.430	326.4197735	7834.074564	1669215868.43	0	899	4.7575011771	4.800654521	811.05115284	819.9591277	0.99304620541	733.74030875	29.619470596	-1.2585813028	28.671010971	19.142309631	42.326356667	-71.119455234	2	54199.07014	24.8
58237	2022-11-23	15:04:29.325	326.41978385	7834.074813	1669215869.325	0	899	4.7575011771	4.800654521	809.73753438	818.63108145	0.99304620541	733.74253431	29.619470596	-1.1392560005	28.671010971	19.146123886	42.326356667	-71.119458223	2	54199.966934	24.8
58238	2022-11-23	15:04:30.249	326.41979455	7834.075069	1669215870.249	0	899	4.7585397333	4.8014245383	809.73736996	818.57353479	0.98670831246	733.73088468	29.61944594	-1.2299949349	28.671010971	19.143505665	42.326350427	-71.119466133	2	54200.935924	24.706407563
58239	2022-11-23	15:04:31.180	326.41980534	7834.075328	1669215871.181	0	899	4.7585394812	4.8014242829	810.12912205	818.96956162	0.98670829009	733.7311943	29.619440079	-1.1955123706	28.671010971	19.143120772	42.326347264	-71.119470771	2	54201.820924	24.7
58240	2022-11-23	15:04:32.058	326.41981549	7834.075572	1669215872.058	0	899	4.7666468029	4.8120147984	810.12912205	819.46653652	1.0415451271	733.74739651	29.619440079	-1.3156784962	28.671010971	19.139950834	42.326347833	-71.119473999	2	54202.699593	24.7
58241	2022-11-23	15:04:32.947	326.41982579	7834.075819	1669215872.948	0	899	4.7666468029	4.8120147984	809.15728535	818.48349859	1.0415451271	733.74901293	29.619440079	-1.2386290285	28.671010971	19.142388603	42.326347341	-71.119475	2	54203.595596	24.7
58242	2022-11-23	15:04:33.848	326.41983622	7834.076069	1669215873.849	0	899	4.7608988454	4.8032261858	809.15728535	817.86780029	0.97351668166	733.73634591	29.619440079	-1.1839571062	28.671010971	19.142925465	42.326346667	-71.119475	2	54204.490138	24.7
58243	2022-11-23	15:04:34.723	326.41984634	7834.076312	1669215874.724	0	899	4.7608962883	4.8032235962	809.8394514	818.55730778	0.97351645795	733.73677356	29.61938066	-1.3709756681	28.671010971	19.11846176	42.326346007	-71.119474341	2	54205.39558	24.7
58244	2022-11-23	15:04:35.595	326.41985642	7834.076554	1669215875.595	0	899	4.7622444724	4.8064669835	809.83923709	818.94560663	1.0164192717	733.75646286	29.619348526	-1.2077036157	28.671010971	19.138910066	42.326344467	-71.119473333	2	54206.319527	24.7
58245	2022-11-23	15:04:36.510	326.41986703	7834.076809	1669215876.511	0	899	4.7622444724	4.8064669835	811.32794938	820.45105899	1.0164192717	733.7351818	29.619348526	-1.1734366417	28.671010971	19.142883301	42.326342956	-71.119472956	2	54207.226453	24.677354709
58246	2022-11-23	15:04:37.372	326.419877	7834.077048	1669215877.373	0	899	4.7625538403	4.802438528	811.32794938	819.55406418	0.9174868233	733.73153343	29.619348526	-1.1557157782	28.671010971	19.145114899	42.32634123	-71.11947123	2	54208.087379	24.6
58247	2022-11-23	15:04:38.219	326.41988679	7834.077283	1669215878.219	0	899	4.7625538403	4.802438528	809.42606158	817.632893	0.9174868233	733.74166607	29.619348526	-1.1718090773	28.671010971	19.144323349	42.326337123	-71.119467123	2	54208.908738	24.6
58248	2022-11-23	15:04:39.138	326.41989743	7834.077538	1669215879.138	0	899	4.7545207828	4.7944662077	809.42606158	817.65932392	0.92041192856	733.73520403	29.619348526	-1.1776298261	28.671010971	19.141426137	42.326332658	-71.119466667	2	54209.801749	24.519825073
58249	2022-11-23	15:04:40.051	326.419908	7834.077792	1669215880.051	0	899	4.7545180728	4.7944634651	810.03230988	818.27173679	0.9204117041	733.73851124	29.61928547	-1.4215838151	28.671010971	19.111567213	42.326330465	-71.119460656	2	54210.721261	24.5
58250	2022-11-23	15:04:40.924	326.4199181	7834.078034	1669215880.924	0	899	4.7612368148	4.8073454684	810.03211979	819.53194846	1.0595770967	733.74114869	29.619256973	-1.4098345294	28.671010971	19.113648951	42.326326903	-71.119453171	2	54211.619442	24.438055843
58251	2022-11-23	15:04:41.795	326.41992818	7834.078276	1669215881.795	0	899	4.7612368148	4.8073454684	809.836443	819.33397683	1.0595770967	733.74633789	29.619256973	-1.184830308	28.671010971	19.142162323	42.326322399	-71.119446532	2	54212.520165	24.4
58252	2022-11-23	15:04:42.701	326.41993868	7834.078528	1669215882.702	0	899	4.7573594753	4.8000138364	809.836443	818.62829726	0.98169460855	733.7379207	29.619256973	-1.1882580613	28.671010971	19.141783405	42.32632	-71.119441216	2	54213.423518	24.4
58253	2022-11-23	15:04:43.628	326.41994941	7834.078786	1669215883.629	0	899	4.7573594753	4.8000138364	809.51182789	818.30015803	0.98169460855	733.738776	29.619256973	-1.2217812293	28.671010971	19.139842494	42.32632	-71.119437234	2	54214.329939	24.36700611
58254	2022-11-23	15:04:44.555	326.41996013	7834.079043	1669215884.555	0	899	4.7572290766	4.7970011404	809.5113752	817.70503168	0.91593311346	733.72630785	29.619189067	-1.3301765121	28.671010971	19.131885213	42.32632	-71.119435	2	54215.268268	24.3
58255	2022-11-23	15:04:45.440	326.41997038	7834.079289	1669215885.441	0	899	4.7572267474	4.7969987833	810.07295588	818.2722948	0.91593292159	733.74859134	29.619134903	-1.1854230726	28.671010971	19.137012861	42.32632	-71.119434236	2	54216.15286	24.3
58256	2022-11-23	15:04:46.344	326.41998083	7834.07954	1669215886.344	0	899	4.7631455262	4.8053942311	810.07295588	818.77298406	0.97126968297	733.74037059	29.619134903	-1.1612131004	28.671010971	19.143669128	42.326319929	-71.119429786	2	54217.04276	24.295724004
58257	2022-11-23	15:04:47.220	326.41999097	7834.079783	1669215887.22	0	899	4.7631455262	4.8053942311	809.19502472	817.88562409	0.97126968297	733.72951523	29.619134903	-1.1441389322	28.671010971	19.145042419	42.32631851	-71.11942553	2	54217.894072	24.210592809
58258	2022-11-23	15:04:48.141	326.42000164	7834.080039	1669215888.142	0	899	4.7605254418	4.800258833	809.19502472	817.37182553	0.91442150828	733.73602295	29.619134903	-1.1441389322	28.671010971	19.145042419	42.326315534	-71.1194222	2	54218.839876	24.2
58259	2022-11-23	15:04:49.029	326.42001191	7834.080286	1669215889.029	0	899	4.7605254418	4.800258833	810.84963389	819.0431543	0.91442150828	733.73848214	29.619134903	-1.2091049856	28.671010971	19.141887677	42.326313833	-71.119418164	2	54219.700478	24.2
58260	2022-11-23	15:04:49.963	326.42002272	7834.080545	1669215889.963	0	899	4.763791438	4.8071269963	810.84883227	819.78042937	0.99589661345	733.73472019	29.619014854	-1.2087384557	28.671010971	19.14062135	42.326314404	-71.119414526	2	54220.642192	24.135780765
58261	2022-11-23	15:04:50.846	326.42003295	7834.080791	1669215890.847	0	899	4.7637887227	4.8071242457	809.11069037	818.02313943	0.99589637058	733.7483371	29.618951797	-1.1863393397	28.671010971	19.140101565	42.326318537	-71.119412449	2	54221.530572	24.153057199
58262	2022-11-23	15:04:51.747	326.42004338	7834.081041	1669215891.748	0	899	4.7596332305	4.8007252293	809.11069037	817.56829217	0.94559653444	733.74708001	29.618951797	-1.1649104009	28.671010971	19.141040979	42.326323828	-71.119410946	2	54222.43235	24.2
58263	2022-11-23	15:04:52.661	326.42005395	7834.081295	1669215892.661	0	899	4.7596332305	4.8007252293	809.48600276	817.94752768	0.94559653444	733.73886735	29.618951797	-1.184830308	28.671010971	19.138713508	42.326329498	-71.119410566	2	54223.339713	24.2
58264	2022-11-23	15:04:53.628	326.42006514	7834.081563	1669215893.628	0	899	4.763034765	4.807088876	809.48600276	818.55216378	1.0124177367	733.75298789	29.618951797	-1.1882688557	28.671010971	19.135318352	42.326335463	-71.119413517	2	54224.277555	24.227755511
58265	2022-11-23	15:04:54.506	326.42007531	7834.081807	1669215894.507	0	899	4.7630323286	4.8070864074	809.98908058	819.06087401	1.0124175151	733.75758695	29.618895209	-1.1725528098	28.671010971	19.144552673	42.32633747	-71.119419137	2	54225.160732	24.33214649
58266	2022-11-23	15:04:55.404	326.42008571	7834.082057	1669215895.405	0	899	4.765323026	4.8098459682	809.98864379	819.15275519	1.0226055402	733.75899642	29.618829727	-1.1445054124	28.671010971	19.145239281	42.326341423	-71.119424308	2	54226.073073	24.521921922
58267	2022-11-23	15:04:56.334	326.42009646	7834.082315	1669215896.334	0	899	4.765323026	4.8098459682	810.85016744	820.02402601	1.0226055402	733.75666334	29.618829727	-1.1734366417	28.671010971	19.140001297	42.326338333	-71.119436672	2	54227.003055	24.799694501
58268	2022-11-23	15:04:57.227	326.42010681	7834.082563	1669215897.228	0	899	4.7622572303	4.8023511081	810.85016744	819.115149	0.92231571549	733.75367989	29.618829727	-1.4246989907	28.671010971	19.104843683	42.326338333	-71.119438189	2	54227.913442	24.708655804
58269	2022-11-23	15:04:58.198	326.42011804	7834.082833	1669215898.199	0	899	4.7622572303	4.8023511081	808.93412447	817.17957583	0.92231571549	733.76754053	29.618829727	-1.2709665717	28.671010971	19.127495317	42.326341384	-71.119435282	2	54228.915289	24.7
58270	2022-11-23	15:04:59.082	326.42012828	7834.083079	1669215899.083	0	899	4.7652300735	4.8107511752	808.93412447	818.29208038	1.0453345983	733.77105713	29.618829727	-1.1701813936	28.671010971	19.142162323	42.326341667	-71.119441495	2	54229.779397	24.933819242
58271	2022-11-23	15:04:59.970	326.42013855	7834.083325	1669215899.971	0	899	4.7652242234	4.8107452451	809.40234822	818.76571569	1.0453340492	733.77435869	29.618693914	-1.179839525	28.671010971	19.136820332	42.326341667	-71.119447679	2	54230.651874	25.065187377
58272	2022-11-23	15:05:00.865	326.4201489	7834.083574	1669215900.865	0	899	4.7626880621	4.8062100494	809.40203299	818.35820004	1.0003717644	733.80548904	29.618646622	-1.3014931521	28.671010971	19.120889752	42.326341667	-71.11945361	2	54231.541542	25.208308308
58273	2022-11-23	15:05:01.772	326.4201594	7834.083826	1669215901.772	0	899	4.7626880621	4.8062100494	809.06422365	818.01665279	1.0003717644	733.78624599	29.618646622	-1.3098685505	28.671010971	19.127805722	42.326342394	-71.119457394	2	54232.436346	25.3
58274	2022-11-23	15:05:02.698	326.42017013	7834.084083	1669215902.699	0	899	4.7646534129	4.8079948645	809.06422365	817.97576177	0.99585225853	733.79090851	29.618646622	-1.2225573537	28.671010971	19.140146963	42.326343333	-71.119460805	2	54233.370726	25.374145299
58275	2022-11-23	15:05:03.591	326.42018045	7834.084331	1669215903.591	0	899	4.7646534129	4.8079948645	810.4246287	819.35115118	0.99585225853	733.80013209	29.618646622	-1.1941650466	28.671010971	19.144043638	42.326343333	-71.119466471	2	54234.294175	25.5
58276	2022-11-23	15:05:04.477	326.42019072	7834.084577	1669215904.478	0	899	4.7629920242	4.8045323895	810.4246287	818.9825166	0.95515673145	733.80730352	29.618646622	-1.2580746412	28.671010971	19.138561249	42.326343609	-71.119470552	2	54235.16546	25.516546019
58277	2022-11-23	15:05:05.329	326.42020058	7834.084814	1669215905.33	0	899	4.7629929639	4.804533341	809.95862738	818.51159515	0.95515681208	733.81465523	29.618668449	-1.2293589636	28.671010971	19.139319742	42.326345	-71.119473408	2	54236.04509	25.604509018
58278	2022-11-23	15:05:06.177	326.42021039	7834.085049	1669215906.178	0	899	4.7613019507	4.8052941445	809.9588889	819.02087497	1.0113723991	733.80690821	29.618707657	-1.184830308	28.671010971	19.139640808	42.326345	-71.119474825	2	54236.89479	25.689478958
58279	2022-11-23	15:05:07.095	326.42022102	7834.085304	1669215907.096	0	899	4.7613019507	4.8052941445	810.41650439	819.48361036	1.0113723991	733.83162947	29.618707657	-1.1975388653	28.671010971	19.143390403	42.326343622	-71.119473622	2	54237.82706	25.617293998
58280	2022-11-23	15:05:08.038	326.42023192	7834.085566	1669215908.038	0	899	4.7617532328	4.8040105344	810.41650439	819.12454665	0.97174712797	733.82603485	29.618707657	-1.2120907433	28.671010971	19.140528496	42.326344546	-71.119473333	2	54238.727615	25.6
58281	2022-11-23	15:05:08.936	326.42024231	7834.085816	1669215908.936	0	899	4.7617532328	4.8040105344	809.14370529	817.83807115	0.97174712797	733.80785041	29.618707657	-1.1972155003	28.671010971	19.139667423	42.326347132	-71.119473333	2	54239.639706	25.6
58282	2022-11-23	15:05:09.861	326.42025302	7834.086073	1669215909.861	0	899	4.7607249075	4.8012219966	809.14315583	817.47651466	0.9318102335	733.8040056	29.618625199	-1.1596609299	28.671010971	19.142386114	42.326351038	-71.119476038	2	54240.540892	25.6
58283	2022-11-23	15:05:10.760	326.42026344	7834.086322	1669215910.761	0	899	4.7607232028	4.8012202712	809.26314716	817.59774048	0.93181009075	733.81276718	29.618585587	-1.290390632	28.671010971	19.134325432	42.326354056	-71.119478333	2	54241.433761	25.556623932
58284	2022-11-23	15:05:11.664	326.4202739	7834.086574	1669215911.665	0	899	4.7626206424	4.803305371	809.26314716	817.63308941	0.93572165581	733.80091181	29.618585587	-1.4292046566	28.671010971	19.123798989	42.326355634	-71.119478333	2	54242.380468	25.5
58285	2022-11-23	15:05:12.594	326.42028465	7834.086832	1669215912.594	0	899	4.7626206424	4.803305371	809.20821133	817.57758539	0.93572165581	733.80478411	29.618585587	-1.1648133409	28.671010971	19.134509826	42.326357193	-71.119479385	2	54243.315582	25.5
58286	2022-11-23	15:05:13.487	326.420295	7834.08708	1669215913.488	0	899	4.7625010516	4.8028829232	809.20821133	817.51538238	0.92883783607	733.80402945	29.618585587	-1.1572464033	28.671010971	19.136777423	42.326358652	-71.119482624	2	54244.191388	25.480861244
58287	2022-11-23	15:05:14.397	326.42030552	7834.087333	1669215914.397	0	899	4.7625010516	4.8028829232	809.66913468	817.98103748	0.92883783607	733.79799869	29.618585587	-1.1783196926	28.671010971	19.135679245	42.326360107	-71.11948688	2	54245.064128	25.4
58288	2022-11-23	15:05:15.325	326.42031627	7834.087591	1669215915.326	0	899	4.763164016	4.8064060699	809.66823853	818.56872572	0.99389683842	733.78107538	29.618451188	-1.4440583654	28.671010971	19.111134611	42.326361658	-71.119489983	2	54245.99499	25.4
58289	2022-11-23	15:05:16.230	326.42032674	7834.087842	1669215916.23	0	899	4.7631632328	4.8064052765	808.99523456	817.88832294	0.99389676851	733.7864392	29.618432999	-1.4567670293	28.671010971	19.124258736	42.326361667	-71.119491432	2	54246.859465	25.4
58290	2022-11-23	15:05:17.157	326.42033748	7834.088099	1669215917.158	0	899	4.7618836062	4.800397552	808.99523456	816.91643898	0.88633166241	733.78298283	29.618432999	-1.4436272383	28.671010971	19.1198349	42.326361667	-71.119493035	2	54247.821241	25.4
58291	2022-11-23	15:05:18.081	326.42034816	7834.088356	1669215918.081	0	899	4.7618836062	4.800397552	809.72624749	817.65460957	0.88633166241	733.78090804	29.618432999	-1.4701116685	28.671010971	19.102257002	42.32636041	-71.11949459	2	54248.753754	25.4
58292	2022-11-23	15:05:18.971	326.42035847	7834.088603	1669215918.972	0	899	4.7672873187	4.8091427068	809.72624749	818.3339461	0.9614775832	733.77757374	29.618432999	-1.4734747481	28.671010971	19.095870125	42.326358923	-71.119496077	2	54249.646293	25.4
58293	2022-11-23	15:05:19.891	326.42036911	7834.088859	1669215919.891	0	899	4.7672825722	4.8091379006	809.27534554	817.87824719	0.96147717362	733.76734086	29.618322852	-1.5902346246	28.671010971	19.097647004	42.326357374	-71.119495707	2	54250.575788	25.4
58294	2022-11-23	15:05:20.803	326.42037968	7834.089112	1669215920.804	0	899	4.7633975602	4.8054157403	809.27506269	817.91855217	0.96596574665	733.75626601	29.618280411	-1.5977045708	28.671010971	19.10681914	42.326356667	-71.119495	2	54251.467484	25.4
58295	2022-11-23	15:05:21.711	326.42039019	7834.089364	1669215921.712	0	899	4.7633975602	4.8054157403	809.54351335	818.18987002	0.96596574665	733.75788647	29.618280411	-1.557972563	28.671010971	19.114114105	42.326356103	-71.119494436	2	54252.338264	25.4
58296	2022-11-23	15:05:22.638	326.42040091	7834.089622	1669215922.639	0	899	4.7631768563	4.8042028548	809.54351335	817.98572674	0.94339436513	733.74852707	29.618280411	-1.5234684944	28.671010971	19.120226197	42.326355	-71.119493333	2	54253.256513	25.374348697
58297	2022-11-23	15:05:23.526	326.42041118	7834.089868	1669215923.526	0	899	4.7631768563	4.8042028548	809.16327246	817.60152056	0.94339436513	733.74623401	29.618280411	-1.4568532508	28.671010971	19.132042828	42.326355	-71.119493587	2	54254.152311	25.3
58298	2022-11-23	15:05:24.400	326.4204213	7834.090111	1669215924.4	0	899	4.7639579946	4.802495201	809.16327246	817.08745753	0.8864795966	733.74215314	29.618280411	-1.2434258461	28.671010971	19.141801834	42.326355	-71.119494891	2	54255.065112	25.3
58299	2022-11-23	15:05:25.247	326.42043111	7834.090347	1669215925.248	0	899	4.7639527727	4.8024899186	808.70515717	816.62485214	0.88647918086	733.73484954	29.618159149	-1.2205955082	28.671010971	19.141158843	42.326355	-71.119493518	2	54255.889213	25.3
58300	2022-11-23	15:05:26.154	326.4204416	7834.090598	1669215926.154	0	899	4.7634846023	4.8062137167	808.70494854	817.48860411	0.9821464884	733.72594851	29.618127823	-1.2564470768	28.671010971	19.139282227	42.326353635	-71.119491968	2	54256.819028	25.3
58301	2022-11-23	15:05:27.063	326.42045213	7834.090851	1669215927.064	0	899	4.7634846023	4.8062137167	809.41988457	818.21130533	0.9821464884	733.72236441	29.618127823	-1.2295422822	28.671010971	19.141234998	42.326355712	-71.119489288	2	54257.713592	25.3
58302	2022-11-23	15:05:27.960	326.42046251	7834.0911	1669215927.961	0	899	4.7609159627	4.8017225921	809.41988457	817.81958779	0.9388346534	733.70625154	29.618127823	-1.1498518748	28.671010971	19.142908576	42.326357672	-71.119488333	2	54258.603206	25.3
58303	2022-11-23	15:05:28.881	326.42047317	7834.091356	1669215928.882	0	899	4.7609147886	4.8017214035	808.84033306	817.23402112	0.93883455433	733.70548314	29.618100539	-1.1514687151	28.671010971	19.139436722	42.326358333	-71.119488333	2	54259.534079	25.3
58304	2022-11-23	15:05:29.819	326.42048402	7834.091616	1669215929.819	0	899	4.7655301944	4.8113773371	808.83949841	818.26291743	1.0526847002	733.71154785	29.617975235	-1.1701813936	28.671010971	19.141801834	42.326359145	-71.119488333	2	54260.487284	25.3
58305	2022-11-23	15:05:30.749	326.42049478	7834.091875	1669215930.749	0	899	4.7655301944	4.8113773371	809.35977188	818.78925237	1.0526847002	733.71206928	29.617975235	-1.1559528728	28.671010971	19.137652403	42.32636	-71.119488333	2	54261.401508	25.3
58306	2022-11-23	15:05:31.693	326.42050571	7834.092137	1669215931.693	0	899	4.7582472515	4.8017710956	809.35977188	818.3242287	1.0013392683	733.70430003	29.617975235	-1.1423064336	28.671010971	19.13372492	42.326360524	-71.119487809	2	54262.314344	25.3
58307	2022-11-23	15:05:32.622	326.42051647	7834.092395	1669215932.623	0	899	4.7582472515	4.8017710956	810.3867431	819.36257464	1.0013392683	733.7020874	29.617975235	-1.1718090773	28.671010971	19.142522812	42.326361667	-71.119486667	2	54263.264736	25.3
58308	2022-11-23	15:05:33.549	326.42052719	7834.092653	1669215933.549	0	899	4.7650807274	4.8078752847	810.3867431	819.19921302	0.98331077746	733.68957317	29.617975235	-1.1742882579	28.671010971	19.141754668	42.326361667	-71.119486308	2	54264.215431	25.3
58309	2022-11-23	15:05:34.512	326.42053833	7834.09292	1669215934.512	0	899	4.7650807796	4.8078753376	808.25745563	817.04677086	0.98331078208	733.69732302	29.617976448	-1.1799795951	28.671010971	19.140008459	42.326361949	-71.119484434	2	54265.169651	25.3
58310	2022-11-23	15:05:35.388	326.42054848	7834.093164	1669215935.389	0	899	4.7598586232	4.8021971117	808.25785382	816.96288783	0.97398175645	733.68779547	29.61803627	-1.1815749407	28.671010971	19.140361786	42.326363327	-71.119481679	2	54265.99623	25.3
58311	2022-11-23	15:05:36.255	326.42055851	7834.093404	1669215936.255	0	899	4.7598586232	4.8021971117	808.59261507	817.30125451	0.97398175645	733.69243981	29.61803627	-1.1819522105	28.671010971	19.140552584	42.32636041	-71.119483128	2	54266.876907	25.212309257
58312	2022-11-23	15:05:37.161	326.42056899	7834.093656	1669215937.161	0	899	4.7629291989	4.8068273317	808.59261507	817.61684461	1.0088880573	733.68709296	29.61803627	-1.1929684877	28.671010971	19.146123886	42.326356067	-71.119485955	2	54267.786573	25.121342685
58313	2022-11-23	15:05:38.006	326.42057878	7834.093891	1669215938.007	0	899	4.7629291989	4.8068273317	810.11315287	819.15435225	1.0088880573	733.69136906	29.61803627	-1.1868783267	28.671010971	19.120521444	42.326353873	-71.119488921	2	54268.676282	25.032371795
58314	2022-11-23	15:05:38.895	326.42058907	7834.094138	1669215938.896	0	899	4.761078981	4.8005081445	810.11315287	818.23549812	0.90737290497	733.69553158	29.61803627	-1.1658158618	28.671010971	19.125734493	42.326354311	-71.119488045	2	54269.586587	25
58315	2022-11-23	15:05:39.792	326.42059946	7834.094387	1669215939.793	0	899	4.7610683347	4.800497372	809.45037095	817.56606318	0.90737203687	733.70155991	29.617788896	-1.1656433952	28.671010971	19.142609906	42.326355808	-71.119485858	2	54270.48497	25
58316	2022-11-23	15:05:40.696	326.42060991	7834.094638	1669215940.696	0	899	4.7601191016	4.8027799717	809.44957879	818.23347177	0.98127892731	733.70215612	29.617670059	-1.168359728	28.671010971	19.141942157	42.326356667	-71.11948434	2	54271.395727	25
58317	2022-11-23	15:05:41.624	326.42062065	7834.094896	1669215941.624	0	899	4.7601191016	4.8027799717	808.96945076	817.74813355	0.98127892731	733.7009629	29.617670059	-1.1425112486	28.671010971	19.143241882	42.326357199	-71.119482801	2	54272.319617	25
58318	2022-11-23	15:05:42.556	326.42063145	7834.095155	1669215942.557	0	899	4.7617456647	4.8031272575	808.96945076	817.48149389	0.95178435907	733.7001266	29.617670059	-1.3757507959	28.671010971	19.118867167	42.326358333	-71.119481667	2	54273.225839	25
58319	2022-11-23	15:05:43.424	326.42064149	7834.095396	1669215943.425	0	899	4.7617456647	4.8031272575	810.76796229	819.2989295	0.95178435907	733.69943177	29.617670059	-1.1408835649	28.671010971	19.141082764	42.326358507	-71.119481667	2	54274.103984	25
58320	2022-11-23	15:05:44.319	326.42065184	7834.095644	1669215944.319	0	899	4.769958744	4.8099484788	810.76796229	818.99727055	0.91846699486	733.6998291	29.617670059	-1.1832026243	28.671010971	19.141441345	42.326359955	-71.119481667	2	54274.972789	25
58321	2022-11-23	15:05:45.221	326.42066229	7834.095895	1669215945.222	0	899	4.769958744	4.8099484788	809.46210509	817.67815888	0.91846699486	733.70382347	29.617670059	-1.1766273099	28.671010971	19.140860374	42.326358417	-71.119480083	2	54275.950054	25
58322	2022-11-23	15:05:46.168	326.42067325	7834.096158	1669215946.169	0	899	4.7627039983	4.8066054295	809.46210509	818.4971466	1.0090104418	733.70102676	29.617670059	-1.2090941225	28.671010971	19.127391146	42.326356852	-71.11948	2	54276.88856	25
58323	2022-11-23	15:05:47.084	326.42068384	7834.096412	1669215947.084	0	899	4.7627039983	4.8066054295	808.30755258	817.32970723	1.0090104418	733.70513876	29.617670059	-1.1896485138	28.671010971	19.119082331	42.326355327	-71.119481339	2	54277.803607	25
58324	2022-11-23	15:05:47.984	326.42069427	7834.096662	1669215947.985	0	899	4.7635398005	4.8070931405	808.30755258	817.25646109	1.0009085135	733.69976807	29.617670059	-1.1701813936	28.671010971	19.140001297	42.326353824	-71.119482843	2	54278.705706	25
58325	2022-11-23	15:05:48.884	326.42070469	7834.096912	1669215948.885	0	899	4.7635398005	4.8070931405	809.52422938	818.48660792	1.0009085135	733.69894187	29.617670059	-1.1831810924	28.671010971	19.141919029	42.326354329	-71.119483333	2	54279.597633	25
58326	2022-11-23	15:05:49.812	326.42071542	7834.09717	1669215949.812	0	899	4.7611018987	4.8050623699	809.52399494	818.57495269	1.0106918507	733.71165254	29.617634893	-1.1801413542	28.814490249	19.142370022	42.326355	-71.119484186	2	54280.511834	25
58327	2022-11-23	15:05:50.783	326.42072667	7834.09744	1669215950.784	0	899	4.7611007854	4.8050612418	809.00491747	818.05007071	1.0106917496	733.70025918	29.617609024	-1.1602537711	28.81943781	19.142813297	42.326355822	-71.119485822	2	54281.493278	25
58328	2022-11-23	15:05:51.707	326.42073736	7834.097697	1669215951.708	0	899	4.7637921224	4.8030402312	809.00491747	817.07423494	0.90273018544	733.70632348	29.617609024	-1.1480948514	28.671010971	19.142402371	42.32635803	-71.119486667	2	54282.409048	25
58329	2022-11-23	15:05:52.619	326.42074792	7834.09795	1669215952.62	0	899	4.7637921224	4.8030402312	810.57363728	818.65860175	0.90273018544	733.71329524	29.617609024	-1.3473261484	28.671010971	19.120843458	42.32636	-71.119486191	2	54283.285571	25
58330	2022-11-23	15:05:53.598	326.42075924	7834.098222	1669215953.598	0	899	4.7645989933	4.8062930587	810.57363728	819.16192388	0.95833963469	733.72404672	29.617609024	-1.4505797932	28.671010971	19.10724799	42.326359543	-71.119485457	2	54284.274043	25.027404343
58331	2022-11-23	15:05:54.549	326.42077025	7834.098486	1669215954.55	0	899	4.7645989933	4.8062930587	809.27372339	817.848237	0.95833963469	733.72346507	29.617609024	-1.1750643253	28.671010971	19.142162323	42.326358333	-71.119485819	2	54285.254323	25.12543235
58332	2022-11-23	15:05:55.474	326.42078096	7834.098743	1669215955.475	0	899	4.7690459041	4.8117299215	809.27264855	818.04291749	0.97998516222	733.71095609	29.617447746	-1.1904569556	28.671010971	19.140609842	42.326357371	-71.119484616	2	54286.192385	25.219238477
58333	2022-11-23	15:05:56.391	326.42079157	7834.098998	1669215956.392	0	899	4.7690449632	4.8117289685	809.6032459	818.37709685	0.9799850795	733.71623705	29.617425919	-1.1360006332	28.671010971	19.141082764	42.326353333	-71.119490169	2	54287.101648	25.3
58334	2022-11-23	15:05:57.290	326.42080198	7834.099247	1669215957.291	0	899	4.7670250071	4.809239771	809.6032459	818.28414781	0.9697133818	733.74440336	29.617425919	-1.1406895412	28.671010971	19.144194584	42.326353333	-71.119491542	2	54287.924908	25.3
58335	2022-11-23	15:05:58.233	326.42081289	7834.099509	1669215958.234	0	899	4.7670250071	4.809239771	809.64451022	818.32585458	0.9697133818	733.73687138	29.617425919	-1.1712808112	28.671010971	19.132761406	42.326353333	-71.119493082	2	54288.849112	25.3
58336	2022-11-23	15:05:59.144	326.42082344	7834.099762	1669215959.145	0	899	4.7644154329	4.806227362	809.64451022	818.24757909	0.96106187297	733.73425495	29.617425919	-1.1360006332	28.671010971	19.139640808	42.326353333	-71.119491984	2	54289.809829	25.3
58337	2022-11-23	15:05:59.977	326.42083308	7834.099994	1669215959.978	0	899	4.7644113594	4.8062232373	809.31133663	817.9108621	0.96106152141	733.72430743	29.617331334	-1.2280655002	28.671010971	19.124853147	42.326353333	-71.119491667	2	54290.655656	25.3
58338	2022-11-23	15:06:00.891	326.42084365	7834.100248	1669215960.891	0	899	4.7611123412	4.8043133348	809.31115344	818.20308893	0.99338561452	733.76540552	29.617303848	-1.19822875	28.671010971	19.131823761	42.326352398	-71.119491667	2	54291.561144	25.3
58339	2022-11-23	15:06:01.789	326.42085404	7834.100497	1669215961.789	0	899	4.7611123412	4.8043133348	809.64705862	818.54268472	0.99338561452	733.77418488	29.617303848	-1.1477822302	28.671010971	19.142621931	42.326351667	-71.119492411	2	54292.446746	25.3
58340	2022-11-23	15:06:02.691	326.42086449	7834.100748	1669215962.692	0	899	4.762431481	4.8037740169	809.64705862	818.15694855	0.95075802022	733.7757439	29.617303848	-1.1842373965	28.671010971	19.141072052	42.326351113	-71.11949278	2	54293.332039	25.3
58341	2022-11-23	15:06:03.611	326.42087513	7834.101003	1669215963.611	0	899	4.762431481	4.8037740169	810.33628995	818.85342412	0.95075802022	733.77322974	29.617303848	-1.1813809169	28.671010971	19.140476227	42.32635	-71.119492046	2	54294.227811	25.3
58342	2022-11-23	15:06:04.515	326.42088559	7834.101254	1669215964.515	0	899	4.7651151783	4.806377124	810.33628995	818.83199527	0.94839076055	733.77423379	29.617303848	-1.1815749407	28.671010971	19.140361786	42.326350209	-71.119493125	2	54295.125129	25.3
58343	2022-11-23	15:06:05.401	326.42089586	7834.101501	1669215965.402	0	899	4.7651164493	4.8063784108	809.51872284	818.00585763	0.94839086878	733.77075721	29.617333355	-1.1648241321	28.671010971	19.141990497	42.326351736	-71.119491597	2	54296.041709	25.3
58344	2022-11-23	15:06:06.309	326.42090637	7834.101753	1669215966.31	0	899	4.7710883495	4.8107897694	809.51872958	817.6740808	0.91168564327	733.76317915	29.617334366	-1.1926343686	28.671010971	19.144638062	42.326353276	-71.119490058	2	54296.965412	25.3
58345	2022-11-23	15:06:07.197	326.42091663	7834.101999	1669215967.197	0	899	4.7710883495	4.8107897694	810.16947395	818.33138098	0.91168564327	733.75938244	29.617334366	-1.2059897184	28.671010971	19.145763397	42.326353333	-71.11948706	2	54297.88211	25.3
58346	2022-11-23	15:06:08.075	326.42092679	7834.102243	1669215968.075	0	899	4.7601110868	4.8001543715	810.16947395	818.42080341	0.92157343149	733.74246802	29.617334366	-1.1889802502	28.671010971	19.143144418	42.326353333	-71.119485429	2	54298.742468	25.3
58347	2022-11-23	15:06:08.956	326.42093699	7834.102488	1669215968.956	0	899	4.7601110868	4.8001543715	810.50304275	818.7577695	0.92157343149	733.74003187	29.617334366	-1.1669260263	28.671010971	19.142522812	42.326354378	-71.119482911	2	54299.626653	25.174669379
58348	2022-11-23	15:06:09.897	326.42094788	7834.102749	1669215969.897	0	899	4.7630024239	4.806545604	810.50194199	819.47406181	1.0007890172	733.75378539	29.61716945	-1.1702245111	28.671010971	19.142279303	42.326355	-71.11947888	2	54300.557282	25.044271845
58349	2022-11-23	15:06:10.811	326.42095846	7834.103003	1669215970.811	0	899	4.7629990129	4.8065421483	809.49002663	818.45094193	1.0007887105	733.74412284	29.617090225	-1.1763363145	28.671010971	19.141875842	42.326355777	-71.119476667	2	54301.465921	25
58350	2022-11-23	15:06:11.677	326.4209685	7834.103244	1669215971.678	0	899	4.767455443	4.8088066472	809.49002663	817.99106907	0.94996214754	733.73818222	29.617090225	-1.1830409339	28.671010971	19.139939024	42.326357247	-71.119476086	2	54302.348269	25
58351	2022-11-23	15:06:12.575	326.42097888	7834.103493	1669215972.575	0	899	4.767455443	4.8088066472	809.72736908	818.23090403	0.94996214754	733.73472828	29.617090225	-1.1781794914	28.671010971	19.130374075	42.326358737	-71.119474596	2	54303.242224	25
58352	2022-11-23	15:06:13.473	326.42098927	7834.103743	1669215973.473	0	899	4.7649313542	4.8077752844	809.72736908	818.54312349	0.9844657171	733.72552248	29.617090225	-1.1757757387	28.671010971	19.13367423	42.326360159	-71.119473174	2	54304.095626	25
58353	2022-11-23	15:06:14.411	326.42100013	7834.104003	1669215974.411	0	899	4.7649276981	4.8077715812	809.63423679	818.44897432	0.98446539392	733.70870103	29.617005342	-1.1721539774	28.671010971	19.136135847	42.326361506	-71.119471506	2	54305.048323	25
58354	2022-11-23	15:06:15.302	326.42101044	7834.104251	1669215975.302	0	899	4.7690252788	4.8059713423	809.63378537	817.22659063	0.84926348242	733.69314959	29.616937637	-1.166387104	28.671010971	19.144589607	42.326358577	-71.119468577	2	54305.927022	25
58355	2022-11-23	15:06:16.204	326.42102089	7834.104501	1669215976.205	0	899	4.7690252788	4.8059713423	809.61929565	817.21196502	0.84926348242	733.69391354	29.616937637	-1.1832026243	28.671010971	19.141441345	42.326352429	-71.119468333	2	54306.885684	24.911431624
58356	2022-11-23	15:06:17.121	326.4210315	7834.104756	1669215977.122	0	899	4.76465721	4.8086998461	809.61929565	818.68149024	1.0118149453	733.69735536	29.616937637	-1.2128668597	28.671010971	19.141117576	42.326350375	-71.119470917	2	54307.77512	24.9
58357	2022-11-23	15:06:18.062	326.42104238	7834.105017	1669215978.062	0	899	4.76465721	4.8086998461	810.11908143	819.1868702	1.0118149453	733.69262695	29.616937637	-1.2271492481	28.671010971	19.133878708	42.326346471	-71.119472843	2	54308.705706	24.829429429
58358	2022-11-23	15:06:18.997	326.42105322	7834.105277	1669215978.998	0	899	4.7672724591	4.8091260048	810.11908143	818.73060313	0.96143860016	733.69525389	29.616937637	-1.1791819958	28.671010971	19.143137332	42.32634289	-71.119474389	2	54309.633136	24.8
58359	2022-11-23	15:06:19.926	326.42106396	7834.105535	1669215979.926	0	899	4.7672724591	4.8091260048	809.24407036	817.84629074	0.96143860016	733.68862127	29.616937637	-1.1700412138	28.671010971	19.142269564	42.326340708	-71.119475	2	54310.574974	24.8
58360	2022-11-23	15:06:20.867	326.42107485	7834.105796	1669215980.867	0	899	4.7706269016	4.8096003905	809.24407036	817.24769611	0.8951910796	733.7076416	29.616937637	-1.1392560005	28.671010971	19.143241882	42.326340913	-71.119475913	2	54311.548087	24.8
58361	2022-11-23	15:06:21.744	326.42108501	7834.10604	1669215981.745	0	899	4.7706269016	4.8096003905	809.7829839	817.79193964	0.8951910796	733.72268091	29.616937637	-1.1841512105	28.671010971	19.140363365	42.32634238	-71.119475953	2	54312.428155	24.8
58362	2022-11-23	15:06:22.575	326.42109463	7834.106271	1669215982.576	0	899	4.7648117689	4.8053523354	809.7829839	818.12472819	0.93200883941	733.72155277	29.616937637	-1.3663729453	28.671010971	19.12867997	42.32634375	-71.119475	2	54313.250259	24.8
58363	2022-11-23	15:06:23.453	326.42110479	7834.106515	1669215983.454	0	899	4.7648117689	4.8053523354	809.47276177	817.8113104	0.93200883941	733.71488013	29.616937637	-1.1392775577	28.671010971	19.143218034	42.326345237	-71.119474763	2	54314.142193	24.8
58364	2022-11-23	15:06:24.328	326.42111491	7834.106758	1669215984.328	0	899	4.7705784669	4.8121589745	809.47276177	818.01524221	0.954564491	733.71843917	29.616937637	-1.1408835649	28.671010971	19.141441345	42.326346591	-71.119473409	2	54314.954461	24.8
58365	2022-11-23	15:06:25.259	326.42112569	7834.107017	1669215985.26	0	899	4.7705742487	4.8121547036	810.25420835	818.80493224	0.95456412989	733.72452005	29.616839819	-1.166969143	28.671010971	19.140101351	42.326349661	-71.119473333	2	54315.898271	24.8
58366	2022-11-23	15:06:26.167	326.4211362	7834.107269	1669215986.168	0	899	4.7626393074	4.8031615526	810.25404653	818.60067691	0.93201255015	733.72031711	29.616815567	-1.1734366417	28.671010971	19.137840271	42.32635137	-71.119473333	2	54316.821974	24.8
58367	2022-11-23	15:06:27.119	326.42114722	7834.107533	1669215987.12	0	899	4.7626393074	4.8031615526	810.35247188	818.70011617	0.93201255015	733.7212965	29.616815567	-1.3421414285	28.671010971	19.131451701	42.326352964	-71.119473333	2	54317.778557	24.8
58368	2022-11-23	15:06:28.072	326.42115824	7834.107798	1669215988.072	0	899	4.7656788961	4.8104395026	810.35247188	819.56904621	1.027937383	733.7338948	29.616815567	-1.2323017286	28.671010971	19.130044937	42.326353333	-71.119472094	2	54318.743642	24.8
58369	2022-11-23	15:06:28.987	326.42116884	7834.108052	1669215988.988	0	899	4.7656788961	4.8104395026	809.3731186	818.57855421	1.027937383	733.73495948	29.616815567	-1.187492703	28.671010971	19.130253823	42.326353333	-71.119471667	2	54319.654832	24.8
58370	2022-11-23	15:06:29.890	326.42117928	7834.108303	1669215989.89	0	899	4.7632706177	4.8068050685	809.37241542	818.32972664	1.0005343755	733.72965225	29.616710069	-1.2068413022	28.671010971	19.122393867	42.326353333	-71.119470731	2	54320.561546	24.8
58371	2022-11-23	15:06:30.828	326.42119014	7834.108563	1669215990.828	0	899	4.7632672761	4.8068016832	810.58168466	819.55237612	1.0005340752	733.7324146	29.616632462	-1.358008305	28.671010971	19.10938249	42.326353333	-71.119470809	2	54321.485167	24.8
58372	2022-11-23	15:06:31.802	326.42120142	7834.108834	1669215991.803	0	899	4.7693241432	4.8111933278	810.58168466	819.19763449	0.96138457454	733.74574411	29.616632462	-1.757020659	28.671010971	19.099122761	42.326354815	-71.119470185	2	54322.444557	24.755544252
58373	2022-11-23	15:06:32.763	326.42121253	7834.109101	1669215992.763	0	899	4.7693241432	4.8111933278	809.69684102	818.30338554	0.96138457454	733.74095225	29.616632462	-1.6620669886	28.671010971	19.099811743	42.326357369	-71.119468333	2	54323.42116	24.7
58374	2022-11-23	15:06:33.683	326.42122318	7834.109356	1669215993.683	0	899	4.7687914802	4.8151666483	809.69684102	819.23257583	1.0639706043	733.72918863	29.616632462	-1.4696589085	28.671010971	19.110507611	42.326358333	-71.119467747	2	54324.351703	24.7
58375	2022-11-23	15:06:34.601	326.42123382	7834.109612	1669215994.602	0	899	4.7687914802	4.8151666483	810.63842936	820.18525318	1.0639706043	733.73488511	29.616632462	-1.2434258461	28.671010971	19.136039734	42.326358761	-71.119466667	2	54325.256362	24.7
58376	2022-11-23	15:06:35.522	326.42124447	7834.109867	1669215995.522	0	899	4.7618326449	4.8005138392	810.6390284	818.61093991	0.89015903254	733.72528117	29.616722195	-1.3832315972	28.671010971	19.116479558	42.326359767	-71.119467133	2	54326.139957	24.686004274
58377	2022-11-23	15:06:36.410	326.42125475	7834.110114	1669215996.41	0	899	4.7618327232	4.8005139184	809.02125873	816.97726097	0.8901590388	733.73254273	29.616724014	-1.2645960967	28.671010971	19.131926669	42.326358464	-71.119470261	2	54327.078228	24.6
58378	2022-11-23	15:06:37.335	326.42126545	7834.110371	1669215997.335	0	899	4.7699687864	4.8125376636	809.02125873	817.76341382	0.97717761243	733.72893964	29.616724014	-1.1978515387	28.671010971	19.143602371	42.326359917	-71.119473167	2	54327.950047	24.6
58379	2022-11-23	15:06:38.278	326.42127637	7834.110633	1669215998.278	0	899	4.7699687864	4.8125376636	809.36742685	818.11332258	0.97717761243	733.72707867	29.616724014	-1.2413022684	28.671010971	19.141613082	42.32635683	-71.119473333	2	54328.950855	24.50491453
58380	2022-11-23	15:06:39.167	326.42128666	7834.11088	1669215999.167	0	899	4.7715141064	4.8093764922	809.36742685	817.14223418	0.86971038486	733.72936446	29.616724014	-1.2360313049	28.671010971	19.142329437	42.326356667	-71.119470644	2	54329.806699	24.419330144
58381	2022-11-23	15:06:40.032	326.42129668	7834.11112	1669216000.033	0	899	4.7715038551	4.8093661246	809.68764885	817.46552502	0.86970958543	733.7402275	29.616486341	-1.1701921446	28.671010971	19.138324801	42.326357742	-71.119468925	2	54330.645287	24.4
58382	2022-11-23	15:06:40.946	326.42130725	7834.111374	1669216000.946	0	899	4.7679704413	4.8108460762	809.68760573	818.5038293	0.98456537239	733.73610905	29.616479874	-1.1726497925	28.671010971	19.135481588	42.326359262	-71.119468333	2	54331.557477	24.344252289
58383	2022-11-23	15:06:41.880	326.42131806	7834.111633	1669216001.88	0	899	4.7679704413	4.8108460762	809.13260006	817.94278049	0.98456537239	733.75450771	29.616479874	-1.1772632749	28.671010971	19.135946602	42.326360832	-71.119467501	2	54332.499499	24.25005005
58384	2022-11-23	15:06:42.811	326.42132883	7834.111892	1669216002.811	0	899	4.7678054446	4.8115700789	809.13260006	818.12611627	1.004828497	733.74188354	29.616479874	-1.1483751141	28.671010971	19.144985287	42.326362422	-71.119465156	2	54333.453207	24.2
58385	2022-11-23	15:06:43.664	326.4213387	7834.112129	1669216003.664	0	899	4.7678054446	4.8115700789	809.05319115	818.04582473	1.004828497	733.7576298	29.616479874	-1.1486769417	28.671010971	19.144305652	42.326363881	-71.119462239	2	54334.328402	24.167159763
58386	2022-11-23	15:06:44.569	326.42134919	7834.112381	1669216004.57	0	899	4.7662264115	4.8081985384	809.0531144	817.67961252	0.96434856983	733.75094948	29.616468354	-1.1732534518	28.671010971	19.14068097	42.326364619	-71.119460381	2	54335.228891	24.077110885
58387	2022-11-23	15:06:45.470	326.42135962	7834.112631	1669216005.471	0	899	4.7662229633	4.8081950468	808.79822643	817.42200412	0.96434827134	733.74853516	29.616388321	-1.1945961714	28.671010971	19.145402908	42.326363558	-71.119461667	2	54336.134779	24
58388	2022-11-23	15:06:46.411	326.42137051	7834.112892	1669216006.412	0	899	4.7689795498	4.8102044836	808.79822643	817.26330916	0.94678612174	733.75678177	29.616388321	-1.1988970412	28.671010971	19.144256743	42.326365078	-71.119461589	2	54337.023398	23.997660224
58389	2022-11-23	15:06:47.334	326.42138118	7834.113148	1669216007.334	0	899	4.7689795498	4.8102044836	809.51939461	817.99202527	0.94678612174	733.75417101	29.616388321	-1.1425112486	28.671010971	19.146484375	42.326368204	-71.119458462	2	54337.961343	23.903865717
58390	2022-11-23	15:06:48.259	326.4213919	7834.113406	1669216008.26	0	899	4.7755563218	4.8194494914	809.51939461	818.52901232	1.0061320051	733.76663147	29.616388321	-1.1965364028	28.671010971	19.138883136	42.326368333	-71.11945685	2	54338.88978	23.811022044
58391	2022-11-23	15:06:49.128	326.42140194	7834.113647	1669216009.128	0	899	4.7755563218	4.8194494914	811.43424393	820.46517313	1.0061320051	733.76135254	29.616388321	-1.2466810942	28.671010971	19.138921738	42.326369683	-71.119452618	2	54339.809829	23.719017094
58392	2022-11-23	15:06:50.061	326.42141274	7834.113906	1669216010.061	0	899	4.7715655934	4.8152575979	811.43206018	820.42902951	1.0023927095	733.7495198	29.61606152	-1.1753768921	28.671010971	19.098604543	42.32637	-71.119449223	2	54340.73301	23.626699029
58393	2022-11-23	15:06:50.956	326.4214231	7834.114154	1669216010.956	0	899	4.7715652099	4.8152572094	810.61218346	819.60006188	1.0023926751	733.75436624	29.616052628	-1.1772525358	28.671010971	19.131277981	42.32637	-71.119448333	2	54341.621242	23.6
58394	2022-11-23	15:06:51.845	326.4214334	7834.114402	1669216011.846	0	899	4.7681617307	4.805699057	810.61218346	818.33742298	0.86290347709	733.73932087	29.616052628	-1.1652984619	28.671010971	19.140001297	42.326369158	-71.11944665	2	54342.504931	23.549506903
58395	2022-11-23	15:06:52.772	326.42144412	7834.114659	1669216012.772	0	899	4.7681617307	4.805699057	810.84022979	818.56764261	0.86290347709	733.74548623	29.616052628	-1.1891203385	28.671010971	19.139690942	42.326368333	-71.119442876	2	54343.42485	23.5
58396	2022-11-23	15:06:53.696	326.42145481	7834.114916	1669216013.696	0	899	4.7680246864	4.8099061699	810.84022979	819.46381803	0.96192432402	733.75507926	29.616052628	-1.1837846396	28.671010971	19.140487418	42.326368333	-71.119437699	2	54344.345168	23.465483235
58397	2022-11-23	15:06:54.598	326.42146525	7834.115166	1669216014.598	0	899	4.7680246864	4.8099061699	808.2113423	816.80697135	0.96192432402	733.74979668	29.616052628	-1.1734366417	28.671010971	19.141441345	42.326367936	-71.119432142	2	54345.238238	23.376176176
58398	2022-11-23	15:06:55.493	326.42147561	7834.115415	1669216015.493	0	899	4.7705943229	4.8149496861	808.21034688	817.30976988	1.0176767242	733.74381807	29.615903071	-1.3392202499	28.671010971	19.138782602	42.32636688	-71.119427692	2	54346.12823	23.287177033
58399	2022-11-23	15:06:56.448	326.42148668	7834.11568	1669216016.449	0	899	4.7705941921	4.8149495537	810.08221553	819.20271328	1.0176767123	733.73139317	29.61590004	-1.1671201109	28.671010971	19.141971588	42.326368333	-71.119423176	2	54347.047269	23.195273109
58400	2022-11-23	15:06:57.365	326.42149728	7834.115935	1669216017.365	0	899	4.7706707877	4.8115928779	810.08221553	818.49535192	0.9395597206	733.71968735	29.61590004	-1.1897132397	28.671010971	19.140722275	42.326368333	-71.11941997	2	54348.009018	23.1
58401	2022-11-23	15:06:58.305	326.42150817	7834.116196	1669216018.306	0	899	4.7706707877	4.8115928779	808.75708592	817.15646013	0.9395597206	733.72703744	29.61590004	-1.176692009	28.671010971	19.119474411	42.326368333	-71.119416827	2	54348.951904	23.1
58402	2022-11-23	15:06:59.210	326.42151863	7834.116447	1669216019.21	0	899	4.7683502362	4.8101502338	808.75708592	817.34116612	0.96000406364	733.73652578	29.61590004	-1.1710006101	28.671010971	19.127344308	42.326365474	-71.119419526	2	54349.857715	23.1
58403	2022-11-23	15:07:00.062	326.42152851	7834.116684	1669216020.063	0	899	4.768352867	4.8101528976	809.43223901	818.02348727	0.96000429025	733.70889505	29.615961075	-1.2076174021	28.671010971	19.139640808	42.326365	-71.119421117	2	54350.670123	23.1
58404	2022-11-23	15:07:01.000	326.42153936	7834.116945	1669216021.001	0	899	4.7629887463	4.8031194675	809.43223901	817.68909208	0.92301557703	733.72288988	29.615961075	-1.2008912445	28.671010971	19.138897271	42.326364003	-71.119422664	2	54351.598169	23.1
58405	2022-11-23	15:07:01.915	326.42154995	7834.117199	1669216021.916	0	899	4.7629887463	4.8031194675	809.29771404	817.55319486	0.92301557703	733.72969591	29.615961075	-1.2080378367	28.671010971	19.139312466	42.326363333	-71.119424188	2	54352.512821	23.1
58406	2022-11-23	15:07:02.815	326.42156037	7834.117449	1669216022.816	0	899	4.7591948727	4.8018430022	809.29771404	818.07903951	0.98117728757	733.73338065	29.615961075	-1.1860482795	28.671010971	19.144635662	42.326363333	-71.119424289	2	54353.426471	23.1
58407	2022-11-23	15:07:03.711	326.42157074	7834.117698	1669216023.712	0	899	4.7591948727	4.8018430022	808.94735796	817.72488187	0.98117728757	733.73305971	29.615961075	-1.3287105458	28.671010971	19.124872271	42.326363333	-71.119423333	2	54354.350701	23.1
58408	2022-11-23	15:07:04.648	326.42158159	7834.117958	1669216024.649	0	899	4.7675660171	4.8095447124	808.94684902	817.57113795	0.96422952195	733.72599378	29.61588468	-1.4599361333	28.671010971	19.105891146	42.326363333	-71.119423333	2	54355.289579	23.1
58409	2022-11-23	15:07:05.529	326.42159178	7834.118203	1669216025.53	0	899	4.7675508968	4.8095294014	808.17561674	816.79167164	0.96422821358	733.7112641	29.615533829	-1.1708819953	28.671010971	19.14159752	42.326363333	-71.119423333	2	54356.169625	23.1
58410	2022-11-23	15:07:06.378	326.42160161	7834.118439	1669216026.379	0	899	4.7684411027	4.8102001147	808.17561674	816.74493547	0.9590528153	733.71777425	29.615533829	-1.1752475555	28.671010971	19.141990737	42.326363333	-71.119423322	2	54357.006903	23.1
58411	2022-11-23	15:07:07.259	326.42161181	7834.118683	1669216027.26	0	899	4.7684411027	4.8102001147	807.74364739	816.30838583	0.9590528153	733.71670512	29.615533829	-1.184830308	28.671010971	19.141082764	42.326363333	-71.119421874	2	54357.87574	23.1
58412	2022-11-23	15:07:08.255	326.42162332	7834.11896	1669216028.255	0	899	4.7642386752	4.8050499862	807.74364739	816.12106178	0.93829216735	733.72341575	29.615533829	-1.176875236	28.671010971	19.14196214	42.326361905	-71.119424523	2	54358.857002	23.1
58413	2022-11-23	15:07:09.188	326.42163413	7834.119219	1669216029.189	0	899	4.7642422263	4.8050535809	809.8373985	818.23653069	0.93829246657	733.71683325	29.615616287	-1.1761638202	28.671010971	19.141675305	42.326359034	-71.119428949	2	54359.78979	23.1
58414	2022-11-23	15:07:10.048	326.42164407	7834.119458	1669216030.048	0	899	4.7666622954	4.8060174423	809.83766268	817.9324682	0.9046313817	733.72213199	29.615655899	-1.176692009	28.671010971	19.141441345	42.326356096	-71.119432237	2	54360.671148	23.1
58415	2022-11-23	15:07:10.911	326.42165406	7834.119698	1669216030.911	0	899	4.7666622954	4.8060174423	810.34049678	818.44032843	0.9046313817	733.74073317	29.615655899	-1.1699766071	28.671010971	19.140168752	42.326355	-71.119435097	2	54361.529126	23.1
58416	2022-11-23	15:07:11.756	326.42166384	7834.119932	1669216031.756	0	899	4.7637243441	4.8041903452	810.34049678	818.67450888	0.93051962422	733.72920601	29.615655899	-1.175323079	28.671010971	19.139282227	42.326355	-71.119437287	2	54362.372285	23.1
58417	2022-11-23	15:07:12.634	326.42167402	7834.120176	1669216032.635	0	899	4.7637243441	4.8041903452	808.66518742	816.98196966	0.93051962422	733.71813116	29.615655899	-1.2053430191	28.671010971	19.139939971	42.326354546	-71.119438333	2	54363.272545	23.1
58418	2022-11-23	15:07:13.572	326.42168487	7834.120437	1669216033.573	0	899	4.7654842781	4.8072422999	808.66518742	817.24482334	0.95962015034	733.72457866	29.615655899	-1.177726789	28.671010971	19.1415631	42.326353333	-71.119438687	2	54364.212212	23.1
58419	2022-11-23	15:07:14.474	326.42169531	7834.120687	1669216034.475	0	899	4.7654842781	4.8072422999	808.5465758	817.12495331	0.95962015034	733.73903307	29.615655899	-1.1701813936	28.671010971	19.141801834	42.326353525	-71.11944	2	54365.11523	23.1
58420	2022-11-23	15:07:15.417	326.42170623	7834.120949	1669216035.418	0	899	4.7648691988	4.8063561882	808.54486808	817.06855007	0.95356745933	733.73304233	29.61539943	-1.248890797	28.671010971	19.139252821	42.326355	-71.1194401	2	54366.06012	23.1
58421	2022-11-23	15:07:16.387	326.42171744	7834.121219	1669216036.387	0	899	4.7648684154	4.806355395	809.54297644	818.07717989	0.95356739225	733.73344128	29.615381241	-1.2060544025	28.671010971	19.141184548	42.326355	-71.119441667	2	54367.031031	23.1
58422	2022-11-23	15:07:17.335	326.42172843	7834.121482	1669216037.336	0	899	4.7613798938	4.8022570574	809.54297644	817.95768274	0.94035276137	733.7393427	29.615381241	-1.1701813936	28.671010971	19.145763397	42.326355	-71.119441667	2	54367.980981	23.1
58423	2022-11-23	15:07:18.257	326.4217391	7834.121738	1669216038.258	0	899	4.7613798938	4.8022570574	809.43571483	817.84930621	0.94035276137	733.72180176	29.615381241	-1.16855371	28.671010971	19.140722275	42.326355	-71.119441667	2	54368.864115	23.1
58424	2022-11-23	15:07:19.183	326.4217498	7834.121995	1669216039.183	0	899	4.7653484137	4.8072413145	809.43597889	818.05182842	0.96271993339	733.72143474	29.615420853	-1.1681225434	28.671010971	19.140898989	42.326353606	-71.119441667	2	54369.836538	23.1
58425	2022-11-23	15:07:20.076	326.42176015	7834.122244	1669216040.077	0	899	4.7653493365	4.8072422489	809.80924217	818.42906554	0.96272001316	733.72568214	29.615442276	-1.1847224686	28.671010971	19.141082764	42.326353333	-71.119441667	2	54370.730769	23.1
58426	2022-11-23	15:07:20.987	326.42177069	7834.122497	1669216040.988	0	899	4.7625338005	4.8059640657	809.80924217	818.75128474	0.99831458607	733.73624607	29.615442276	-1.2092450857	28.671010971	19.141082764	42.326354366	-71.119442699	2	54371.619417	23.1
58427	2022-11-23	15:07:21.943	326.42178175	7834.122762	1669216041.943	0	899	4.7625338005	4.8059640657	809.11027414	818.04459859	0.99831458607	733.72371244	29.615442276	-1.1953183902	28.671010971	19.14144468	42.326355	-71.119444259	2	54372.555227	23.1
58428	2022-11-23	15:07:22.855	326.42179231	7834.123016	1669216042.856	0	899	4.7657848698	4.8069882494	809.11027414	817.57987114	0.94692423999	733.72706816	29.615442276	-1.178858641	28.671010971	19.140299399	42.326355759	-71.119445759	2	54373.455621	23.1
58429	2022-11-23	15:07:23.796	326.42180321	7834.123277	1669216043.797	0	899	4.7657848698	4.8069882494	808.47406393	816.93700122	0.94692423999	733.7272836	29.615442276	-1.1746547767	28.671010971	19.133514164	42.326357337	-71.119446667	2	54374.402275	23.1
58430	2022-11-23	15:07:24.687	326.42181351	7834.123524	1669216044.687	0	899	4.7694996819	4.8137982054	808.47389707	817.56669074	1.0166157306	733.7338847	29.615417215	-1.1814995278	28.671010971	19.130177706	42.326358862	-71.119447196	2	54375.317396	23.1
58431	2022-11-23	15:07:25.568	326.4218237	7834.123769	1669216045.568	0	899	4.7694954994	4.8137939673	809.6348846	818.74073229	1.0166153491	733.74149388	29.615320206	-1.1936583543	28.671010971	19.135959625	42.32636	-71.119448684	2	54376.210421	23.1
58432	2022-11-23	15:07:26.494	326.42183443	7834.124026	1669216046.495	0	899	4.7626025422	4.8036292479	809.6348846	818.07921666	0.94352328236	733.73236933	29.615320206	-1.1716688587	28.671010971	19.136493683	42.326360228	-71.11945	2	54377.137081	23.1
58433	2022-11-23	15:07:27.371	326.42184458	7834.12427	1669216047.372	0	899	4.7626025422	4.8036292479	809.09181145	817.53047936	0.94352328236	733.73439117	29.615320206	-1.1669260263	28.671010971	19.139640808	42.32636167	-71.11945	2	54378.001942	23.1
58434	2022-11-23	15:07:28.309	326.42185544	7834.124531	1669216048.31	0	899	4.7640487033	4.8033660864	809.09181145	817.17582821	0.90426218917	733.72970157	29.615320206	-1.2448378715	28.671010971	19.138539497	42.326363188	-71.11945	2	54378.912621	23.1
58435	2022-11-23	15:07:29.187	326.42186559	7834.124774	1669216049.187	0	899	4.7640487033	4.8033660864	809.56207892	817.65079435	0.90426218917	733.73664381	29.615320206	-1.2304046154	28.671010971	19.139282227	42.326364608	-71.119451275	2	54379.76482	23.1
58436	2022-11-23	15:07:30.059	326.42187569	7834.125017	1669216050.06	0	899	4.7683253842	4.8132313931	809.56046608	818.79286461	1.0306783932	733.73575011	29.615078288	-1.2955430446	28.671010971	19.137852258	42.326365	-71.119452737	2	54380.641913	23.1
58437	2022-11-23	15:07:30.971	326.42188625	7834.12527	1669216050.972	0	899	4.768323973	4.8132299628	809.5527064	818.78501526	1.0306782627	733.72229004	29.615045547	-1.1832026243	28.671010971	19.141801834	42.32636598	-71.119453333	2	54381.588235	23.1
58438	2022-11-23	15:07:31.858	326.4218965	7834.125516	1669216051.858	0	899	4.7607190763	4.8014636352	809.5527064	817.9413339	0.9374571637	733.72121525	29.615045547	-1.4910232358	28.671010971	19.139490658	42.326366667	-71.119453333	2	54382.519453	23.1
58439	2022-11-23	15:07:32.732	326.42190662	7834.125759	1669216052.732	0	899	4.7607190763	4.8014636352	809.71508113	818.10539116	0.9374571637	733.70736876	29.615045547	-1.4508061283	28.671010971	19.137976905	42.326367352	-71.119453333	2	54383.411243	23.1
58440	2022-11-23	15:07:33.607	326.42191675	7834.126002	1669216053.607	0	899	4.7622998355	4.8046885667	809.71508113	818.44169373	0.97463191664	733.71937814	29.615045547	-1.2071430999	28.671010971	19.13865913	42.326368333	-71.119453797	2	54384.278278	23.1
58441	2022-11-23	15:07:34.513	326.42192723	7834.126254	1669216054.513	0	899	4.7622998094	4.8046885403	809.61459536	818.34012497	0.97463191436	733.71712024	29.615044941	-1.1753661419	28.671010971	19.138184061	42.326368637	-71.119455304	2	54385.182446	23.1
58442	2022-11-23	15:07:35.423	326.42193777	7834.126506	1669216055.423	0	899	4.7708535407	4.8132724233	809.61398899	818.33004587	0.97358581281	733.70850094	29.614953995	-1.2206386328	28.671010971	19.135679245	42.32637	-71.119456667	2	54386.082485	23.1
58443	2022-11-23	15:07:36.355	326.42194855	7834.126765	1669216056.355	0	899	4.7708535407	4.8132724233	809.29508903	818.00771273	0.97358581281	733.70883522	29.614953995	-1.1999211161	28.671010971	19.134654102	42.326370051	-71.119456718	2	54387.030572	23.1
58444	2022-11-23	15:07:37.259	326.42195902	7834.127016	1669216057.259	0	899	4.7643657978	4.8059198626	809.29508903	817.84140328	0.95519588597	733.71708184	29.614953995	-1.1408835649	28.671010971	19.144683838	42.326371537	-71.119458203	2	54387.922091	23.1
58445	2022-11-23	15:07:38.204	326.42196997	7834.127279	1669216058.205	0	899	4.7643657978	4.8059198626	810.56741276	819.12716301	0.95519588597	733.71200016	29.614953995	-1.1795592616	28.671010971	19.117037641	42.326371667	-71.119458333	2	54388.881994	23.1
58446	2022-11-23	15:07:39.154	326.42198095	7834.127543	1669216059.154	0	899	4.7629999578	4.8018476225	810.56746673	818.57107294	0.89374164978	733.7125907	29.614962079	-1.1558666427	28.671010971	19.135944493	42.326371667	-71.119459622	2	54389.773445	23.1
58447	2022-11-23	15:07:40.075	326.42199161	7834.127799	1669216060.075	0	899	4.7630022376	4.8018499289	809.06754625	817.05634378	0.89374183281	733.71997717	29.61501503	-1.1750643253	28.671010971	19.140722275	42.326371667	-71.119458795	2	54390.723291	23.1
58448	2022-11-23	15:07:41.042	326.42200281	7834.128067	1669216061.043	0	899	4.7679318635	4.8061356267	809.06754625	816.9155657	0.87814367417	733.72286886	29.61501503	-1.2333365087	28.671010971	19.112261349	42.326371667	-71.119458333	2	54391.721996	23.1
58449	2022-11-23	15:07:42.002	326.42201391	7834.128334	1669216062.002	0	899	4.7679318635	4.8061356267	809.45511956	817.3068985	0.87814367417	733.730877	29.61501503	-1.3287644615	28.671010971	19.105609149	42.32637276	-71.119458333	2	54392.655832	23.1
58450	2022-11-23	15:07:42.951	326.42202491	7834.128598	1669216062.952	0	899	4.7692445044	4.8098235871	809.45511956	817.79365136	0.93202708296	733.72381551	29.61501503	-1.2317412302	28.671010971	19.135690209	42.326373333	-71.119458333	2	54393.591182	23.1
58451	2022-11-23	15:07:43.858	326.42203539	7834.128849	1669216063.858	0	899	4.7692445044	4.8098235871	810.81877041	819.17134974	0.93202708296	733.72728563	29.61501503	-1.1907588275	28.671010971	19.111589078	42.326374152	-71.119458333	2	54394.491124	23.1
58452	2022-11-23	15:07:44.770	326.42204596	7834.129103	1669216064.771	0	899	4.7716280271	4.8112824292	810.81853965	818.97637064	0.91051270462	733.71551837	29.61498047	-1.3106338844	28.671010971	19.098710951	42.326375	-71.119458333	2	54395.397796	23.1
58453	2022-11-23	15:07:45.690	326.4220566	7834.129358	1669216065.69	0	899	4.7716255688	4.8112799417	810.70508425	818.86177192	0.91051250393	733.71746503	29.614923477	-1.5310893193	28.671010971	19.096123424	42.326375	-71.119458333	2	54396.318318	23.068168168
58454	2022-11-23	15:07:46.578	326.42206688	7834.129605	1669216066.578	0	899	4.7682923575	4.8133733367	810.70508425	819.98669552	1.0346637831	733.71727384	29.614923477	-1.4932221277	28.671010971	19.111884174	42.326375351	-71.119458333	2	54397.21058	23
58455	2022-11-23	15:07:47.484	326.42207737	7834.129857	1669216067.485	0	899	4.7682923575	4.8133733367	808.72076149	817.97965462	1.0346637831	733.70836998	29.614923477	-1.4483377018	28.671010971	19.105234727	42.326376885	-71.119458333	2	54398.131263	23
58456	2022-11-23	15:07:48.434	326.42208837	7834.130121	1669216068.435	0	899	4.7712233739	4.8134142855	808.72076149	817.37965234	0.96832494708	733.72255439	29.614923477	-1.212015272	28.671010971	19.140333176	42.326378464	-71.119458333	2	54399.078228	23
58457	2022-11-23	15:07:49.415	326.42209972	7834.130393	1669216069.416	0	899	4.7712197479	4.8134106135	809.67483818	818.34394138	0.96832463223	733.72912193	29.614839402	-1.3674508531	28.671010971	19.12850433	42.326380005	-71.119458333	2	54400.003052	23
58458	2022-11-23	15:07:50.315	326.42211014	7834.130643	1669216070.316	0	899	4.7652937505	4.8046070763	809.67377088	817.76064892	0.90393533457	733.70725073	29.614679337	-1.6440657788	28.671010971	19.112644423	42.326381531	-71.119458333	2	54400.918616	23
58459	2022-11-23	15:07:51.246	326.42212091	7834.130902	1669216071.247	0	899	4.7652937505	4.8046070763	809.48239957	817.56736622	0.90393533457	733.70807451	29.614679337	-1.1327453852	28.671010971	19.14396286	42.326381667	-71.119458333	2	54401.827017	23
58460	2022-11-23	15:07:52.144	326.4221313	7834.131151	1669216072.144	0	899	4.7657849473	4.8048941279	809.48239957	817.52448046	0.89918768171	733.7181542	29.614679337	-1.1960837557	28.671010971	19.138573173	42.326381667	-71.119457053	2	54402.768162	23
58461	2022-11-23	15:07:53.040	326.42214168	7834.1314	1669216073.041	0	899	4.7657849473	4.8048941279	809.75716537	817.80197601	0.89918768171	733.72653906	29.614679337	-1.1963639883	28.671010971	19.138930731	42.326382801	-71.119456667	2	54403.680681	23
58462	2022-11-23	15:07:53.921	326.42215187	7834.131645	1669216073.922	0	899	4.7603727757	4.8010069002	809.75716537	818.12573839	0.93500521246	733.7113409	29.614679337	-1.16855371	28.671010971	19.141801834	42.326383333	-71.119455743	2	54404.554241	23
58463	2022-11-23	15:07:54.805	326.42216211	7834.131891	1669216074.806	0	899	4.7603710276	4.8010051308	809.98146644	818.35235621	0.93500506557	733.72174638	29.614638714	-1.1541096296	28.671010971	19.143719566	42.326383333	-71.119455	2	54405.432866	23
58464	2022-11-23	15:07:55.648	326.42217185	7834.132124	1669216075.648	0	899	4.7719090846	4.8161258099	809.98112672	819.06941804	1.0142481094	733.72982566	29.614587784	-1.1385876327	28.671010971	19.145873404	42.326383333	-71.119454539	2	54406.276553	23
58465	2022-11-23	15:07:56.503	326.42218175	7834.132362	1669216076.503	0	899	4.7719090846	4.8161258099	808.34462865	817.41455785	1.0142481094	733.74127197	29.614587784	-1.1620430946	28.671010971	19.143602371	42.326383333	-71.11945289	2	54407.133133	23.013313313
58466	2022-11-23	15:07:57.391	326.42219203	7834.132609	1669216077.391	0	899	4.7679562428	4.8124301711	808.34462865	817.47499714	1.0209312671	733.7445711	29.614587784	-1.1785675579	28.671010971	19.143251962	42.32638337	-71.119449963	2	54408.022044	23.1
58467	2022-11-23	15:07:58.298	326.42220252	7834.132861	1669216078.298	0	899	4.7679562428	4.8124301711	810.00825681	819.15741621	1.0209312671	733.72639637	29.614587784	-1.2808618546	28.671010971	19.141082764	42.326384885	-71.119448449	2	54408.930862	23.1
58468	2022-11-23	15:07:59.240	326.42221344	7834.133122	1669216079.241	0	899	4.7702353289	4.8046595266	810.00825681	817.08348447	0.79151047061	733.73463288	29.614587784	-1.2229130158	28.671010971	19.14382975	42.326385	-71.119448333	2	54409.889115	23.1
58469	2022-11-23	15:08:00.171	326.4222242	7834.133381	1669216080.171	0	899	4.7702353289	4.8046595266	809.96844142	817.0433213	0.79151047061	733.7330108	29.614587784	-1.2126189068	28.671010971	19.143903593	42.32638629	-71.119447044	2	54410.773798	23.1
58470	2022-11-23	15:08:01.114	326.42223512	7834.133643	1669216081.114	0	899	4.7683328926	4.8119115301	809.96844142	818.93192008	1.0004870407	733.74457717	29.614587784	-1.2419167102	28.671010971	19.137883028	42.326386667	-71.119445493	2	54411.704409	23.1
58471	2022-11-23	15:08:02.017	326.42224558	7834.133894	1669216082.018	0	899	4.7683328926	4.8119115301	808.95014326	817.90235297	1.0004870407	733.75361158	29.614587784	-1.1783196926	28.671010971	19.140361786	42.326387733	-71.119445	2	54412.639706	23.1
58472	2022-11-23	15:08:02.983	326.42225675	7834.134162	1669216082.983	0	899	4.7665544503	4.8111821323	808.95014326	818.12170349	1.0247265452	733.74962813	29.614587784	-1.2247455396	28.671010971	19.140013234	42.326389325	-71.119445	2	54413.595215	23.1
58473	2022-11-23	15:08:03.964	326.42226811	7834.134435	1669216083.965	0	899	4.7665544503	4.8111821323	808.3896491	817.55485467	1.0247265452	733.74136939	29.614587784	-1.1767781847	28.671010971	19.132328589	42.326390905	-71.119444095	2	54414.542718	23.1
58474	2022-11-23	15:08:04.947	326.42227948	7834.134708	1669216084.947	0	899	4.7638486054	4.8072137229	808.38869785	817.29917444	0.99655793436	733.75196768	29.614444897	-1.2071862655	28.671010971	19.135210201	42.326392577	-71.119443333	2	54415.54594	23.1
58475	2022-11-23	15:08:05.911	326.42229065	7834.134976	1669216085.912	0	899	4.7638455593	4.8072106371	809.14954899	818.0684096	0.99655766173	733.7623768	29.614374161	-1.1999642257	28.671010971	19.13870214	42.326393333	-71.119443333	2	54416.541082	23.1
58476	2022-11-23	15:08:06.857	326.42230159	7834.135238	1669216086.857	0	899	4.7674336955	4.8117047226	809.14954899	818.24823087	1.0164267457	733.74983145	29.614374161	-1.1427268319	28.671010971	19.142511204	42.326393333	-71.119444146	2	54417.487487	23.1
58477	2022-11-23	15:08:07.759	326.42231204	7834.135489	1669216087.76	0	899	4.7674336955	4.8117047226	809.26320247	818.36316237	1.0164267457	733.73936654	29.614374161	-1.1594453332	28.671010971	19.134790736	42.326394007	-71.119445	2	54418.404343	23.1
58478	2022-11-23	15:08:08.615	326.42232193	7834.135726	1669216088.615	0	899	4.7660146287	4.804990469	809.26320247	817.27526051	0.89610399127	733.750346	29.614374161	-1.1776297906	28.671010971	19.131050842	42.326395	-71.119445473	2	54419.283825	23.1
58479	2022-11-23	15:08:09.509	326.42233229	7834.135975	1669216089.51	0	899	4.7660146287	4.804990469	809.38360557	817.39685565	0.89610399127	733.77087402	29.614374161	-1.1815749407	28.671010971	19.140361786	42.326395	-71.119446667	2	54420.180189	23.1
58480	2022-11-23	15:08:10.351	326.42234203	7834.136209	1669216090.351	0	899	4.7715381385	4.8138998645	809.38294279	818.08349876	0.9721472463	733.75920257	29.614274726	-1.2115195082	28.671010971	19.140397381	42.326395	-71.119446667	2	54420.973585	23.1
58481	2022-11-23	15:08:11.267	326.42235264	7834.136463	1669216091.268	0	899	4.7715371621	4.8138988758	807.49438054	816.17463442	0.97214716119	733.75274658	29.61425209	-1.204362154	28.671010971	19.145042419	42.326395	-71.119446667	2	54421.876726	23.1
58482	2022-11-23	15:08:12.223	326.42236369	7834.136729	1669216092.223	0	899	4.7685115831	4.808090384	807.49438054	815.6085591	0.90938013689	733.7490578	29.61425209	-1.3663514071	28.671010971	19.123608217	42.326395	-71.119446667	2	54422.857438	23.1
58483	2022-11-23	15:08:13.165	326.42237461	7834.136991	1669216093.166	0	899	4.7685115831	4.808090384	808.60926781	816.73464942	0.90938013689	733.75665647	29.61425209	-1.1560606285	28.671010971	19.14521211	42.326395	-71.119446667	2	54423.846477	23.1
58484	2022-11-23	15:08:14.114	326.42238558	7834.137254	1669216094.114	0	899	4.7638766743	4.8041953173	808.60926781	816.8948723	0.92713015383	733.74992482	29.61425209	-1.2190109491	28.671010971	19.139640808	42.326395	-71.119445329	2	54424.802803	23.1
58485	2022-11-23	15:08:15.020	326.42239608	7834.137506	1669216095.021	0	899	4.7638700425	4.8041886052	809.66263275	817.95902579	0.92712960163	733.75820296	29.614098088	-1.189282081	28.671010971	19.142390535	42.326395	-71.119445	2	54425.700197	23.1
58486	2022-11-23	15:08:15.937	326.42240669	7834.137761	1669216095.938	0	899	4.7712428169	4.8112506644	809.6624387	817.88203806	0.91863430016	733.75378418	29.614068985	-1.1734366417	28.671010971	19.140001297	42.32639604	-71.119445	2	54426.624236	23.1
58487	2022-11-23	15:08:16.838	326.42241712	7834.138011	1669216096.839	0	899	4.7712428169	4.8112506644	808.58123573	816.78985885	0.91863430016	733.76595483	29.614068985	-1.1824911509	28.671010971	19.139133365	42.326395792	-71.119444126	2	54427.524655	23.1
58488	2022-11-23	15:08:17.740	326.42242756	7834.138261	1669216097.741	0	899	4.7700456281	4.8116398773	808.58123573	817.11808818	0.95498297379	733.76537439	29.614068985	-1.1930978811	28.671010971	19.138644477	42.326395	-71.119443333	2	54428.42042	23.1
58489	2022-11-23	15:08:18.670	326.42243831	7834.138519	1669216098.67	0	899	4.7700456281	4.8116398773	807.758872	816.28704208	0.95498297379	733.76510155	29.614068985	-1.1615688256	28.671010971	19.141012078	42.326395567	-71.119442766	2	54429.340136	23.1
58490	2022-11-23	15:08:19.615	326.42244926	7834.138782	1669216099.616	0	899	4.7636883866	4.8074073307	807.75885318	816.73547523	1.0046486341	733.77211857	29.614066156	-1.1422741666	28.671010971	19.139841168	42.326396667	-71.119441667	2	54430.275826	23.1
58491	2022-11-23	15:08:20.526	326.42245979	7834.139035	1669216100.526	0	899	4.7636871943	4.8074061227	809.1104262	818.1020673	1.0046485265	733.75976562	29.614038467	-1.1718090773	28.671010971	19.141801834	42.326397016	-71.119440969	2	54431.209419	23.120941884
58492	2022-11-23	15:08:21.479	326.42247082	7834.1393	1669216101.479	0	899	4.7678133743	4.8085302015	809.1104262	817.47626535	0.93544236802	733.76294471	29.614038467	-1.1718090773	28.671010971	19.141801834	42.326398591	-71.119438076	2	54432.154571	23.2
58493	2022-11-23	15:08:22.434	326.42248188	7834.139565	1669216102.434	0	899	4.7678133743	4.8085302015	808.60589455	816.96651707	0.93544236802	733.76403647	29.614038467	-1.1708712728	28.671010971	19.142424931	42.3264	-71.119436476	2	54433.057199	23.2
58494	2022-11-23	15:08:23.345	326.42249242	7834.139818	1669216103.345	0	899	4.7686680613	4.8121516383	808.60589455	817.53410906	0.99825481366	733.75507724	29.614038467	-1.1895838723	28.671010971	19.144189443	42.3264	-71.119433481	2	54433.955621	23.2
58495	2022-11-23	15:08:24.246	326.42250285	7834.140068	1669216104.246	0	899	4.7686680613	4.8121516383	808.47737838	817.40417389	0.99825481366	733.75794427	29.614038467	-1.2841171026	28.671010971	19.145402908	42.326401475	-71.119431858	2	54434.885212	23.2
58496	2022-11-23	15:08:25.115	326.42251292	7834.14031	1669216105.116	0	899	4.7637252514	4.8060066839	808.47625749	817.16481657	0.97189819835	733.76843747	29.613870115	-1.1994575917	28.671010971	19.144836224	42.326401667	-71.119430439	2	54435.736893	23.2
58497	2022-11-23	15:08:26.023	326.42252343	7834.140562	1669216106.024	0	899	4.7637233019	4.8060047096	808.38041108	817.06793858	0.97189802819	733.76204697	29.613824844	-1.1811653786	28.671010971	19.143495989	42.326401667	-71.11943	2	54436.628205	23.2
58498	2022-11-23	15:08:26.974	326.42253443	7834.140826	1669216106.975	0	899	4.7693959971	4.8121250081	808.38041108	817.14961762	0.98093763025	733.75902876	29.613824844	-1.4246019899	28.671010971	19.125264919	42.326402656	-71.119429011	2	54437.593588	23.2
58499	2022-11-23	15:08:27.862	326.42254471	7834.141073	1669216107.863	0	899	4.7693959971	4.8121250081	808.86417559	817.63862994	0.98093763025	733.75974461	29.613824844	-1.3960372036	28.671010971	19.127349159	42.326403333	-71.119428333	2	54438.48105	23.2
58500	2022-11-23	15:08:28.792	326.42255547	7834.141331	1669216108.793	0	899	4.7673593332	4.8082724074	808.86417559	817.26865208	0.94000140681	733.76106879	29.613824844	-1.1450012654	28.671010971	19.145345663	42.326404015	-71.119427652	2	54439.409091	23.2
58501	2022-11-23	15:08:29.736	326.42256639	7834.141593	1669216109.736	0	899	4.7673587061	4.8082717726	809.20416274	817.61217137	0.94000135391	733.75341635	29.613810293	-1.156297825	28.671010971	19.14408661	42.326405	-71.119426667	2	54440.383661	23.2
58502	2022-11-23	15:08:30.683	326.42257735	7834.141856	1669216110.683	0	899	4.7674728563	4.8074704674	809.2036496	817.42299164	0.91912141053	733.75446042	29.613733292	-1.1997702051	28.671010971	19.139848987	42.326405615	-71.119426052	2	54441.369085	23.2
58503	2022-11-23	15:08:31.604	326.42258801	7834.142112	1669216111.604	0	899	4.7674728563	4.8074704674	808.8755738	817.09158348	0.91912141053	733.74544985	29.613733292	-1.1815102992	28.671010971	19.141592304	42.326406667	-71.119425	2	54442.306883	23.2
58504	2022-11-23	15:08:32.500	326.42259838	7834.142361	1669216112.5	0	899	4.7675852021	4.8059086687	808.8755738	816.74692991	0.88093675022	733.75969125	29.613733292	-1.1459498327	28.671010971	19.142541241	42.326406667	-71.119425	2	54443.166181	23.2
58505	2022-11-23	15:08:33.453	326.42260941	7834.142626	1669216113.453	0	899	4.7675852021	4.8059086687	810.4041071	818.29033772	0.88093675022	733.75757766	29.613733292	-1.1483643821	28.671010971	19.141739447	42.326406667	-71.119425	2	54444.092233	23.2
58506	2022-11-23	15:08:34.437	326.4226208	7834.142899	1669216114.437	0	899	4.7627952047	4.8040542695	810.40372944	818.90369334	0.94878307643	733.75036419	29.613676703	-1.1762177099	28.671010971	19.139259338	42.326406667	-71.119424913	2	54445.05235	23.2
58507	2022-11-23	15:08:35.407	326.42263203	7834.143169	1669216115.407	0	899	4.7627884438	4.8040474248	807.96754873	816.44195541	0.94878250022	733.73953186	29.613519669	-1.1962669725	28.671010971	19.14184953	42.326406667	-71.119423333	2	54446.083166	23.2
58508	2022-11-23	15:08:36.381	326.4226433	7834.143439	1669216116.381	0	899	4.766942848	4.8077502991	807.96754873	816.34172964	0.93767647402	733.7377667	29.613519669	-1.1978515387	28.671010971	19.143602371	42.326406667	-71.119423333	2	54447.059059	23.2
58509	2022-11-23	15:08:37.352	326.42265455	7834.143709	1669216117.353	0	899	4.766942848	4.8077502991	809.22094702	817.60811879	0.93767647402	733.7345864	29.613519669	-1.1986923005	28.671010971	19.138837157	42.32640672	-71.119423333	2	54448.032064	23.2
58510	2022-11-23	15:08:38.313	326.42266567	7834.143976	1669216118.314	0	899	4.7628878817	4.8028500025	809.22094702	817.44107804	0.91918929915	733.76205303	29.613519669	-1.1765087148	28.671010971	19.142739593	42.326408325	-71.119423333	2	54448.99499	23.2
58511	2022-11-23	15:08:39.233	326.42267632	7834.144232	1669216119.234	0	899	4.7628878817	4.8028500025	809.89241258	818.1193644	0.91918929915	733.76891928	29.613519669	-1.1734366417	28.671010971	19.14396286	42.326408333	-71.119424837	2	54449.902367	23.2
58512	2022-11-23	15:08:40.108	326.42268645	7834.144475	1669216120.109	0	899	4.7705377099	4.8095688358	809.89181408	817.91386253	0.89652084052	733.74753555	29.613429935	-1.1698472018	28.671010971	19.141845703	42.326408333	-71.119425	2	54450.742584	23.2
58513	2022-11-23	15:08:40.983	326.42269657	7834.144718	1669216120.984	0	899	4.7705363154	4.809567425	808.00723984	816.0106204	0.8965207284	733.76305344	29.613397598	-1.1736414756	28.671010971	19.141082764	42.326408333	-71.119426079	2	54451.647436	23.2
58514	2022-11-23	15:08:41.941	326.42270766	7834.144984	1669216121.942	0	899	4.7657233553	4.8125807981	808.00723984	817.62844149	1.075612907	733.75689495	29.613397598	-1.1815749407	28.671010971	19.141082764	42.326407286	-71.119427714	2	54452.628629	23.2
58515	2022-11-23	15:08:42.848	326.42271816	7834.145236	1669216122.849	0	899	4.7657233553	4.8125807981	808.1619898	817.78503411	1.075612907	733.7758494	29.613397598	-1.1583350621	28.671010971	19.143469577	42.326405799	-71.119429201	2	54453.520894	23.2
58516	2022-11-23	15:08:43.773	326.42272885	7834.145493	1669216123.773	0	899	4.7679360199	4.8064843765	808.16205706	816.07211469	0.88600013441	733.76849931	29.613407703	-1.137617498	28.671010971	19.146002132	42.326405	-71.11943	2	54454.431431	23.2
58517	2022-11-23	15:08:44.694	326.42273951	7834.145748	1669216124.694	0	899	4.7679368997	4.8064852665	807.71531178	815.62099743	0.88600020435	733.76629639	29.613428116	-1.1408835649	28.671010971	19.146484375	42.326405	-71.119430599	2	54455.35947	23.2
58518	2022-11-23	15:08:45.627	326.42275031	7834.146008	1669216125.627	0	899	4.7673174829	4.8091098563	807.71531178	816.28862837	0.96003660529	733.75831857	29.613428116	-1.1523094793	28.671010971	19.145093893	42.326405	-71.119432144	2	54456.286522	23.2
58519	2022-11-23	15:08:46.528	326.42276074	7834.146258	1669216126.528	0	899	4.7673174829	4.8091098563	807.18708754	815.7547974	0.96003660529	733.73881076	29.613428116	-1.2187091325	28.671010971	19.141521454	42.32640476	-71.119433574	2	54457.144144	23.2
58520	2022-11-23	15:08:47.401	326.42277084	7834.1465	1669216127.401	0	899	4.7606028496	4.7998836811	807.18708754	815.250405	0.90407698573	733.73643079	29.613428116	-1.2592819179	28.671010971	19.140214427	42.326403303	-71.119435031	2	54458.01833	23.2
58521	2022-11-23	15:08:48.332	326.42278163	7834.146759	1669216128.333	0	899	4.7606028496	4.7998836811	808.45663634	816.53263584	0.90407698573	733.74984357	29.613428116	-1.298766017	28.671010971	19.138561249	42.326401721	-71.119436612	2	54458.967413	23.2
58522	2022-11-23	15:08:49.256	326.42279231	7834.147016	1669216129.256	0	899	4.7655900696	4.8076985505	808.45663634	817.10598718	0.96758204128	733.75456632	29.613428116	-1.1473941803	28.671010971	19.138921738	42.326401667	-71.119438131	2	54459.878698	23.2
58523	2022-11-23	15:08:50.164	326.42280282	7834.147268	1669216130.164	0	899	4.7655790562	4.8076873977	807.8359151	816.47861646	0.96758108459	733.74301653	29.613172455	-1.1782549517	28.671010971	19.130099442	42.326400336	-71.119439664	2	54460.798576	23.2
58524	2022-11-23	15:08:51.121	326.4228139	7834.147534	1669216131.121	0	899	4.7711685294	4.8173618472	807.83538265	817.3070825	1.0593155378	733.73322665	29.613092422	-1.1783196926	28.671010971	19.144323349	42.326398692	-71.119441308	2	54461.784902	23.2
58525	2022-11-23	15:08:52.071	326.4228249	7834.147798	1669216132.071	0	899	4.7711685294	4.8173618472	808.37287023	817.850872	1.0593155378	733.74518146	29.613092422	-1.2383056761	28.671010971	19.13486751	42.326397075	-71.119442925	2	54462.754832	23.2
58526	2022-11-23	15:08:53.028	326.42283597	7834.148063	1669216133.028	0	899	4.7648307115	4.8066295584	808.37287023	816.95898478	0.96068078201	733.74919927	29.613092422	-1.4078187943	28.671010971	19.118034363	42.326395559	-71.119444441	2	54463.66481	23.2
58527	2022-11-23	15:08:53.951	326.42284667	7834.14832	1669216133.952	0	899	4.7648307115	4.8066295584	807.71281504	816.29191883	0.96068078201	733.7505093	29.613092422	-1.3067102314	28.671010971	19.128101185	42.32639403	-71.11944597	2	54464.582213	23.2
58528	2022-11-23	15:08:54.868	326.42285728	7834.148575	1669216134.869	0	899	4.7652351807	4.8033676897	807.71265909	815.53733163	0.87701092459	733.74184433	29.613068979	-1.3187398018	28.671010971	19.111604867	42.326393333	-71.119446667	2	54465.505917	23.2
58529	2022-11-23	15:08:55.736	326.42286733	7834.148816	1669216135.737	0	899	4.765234876	4.8033673815	808.06218189	815.89024019	0.8770109006	733.75195312	29.613061905	-1.1750643253	28.671010971	19.10146904	42.32639269	-71.11944731	2	54466.38591	23.2
58530	2022-11-23	15:08:56.677	326.42287822	7834.149077	1669216136.678	0	899	4.7657153973	4.8073546927	808.06218189	816.61058489	0.95686938825	733.73884835	29.613061905	-1.2472416249	28.671010971	19.107993991	42.326391667	-71.119448894	2	54467.336475	23.2
58531	2022-11-23	15:08:57.575	326.42288861	7834.149327	1669216137.576	0	899	4.7657153973	4.8073546927	808.71537386	817.2706869	0.95686938825	733.74000721	29.613061905	-1.3046407044	28.671010971	19.132487	42.326391667	-71.11945	2	54468.203782	23.2
58532	2022-11-23	15:08:58.538	326.42289975	7834.149594	1669216138.538	0	899	4.7684413909	4.8105153278	808.71537386	817.35520305	0.966222181	733.75066654	29.613061905	-1.2951765747	28.671010971	19.131972117	42.326391667	-71.11945	2	54469.207528	23.2
58533	2022-11-23	15:08:59.424	326.42291001	7834.14984	1669216139.425	0	899	4.7684413909	4.8105153278	807.99974707	816.63193093	0.966222181	733.7363928	29.613061905	-1.5331481695	28.671010971	19.125597	42.326391667	-71.11945	2	54470.10998	23.2
58534	2022-11-23	15:09:00.354	326.42292076	7834.150098	1669216140.354	0	899	4.7636264495	4.804360176	807.99877879	816.36395672	0.93664288601	733.74327158	29.612916391	-1.2760003931	28.671010971	19.136786594	42.326391756	-71.119450089	2	54471.053398	23.2
58535	2022-11-23	15:09:01.296	326.42293168	7834.15036	1669216141.297	0	899	4.7636261449	4.8043598677	808.81958088	817.19325631	0.93664286038	733.74658203	29.612909317	-1.2255215645	28.671010971	19.144683838	42.326393282	-71.119451615	2	54471.968932	23.2
58536	2022-11-23	15:09:02.173	326.42294182	7834.150604	1669216142.173	0	899	4.7650383363	4.8038240956	808.81958088	816.78976337	0.89195030241	733.75319363	29.612909317	-1.2433718609	28.671010971	19.145011548	42.326393333	-71.119451667	2	54472.845691	23.2
58537	2022-11-23	15:09:03.046	326.42295192	7834.150846	1669216143.046	0	899	4.7650383363	4.8038240956	807.44543173	815.40207323	0.89195030241	733.76751749	29.612909317	-1.2183427108	28.671010971	19.142791748	42.326392114	-71.119451667	2	54473.731434	23.2
58538	2022-11-23	15:09:03.973	326.42296265	7834.151104	1669216143.973	0	899	4.763532231	4.8063688438	807.44543173	816.23742418	0.98458560369	733.75982666	29.612909317	-1.2108727694	28.671010971	19.142162323	42.326391667	-71.119451667	2	54474.643689	23.2
58539	2022-11-23	15:09:04.951	326.42297398	7834.151376	1669216144.952	0	899	4.7635261827	4.8063627176	807.14961976	815.93838639	0.98458506883	733.75711646	29.612768855	-1.4535979404	28.671010971	19.109343447	42.326391667	-71.119451667	2	54475.60355	23.2
58540	2022-11-23	15:09:05.878	326.42298471	7834.151633	1669216145.879	0	899	4.76363586	4.8085741543	807.14953915	816.37016003	1.0324183659	733.75105457	29.612756729	-1.3035412056	28.671010971	19.128713532	42.326390762	-71.119452572	2	54476.542916	23.2
58541	2022-11-23	15:09:06.736	326.42299464	7834.151871	1669216146.737	0	899	4.76363586	4.8085741543	807.82141551	817.04971169	1.0324183659	733.78135024	29.612756729	-1.184625474	28.671010971	19.139999124	42.32639	-71.119453333	2	54477.380952	23.2
58542	2022-11-23	15:09:07.612	326.42300478	7834.152115	1669216147.613	0	899	4.7647863606	4.8065455881	807.82141551	816.39360498	0.95978696068	733.76767756	29.612756729	-1.1375313026	28.671010971	19.13598605	42.32639	-71.119453672	2	54478.203459	23.2
58543	2022-11-23	15:09:08.525	326.42301534	7834.152368	1669216148.525	0	899	4.7647863606	4.8065455881	807.2840748	815.85056228	0.95978696068	733.77355957	29.612756729	-1.1360006332	28.671010971	19.146484375	42.32639	-71.119455	2	54479.131231	23.2
58544	2022-11-23	15:09:09.388	326.42302534	7834.152608	1669216149.389	0	899	4.7631153544	4.8020202729	807.28312485	815.26587545	0.89502666569	733.78254104	29.612613842	-1.1751936753	28.671010971	19.142871377	42.326389983	-71.119455017	2	54480.01002	23.2
58545	2022-11-23	15:09:10.315	326.42303606	7834.152866	1669216150.316	0	899	4.7631123088	4.8020171916	808.84037344	816.83852055	0.89502642084	733.78159843	29.612543106	-1.1945961714	28.671010971	19.141082764	42.326388435	-71.119456565	2	54480.938878	23.2
58546	2022-11-23	15:09:11.239	326.42304675	7834.153122	1669216151.239	0	899	4.7652286862	4.8072206516	808.84037344	817.47049692	0.96500063703	733.78289633	29.612543106	-1.1871262394	28.671010971	19.144435302	42.326388333	-71.119456667	2	54481.836893	23.2
58547	2022-11-23	15:09:12.161	326.42305743	7834.153378	1669216152.162	0	899	4.7652286862	4.8072206516	807.59994827	816.21683672	0.96500063703	733.78199253	29.612543106	-1.2841171026	28.671010971	19.143241882	42.326388333	-71.119458011	2	54482.806624	23.2
58548	2022-11-23	15:09:13.062	326.42306786	7834.153629	1669216153.063	0	899	4.7640349291	4.8037021779	807.59994827	815.7410106	0.91224493604	733.77888701	29.612543106	-1.2606724256	28.671010971	19.143241882	42.326388333	-71.119459555	2	54483.733198	23.2
58549	2022-11-23	15:09:13.976	326.42307844	7834.153882	1669216153.977	0	899	4.7640349291	4.8037021779	808.72919534	816.88164112	0.91224493604	733.76937118	29.612543106	-1.1717658848	28.671010971	19.142655632	42.326387278	-71.11946	2	54484.63301	23.2
58550	2022-11-23	15:09:14.924	326.4230894	7834.154146	1669216154.924	0	899	4.7640694248	4.8045694799	808.72865423	817.05249713	0.93122921188	733.76307163	29.612461861	-1.3489969416	28.671010971	19.125601333	42.326386667	-71.119460981	2	54485.588418	23.2
58551	2022-11-23	15:09:15.846	326.42310008	7834.154402	1669216155.847	0	899	4.7640689809	4.8045690307	807.99180317	816.30806168	0.93122917476	733.78125081	29.612451553	-1.1864578724	28.671010971	19.14396286	42.326385829	-71.119461667	2	54486.502392	23.2
58552	2022-11-23	15:09:16.789	326.423111	7834.154664	1669216156.79	0	899	4.7614428928	4.8071855337	807.99180317	817.39192473	1.0512010956	733.77732152	29.612451553	-1.1623125439	28.671010971	19.144630432	42.326385	-71.119462372	2	54487.423423	23.2
58553	2022-11-23	15:09:17.684	326.42312135	7834.154912	1669216157.685	0	899	4.7614428928	4.8071855337	807.97893293	817.37890475	1.0512010956	733.78667809	29.612451553	-1.1348041241	28.671010971	19.145546149	42.326384432	-71.119463901	2	54488.340812	23.2
58554	2022-11-23	15:09:18.585	326.42313177	7834.155163	1669216158.585	0	899	4.7665991489	4.8070375564	807.97893293	816.27796376	0.92933433698	733.77807617	29.612451553	-1.1376283169	28.671010971	19.146484375	42.326383333	-71.119465	2	54489.275024	23.2
58555	2022-11-23	15:09:19.477	326.42314211	7834.155411	1669216159.478	0	899	4.7665982781	4.807036675	808.11448693	816.41490944	0.92933426434	733.76088164	29.612431343	-1.144904248	28.671010971	19.145351334	42.326383333	-71.119465249	2	54490.149542	23.2
58556	2022-11-23	15:09:20.450	326.42315337	7834.155681	1669216160.451	0	899	4.7688905893	4.8107487333	808.11380904	816.70203991	0.96121988819	733.76305223	29.612329483	-1.181941439	28.671010971	19.139965272	42.326383108	-71.119466892	2	54491.135108	23.2
58557	2022-11-23	15:09:21.354	326.42316382	7834.155932	1669216161.354	0	899	4.7688905893	4.8107487333	807.7986185	816.38349968	0.96121988819	733.75440706	29.612329483	-1.184830308	28.671010971	19.142522812	42.326381667	-71.119468377	2	54492.026026	23.2
58558	2022-11-23	15:09:22.246	326.42317416	7834.15618	1669216162.247	0	899	4.7691610566	4.8113730814	807.7986185	816.45572109	0.96922053107	733.75615728	29.612329483	-1.1988432099	28.671010971	19.142427318	42.326381667	-71.119469867	2	54492.91992	23.2
58559	2022-11-23	15:09:23.167	326.4231848	7834.156435	1669216163.167	0	899	4.7691610566	4.8113730814	807.78847386	816.44546772	0.96922053107	733.74033017	29.612329483	-1.290627718	28.671010971	19.141801834	42.326380264	-71.11947	2	54493.841683	23.2
58560	2022-11-23	15:09:24.063	326.42319519	7834.156684	1669216164.064	0	899	4.7665274603	4.8070529307	807.78847386	816.10356882	0.93133219171	733.72646104	29.612329483	-1.2446007097	28.671010971	19.141801834	42.32638	-71.119471234	2	54494.740481	23.2
58561	2022-11-23	15:09:24.920	326.42320509	7834.156922	1669216164.92	0	899	4.7665274603	4.8070529307	808.14495937	816.46372388	0.93133219171	733.7313188	29.612329483	-1.2082210353	28.671010971	19.141520873	42.326379004	-71.119473659	2	54495.597598	23.2
58562	2022-11-23	15:09:25.904	326.42321648	7834.157196	1669216165.904	0	899	4.7636732952	4.8044421542	808.14495937	816.51879731	0.93743473663	733.75362169	29.612329483	-1.169836454	28.671010971	19.143920696	42.326378333	-71.119475943	2	54496.565598	23.2
58563	2022-11-23	15:09:26.822	326.42322712	7834.157451	1669216166.823	0	899	4.7636732952	4.8044421542	807.07993884	815.44274125	0.93743473663	733.75484765	29.612329483	-1.1504878429	28.671010971	19.145721233	42.326377521	-71.119476667	2	54497.487603	23.2
58564	2022-11-23	15:09:27.778	326.42323817	7834.157716	1669216167.778	0	899	4.7650386832	4.8096936194	807.07993884	816.23881273	1.0256696749	733.7505865	29.612329483	-1.1468121469	28.671010971	19.144654773	42.326375923	-71.11947741	2	54498.446064	23.2
58565	2022-11-23	15:09:28.707	326.42324894	7834.157974	1669216168.708	0	899	4.7650386832	4.8096936194	809.12405177	818.30612258	1.0256696749	733.74666247	29.612329483	-1.1653307668	28.671010971	19.141618185	42.326374408	-71.119478925	2	54499.35503	23.2
58566	2022-11-23	15:09:29.604	326.42325931	7834.158223	1669216169.604	0	899	4.7610597081	4.8008399756	809.12339189	817.30821142	0.91538949437	733.75089572	29.612230452	-1.1866519388	28.671010971	19.138508727	42.326372936	-71.119480398	2	54500.238659	23.2
58567	2022-11-23	15:09:30.487	326.42326954	7834.158469	1669216170.488	0	899	4.7610547763	4.8008349848	808.26620921	816.44235411	0.91538908869	733.76506032	29.61211586	-1.1688771414	28.671010971	19.140083364	42.326371667	-71.119481854	2	54501.112112	23.2
58568	2022-11-23	15:09:31.431	326.42328046	7834.158731	1669216171.432	0	899	4.7643531194	4.8049863843	808.26620921	816.61220577	0.93421107722	733.76258981	29.61211586	-1.1441389322	28.671010971	19.146842957	42.326371568	-71.119483432	2	54502.058945	23.2
58569	2022-11-23	15:09:32.338	326.42329095	7834.158983	1669216172.338	0	899	4.7643531194	4.8049863843	807.63200809	815.97145602	0.93421107722	733.75187996	29.61211586	-1.2062700592	28.671010971	19.141997558	42.326370007	-71.119484993	2	54502.995863	23.2
58570	2022-11-23	15:09:33.265	326.42330168	7834.15924	1669216173.265	0	899	4.760829518	4.796355934	807.63200809	814.92711292	0.81826777468	733.73865999	29.61211586	-1.1740618928	28.671010971	19.140934433	42.326368528	-71.119485	2	54503.883254	23.2
58571	2022-11-23	15:09:34.247	326.42331306	7834.159513	1669216174.248	0	899	4.760829518	4.796355934	808.88265671	816.18905829	0.81826777468	733.73969921	29.61211586	-1.2027344704	28.671010971	19.129198074	42.326366826	-71.119485	2	54504.904412	23.2
58572	2022-11-23	15:09:35.171	326.42332374	7834.15977	1669216175.171	0	899	4.7646497768	4.8052638783	808.88202126	817.22990973	0.93371656359	733.74525098	29.612020467	-1.1951027753	28.671010971	19.115409358	42.326366667	-71.119486327	2	54505.796172	23.2
58573	2022-11-23	15:09:36.063	326.42333407	7834.160018	1669216176.064	0	899	4.7646486278	4.8052627153	808.13100322	816.4711401	0.93371646725	733.74985529	29.61199379	-1.1606094671	28.671010971	19.129451246	42.326365435	-71.119485435	2	54506.73913	23.2
58574	2022-11-23	15:09:37.006	326.42334499	7834.16028	1669216177.007	0	899	4.7622798865	4.8048809713	808.13100322	816.88429382	0.97947527775	733.75306995	29.61199379	-1.1311177015	28.671010971	19.145763397	42.326365	-71.119485	2	54507.643773	23.2
58575	2022-11-23	15:09:37.927	326.42335564	7834.160535	1669216177.927	0	899	4.7622798865	4.8048809713	808.6669031	817.42599831	0.97947527775	733.74505939	29.61199379	-1.2055046953	28.671010971	19.145027009	42.326365	-71.119485	2	54508.540183	23.2
58576	2022-11-23	15:09:38.803	326.42336579	7834.160779	1669216178.804	0	899	4.7607296546	4.8014236679	808.6669031	817.03591952	0.93630199412	733.75960839	29.61199379	-1.1430610142	28.671010971	19.144683838	42.326365757	-71.119484243	2	54509.45406	23.2
58577	2022-11-23	15:09:39.734	326.42337656	7834.161037	1669216179.735	0	899	4.7607286892	4.8014226907	808.00016285	816.36227835	0.93630191289	733.74616206	29.611971356	-1.1998456543	28.671010971	19.142565279	42.326366667	-71.119482643	2	54510.414201	23.2
58578	2022-11-23	15:09:40.667	326.42338735	7834.161296	1669216180.667	0	899	4.7658329584	4.8073001796	808.00010906	816.51225728	0.9529259337	733.75289614	29.611963272	-1.1830301577	28.671010971	19.143805434	42.32636724	-71.119481094	2	54511.343845	23.2
58579	2022-11-23	15:09:41.569	326.42339779	7834.161547	1669216181.569	0	899	4.7658329584	4.8073001796	807.77242511	816.28217471	0.9529259337	733.75357278	29.611963272	-1.1740080237	28.671010971	19.140327757	42.326369178	-71.119479578	2	54512.253452	23.2
58580	2022-11-23	15:09:42.450	326.42340799	7834.161792	1669216182.45	0	899	4.7644134595	4.8096672527	807.77242511	817.06355588	1.0394303911	733.74591873	29.611963272	-1.1783196926	28.671010971	19.139640808	42.326372081	-71.119477919	2	54513.124248	23.2
58581	2022-11-23	15:09:43.342	326.42341832	7834.16204	1669216183.343	0	899	4.7644134595	4.8096672527	808.86766454	818.17139292	1.0394303911	733.74242275	29.611963272	-1.1632180174	28.671010971	19.141544228	42.326375094	-71.119474969	2	54514.018738	23.2
58582	2022-11-23	15:09:44.296	326.42342935	7834.162304	1669216184.296	0	899	4.7617224711	4.8056597175	808.86631692	817.90395415	1.0100323284	733.75441757	29.611760967	-1.1508758684	28.671010971	19.145482449	42.326379793	-71.119473402	2	54514.95858	23.2
58583	2022-11-23	15:09:45.289	326.42344084	7834.16258	1669216185.289	0	899	4.7617167296	4.8056539001	808.56181946	817.59604975	1.0100318074	733.75604248	29.611627579	-1.1360006332	28.671010971	19.146484375	42.326383278	-71.119470055	2	54515.983454	23.2
58584	2022-11-23	15:09:46.211	326.42345153	7834.162837	1669216186.212	0	899	4.7653031615	4.8054608548	808.56181946	816.8113312	0.92318591367	733.74433343	29.611627579	-1.2221477158	28.671010971	19.144100821	42.326384737	-71.119467193	2	54516.842154	23.2
58585	2022-11-23	15:09:47.121	326.42346206	7834.163089	1669216187.122	0	899	4.7653031615	4.8054608548	808.63790978	816.88819785	0.92318591367	733.74404725	29.611627579	-1.2531917095	28.671010971	19.143241882	42.326386341	-71.119468007	2	54517.804348	23.2
58586	2022-11-23	15:09:47.990	326.42347212	7834.163331	1669216187.991	0	899	4.763205982	4.8077174622	808.63790978	817.78845243	1.0227948994	733.74713701	29.611627579	-1.2452690207	28.671010971	19.143063021	42.326386667	-71.119468333	2	54518.65933	23.2
58587	2022-11-23	15:09:48.842	326.42348198	7834.163567	1669216188.843	0	899	4.763205982	4.8077174622	807.44197688	816.57898635	1.0227948994	733.74090334	29.611627579	-1.1746008128	28.671010971	19.141313111	42.326385813	-71.119469187	2	54519.512397	23.2
58588	2022-11-23	15:09:49.720	326.42349214	7834.163811	1669216189.721	0	899	4.7660637442	4.8090312031	807.44190565	816.2560727	0.98704631078	733.74629383	29.611616867	-1.1881179233	28.671010971	19.140956234	42.326385	-71.11947	2	54520.383019	23.2
58589	2022-11-23	15:09:50.634	326.42350272	7834.164065	1669216190.635	0	899	4.7660628909	4.8090303388	807.92359761	816.7430222	0.98704623517	733.74912772	29.611597061	-1.2002337129	28.671010971	19.139567912	42.326385434	-71.119469566	2	54521.26026	23.2
58590	2022-11-23	15:09:51.584	326.4235137	7834.164329	1669216191.584	0	899	4.7682533744	4.8114386893	807.92359761	816.78374606	0.99155449937	733.76065447	29.611597061	-1.1826960251	28.671010971	19.137061163	42.326386667	-71.119468333	2	54522.210421	23.2
58591	2022-11-23	15:09:52.519	326.42352454	7834.164589	1669216192.52	0	899	4.7682533744	4.8114386893	807.0229338	815.87320506	0.99155449937	733.74944098	29.611597061	-1.2013331454	28.671010971	19.141103416	42.326386667	-71.11946809	2	54523.145957	23.2
58592	2022-11-23	15:09:53.434	326.42353512	7834.164843	1669216193.434	0	899	4.7669977907	4.807702624	807.0229338	815.36615659	0.93532778892	733.74381564	29.611597061	-1.1704400983	28.671010971	19.142694397	42.326386667	-71.119466667	2	54524.04883	23.2
58593	2022-11-23	15:09:54.319	326.42354537	7834.165089	1669216194.32	0	899	4.7669977907	4.807702624	808.42105582	816.77873278	0.93532778892	733.73597283	29.611597061	-1.1718090773	28.671010971	19.143602371	42.326386667	-71.119466667	2	54524.950153	23.2
58594	2022-11-23	15:09:55.219	326.42355578	7834.165339	1669216195.219	0	899	4.7627867786	4.8046424928	808.42021756	817.02223525	0.96238563803	733.74742238	29.611471151	-1.15949926	28.671010971	19.144589607	42.326386667	-71.119466667	2	54525.879007	23.2
58595	2022-11-23	15:09:56.117	326.42356617	7834.165588	1669216196.117	0	899	4.7627830023	4.8046386689	807.00548706	815.59244832	0.96238531157	733.73443604	29.611383438	-1.1750643253	28.671010971	19.145763397	42.326386667	-71.119466667	2	54526.746654	23.2
58596	2022-11-23	15:09:57.036	326.42357681	7834.165843	1669216197.036	0	899	4.7656527095	4.8059572994	807.00548706	815.26868461	0.92646721015	733.74365841	29.611383438	-1.1389757071	28.671010971	19.145467367	42.326387794	-71.119467794	2	54527.676319	23.2
58597	2022-11-23	15:09:57.938	326.42358726	7834.166094	1669216197.939	0	899	4.7656527095	4.8059572994	808.37583935	816.65306841	0.92646721015	733.75064592	29.611383438	-1.3747376172	28.671010971	19.107464254	42.326388333	-71.119469247	2	54528.548327	23.2
58598	2022-11-23	15:09:58.858	326.42359789	7834.166349	1669216198.858	0	899	4.7716765099	4.8118937206	808.37583935	816.62464708	0.92331815503	733.7497312	29.611383438	-1.4051456254	28.671010971	19.102239116	42.326388333	-71.119471468	2	54529.440488	23.2
58599	2022-11-23	15:09:59.757	326.42360831	7834.166599	1669216199.758	0	899	4.7716731972	4.811890368	808.9125598	817.16684184	0.92331788079	733.74895674	29.611306639	-1.3671921421	28.671010971	19.140350342	42.326388918	-71.119473918	2	54530.350701	23.2
58600	2022-11-23	15:10:00.648	326.42361862	7834.166847	1669216200.649	0	899	4.7742970615	4.8165820666	808.91225822	817.58695198	0.96984622111	733.75164148	29.611261368	-1.4014698875	28.671010971	19.139911374	42.32639	-71.11947544	2	54531.263844	23.2
58601	2022-11-23	15:10:01.578	326.42362938	7834.167105	1669216201.578	0	899	4.7742970615	4.8165820666	808.23428829	816.90171157	0.96984622111	733.76048956	29.611261368	-1.1652660354	28.671010971	19.14085469	42.32639	-71.119477067	2	54532.240191	23.2
58602	2022-11-23	15:10:02.532	326.42364043	7834.16737	1669216202.533	0	899	4.7679873567	4.8125762427	808.23428829	817.38699401	1.023539138	733.77176894	29.611261368	-1.3689815224	28.671010971	19.119330261	42.32639	-71.119478602	2	54533.161323	23.2
58603	2022-11-23	15:10:03.430	326.42365082	7834.16762	1669216203.431	0	899	4.7679873567	4.8125762427	807.88231055	817.03103036	1.023539138	733.76203363	29.611261368	-1.2035644875	28.671010971	19.141719022	42.32639	-71.1194801	2	54534.060158	23.2
58604	2022-11-23	15:10:04.361	326.4236616	7834.167878	1669216204.362	0	899	4.7702197764	4.8108687155	807.88231055	816.21728502	0.93342873109	733.76306152	29.611261368	-1.2792341709	28.671010971	19.125597	42.32639	-71.119481631	2	54534.978304	23.2
58605	2022-11-23	15:10:05.266	326.42367206	7834.168129	1669216205.266	0	899	4.7702150356	4.8108639168	808.67500855	817.01815775	0.9334283342	733.76366622	29.611151424	-1.1531611168	28.671010971	19.108083245	42.32639	-71.119484859	2	54535.957655	23.2
58606	2022-11-23	15:10:06.204	326.42368293	7834.16839	1669216206.205	0	899	4.7706172928	4.809879664	808.67492779	816.73232615	0.90177412192	733.761743	29.611139297	-1.3616732651	28.671010971	19.113856335	42.32639	-71.119486317	2	54536.790167	23.2
58607	2022-11-23	15:10:07.167	326.42369406	7834.168658	1669216207.167	0	899	4.7706172928	4.809879664	807.45486895	815.500111	0.90177412192	733.74030754	29.611139297	-1.5559353828	28.671010971	19.104351044	42.32639	-71.119487874	2	54537.724449	23.2
58608	2022-11-23	15:10:08.032	326.42370407	7834.168898	1669216208.032	0	899	4.7654327739	4.8089375602	807.45486895	816.38079862	0.99940923188	733.74448056	29.611139297	-1.2888276869	28.671010971	19.125134197	42.32639	-71.119489402	2	54538.641304	23.135869565
58609	2022-11-23	15:10:08.908	326.42371422	7834.169141	1669216208.909	0	899	4.7654327739	4.8089375602	808.19996635	817.13413262	0.99940923188	733.75699641	29.611139297	-1.2901643033	28.671010971	19.125656393	42.326389101	-71.11949	2	54539.539448	23.1
58610	2022-11-23	15:10:09.812	326.42372468	7834.169392	1669216209.812	0	899	4.7736952579	4.8180773991	808.19921306	817.29808889	1.0176300738	733.74570612	29.61102612	-1.4744448993	28.671010971	19.101774494	42.326388333	-71.11949	2	54540.450413	23.1
58611	2022-11-23	15:10:10.721	326.42373521	7834.169645	1669216210.722	0	899	4.7736935573	4.8180756759	808.67128549	817.77547461	1.0176299187	733.75357642	29.61098671	-1.3751687672	28.671010971	19.086184571	42.326388333	-71.119490612	2	54541.367347	23.1
58612	2022-11-23	15:10:11.674	326.42374624	7834.16991	1669216211.675	0	899	4.765914732	4.8082668952	808.67128549	817.37249908	0.97306642085	733.73842434	29.61098671	-1.2531917095	28.671010971	19.086876446	42.326388333	-71.119491667	2	54542.32265	23.1
58613	2022-11-23	15:10:12.588	326.42375681	7834.170163	1669216212.588	0	899	4.765914732	4.8082668952	807.20938606	815.89486978	0.97306642085	733.74319317	29.61098671	-1.2370121992	28.671010971	19.142589569	42.326387914	-71.119491667	2	54543.251805	23.1
58614	2022-11-23	15:10:13.470	326.42376703	7834.170409	1669216213.471	0	899	4.7659111714	4.8083533853	807.20938606	815.91337805	0.97511784971	733.74258766	29.61098671	-1.2236568201	28.671010971	19.142732077	42.326386575	-71.119491667	2	54544.054934	23.1
58615	2022-11-23	15:10:14.378	326.42377752	7834.170661	1669216214.378	0	899	4.7659111714	4.8083533853	808.34640502	817.06265727	0.97511784971	733.73303223	29.61098671	-1.2271492481	28.671010971	19.139640808	42.326385037	-71.119491667	2	54544.97762	23.1
58616	2022-11-23	15:10:15.309	326.4237883	7834.170919	1669216215.309	0	899	4.7676699257	4.8110376769	808.34546324	817.24885001	0.99582631795	733.73177434	29.610845237	-1.5033114146	28.671010971	19.106253365	42.326385	-71.119491667	2	54545.883382	23.1
58617	2022-11-23	15:10:16.256	326.42379926	7834.171182	1669216216.256	0	899	4.7676694466	4.8110371916	809.76253653	818.68153103	0.99582627514	733.73240732	29.610834122	-1.2742973519	28.671010971	19.131074564	42.326385	-71.119491667	2	54546.855222	23.1
58618	2022-11-23	15:10:17.173	326.42380987	7834.171437	1669216217.173	0	899	4.7683193585	4.8097683074	809.76253653	818.2850314	0.9520172553	733.76245117	29.610834122	-1.1392560005	28.671010971	19.140361786	42.326386317	-71.119491667	2	54547.790437	23.1
58619	2022-11-23	15:10:18.092	326.42382052	7834.171692	1669216218.093	0	899	4.7683193585	4.8097683074	806.982676	815.47591373	0.9520172553	733.74778252	29.610834122	-1.2836968046	28.671010971	19.108085329	42.32638784	-71.119490493	2	54548.704142	23.1
58620	2022-11-23	15:10:19.003	326.42383105	7834.171945	1669216219.003	0	899	4.7739991404	4.819620464	806.98268138	816.32143718	1.0457081569	733.74678858	29.61083493	-1.2096655014	28.671010971	19.126856204	42.326388333	-71.11949	2	54549.620549	23.1
58621	2022-11-23	15:10:19.923	326.4238417	7834.172201	1669216219.923	0	899	4.7740004225	4.8196217636	808.42830257	817.78378881	1.045708277	733.73505488	29.610864639	-1.2011067867	28.671010971	19.138921738	42.326388333	-71.119489115	2	54550.531068	23.1
58622	2022-11-23	15:10:20.845	326.42385237	7834.172457	1669216220.845	0	899	4.7711834076	4.8160556365	808.42830257	817.63531148	1.0292991219	733.7419183	29.610864639	-1.1617844326	28.671010971	19.143500587	42.326389066	-71.119488333	2	54551.43988	23.1
58623	2022-11-23	15:10:21.743	326.42386278	7834.172707	1669216221.744	0	899	4.7711834076	4.8160556365	808.44860631	817.65584646	1.0292991219	733.7349518	29.610864639	-1.1482350155	28.671010971	19.144838346	42.32639	-71.119487783	2	54552.330097	23.1
58624	2022-11-23	15:10:22.622	326.42387295	7834.172951	1669216222.623	0	899	4.7647220083	4.8062481369	808.44860631	816.97959252	0.95448852105	733.74702342	29.610864639	-1.1669260263	28.671010971	19.142162323	42.32639	-71.119486667	2	54553.201923	23.1
58625	2022-11-23	15:10:23.525	326.42388339	7834.173201	1669216223.525	0	899	4.7647220083	4.8062481369	807.78332455	816.30729052	0.95448852105	733.74004601	29.610864639	-1.1636815837	28.671010971	19.14244115	42.32639	-71.119486412	2	54554.15286	23.1
58626	2022-11-23	15:10:24.450	326.4238941	7834.173458	1669216224.45	0	899	4.7743657116	4.8144267427	807.78319548	815.98925682	0.91924863909	733.74402987	29.610845237	-1.1759482764	28.671010971	19.141158957	42.32639	-71.119485	2	54555.068252	23.1
58627	2022-11-23	15:10:25.328	326.42390427	7834.173702	1669216225.329	0	899	4.7743586464	4.8144195927	808.72223903	816.9378346	0.9192480571	733.74488234	29.610681534	-1.2108727694	28.671010971	19.141801834	42.32639	-71.119485	2	54555.977249	23.1
58628	2022-11-23	15:10:26.244	326.42391487	7834.173957	1669216226.245	0	899	4.7676911802	4.8065714772	808.72223903	816.70646722	0.89361330114	733.74335606	29.610681534	-1.247715894	28.671010971	19.137328445	42.32639	-71.119483531	2	54556.881657	23.1
58629	2022-11-23	15:10:27.118	326.42392498	7834.174199	1669216227.118	0	899	4.7676911802	4.8065714772	808.62647992	816.60976273	0.89361330114	733.7360278	29.610681534	-1.2092450857	28.671010971	19.1313591	42.32639	-71.119482076	2	54557.754509	23.1
58630	2022-11-23	15:10:28.023	326.42393545	7834.174451	1669216228.023	0	899	4.7689446907	4.8081787006	808.62647992	816.68039422	0.90144150841	733.73797284	29.610681534	-1.1779423921	28.671010971	19.137995436	42.326391085	-71.119480582	2	54558.650888	23.1
58631	2022-11-23	15:10:28.904	326.42394565	7834.174696	1669216228.904	0	899	4.7689446907	4.8081787006	808.07281951	816.12121935	0.90144150841	733.75030518	29.610681534	-1.1701813936	28.671010971	19.139640808	42.326391667	-71.119479134	2	54559.519724	23.1
58632	2022-11-23	15:10:29.838	326.42395647	7834.174955	1669216229.839	0	899	4.7666112432	4.8034262233	808.0725169	815.62758051	0.84669871369	733.73157183	29.610636061	-1.1955555401	28.671010971	19.140256604	42.326392439	-71.119478333	2	54560.463289	23.1
58633	2022-11-23	15:10:30.733	326.42396682	7834.175204	1669216230.733	0	899	4.7666066279	4.8034215569	808.05077662	815.60563381	0.84669836293	733.74323844	29.610528946	-1.171615014	28.671010971	19.14499058	42.326393969	-71.119478333	2	54561.381485	23.1
58634	2022-11-23	15:10:31.631	326.42397722	7834.175453	1669216231.632	0	899	4.7697119967	4.8169066729	808.05077662	817.73376671	1.0823811838	733.73857955	29.610528946	-1.1425112486	28.671010971	19.145763397	42.326395	-71.119477855	2	54562.286982	23.1
58635	2022-11-23	15:10:32.506	326.42398735	7834.175696	1669216232.507	0	899	4.7697119967	4.8169066729	807.41857444	817.09398876	1.0823811838	733.74113414	29.610528946	-1.1688555653	28.671010971	19.1404112	42.326395	-71.119476667	2	54563.152152	23.1
58636	2022-11-23	15:10:33.431	326.42399806	7834.175953	1669216233.432	0	899	4.7596233915	4.7998700816	807.41857444	815.68458044	0.92630954999	733.74747533	29.610528946	-1.1699981445	28.671010971	19.141109997	42.326395	-71.119476544	2	54564.073585	23.1
58637	2022-11-23	15:10:34.361	326.42400881	7834.176211	1669216234.361	0	899	4.7596233654	4.7998700552	808.99082849	817.27293054	0.92630954782	733.75661645	29.61052834	-1.167023039	28.671010971	19.143592834	42.326395	-71.119475083	2	54564.95	23.1
58638	2022-11-23	15:10:35.272	326.42401935	7834.176464	1669216235.272	0	899	4.7640495537	4.8047720229	808.99022258	817.36260114	0.93630377015	733.75724216	29.610437393	-1.1815749407	28.671010971	19.142162323	42.326395	-71.119475	2	54565.901261	23.1
58639	2022-11-23	15:10:36.155	326.42402958	7834.17671	1669216236.156	0	899	4.7640495537	4.8047720229	808.33383016	816.6994156	0.93630377015	733.75803522	29.610437393	-1.4381729285	28.671010971	19.111994383	42.326395	-71.119475	2	54566.76699	23.1
58640	2022-11-23	15:10:37.029	326.4240397	7834.176953	1669216237.03	0	899	4.7640719684	4.8026962344	808.33383016	816.26761583	0.88844505668	733.74053955	29.610437393	-1.1815749407	28.671010971	19.142162323	42.326393958	-71.119473958	2	54567.625247	23.1
58641	2022-11-23	15:10:37.950	326.42405036	7834.177209	1669216237.951	0	899	4.7640719684	4.8026962344	808.22503856	816.15775644	0.88844505668	733.76345401	29.610437393	-1.2449025074	28.671010971	19.113245781	42.326393333	-71.11947237	2	54568.577991	23.1
58642	2022-11-23	15:10:38.861	326.4240609	7834.177462	1669216238.862	0	899	4.7642360487	4.8060413557	808.22503856	816.81198575	0.96094685193	733.74341467	29.610437393	-1.2226651291	28.671010971	19.125337411	42.326393333	-71.119470855	2	54569.486792	23.1
58643	2022-11-23	15:10:39.756	326.42407126	7834.17771	1669216239.757	0	899	4.7642356135	4.8060409151	806.38217129	814.9495387	0.96094681437	733.74023518	29.610427288	-1.1859082244	28.671010971	19.143431746	42.326392738	-71.11947	2	54570.35707	23.1
58644	2022-11-23	15:10:40.714	326.42408235	7834.177976	1669216240.715	0	899	4.7698570746	4.8140682588	806.38183307	815.43250241	1.0145544457	733.73317653	29.610376358	-1.169804142	28.671010971	19.141027046	42.326391667	-71.119469464	2	54571.321499	23.1
58645	2022-11-23	15:10:41.680	326.42409352	7834.178244	1669216241.68	0	899	4.7698570746	4.8140682588	807.53664827	816.60027902	1.0145544457	733.73980713	29.610376358	-1.179947257	28.671010971	19.141801834	42.326392144	-71.119467856	2	54572.286453	23.1
58646	2022-11-23	15:10:42.575	326.42410388	7834.178493	1669216242.575	0	899	4.769808579	4.8073418414	807.53664827	815.22908177	0.86251521424	733.74367781	29.610376358	-1.179947257	28.671010971	19.141801834	42.326393333	-71.119466667	2	54573.199029	23.1
58647	2022-11-23	15:10:43.492	326.42411449	7834.178748	1669216243.492	0	899	4.769808579	4.8073418414	808.91718127	816.62276545	0.86251521424	733.73294128	29.610376358	-1.1634335905	28.671010971	19.142426484	42.326393333	-71.119466515	2	54574.09073	23.1
58648	2022-11-23	15:10:44.394	326.42412493	7834.178998	1669216244.394	0	899	4.7689780714	4.8078781535	808.91689045	816.90495142	0.89382504666	733.73413086	29.610332704	-1.228798455	28.671010971	19.133650079	42.326393333	-71.119465033	2	54574.980276	23.1
58649	2022-11-23	15:10:45.249	326.42413483	7834.179236	1669216245.249	0	899	4.7689694285	4.8078694097	809.56756503	817.56204515	0.89382435362	733.7265625	29.610132217	-1.5054780245	28.671010971	19.097867966	42.32639482	-71.119465	2	54575.892094	23.1
58650	2022-11-23	15:10:46.128	326.42414501	7834.17948	1669216246.129	0	899	4.7698612423	4.8071294883	809.56756503	817.22471944	0.85646296526	733.7363738	29.610132217	-1.5004764922	28.671010971	19.115574022	42.326395	-71.119463776	2	54576.734213	23.1
58651	2022-11-23	15:10:46.989	326.42415497	7834.179719	1669216246.989	0	899	4.7698612423	4.8071294883	807.77650789	815.41672189	0.85646296526	733.7411212	29.610132217	-1.3701995493	28.671010971	19.12752658	42.326395	-71.119463333	2	54577.607781	23.1
58652	2022-11-23	15:10:47.931	326.42416588	7834.179981	1669216247.932	0	899	4.7636154756	4.8067614277	807.77650789	816.63558674	0.99161467201	733.73537864	29.610132217	-1.1799903926	28.671010971	19.140864821	42.326395937	-71.119462396	2	54578.56213	23.1
58653	2022-11-23	15:10:48.914	326.42417725	7834.180254	1669216248.914	0	899	4.7636154756	4.8067614277	808.51826465	817.38547853	0.99161467201	733.73407993	29.610132217	-1.1489895606	28.671010971	19.145510061	42.326397564	-71.119461667	2	54579.538539	23.1
58654	2022-11-23	15:10:49.887	326.42418851	7834.180524	1669216249.887	0	899	4.7629339049	4.8046599262	808.51765101	817.09373407	0.95940013759	733.72639435	29.610040058	-1.1556403305	28.671010971	19.127630676	42.326398333	-71.119461667	2	54580.513026	23.1
58655	2022-11-23	15:10:50.819	326.42419931	7834.180783	1669216250.82	0	899	4.7629299892	4.8046559614	808.3370227	816.91118675	0.95939980015	733.73825376	29.609949112	-1.1703430841	28.671010971	19.135592037	42.326399079	-71.119461667	2	54581.447447	23.1
58656	2022-11-23	15:10:51.753	326.4242101	7834.181043	1669216251.753	0	899	4.7677468698	4.8142716771	808.3370227	817.88961981	1.067602158	733.75356874	29.609949112	-1.1907803949	28.671010971	19.138778497	42.326400647	-71.119461667	2	54582.387984	23.1
58657	2022-11-23	15:10:52.700	326.42422108	7834.181306	1669216252.701	0	899	4.7677468698	4.8142716771	808.87600145	818.43496799	1.067602158	733.73828448	29.609949112	-1.2250581498	28.671010971	19.13510603	42.326401667	-71.119462204	2	54583.322191	23.1
58658	2022-11-23	15:10:53.684	326.42423245	7834.181579	1669216253.684	0	899	4.7688563246	4.8099502563	808.87600145	817.31516578	0.94382736331	733.75583876	29.609949112	-1.2305878401	28.671010971	19.134213568	42.326401667	-71.119463333	2	54584.270299	23.1
58659	2022-11-23	15:10:54.578	326.42424281	7834.181827	1669216254.579	0	899	4.7688545473	4.809948457	807.03368861	815.45363037	0.94382721281	733.75753643	29.609907883	-1.1755278324	28.671010971	19.14209261	42.326401667	-71.119463333	2	54585.199811	23.1
58660	2022-11-23	15:10:55.446	326.42425285	7834.182068	1669216255.446	0	899	4.763923859	4.8066221369	807.03335415	815.79170705	0.98135430506	733.74635083	29.609857559	-1.1398056485	28.671010971	19.145641062	42.326401667	-71.119463333	2	54586.019565	23.1
58661	2022-11-23	15:10:56.326	326.42426304	7834.182313	1669216256.327	0	899	4.763923859	4.8066221369	807.86837184	816.63578679	0.98135430506	733.74911883	29.609857559	-1.1734366417	28.671010971	19.13820076	42.326401667	-71.119463333	2	54586.977174	23.1
58662	2022-11-23	15:10:57.257	326.42427382	7834.182572	1669216257.258	0	899	4.7689075702	4.8116985801	807.86837184	816.64566411	0.98244800973	733.75087874	29.609857559	-1.1731241049	28.671010971	19.141165247	42.326401667	-71.119463333	2	54587.870813	23.1
58663	2022-11-23	15:10:58.232	326.42428509	7834.182842	1669216258.232	0	899	4.7689075702	4.8116985801	807.71082372	816.48640426	0.98244800973	733.74426795	29.609857559	-1.2027344704	28.671010971	19.143241882	42.326401667	-71.119463333	2	54588.827416	23.1
58664	2022-11-23	15:10:59.165	326.4242959	7834.183102	1669216259.166	0	899	4.7699499148	4.8138171501	807.71082372	816.70557106	1.0067140478	733.74800888	29.609857559	-1.1998671601	28.671010971	19.141340142	42.326400358	-71.119463333	2	54589.784902	23.1
58665	2022-11-23	15:11:00.052	326.42430616	7834.183348	1669216260.052	0	899	4.7699468473	4.8138140422	807.73660613	816.73163809	1.0067137708	733.74644945	29.609786419	-1.2516503113	28.671010971	19.137724719	42.32639892	-71.119463333	2	54590.648184	23.1
58666	2022-11-23	15:11:00.973	326.42431683	7834.183604	1669216260.974	0	899	4.7689475577	4.8052528297	807.73626734	815.17980933	0.83465866548	733.74457555	29.609735489	-1.1841619417	28.671010971	19.140495111	42.326397347	-71.119463333	2	54591.59188	23.1
58667	2022-11-23	15:11:01.877	326.42432728	7834.183855	1669216261.877	0	899	4.7689475577	4.8052528297	807.80438235	815.24855205	0.83465866548	733.74066162	29.609735489	-1.176692009	28.671010971	19.140722275	42.326396667	-71.119463333	2	54592.513807	23.1
58668	2022-11-23	15:11:02.792	326.42433788	7834.184109	1669216262.793	0	899	4.7662741359	4.8099092992	807.80438235	816.75940399	1.0022017897	733.73128606	29.609735489	-1.1654277929	28.671010971	19.142689749	42.326396667	-71.119463333	2	54593.444795	23.1
58669	2022-11-23	15:11:03.654	326.42434786	7834.184349	1669216263.655	0	899	4.7662741359	4.8099092992	807.85104911	816.80658808	1.0022017897	733.7339902	29.609735489	-1.1457666159	28.671010971	19.146123886	42.326396118	-71.119463882	2	54594.329389	23.1
58670	2022-11-23	15:11:04.500	326.42435765	7834.184584	1669216264.501	0	899	4.7686560886	4.8103753693	807.85097785	816.408303	0.95810542506	733.73563006	29.609724777	-1.1684890378	28.671010971	19.144604298	42.326395	-71.119465	2	54595.158852	23.1
58671	2022-11-23	15:11:05.374	326.42436775	7834.184826	1669216265.374	0	899	4.7686552348	4.8103745048	807.16923917	815.7193422	0.95810535167	733.74473562	29.609704971	-1.1490218639	28.671010971	19.146123886	42.326395	-71.119465	2	54595.994258	23.1
58672	2022-11-23	15:11:06.283	326.42437829	7834.185079	1669216266.284	0	899	4.7714859856	4.8151201039	807.16923917	816.10721288	1.001093254	733.75447497	29.609704971	-1.3274602093	28.671010971	19.144001247	42.326395	-71.119466583	2	54596.94958	23.1
58673	2022-11-23	15:11:07.177	326.42438862	7834.185327	1669216267.177	0	899	4.7714859856	4.8151201039	807.72876699	816.67293648	1.001093254	733.74847412	29.609704971	-1.1522772312	28.671010971	19.145763397	42.326395	-71.119466667	2	54597.820388	23.1
58674	2022-11-23	15:11:08.046	326.42439868	7834.185568	1669216268.046	0	899	4.7687361016	4.8087736491	807.72876699	815.93915501	0.91978979342	733.76165084	29.609704971	-1.179634695	28.671010971	19.14273742	42.326393821	-71.119466667	2	54598.707342	23.1
58675	2022-11-23	15:11:08.964	326.42440932	7834.185824	1669216268.965	0	899	4.7687352478	4.808772785	806.9583818	815.16093839	0.91978972296	733.76444795	29.609685165	-1.1555109632	28.671010971	19.143648375	42.326393333	-71.119466667	2	54599.637275	23.1
58676	2022-11-23	15:11:09.868	326.42441977	7834.186074	1669216269.868	0	899	4.7715037924	4.8101917262	806.95709376	814.87806715	0.8885228554	733.7611084	29.609491348	-1.2027344704	28.671010971	19.141801834	42.326393333	-71.119466667	2	54600.533531	23.1
58677	2022-11-23	15:11:10.743	326.42442991	7834.186318	1669216270.744	0	899	4.7715037924	4.8101917262	806.31142532	814.22606092	0.8885228554	733.7579374	29.609491348	-1.1993713663	28.671010971	19.141801834	42.326393333	-71.119466667	2	54601.409969	23.1
58678	2022-11-23	15:11:11.674	326.42444067	7834.186576	1669216271.674	0	899	4.7681604358	4.8084020617	806.31142532	814.55025272	0.92454956748	733.76206637	29.609491348	-1.1674973365	28.671010971	19.141801834	42.326393333	-71.119466091	2	54602.345168	23.1
58679	2022-11-23	15:11:12.563	326.42445097	7834.186823	1669216272.564	0	899	4.7681604358	4.8084020617	807.81357263	816.06774885	0.92454956748	733.74774372	29.609491348	-1.1698903264	28.671010971	19.142422038	42.326393333	-71.119465	2	54603.229908	23.1
58680	2022-11-23	15:11:13.505	326.42446186	7834.187085	1669216273.505	0	899	4.7749042945	4.8167378263	807.81357263	816.38272981	0.95946023117	733.77410889	29.609491348	-1.1360006332	28.671010971	19.146484375	42.326393333	-71.119464698	2	54604.18146	23.1
58681	2022-11-23	15:11:14.387	326.42447207	7834.18733	1669216274.387	0	899	4.7749029336	4.8167364484	807.4690291	816.03453036	0.95946011418	733.75127527	29.60945982	-1.1804970029	28.671010971	19.13129401	42.326393333	-71.119463333	2	54605.052899	23.1
58682	2022-11-23	15:11:15.371	326.42448346	7834.187603	1669216275.371	0	899	4.7656911079	4.808853887	807.468427	816.32372155	0.99156975787	733.74765843	29.609369278	-1.16855371	28.671010971	19.142522812	42.326393418	-71.119463249	2	54606.050718	23.1
58683	2022-11-23	15:11:16.316	326.42449441	7834.187866	1669216276.317	0	899	4.7656911079	4.808853887	808.31472122	817.17929686	0.99156975787	733.75589009	29.609369278	-1.1879777853	28.671010971	19.1410058	42.326394927	-71.11946174	2	54606.955981	23.1
58684	2022-11-23	15:11:17.240	326.42450509	7834.188122	1669216277.24	0	899	4.7689877241	4.8140897721	808.31472122	817.57194657	1.0349932861	733.77051711	29.609369278	-1.166063724	28.671010971	19.115828824	42.326395	-71.119460155	2	54607.906929	23.1
58685	2022-11-23	15:11:18.167	326.42451583	7834.18838	1669216278.168	0	899	4.7689877241	4.8140897721	807.61078884	816.85995239	1.0349932861	733.75438119	29.609369278	-1.2125003338	28.671010971	19.115514755	42.326395	-71.119458601	2	54608.839679	23.1
58686	2022-11-23	15:11:19.059	326.42452615	7834.188628	1669216279.059	0	899	4.7689779197	4.8114733212	807.61078884	816.32442501	0.97570675012	733.75969368	29.609369278	-1.3974707963	28.671010971	19.121094571	42.326395	-71.119457185	2	54609.688973	23.1
58687	2022-11-23	15:11:19.963	326.42453662	7834.188879	1669216279.964	0	899	4.7689764211	4.8114718035	808.30329003	817.02439669	0.97570661895	733.76534489	29.609334516	-1.5321025777	28.671010971	19.11071574	42.326395959	-71.119455707	2	54610.575576	23.1
58688	2022-11-23	15:11:20.931	326.42454782	7834.189148	1669216280.932	0	899	4.766986923	4.8086130084	808.30311513	816.84906493	0.95631550955	733.75152022	29.609308243	-1.6759505406	28.671010971	19.09560777	42.326396667	-71.119454092	2	54611.54509	23.1
58689	2022-11-23	15:11:21.848	326.42455843	7834.189402	1669216281.848	0	899	4.766986923	4.8086130084	807.21072293	815.74512319	0.95631550955	733.75321829	29.609308243	-1.7703652421	28.671010971	19.085963344	42.326396667	-71.119451741	2	54612.477766	23.1
58690	2022-11-23	15:11:22.753	326.4245689	7834.189654	1669216282.753	0	899	4.7691911461	4.8108261586	807.21072293	815.74300434	0.95608056616	733.74983872	29.609308243	-1.3417856591	28.671010971	19.13660076	42.326396667	-71.119448685	2	54613.394477	23.1
58691	2022-11-23	15:11:23.648	326.42457927	7834.189902	1669216283.649	0	899	4.7691911461	4.8108261586	807.18242438	815.71440667	0.95608056616	733.74884842	29.609308243	-1.493286852	28.671010971	19.13325215	42.326396181	-71.119446181	2	54614.291624	23.1
58692	2022-11-23	15:11:24.532	326.42458949	7834.190148	1669216284.532	0	899	4.7678910482	4.8111468988	807.18242438	816.04960542	0.99323426593	733.76641846	29.609308243	-1.4712973833	28.671010971	19.104709625	42.326395	-71.119444664	2	54615.201424	23.1
58693	2022-11-23	15:11:25.433	326.42459992	7834.190398	1669216285.433	0	899	4.767889881	4.8111457164	807.03540977	815.90097485	0.9932341619	733.7577256	29.609281161	-1.1782549383	28.671010971	19.131005976	42.326395	-71.119443151	2	54616.109331	23.1
58694	2022-11-23	15:11:26.331	326.42461031	7834.190648	1669216286.331	0	899	4.7679359086	4.8101070816	807.03538693	815.6781487	0.96853739196	733.76363994	29.609277725	-1.1734366417	28.671010971	19.1313591	42.326395	-71.11944174	2	54616.955702	23.1
58695	2022-11-23	15:11:27.227	326.42462069	7834.190897	1669216287.228	0	899	4.7679359086	4.8101070816	807.07147727	815.71462554	0.96853739196	733.76942696	29.609277725	-1.1426082826	28.671010971	19.12267738	42.326396514	-71.119440153	2	54617.90812	23.1
58696	2022-11-23	15:11:28.131	326.42463115	7834.191148	1669216288.131	0	899	4.7728576863	4.8152905428	807.07147727	815.75937343	0.97349836662	733.75944105	29.609277725	-1.1827067666	28.671010971	19.125577573	42.32639795	-71.11944	2	54618.770028	23.1
58697	2022-11-23	15:11:29.009	326.42464132	7834.191392	1669216289.01	0	899	4.7728576863	4.8152905428	808.15054281	816.85005482	0.97349836662	733.77020547	29.609277725	-1.16855371	28.671010971	19.142522812	42.326398333	-71.119441094	2	54619.65667	23.1
58698	2022-11-23	15:11:29.884	326.42465145	7834.191635	1669216289.885	0	899	4.7650544334	4.8062181437	808.14951382	816.60219237	0.94616415239	733.76592411	29.609123116	-1.1896269598	28.671010971	19.140900492	42.326399254	-71.119441667	2	54620.552391	23.1
58699	2022-11-23	15:11:30.788	326.4246619	7834.191886	1669216290.788	0	899	4.7650492624	4.8062129088	809.0400432	817.50203209	0.9461637131	733.76033313	29.609003067	-1.2103014	28.671010971	19.140022783	42.326400761	-71.119442428	2	54621.456607	23.1
58700	2022-11-23	15:11:31.737	326.42467289	7834.192149	1669216291.738	0	899	4.773100096	4.8129869126	809.0400432	817.22524224	0.91552487877	733.75919448	29.609003067	-1.1955878648	28.671010971	19.143443733	42.326401667	-71.11944397	2	54622.381818	23.1
58701	2022-11-23	15:11:32.687	326.42468388	7834.192413	1669216292.687	0	899	4.773100096	4.8129869126	806.9133624	815.07704545	0.91552487877	733.78446708	29.609003067	-1.1671308603	28.671010971	19.145002896	42.326401667	-71.11944553	2	54623.318277	23.1
58702	2022-11-23	15:11:33.630	326.42469479	7834.192675	1669216293.63	0	899	4.7703022612	4.8156888209	806.9133624	816.21038187	1.0411763718	733.76688289	29.609003067	-1.2360420511	28.671010971	19.133497604	42.326401667	-71.119446667	2	54624.289941	23.1
58703	2022-11-23	15:11:34.549	326.42470543	7834.19293	1669216294.549	0	899	4.7703022612	4.8156888209	807.11243984	816.41175302	1.0411763718	733.75992407	29.609003067	-1.4859461784	28.671010971	19.099308014	42.326401667	-71.119446994	2	54625.196252	23.1
58704	2022-11-23	15:11:35.378	326.42471503	7834.193161	1669216295.379	0	899	4.7717815626	4.8164226306	807.11226923	816.25569597	1.0239186244	733.76268359	29.6089774	-1.2399979885	28.671010971	19.137256104	42.326401667	-71.119448309	2	54626.014793	23.1
58705	2022-11-23	15:11:36.273	326.42472539	7834.193409	1669216296.274	0	899	4.7717813533	4.8164224185	807.3696352	816.51597736	1.0239186052	733.76055908	29.608972549	-1.1750643253	28.671010971	19.142522812	42.326401667	-71.119446838	2	54626.897436	23.1
58706	2022-11-23	15:11:37.186	326.42473595	7834.193663	1669216297.186	0	899	4.7674275073	4.8109084114	807.3696352	816.28597454	0.9984514035	733.76563915	29.608972549	-1.150401638	28.671010971	19.144011201	42.326401667	-71.119446667	2	54627.809619	23.1
58707	2022-11-23	15:11:38.082	326.42474633	7834.193912	1669216298.083	0	899	4.7674275073	4.8109084114	809.15751781	818.09360196	0.9984514035	733.76854458	29.608972549	-1.1371001281	28.671010971	19.146113718	42.326400486	-71.119446667	2	54628.708417	23.1
58708	2022-11-23	15:11:39.055	326.42475759	7834.194182	1669216299.056	0	899	4.7682722064	4.8089204984	809.15751781	817.50893131	0.93379202276	733.77166223	29.608972549	-1.1360006332	28.671010971	19.146842957	42.3264	-71.119446667	2	54629.693795	23.1
58709	2022-11-23	15:11:39.966	326.42476813	7834.194435	1669216299.966	0	899	4.7682639132	4.8089121041	807.48728269	815.82145123	0.93379132793	733.77004904	29.608780147	-1.1744822974	28.671010971	19.141735279	42.3264	-71.119446667	2	54630.600592	23.1
58710	2022-11-23	15:11:40.812	326.42477792	7834.19467	1669216300.812	0	899	4.7683163751	4.8086713164	807.48693863	815.76078067	0.92710106799	733.77485101	29.608728409	-1.1822864251	28.671010971	19.134311057	42.3264	-71.119446667	2	54631.463235	23.1
58711	2022-11-23	15:11:41.713	326.42478834	7834.19492	1669216301.713	0	899	4.7683163751	4.8086713164	808.02965386	816.30905678	0.92710106799	733.7753308	29.608728409	-1.1783196926	28.671010971	19.124876022	42.3264	-71.119447289	2	54632.373206	23.1
58712	2022-11-23	15:11:42.641	326.4247991	7834.195178	1669216302.642	0	899	4.7646173576	4.8041255878	808.02965386	816.14134451	0.9085078388	733.76724991	29.608728409	-1.1767890232	28.671010971	19.124368415	42.3264	-71.119448333	2	54633.266019	23.1
58713	2022-11-23	15:11:43.553	326.42480965	7834.195432	1669216303.554	0	899	4.7646173576	4.8041255878	808.30162471	816.41604564	0.9085078388	733.77434979	29.608728409	-1.2164670916	28.671010971	19.126429476	42.3264	-71.119448333	2	54634.158859	23.1
58714	2022-11-23	15:11:44.516	326.42482079	7834.195699	1669216304.516	0	899	4.7729174591	4.8118501608	808.30162471	816.28370981	0.89383612269	733.75703885	29.608728409	-1.4468824863	28.671010971	19.141082764	42.3264	-71.119448333	2	54635.138352	23.1
58715	2022-11-23	15:11:45.427	326.42483133	7834.195952	1669216305.427	0	899	4.7729141805	4.8118468439	807.58888487	815.5639292	0.89383586	733.75342888	29.608652418	-1.3691754988	28.671010971	19.141681216	42.326399895	-71.119448333	2	54636.063116	23.1
58716	2022-11-23	15:11:46.335	326.42484185	7834.196204	1669216306.336	0	899	4.7696202986	4.8128880032	807.58776653	816.45861278	0.99314704574	733.73936776	29.608484268	-1.2084258408	28.671010971	19.142456055	42.326398401	-71.119448333	2	54636.959566	23.1
58717	2022-11-23	15:11:47.232	326.42485222	7834.196453	1669216307.232	0	899	4.7696202986	4.8128880032	806.35670566	815.21402947	0.99314704574	733.75292969	29.608484268	-1.3589892387	28.671010971	19.141082764	42.326398333	-71.119449696	2	54637.8174	23.1
58718	2022-11-23	15:11:48.200	326.42486344	7834.196722	1669216308.201	0	899	4.7766112322	4.8193373828	806.35670566	815.0901358	0.9794040406	733.75633634	29.608484268	-1.6993628938	28.671010971	19.138952407	42.32639697	-71.11945	2	54638.818086	23.1
58719	2022-11-23	15:11:49.142	326.42487434	7834.196984	1669216309.143	0	899	4.7766112322	4.8193373828	807.20938628	815.95205158	0.9794040406	733.75670821	29.608484268	-1.1360006332	28.671010971	19.144323349	42.326396667	-71.11945	2	54639.746602	23.1
58720	2022-11-23	15:11:50.059	326.42488495	7834.197239	1669216310.06	0	899	4.774645651	4.8210313443	807.20903696	816.70595293	1.0629174869	733.73972548	29.608431721	-1.2060652537	28.671010971	19.14587348	42.326395478	-71.119451188	2	54640.713043	23.1
58721	2022-11-23	15:11:50.944	326.42489519	7834.197484	1669216310.944	0	899	4.7746452846	4.8210309729	808.016835	817.5232545	1.0629174521	733.75706795	29.608423233	-1.1693190723	28.671010971	19.146123886	42.326395	-71.119451667	2	54641.61144	23.1
58722	2022-11-23	15:11:51.796	326.42490506	7834.197721	1669216311.797	0	899	4.7718363735	4.8161482979	808.016835	817.10278256	1.0164270509	733.75288159	29.608423233	-1.2375080388	28.671010971	19.138105923	42.326395	-71.119451667	2	54642.459459	23.1
58723	2022-11-23	15:11:52.697	326.42491549	7834.197972	1669216312.698	0	899	4.7718363735	4.8161482979	807.06310626	816.13832938	1.0164270509	733.7373827	29.608423233	-1.2754722313	28.671010971	19.135649005	42.326395	-71.11945227	2	54643.361723	23.1
58724	2022-11-23	15:11:53.611	326.42492606	7834.198226	1669216313.612	0	899	4.7749419406	4.8144481156	807.06310626	815.14712385	0.90651277275	733.73228768	29.608423233	-1.1459605899	28.671010971	19.145734509	42.326395	-71.119453333	2	54644.277555	23.1
58725	2022-11-23	15:11:54.470	326.42493601	7834.198464	1669216314.471	0	899	4.7749419406	4.8144481156	807.69191282	815.78222891	0.90651277275	733.7458775	29.608423233	-1.1701813936	28.671010971	19.142162323	42.326395	-71.119453333	2	54645.131931	23.1
58726	2022-11-23	15:11:55.367	326.42494638	7834.198713	1669216315.367	0	899	4.7674878406	4.8070924822	807.69191282	815.81513146	0.91016276505	733.76070177	29.608423233	-1.155144468	28.671010971	19.130142616	42.326395	-71.119453333	2	54645.988528	23.1
58727	2022-11-23	15:11:56.246	326.42495655	7834.198957	1669216316.246	0	899	4.7674878406	4.8070924822	806.64080788	814.75345521	0.91016276505	733.74423198	29.608423233	-1.1815749407	28.671010971	19.134960175	42.326393481	-71.119454853	2	54646.911672	23.1
58728	2022-11-23	15:11:57.137	326.42496686	7834.199205	1669216317.137	0	899	4.7771950438	4.816952522	806.64080788	814.76823964	0.91180489289	733.74306342	29.608423233	-1.1786430616	28.671010971	19.120689771	42.326393333	-71.119455	2	54647.807808	23.1
58729	2022-11-23	15:11:58.036	326.42497727	7834.199454	1669216318.036	0	899	4.7771950438	4.816952522	807.7575532	815.8962369	0.91180489289	733.75067139	29.608423233	-1.1783196926	28.671010971	19.119115829	42.326392153	-71.119455	2	54648.708417	23.1
58730	2022-11-23	15:11:58.904	326.42498731	7834.199696	1669216318.904	0	899	4.7755788951	4.8180406495	807.7575532	816.45380018	0.97360529819	733.74980032	29.608423233	-1.2084258203	28.671010971	19.139097542	42.326390746	-71.119455	2	54649.552153	23.1
58731	2022-11-23	15:11:59.792	326.4249976	7834.199942	1669216319.793	0	899	4.7755728228	4.8180344998	806.30572059	814.98633249	0.97360476855	733.75915325	29.608282569	-1.224691586	28.671010971	19.143462326	42.32639	-71.119454308	2	54650.415187	23.1
58732	2022-11-23	15:12:00.668	326.42500774	7834.200186	1669216320.669	0	899	4.7750138426	4.8178916313	806.30503347	815.07189296	0.98317495449	733.75705057	29.608179092	-1.2182672332	28.671010971	19.14518465	42.326389542	-71.119453333	2	54651.274757	23.1
58733	2022-11-23	15:12:01.566	326.42501814	7834.200435	1669216321.567	0	899	4.7750138426	4.8178916313	807.15002795	815.92607496	0.98317495449	733.75986021	29.608179092	-1.1783196926	28.671010971	19.146484375	42.326388073	-71.119453333	2	54652.156153	23.1
58734	2022-11-23	15:12:02.496	326.4250289	7834.200694	1669216322.497	0	899	4.7671248292	4.807040058	807.15002795	815.33219327	0.91731044248	733.75181287	29.608179092	-1.1722941122	28.671010971	19.142674857	42.326386473	-71.11945314	2	54653.115972	23.1
58735	2022-11-23	15:12:03.421	326.42503961	7834.200951	1669216323.422	0	899	4.7671248292	4.807040058	806.71905687	814.89685339	0.91731044248	733.75542768	29.608179092	-1.1376283169	28.671010971	19.146123886	42.326384912	-71.119451667	2	54654.05278	23.1
58736	2022-11-23	15:12:04.358	326.42505044	7834.201211	1669216324.358	0	899	4.7747197474	4.814883061	806.71905687	814.93465822	0.92150829217	733.74990744	29.608179092	-1.1596178124	28.671010971	19.143934881	42.326383442	-71.119451667	2	54654.934967	23.1
58737	2022-11-23	15:12:05.246	326.42506073	7834.201457	1669216325.247	0	899	4.7747131004	4.814876334	806.18891969	814.39911721	0.92150774333	733.75071908	29.60802509	-1.1497872105	28.671010971	19.145513459	42.326381942	-71.119450275	2	54655.835031	23.1
58738	2022-11-23	15:12:06.088	326.42507046	7834.201691	1669216326.088	0	899	4.7707239084	4.8117348874	806.18872647	814.5795527	0.94157279232	733.75860596	29.607995987	-1.1669260263	28.671010971	19.144683838	42.326380534	-71.11945	2	54656.67968	23.1
58739	2022-11-23	15:12:06.969	326.42508066	7834.201936	1669216326.969	0	899	4.7707239084	4.8117348874	806.5718192	814.96663267	0.94157279232	733.74587629	29.607995987	-1.1465749638	28.671010971	19.11597958	42.326379017	-71.119449017	2	54657.589905	23.1
58740	2022-11-23	15:12:07.868	326.42509108	7834.202186	1669216327.869	0	899	4.7736973995	4.816178851	806.5718192	815.26276671	0.97443347847	733.7568711	29.607995987	-1.1572463757	28.671010971	19.123220052	42.326377532	-71.119447532	2	54658.480679	23.1
58741	2022-11-23	15:12:08.786	326.4251017	7834.202441	1669216328.787	0	899	4.7736973995	4.816178851	807.68337928	816.38630403	0.97443347847	733.75418151	29.607995987	-1.222665171	28.671010971	19.141623895	42.326376024	-71.119446667	2	54659.385504	23.1
58742	2022-11-23	15:12:09.701	326.42511229	7834.202695	1669216329.702	0	899	4.7667777236	4.8063740171	807.68258882	815.80521044	0.9101069394	733.75345192	29.60787715	-1.309750032	28.671010971	19.13223595	42.326374482	-71.119446667	2	54660.311027	23.1
58743	2022-11-23	15:12:10.638	326.42512313	7834.202955	1669216330.638	0	899	4.7667736393	4.8063698842	807.82549923	815.94955504	0.91010660577	733.75965326	29.607782364	-1.1732642556	28.671010971	19.134823932	42.326373333	-71.119446307	2	54661.215563	23.1
58744	2022-11-23	15:12:11.572	326.42513395	7834.203215	1669216331.573	0	899	4.7758981034	4.8232803353	807.82549923	817.53172527	1.085246675	733.75187148	29.607782364	-1.2396423296	28.671010971	19.139198505	42.326373008	-71.119445	2	54662.19545	23.1
58745	2022-11-23	15:12:12.493	326.42514459	7834.20347	1669216332.493	0	899	4.7758981034	4.8232803353	807.35325807	817.05381001	1.085246675	733.76339904	29.607782364	-1.4581144227	28.671010971	19.119296358	42.326371667	-71.119444767	2	54663.140039	23.1
58746	2022-11-23	15:12:13.415	326.42515528	7834.203727	1669216333.416	0	899	4.7734399515	4.8102628091	807.35325807	814.89239664	0.84567625833	733.74649351	29.607782364	-1.1923325528	28.671010971	19.141440486	42.326371584	-71.119443333	2	54664.049515	23.1
58747	2022-11-23	15:12:14.381	326.42516646	7834.203995	1669216334.382	0	899	4.7734399515	4.8102628091	807.34157661	814.8806061	0.84567625833	733.76058374	29.607782364	-1.1832026243	28.671010971	19.142883301	42.326370021	-71.119443333	2	54664.987379	23.1
58748	2022-11-23	15:12:15.296	326.42517704	7834.204249	1669216335.296	0	899	4.7740453998	4.8158821162	807.34085098	815.90719046	0.95970376514	733.74170326	29.607673228	-1.2059035128	28.671010971	19.145072154	42.32637	-71.119443333	2	54665.916582	23.1
58749	2022-11-23	15:12:16.191	326.42518741	7834.204498	1669216336.192	0	899	4.7740448416	4.815881551	806.8768483	815.43826402	0.95970371714	733.76709227	29.607660294	-1.1794406547	28.671010971	19.142162323	42.32637	-71.119441953	2	54666.828077	23.1
58750	2022-11-23	15:12:17.125	326.42519822	7834.204757	1669216337.126	0	899	4.7738404251	4.8132046551	806.8768483	814.93177253	0.90348903703	733.75809181	29.607660294	-1.1733504486	28.671010971	19.141277288	42.32637	-71.119441667	2	54667.754438	23.1
58751	2022-11-23	15:12:18.007	326.42520843	7834.205002	1669216338.008	0	899	4.7738404251	4.8132046551	806.67799937	814.73093852	0.90348903703	733.75115967	29.607660294	-1.1701813936	28.671010971	19.139640808	42.32637	-71.119441667	2	54668.62426	23.1
58752	2022-11-23	15:12:18.904	326.42521881	7834.205251	1669216338.905	0	899	4.7743711061	4.8148787505	806.67799937	814.96434453	0.92940946097	733.74377886	29.607660294	-1.1776836921	28.671010971	19.137427551	42.326369152	-71.119440819	2	54669.508876	23.1
58753	2022-11-23	15:12:19.765	326.42522876	7834.20549	1669216339.765	0	899	4.7743711061	4.8148787505	807.57050474	815.86601788	0.92940946097	733.74818916	29.607660294	-1.186253149	28.671010971	19.140004	42.326368928	-71.11944	2	54670.357002	23.1
58754	2022-11-23	15:12:20.710	326.4252397	7834.205753	1669216340.71	0	899	4.774084788	4.8145916941	807.57050474	815.86636478	0.92944793091	733.75712777	29.607660294	-1.1621940349	28.671010971	19.143190384	42.32637	-71.11944	2	54671.293587	23.1
58755	2022-11-23	15:12:21.599	326.42525	7834.206	1669216341.6	0	899	4.774084788	4.8145916941	809.17497679	817.48731894	0.92944793091	733.76940352	29.607660294	-1.1397733436	28.671010971	19.143896014	42.32637	-71.119440304	2	54672.182446	23.1
58756	2022-11-23	15:12:22.503	326.42526046	7834.206251	1669216342.504	0	899	4.77646476	4.819932956	809.17497679	818.09170202	0.99629069622	733.7690462	29.607660294	-1.176692009	28.671010971	19.143241882	42.326370134	-71.119441667	2	54673.080128	23.1
58757	2022-11-23	15:12:23.407	326.42527091	7834.206502	1669216343.407	0	899	4.77646476	4.819932956	806.96624127	815.85862728	0.99629069622	733.75811646	29.607660294	-1.4088752262	28.671010971	19.144595115	42.326371667	-71.119441667	2	54674.04142	23.1
58758	2022-11-23	15:12:24.259	326.42528078	7834.206739	1669216344.259	0	899	4.7774933116	4.8204087232	806.96624127	815.74343702	0.98352380051	733.74316406	29.607660294	-1.2206386328	28.671010971	19.145042419	42.326371667	-71.119441667	2	54674.881657	23.1
58759	2022-11-23	15:12:25.148	326.42529108	7834.206986	1669216345.149	0	899	4.7774872891	4.8204026233	807.50548274	816.28853891	0.98352327008	733.75061318	29.607520842	-1.2251011796	28.671010971	19.144385256	42.326372895	-71.119440439	2	54675.736842	23.1
58760	2022-11-23	15:12:26.078	326.42530184	7834.207244	1669216346.079	0	899	4.77676161	4.8169138065	807.50539537	815.72320406	0.92086483297	733.75348507	29.607507706	-1.190812673	28.671010971	19.141251937	42.326375423	-71.11944	2	54676.626794	23.1
58761	2022-11-23	15:12:26.937	326.42531178	7834.207483	1669216346.938	0	899	4.77676161	4.8169138065	807.27155298	815.4869819	0.92086483297	733.74698826	29.607507706	-1.5045834401	28.671010971	19.094946665	42.326377474	-71.11944	2	54677.484504	23.1
58762	2022-11-23	15:12:27.836	326.42532219	7834.207732	1669216347.837	0	899	4.7750129545	4.8138499633	807.27155298	815.22034271	0.8912687481	733.75177042	29.607507706	-1.3397053275	28.671010971	19.10811116	42.326379023	-71.119439311	2	54678.41365	23.1
58763	2022-11-23	15:12:28.743	326.42533269	7834.207984	1669216348.744	0	899	4.7750129545	4.8138499633	807.27337122	815.22217885	0.8912687481	733.75000243	29.607507706	-1.1791065355	28.671010971	19.122148716	42.326381101	-71.119438333	2	54679.330418	23.1
58764	2022-11-23	15:12:29.614	326.42534275	7834.208226	1669216349.614	0	899	4.7750412002	4.8189497349	807.27280689	816.26154362	1.0065885885	733.75923086	29.607422822	-1.3990553799	28.671010971	19.123718527	42.32638364	-71.119438333	2	54680.18413	23.1
58765	2022-11-23	15:12:30.549	326.42535358	7834.208486	1669216350.549	0	899	4.7750382778	4.818946774	807.01591632	816.00179028	1.0065883249	733.75401983	29.607355118	-1.4564113191	28.671010971	19.117305541	42.326385458	-71.119438104	2	54681.137539	23.1
58766	2022-11-23	15:12:31.459	326.42536411	7834.208739	1669216351.459	0	899	4.7733038769	4.8154731866	807.01591632	815.64835021	0.96741535574	733.76819131	29.607355118	-1.16855371	28.671010971	19.098588943	42.326388454	-71.119436667	2	54682.072658	23.1
58767	2022-11-23	15:12:32.371	326.42537466	7834.208992	1669216352.371	0	899	4.7733038769	4.8154731866	806.802152	815.43229931	0.96741535574	733.77200135	29.607355118	-1.3460326439	28.671010971	19.108462087	42.326389908	-71.119436667	2	54682.944551	23.1
58768	2022-11-23	15:12:33.319	326.42538565	7834.209256	1669216353.32	0	899	4.7773135398	4.8206866971	806.802152	815.67167549	0.99395697294	733.77103288	29.607355118	-1.5788410223	28.671010971	19.122623077	42.326391536	-71.119436667	2	54683.921406	23.1
58769	2022-11-23	15:12:34.210	326.42539595	7834.209503	1669216354.21	0	899	4.7773135398	4.8206866971	806.06976383	814.93123586	0.99395697294	733.76373291	29.607355118	-1.4745526314	28.671010971	19.09462738	42.326393026	-71.119436667	2	54684.815631	23.1
58770	2022-11-23	15:12:35.144	326.42540676	7834.209762	1669216355.144	0	899	4.7768363105	4.8179442889	806.06916813	814.46784878	0.94258342974	733.77045567	29.607265384	-1.6193276115	28.671010971	19.090126669	42.326394605	-71.119435395	2	54685.76297	23.1
58771	2022-11-23	15:12:36.079	326.42541759	7834.210022	1669216356.08	0	899	4.7768349142	4.8179428754	807.68369519	816.09919703	0.94258331187	733.76834167	29.607233047	-1.4388844059	28.671010971	19.116612668	42.326396192	-71.119435	2	54686.715158	23.1
58772	2022-11-23	15:12:36.933	326.42542747	7834.210259	1669216356.933	0	899	4.776756603	4.8149991432	807.68369519	815.51174379	0.8774168529	733.77473864	29.607233047	-1.244072592	28.671010971	19.13995355	42.326397595	-71.119435	2	54687.556851	23.1
58773	2022-11-23	15:12:37.832	326.42543787	7834.210509	1669216357.832	0	899	4.776756603	4.8149991432	807.91228184	815.7425459	0.8774168529	733.76114599	29.607233047	-1.3888798455	28.671010971	19.130142856	42.326398333	-71.119434249	2	54688.450661	23.1
58774	2022-11-23	15:12:38.736	326.42544834	7834.21076	1669216358.737	0	899	4.7793015897	4.8233136406	807.91228184	816.92133436	1.0080488036	733.7566205	29.607233047	-1.5114497017	28.671010971	19.117510676	42.326398333	-71.119433333	2	54689.349282	23.1
58775	2022-11-23	15:12:39.621	326.42545858	7834.211006	1669216359.621	0	899	4.7792977478	4.8233097481	808.51737786	817.53317469	1.0080484569	733.77257088	29.607144122	-1.3395759933	28.671010971	19.124049698	42.326398333	-71.119433333	2	54690.207528	23.1
58776	2022-11-23	15:12:40.497	326.42546873	7834.211249	1669216360.498	0	899	4.7720298541	4.8134374379	808.51695397	817.01121005	0.950342195	733.76991929	29.60708046	-1.2132441674	28.671010971	19.140192613	42.326398333	-71.119433333	2	54691.101344	23.1
58777	2022-11-23	15:12:41.380	326.42547894	7834.211494	1669216361.38	0	899	4.7720298541	4.8134374379	808.30559214	816.79762766	0.950342195	733.77298762	29.60708046	-1.1294900179	28.671010971	19.147203445	42.326398333	-71.119433355	2	54692.012821	23.1
58778	2022-11-23	15:12:42.278	326.42548933	7834.211744	1669216362.278	0	899	4.7802954107	4.8204823079	808.30559214	816.53256893	0.92097838577	733.79190084	29.60708046	-1.5021041758	28.671010971	19.101719079	42.326398333	-71.119434831	2	54692.898422	23.1
58779	2022-11-23	15:12:43.154	326.42549947	7834.211987	1669216363.154	0	899	4.7802954107	4.8204823079	807.11004755	815.32485602	0.92097838577	733.77338576	29.60708046	-1.3033794796	28.671010971	19.129011419	42.326398333	-71.119436271	2	54693.762327	23.1
58780	2022-11-23	15:12:44.032	326.42550963	7834.212231	1669216364.032	0	899	4.7763578128	4.8179873842	807.11004755	815.62732559	0.9545347323	733.75887718	29.60708046	-1.2022816961	28.671010971	19.142001777	42.326398333	-71.119437782	2	54694.669118	23.1
58781	2022-11-23	15:12:44.911	326.42551981	7834.212476	1669216364.912	0	899	4.7763560327	4.8179855819	807.22585953	815.74435834	0.9545345801	733.77094516	29.607039231	-1.1757326134	28.671010971	19.143289579	42.326397375	-71.119440249	2	54695.574771	23.1
58782	2022-11-23	15:12:45.799	326.42553009	7834.212722	1669216365.8	0	899	4.7753048554	4.8182670421	807.22572786	816.01936935	0.98503342223	733.76012577	29.607019424	-1.1729084988	28.671010971	19.144024565	42.326396667	-71.119442405	2	54696.442978	23.1
58783	2022-11-23	15:12:46.683	326.42554031	7834.212968	1669216366.683	0	899	4.7753048554	4.8182670421	806.92373216	815.71408381	0.98503342223	733.75846934	29.607019424	-1.1924619548	28.671010971	19.142560959	42.326396179	-71.119444309	2	54697.292585	23.1
58784	2022-11-23	15:12:47.617	326.42555112	7834.213227	1669216367.617	0	899	4.7775506884	4.8165769462	806.92373216	814.90363193	0.89510474919	733.76252433	29.607019424	-1.2049333773	28.671010971	19.143032617	42.326395	-71.119447053	2	54698.231943	23.1
58785	2022-11-23	15:12:48.559	326.42556204	7834.213489	1669216368.56	0	899	4.7775506884	4.8165769462	807.09985153	815.081493	0.89510474919	733.75485411	29.607019424	-1.1691142139	28.671010971	19.141871067	42.326395	-71.119448657	2	54699.194416	23.1
58786	2022-11-23	15:12:49.446	326.42557229	7834.213735	1669216369.446	0	899	4.7748408737	4.8166753159	807.09985153	815.66173825	0.95949356196	733.76168358	29.607019424	-1.1783196926	28.671010971	19.142162323	42.326394821	-71.119450179	2	54700.107214	23.1
58787	2022-11-23	15:12:50.352	326.42558279	7834.213987	1669216370.353	0	899	4.7748385009	4.8166729133	807.20590257	815.76891246	0.95949335797	733.75565929	29.606964452	-1.1687693201	28.671010971	19.129192959	42.326393333	-71.119451692	2	54701.015296	23.1
58788	2022-11-23	15:12:51.266	326.42559336	7834.214241	1669216371.266	0	899	4.7760868579	4.8156158801	807.20586226	815.29405112	0.90681707181	733.76251019	29.606958389	-1.1546377907	28.671010971	19.143455505	42.326393333	-71.119453147	2	54701.888145	23.1
58789	2022-11-23	15:12:52.244	326.42560469	7834.214512	1669216372.245	0	899	4.7760868579	4.8156158801	807.3475356	815.43714401	0.90681707181	733.75491272	29.606958389	-1.1669260263	28.671010971	19.142883301	42.326393333	-71.119453333	2	54702.891417	23.1
58790	2022-11-23	15:12:53.206	326.42561581	7834.214779	1669216373.206	0	899	4.7791241916	4.8197739414	807.3475356	815.66161193	0.93172266925	733.74835528	29.606958389	-1.1908881783	28.671010971	19.141766024	42.326393333	-71.11945472	2	54703.831876	23.1
58791	2022-11-23	15:12:54.114	326.42562632	7834.215032	1669216374.114	0	899	4.7791241916	4.8197739414	807.68119674	815.99870912	0.93172266925	733.74269923	29.606958389	-1.2064748387	28.671010971	19.141251368	42.326393333	-71.119456226	2	54704.735736	23.1
58792	2022-11-23	15:12:55.049	326.42563714	7834.215291	1669216375.049	0	899	4.7728743425	4.8175988114	807.67942225	816.8442988	1.0255811155	733.76628386	29.606691613	-1.4645495667	28.671010971	19.102676998	42.326393333	-71.119457721	2	54705.632422	23.1
58793	2022-11-23	15:12:55.967	326.42564777	7834.215546	1669216375.967	0	899	4.7728726858	4.8175971324	807.08785798	816.24602058	1.0255809632	733.77247306	29.606653214	-1.4322983192	28.671010971	19.10676456	42.326393333	-71.119459189	2	54706.51312	23.1
58794	2022-11-23	15:12:56.826	326.42565772	7834.215785	1669216376.827	0	899	4.7774501263	4.8199341449	807.08785798	815.77804809	0.97373311583	733.75909464	29.606653214	-1.1805617588	28.671010971	19.142894581	42.326393333	-71.119460609	2	54707.365209	23.1
58795	2022-11-23	15:12:57.736	326.42566825	7834.216038	1669216377.737	0	899	4.7774501263	4.8199341449	807.24404175	815.93591353	0.97373311583	733.75720215	29.606653214	-1.184830308	28.671010971	19.143602371	42.326393333	-71.119461667	2	54708.286573	23.1
58796	2022-11-23	15:12:58.657	326.4256789	7834.216294	1669216378.657	0	899	4.7797166529	4.8220247311	807.24404175	815.89573886	0.96928015219	733.75838405	29.606653214	-1.1682411401	28.671010971	19.143874528	42.326392981	-71.119461667	2	54709.211597	23.1
58797	2022-11-23	15:12:59.569	326.42568946	7834.216547	1669216379.569	0	899	4.7797157884	4.8220238557	807.47465346	816.12882149	0.96928007719	733.76623091	29.606633205	-1.1434921271	28.671010971	19.142408257	42.326391667	-71.119461667	2	54710.13301	23.1
58798	2022-11-23	15:13:00.466	326.42569984	7834.216796	1669216380.466	0	899	4.7734876611	4.8180669735	807.47296005	816.60452243	1.022153188	733.75808413	29.606378555	-1.1554462902	28.671010971	19.131265514	42.326391667	-71.119461667	2	54711.004069	23.1
58799	2022-11-23	15:13:01.346	326.42571003	7834.217041	1669216381.347	0	899	4.7734876611	4.8180669735	806.51825353	815.63901931	1.022153188	733.7644908	29.606378555	-1.1339095341	28.671010971	19.145297966	42.326391667	-71.119461667	2	54711.900305	23.1
58800	2022-11-23	15:13:02.269	326.42572071	7834.217297	1669216382.269	0	899	4.7737597866	4.8180437401	806.51825353	815.57795532	1.0153858393	733.76292288	29.606378555	-1.176692009	28.671010971	19.141441345	42.326391667	-71.119460199	2	54712.880342	23.1
58801	2022-11-23	15:13:03.130	326.42573067	7834.217536	1669216383.13	0	899	4.7737597866	4.8180437401	807.14423603	816.21096955	1.0153858393	733.76141842	29.606378555	-1.147933221	28.671010971	19.145315461	42.32639281	-71.11946	2	54713.685897	23.1
58802	2022-11-23	15:13:04.028	326.42574106	7834.217786	1669216384.028	0	899	4.77577859	4.8178326055	807.14397003	815.74965491	0.96429789424	733.78302002	29.606338539	-1.1638109242	28.671010971	19.144934244	42.326393333	-71.119458977	2	54714.613938	23.1
58803	2022-11-23	15:13:04.918	326.42575138	7834.218033	1669216384.919	0	899	4.7757763651	4.8178303525	807.35006999	815.95795055	0.96429770205	733.79167286	29.606287003	-1.1441389322	28.671010971	19.146484375	42.326393333	-71.119458333	2	54715.518164	23.1
58804	2022-11-23	15:13:05.815	326.42576175	7834.218282	1669216385.815	0	899	4.7739427718	4.820044623	807.35006999	816.79179722	1.0566295694	733.76056434	29.606287003	-1.1775758874	28.671010971	19.145382256	42.326393978	-71.119457689	2	54716.386588	23.1
58805	2022-11-23	15:13:06.723	326.42577227	7834.218534	1669216386.724	0	899	4.7739427718	4.820044623	806.75517232	816.18994239	1.0566295694	733.7646739	29.606287003	-1.2138477627	28.671010971	19.143791199	42.326395	-71.119456667	2	54717.266729	23.1
58806	2022-11-23	15:13:07.645	326.42578294	7834.218791	1669216387.646	0	899	4.7758899177	4.8200403926	806.75517232	815.78612974	1.0119059646	733.76128989	29.606287003	-1.1653307392	28.671010971	19.142522812	42.326395229	-71.119456667	2	54718.137539	23.1
58807	2022-11-23	15:13:08.555	326.42579346	7834.219043	1669216388.555	0	899	4.7758899177	4.8200403926	807.52354054	816.56309921	1.0119059646	733.76988251	29.606287003	-1.1669260263	28.671010971	19.142522812	42.326396667	-71.119456667	2	54719.078782	23.1
58808	2022-11-23	15:13:09.428	326.42580358	7834.219286	1669216389.429	0	899	4.7751158914	4.8182425601	807.52354054	816.35451911	0.98880967587	733.78217078	29.606287003	-1.1727467965	28.671010971	19.142522812	42.326396667	-71.119456667	2	54719.996849	23.1
58809	2022-11-23	15:13:10.322	326.42581391	7834.219534	1669216390.322	0	899	4.7751099155	4.8182365069	807.15745679	815.98442713	0.98880914646	733.76885703	29.606148562	-1.185401517	28.671010971	19.139908014	42.326398226	-71.119456667	2	54720.935857	23.1
58810	2022-11-23	15:13:11.305	326.4258253	7834.219807	1669216391.306	0	899	4.7767391741	4.8207444125	807.15736275	816.16143808	1.0084299287	733.76443057	29.606134415	-1.1864578724	28.671010971	19.139640808	42.326399873	-71.119456667	2	54721.923924	23.1
58811	2022-11-23	15:13:12.229	326.42583598	7834.220064	1669216392.229	0	899	4.7767391741	4.8207444125	806.16723601	815.16026619	1.0084299287	733.78034822	29.606134415	-1.1644899695	28.671010971	19.145241845	42.3264	-71.119455295	2	54722.823129	23.1
58812	2022-11-23	15:13:13.188	326.42584709	7834.22033	1669216393.189	0	899	4.7740792375	4.8142296389	806.16723601	814.3756766	0.92133706654	733.7839691	29.606134415	-1.1554786362	28.671010971	19.145065232	42.326401362	-71.119455	2	54723.817227	23.1
58813	2022-11-23	15:13:14.088	326.4258575	7834.22058	1669216394.088	0	899	4.7740792375	4.8142296389	806.54593646	814.758233	0.92133706654	733.7793478	29.606134415	-1.2092450857	28.671010971	19.140361786	42.326401667	-71.119453861	2	54724.683318	23.1
58814	2022-11-23	15:13:14.964	326.42586765	7834.220824	1669216394.965	0	899	4.7758782098	4.8176926286	806.54512294	815.09516141	0.95883180586	733.78008346	29.60601194	-1.1842051066	28.671010971	19.143974784	42.326402599	-71.119453333	2	54725.559462	23.1
58815	2022-11-23	15:13:15.812	326.42587745	7834.221059	1669216395.812	0	899	4.7758755922	4.8176899782	807.13584703	815.69214563	0.95883158103	733.77699937	29.605951309	-1.1864687252	28.671010971	19.144332507	42.326403333	-71.11945262	2	54726.428281	23.1
58816	2022-11-23	15:13:16.726	326.42588803	7834.221313	1669216396.726	0	899	4.7846807294	4.8287316941	807.13584703	816.13406756	1.0078080058	733.77026003	29.605951309	-1.1694483607	28.671010971	19.143733662	42.326403333	-71.119451079	2	54727.352705	23.1
58817	2022-11-23	15:13:17.648	326.42589872	7834.221569	1669216397.649	0	899	4.7846807294	4.8287316941	806.65980736	815.65272085	1.0078080058	733.77261171	29.605951309	-1.7092581158	28.671010971	19.143486023	42.326403333	-71.119449558	2	54728.265072	23.1
58818	2022-11-23	15:13:18.500	326.42590856	7834.221806	1669216398.5	0	899	4.7816887234	4.8241177728	806.65980736	815.32642617	0.97162986281	733.77742176	29.605951309	-2.218250251	28.671010971	19.141884002	42.326403333	-71.119448186	2	54729.088675	23.1
58819	2022-11-23	15:13:19.371	326.42591866	7834.222048	1669216399.372	0	899	4.7816887234	4.8241177728	807.17537182	815.84752977	0.97162986281	733.76085132	29.605951309	-1.1408835649	28.671010971	19.146123886	42.326403364	-71.119446667	2	54730.018447	23.1
58820	2022-11-23	15:13:20.263	326.42592898	7834.222296	1669216400.264	0	899	4.7805047601	4.822956891	807.1750682	815.85410226	0.97239243053	733.76506275	29.605905634	-1.1384475184	28.671010971	19.145854116	42.326404807	-71.119446667	2	54730.884466	23.1
58821	2022-11-23	15:13:21.130	326.425939	7834.222536	1669216401.13	0	899	4.7805040964	4.8229562188	806.8412359	815.51667996	0.97239237277	733.75876117	29.605890274	-1.1527946145	28.671010971	19.144644579	42.326405	-71.119445379	2	54731.772492	23.1
58822	2022-11-23	15:13:22.069	326.42594987	7834.222797	1669216402.069	0	899	4.782420397	4.8243142457	806.8412359	815.39894647	0.95933463885	733.75352428	29.605890274	-1.1718090773	28.671010971	19.143241882	42.326407225	-71.119445	2	54732.667595	23.1
58823	2022-11-23	15:13:22.970	326.4259603	7834.223047	1669216402.97	0	899	4.782420397	4.8243142457	807.055677	815.61566202	0.95933463885	733.7639916	29.605890274	-1.1549935807	28.671010971	19.144544387	42.326409255	-71.119445	2	54733.552953	23.1
58824	2022-11-23	15:13:23.946	326.4259716	7834.223318	1669216403.946	0	899	4.7806714371	4.8203774442	807.055677	815.17082747	0.90997743959	733.77674835	29.605890274	-1.161504196	28.671010971	19.144327846	42.32641094	-71.11944406	2	54734.564076	23.1
58825	2022-11-23	15:13:24.872	326.42598233	7834.223576	1669216404.873	0	899	4.7806657512	4.8203716907	807.21709227	815.33386163	0.90997697657	733.76907733	29.605758705	-1.1873094791	28.671010971	19.141387169	42.326411667	-71.119443333	2	54735.489952	23.1
58826	2022-11-23	15:13:25.766	326.42599266	7834.223824	1669216405.766	0	899	4.7790420954	4.818930569	807.21654679	815.37346484	0.91443365951	733.77451956	29.605676651	-1.1679824038	28.671010971	19.143065787	42.326412258	-71.119442742	2	54736.35503	23.1
58827	2022-11-23	15:13:26.677	326.42600321	7834.224077	1669216406.677	0	899	4.7790420954	4.818930569	807.00925603	815.16407942	0.91443365951	733.77655029	29.605676651	-1.1669260263	28.671010971	19.145402908	42.326412876	-71.119441667	2	54737.274573	23.1
58828	2022-11-23	15:13:27.609	326.426014	7834.224336	1669216407.61	0	899	4.7774836954	4.823303102	807.00925603	816.38209497	1.0494466387	733.76622969	29.605676651	-1.1682411085	28.671010971	19.144966795	42.326411667	-71.119441268	2	54738.239397	23.1
58829	2022-11-23	15:13:28.526	326.42602462	7834.224591	1669216408.527	0	899	4.7774836954	4.823303102	806.45714053	815.82356704	1.0494466387	733.76086426	29.605676651	-1.1701813936	28.671010971	19.144323349	42.326411667	-71.119439819	2	54739.108481	23.1
58830	2022-11-23	15:13:29.424	326.426035	7834.22484	1669216409.424	0	899	4.7743425427	4.8209805736	806.45698483	815.99738005	1.0687110005	733.75631613	29.605653207	-1.1789340523	28.671010971	19.143078621	42.326411667	-71.119438345	2	54739.993097	23.1
58831	2022-11-23	15:13:30.318	326.42604535	7834.225088	1669216410.318	0	899	4.7743409203	4.8209789286	806.23983903	815.77766401	1.0687108452	733.77196215	29.605615616	-1.1932271877	28.671010971	19.141073214	42.326410033	-71.119438333	2	54740.98011	23.1
58832	2022-11-23	15:13:31.197	326.42605553	7834.225333	1669216411.198	0	899	4.7779289254	4.8225153327	806.23983903	815.35041714	1.0213728659	733.76142368	29.605615616	-1.2125003338	28.671010971	19.140361786	42.32641	-71.119436979	2	54741.812441	23.1
58833	2022-11-23	15:13:32.102	326.42606601	7834.225584	1669216412.103	0	899	4.7779289254	4.8225153327	807.33750518	816.46048701	1.0213728659	733.76947749	29.605615616	-1.2125003338	28.671010971	19.137976021	42.32641	-71.119435388	2	54742.767391	23.1
58834	2022-11-23	15:13:33.032	326.42607676	7834.225842	1669216413.032	0	899	4.7779379555	4.8214756676	807.33750518	816.24548433	0.9975647123	733.76241156	29.605615616	-1.1753122459	28.671010971	19.141057956	42.326408893	-71.119435	2	54743.664498	23.1
58835	2022-11-23	15:13:33.977	326.42608771	7834.226105	1669216413.978	0	899	4.7779379555	4.8214756676	806.75452162	815.65606826	0.9975647123	733.76167995	29.605615616	-1.1671200825	28.671010971	19.14434006	42.326408333	-71.119435	2	54744.625	23.1
58836	2022-11-23	15:13:34.905	326.42609845	7834.226363	1669216414.906	0	899	4.7789454323	4.8244997105	806.75374011	816.06643073	1.0431153585	733.75268555	29.605497992	-1.1507788486	28.671010971	19.145248413	42.326408333	-71.119435	2	54745.551625	23.1
58837	2022-11-23	15:13:35.848	326.42610936	7834.226625	1669216415.849	0	899	4.7789426035	4.8244968431	808.28088214	817.6111988	1.0431150943	733.74971342	29.60543251	-1.1741049763	28.671010971	19.137774259	42.326407516	-71.119434183	2	54746.490176	23.1
[truncated: 207,002 more rows]
