# Supplementary material for: A simple method to measure methane emissions from indoor gas leaks
Source: PLoS One. 2023 Nov 30;18(11):e0295055. doi: 10.1371/journal.pone.0295055 (PMC10688665; doi:10.1371/journal.pone.0295055)
Supplement: S1 Data — (ZIP) [file pone.0295055.s011.zip › data and code/data/raw data/differential manometer data/Omega HHP886U/pressure5/20221123091950-04.csv]

Name: 20221123091950.csv
User Name
Description:
zeroed inside	furnace off	thanksgiving trip test
Start Time:	11/23/2022 09:20:23
End Time:	11/25/2022 13:51:53
Elapsed Time:	00002Day04:31:30
Interval:	1 sec
Data Number:	189091
No.	Data	Time	ID	CH 1	Type	Unit	CH 2	Type	Unit
120001	2022/11/24	18:40:23	0	0.12	Pressure	mbar	0.09	Pressure	mbar
120002	2022/11/24	18:40:24	0	0.12	Pressure	mbar	0.09	Pressure	mbar
120003	2022/11/24	18:40:25	0	0.12	Pressure	mbar	0.08	Pressure	mbar
120004	2022/11/24	18:40:26	0	0.11	Pressure	mbar	0.09	Pressure	mbar
120005	2022/11/24	18:40:27	0	0.11	Pressure	mbar	0.09	Pressure	mbar
120006	2022/11/24	18:40:28	0	0.12	Pressure	mbar	0.08	Pressure	mbar
120007	2022/11/24	18:40:29	0	0.14	Pressure	mbar	0.07	Pressure	mbar
120008	2022/11/24	18:40:30	0	0.12	Pressure	mbar	0.07	Pressure	mbar
120009	2022/11/24	18:40:31	0	0.12	Pressure	mbar	0.07	Pressure	mbar
120010	2022/11/24	18:40:32	0	0.12	Pressure	mbar	0.08	Pressure	mbar
120011	2022/11/24	18:40:33	0	0.12	Pressure	mbar	0.08	Pressure	mbar
120012	2022/11/24	18:40:34	0	0.12	Pressure	mbar	0.08	Pressure	mbar
120013	2022/11/24	18:40:35	0	0.14	Pressure	mbar	0.06	Pressure	mbar
120014	2022/11/24	18:40:36	0	0.11	Pressure	mbar	0.08	Pressure	mbar
120015	2022/11/24	18:40:37	0	0.11	Pressure	mbar	0.07	Pressure	mbar
120016	2022/11/24	18:40:38	0	0.11	Pressure	mbar	0.07	Pressure	mbar
120017	2022/11/24	18:40:39	0	0.12	Pressure	mbar	0.07	Pressure	mbar
120018	2022/11/24	18:40:40	0	0.12	Pressure	mbar	0.07	Pressure	mbar
120019	2022/11/24	18:40:41	0	0.12	Pressure	mbar	0.07	Pressure	mbar
120020	2022/11/24	18:40:42	0	0.11	Pressure	mbar	0.07	Pressure	mbar
120021	2022/11/24	18:40:43	0	0.11	Pressure	mbar	0.06	Pressure	mbar
120022	2022/11/24	18:40:44	0	0.11	Pressure	mbar	0.06	Pressure	mbar
120023	2022/11/24	18:40:45	0	0.12	Pressure	mbar	0.07	Pressure	mbar
120024	2022/11/24	18:40:46	0	0.13	Pressure	mbar	0.08	Pressure	mbar
120025	2022/11/24	18:40:47	0	0.10	Pressure	mbar	0.08	Pressure	mbar
120026	2022/11/24	18:40:48	0	0.10	Pressure	mbar	0.08	Pressure	mbar
120027	2022/11/24	18:40:49	0	0.12	Pressure	mbar	0.07	Pressure	mbar
120028	2022/11/24	18:40:50	0	0.12	Pressure	mbar	0.08	Pressure	mbar
120029	2022/11/24	18:40:51	0	0.12	Pressure	mbar	0.08	Pressure	mbar
120030	2022/11/24	18:40:52	0	0.12	Pressure	mbar	0.06	Pressure	mbar
120031	2022/11/24	18:40:53	0	0.11	Pressure	mbar	0.06	Pressure	mbar
120032	2022/11/24	18:40:54	0	0.11	Pressure	mbar	0.06	Pressure	mbar
120033	2022/11/24	18:40:55	0	0.11	Pressure	mbar	0.08	Pressure	mbar
120034	2022/11/24	18:40:56	0	0.11	Pressure	mbar	0.08	Pressure	mbar
120035	2022/11/24	18:40:57	0	0.11	Pressure	mbar	0.08	Pressure	mbar
120036	2022/11/24	18:40:58	0	0.12	Pressure	mbar	0.07	Pressure	mbar
120037	2022/11/24	18:40:59	0	0.11	Pressure	mbar	0.05	Pressure	mbar
120038	2022/11/24	18:41:00	0	0.13	Pressure	mbar	0.06	Pressure	mbar
120039	2022/11/24	18:41:01	0	0.13	Pressure	mbar	0.06	Pressure	mbar
120040	2022/11/24	18:41:02	0	0.12	Pressure	mbar	0.07	Pressure	mbar
120041	2022/11/24	18:41:03	0	0.10	Pressure	mbar	0.05	Pressure	mbar
120042	2022/11/24	18:41:04	0	0.10	Pressure	mbar	0.05	Pressure	mbar
120043	2022/11/24	18:41:05	0	0.11	Pressure	mbar	0.07	Pressure	mbar
120044	2022/11/24	18:41:06	0	0.09	Pressure	mbar	0.06	Pressure	mbar
120045	2022/11/24	18:41:07	0	0.11	Pressure	mbar	0.09	Pressure	mbar
120046	2022/11/24	18:41:08	0	0.11	Pressure	mbar	0.09	Pressure	mbar
120047	2022/11/24	18:41:09	0	0.11	Pressure	mbar	0.07	Pressure	mbar
120048	2022/11/24	18:41:10	0	0.11	Pressure	mbar	0.07	Pressure	mbar
120049	2022/11/24	18:41:11	0	0.11	Pressure	mbar	0.07	Pressure	mbar
120050	2022/11/24	18:41:12	0	0.11	Pressure	mbar	0.08	Pressure	mbar
120051	2022/11/24	18:41:13	0	0.11	Pressure	mbar	0.06	Pressure	mbar
120052	2022/11/24	18:41:14	0	0.11	Pressure	mbar	0.06	Pressure	mbar
120053	2022/11/24	18:41:15	0	0.10	Pressure	mbar	0.08	Pressure	mbar
120054	2022/11/24	18:41:16	0	0.11	Pressure	mbar	0.08	Pressure	mbar
120055	2022/11/24	18:41:17	0	0.12	Pressure	mbar	0.07	Pressure	mbar
120056	2022/11/24	18:41:18	0	0.12	Pressure	mbar	0.07	Pressure	mbar
120057	2022/11/24	18:41:19	0	0.13	Pressure	mbar	0.07	Pressure	mbar
120058	2022/11/24	18:41:20	0	0.13	Pressure	mbar	0.06	Pressure	mbar
120059	2022/11/24	18:41:21	0	0.13	Pressure	mbar	0.06	Pressure	mbar
120060	2022/11/24	18:41:22	0	0.10	Pressure	mbar	0.07	Pressure	mbar
120061	2022/11/24	18:41:23	0	0.12	Pressure	mbar	0.08	Pressure	mbar
120062	2022/11/24	18:41:24	0	0.12	Pressure	mbar	0.08	Pressure	mbar
120063	2022/11/24	18:41:25	0	0.12	Pressure	mbar	0.08	Pressure	mbar
120064	2022/11/24	18:41:26	0	0.11	Pressure	mbar	0.07	Pressure	mbar
120065	2022/11/24	18:41:27	0	0.11	Pressure	mbar	0.07	Pressure	mbar
120066	2022/11/24	18:41:28	0	0.12	Pressure	mbar	0.07	Pressure	mbar
120067	2022/11/24	18:41:29	0	0.13	Pressure	mbar	0.08	Pressure	mbar
120068	2022/11/24	18:41:30	0	0.11	Pressure	mbar	0.07	Pressure	mbar
120069	2022/11/24	18:41:31	0	0.11	Pressure	mbar	0.07	Pressure	mbar
120070	2022/11/24	18:41:32	0	0.10	Pressure	mbar	0.08	Pressure	mbar
120071	2022/11/24	18:41:33	0	0.11	Pressure	mbar	0.09	Pressure	mbar
120072	2022/11/24	18:41:34	0	Time out			Time out
120073	2022/11/24	18:41:35	0	Time out			Time out
120074	2022/11/24	18:41:36	0	0.11	Pressure	mbar	0.09	Pressure	mbar
120075	2022/11/24	18:41:37	0	0.11	Pressure	mbar	0.07	Pressure	mbar
120076	2022/11/24	18:41:38	0	0.11	Pressure	mbar	0.07	Pressure	mbar
120077	2022/11/24	18:41:39	0	0.10	Pressure	mbar	0.07	Pressure	mbar
120078	2022/11/24	18:41:40	0	0.10	Pressure	mbar	0.08	Pressure	mbar
120079	2022/11/24	18:41:41	0	0.10	Pressure	mbar	0.08	Pressure	mbar
120080	2022/11/24	18:41:42	0	0.11	Pressure	mbar	0.09	Pressure	mbar
120081	2022/11/24	18:41:43	0	0.08	Pressure	mbar	0.08	Pressure	mbar
120082	2022/11/24	18:41:44	0	0.11	Pressure	mbar	0.08	Pressure	mbar
120083	2022/11/24	18:41:45	0	0.11	Pressure	mbar	0.08	Pressure	mbar
120084	2022/11/24	18:41:46	0	0.09	Pressure	mbar	0.06	Pressure	mbar
120085	2022/11/24	18:41:47	0	0.11	Pressure	mbar	0.06	Pressure	mbar
120086	2022/11/24	18:41:48	0	0.11	Pressure	mbar	0.06	Pressure	mbar
120087	2022/11/24	18:41:49	0	0.10	Pressure	mbar	0.07	Pressure	mbar
120088	2022/11/24	18:41:50	0	0.10	Pressure	mbar	0.08	Pressure	mbar
120089	2022/11/24	18:41:51	0	0.10	Pressure	mbar	0.08	Pressure	mbar
120090	2022/11/24	18:41:52	0	0.13	Pressure	mbar	0.07	Pressure	mbar
120091	2022/11/24	18:41:53	0	0.08	Pressure	mbar	0.07	Pressure	mbar
120092	2022/11/24	18:41:54	0	0.08	Pressure	mbar	0.08	Pressure	mbar
120093	2022/11/24	18:41:55	0	0.08	Pressure	mbar	0.08	Pressure	mbar
120094	2022/11/24	18:41:56	0	0.11	Pressure	mbar	0.08	Pressure	mbar
120095	2022/11/24	18:41:57	0	0.13	Pressure	mbar	0.08	Pressure	mbar
120096	2022/11/24	18:41:58	0	0.13	Pressure	mbar	0.08	Pressure	mbar
120097	2022/11/24	18:41:59	0	0.11	Pressure	mbar	0.07	Pressure	mbar
120098	2022/11/24	18:42:00	0	0.11	Pressure	mbar	0.08	Pressure	mbar
120099	2022/11/24	18:42:01	0	0.11	Pressure	mbar	0.08	Pressure	mbar
120100	2022/11/24	18:42:02	0	0.10	Pressure	mbar	0.08	Pressure	mbar
120101	2022/11/24	18:42:03	0	0.11	Pressure	mbar	0.07	Pressure	mbar
120102	2022/11/24	18:42:04	0	0.12	Pressure	mbar	0.08	Pressure	mbar
120103	2022/11/24	18:42:05	0	0.12	Pressure	mbar	0.08	Pressure	mbar
120104	2022/11/24	18:42:06	0	0.13	Pressure	mbar	0.06	Pressure	mbar
120105	2022/11/24	18:42:07	0	0.10	Pressure	mbar	0.07	Pressure	mbar
120106	2022/11/24	18:42:08	0	0.10	Pressure	mbar	0.07	Pressure	mbar
120107	2022/11/24	18:42:09	0	0.11	Pressure	mbar	0.07	Pressure	mbar
120108	2022/11/24	18:42:10	0	0.11	Pressure	mbar	0.07	Pressure	mbar
120109	2022/11/24	18:42:11	0	0.11	Pressure	mbar	0.07	Pressure	mbar
120110	2022/11/24	18:42:12	0	0.10	Pressure	mbar	0.06	Pressure	mbar
120111	2022/11/24	18:42:13	0	0.12	Pressure	mbar	0.07	Pressure	mbar
120112	2022/11/24	18:42:14	0	0.12	Pressure	mbar	0.07	Pressure	mbar
120113	2022/11/24	18:42:15	0	0.11	Pressure	mbar	0.08	Pressure	mbar
120114	2022/11/24	18:42:16	0	0.12	Pressure	mbar	0.07	Pressure	mbar
120115	2022/11/24	18:42:17	0	0.12	Pressure	mbar	0.07	Pressure	mbar
120116	2022/11/24	18:42:18	0	0.12	Pressure	mbar	0.07	Pressure	mbar
120117	2022/11/24	18:42:19	0	0.10	Pressure	mbar	0.07	Pressure	mbar
120118	2022/11/24	18:42:20	0	0.11	Pressure	mbar	0.08	Pressure	mbar
120119	2022/11/24	18:42:21	0	0.11	Pressure	mbar	0.08	Pressure	mbar
120120	2022/11/24	18:42:22	0	0.10	Pressure	mbar	0.08	Pressure	mbar
120121	2022/11/24	18:42:23	0	0.11	Pressure	mbar	0.09	Pressure	mbar
120122	2022/11/24	18:42:24	0	0.11	Pressure	mbar	0.08	Pressure	mbar
120123	2022/11/24	18:42:25	0	0.11	Pressure	mbar	0.08	Pressure	mbar
120124	2022/11/24	18:42:26	0	0.10	Pressure	mbar	0.07	Pressure	mbar
120125	2022/11/24	18:42:27	0	0.11	Pressure	mbar	0.06	Pressure	mbar
120126	2022/11/24	18:42:28	0	0.11	Pressure	mbar	0.06	Pressure	mbar
120127	2022/11/24	18:42:29	0	0.11	Pressure	mbar	0.08	Pressure	mbar
120128	2022/11/24	18:42:30	0	0.11	Pressure	mbar	0.07	Pressure	mbar
120129	2022/11/24	18:42:31	0	0.11	Pressure	mbar	0.07	Pressure	mbar
120130	2022/11/24	18:42:32	0	0.11	Pressure	mbar	0.07	Pressure	mbar
120131	2022/11/24	18:42:33	0	0.10	Pressure	mbar	0.08	Pressure	mbar
120132	2022/11/24	18:42:34	0	0.11	Pressure	mbar	0.08	Pressure	mbar
120133	2022/11/24	18:42:35	0	0.11	Pressure	mbar	0.08	Pressure	mbar
120134	2022/11/24	18:42:36	0	0.11	Pressure	mbar	0.08	Pressure	mbar
120135	2022/11/24	18:42:37	0	0.11	Pressure	mbar	0.08	Pressure	mbar
120136	2022/11/24	18:42:38	0	0.11	Pressure	mbar	0.08	Pressure	mbar
120137	2022/11/24	18:42:39	0	0.11	Pressure	mbar	0.08	Pressure	mbar
120138	2022/11/24	18:42:40	0	0.13	Pressure	mbar	0.06	Pressure	mbar
120139	2022/11/24	18:42:41	0	0.13	Pressure	mbar	0.06	Pressure	mbar
120140	2022/11/24	18:42:42	0	0.10	Pressure	mbar	0.06	Pressure	mbar
120141	2022/11/24	18:42:43	0	0.12	Pressure	mbar	0.08	Pressure	mbar
120142	2022/11/24	18:42:44	0	0.12	Pressure	mbar	0.07	Pressure	mbar
120143	2022/11/24	18:42:45	0	0.12	Pressure	mbar	0.07	Pressure	mbar
120144	2022/11/24	18:42:46	0	0.12	Pressure	mbar	0.07	Pressure	mbar
120145	2022/11/24	18:42:47	0	0.10	Pressure	mbar	0.08	Pressure	mbar
120146	2022/11/24	18:42:48	0	0.10	Pressure	mbar	0.08	Pressure	mbar
120147	2022/11/24	18:42:49	0	0.11	Pressure	mbar	0.08	Pressure	mbar
120148	2022/11/24	18:42:50	0	0.10	Pressure	mbar	0.08	Pressure	mbar
120149	2022/11/24	18:42:51	0	0.10	Pressure	mbar	0.08	Pressure	mbar
120150	2022/11/24	18:42:52	0	0.10	Pressure	mbar	0.08	Pressure	mbar
120151	2022/11/24	18:42:53	0	0.10	Pressure	mbar	0.08	Pressure	mbar
120152	2022/11/24	18:42:54	0	0.10	Pressure	mbar	0.08	Pressure	mbar
120153	2022/11/24	18:42:55	0	0.11	Pressure	mbar	0.08	Pressure	mbar
120154	2022/11/24	18:42:56	0	0.10	Pressure	mbar	0.06	Pressure	mbar
120155	2022/11/24	18:42:57	0	0.10	Pressure	mbar	0.08	Pressure	mbar
120156	2022/11/24	18:42:58	0	0.10	Pressure	mbar	0.08	Pressure	mbar
120157	2022/11/24	18:42:59	0	0.12	Pressure	mbar	0.07	Pressure	mbar
120158	2022/11/24	18:43:00	0	0.11	Pressure	mbar	0.08	Pressure	mbar
120159	2022/11/24	18:43:01	0	0.11	Pressure	mbar	0.08	Pressure	mbar
120160	2022/11/24	18:43:02	0	0.11	Pressure	mbar	0.09	Pressure	mbar
120161	2022/11/24	18:43:03	0	0.09	Pressure	mbar	0.07	Pressure	mbar
120162	2022/11/24	18:43:04	0	0.12	Pressure	mbar	0.08	Pressure	mbar
120163	2022/11/24	18:43:05	0	0.12	Pressure	mbar	0.08	Pressure	mbar
120164	2022/11/24	18:43:06	0	0.11	Pressure	mbar	0.07	Pressure	mbar
120165	2022/11/24	18:43:07	0	0.11	Pressure	mbar	0.08	Pressure	mbar
120166	2022/11/24	18:43:08	0	0.11	Pressure	mbar	0.08	Pressure	mbar
120167	2022/11/24	18:43:09	0	0.10	Pressure	mbar	0.07	Pressure	mbar
120168	2022/11/24	18:43:10	0	0.09	Pressure	mbar	0.07	Pressure	mbar
120169	2022/11/24	18:43:11	0	0.10	Pressure	mbar	0.07	Pressure	mbar
120170	2022/11/24	18:43:12	0	0.10	Pressure	mbar	0.07	Pressure	mbar
120171	2022/11/24	18:43:13	0	0.10	Pressure	mbar	0.07	Pressure	mbar
120172	2022/11/24	18:43:14	0	0.10	Pressure	mbar	0.07	Pressure	mbar
120173	2022/11/24	18:43:15	0	0.10	Pressure	mbar	0.07	Pressure	mbar
120174	2022/11/24	18:43:16	0	0.11	Pressure	mbar	0.08	Pressure	mbar
120175	2022/11/24	18:43:17	0	0.12	Pressure	mbar	0.07	Pressure	mbar
120176	2022/11/24	18:43:18	0	0.12	Pressure	mbar	0.07	Pressure	mbar
120177	2022/11/24	18:43:19	0	0.11	Pressure	mbar	0.08	Pressure	mbar
120178	2022/11/24	18:43:20	0	0.11	Pressure	mbar	0.05	Pressure	mbar
120179	2022/11/24	18:43:21	0	0.10	Pressure	mbar	0.08	Pressure	mbar
120180	2022/11/24	18:43:22	0	0.10	Pressure	mbar	0.08	Pressure	mbar
120181	2022/11/24	18:43:23	0	0.09	Pressure	mbar	0.08	Pressure	mbar
120182	2022/11/24	18:43:24	0	0.11	Pressure	mbar	0.07	Pressure	mbar
120183	2022/11/24	18:43:25	0	0.11	Pressure	mbar	0.07	Pressure	mbar
120184	2022/11/24	18:43:26	0	0.10	Pressure	mbar	0.06	Pressure	mbar
120185	2022/11/24	18:43:27	0	0.11	Pressure	mbar	0.06	Pressure	mbar
120186	2022/11/24	18:43:28	0	0.11	Pressure	mbar	0.06	Pressure	mbar
120187	2022/11/24	18:43:29	0	0.10	Pressure	mbar	0.06	Pressure	mbar
120188	2022/11/24	18:43:30	0	0.12	Pressure	mbar	0.08	Pressure	mbar
120189	2022/11/24	18:43:31	0	0.11	Pressure	mbar	0.06	Pressure	mbar
120190	2022/11/24	18:43:32	0	0.11	Pressure	mbar	0.06	Pressure	mbar
120191	2022/11/24	18:43:33	0	0.12	Pressure	mbar	0.07	Pressure	mbar
120192	2022/11/24	18:43:34	0	0.11	Pressure	mbar	0.07	Pressure	mbar
120193	2022/11/24	18:43:35	0	0.11	Pressure	mbar	0.07	Pressure	mbar
120194	2022/11/24	18:43:36	0	0.12	Pressure	mbar	0.07	Pressure	mbar
120195	2022/11/24	18:43:37	0	0.11	Pressure	mbar	0.08	Pressure	mbar
120196	2022/11/24	18:43:38	0	0.11	Pressure	mbar	0.08	Pressure	mbar
120197	2022/11/24	18:43:39	0	0.14	Pressure	mbar	0.07	Pressure	mbar
120198	2022/11/24	18:43:40	0	0.12	Pressure	mbar	0.08	Pressure	mbar
120199	2022/11/24	18:43:41	0	0.11	Pressure	mbar	0.06	Pressure	mbar
120200	2022/11/24	18:43:42	0	0.11	Pressure	mbar	0.06	Pressure	mbar
120201	2022/11/24	18:43:43	0	0.12	Pressure	mbar	0.06	Pressure	mbar
120202	2022/11/24	18:43:44	0	0.13	Pressure	mbar	0.06	Pressure	mbar
120203	2022/11/24	18:43:45	0	0.13	Pressure	mbar	0.06	Pressure	mbar
120204	2022/11/24	18:43:46	0	0.12	Pressure	mbar	0.07	Pressure	mbar
120205	2022/11/24	18:43:47	0	0.12	Pressure	mbar	0.09	Pressure	mbar
120206	2022/11/24	18:43:48	0	0.12	Pressure	mbar	0.09	Pressure	mbar
120207	2022/11/24	18:43:49	0	0.12	Pressure	mbar	0.09	Pressure	mbar
120208	2022/11/24	18:43:50	0	0.11	Pressure	mbar	0.07	Pressure	mbar
120209	2022/11/24	18:43:51	0	0.12	Pressure	mbar	0.07	Pressure	mbar
120210	2022/11/24	18:43:52	0	0.12	Pressure	mbar	0.07	Pressure	mbar
120211	2022/11/24	18:43:53	0	0.12	Pressure	mbar	0.07	Pressure	mbar
120212	2022/11/24	18:43:54	0	0.12	Pressure	mbar	0.07	Pressure	mbar
120213	2022/11/24	18:43:55	0	0.12	Pressure	mbar	0.07	Pressure	mbar
120214	2022/11/24	18:43:56	0	0.11	Pressure	mbar	0.06	Pressure	mbar
120215	2022/11/24	18:43:57	0	0.09	Pressure	mbar	0.06	Pressure	mbar
120216	2022/11/24	18:43:58	0	0.09	Pressure	mbar	0.06	Pressure	mbar
120217	2022/11/24	18:43:59	0	0.10	Pressure	mbar	0.08	Pressure	mbar
120218	2022/11/24	18:44:00	0	0.11	Pressure	mbar	0.09	Pressure	mbar
120219	2022/11/24	18:44:01	0	0.12	Pressure	mbar	0.07	Pressure	mbar
120220	2022/11/24	18:44:02	0	0.12	Pressure	mbar	0.07	Pressure	mbar
120221	2022/11/24	18:44:03	0	0.12	Pressure	mbar	0.07	Pressure	mbar
120222	2022/11/24	18:44:04	0	0.13	Pressure	mbar	0.06	Pressure	mbar
120223	2022/11/24	18:44:05	0	0.13	Pressure	mbar	0.06	Pressure	mbar
120224	2022/11/24	18:44:06	0	0.11	Pressure	mbar	0.09	Pressure	mbar
120225	2022/11/24	18:44:07	0	0.11	Pressure	mbar	0.06	Pressure	mbar
120226	2022/11/24	18:44:08	0	0.11	Pressure	mbar	0.06	Pressure	mbar
120227	2022/11/24	18:44:09	0	0.11	Pressure	mbar	0.08	Pressure	mbar
120228	2022/11/24	18:44:10	0	0.12	Pressure	mbar	0.07	Pressure	mbar
120229	2022/11/24	18:44:11	0	0.11	Pressure	mbar	0.06	Pressure	mbar
120230	2022/11/24	18:44:12	0	0.11	Pressure	mbar	0.06	Pressure	mbar
120231	2022/11/24	18:44:13	0	0.10	Pressure	mbar	0.07	Pressure	mbar
120232	2022/11/24	18:44:14	0	Time out			Time out
120233	2022/11/24	18:44:15	0	Time out			Time out
120234	2022/11/24	18:44:16	0	0.09	Pressure	mbar	0.08	Pressure	mbar
120235	2022/11/24	18:44:17	0	0.11	Pressure	mbar	0.07	Pressure	mbar
120236	2022/11/24	18:44:18	0	0.11	Pressure	mbar	0.07	Pressure	mbar
120237	2022/11/24	18:44:19	0	0.12	Pressure	mbar	0.08	Pressure	mbar
120238	2022/11/24	18:44:20	0	0.11	Pressure	mbar	0.07	Pressure	mbar
120239	2022/11/24	18:44:21	0	0.11	Pressure	mbar	0.07	Pressure	mbar
120240	2022/11/24	18:44:22	0	0.11	Pressure	mbar	0.07	Pressure	mbar
120241	2022/11/24	18:44:23	0	0.10	Pressure	mbar	0.06	Pressure	mbar
120242	2022/11/24	18:44:24	0	0.11	Pressure	mbar	0.07	Pressure	mbar
120243	2022/11/24	18:44:25	0	0.11	Pressure	mbar	0.07	Pressure	mbar
120244	2022/11/24	18:44:26	0	0.11	Pressure	mbar	0.06	Pressure	mbar
120245	2022/11/24	18:44:27	0	0.11	Pressure	mbar	0.05	Pressure	mbar
120246	2022/11/24	18:44:28	0	0.11	Pressure	mbar	0.08	Pressure	mbar
120247	2022/11/24	18:44:29	0	0.11	Pressure	mbar	0.08	Pressure	mbar
120248	2022/11/24	18:44:30	0	Time out			Time out
120249	2022/11/24	18:44:31	0	0.12	Pressure	mbar	0.07	Pressure	mbar
120250	2022/11/24	18:44:32	0	0.12	Pressure	mbar	0.07	Pressure	mbar
120251	2022/11/24	18:44:33	0	0.10	Pressure	mbar	0.07	Pressure	mbar
120252	2022/11/24	18:44:34	0	0.10	Pressure	mbar	0.08	Pressure	mbar
120253	2022/11/24	18:44:35	0	0.10	Pressure	mbar	0.08	Pressure	mbar
120254	2022/11/24	18:44:36	0	Time out			Time out
120255	2022/11/24	18:44:37	0	0.11	Pressure	mbar	0.07	Pressure	mbar
120256	2022/11/24	18:44:38	0	0.11	Pressure	mbar	0.07	Pressure	mbar
120257	2022/11/24	18:44:39	0	0.12	Pressure	mbar	0.08	Pressure	mbar
120258	2022/11/24	18:44:40	0	0.10	Pressure	mbar	0.08	Pressure	mbar
120259	2022/11/24	18:44:41	0	0.10	Pressure	mbar	0.07	Pressure	mbar
120260	2022/11/24	18:44:42	0	0.10	Pressure	mbar	0.07	Pressure	mbar
120261	2022/11/24	18:44:43	0	0.10	Pressure	mbar	0.07	Pressure	mbar
120262	2022/11/24	18:44:44	0	0.08	Pressure	mbar	0.07	Pressure	mbar
120263	2022/11/24	18:44:45	0	0.08	Pressure	mbar	0.07	Pressure	mbar
120264	2022/11/24	18:44:46	0	0.12	Pressure	mbar	0.08	Pressure	mbar
120265	2022/11/24	18:44:47	0	Time out			Time out
120266	2022/11/24	18:44:48	0	0.11	Pressure	mbar	0.07	Pressure	mbar
120267	2022/11/24	18:44:49	0	0.11	Pressure	mbar	0.07	Pressure	mbar
120268	2022/11/24	18:44:50	0	0.10	Pressure	mbar	0.07	Pressure	mbar
120269	2022/11/24	18:44:51	0	0.10	Pressure	mbar	0.07	Pressure	mbar
120270	2022/11/24	18:44:52	0	0.10	Pressure	mbar	0.07	Pressure	mbar
120271	2022/11/24	18:44:53	0	0.11	Pressure	mbar	0.08	Pressure	mbar
120272	2022/11/24	18:44:54	0	0.12	Pressure	mbar	0.07	Pressure	mbar
120273	2022/11/24	18:44:55	0	0.12	Pressure	mbar	0.07	Pressure	mbar
120274	2022/11/24	18:44:56	0	0.10	Pressure	mbar	0.08	Pressure	mbar
120275	2022/11/24	18:44:57	0	0.11	Pressure	mbar	0.08	Pressure	mbar
120276	2022/11/24	18:44:58	0	0.11	Pressure	mbar	0.08	Pressure	mbar
120277	2022/11/24	18:44:59	0	0.10	Pressure	mbar	0.07	Pressure	mbar
120278	2022/11/24	18:45:00	0	0.09	Pressure	mbar	0.06	Pressure	mbar
120279	2022/11/24	18:45:01	0	0.10	Pressure	mbar	0.08	Pressure	mbar
120280	2022/11/24	18:45:02	0	0.10	Pressure	mbar	0.08	Pressure	mbar
120281	2022/11/24	18:45:03	0	Time out			Time out
120282	2022/11/24	18:45:04	0	0.11	Pressure	mbar	0.08	Pressure	mbar
120283	2022/11/24	18:45:05	0	0.11	Pressure	mbar	0.08	Pressure	mbar
120284	2022/11/24	18:45:06	0	0.11	Pressure	mbar	0.08	Pressure	mbar
120285	2022/11/24	18:45:07	0	0.10	Pressure	mbar	0.07	Pressure	mbar
120286	2022/11/24	18:45:08	0	0.12	Pressure	mbar	0.06	Pressure	mbar
120287	2022/11/24	18:45:09	0	0.12	Pressure	mbar	0.06	Pressure	mbar
120288	2022/11/24	18:45:10	0	0.09	Pressure	mbar	0.08	Pressure	mbar
120289	2022/11/24	18:45:11	0	0.10	Pressure	mbar	0.07	Pressure	mbar
120290	2022/11/24	18:45:12	0	0.10	Pressure	mbar	0.07	Pressure	mbar
120291	2022/11/24	18:45:13	0	0.11	Pressure	mbar	0.07	Pressure	mbar
120292	2022/11/24	18:45:14	0	0.10	Pressure	mbar	0.07	Pressure	mbar
120293	2022/11/24	18:45:15	0	0.10	Pressure	mbar	0.07	Pressure	mbar
120294	2022/11/24	18:45:16	0	0.10	Pressure	mbar	0.08	Pressure	mbar
120295	2022/11/24	18:45:17	0	0.11	Pressure	mbar	0.08	Pressure	mbar
120296	2022/11/24	18:45:18	0	0.09	Pressure	mbar	0.09	Pressure	mbar
120297	2022/11/24	18:45:19	0	0.09	Pressure	mbar	0.09	Pressure	mbar
120298	2022/11/24	18:45:20	0	0.11	Pressure	mbar	0.07	Pressure	mbar
120299	2022/11/24	18:45:21	0	0.09	Pressure	mbar	0.07	Pressure	mbar
120300	2022/11/24	18:45:22	0	0.09	Pressure	mbar	0.07	Pressure	mbar
120301	2022/11/24	18:45:23	0	0.10	Pressure	mbar	0.07	Pressure	mbar
120302	2022/11/24	18:45:24	0	0.09	Pressure	mbar	0.06	Pressure	mbar
120303	2022/11/24	18:45:25	0	0.09	Pressure	mbar	0.07	Pressure	mbar
120304	2022/11/24	18:45:26	0	0.09	Pressure	mbar	0.07	Pressure	mbar
120305	2022/11/24	18:45:27	0	0.11	Pressure	mbar	0.07	Pressure	mbar
120306	2022/11/24	18:45:28	0	0.11	Pressure	mbar	0.07	Pressure	mbar
120307	2022/11/24	18:45:29	0	0.11	Pressure	mbar	0.07	Pressure	mbar
120308	2022/11/24	18:45:30	0	0.11	Pressure	mbar	0.07	Pressure	mbar
120309	2022/11/24	18:45:31	0	0.10	Pressure	mbar	0.07	Pressure	mbar
120310	2022/11/24	18:45:32	0	0.10	Pressure	mbar	0.07	Pressure	mbar
120311	2022/11/24	18:45:33	0	0.11	Pressure	mbar	0.08	Pressure	mbar
120312	2022/11/24	18:45:34	0	0.10	Pressure	mbar	0.07	Pressure	mbar
120313	2022/11/24	18:45:35	0	0.10	Pressure	mbar	0.10	Pressure	mbar
120314	2022/11/24	18:45:36	0	0.10	Pressure	mbar	0.10	Pressure	mbar
120315	2022/11/24	18:45:37	0	0.12	Pressure	mbar	0.07	Pressure	mbar
120316	2022/11/24	18:45:38	0	0.13	Pressure	mbar	0.08	Pressure	mbar
120317	2022/11/24	18:45:39	0	0.13	Pressure	mbar	0.08	Pressure	mbar
120318	2022/11/24	18:45:40	0	0.12	Pressure	mbar	0.07	Pressure	mbar
120319	2022/11/24	18:45:41	0	0.11	Pressure	mbar	0.08	Pressure	mbar
120320	2022/11/24	18:45:42	0	0.11	Pressure	mbar	0.08	Pressure	mbar
120321	2022/11/24	18:45:43	0	0.12	Pressure	mbar	0.08	Pressure	mbar
120322	2022/11/24	18:45:44	0	0.11	Pressure	mbar	0.08	Pressure	mbar
120323	2022/11/24	18:45:45	0	0.12	Pressure	mbar	0.06	Pressure	mbar
120324	2022/11/24	18:45:46	0	0.12	Pressure	mbar	0.06	Pressure	mbar
120325	2022/11/24	18:45:47	0	0.11	Pressure	mbar	0.06	Pressure	mbar
120326	2022/11/24	18:45:48	0	0.11	Pressure	mbar	0.08	Pressure	mbar
120327	2022/11/24	18:45:49	0	0.11	Pressure	mbar	0.08	Pressure	mbar
120328	2022/11/24	18:45:50	0	0.12	Pressure	mbar	0.07	Pressure	mbar
120329	2022/11/24	18:45:51	0	0.12	Pressure	mbar	0.10	Pressure	mbar
120330	2022/11/24	18:45:52	0	0.12	Pressure	mbar	0.10	Pressure	mbar
120331	2022/11/24	18:45:53	0	0.11	Pressure	mbar	0.07	Pressure	mbar
120332	2022/11/24	18:45:54	0	0.12	Pressure	mbar	0.06	Pressure	mbar
120333	2022/11/24	18:45:55	0	0.11	Pressure	mbar	0.08	Pressure	mbar
120334	2022/11/24	18:45:56	0	0.11	Pressure	mbar	0.08	Pressure	mbar
120335	2022/11/24	18:45:57	0	0.12	Pressure	mbar	0.07	Pressure	mbar
120336	2022/11/24	18:45:58	0	0.11	Pressure	mbar	0.07	Pressure	mbar
120337	2022/11/24	18:45:59	0	0.11	Pressure	mbar	0.07	Pressure	mbar
120338	2022/11/24	18:46:00	0	0.12	Pressure	mbar	0.08	Pressure	mbar
120339	2022/11/24	18:46:01	0	0.12	Pressure	mbar	0.08	Pressure	mbar
120340	2022/11/24	18:46:02	0	0.12	Pressure	mbar	0.08	Pressure	mbar
120341	2022/11/24	18:46:03	0	0.12	Pressure	mbar	0.07	Pressure	mbar
120342	2022/11/24	18:46:04	0	0.12	Pressure	mbar	0.09	Pressure	mbar
120343	2022/11/24	18:46:05	0	0.12	Pressure	mbar	0.08	Pressure	mbar
120344	2022/11/24	18:46:06	0	0.12	Pressure	mbar	0.08	Pressure	mbar
120345	2022/11/24	18:46:07	0	0.12	Pressure	mbar	0.06	Pressure	mbar
120346	2022/11/24	18:46:08	0	0.11	Pressure	mbar	0.06	Pressure	mbar
120347	2022/11/24	18:46:09	0	0.11	Pressure	mbar	0.06	Pressure	mbar
120348	2022/11/24	18:46:10	0	0.11	Pressure	mbar	0.08	Pressure	mbar
120349	2022/11/24	18:46:11	0	0.11	Pressure	mbar	0.07	Pressure	mbar
120350	2022/11/24	18:46:12	0	0.11	Pressure	mbar	0.07	Pressure	mbar
120351	2022/11/24	18:46:13	0	0.12	Pressure	mbar	0.08	Pressure	mbar
120352	2022/11/24	18:46:14	0	0.10	Pressure	mbar	0.08	Pressure	mbar
120353	2022/11/24	18:46:15	0	0.10	Pressure	mbar	0.08	Pressure	mbar
120354	2022/11/24	18:46:16	0	0.10	Pressure	mbar	0.07	Pressure	mbar
120355	2022/11/24	18:46:17	0	0.12	Pressure	mbar	0.06	Pressure	mbar
120356	2022/11/24	18:46:18	0	0.12	Pressure	mbar	0.09	Pressure	mbar
120357	2022/11/24	18:46:19	0	0.12	Pressure	mbar	0.09	Pressure	mbar
120358	2022/11/24	18:46:20	0	0.11	Pressure	mbar	0.08	Pressure	mbar
120359	2022/11/24	18:46:21	0	0.11	Pressure	mbar	0.08	Pressure	mbar
120360	2022/11/24	18:46:22	0	0.11	Pressure	mbar	0.08	Pressure	mbar
120361	2022/11/24	18:46:23	0	0.11	Pressure	mbar	0.06	Pressure	mbar
120362	2022/11/24	18:46:24	0	0.09	Pressure	mbar	0.07	Pressure	mbar
120363	2022/11/24	18:46:25	0	0.09	Pressure	mbar	0.07	Pressure	mbar
120364	2022/11/24	18:46:26	0	0.10	Pressure	mbar	0.07	Pressure	mbar
120365	2022/11/24	18:46:27	0	0.13	Pressure	mbar	0.06	Pressure	mbar
120366	2022/11/24	18:46:28	0	0.11	Pressure	mbar	0.06	Pressure	mbar
120367	2022/11/24	18:46:29	0	0.11	Pressure	mbar	0.06	Pressure	mbar
120368	2022/11/24	18:46:30	0	0.10	Pressure	mbar	0.08	Pressure	mbar
120369	2022/11/24	18:46:31	0	0.10	Pressure	mbar	0.07	Pressure	mbar
120370	2022/11/24	18:46:32	0	0.10	Pressure	mbar	0.07	Pressure	mbar
120371	2022/11/24	18:46:33	0	0.10	Pressure	mbar	0.07	Pressure	mbar
120372	2022/11/24	18:46:34	0	0.09	Pressure	mbar	0.06	Pressure	mbar
120373	2022/11/24	18:46:35	0	0.11	Pressure	mbar	0.06	Pressure	mbar
120374	2022/11/24	18:46:36	0	0.11	Pressure	mbar	0.06	Pressure	mbar
120375	2022/11/24	18:46:37	0	0.11	Pressure	mbar	0.08	Pressure	mbar
120376	2022/11/24	18:46:38	0	0.10	Pressure	mbar	0.08	Pressure	mbar
120377	2022/11/24	18:46:39	0	0.10	Pressure	mbar	0.08	Pressure	mbar
120378	2022/11/24	18:46:40	0	0.10	Pressure	mbar	0.07	Pressure	mbar
120379	2022/11/24	18:46:41	0	0.10	Pressure	mbar	0.07	Pressure	mbar
120380	2022/11/24	18:46:42	0	0.12	Pressure	mbar	0.08	Pressure	mbar
120381	2022/11/24	18:46:43	0	0.12	Pressure	mbar	0.08	Pressure	mbar
120382	2022/11/24	18:46:44	0	0.11	Pressure	mbar	0.07	Pressure	mbar
120383	2022/11/24	18:46:45	0	0.11	Pressure	mbar	0.07	Pressure	mbar
120384	2022/11/24	18:46:46	0	0.11	Pressure	mbar	0.07	Pressure	mbar
120385	2022/11/24	18:46:47	0	0.12	Pressure	mbar	0.07	Pressure	mbar
120386	2022/11/24	18:46:48	0	0.11	Pressure	mbar	0.07	Pressure	mbar
120387	2022/11/24	18:46:49	0	0.11	Pressure	mbar	0.07	Pressure	mbar
120388	2022/11/24	18:46:50	0	0.12	Pressure	mbar	0.07	Pressure	mbar
120389	2022/11/24	18:46:51	0	0.12	Pressure	mbar	0.07	Pressure	mbar
120390	2022/11/24	18:46:52	0	0.12	Pressure	mbar	0.07	Pressure	mbar
120391	2022/11/24	18:46:53	0	0.12	Pressure	mbar	0.07	Pressure	mbar
120392	2022/11/24	18:46:54	0	0.10	Pressure	mbar	0.07	Pressure	mbar
120393	2022/11/24	18:46:55	0	0.10	Pressure	mbar	0.06	Pressure	mbar
120394	2022/11/24	18:46:56	0	0.10	Pressure	mbar	0.06	Pressure	mbar
120395	2022/11/24	18:46:57	0	0.09	Pressure	mbar	0.06	Pressure	mbar
120396	2022/11/24	18:46:58	0	0.09	Pressure	mbar	0.07	Pressure	mbar
120397	2022/11/24	18:46:59	0	0.09	Pressure	mbar	0.07	Pressure	mbar
120398	2022/11/24	18:47:00	0	0.11	Pressure	mbar	0.07	Pressure	mbar
120399	2022/11/24	18:47:01	0	0.11	Pressure	mbar	0.09	Pressure	mbar
120400	2022/11/24	18:47:02	0	0.11	Pressure	mbar	0.07	Pressure	mbar
120401	2022/11/24	18:47:03	0	0.11	Pressure	mbar	0.07	Pressure	mbar
120402	2022/11/24	18:47:04	0	0.11	Pressure	mbar	0.06	Pressure	mbar
120403	2022/11/24	18:47:05	0	0.10	Pressure	mbar	0.06	Pressure	mbar
120404	2022/11/24	18:47:06	0	0.10	Pressure	mbar	0.06	Pressure	mbar
120405	2022/11/24	18:47:07	0	0.12	Pressure	mbar	0.07	Pressure	mbar
120406	2022/11/24	18:47:08	0	0.11	Pressure	mbar	0.07	Pressure	mbar
120407	2022/11/24	18:47:09	0	0.11	Pressure	mbar	0.07	Pressure	mbar
120408	2022/11/24	18:47:10	0	0.09	Pressure	mbar	0.07	Pressure	mbar
120409	2022/11/24	18:47:11	0	0.11	Pressure	mbar	0.09	Pressure	mbar
120410	2022/11/24	18:47:12	0	0.11	Pressure	mbar	0.09	Pressure	mbar
120411	2022/11/24	18:47:13	0	0.11	Pressure	mbar	0.07	Pressure	mbar
120412	2022/11/24	18:47:14	0	0.11	Pressure	mbar	0.07	Pressure	mbar
120413	2022/11/24	18:47:15	0	0.11	Pressure	mbar	0.06	Pressure	mbar
120414	2022/11/24	18:47:16	0	0.11	Pressure	mbar	0.06	Pressure	mbar
120415	2022/11/24	18:47:17	0	0.11	Pressure	mbar	0.06	Pressure	mbar
120416	2022/11/24	18:47:18	0	0.10	Pressure	mbar	0.09	Pressure	mbar
120417	2022/11/24	18:47:19	0	0.10	Pressure	mbar	0.09	Pressure	mbar
120418	2022/11/24	18:47:20	0	0.11	Pressure	mbar	0.07	Pressure	mbar
120419	2022/11/24	18:47:21	0	0.13	Pressure	mbar	0.07	Pressure	mbar
120420	2022/11/24	18:47:22	0	0.10	Pressure	mbar	0.07	Pressure	mbar
120421	2022/11/24	18:47:23	0	0.10	Pressure	mbar	0.07	Pressure	mbar
120422	2022/11/24	18:47:24	0	0.11	Pressure	mbar	0.06	Pressure	mbar
120423	2022/11/24	18:47:25	0	0.12	Pressure	mbar	0.08	Pressure	mbar
120424	2022/11/24	18:47:26	0	0.12	Pressure	mbar	0.08	Pressure	mbar
120425	2022/11/24	18:47:27	0	0.12	Pressure	mbar	0.08	Pressure	mbar
120426	2022/11/24	18:47:28	0	0.12	Pressure	mbar	0.07	Pressure	mbar
120427	2022/11/24	18:47:29	0	0.12	Pressure	mbar	0.08	Pressure	mbar
120428	2022/11/24	18:47:30	0	0.12	Pressure	mbar	0.08	Pressure	mbar
120429	2022/11/24	18:47:31	0	0.10	Pressure	mbar	0.08	Pressure	mbar
120430	2022/11/24	18:47:32	0	0.09	Pressure	mbar	0.06	Pressure	mbar
120431	2022/11/24	18:47:33	0	0.09	Pressure	mbar	0.06	Pressure	mbar
120432	2022/11/24	18:47:34	0	0.11	Pressure	mbar	0.09	Pressure	mbar
120433	2022/11/24	18:47:35	0	0.12	Pressure	mbar	0.07	Pressure	mbar
120434	2022/11/24	18:47:36	0	0.12	Pressure	mbar	0.07	Pressure	mbar
120435	2022/11/24	18:47:37	0	0.11	Pressure	mbar	0.08	Pressure	mbar
120436	2022/11/24	18:47:38	0	0.11	Pressure	mbar	0.08	Pressure	mbar
120437	2022/11/24	18:47:39	0	0.11	Pressure	mbar	0.08	Pressure	mbar
120438	2022/11/24	18:47:40	0	0.10	Pressure	mbar	0.07	Pressure	mbar
120439	2022/11/24	18:47:41	0	0.10	Pressure	mbar	0.08	Pressure	mbar
120440	2022/11/24	18:47:42	0	0.10	Pressure	mbar	0.07	Pressure	mbar
120441	2022/11/24	18:47:43	0	0.10	Pressure	mbar	0.07	Pressure	mbar
120442	2022/11/24	18:47:44	0	0.10	Pressure	mbar	0.07	Pressure	mbar
120443	2022/11/24	18:47:45	0	0.11	Pressure	mbar	0.09	Pressure	mbar
120444	2022/11/24	18:47:46	0	0.11	Pressure	mbar	0.09	Pressure	mbar
120445	2022/11/24	18:47:47	0	0.12	Pressure	mbar	0.07	Pressure	mbar
120446	2022/11/24	18:47:48	0	0.10	Pressure	mbar	0.08	Pressure	mbar
120447	2022/11/24	18:47:49	0	0.12	Pressure	mbar	0.07	Pressure	mbar
120448	2022/11/24	18:47:50	0	0.12	Pressure	mbar	0.07	Pressure	mbar
120449	2022/11/24	18:47:51	0	0.11	Pressure	mbar	0.07	Pressure	mbar
120450	2022/11/24	18:47:52	0	0.12	Pressure	mbar	0.08	Pressure	mbar
120451	2022/11/24	18:47:53	0	0.12	Pressure	mbar	0.08	Pressure	mbar
120452	2022/11/24	18:47:54	0	0.13	Pressure	mbar	0.08	Pressure	mbar
120453	2022/11/24	18:47:55	0	0.11	Pressure	mbar	0.08	Pressure	mbar
120454	2022/11/24	18:47:56	0	0.11	Pressure	mbar	0.08	Pressure	mbar
120455	2022/11/24	18:47:57	0	0.10	Pressure	mbar	0.07	Pressure	mbar
120456	2022/11/24	18:47:58	0	Time out			Time out
120457	2022/11/24	18:47:59	0	0.13	Pressure	mbar	0.07	Pressure	mbar
120458	2022/11/24	18:48:00	0	0.13	Pressure	mbar	0.07	Pressure	mbar
120459	2022/11/24	18:48:01	0	0.12	Pressure	mbar	0.08	Pressure	mbar
120460	2022/11/24	18:48:02	0	0.12	Pressure	mbar	0.06	Pressure	mbar
120461	2022/11/24	18:48:03	0	0.12	Pressure	mbar	0.06	Pressure	mbar
120462	2022/11/24	18:48:04	0	0.10	Pressure	mbar	0.07	Pressure	mbar
120463	2022/11/24	18:48:05	0	0.12	Pressure	mbar	0.07	Pressure	mbar
120464	2022/11/24	18:48:06	0	0.12	Pressure	mbar	0.07	Pressure	mbar
120465	2022/11/24	18:48:07	0	0.11	Pressure	mbar	0.06	Pressure	mbar
120466	2022/11/24	18:48:08	0	0.11	Pressure	mbar	0.06	Pressure	mbar
120467	2022/11/24	18:48:09	0	0.11	Pressure	mbar	0.06	Pressure	mbar
120468	2022/11/24	18:48:10	0	0.11	Pressure	mbar	0.08	Pressure	mbar
120469	2022/11/24	18:48:11	0	0.11	Pressure	mbar	0.06	Pressure	mbar
120470	2022/11/24	18:48:12	0	0.11	Pressure	mbar	0.07	Pressure	mbar
120471	2022/11/24	18:48:13	0	0.11	Pressure	mbar	0.07	Pressure	mbar
120472	2022/11/24	18:48:14	0	0.11	Pressure	mbar	0.07	Pressure	mbar
120473	2022/11/24	18:48:15	0	0.12	Pressure	mbar	0.07	Pressure	mbar
120474	2022/11/24	18:48:16	0	0.12	Pressure	mbar	0.07	Pressure	mbar
120475	2022/11/24	18:48:17	0	0.13	Pressure	mbar	0.08	Pressure	mbar
120476	2022/11/24	18:48:18	0	0.11	Pressure	mbar	0.07	Pressure	mbar
120477	2022/11/24	18:48:19	0	0.11	Pressure	mbar	0.05	Pressure	mbar
120478	2022/11/24	18:48:20	0	0.11	Pressure	mbar	0.05	Pressure	mbar
120479	2022/11/24	18:48:21	0	0.12	Pressure	mbar	0.08	Pressure	mbar
120480	2022/11/24	18:48:22	0	0.13	Pressure	mbar	0.06	Pressure	mbar
120481	2022/11/24	18:48:23	0	0.13	Pressure	mbar	0.06	Pressure	mbar
120482	2022/11/24	18:48:24	0	0.13	Pressure	mbar	0.07	Pressure	mbar
120483	2022/11/24	18:48:25	0	0.12	Pressure	mbar	0.07	Pressure	mbar
120484	2022/11/24	18:48:26	0	0.12	Pressure	mbar	0.07	Pressure	mbar
120485	2022/11/24	18:48:27	0	0.12	Pressure	mbar	0.07	Pressure	mbar
120486	2022/11/24	18:48:28	0	0.11	Pressure	mbar	0.06	Pressure	mbar
120487	2022/11/24	18:48:29	0	0.11	Pressure	mbar	0.06	Pressure	mbar
120488	2022/11/24	18:48:30	0	0.12	Pressure	mbar	0.08	Pressure	mbar
120489	2022/11/24	18:48:31	0	0.14	Pressure	mbar	0.07	Pressure	mbar
120490	2022/11/24	18:48:32	0	0.11	Pressure	mbar	0.07	Pressure	mbar
120491	2022/11/24	18:48:33	0	0.11	Pressure	mbar	0.07	Pressure	mbar
120492	2022/11/24	18:48:34	0	0.12	Pressure	mbar	0.07	Pressure	mbar
120493	2022/11/24	18:48:35	0	0.11	Pressure	mbar	0.08	Pressure	mbar
120494	2022/11/24	18:48:36	0	0.10	Pressure	mbar	0.08	Pressure	mbar
120495	2022/11/24	18:48:37	0	0.10	Pressure	mbar	0.08	Pressure	mbar
120496	2022/11/24	18:48:38	0	0.12	Pressure	mbar	0.07	Pressure	mbar
120497	2022/11/24	18:48:39	0	0.10	Pressure	mbar	0.07	Pressure	mbar
120498	2022/11/24	18:48:40	0	0.10	Pressure	mbar	0.07	Pressure	mbar
120499	2022/11/24	18:48:41	0	Time out			Time out
120500	2022/11/24	18:48:42	0	0.12	Pressure	mbar	0.07	Pressure	mbar
120501	2022/11/24	18:48:43	0	0.12	Pressure	mbar	0.07	Pressure	mbar
120502	2022/11/24	18:48:44	0	0.12	Pressure	mbar	0.08	Pressure	mbar
120503	2022/11/24	18:48:45	0	0.11	Pressure	mbar	0.06	Pressure	mbar
120504	2022/11/24	18:48:46	0	0.11	Pressure	mbar	0.06	Pressure	mbar
120505	2022/11/24	18:48:47	0	0.11	Pressure	mbar	0.08	Pressure	mbar
120506	2022/11/24	18:48:48	0	0.11	Pressure	mbar	0.07	Pressure	mbar
120507	2022/11/24	18:48:49	0	0.13	Pressure	mbar	0.07	Pressure	mbar
120508	2022/11/24	18:48:50	0	0.13	Pressure	mbar	0.07	Pressure	mbar
120509	2022/11/24	18:48:51	0	0.12	Pressure	mbar	0.07	Pressure	mbar
120510	2022/11/24	18:48:52	0	0.12	Pressure	mbar	0.07	Pressure	mbar
120511	2022/11/24	18:48:53	0	0.12	Pressure	mbar	0.07	Pressure	mbar
120512	2022/11/24	18:48:54	0	Time out			Time out
120513	2022/11/24	18:48:55	0	0.11	Pressure	mbar	0.07	Pressure	mbar
120514	2022/11/24	18:48:56	0	0.10	Pressure	mbar	0.07	Pressure	mbar
120515	2022/11/24	18:48:57	0	0.10	Pressure	mbar	0.07	Pressure	mbar
120516	2022/11/24	18:48:58	0	0.10	Pressure	mbar	0.07	Pressure	mbar
120517	2022/11/24	18:48:59	0	0.10	Pressure	mbar	0.08	Pressure	mbar
120518	2022/11/24	18:49:00	0	0.10	Pressure	mbar	0.08	Pressure	mbar
120519	2022/11/24	18:49:01	0	0.11	Pressure	mbar	0.06	Pressure	mbar
120520	2022/11/24	18:49:02	0	0.10	Pressure	mbar	0.08	Pressure	mbar
120521	2022/11/24	18:49:03	0	0.10	Pressure	mbar	0.08	Pressure	mbar
120522	2022/11/24	18:49:04	0	0.11	Pressure	mbar	0.08	Pressure	mbar
120523	2022/11/24	18:49:05	0	0.12	Pressure	mbar	0.07	Pressure	mbar
120524	2022/11/24	18:49:06	0	0.10	Pressure	mbar	0.06	Pressure	mbar
120525	2022/11/24	18:49:07	0	0.10	Pressure	mbar	0.06	Pressure	mbar
120526	2022/11/24	18:49:08	0	0.10	Pressure	mbar	0.06	Pressure	mbar
120527	2022/11/24	18:49:09	0	0.10	Pressure	mbar	0.07	Pressure	mbar
120528	2022/11/24	18:49:10	0	0.10	Pressure	mbar	0.07	Pressure	mbar
120529	2022/11/24	18:49:11	0	0.12	Pressure	mbar	0.07	Pressure	mbar
120530	2022/11/24	18:49:12	0	0.11	Pressure	mbar	0.07	Pressure	mbar
120531	2022/11/24	18:49:13	0	0.11	Pressure	mbar	0.07	Pressure	mbar
120532	2022/11/24	18:49:14	0	0.10	Pressure	mbar	0.07	Pressure	mbar
120533	2022/11/24	18:49:15	0	0.11	Pressure	mbar	0.08	Pressure	mbar
120534	2022/11/24	18:49:16	0	0.10	Pressure	mbar	0.08	Pressure	mbar
120535	2022/11/24	18:49:17	0	0.10	Pressure	mbar	0.08	Pressure	mbar
120536	2022/11/24	18:49:18	0	0.11	Pressure	mbar	0.07	Pressure	mbar
120537	2022/11/24	18:49:19	0	0.11	Pressure	mbar	0.07	Pressure	mbar
120538	2022/11/24	18:49:20	0	0.11	Pressure	mbar	0.07	Pressure	mbar
120539	2022/11/24	18:49:21	0	0.11	Pressure	mbar	0.07	Pressure	mbar
120540	2022/11/24	18:49:22	0	0.10	Pressure	mbar	0.08	Pressure	mbar
120541	2022/11/24	18:49:23	0	Time out			Time out
120542	2022/11/24	18:49:24	0	Time out			Time out
120543	2022/11/24	18:49:25	0	0.10	Pressure	mbar	0.07	Pressure	mbar
120544	2022/11/24	18:49:26	0	0.10	Pressure	mbar	0.06	Pressure	mbar
120545	2022/11/24	18:49:27	0	0.10	Pressure	mbar	0.06	Pressure	mbar
120546	2022/11/24	18:49:28	0	0.10	Pressure	mbar	0.06	Pressure	mbar
120547	2022/11/24	18:49:29	0	0.11	Pressure	mbar	0.06	Pressure	mbar
120548	2022/11/24	18:49:30	0	0.11	Pressure	mbar	0.06	Pressure	mbar
120549	2022/11/24	18:49:31	0	0.11	Pressure	mbar	0.06	Pressure	mbar
120550	2022/11/24	18:49:32	0	0.12	Pressure	mbar	0.07	Pressure	mbar
120551	2022/11/24	18:49:33	0	0.12	Pressure	mbar	0.07	Pressure	mbar
120552	2022/11/24	18:49:34	0	0.11	Pressure	mbar	0.07	Pressure	mbar
120553	2022/11/24	18:49:35	0	0.10	Pressure	mbar	0.07	Pressure	mbar
120554	2022/11/24	18:49:36	0	0.10	Pressure	mbar	0.06	Pressure	mbar
120555	2022/11/24	18:49:37	0	0.10	Pressure	mbar	0.06	Pressure	mbar
120556	2022/11/24	18:49:38	0	0.10	Pressure	mbar	0.08	Pressure	mbar
120557	2022/11/24	18:49:39	0	0.12	Pressure	mbar	0.08	Pressure	mbar
120558	2022/11/24	18:49:40	0	0.12	Pressure	mbar	0.08	Pressure	mbar
120559	2022/11/24	18:49:41	0	0.11	Pressure	mbar	0.08	Pressure	mbar
120560	2022/11/24	18:49:42	0	0.12	Pressure	mbar	0.08	Pressure	mbar
120561	2022/11/24	18:49:43	0	0.12	Pressure	mbar	0.08	Pressure	mbar
120562	2022/11/24	18:49:44	0	0.12	Pressure	mbar	0.06	Pressure	mbar
120563	2022/11/24	18:49:45	0	0.08	Pressure	mbar	0.05	Pressure	mbar
120564	2022/11/24	18:49:46	0	0.08	Pressure	mbar	0.05	Pressure	mbar
120565	2022/11/24	18:49:47	0	0.11	Pressure	mbar	0.08	Pressure	mbar
120566	2022/11/24	18:49:48	0	0.11	Pressure	mbar	0.06	Pressure	mbar
120567	2022/11/24	18:49:49	0	0.10	Pressure	mbar	0.07	Pressure	mbar
120568	2022/11/24	18:49:50	0	0.10	Pressure	mbar	0.07	Pressure	mbar
120569	2022/11/24	18:49:51	0	0.13	Pressure	mbar	0.06	Pressure	mbar
120570	2022/11/24	18:49:52	0	0.11	Pressure	mbar	0.07	Pressure	mbar
120571	2022/11/24	18:49:53	0	0.11	Pressure	mbar	0.07	Pressure	mbar
120572	2022/11/24	18:49:54	0	0.11	Pressure	mbar	0.06	Pressure	mbar
120573	2022/11/24	18:49:55	0	0.11	Pressure	mbar	0.06	Pressure	mbar
120574	2022/11/24	18:49:56	0	0.11	Pressure	mbar	0.06	Pressure	mbar
120575	2022/11/24	18:49:57	0	0.12	Pressure	mbar	0.08	Pressure	mbar
120576	2022/11/24	18:49:58	0	0.12	Pressure	mbar	0.07	Pressure	mbar
120577	2022/11/24	18:49:59	0	0.13	Pressure	mbar	0.07	Pressure	mbar
120578	2022/11/24	18:50:00	0	0.13	Pressure	mbar	0.07	Pressure	mbar
120579	2022/11/24	18:50:01	0	0.12	Pressure	mbar	0.07	Pressure	mbar
120580	2022/11/24	18:50:02	0	0.11	Pressure	mbar	0.06	Pressure	mbar
120581	2022/11/24	18:50:03	0	0.11	Pressure	mbar	0.08	Pressure	mbar
120582	2022/11/24	18:50:04	0	0.11	Pressure	mbar	0.08	Pressure	mbar
120583	2022/11/24	18:50:05	0	0.11	Pressure	mbar	0.07	Pressure	mbar
120584	2022/11/24	18:50:06	0	0.12	Pressure	mbar	0.08	Pressure	mbar
120585	2022/11/24	18:50:07	0	0.12	Pressure	mbar	0.08	Pressure	mbar
120586	2022/11/24	18:50:08	0	0.11	Pressure	mbar	0.08	Pressure	mbar
120587	2022/11/24	18:50:09	0	0.11	Pressure	mbar	0.07	Pressure	mbar
120588	2022/11/24	18:50:10	0	0.11	Pressure	mbar	0.07	Pressure	mbar
120589	2022/11/24	18:50:11	0	0.12	Pressure	mbar	0.06	Pressure	mbar
120590	2022/11/24	18:50:12	0	0.12	Pressure	mbar	0.07	Pressure	mbar
120591	2022/11/24	18:50:13	0	0.12	Pressure	mbar	0.07	Pressure	mbar
120592	2022/11/24	18:50:14	0	0.12	Pressure	mbar	0.08	Pressure	mbar
120593	2022/11/24	18:50:15	0	0.12	Pressure	mbar	0.06	Pressure	mbar
120594	2022/11/24	18:50:16	0	0.12	Pressure	mbar	0.08	Pressure	mbar
120595	2022/11/24	18:50:17	0	0.12	Pressure	mbar	0.08	Pressure	mbar
120596	2022/11/24	18:50:18	0	0.12	Pressure	mbar	0.08	Pressure	mbar
120597	2022/11/24	18:50:19	0	0.13	Pressure	mbar	0.08	Pressure	mbar
120598	2022/11/24	18:50:20	0	0.13	Pressure	mbar	0.08	Pressure	mbar
120599	2022/11/24	18:50:21	0	0.12	Pressure	mbar	0.08	Pressure	mbar
120600	2022/11/24	18:50:22	0	0.11	Pressure	mbar	0.05	Pressure	mbar
120601	2022/11/24	18:50:23	0	0.11	Pressure	mbar	0.05	Pressure	mbar
120602	2022/11/24	18:50:24	0	0.11	Pressure	mbar	0.07	Pressure	mbar
120603	2022/11/24	18:50:25	0	0.11	Pressure	mbar	0.10	Pressure	mbar
120604	2022/11/24	18:50:26	0	0.11	Pressure	mbar	0.09	Pressure	mbar
120605	2022/11/24	18:50:27	0	0.11	Pressure	mbar	0.09	Pressure	mbar
120606	2022/11/24	18:50:28	0	0.12	Pressure	mbar	0.07	Pressure	mbar
120607	2022/11/24	18:50:29	0	0.12	Pressure	mbar	0.06	Pressure	mbar
120608	2022/11/24	18:50:30	0	0.12	Pressure	mbar	0.06	Pressure	mbar
120609	2022/11/24	18:50:31	0	0.11	Pressure	mbar	0.07	Pressure	mbar
120610	2022/11/24	18:50:32	0	0.11	Pressure	mbar	0.08	Pressure	mbar
120611	2022/11/24	18:50:33	0	0.11	Pressure	mbar	0.06	Pressure	mbar
120612	2022/11/24	18:50:34	0	0.11	Pressure	mbar	0.06	Pressure	mbar
120613	2022/11/24	18:50:35	0	0.12	Pressure	mbar	0.07	Pressure	mbar
120614	2022/11/24	18:50:36	0	0.10	Pressure	mbar	0.08	Pressure	mbar
120615	2022/11/24	18:50:37	0	0.10	Pressure	mbar	0.08	Pressure	mbar
120616	2022/11/24	18:50:38	0	0.11	Pressure	mbar	0.08	Pressure	mbar
120617	2022/11/24	18:50:39	0	0.12	Pressure	mbar	0.07	Pressure	mbar
120618	2022/11/24	18:50:40	0	0.12	Pressure	mbar	0.07	Pressure	mbar
120619	2022/11/24	18:50:41	0	0.09	Pressure	mbar	0.08	Pressure	mbar
120620	2022/11/24	18:50:42	0	0.10	Pressure	mbar	0.08	Pressure	mbar
120621	2022/11/24	18:50:43	0	0.12	Pressure	mbar	0.06	Pressure	mbar
120622	2022/11/24	18:50:44	0	0.12	Pressure	mbar	0.06	Pressure	mbar
120623	2022/11/24	18:50:45	0	0.12	Pressure	mbar	0.07	Pressure	mbar
120624	2022/11/24	18:50:46	0	0.11	Pressure	mbar	0.07	Pressure	mbar
120625	2022/11/24	18:50:47	0	0.11	Pressure	mbar	0.07	Pressure	mbar
120626	2022/11/24	18:50:48	0	0.11	Pressure	mbar	0.07	Pressure	mbar
120627	2022/11/24	18:50:49	0	0.10	Pressure	mbar	0.09	Pressure	mbar
120628	2022/11/24	18:50:50	0	0.10	Pressure	mbar	0.09	Pressure	mbar
120629	2022/11/24	18:50:51	0	0.11	Pressure	mbar	0.06	Pressure	mbar
120630	2022/11/24	18:50:52	0	0.13	Pressure	mbar	0.08	Pressure	mbar
120631	2022/11/24	18:50:53	0	0.10	Pressure	mbar	0.07	Pressure	mbar
120632	2022/11/24	18:50:54	0	0.10	Pressure	mbar	0.07	Pressure	mbar
120633	2022/11/24	18:50:55	0	0.11	Pressure	mbar	0.07	Pressure	mbar
120634	2022/11/24	18:50:56	0	0.11	Pressure	mbar	0.07	Pressure	mbar
120635	2022/11/24	18:50:57	0	0.11	Pressure	mbar	0.07	Pressure	mbar
120636	2022/11/24	18:50:58	0	0.12	Pressure	mbar	0.06	Pressure	mbar
120637	2022/11/24	18:50:59	0	0.12	Pressure	mbar	0.07	Pressure	mbar
120638	2022/11/24	18:51:00	0	0.12	Pressure	mbar	0.07	Pressure	mbar
120639	2022/11/24	18:51:01	0	0.11	Pressure	mbar	0.07	Pressure	mbar
120640	2022/11/24	18:51:02	0	0.12	Pressure	mbar	0.08	Pressure	mbar
120641	2022/11/24	18:51:03	0	0.13	Pressure	mbar	0.05	Pressure	mbar
120642	2022/11/24	18:51:04	0	0.13	Pressure	mbar	0.05	Pressure	mbar
120643	2022/11/24	18:51:05	0	0.10	Pressure	mbar	0.06	Pressure	mbar
120644	2022/11/24	18:51:06	0	0.13	Pressure	mbar	0.07	Pressure	mbar
120645	2022/11/24	18:51:07	0	0.13	Pressure	mbar	0.07	Pressure	mbar
120646	2022/11/24	18:51:08	0	0.12	Pressure	mbar	0.09	Pressure	mbar
120647	2022/11/24	18:51:09	0	0.12	Pressure	mbar	0.07	Pressure	mbar
120648	2022/11/24	18:51:10	0	0.11	Pressure	mbar	0.07	Pressure	mbar
120649	2022/11/24	18:51:11	0	0.11	Pressure	mbar	0.07	Pressure	mbar
120650	2022/11/24	18:51:12	0	0.12	Pressure	mbar	0.08	Pressure	mbar
120651	2022/11/24	18:51:13	0	0.12	Pressure	mbar	0.08	Pressure	mbar
120652	2022/11/24	18:51:14	0	0.12	Pressure	mbar	0.08	Pressure	mbar
120653	2022/11/24	18:51:15	0	0.10	Pressure	mbar	0.09	Pressure	mbar
120654	2022/11/24	18:51:16	0	0.12	Pressure	mbar	0.08	Pressure	mbar
120655	2022/11/24	18:51:17	0	0.12	Pressure	mbar	0.08	Pressure	mbar
120656	2022/11/24	18:51:18	0	0.12	Pressure	mbar	0.07	Pressure	mbar
120657	2022/11/24	18:51:19	0	0.10	Pressure	mbar	0.06	Pressure	mbar
120658	2022/11/24	18:51:20	0	0.10	Pressure	mbar	0.06	Pressure	mbar
120659	2022/11/24	18:51:21	0	0.12	Pressure	mbar	0.07	Pressure	mbar
120660	2022/11/24	18:51:22	0	0.11	Pressure	mbar	0.07	Pressure	mbar
120661	2022/11/24	18:51:23	0	0.11	Pressure	mbar	0.08	Pressure	mbar
120662	2022/11/24	18:51:24	0	0.11	Pressure	mbar	0.08	Pressure	mbar
120663	2022/11/24	18:51:25	0	0.11	Pressure	mbar	0.08	Pressure	mbar
120664	2022/11/24	18:51:26	0	0.12	Pressure	mbar	0.07	Pressure	mbar
120665	2022/11/24	18:51:27	0	0.12	Pressure	mbar	0.07	Pressure	mbar
120666	2022/11/24	18:51:28	0	0.10	Pressure	mbar	0.07	Pressure	mbar
120667	2022/11/24	18:51:29	0	0.11	Pressure	mbar	0.08	Pressure	mbar
120668	2022/11/24	18:51:30	0	0.11	Pressure	mbar	0.08	Pressure	mbar
120669	2022/11/24	18:51:31	0	0.11	Pressure	mbar	0.08	Pressure	mbar
120670	2022/11/24	18:51:32	0	0.11	Pressure	mbar	0.09	Pressure	mbar
120671	2022/11/24	18:51:33	0	0.10	Pressure	mbar	0.07	Pressure	mbar
120672	2022/11/24	18:51:34	0	0.10	Pressure	mbar	0.07	Pressure	mbar
120673	2022/11/24	18:51:35	0	0.11	Pressure	mbar	0.07	Pressure	mbar
120674	2022/11/24	18:51:36	0	0.10	Pressure	mbar	0.08	Pressure	mbar
120675	2022/11/24	18:51:37	0	0.10	Pressure	mbar	0.08	Pressure	mbar
120676	2022/11/24	18:51:38	0	0.11	Pressure	mbar	0.08	Pressure	mbar
120677	2022/11/24	18:51:39	0	0.12	Pressure	mbar	0.07	Pressure	mbar
120678	2022/11/24	18:51:40	0	0.12	Pressure	mbar	0.07	Pressure	mbar
120679	2022/11/24	18:51:41	0	0.12	Pressure	mbar	0.06	Pressure	mbar
120680	2022/11/24	18:51:42	0	0.10	Pressure	mbar	0.07	Pressure	mbar
120681	2022/11/24	18:51:43	0	0.12	Pressure	mbar	0.07	Pressure	mbar
120682	2022/11/24	18:51:44	0	0.12	Pressure	mbar	0.07	Pressure	mbar
120683	2022/11/24	18:51:45	0	0.12	Pressure	mbar	0.08	Pressure	mbar
120684	2022/11/24	18:51:46	0	0.10	Pressure	mbar	0.06	Pressure	mbar
120685	2022/11/24	18:51:47	0	0.10	Pressure	mbar	0.06	Pressure	mbar
120686	2022/11/24	18:51:48	0	0.10	Pressure	mbar	0.07	Pressure	mbar
120687	2022/11/24	18:51:49	0	0.12	Pressure	mbar	0.06	Pressure	mbar
120688	2022/11/24	18:51:50	0	0.10	Pressure	mbar	0.08	Pressure	mbar
120689	2022/11/24	18:51:51	0	0.10	Pressure	mbar	0.08	Pressure	mbar
120690	2022/11/24	18:51:52	0	0.10	Pressure	mbar	0.07	Pressure	mbar
120691	2022/11/24	18:51:53	0	0.10	Pressure	mbar	0.08	Pressure	mbar
120692	2022/11/24	18:51:54	0	0.10	Pressure	mbar	0.08	Pressure	mbar
120693	2022/11/24	18:51:55	0	0.12	Pressure	mbar	0.08	Pressure	mbar
120694	2022/11/24	18:51:56	0	0.09	Pressure	mbar	0.07	Pressure	mbar
120695	2022/11/24	18:51:57	0	0.10	Pressure	mbar	0.07	Pressure	mbar
120696	2022/11/24	18:51:58	0	0.10	Pressure	mbar	0.07	Pressure	mbar
120697	2022/11/24	18:51:59	0	0.09	Pressure	mbar	0.07	Pressure	mbar
120698	2022/11/24	18:52:00	0	0.09	Pressure	mbar	0.08	Pressure	mbar
120699	2022/11/24	18:52:01	0	0.09	Pressure	mbar	0.08	Pressure	mbar
120700	2022/11/24	18:52:02	0	0.10	Pressure	mbar	0.07	Pressure	mbar
120701	2022/11/24	18:52:03	0	0.11	Pressure	mbar	0.07	Pressure	mbar
120702	2022/11/24	18:52:04	0	0.11	Pressure	mbar	0.07	Pressure	mbar
120703	2022/11/24	18:52:05	0	0.11	Pressure	mbar	0.08	Pressure	mbar
120704	2022/11/24	18:52:06	0	0.10	Pressure	mbar	0.07	Pressure	mbar
120705	2022/11/24	18:52:07	0	0.10	Pressure	mbar	0.07	Pressure	mbar
120706	2022/11/24	18:52:08	0	0.12	Pressure	mbar	0.07	Pressure	mbar
120707	2022/11/24	18:52:09	0	0.10	Pressure	mbar	0.06	Pressure	mbar
120708	2022/11/24	18:52:10	0	0.09	Pressure	mbar	0.06	Pressure	mbar
120709	2022/11/24	18:52:11	0	0.09	Pressure	mbar	0.06	Pressure	mbar
120710	2022/11/24	18:52:12	0	0.11	Pressure	mbar	0.07	Pressure	mbar
120711	2022/11/24	18:52:13	0	0.12	Pressure	mbar	0.07	Pressure	mbar
120712	2022/11/24	18:52:14	0	0.12	Pressure	mbar	0.07	Pressure	mbar
120713	2022/11/24	18:52:15	0	0.11	Pressure	mbar	0.08	Pressure	mbar
120714	2022/11/24	18:52:16	0	0.10	Pressure	mbar	0.08	Pressure	mbar
120715	2022/11/24	18:52:17	0	0.11	Pressure	mbar	0.08	Pressure	mbar
120716	2022/11/24	18:52:18	0	0.11	Pressure	mbar	0.08	Pressure	mbar
120717	2022/11/24	18:52:19	0	0.11	Pressure	mbar	0.06	Pressure	mbar
120718	2022/11/24	18:52:20	0	0.09	Pressure	mbar	0.06	Pressure	mbar
120719	2022/11/24	18:52:21	0	0.09	Pressure	mbar	0.06	Pressure	mbar
120720	2022/11/24	18:52:22	0	0.11	Pressure	mbar	0.05	Pressure	mbar
120721	2022/11/24	18:52:23	0	0.10	Pressure	mbar	0.07	Pressure	mbar
120722	2022/11/24	18:52:24	0	0.10	Pressure	mbar	0.07	Pressure	mbar
120723	2022/11/24	18:52:25	0	0.10	Pressure	mbar	0.07	Pressure	mbar
120724	2022/11/24	18:52:26	0	0.12	Pressure	mbar	0.08	Pressure	mbar
120725	2022/11/24	18:52:27	0	0.09	Pressure	mbar	0.07	Pressure	mbar
120726	2022/11/24	18:52:28	0	0.09	Pressure	mbar	0.07	Pressure	mbar
120727	2022/11/24	18:52:29	0	0.10	Pressure	mbar	0.07	Pressure	mbar
120728	2022/11/24	18:52:30	0	0.10	Pressure	mbar	0.08	Pressure	mbar
120729	2022/11/24	18:52:31	0	0.10	Pressure	mbar	0.08	Pressure	mbar
120730	2022/11/24	18:52:32	0	0.10	Pressure	mbar	0.07	Pressure	mbar
120731	2022/11/24	18:52:33	0	0.10	Pressure	mbar	0.06	Pressure	mbar
120732	2022/11/24	18:52:34	0	0.10	Pressure	mbar	0.06	Pressure	mbar
120733	2022/11/24	18:52:35	0	0.11	Pressure	mbar	0.07	Pressure	mbar
120734	2022/11/24	18:52:36	0	0.10	Pressure	mbar	0.06	Pressure	mbar
120735	2022/11/24	18:52:37	0	0.12	Pressure	mbar	0.09	Pressure	mbar
120736	2022/11/24	18:52:38	0	0.12	Pressure	mbar	0.09	Pressure	mbar
120737	2022/11/24	18:52:39	0	0.10	Pressure	mbar	0.07	Pressure	mbar
120738	2022/11/24	18:52:40	0	Time out			Time out
120739	2022/11/24	18:52:41	0	Time out			Time out
120740	2022/11/24	18:52:42	0	0.09	Pressure	mbar	0.08	Pressure	mbar
120741	2022/11/24	18:52:43	0	0.10	Pressure	mbar	0.08	Pressure	mbar
120742	2022/11/24	18:52:44	0	0.10	Pressure	mbar	0.08	Pressure	mbar
120743	2022/11/24	18:52:45	0	0.11	Pressure	mbar	0.07	Pressure	mbar
120744	2022/11/24	18:52:46	0	0.11	Pressure	mbar	0.08	Pressure	mbar
120745	2022/11/24	18:52:47	0	0.11	Pressure	mbar	0.08	Pressure	mbar
120746	2022/11/24	18:52:48	0	0.09	Pressure	mbar	0.07	Pressure	mbar
120747	2022/11/24	18:52:49	0	0.11	Pressure	mbar	0.07	Pressure	mbar
120748	2022/11/24	18:52:50	0	0.10	Pressure	mbar	0.08	Pressure	mbar
120749	2022/11/24	18:52:51	0	0.10	Pressure	mbar	0.08	Pressure	mbar
120750	2022/11/24	18:52:52	0	0.10	Pressure	mbar	0.07	Pressure	mbar
120751	2022/11/24	18:52:53	0	0.11	Pressure	mbar	0.08	Pressure	mbar
120752	2022/11/24	18:52:54	0	0.11	Pressure	mbar	0.08	Pressure	mbar
120753	2022/11/24	18:52:55	0	0.11	Pressure	mbar	0.07	Pressure	mbar
120754	2022/11/24	18:52:56	0	0.10	Pressure	mbar	0.07	Pressure	mbar
120755	2022/11/24	18:52:57	0	0.10	Pressure	mbar	0.07	Pressure	mbar
120756	2022/11/24	18:52:58	0	0.10	Pressure	mbar	0.07	Pressure	mbar
120757	2022/11/24	18:52:59	0	0.11	Pressure	mbar	0.09	Pressure	mbar
120758	2022/11/24	18:53:00	0	0.12	Pressure	mbar	0.07	Pressure	mbar
120759	2022/11/24	18:53:01	0	0.12	Pressure	mbar	0.07	Pressure	mbar
120760	2022/11/24	18:53:02	0	Time out			Time out
120761	2022/11/24	18:53:03	0	0.10	Pressure	mbar	0.08	Pressure	mbar
120762	2022/11/24	18:53:04	0	0.10	Pressure	mbar	0.08	Pressure	mbar
120763	2022/11/24	18:53:05	0	0.11	Pressure	mbar	0.07	Pressure	mbar
120764	2022/11/24	18:53:06	0	0.10	Pressure	mbar	0.07	Pressure	mbar
120765	2022/11/24	18:53:07	0	0.10	Pressure	mbar	0.07	Pressure	mbar
120766	2022/11/24	18:53:08	0	0.11	Pressure	mbar	0.09	Pressure	mbar
120767	2022/11/24	18:53:09	0	0.13	Pressure	mbar	0.06	Pressure	mbar
120768	2022/11/24	18:53:10	0	0.13	Pressure	mbar	0.06	Pressure	mbar
120769	2022/11/24	18:53:11	0	0.13	Pressure	mbar	0.06	Pressure	mbar
120770	2022/11/24	18:53:12	0	0.10	Pressure	mbar	0.08	Pressure	mbar
120771	2022/11/24	18:53:13	0	0.12	Pressure	mbar	0.07	Pressure	mbar
120772	2022/11/24	18:53:14	0	0.10	Pressure	mbar	0.08	Pressure	mbar
120773	2022/11/24	18:53:15	0	0.10	Pressure	mbar	0.08	Pressure	mbar
120774	2022/11/24	18:53:16	0	0.11	Pressure	mbar	0.09	Pressure	mbar
120775	2022/11/24	18:53:17	0	0.11	Pressure	mbar	0.07	Pressure	mbar
120776	2022/11/24	18:53:18	0	0.11	Pressure	mbar	0.07	Pressure	mbar
120777	2022/11/24	18:53:19	0	0.11	Pressure	mbar	0.07	Pressure	mbar
120778	2022/11/24	18:53:20	0	0.10	Pressure	mbar	0.09	Pressure	mbar
120779	2022/11/24	18:53:21	0	0.10	Pressure	mbar	0.09	Pressure	mbar
120780	2022/11/24	18:53:22	0	0.10	Pressure	mbar	0.06	Pressure	mbar
120781	2022/11/24	18:53:23	0	0.12	Pressure	mbar	0.07	Pressure	mbar
120782	2022/11/24	18:53:24	0	0.12	Pressure	mbar	0.07	Pressure	mbar
120783	2022/11/24	18:53:25	0	0.12	Pressure	mbar	0.07	Pressure	mbar
120784	2022/11/24	18:53:26	0	0.11	Pressure	mbar	0.06	Pressure	mbar
120785	2022/11/24	18:53:27	0	0.11	Pressure	mbar	0.07	Pressure	mbar
120786	2022/11/24	18:53:28	0	0.11	Pressure	mbar	0.07	Pressure	mbar
120787	2022/11/24	18:53:29	0	0.10	Pressure	mbar	0.07	Pressure	mbar
120788	2022/11/24	18:53:30	0	0.10	Pressure	mbar	0.08	Pressure	mbar
120789	2022/11/24	18:53:31	0	0.10	Pressure	mbar	0.08	Pressure	mbar
120790	2022/11/24	18:53:32	0	0.12	Pressure	mbar	0.09	Pressure	mbar
120791	2022/11/24	18:53:33	0	0.10	Pressure	mbar	0.10	Pressure	mbar
120792	2022/11/24	18:53:34	0	0.11	Pressure	mbar	0.08	Pressure	mbar
120793	2022/11/24	18:53:35	0	0.11	Pressure	mbar	0.08	Pressure	mbar
120794	2022/11/24	18:53:36	0	0.11	Pressure	mbar	0.07	Pressure	mbar
120795	2022/11/24	18:53:37	0	0.12	Pressure	mbar	0.08	Pressure	mbar
120796	2022/11/24	18:53:38	0	0.12	Pressure	mbar	0.08	Pressure	mbar
120797	2022/11/24	18:53:39	0	0.11	Pressure	mbar	0.09	Pressure	mbar
120798	2022/11/24	18:53:40	0	0.11	Pressure	mbar	0.10	Pressure	mbar
120799	2022/11/24	18:53:41	0	0.11	Pressure	mbar	0.10	Pressure	mbar
120800	2022/11/24	18:53:42	0	0.11	Pressure	mbar	0.08	Pressure	mbar
120801	2022/11/24	18:53:43	0	0.11	Pressure	mbar	0.08	Pressure	mbar
120802	2022/11/24	18:53:44	0	0.11	Pressure	mbar	0.08	Pressure	mbar
120803	2022/11/24	18:53:45	0	0.12	Pressure	mbar	0.08	Pressure	mbar
120804	2022/11/24	18:53:46	0	0.12	Pressure	mbar	0.07	Pressure	mbar
120805	2022/11/24	18:53:47	0	0.12	Pressure	mbar	0.09	Pressure	mbar
120806	2022/11/24	18:53:48	0	0.12	Pressure	mbar	0.09	Pressure	mbar
120807	2022/11/24	18:53:49	0	0.10	Pressure	mbar	0.09	Pressure	mbar
120808	2022/11/24	18:53:50	0	0.11	Pressure	mbar	0.09	Pressure	mbar
120809	2022/11/24	18:53:51	0	0.11	Pressure	mbar	0.09	Pressure	mbar
120810	2022/11/24	18:53:52	0	0.10	Pressure	mbar	0.09	Pressure	mbar
120811	2022/11/24	18:53:53	0	0.09	Pressure	mbar	0.07	Pressure	mbar
120812	2022/11/24	18:53:54	0	0.09	Pressure	mbar	0.07	Pressure	mbar
120813	2022/11/24	18:53:55	0	0.10	Pressure	mbar	0.09	Pressure	mbar
120814	2022/11/24	18:53:56	0	0.12	Pressure	mbar	0.09	Pressure	mbar
120815	2022/11/24	18:53:57	0	0.11	Pressure	mbar	0.09	Pressure	mbar
120816	2022/11/24	18:53:58	0	0.11	Pressure	mbar	0.09	Pressure	mbar
120817	2022/11/24	18:53:59	0	0.11	Pressure	mbar	0.07	Pressure	mbar
120818	2022/11/24	18:54:00	0	0.11	Pressure	mbar	0.07	Pressure	mbar
120819	2022/11/24	18:54:01	0	0.11	Pressure	mbar	0.07	Pressure	mbar
120820	2022/11/24	18:54:02	0	0.12	Pressure	mbar	0.08	Pressure	mbar
120821	2022/11/24	18:54:03	0	0.10	Pressure	mbar	0.07	Pressure	mbar
120822	2022/11/24	18:54:04	0	0.12	Pressure	mbar	0.07	Pressure	mbar
120823	2022/11/24	18:54:05	0	0.12	Pressure	mbar	0.07	Pressure	mbar
120824	2022/11/24	18:54:06	0	0.10	Pressure	mbar	0.07	Pressure	mbar
120825	2022/11/24	18:54:07	0	0.11	Pressure	mbar	0.06	Pressure	mbar
120826	2022/11/24	18:54:08	0	0.11	Pressure	mbar	0.06	Pressure	mbar
120827	2022/11/24	18:54:09	0	0.10	Pressure	mbar	0.07	Pressure	mbar
120828	2022/11/24	18:54:10	0	0.11	Pressure	mbar	0.08	Pressure	mbar
120829	2022/11/24	18:54:11	0	0.11	Pressure	mbar	0.08	Pressure	mbar
120830	2022/11/24	18:54:12	0	0.11	Pressure	mbar	0.08	Pressure	mbar
120831	2022/11/24	18:54:13	0	0.11	Pressure	mbar	0.07	Pressure	mbar
120832	2022/11/24	18:54:14	0	0.10	Pressure	mbar	0.08	Pressure	mbar
120833	2022/11/24	18:54:15	0	0.10	Pressure	mbar	0.08	Pressure	mbar
120834	2022/11/24	18:54:16	0	0.11	Pressure	mbar	0.08	Pressure	mbar
120835	2022/11/24	18:54:17	0	0.12	Pressure	mbar	0.07	Pressure	mbar
120836	2022/11/24	18:54:18	0	0.12	Pressure	mbar	0.07	Pressure	mbar
120837	2022/11/24	18:54:19	0	0.10	Pressure	mbar	0.07	Pressure	mbar
120838	2022/11/24	18:54:20	0	0.14	Pressure	mbar	0.06	Pressure	mbar
120839	2022/11/24	18:54:21	0	0.14	Pressure	mbar	0.06	Pressure	mbar
120840	2022/11/24	18:54:22	0	0.12	Pressure	mbar	0.07	Pressure	mbar
120841	2022/11/24	18:54:23	0	0.12	Pressure	mbar	0.07	Pressure	mbar
120842	2022/11/24	18:54:24	0	0.11	Pressure	mbar	0.09	Pressure	mbar
120843	2022/11/24	18:54:25	0	0.11	Pressure	mbar	0.09	Pressure	mbar
120844	2022/11/24	18:54:26	0	0.10	Pressure	mbar	0.09	Pressure	mbar
120845	2022/11/24	18:54:27	0	0.12	Pressure	mbar	0.07	Pressure	mbar
120846	2022/11/24	18:54:28	0	0.12	Pressure	mbar	0.07	Pressure	mbar
120847	2022/11/24	18:54:29	0	Time out			Time out
120848	2022/11/24	18:54:30	0	0.10	Pressure	mbar	0.08	Pressure	mbar
120849	2022/11/24	18:54:31	0	0.10	Pressure	mbar	0.08	Pressure	mbar
120850	2022/11/24	18:54:32	0	0.13	Pressure	mbar	0.06	Pressure	mbar
120851	2022/11/24	18:54:33	0	0.13	Pressure	mbar	0.07	Pressure	mbar
120852	2022/11/24	18:54:34	0	0.12	Pressure	mbar	0.09	Pressure	mbar
120853	2022/11/24	18:54:35	0	0.12	Pressure	mbar	0.09	Pressure	mbar
120854	2022/11/24	18:54:36	0	0.12	Pressure	mbar	0.08	Pressure	mbar
120855	2022/11/24	18:54:37	0	0.10	Pressure	mbar	0.07	Pressure	mbar
120856	2022/11/24	18:54:38	0	0.10	Pressure	mbar	0.07	Pressure	mbar
120857	2022/11/24	18:54:39	0	0.11	Pressure	mbar	0.06	Pressure	mbar
120858	2022/11/24	18:54:40	0	0.10	Pressure	mbar	0.06	Pressure	mbar
120859	2022/11/24	18:54:41	0	0.10	Pressure	mbar	0.08	Pressure	mbar
120860	2022/11/24	18:54:42	0	0.10	Pressure	mbar	0.08	Pressure	mbar
120861	2022/11/24	18:54:43	0	0.12	Pressure	mbar	0.07	Pressure	mbar
120862	2022/11/24	18:54:44	0	0.12	Pressure	mbar	0.07	Pressure	mbar
120863	2022/11/24	18:54:45	0	0.12	Pressure	mbar	0.07	Pressure	mbar
120864	2022/11/24	18:54:46	0	0.11	Pressure	mbar	0.06	Pressure	mbar
120865	2022/11/24	18:54:47	0	0.11	Pressure	mbar	0.07	Pressure	mbar
120866	2022/11/24	18:54:48	0	0.11	Pressure	mbar	0.07	Pressure	mbar
120867	2022/11/24	18:54:49	0	0.11	Pressure	mbar	0.07	Pressure	mbar
120868	2022/11/24	18:54:50	0	0.10	Pressure	mbar	0.07	Pressure	mbar
120869	2022/11/24	18:54:51	0	0.11	Pressure	mbar	0.07	Pressure	mbar
120870	2022/11/24	18:54:52	0	0.11	Pressure	mbar	0.07	Pressure	mbar
120871	2022/11/24	18:54:53	0	0.11	Pressure	mbar	0.07	Pressure	mbar
120872	2022/11/24	18:54:54	0	0.11	Pressure	mbar	0.07	Pressure	mbar
120873	2022/11/24	18:54:55	0	0.11	Pressure	mbar	0.07	Pressure	mbar
120874	2022/11/24	18:54:56	0	0.12	Pressure	mbar	0.09	Pressure	mbar
120875	2022/11/24	18:54:57	0	0.12	Pressure	mbar	0.08	Pressure	mbar
120876	2022/11/24	18:54:58	0	0.12	Pressure	mbar	0.08	Pressure	mbar
120877	2022/11/24	18:54:59	0	0.09	Pressure	mbar	0.08	Pressure	mbar
120878	2022/11/24	18:55:00	0	0.10	Pressure	mbar	0.08	Pressure	mbar
120879	2022/11/24	18:55:01	0	0.10	Pressure	mbar	0.08	Pressure	mbar
120880	2022/11/24	18:55:02	0	0.11	Pressure	mbar	0.06	Pressure	mbar
120881	2022/11/24	18:55:03	0	0.12	Pressure	mbar	0.08	Pressure	mbar
120882	2022/11/24	18:55:04	0	0.12	Pressure	mbar	0.08	Pressure	mbar
120883	2022/11/24	18:55:05	0	0.12	Pressure	mbar	0.08	Pressure	mbar
120884	2022/11/24	18:55:06	0	0.11	Pressure	mbar	0.07	Pressure	mbar
120885	2022/11/24	18:55:07	0	0.10	Pressure	mbar	0.08	Pressure	mbar
120886	2022/11/24	18:55:08	0	0.10	Pressure	mbar	0.08	Pressure	mbar
120887	2022/11/24	18:55:09	0	0.10	Pressure	mbar	0.07	Pressure	mbar
120888	2022/11/24	18:55:10	0	Time out			Time out
120889	2022/11/24	18:55:11	0	0.11	Pressure	mbar	0.07	Pressure	mbar
120890	2022/11/24	18:55:12	0	0.11	Pressure	mbar	0.07	Pressure	mbar
120891	2022/11/24	18:55:13	0	0.11	Pressure	mbar	0.08	Pressure	mbar
120892	2022/11/24	18:55:14	0	0.11	Pressure	mbar	0.08	Pressure	mbar
120893	2022/11/24	18:55:15	0	0.11	Pressure	mbar	0.08	Pressure	mbar
120894	2022/11/24	18:55:16	0	0.11	Pressure	mbar	0.08	Pressure	mbar
120895	2022/11/24	18:55:17	0	0.13	Pressure	mbar	0.08	Pressure	mbar
120896	2022/11/24	18:55:18	0	0.13	Pressure	mbar	0.08	Pressure	mbar
120897	2022/11/24	18:55:19	0	0.14	Pressure	mbar	0.08	Pressure	mbar
120898	2022/11/24	18:55:20	0	0.12	Pressure	mbar	0.07	Pressure	mbar
120899	2022/11/24	18:55:21	0	0.12	Pressure	mbar	0.08	Pressure	mbar
120900	2022/11/24	18:55:22	0	0.12	Pressure	mbar	0.08	Pressure	mbar
120901	2022/11/24	18:55:23	0	0.11	Pressure	mbar	0.08	Pressure	mbar
120902	2022/11/24	18:55:24	0	0.11	Pressure	mbar	0.08	Pressure	mbar
120903	2022/11/24	18:55:25	0	0.11	Pressure	mbar	0.08	Pressure	mbar
120904	2022/11/24	18:55:26	0	0.11	Pressure	mbar	0.07	Pressure	mbar
120905	2022/11/24	18:55:27	0	0.11	Pressure	mbar	0.07	Pressure	mbar
120906	2022/11/24	18:55:28	0	0.11	Pressure	mbar	0.07	Pressure	mbar
120907	2022/11/24	18:55:29	0	0.11	Pressure	mbar	0.07	Pressure	mbar
120908	2022/11/24	18:55:30	0	0.10	Pressure	mbar	0.07	Pressure	mbar
120909	2022/11/24	18:55:31	0	0.11	Pressure	mbar	0.08	Pressure	mbar
120910	2022/11/24	18:55:32	0	0.11	Pressure	mbar	0.08	Pressure	mbar
120911	2022/11/24	18:55:33	0	0.11	Pressure	mbar	0.07	Pressure	mbar
120912	2022/11/24	18:55:34	0	0.11	Pressure	mbar	0.06	Pressure	mbar
120913	2022/11/24	18:55:35	0	0.11	Pressure	mbar	0.06	Pressure	mbar
120914	2022/11/24	18:55:36	0	0.12	Pressure	mbar	0.07	Pressure	mbar
120915	2022/11/24	18:55:37	0	Time out			Time out
120916	2022/11/24	18:55:38	0	Time out			Time out
120917	2022/11/24	18:55:39	0	0.10	Pressure	mbar	0.07	Pressure	mbar
120918	2022/11/24	18:55:40	0	0.11	Pressure	mbar	0.07	Pressure	mbar
120919	2022/11/24	18:55:41	0	0.11	Pressure	mbar	0.08	Pressure	mbar
120920	2022/11/24	18:55:42	0	0.11	Pressure	mbar	0.08	Pressure	mbar
120921	2022/11/24	18:55:43	0	0.12	Pressure	mbar	0.07	Pressure	mbar
120922	2022/11/24	18:55:44	0	0.10	Pressure	mbar	0.07	Pressure	mbar
120923	2022/11/24	18:55:45	0	0.10	Pressure	mbar	0.07	Pressure	mbar
120924	2022/11/24	18:55:46	0	0.13	Pressure	mbar	0.06	Pressure	mbar
120925	2022/11/24	18:55:47	0	0.11	Pressure	mbar	0.06	Pressure	mbar
120926	2022/11/24	18:55:48	0	0.11	Pressure	mbar	0.06	Pressure	mbar
120927	2022/11/24	18:55:49	0	0.13	Pressure	mbar	0.07	Pressure	mbar
120928	2022/11/24	18:55:50	0	0.13	Pressure	mbar	0.07	Pressure	mbar
120929	2022/11/24	18:55:51	0	0.11	Pressure	mbar	0.06	Pressure	mbar
120930	2022/11/24	18:55:52	0	0.11	Pressure	mbar	0.06	Pressure	mbar
120931	2022/11/24	18:55:53	0	0.12	Pressure	mbar	0.07	Pressure	mbar
120932	2022/11/24	18:55:54	0	0.10	Pressure	mbar	0.07	Pressure	mbar
120933	2022/11/24	18:55:55	0	0.10	Pressure	mbar	0.07	Pressure	mbar
120934	2022/11/24	18:55:56	0	0.13	Pressure	mbar	0.08	Pressure	mbar
120935	2022/11/24	18:55:57	0	0.11	Pressure	mbar	0.08	Pressure	mbar
120936	2022/11/24	18:55:58	0	0.12	Pressure	mbar	0.09	Pressure	mbar
120937	2022/11/24	18:55:59	0	0.12	Pressure	mbar	0.09	Pressure	mbar
120938	2022/11/24	18:56:00	0	0.11	Pressure	mbar	0.07	Pressure	mbar
120939	2022/11/24	18:56:01	0	0.11	Pressure	mbar	0.09	Pressure	mbar
120940	2022/11/24	18:56:02	0	0.11	Pressure	mbar	0.09	Pressure	mbar
120941	2022/11/24	18:56:03	0	0.10	Pressure	mbar	0.08	Pressure	mbar
120942	2022/11/24	18:56:04	0	0.12	Pressure	mbar	0.08	Pressure	mbar
120943	2022/11/24	18:56:05	0	0.12	Pressure	mbar	0.08	Pressure	mbar
120944	2022/11/24	18:56:06	0	0.11	Pressure	mbar	0.08	Pressure	mbar
120945	2022/11/24	18:56:07	0	0.12	Pressure	mbar	0.09	Pressure	mbar
120946	2022/11/24	18:56:08	0	0.11	Pressure	mbar	0.08	Pressure	mbar
120947	2022/11/24	18:56:09	0	0.11	Pressure	mbar	0.08	Pressure	mbar
120948	2022/11/24	18:56:10	0	0.11	Pressure	mbar	0.07	Pressure	mbar
120949	2022/11/24	18:56:11	0	0.12	Pressure	mbar	0.07	Pressure	mbar
120950	2022/11/24	18:56:12	0	0.12	Pressure	mbar	0.07	Pressure	mbar
120951	2022/11/24	18:56:13	0	0.12	Pressure	mbar	0.08	Pressure	mbar
120952	2022/11/24	18:56:14	0	0.12	Pressure	mbar	0.08	Pressure	mbar
120953	2022/11/24	18:56:15	0	0.12	Pressure	mbar	0.08	Pressure	mbar
120954	2022/11/24	18:56:16	0	0.13	Pressure	mbar	0.08	Pressure	mbar
120955	2022/11/24	18:56:17	0	0.13	Pressure	mbar	0.08	Pressure	mbar
120956	2022/11/24	18:56:18	0	0.11	Pressure	mbar	0.07	Pressure	mbar
120957	2022/11/24	18:56:19	0	0.11	Pressure	mbar	0.07	Pressure	mbar
120958	2022/11/24	18:56:20	0	0.12	Pressure	mbar	0.08	Pressure	mbar
120959	2022/11/24	18:56:21	0	0.11	Pressure	mbar	0.09	Pressure	mbar
120960	2022/11/24	18:56:22	0	0.11	Pressure	mbar	0.09	Pressure	mbar
120961	2022/11/24	18:56:23	0	0.12	Pressure	mbar	0.08	Pressure	mbar
120962	2022/11/24	18:56:24	0	0.12	Pressure	mbar	0.09	Pressure	mbar
120963	2022/11/24	18:56:25	0	0.12	Pressure	mbar	0.09	Pressure	mbar
120964	2022/11/24	18:56:26	0	0.13	Pressure	mbar	0.09	Pressure	mbar
120965	2022/11/24	18:56:27	0	0.11	Pressure	mbar	0.08	Pressure	mbar
120966	2022/11/24	18:56:28	0	0.11	Pressure	mbar	0.08	Pressure	mbar
120967	2022/11/24	18:56:29	0	0.11	Pressure	mbar	0.08	Pressure	mbar
120968	2022/11/24	18:56:30	0	0.12	Pressure	mbar	0.07	Pressure	mbar
120969	2022/11/24	18:56:31	0	0.11	Pressure	mbar	0.09	Pressure	mbar
120970	2022/11/24	18:56:32	0	0.11	Pressure	mbar	0.09	Pressure	mbar
120971	2022/11/24	18:56:33	0	0.10	Pressure	mbar	0.08	Pressure	mbar
120972	2022/11/24	18:56:34	0	0.13	Pressure	mbar	0.06	Pressure	mbar
120973	2022/11/24	18:56:35	0	0.13	Pressure	mbar	0.09	Pressure	mbar
120974	2022/11/24	18:56:36	0	0.13	Pressure	mbar	0.09	Pressure	mbar
120975	2022/11/24	18:56:37	0	0.11	Pressure	mbar	0.07	Pressure	mbar
120976	2022/11/24	18:56:38	0	0.13	Pressure	mbar	0.07	Pressure	mbar
120977	2022/11/24	18:56:39	0	0.13	Pressure	mbar	0.07	Pressure	mbar
120978	2022/11/24	18:56:40	0	0.12	Pressure	mbar	0.07	Pressure	mbar
120979	2022/11/24	18:56:41	0	0.12	Pressure	mbar	0.08	Pressure	mbar
120980	2022/11/24	18:56:42	0	0.12	Pressure	mbar	0.08	Pressure	mbar
120981	2022/11/24	18:56:43	0	0.12	Pressure	mbar	0.07	Pressure	mbar
120982	2022/11/24	18:56:44	0	0.12	Pressure	mbar	0.07	Pressure	mbar
120983	2022/11/24	18:56:45	0	0.12	Pressure	mbar	0.07	Pressure	mbar
120984	2022/11/24	18:56:46	0	0.11	Pressure	mbar	0.07	Pressure	mbar
120985	2022/11/24	18:56:47	0	0.11	Pressure	mbar	0.07	Pressure	mbar
120986	2022/11/24	18:56:48	0	0.10	Pressure	mbar	0.08	Pressure	mbar
120987	2022/11/24	18:56:49	0	0.10	Pressure	mbar	0.08	Pressure	mbar
120988	2022/11/24	18:56:50	0	0.11	Pressure	mbar	0.07	Pressure	mbar
120989	2022/11/24	18:56:51	0	0.11	Pressure	mbar	0.07	Pressure	mbar
120990	2022/11/24	18:56:52	0	0.11	Pressure	mbar	0.07	Pressure	mbar
120991	2022/11/24	18:56:53	0	0.12	Pressure	mbar	0.09	Pressure	mbar
120992	2022/11/24	18:56:54	0	0.11	Pressure	mbar	0.08	Pressure	mbar
120993	2022/11/24	18:56:55	0	0.11	Pressure	mbar	0.08	Pressure	mbar
120994	2022/11/24	18:56:56	0	0.12	Pressure	mbar	0.07	Pressure	mbar
120995	2022/11/24	18:56:57	0	0.09	Pressure	mbar	0.09	Pressure	mbar
120996	2022/11/24	18:56:58	0	0.12	Pressure	mbar	0.09	Pressure	mbar
120997	2022/11/24	18:56:59	0	0.12	Pressure	mbar	0.09	Pressure	mbar
120998	2022/11/24	18:57:00	0	0.12	Pressure	mbar	0.08	Pressure	mbar
120999	2022/11/24	18:57:01	0	0.12	Pressure	mbar	0.07	Pressure	mbar
121000	2022/11/24	18:57:02	0	0.12	Pressure	mbar	0.07	Pressure	mbar
121001	2022/11/24	18:57:03	0	0.12	Pressure	mbar	0.08	Pressure	mbar
121002	2022/11/24	18:57:04	0	0.13	Pressure	mbar	0.07	Pressure	mbar
121003	2022/11/24	18:57:05	0	0.12	Pressure	mbar	0.08	Pressure	mbar
121004	2022/11/24	18:57:06	0	0.12	Pressure	mbar	0.08	Pressure	mbar
121005	2022/11/24	18:57:07	0	0.12	Pressure	mbar	0.08	Pressure	mbar
121006	2022/11/24	18:57:08	0	0.11	Pressure	mbar	0.07	Pressure	mbar
121007	2022/11/24	18:57:09	0	0.11	Pressure	mbar	0.07	Pressure	mbar
121008	2022/11/24	18:57:10	0	0.10	Pressure	mbar	0.07	Pressure	mbar
121009	2022/11/24	18:57:11	0	0.10	Pressure	mbar	0.08	Pressure	mbar
121010	2022/11/24	18:57:12	0	0.10	Pressure	mbar	0.08	Pressure	mbar
121011	2022/11/24	18:57:13	0	0.10	Pressure	mbar	0.08	Pressure	mbar
121012	2022/11/24	18:57:14	0	0.12	Pressure	mbar	0.08	Pressure	mbar
121013	2022/11/24	18:57:15	0	0.12	Pressure	mbar	0.08	Pressure	mbar
121014	2022/11/24	18:57:16	0	0.10	Pressure	mbar	0.09	Pressure	mbar
121015	2022/11/24	18:57:17	0	0.11	Pressure	mbar	0.08	Pressure	mbar
121016	2022/11/24	18:57:18	0	0.10	Pressure	mbar	0.07	Pressure	mbar
121017	2022/11/24	18:57:19	0	0.10	Pressure	mbar	0.07	Pressure	mbar
121018	2022/11/24	18:57:20	0	0.12	Pressure	mbar	0.08	Pressure	mbar
121019	2022/11/24	18:57:21	0	0.11	Pressure	mbar	0.08	Pressure	mbar
121020	2022/11/24	18:57:22	0	0.11	Pressure	mbar	0.08	Pressure	mbar
121021	2022/11/24	18:57:23	0	0.11	Pressure	mbar	0.08	Pressure	mbar
121022	2022/11/24	18:57:24	0	0.12	Pressure	mbar	0.06	Pressure	mbar
121023	2022/11/24	18:57:25	0	0.12	Pressure	mbar	0.07	Pressure	mbar
121024	2022/11/24	18:57:26	0	0.12	Pressure	mbar	0.07	Pressure	mbar
121025	2022/11/24	18:57:27	0	0.10	Pressure	mbar	0.06	Pressure	mbar
121026	2022/11/24	18:57:28	0	0.12	Pressure	mbar	0.07	Pressure	mbar
121027	2022/11/24	18:57:29	0	0.12	Pressure	mbar	0.07	Pressure	mbar
121028	2022/11/24	18:57:30	0	0.11	Pressure	mbar	0.07	Pressure	mbar
121029	2022/11/24	18:57:31	0	0.14	Pressure	mbar	0.08	Pressure	mbar
121030	2022/11/24	18:57:32	0	0.14	Pressure	mbar	0.08	Pressure	mbar
121031	2022/11/24	18:57:33	0	0.12	Pressure	mbar	0.07	Pressure	mbar
121032	2022/11/24	18:57:34	0	0.11	Pressure	mbar	0.07	Pressure	mbar
121033	2022/11/24	18:57:35	0	0.11	Pressure	mbar	0.06	Pressure	mbar
121034	2022/11/24	18:57:36	0	0.11	Pressure	mbar	0.06	Pressure	mbar
121035	2022/11/24	18:57:37	0	0.11	Pressure	mbar	0.07	Pressure	mbar
121036	2022/11/24	18:57:38	0	0.11	Pressure	mbar	0.07	Pressure	mbar
121037	2022/11/24	18:57:39	0	0.11	Pressure	mbar	0.07	Pressure	mbar
121038	2022/11/24	18:57:40	0	0.11	Pressure	mbar	0.06	Pressure	mbar
121039	2022/11/24	18:57:41	0	0.11	Pressure	mbar	0.07	Pressure	mbar
121040	2022/11/24	18:57:42	0	0.11	Pressure	mbar	0.07	Pressure	mbar
121041	2022/11/24	18:57:43	0	0.11	Pressure	mbar	0.08	Pressure	mbar
121042	2022/11/24	18:57:44	0	0.11	Pressure	mbar	0.08	Pressure	mbar
121043	2022/11/24	18:57:45	0	0.13	Pressure	mbar	0.07	Pressure	mbar
121044	2022/11/24	18:57:46	0	0.13	Pressure	mbar	0.07	Pressure	mbar
121045	2022/11/24	18:57:47	0	0.11	Pressure	mbar	0.07	Pressure	mbar
121046	2022/11/24	18:57:48	0	0.10	Pressure	mbar	0.07	Pressure	mbar
121047	2022/11/24	18:57:49	0	0.10	Pressure	mbar	0.07	Pressure	mbar
121048	2022/11/24	18:57:50	0	0.11	Pressure	mbar	0.08	Pressure	mbar
121049	2022/11/24	18:57:51	0	Time out			Time out
121050	2022/11/24	18:57:52	0	0.09	Pressure	mbar	0.07	Pressure	mbar
121051	2022/11/24	18:57:53	0	0.09	Pressure	mbar	0.07	Pressure	mbar
121052	2022/11/24	18:57:54	0	0.11	Pressure	mbar	0.07	Pressure	mbar
121053	2022/11/24	18:57:55	0	0.11	Pressure	mbar	0.08	Pressure	mbar
121054	2022/11/24	18:57:56	0	0.11	Pressure	mbar	0.08	Pressure	mbar
121055	2022/11/24	18:57:57	0	0.11	Pressure	mbar	0.08	Pressure	mbar
121056	2022/11/24	18:57:58	0	0.10	Pressure	mbar	0.06	Pressure	mbar
121057	2022/11/24	18:57:59	0	0.10	Pressure	mbar	0.06	Pressure	mbar
121058	2022/11/24	18:58:00	0	0.11	Pressure	mbar	0.07	Pressure	mbar
121059	2022/11/24	18:58:01	0	0.11	Pressure	mbar	0.08	Pressure	mbar
121060	2022/11/24	18:58:02	0	0.11	Pressure	mbar	0.08	Pressure	mbar
121061	2022/11/24	18:58:03	0	0.11	Pressure	mbar	0.08	Pressure	mbar
121062	2022/11/24	18:58:04	0	0.09	Pressure	mbar	0.08	Pressure	mbar
121063	2022/11/24	18:58:05	0	0.11	Pressure	mbar	0.08	Pressure	mbar
121064	2022/11/24	18:58:06	0	0.11	Pressure	mbar	0.08	Pressure	mbar
121065	2022/11/24	18:58:07	0	0.12	Pressure	mbar	0.08	Pressure	mbar
121066	2022/11/24	18:58:08	0	0.09	Pressure	mbar	0.07	Pressure	mbar
121067	2022/11/24	18:58:09	0	0.09	Pressure	mbar	0.07	Pressure	mbar
121068	2022/11/24	18:58:10	0	0.10	Pressure	mbar	0.09	Pressure	mbar
121069	2022/11/24	18:58:11	0	0.10	Pressure	mbar	0.07	Pressure	mbar
121070	2022/11/24	18:58:12	0	0.12	Pressure	mbar	0.09	Pressure	mbar
121071	2022/11/24	18:58:13	0	0.12	Pressure	mbar	0.09	Pressure	mbar
121072	2022/11/24	18:58:14	0	0.11	Pressure	mbar	0.09	Pressure	mbar
121073	2022/11/24	18:58:15	0	0.08	Pressure	mbar	0.08	Pressure	mbar
121074	2022/11/24	18:58:16	0	0.08	Pressure	mbar	0.08	Pressure	mbar
121075	2022/11/24	18:58:17	0	Time out			Time out
121076	2022/11/24	18:58:18	0	0.09	Pressure	mbar	0.07	Pressure	mbar
121077	2022/11/24	18:58:19	0	0.09	Pressure	mbar	0.07	Pressure	mbar
121078	2022/11/24	18:58:20	0	0.10	Pressure	mbar	0.08	Pressure	mbar
121079	2022/11/24	18:58:21	0	0.08	Pressure	mbar	0.08	Pressure	mbar
121080	2022/11/24	18:58:22	0	0.09	Pressure	mbar	0.08	Pressure	mbar
121081	2022/11/24	18:58:23	0	0.09	Pressure	mbar	0.08	Pressure	mbar
121082	2022/11/24	18:58:24	0	0.10	Pressure	mbar	0.10	Pressure	mbar
121083	2022/11/24	18:58:25	0	0.11	Pressure	mbar	0.09	Pressure	mbar
121084	2022/11/24	18:58:26	0	0.11	Pressure	mbar	0.09	Pressure	mbar
121085	2022/11/24	18:58:27	0	0.09	Pressure	mbar	0.09	Pressure	mbar
121086	2022/11/24	18:58:28	0	0.10	Pressure	mbar	0.09	Pressure	mbar
121087	2022/11/24	18:58:29	0	0.10	Pressure	mbar	0.09	Pressure	mbar
121088	2022/11/24	18:58:30	0	0.10	Pressure	mbar	0.08	Pressure	mbar
121089	2022/11/24	18:58:31	0	0.11	Pressure	mbar	0.08	Pressure	mbar
121090	2022/11/24	18:58:32	0	0.09	Pressure	mbar	0.06	Pressure	mbar
121091	2022/11/24	18:58:33	0	0.09	Pressure	mbar	0.06	Pressure	mbar
121092	2022/11/24	18:58:34	0	0.11	Pressure	mbar	0.08	Pressure	mbar
121093	2022/11/24	18:58:35	0	0.12	Pressure	mbar	0.08	Pressure	mbar
121094	2022/11/24	18:58:36	0	0.12	Pressure	mbar	0.08	Pressure	mbar
121095	2022/11/24	18:58:37	0	0.10	Pressure	mbar	0.08	Pressure	mbar
121096	2022/11/24	18:58:38	0	0.10	Pressure	mbar	0.07	Pressure	mbar
121097	2022/11/24	18:58:39	0	0.10	Pressure	mbar	0.07	Pressure	mbar
121098	2022/11/24	18:58:40	0	0.12	Pressure	mbar	0.08	Pressure	mbar
121099	2022/11/24	18:58:41	0	0.12	Pressure	mbar	0.08	Pressure	mbar
121100	2022/11/24	18:58:42	0	0.10	Pressure	mbar	0.08	Pressure	mbar
121101	2022/11/24	18:58:43	0	0.10	Pressure	mbar	0.08	Pressure	mbar
121102	2022/11/24	18:58:44	0	0.11	Pressure	mbar	0.08	Pressure	mbar
121103	2022/11/24	18:58:45	0	0.10	Pressure	mbar	0.08	Pressure	mbar
121104	2022/11/24	18:58:46	0	0.10	Pressure	mbar	0.08	Pressure	mbar
121105	2022/11/24	18:58:47	0	0.11	Pressure	mbar	0.07	Pressure	mbar
121106	2022/11/24	18:58:48	0	Time out			Time out
121107	2022/11/24	18:58:49	0	0.10	Pressure	mbar	0.08	Pressure	mbar
121108	2022/11/24	18:58:50	0	0.10	Pressure	mbar	0.08	Pressure	mbar
121109	2022/11/24	18:58:51	0	0.11	Pressure	mbar	0.09	Pressure	mbar
121110	2022/11/24	18:58:52	0	0.12	Pressure	mbar	0.06	Pressure	mbar
121111	2022/11/24	18:58:53	0	0.12	Pressure	mbar	0.06	Pressure	mbar
121112	2022/11/24	18:58:54	0	0.11	Pressure	mbar	0.09	Pressure	mbar
121113	2022/11/24	18:58:55	0	0.11	Pressure	mbar	0.08	Pressure	mbar
121114	2022/11/24	18:58:56	0	0.11	Pressure	mbar	0.08	Pressure	mbar
121115	2022/11/24	18:58:57	0	0.10	Pressure	mbar	0.09	Pressure	mbar
121116	2022/11/24	18:58:58	0	0.12	Pressure	mbar	0.07	Pressure	mbar
121117	2022/11/24	18:58:59	0	0.10	Pressure	mbar	0.07	Pressure	mbar
121118	2022/11/24	18:59:00	0	0.10	Pressure	mbar	0.07	Pressure	mbar
121119	2022/11/24	18:59:01	0	0.12	Pressure	mbar	0.08	Pressure	mbar
121120	2022/11/24	18:59:02	0	0.11	Pressure	mbar	0.08	Pressure	mbar
121121	2022/11/24	18:59:03	0	0.11	Pressure	mbar	0.08	Pressure	mbar
121122	2022/11/24	18:59:04	0	0.10	Pressure	mbar	0.08	Pressure	mbar
121123	2022/11/24	18:59:05	0	0.11	Pressure	mbar	0.07	Pressure	mbar
121124	2022/11/24	18:59:06	0	0.11	Pressure	mbar	0.07	Pressure	mbar
121125	2022/11/24	18:59:07	0	0.11	Pressure	mbar	0.08	Pressure	mbar
121126	2022/11/24	18:59:08	0	0.10	Pressure	mbar	0.07	Pressure	mbar
121127	2022/11/24	18:59:09	0	0.11	Pressure	mbar	0.06	Pressure	mbar
121128	2022/11/24	18:59:10	0	0.11	Pressure	mbar	0.06	Pressure	mbar
121129	2022/11/24	18:59:11	0	0.11	Pressure	mbar	0.08	Pressure	mbar
121130	2022/11/24	18:59:12	0	0.11	Pressure	mbar	0.07	Pressure	mbar
121131	2022/11/24	18:59:13	0	0.11	Pressure	mbar	0.07	Pressure	mbar
121132	2022/11/24	18:59:14	0	0.11	Pressure	mbar	0.07	Pressure	mbar
121133	2022/11/24	18:59:15	0	0.10	Pressure	mbar	0.07	Pressure	mbar
121134	2022/11/24	18:59:16	0	0.10	Pressure	mbar	0.07	Pressure	mbar
121135	2022/11/24	18:59:17	0	0.10	Pressure	mbar	0.08	Pressure	mbar
121136	2022/11/24	18:59:18	0	0.11	Pressure	mbar	0.08	Pressure	mbar
121137	2022/11/24	18:59:19	0	0.11	Pressure	mbar	0.06	Pressure	mbar
121138	2022/11/24	18:59:20	0	0.11	Pressure	mbar	0.06	Pressure	mbar
121139	2022/11/24	18:59:21	0	0.10	Pressure	mbar	0.07	Pressure	mbar
121140	2022/11/24	18:59:22	0	0.10	Pressure	mbar	0.07	Pressure	mbar
121141	2022/11/24	18:59:23	0	0.10	Pressure	mbar	0.07	Pressure	mbar
121142	2022/11/24	18:59:24	0	0.12	Pressure	mbar	0.07	Pressure	mbar
121143	2022/11/24	18:59:25	0	0.10	Pressure	mbar	0.08	Pressure	mbar
121144	2022/11/24	18:59:26	0	0.10	Pressure	mbar	0.08	Pressure	mbar
121145	2022/11/24	18:59:27	0	0.10	Pressure	mbar	0.07	Pressure	mbar
121146	2022/11/24	18:59:28	0	0.12	Pressure	mbar	0.07	Pressure	mbar
121147	2022/11/24	18:59:29	0	0.10	Pressure	mbar	0.06	Pressure	mbar
121148	2022/11/24	18:59:30	0	0.10	Pressure	mbar	0.06	Pressure	mbar
121149	2022/11/24	18:59:31	0	0.11	Pressure	mbar	0.07	Pressure	mbar
121150	2022/11/24	18:59:32	0	0.11	Pressure	mbar	0.07	Pressure	mbar
121151	2022/11/24	18:59:33	0	0.11	Pressure	mbar	0.07	Pressure	mbar
121152	2022/11/24	18:59:34	0	0.09	Pressure	mbar	0.07	Pressure	mbar
121153	2022/11/24	18:59:35	0	0.13	Pressure	mbar	0.10	Pressure	mbar
121154	2022/11/24	18:59:36	0	0.13	Pressure	mbar	0.10	Pressure	mbar
121155	2022/11/24	18:59:37	0	0.12	Pressure	mbar	0.07	Pressure	mbar
121156	2022/11/24	18:59:38	0	0.12	Pressure	mbar	0.07	Pressure	mbar
121157	2022/11/24	18:59:39	0	0.12	Pressure	mbar	0.07	Pressure	mbar
121158	2022/11/24	18:59:40	0	0.11	Pressure	mbar	0.08	Pressure	mbar
121159	2022/11/24	18:59:41	0	0.10	Pressure	mbar	0.07	Pressure	mbar
121160	2022/11/24	18:59:42	0	0.12	Pressure	mbar	0.07	Pressure	mbar
121161	2022/11/24	18:59:43	0	0.12	Pressure	mbar	0.07	Pressure	mbar
121162	2022/11/24	18:59:44	0	0.12	Pressure	mbar	0.09	Pressure	mbar
121163	2022/11/24	18:59:45	0	0.10	Pressure	mbar	0.07	Pressure	mbar
121164	2022/11/24	18:59:46	0	0.10	Pressure	mbar	0.07	Pressure	mbar
121165	2022/11/24	18:59:47	0	0.11	Pressure	mbar	0.06	Pressure	mbar
121166	2022/11/24	18:59:48	0	0.10	Pressure	mbar	0.08	Pressure	mbar
121167	2022/11/24	18:59:49	0	0.10	Pressure	mbar	0.08	Pressure	mbar
121168	2022/11/24	18:59:50	0	0.11	Pressure	mbar	0.07	Pressure	mbar
121169	2022/11/24	18:59:51	0	0.11	Pressure	mbar	0.07	Pressure	mbar
121170	2022/11/24	18:59:52	0	0.11	Pressure	mbar	0.08	Pressure	mbar
121171	2022/11/24	18:59:53	0	0.11	Pressure	mbar	0.08	Pressure	mbar
121172	2022/11/24	18:59:54	0	0.12	Pressure	mbar	0.07	Pressure	mbar
121173	2022/11/24	18:59:55	0	0.12	Pressure	mbar	0.08	Pressure	mbar
121174	2022/11/24	18:59:56	0	0.12	Pressure	mbar	0.08	Pressure	mbar
121175	2022/11/24	18:59:57	0	0.13	Pressure	mbar	0.09	Pressure	mbar
121176	2022/11/24	18:59:58	0	0.12	Pressure	mbar	0.08	Pressure	mbar
121177	2022/11/24	18:59:59	0	0.12	Pressure	mbar	0.07	Pressure	mbar
121178	2022/11/24	19:00:00	0	0.12	Pressure	mbar	0.07	Pressure	mbar
121179	2022/11/24	19:00:01	0	0.12	Pressure	mbar	0.08	Pressure	mbar
121180	2022/11/24	19:00:02	0	0.12	Pressure	mbar	0.08	Pressure	mbar
121181	2022/11/24	19:00:03	0	0.12	Pressure	mbar	0.08	Pressure	mbar
121182	2022/11/24	19:00:04	0	0.10	Pressure	mbar	0.08	Pressure	mbar
121183	2022/11/24	19:00:05	0	0.12	Pressure	mbar	0.08	Pressure	mbar
121184	2022/11/24	19:00:06	0	0.12	Pressure	mbar	0.08	Pressure	mbar
121185	2022/11/24	19:00:07	0	0.12	Pressure	mbar	0.08	Pressure	mbar
121186	2022/11/24	19:00:08	0	0.12	Pressure	mbar	0.08	Pressure	mbar
121187	2022/11/24	19:00:09	0	0.13	Pressure	mbar	0.07	Pressure	mbar
121188	2022/11/24	19:00:10	0	0.13	Pressure	mbar	0.07	Pressure	mbar
121189	2022/11/24	19:00:11	0	0.12	Pressure	mbar	0.06	Pressure	mbar
121190	2022/11/24	19:00:12	0	0.12	Pressure	mbar	0.06	Pressure	mbar
121191	2022/11/24	19:00:13	0	0.12	Pressure	mbar	0.06	Pressure	mbar
121192	2022/11/24	19:00:14	0	0.11	Pressure	mbar	0.07	Pressure	mbar
121193	2022/11/24	19:00:15	0	0.12	Pressure	mbar	0.07	Pressure	mbar
121194	2022/11/24	19:00:16	0	0.12	Pressure	mbar	0.07	Pressure	mbar
121195	2022/11/24	19:00:17	0	0.11	Pressure	mbar	0.07	Pressure	mbar
121196	2022/11/24	19:00:18	0	0.11	Pressure	mbar	0.07	Pressure	mbar
121197	2022/11/24	19:00:19	0	0.10	Pressure	mbar	0.07	Pressure	mbar
121198	2022/11/24	19:00:20	0	0.10	Pressure	mbar	0.07	Pressure	mbar
121199	2022/11/24	19:00:21	0	0.11	Pressure	mbar	0.07	Pressure	mbar
121200	2022/11/24	19:00:22	0	0.13	Pressure	mbar	0.07	Pressure	mbar
121201	2022/11/24	19:00:23	0	0.13	Pressure	mbar	0.07	Pressure	mbar
121202	2022/11/24	19:00:24	0	0.11	Pressure	mbar	0.08	Pressure	mbar
121203	2022/11/24	19:00:25	0	0.13	Pressure	mbar	0.07	Pressure	mbar
121204	2022/11/24	19:00:26	0	0.13	Pressure	mbar	0.07	Pressure	mbar
121205	2022/11/24	19:00:27	0	0.11	Pressure	mbar	0.08	Pressure	mbar
121206	2022/11/24	19:00:28	0	0.12	Pressure	mbar	0.07	Pressure	mbar
121207	2022/11/24	19:00:29	0	0.12	Pressure	mbar	0.08	Pressure	mbar
121208	2022/11/24	19:00:30	0	0.12	Pressure	mbar	0.08	Pressure	mbar
121209	2022/11/24	19:00:31	0	0.10	Pressure	mbar	0.07	Pressure	mbar
121210	2022/11/24	19:00:32	0	0.11	Pressure	mbar	0.08	Pressure	mbar
121211	2022/11/24	19:00:33	0	0.11	Pressure	mbar	0.08	Pressure	mbar
121212	2022/11/24	19:00:34	0	0.12	Pressure	mbar	0.10	Pressure	mbar
121213	2022/11/24	19:00:35	0	0.11	Pressure	mbar	0.07	Pressure	mbar
121214	2022/11/24	19:00:36	0	0.12	Pressure	mbar	0.08	Pressure	mbar
121215	2022/11/24	19:00:37	0	0.12	Pressure	mbar	0.08	Pressure	mbar
121216	2022/11/24	19:00:38	0	0.10	Pressure	mbar	0.09	Pressure	mbar
121217	2022/11/24	19:00:39	0	0.12	Pressure	mbar	0.08	Pressure	mbar
121218	2022/11/24	19:00:40	0	0.12	Pressure	mbar	0.08	Pressure	mbar
121219	2022/11/24	19:00:41	0	0.13	Pressure	mbar	0.08	Pressure	mbar
121220	2022/11/24	19:00:42	0	0.12	Pressure	mbar	0.07	Pressure	mbar
121221	2022/11/24	19:00:43	0	0.12	Pressure	mbar	0.07	Pressure	mbar
121222	2022/11/24	19:00:44	0	0.11	Pressure	mbar	0.07	Pressure	mbar
121223	2022/11/24	19:00:45	0	0.11	Pressure	mbar	0.07	Pressure	mbar
121224	2022/11/24	19:00:46	0	0.11	Pressure	mbar	0.07	Pressure	mbar
121225	2022/11/24	19:00:47	0	0.11	Pressure	mbar	0.07	Pressure	mbar
121226	2022/11/24	19:00:48	0	0.12	Pressure	mbar	0.08	Pressure	mbar
121227	2022/11/24	19:00:49	0	0.12	Pressure	mbar	0.06	Pressure	mbar
121228	2022/11/24	19:00:50	0	0.12	Pressure	mbar	0.06	Pressure	mbar
121229	2022/11/24	19:00:51	0	0.10	Pressure	mbar	0.08	Pressure	mbar
121230	2022/11/24	19:00:52	0	0.11	Pressure	mbar	0.07	Pressure	mbar
121231	2022/11/24	19:00:53	0	0.11	Pressure	mbar	0.07	Pressure	mbar
121232	2022/11/24	19:00:54	0	0.11	Pressure	mbar	0.07	Pressure	mbar
121233	2022/11/24	19:00:55	0	0.10	Pressure	mbar	0.07	Pressure	mbar
121234	2022/11/24	19:00:56	0	0.10	Pressure	mbar	0.07	Pressure	mbar
121235	2022/11/24	19:00:57	0	0.11	Pressure	mbar	0.07	Pressure	mbar
121236	2022/11/24	19:00:58	0	0.11	Pressure	mbar	0.08	Pressure	mbar
121237	2022/11/24	19:00:59	0	0.10	Pressure	mbar	0.08	Pressure	mbar
121238	2022/11/24	19:01:00	0	0.10	Pressure	mbar	0.08	Pressure	mbar
121239	2022/11/24	19:01:01	0	0.10	Pressure	mbar	0.08	Pressure	mbar
121240	2022/11/24	19:01:02	0	0.09	Pressure	mbar	0.06	Pressure	mbar
121241	2022/11/24	19:01:03	0	0.09	Pressure	mbar	0.06	Pressure	mbar
121242	2022/11/24	19:01:04	0	0.11	Pressure	mbar	0.07	Pressure	mbar
121243	2022/11/24	19:01:05	0	0.10	Pressure	mbar	0.09	Pressure	mbar
121244	2022/11/24	19:01:06	0	0.10	Pressure	mbar	0.09	Pressure	mbar
121245	2022/11/24	19:01:07	0	0.10	Pressure	mbar	0.08	Pressure	mbar
121246	2022/11/24	19:01:08	0	0.11	Pressure	mbar	0.08	Pressure	mbar
121247	2022/11/24	19:01:09	0	0.10	Pressure	mbar	0.07	Pressure	mbar
121248	2022/11/24	19:01:10	0	0.10	Pressure	mbar	0.07	Pressure	mbar
121249	2022/11/24	19:01:11	0	0.10	Pressure	mbar	0.07	Pressure	mbar
121250	2022/11/24	19:01:12	0	0.08	Pressure	mbar	0.07	Pressure	mbar
121251	2022/11/24	19:01:13	0	0.08	Pressure	mbar	0.07	Pressure	mbar
121252	2022/11/24	19:01:14	0	0.09	Pressure	mbar	0.07	Pressure	mbar
121253	2022/11/24	19:01:15	0	0.08	Pressure	mbar	0.08	Pressure	mbar
121254	2022/11/24	19:01:16	0	0.11	Pressure	mbar	0.07	Pressure	mbar
121255	2022/11/24	19:01:17	0	0.11	Pressure	mbar	0.07	Pressure	mbar
121256	2022/11/24	19:01:18	0	0.10	Pressure	mbar	0.07	Pressure	mbar
121257	2022/11/24	19:01:19	0	0.09	Pressure	mbar	0.07	Pressure	mbar
121258	2022/11/24	19:01:20	0	0.09	Pressure	mbar	0.07	Pressure	mbar
121259	2022/11/24	19:01:21	0	0.12	Pressure	mbar	0.07	Pressure	mbar
121260	2022/11/24	19:01:22	0	0.11	Pressure	mbar	0.09	Pressure	mbar
121261	2022/11/24	19:01:23	0	0.11	Pressure	mbar	0.09	Pressure	mbar
121262	2022/11/24	19:01:24	0	0.08	Pressure	mbar	0.09	Pressure	mbar
121263	2022/11/24	19:01:25	0	0.10	Pressure	mbar	0.09	Pressure	mbar
121264	2022/11/24	19:01:26	0	0.09	Pressure	mbar	0.09	Pressure	mbar
121265	2022/11/24	19:01:27	0	0.09	Pressure	mbar	0.09	Pressure	mbar
121266	2022/11/24	19:01:28	0	0.10	Pressure	mbar	0.09	Pressure	mbar
121267	2022/11/24	19:01:29	0	0.10	Pressure	mbar	0.09	Pressure	mbar
121268	2022/11/24	19:01:30	0	0.10	Pressure	mbar	0.09	Pressure	mbar
121269	2022/11/24	19:01:31	0	0.10	Pressure	mbar	0.08	Pressure	mbar
121270	2022/11/24	19:01:32	0	0.11	Pressure	mbar	0.08	Pressure	mbar
121271	2022/11/24	19:01:33	0	0.11	Pressure	mbar	0.08	Pressure	mbar
121272	2022/11/24	19:01:34	0	0.11	Pressure	mbar	0.09	Pressure	mbar
121273	2022/11/24	19:01:35	0	0.11	Pressure	mbar	0.08	Pressure	mbar
121274	2022/11/24	19:01:36	0	0.10	Pressure	mbar	0.07	Pressure	mbar
121275	2022/11/24	19:01:37	0	0.10	Pressure	mbar	0.07	Pressure	mbar
121276	2022/11/24	19:01:38	0	0.11	Pressure	mbar	0.07	Pressure	mbar
121277	2022/11/24	19:01:39	0	0.10	Pressure	mbar	0.07	Pressure	mbar
121278	2022/11/24	19:01:40	0	0.10	Pressure	mbar	0.07	Pressure	mbar
121279	2022/11/24	19:01:41	0	0.11	Pressure	mbar	0.07	Pressure	mbar
121280	2022/11/24	19:01:42	0	0.10	Pressure	mbar	0.08	Pressure	mbar
121281	2022/11/24	19:01:43	0	0.10	Pressure	mbar	0.08	Pressure	mbar
121282	2022/11/24	19:01:44	0	0.11	Pressure	mbar	0.07	Pressure	mbar
121283	2022/11/24	19:01:45	0	0.10	Pressure	mbar	0.08	Pressure	mbar
121284	2022/11/24	19:01:46	0	0.10	Pressure	mbar	0.07	Pressure	mbar
121285	2022/11/24	19:01:47	0	0.10	Pressure	mbar	0.07	Pressure	mbar
121286	2022/11/24	19:01:48	0	0.11	Pressure	mbar	0.07	Pressure	mbar
121287	2022/11/24	19:01:49	0	0.10	Pressure	mbar	0.08	Pressure	mbar
121288	2022/11/24	19:01:50	0	0.10	Pressure	mbar	0.08	Pressure	mbar
121289	2022/11/24	19:01:51	0	0.09	Pressure	mbar	0.08	Pressure	mbar
121290	2022/11/24	19:01:52	0	0.09	Pressure	mbar	0.07	Pressure	mbar
121291	2022/11/24	19:01:53	0	0.09	Pressure	mbar	0.07	Pressure	mbar
121292	2022/11/24	19:01:54	0	0.09	Pressure	mbar	0.07	Pressure	mbar
121293	2022/11/24	19:01:55	0	0.10	Pressure	mbar	0.08	Pressure	mbar
121294	2022/11/24	19:01:56	0	0.11	Pressure	mbar	0.07	Pressure	mbar
121295	2022/11/24	19:01:57	0	0.11	Pressure	mbar	0.07	Pressure	mbar
121296	2022/11/24	19:01:58	0	0.09	Pressure	mbar	0.08	Pressure	mbar
121297	2022/11/24	19:01:59	0	0.10	Pressure	mbar	0.07	Pressure	mbar
121298	2022/11/24	19:02:00	0	Time out			Time out
121299	2022/11/24	19:02:01	0	Time out			Time out
121300	2022/11/24	19:02:02	0	0.09	Pressure	mbar	0.08	Pressure	mbar
121301	2022/11/24	19:02:03	0	0.10	Pressure	mbar	0.08	Pressure	mbar
121302	2022/11/24	19:02:04	0	0.10	Pressure	mbar	0.08	Pressure	mbar
121303	2022/11/24	19:02:05	0	0.12	Pressure	mbar	0.08	Pressure	mbar
121304	2022/11/24	19:02:06	0	0.12	Pressure	mbar	0.07	Pressure	mbar
121305	2022/11/24	19:02:07	0	0.12	Pressure	mbar	0.07	Pressure	mbar
121306	2022/11/24	19:02:08	0	0.12	Pressure	mbar	0.08	Pressure	mbar
121307	2022/11/24	19:02:09	0	0.10	Pressure	mbar	0.07	Pressure	mbar
121308	2022/11/24	19:02:10	0	0.12	Pressure	mbar	0.07	Pressure	mbar
121309	2022/11/24	19:02:11	0	0.12	Pressure	mbar	0.07	Pressure	mbar
121310	2022/11/24	19:02:12	0	0.12	Pressure	mbar	0.08	Pressure	mbar
121311	2022/11/24	19:02:13	0	0.11	Pressure	mbar	0.08	Pressure	mbar
121312	2022/11/24	19:02:14	0	0.11	Pressure	mbar	0.08	Pressure	mbar
121313	2022/11/24	19:02:15	0	0.11	Pressure	mbar	0.06	Pressure	mbar
121314	2022/11/24	19:02:16	0	0.11	Pressure	mbar	0.07	Pressure	mbar
121315	2022/11/24	19:02:17	0	0.11	Pressure	mbar	0.07	Pressure	mbar
121316	2022/11/24	19:02:18	0	0.11	Pressure	mbar	0.07	Pressure	mbar
121317	2022/11/24	19:02:19	0	0.12	Pressure	mbar	0.07	Pressure	mbar
121318	2022/11/24	19:02:20	0	0.12	Pressure	mbar	0.07	Pressure	mbar
121319	2022/11/24	19:02:21	0	0.11	Pressure	mbar	0.07	Pressure	mbar
121320	2022/11/24	19:02:22	0	0.11	Pressure	mbar	0.08	Pressure	mbar
121321	2022/11/24	19:02:23	0	0.11	Pressure	mbar	0.08	Pressure	mbar
121322	2022/11/24	19:02:24	0	0.11	Pressure	mbar	0.08	Pressure	mbar
121323	2022/11/24	19:02:25	0	0.12	Pressure	mbar	0.08	Pressure	mbar
121324	2022/11/24	19:02:26	0	0.12	Pressure	mbar	0.08	Pressure	mbar
121325	2022/11/24	19:02:27	0	0.12	Pressure	mbar	0.08	Pressure	mbar
121326	2022/11/24	19:02:28	0	0.10	Pressure	mbar	0.07	Pressure	mbar
121327	2022/11/24	19:02:29	0	0.11	Pressure	mbar	0.07	Pressure	mbar
121328	2022/11/24	19:02:30	0	0.11	Pressure	mbar	0.07	Pressure	mbar
121329	2022/11/24	19:02:31	0	0.11	Pressure	mbar	0.08	Pressure	mbar
121330	2022/11/24	19:02:32	0	0.11	Pressure	mbar	0.08	Pressure	mbar
121331	2022/11/24	19:02:33	0	0.11	Pressure	mbar	0.10	Pressure	mbar
121332	2022/11/24	19:02:34	0	0.11	Pressure	mbar	0.10	Pressure	mbar
121333	2022/11/24	19:02:35	0	0.12	Pressure	mbar	0.08	Pressure	mbar
121334	2022/11/24	19:02:36	0	0.10	Pressure	mbar	0.09	Pressure	mbar
121335	2022/11/24	19:02:37	0	0.10	Pressure	mbar	0.09	Pressure	mbar
121336	2022/11/24	19:02:38	0	0.11	Pressure	mbar	0.08	Pressure	mbar
121337	2022/11/24	19:02:39	0	0.12	Pressure	mbar	0.09	Pressure	mbar
121338	2022/11/24	19:02:40	0	0.12	Pressure	mbar	0.09	Pressure	mbar
121339	2022/11/24	19:02:41	0	0.11	Pressure	mbar	0.09	Pressure	mbar
121340	2022/11/24	19:02:42	0	0.13	Pressure	mbar	0.07	Pressure	mbar
121341	2022/11/24	19:02:43	0	0.14	Pressure	mbar	0.09	Pressure	mbar
121342	2022/11/24	19:02:44	0	0.14	Pressure	mbar	0.09	Pressure	mbar
121343	2022/11/24	19:02:45	0	0.12	Pressure	mbar	0.07	Pressure	mbar
121344	2022/11/24	19:02:46	0	0.11	Pressure	mbar	0.08	Pressure	mbar
121345	2022/11/24	19:02:47	0	0.11	Pressure	mbar	0.08	Pressure	mbar
121346	2022/11/24	19:02:48	0	0.12	Pressure	mbar	0.08	Pressure	mbar
121347	2022/11/24	19:02:49	0	0.13	Pressure	mbar	0.10	Pressure	mbar
121348	2022/11/24	19:02:50	0	0.13	Pressure	mbar	0.08	Pressure	mbar
121349	2022/11/24	19:02:51	0	0.13	Pressure	mbar	0.08	Pressure	mbar
121350	2022/11/24	19:02:52	0	0.11	Pressure	mbar	0.07	Pressure	mbar
121351	2022/11/24	19:02:53	0	0.11	Pressure	mbar	0.07	Pressure	mbar
121352	2022/11/24	19:02:54	0	0.11	Pressure	mbar	0.07	Pressure	mbar
121353	2022/11/24	19:02:55	0	0.11	Pressure	mbar	0.08	Pressure	mbar
121354	2022/11/24	19:02:56	0	0.13	Pressure	mbar	0.08	Pressure	mbar
121355	2022/11/24	19:02:57	0	0.13	Pressure	mbar	0.08	Pressure	mbar
121356	2022/11/24	19:02:58	0	0.12	Pressure	mbar	0.08	Pressure	mbar
121357	2022/11/24	19:02:59	0	0.12	Pressure	mbar	0.07	Pressure	mbar
121358	2022/11/24	19:03:00	0	0.11	Pressure	mbar	0.08	Pressure	mbar
121359	2022/11/24	19:03:01	0	0.11	Pressure	mbar	0.08	Pressure	mbar
121360	2022/11/24	19:03:02	0	0.11	Pressure	mbar	0.07	Pressure	mbar
121361	2022/11/24	19:03:03	0	0.11	Pressure	mbar	0.09	Pressure	mbar
121362	2022/11/24	19:03:04	0	0.11	Pressure	mbar	0.09	Pressure	mbar
121363	2022/11/24	19:03:05	0	0.12	Pressure	mbar	0.08	Pressure	mbar
121364	2022/11/24	19:03:06	0	0.11	Pressure	mbar	0.08	Pressure	mbar
121365	2022/11/24	19:03:07	0	0.11	Pressure	mbar	0.08	Pressure	mbar
121366	2022/11/24	19:03:08	0	0.11	Pressure	mbar	0.08	Pressure	mbar
121367	2022/11/24	19:03:09	0	0.13	Pressure	mbar	0.07	Pressure	mbar
121368	2022/11/24	19:03:10	0	0.13	Pressure	mbar	0.07	Pressure	mbar
121369	2022/11/24	19:03:11	0	0.12	Pressure	mbar	0.06	Pressure	mbar
121370	2022/11/24	19:03:12	0	0.11	Pressure	mbar	0.08	Pressure	mbar
121371	2022/11/24	19:03:13	0	0.12	Pressure	mbar	0.07	Pressure	mbar
121372	2022/11/24	19:03:14	0	0.12	Pressure	mbar	0.07	Pressure	mbar
121373	2022/11/24	19:03:15	0	0.11	Pressure	mbar	0.07	Pressure	mbar
121374	2022/11/24	19:03:16	0	0.11	Pressure	mbar	0.07	Pressure	mbar
121375	2022/11/24	19:03:17	0	0.11	Pressure	mbar	0.07	Pressure	mbar
121376	2022/11/24	19:03:18	0	0.12	Pressure	mbar	0.07	Pressure	mbar
121377	2022/11/24	19:03:19	0	0.12	Pressure	mbar	0.08	Pressure	mbar
121378	2022/11/24	19:03:20	0	0.13	Pressure	mbar	0.08	Pressure	mbar
121379	2022/11/24	19:03:21	0	0.13	Pressure	mbar	0.08	Pressure	mbar
121380	2022/11/24	19:03:22	0	0.12	Pressure	mbar	0.08	Pressure	mbar
121381	2022/11/24	19:03:23	0	0.12	Pressure	mbar	0.07	Pressure	mbar
121382	2022/11/24	19:03:24	0	0.12	Pressure	mbar	0.07	Pressure	mbar
121383	2022/11/24	19:03:25	0	0.10	Pressure	mbar	0.10	Pressure	mbar
121384	2022/11/24	19:03:26	0	0.11	Pressure	mbar	0.07	Pressure	mbar
121385	2022/11/24	19:03:27	0	0.12	Pressure	mbar	0.07	Pressure	mbar
121386	2022/11/24	19:03:28	0	0.12	Pressure	mbar	0.07	Pressure	mbar
121387	2022/11/24	19:03:29	0	0.12	Pressure	mbar	0.08	Pressure	mbar
121388	2022/11/24	19:03:30	0	0.13	Pressure	mbar	0.08	Pressure	mbar
121389	2022/11/24	19:03:31	0	0.13	Pressure	mbar	0.08	Pressure	mbar
121390	2022/11/24	19:03:32	0	0.11	Pressure	mbar	0.08	Pressure	mbar
121391	2022/11/24	19:03:33	0	0.11	Pressure	mbar	0.07	Pressure	mbar
121392	2022/11/24	19:03:34	0	0.11	Pressure	mbar	0.07	Pressure	mbar
121393	2022/11/24	19:03:35	0	0.11	Pressure	mbar	0.10	Pressure	mbar
121394	2022/11/24	19:03:36	0	0.11	Pressure	mbar	0.07	Pressure	mbar
121395	2022/11/24	19:03:37	0	0.09	Pressure	mbar	0.08	Pressure	mbar
121396	2022/11/24	19:03:38	0	0.09	Pressure	mbar	0.08	Pressure	mbar
121397	2022/11/24	19:03:39	0	0.12	Pressure	mbar	0.08	Pressure	mbar
121398	2022/11/24	19:03:40	0	0.11	Pressure	mbar	0.08	Pressure	mbar
121399	2022/11/24	19:03:41	0	0.11	Pressure	mbar	0.08	Pressure	mbar
121400	2022/11/24	19:03:42	0	0.09	Pressure	mbar	0.07	Pressure	mbar
121401	2022/11/24	19:03:43	0	0.12	Pressure	mbar	0.07	Pressure	mbar
121402	2022/11/24	19:03:44	0	0.12	Pressure	mbar	0.07	Pressure	mbar
121403	2022/11/24	19:03:45	0	0.12	Pressure	mbar	0.06	Pressure	mbar
121404	2022/11/24	19:03:46	0	0.11	Pressure	mbar	0.07	Pressure	mbar
121405	2022/11/24	19:03:47	0	0.12	Pressure	mbar	0.08	Pressure	mbar
121406	2022/11/24	19:03:48	0	0.12	Pressure	mbar	0.08	Pressure	mbar
121407	2022/11/24	19:03:49	0	0.12	Pressure	mbar	0.09	Pressure	mbar
121408	2022/11/24	19:03:50	0	Time out			Time out
121409	2022/11/24	19:03:51	0	Time out			Time out
121410	2022/11/24	19:03:52	0	0.11	Pressure	mbar	0.08	Pressure	mbar
121411	2022/11/24	19:03:53	0	0.11	Pressure	mbar	0.07	Pressure	mbar
121412	2022/11/24	19:03:54	0	0.11	Pressure	mbar	0.07	Pressure	mbar
121413	2022/11/24	19:03:55	0	0.13	Pressure	mbar	0.07	Pressure	mbar
121414	2022/11/24	19:03:56	0	0.12	Pressure	mbar	0.07	Pressure	mbar
121415	2022/11/24	19:03:57	0	0.12	Pressure	mbar	0.07	Pressure	mbar
121416	2022/11/24	19:03:58	0	0.13	Pressure	mbar	0.08	Pressure	mbar
121417	2022/11/24	19:03:59	0	0.11	Pressure	mbar	0.08	Pressure	mbar
121418	2022/11/24	19:04:00	0	0.11	Pressure	mbar	0.09	Pressure	mbar
121419	2022/11/24	19:04:01	0	0.11	Pressure	mbar	0.09	Pressure	mbar
121420	2022/11/24	19:04:02	0	0.10	Pressure	mbar	0.09	Pressure	mbar
121421	2022/11/24	19:04:03	0	0.11	Pressure	mbar	0.09	Pressure	mbar
121422	2022/11/24	19:04:04	0	0.11	Pressure	mbar	0.09	Pressure	mbar
121423	2022/11/24	19:04:05	0	0.12	Pressure	mbar	0.08	Pressure	mbar
121424	2022/11/24	19:04:06	0	0.09	Pressure	mbar	0.08	Pressure	mbar
121425	2022/11/24	19:04:07	0	0.09	Pressure	mbar	0.08	Pressure	mbar
121426	2022/11/24	19:04:08	0	0.11	Pressure	mbar	0.07	Pressure	mbar
121427	2022/11/24	19:04:09	0	0.10	Pressure	mbar	0.09	Pressure	mbar
121428	2022/11/24	19:04:10	0	0.10	Pressure	mbar	0.08	Pressure	mbar
121429	2022/11/24	19:04:11	0	0.10	Pressure	mbar	0.08	Pressure	mbar
121430	2022/11/24	19:04:12	0	0.10	Pressure	mbar	0.08	Pressure	mbar
121431	2022/11/24	19:04:13	0	0.11	Pressure	mbar	0.07	Pressure	mbar
121432	2022/11/24	19:04:14	0	0.11	Pressure	mbar	0.07	Pressure	mbar
121433	2022/11/24	19:04:15	0	0.12	Pressure	mbar	0.06	Pressure	mbar
121434	2022/11/24	19:04:16	0	0.11	Pressure	mbar	0.08	Pressure	mbar
121435	2022/11/24	19:04:17	0	0.10	Pressure	mbar	0.07	Pressure	mbar
121436	2022/11/24	19:04:18	0	0.10	Pressure	mbar	0.07	Pressure	mbar
121437	2022/11/24	19:04:19	0	0.11	Pressure	mbar	0.07	Pressure	mbar
121438	2022/11/24	19:04:20	0	0.11	Pressure	mbar	0.07	Pressure	mbar
121439	2022/11/24	19:04:21	0	0.11	Pressure	mbar	0.07	Pressure	mbar
121440	2022/11/24	19:04:22	0	0.11	Pressure	mbar	0.08	Pressure	mbar
121441	2022/11/24	19:04:23	0	0.11	Pressure	mbar	0.08	Pressure	mbar
121442	2022/11/24	19:04:24	0	0.11	Pressure	mbar	0.08	Pressure	mbar
121443	2022/11/24	19:04:25	0	0.10	Pressure	mbar	0.08	Pressure	mbar
121444	2022/11/24	19:04:26	0	0.10	Pressure	mbar	0.07	Pressure	mbar
121445	2022/11/24	19:04:27	0	0.10	Pressure	mbar	0.07	Pressure	mbar
121446	2022/11/24	19:04:28	0	0.10	Pressure	mbar	0.07	Pressure	mbar
121447	2022/11/24	19:04:29	0	0.12	Pressure	mbar	0.09	Pressure	mbar
121448	2022/11/24	19:04:30	0	0.10	Pressure	mbar	0.07	Pressure	mbar
121449	2022/11/24	19:04:31	0	0.10	Pressure	mbar	0.07	Pressure	mbar
121450	2022/11/24	19:04:32	0	0.11	Pressure	mbar	0.07	Pressure	mbar
121451	2022/11/24	19:04:33	0	0.12	Pressure	mbar	0.06	Pressure	mbar
121452	2022/11/24	19:04:34	0	0.12	Pressure	mbar	0.06	Pressure	mbar
121453	2022/11/24	19:04:35	0	0.11	Pressure	mbar	0.07	Pressure	mbar
121454	2022/11/24	19:04:36	0	0.11	Pressure	mbar	0.07	Pressure	mbar
121455	2022/11/24	19:04:37	0	0.11	Pressure	mbar	0.07	Pressure	mbar
121456	2022/11/24	19:04:38	0	0.11	Pressure	mbar	0.07	Pressure	mbar
121457	2022/11/24	19:04:39	0	0.10	Pressure	mbar	0.07	Pressure	mbar
121458	2022/11/24	19:04:40	0	0.10	Pressure	mbar	0.06	Pressure	mbar
121459	2022/11/24	19:04:41	0	0.10	Pressure	mbar	0.06	Pressure	mbar
121460	2022/11/24	19:04:42	0	0.12	Pressure	mbar	0.07	Pressure	mbar
121461	2022/11/24	19:04:43	0	0.11	Pressure	mbar	0.09	Pressure	mbar
121462	2022/11/24	19:04:44	0	0.11	Pressure	mbar	0.09	Pressure	mbar
121463	2022/11/24	19:04:45	0	0.10	Pressure	mbar	0.09	Pressure	mbar
121464	2022/11/24	19:04:46	0	0.11	Pressure	mbar	0.08	Pressure	mbar
121465	2022/11/24	19:04:47	0	0.11	Pressure	mbar	0.08	Pressure	mbar
121466	2022/11/24	19:04:48	0	0.11	Pressure	mbar	0.08	Pressure	mbar
121467	2022/11/24	19:04:49	0	0.12	Pressure	mbar	0.08	Pressure	mbar
121468	2022/11/24	19:04:50	0	0.12	Pressure	mbar	0.08	Pressure	mbar
121469	2022/11/24	19:04:51	0	0.12	Pressure	mbar	0.08	Pressure	mbar
121470	2022/11/24	19:04:52	0	0.12	Pressure	mbar	0.06	Pressure	mbar
121471	2022/11/24	19:04:53	0	0.11	Pressure	mbar	0.08	Pressure	mbar
121472	2022/11/24	19:04:54	0	0.11	Pressure	mbar	0.08	Pressure	mbar
121473	2022/11/24	19:04:55	0	0.11	Pressure	mbar	0.07	Pressure	mbar
121474	2022/11/24	19:04:56	0	0.11	Pressure	mbar	0.08	Pressure	mbar
121475	2022/11/24	19:04:57	0	0.10	Pressure	mbar	0.08	Pressure	mbar
121476	2022/11/24	19:04:58	0	0.10	Pressure	mbar	0.08	Pressure	mbar
121477	2022/11/24	19:04:59	0	0.10	Pressure	mbar	0.08	Pressure	mbar
121478	2022/11/24	19:05:00	0	0.10	Pressure	mbar	0.08	Pressure	mbar
121479	2022/11/24	19:05:01	0	0.10	Pressure	mbar	0.08	Pressure	mbar
121480	2022/11/24	19:05:02	0	0.10	Pressure	mbar	0.07	Pressure	mbar
121481	2022/11/24	19:05:03	0	0.10	Pressure	mbar	0.07	Pressure	mbar
121482	2022/11/24	19:05:04	0	0.10	Pressure	mbar	0.09	Pressure	mbar
121483	2022/11/24	19:05:05	0	0.10	Pressure	mbar	0.09	Pressure	mbar
121484	2022/11/24	19:05:06	0	0.11	Pressure	mbar	0.08	Pressure	mbar
121485	2022/11/24	19:05:07	0	0.12	Pressure	mbar	0.07	Pressure	mbar
121486	2022/11/24	19:05:08	0	0.12	Pressure	mbar	0.07	Pressure	mbar
121487	2022/11/24	19:05:09	0	0.11	Pressure	mbar	0.08	Pressure	mbar
121488	2022/11/24	19:05:10	0	0.10	Pressure	mbar	0.06	Pressure	mbar
121489	2022/11/24	19:05:11	0	0.10	Pressure	mbar	0.06	Pressure	mbar
121490	2022/11/24	19:05:12	0	0.10	Pressure	mbar	0.07	Pressure	mbar
121491	2022/11/24	19:05:13	0	0.09	Pressure	mbar	0.06	Pressure	mbar
121492	2022/11/24	19:05:14	0	0.09	Pressure	mbar	0.06	Pressure	mbar
121493	2022/11/24	19:05:15	0	0.09	Pressure	mbar	0.07	Pressure	mbar
121494	2022/11/24	19:05:16	0	0.09	Pressure	mbar	0.09	Pressure	mbar
121495	2022/11/24	19:05:17	0	0.10	Pressure	mbar	0.09	Pressure	mbar
121496	2022/11/24	19:05:18	0	0.10	Pressure	mbar	0.09	Pressure	mbar
121497	2022/11/24	19:05:19	0	0.09	Pressure	mbar	0.07	Pressure	mbar
121498	2022/11/24	19:05:20	0	0.10	Pressure	mbar	0.07	Pressure	mbar
121499	2022/11/24	19:05:21	0	0.10	Pressure	mbar	0.07	Pressure	mbar
121500	2022/11/24	19:05:22	0	0.10	Pressure	mbar	0.07	Pressure	mbar
121501	2022/11/24	19:05:23	0	0.10	Pressure	mbar	0.08	Pressure	mbar
121502	2022/11/24	19:05:24	0	0.10	Pressure	mbar	0.08	Pressure	mbar
121503	2022/11/24	19:05:25	0	0.10	Pressure	mbar	0.07	Pressure	mbar
121504	2022/11/24	19:05:26	0	0.09	Pressure	mbar	0.07	Pressure	mbar
121505	2022/11/24	19:05:27	0	0.10	Pressure	mbar	0.07	Pressure	mbar
121506	2022/11/24	19:05:28	0	0.10	Pressure	mbar	0.07	Pressure	mbar
121507	2022/11/24	19:05:29	0	0.09	Pressure	mbar	0.06	Pressure	mbar
121508	2022/11/24	19:05:30	0	0.11	Pressure	mbar	0.07	Pressure	mbar
121509	2022/11/24	19:05:31	0	0.11	Pressure	mbar	0.07	Pressure	mbar
121510	2022/11/24	19:05:32	0	0.11	Pressure	mbar	0.07	Pressure	mbar
121511	2022/11/24	19:05:33	0	0.09	Pressure	mbar	0.07	Pressure	mbar
121512	2022/11/24	19:05:34	0	0.09	Pressure	mbar	0.07	Pressure	mbar
121513	2022/11/24	19:05:35	0	0.11	Pressure	mbar	0.08	Pressure	mbar
121514	2022/11/24	19:05:36	0	0.11	Pressure	mbar	0.06	Pressure	mbar
121515	2022/11/24	19:05:37	0	0.09	Pressure	mbar	0.08	Pressure	mbar
121516	2022/11/24	19:05:38	0	0.09	Pressure	mbar	0.08	Pressure	mbar
121517	2022/11/24	19:05:39	0	0.11	Pressure	mbar	0.08	Pressure	mbar
121518	2022/11/24	19:05:40	0	0.11	Pressure	mbar	0.07	Pressure	mbar
121519	2022/11/24	19:05:41	0	0.11	Pressure	mbar	0.07	Pressure	mbar
121520	2022/11/24	19:05:42	0	0.10	Pressure	mbar	0.07	Pressure	mbar
121521	2022/11/24	19:05:43	0	0.11	Pressure	mbar	0.08	Pressure	mbar
121522	2022/11/24	19:05:44	0	0.11	Pressure	mbar	0.07	Pressure	mbar
121523	2022/11/24	19:05:45	0	0.11	Pressure	mbar	0.07	Pressure	mbar
121524	2022/11/24	19:05:46	0	0.12	Pressure	mbar	0.09	Pressure	mbar
121525	2022/11/24	19:05:47	0	0.11	Pressure	mbar	0.08	Pressure	mbar
121526	2022/11/24	19:05:48	0	0.11	Pressure	mbar	0.08	Pressure	mbar
121527	2022/11/24	19:05:49	0	0.12	Pressure	mbar	0.07	Pressure	mbar
121528	2022/11/24	19:05:50	0	0.11	Pressure	mbar	0.08	Pressure	mbar
121529	2022/11/24	19:05:51	0	0.11	Pressure	mbar	0.08	Pressure	mbar
121530	2022/11/24	19:05:52	0	0.10	Pressure	mbar	0.07	Pressure	mbar
121531	2022/11/24	19:05:53	0	0.10	Pressure	mbar	0.07	Pressure	mbar
121532	2022/11/24	19:05:54	0	0.12	Pressure	mbar	0.07	Pressure	mbar
121533	2022/11/24	19:05:55	0	0.12	Pressure	mbar	0.07	Pressure	mbar
121534	2022/11/24	19:05:56	0	0.11	Pressure	mbar	0.08	Pressure	mbar
121535	2022/11/24	19:05:57	0	0.10	Pressure	mbar	0.07	Pressure	mbar
121536	2022/11/24	19:05:58	0	0.10	Pressure	mbar	0.07	Pressure	mbar
121537	2022/11/24	19:05:59	0	0.11	Pressure	mbar	0.07	Pressure	mbar
121538	2022/11/24	19:06:00	0	0.09	Pressure	mbar	0.06	Pressure	mbar
121539	2022/11/24	19:06:01	0	0.09	Pressure	mbar	0.06	Pressure	mbar
121540	2022/11/24	19:06:02	0	0.10	Pressure	mbar	0.07	Pressure	mbar
121541	2022/11/24	19:06:03	0	0.11	Pressure	mbar	0.08	Pressure	mbar
121542	2022/11/24	19:06:04	0	0.11	Pressure	mbar	0.07	Pressure	mbar
121543	2022/11/24	19:06:05	0	0.11	Pressure	mbar	0.07	Pressure	mbar
121544	2022/11/24	19:06:06	0	0.11	Pressure	mbar	0.06	Pressure	mbar
121545	2022/11/24	19:06:07	0	0.10	Pressure	mbar	0.06	Pressure	mbar
121546	2022/11/24	19:06:08	0	0.10	Pressure	mbar	0.06	Pressure	mbar
121547	2022/11/24	19:06:09	0	0.10	Pressure	mbar	0.08	Pressure	mbar
121548	2022/11/24	19:06:10	0	0.11	Pressure	mbar	0.07	Pressure	mbar
121549	2022/11/24	19:06:11	0	0.11	Pressure	mbar	0.07	Pressure	mbar
121550	2022/11/24	19:06:12	0	0.11	Pressure	mbar	0.07	Pressure	mbar
121551	2022/11/24	19:06:13	0	0.11	Pressure	mbar	0.08	Pressure	mbar
121552	2022/11/24	19:06:14	0	0.11	Pressure	mbar	0.07	Pressure	mbar
121553	2022/11/24	19:06:15	0	0.11	Pressure	mbar	0.07	Pressure	mbar
121554	2022/11/24	19:06:16	0	0.11	Pressure	mbar	0.07	Pressure	mbar
121555	2022/11/24	19:06:17	0	0.10	Pressure	mbar	0.08	Pressure	mbar
121556	2022/11/24	19:06:18	0	0.10	Pressure	mbar	0.08	Pressure	mbar
121557	2022/11/24	19:06:19	0	0.10	Pressure	mbar	0.07	Pressure	mbar
121558	2022/11/24	19:06:20	0	0.11	Pressure	mbar	0.08	Pressure	mbar
121559	2022/11/24	19:06:21	0	0.11	Pressure	mbar	0.08	Pressure	mbar
121560	2022/11/24	19:06:22	0	0.12	Pressure	mbar	0.08	Pressure	mbar
121561	2022/11/24	19:06:23	0	0.12	Pressure	mbar	0.09	Pressure	mbar
121562	2022/11/24	19:06:24	0	0.12	Pressure	mbar	0.08	Pressure	mbar
121563	2022/11/24	19:06:25	0	0.12	Pressure	mbar	0.08	Pressure	mbar
121564	2022/11/24	19:06:26	0	0.09	Pressure	mbar	0.09	Pressure	mbar
121565	2022/11/24	19:06:27	0	0.12	Pressure	mbar	0.07	Pressure	mbar
121566	2022/11/24	19:06:28	0	0.12	Pressure	mbar	0.07	Pressure	mbar
121567	2022/11/24	19:06:29	0	0.10	Pressure	mbar	0.07	Pressure	mbar
121568	2022/11/24	19:06:30	0	0.09	Pressure	mbar	0.07	Pressure	mbar
121569	2022/11/24	19:06:31	0	0.09	Pressure	mbar	0.07	Pressure	mbar
121570	2022/11/24	19:06:32	0	0.11	Pressure	mbar	0.08	Pressure	mbar
121571	2022/11/24	19:06:33	0	0.12	Pressure	mbar	0.07	Pressure	mbar
121572	2022/11/24	19:06:34	0	0.09	Pressure	mbar	0.07	Pressure	mbar
121573	2022/11/24	19:06:35	0	0.09	Pressure	mbar	0.07	Pressure	mbar
121574	2022/11/24	19:06:36	0	0.10	Pressure	mbar	0.07	Pressure	mbar
121575	2022/11/24	19:06:37	0	0.12	Pressure	mbar	0.07	Pressure	mbar
121576	2022/11/24	19:06:38	0	0.12	Pressure	mbar	0.07	Pressure	mbar
121577	2022/11/24	19:06:39	0	0.11	Pressure	mbar	0.06	Pressure	mbar
121578	2022/11/24	19:06:40	0	0.10	Pressure	mbar	0.07	Pressure	mbar
121579	2022/11/24	19:06:41	0	0.10	Pressure	mbar	0.07	Pressure	mbar
121580	2022/11/24	19:06:42	0	0.10	Pressure	mbar	0.07	Pressure	mbar
121581	2022/11/24	19:06:43	0	0.10	Pressure	mbar	0.07	Pressure	mbar
121582	2022/11/24	19:06:44	0	0.10	Pressure	mbar	0.07	Pressure	mbar
121583	2022/11/24	19:06:45	0	0.10	Pressure	mbar	0.07	Pressure	mbar
121584	2022/11/24	19:06:46	0	0.11	Pressure	mbar	0.07	Pressure	mbar
121585	2022/11/24	19:06:47	0	0.09	Pressure	mbar	0.07	Pressure	mbar
121586	2022/11/24	19:06:48	0	0.09	Pressure	mbar	0.07	Pressure	mbar
121587	2022/11/24	19:06:49	0	0.10	Pressure	mbar	0.07	Pressure	mbar
121588	2022/11/24	19:06:50	0	0.11	Pressure	mbar	0.07	Pressure	mbar
121589	2022/11/24	19:06:51	0	0.10	Pressure	mbar	0.08	Pressure	mbar
121590	2022/11/24	19:06:52	0	0.10	Pressure	mbar	0.08	Pressure	mbar
121591	2022/11/24	19:06:53	0	0.12	Pressure	mbar	0.10	Pressure	mbar
121592	2022/11/24	19:06:54	0	Time out			Time out
121593	2022/11/24	19:06:55	0	Time out			Time out
121594	2022/11/24	19:06:56	0	Time out			Time out
121595	2022/11/24	19:06:57	0	0.11	Pressure	mbar	0.08	Pressure	mbar
121596	2022/11/24	19:06:58	0	0.11	Pressure	mbar	0.06	Pressure	mbar
121597	2022/11/24	19:06:59	0	0.11	Pressure	mbar	0.06	Pressure	mbar
121598	2022/11/24	19:07:00	0	0.10	Pressure	mbar	0.07	Pressure	mbar
121599	2022/11/24	19:07:01	0	0.11	Pressure	mbar	0.06	Pressure	mbar
121600	2022/11/24	19:07:02	0	0.11	Pressure	mbar	0.06	Pressure	mbar
121601	2022/11/24	19:07:03	0	0.11	Pressure	mbar	0.08	Pressure	mbar
121602	2022/11/24	19:07:04	0	0.11	Pressure	mbar	0.07	Pressure	mbar
121603	2022/11/24	19:07:05	0	0.11	Pressure	mbar	0.07	Pressure	mbar
121604	2022/11/24	19:07:06	0	0.12	Pressure	mbar	0.07	Pressure	mbar
121605	2022/11/24	19:07:07	0	0.10	Pressure	mbar	0.08	Pressure	mbar
121606	2022/11/24	19:07:08	0	0.11	Pressure	mbar	0.08	Pressure	mbar
121607	2022/11/24	19:07:09	0	0.11	Pressure	mbar	0.08	Pressure	mbar
121608	2022/11/24	19:07:10	0	0.11	Pressure	mbar	0.08	Pressure	mbar
121609	2022/11/24	19:07:11	0	0.10	Pressure	mbar	0.08	Pressure	mbar
121610	2022/11/24	19:07:12	0	0.10	Pressure	mbar	0.08	Pressure	mbar
121611	2022/11/24	19:07:13	0	0.10	Pressure	mbar	0.06	Pressure	mbar
121612	2022/11/24	19:07:14	0	0.12	Pressure	mbar	0.08	Pressure	mbar
121613	2022/11/24	19:07:15	0	0.12	Pressure	mbar	0.08	Pressure	mbar
121614	2022/11/24	19:07:16	0	0.11	Pressure	mbar	0.06	Pressure	mbar
121615	2022/11/24	19:07:17	0	0.11	Pressure	mbar	0.08	Pressure	mbar
121616	2022/11/24	19:07:18	0	0.11	Pressure	mbar	0.08	Pressure	mbar
121617	2022/11/24	19:07:19	0	0.12	Pressure	mbar	0.07	Pressure	mbar
121618	2022/11/24	19:07:20	0	0.11	Pressure	mbar	0.07	Pressure	mbar
121619	2022/11/24	19:07:21	0	0.12	Pressure	mbar	0.07	Pressure	mbar
121620	2022/11/24	19:07:22	0	0.12	Pressure	mbar	0.07	Pressure	mbar
121621	2022/11/24	19:07:23	0	0.11	Pressure	mbar	0.08	Pressure	mbar
121622	2022/11/24	19:07:24	0	0.12	Pressure	mbar	0.06	Pressure	mbar
121623	2022/11/24	19:07:25	0	0.12	Pressure	mbar	0.06	Pressure	mbar
121624	2022/11/24	19:07:26	0	0.13	Pressure	mbar	0.08	Pressure	mbar
121625	2022/11/24	19:07:27	0	0.12	Pressure	mbar	0.06	Pressure	mbar
121626	2022/11/24	19:07:28	0	0.12	Pressure	mbar	0.06	Pressure	mbar
121627	2022/11/24	19:07:29	0	0.12	Pressure	mbar	0.07	Pressure	mbar
121628	2022/11/24	19:07:30	0	0.11	Pressure	mbar	0.07	Pressure	mbar
121629	2022/11/24	19:07:31	0	0.12	Pressure	mbar	0.08	Pressure	mbar
121630	2022/11/24	19:07:32	0	0.12	Pressure	mbar	0.08	Pressure	mbar
121631	2022/11/24	19:07:33	0	0.13	Pressure	mbar	0.06	Pressure	mbar
121632	2022/11/24	19:07:34	0	0.12	Pressure	mbar	0.07	Pressure	mbar
121633	2022/11/24	19:07:35	0	0.12	Pressure	mbar	0.07	Pressure	mbar
121634	2022/11/24	19:07:36	0	0.11	Pressure	mbar	0.07	Pressure	mbar
121635	2022/11/24	19:07:37	0	0.12	Pressure	mbar	0.07	Pressure	mbar
121636	2022/11/24	19:07:38	0	0.12	Pressure	mbar	0.07	Pressure	mbar
121637	2022/11/24	19:07:39	0	0.11	Pressure	mbar	0.07	Pressure	mbar
121638	2022/11/24	19:07:40	0	0.10	Pressure	mbar	0.08	Pressure	mbar
121639	2022/11/24	19:07:41	0	0.13	Pressure	mbar	0.07	Pressure	mbar
121640	2022/11/24	19:07:42	0	0.13	Pressure	mbar	0.07	Pressure	mbar
121641	2022/11/24	19:07:43	0	0.12	Pressure	mbar	0.07	Pressure	mbar
121642	2022/11/24	19:07:44	0	0.12	Pressure	mbar	0.06	Pressure	mbar
121643	2022/11/24	19:07:45	0	0.12	Pressure	mbar	0.06	Pressure	mbar
121644	2022/11/24	19:07:46	0	0.10	Pressure	mbar	0.07	Pressure	mbar
121645	2022/11/24	19:07:47	0	0.09	Pressure	mbar	0.08	Pressure	mbar
121646	2022/11/24	19:07:48	0	0.09	Pressure	mbar	0.08	Pressure	mbar
121647	2022/11/24	19:07:49	0	0.11	Pressure	mbar	0.08	Pressure	mbar
121648	2022/11/24	19:07:50	0	0.11	Pressure	mbar	0.07	Pressure	mbar
121649	2022/11/24	19:07:51	0	0.13	Pressure	mbar	0.06	Pressure	mbar
121650	2022/11/24	19:07:52	0	0.13	Pressure	mbar	0.06	Pressure	mbar
121651	2022/11/24	19:07:53	0	0.12	Pressure	mbar	0.07	Pressure	mbar
121652	2022/11/24	19:07:54	0	0.11	Pressure	mbar	0.08	Pressure	mbar
121653	2022/11/24	19:07:55	0	0.11	Pressure	mbar	0.08	Pressure	mbar
121654	2022/11/24	19:07:56	0	0.11	Pressure	mbar	0.08	Pressure	mbar
121655	2022/11/24	19:07:57	0	0.11	Pressure	mbar	0.06	Pressure	mbar
121656	2022/11/24	19:07:58	0	0.11	Pressure	mbar	0.08	Pressure	mbar
121657	2022/11/24	19:07:59	0	0.11	Pressure	mbar	0.08	Pressure	mbar
121658	2022/11/24	19:08:00	0	0.11	Pressure	mbar	0.08	Pressure	mbar
121659	2022/11/24	19:08:01	0	0.10	Pressure	mbar	0.08	Pressure	mbar
121660	2022/11/24	19:08:02	0	0.10	Pressure	mbar	0.08	Pressure	mbar
121661	2022/11/24	19:08:03	0	Time out			Time out
121662	2022/11/24	19:08:04	0	0.12	Pressure	mbar	0.07	Pressure	mbar
121663	2022/11/24	19:08:05	0	0.12	Pressure	mbar	0.07	Pressure	mbar
121664	2022/11/24	19:08:06	0	0.12	Pressure	mbar	0.06	Pressure	mbar
121665	2022/11/24	19:08:07	0	0.12	Pressure	mbar	0.07	Pressure	mbar
121666	2022/11/24	19:08:08	0	0.10	Pressure	mbar	0.07	Pressure	mbar
121667	2022/11/24	19:08:09	0	0.10	Pressure	mbar	0.07	Pressure	mbar
121668	2022/11/24	19:08:10	0	0.12	Pressure	mbar	0.07	Pressure	mbar
121669	2022/11/24	19:08:11	0	0.10	Pressure	mbar	0.07	Pressure	mbar
121670	2022/11/24	19:08:12	0	0.10	Pressure	mbar	0.07	Pressure	mbar
121671	2022/11/24	19:08:13	0	0.11	Pressure	mbar	0.07	Pressure	mbar
121672	2022/11/24	19:08:14	0	0.10	Pressure	mbar	0.06	Pressure	mbar
121673	2022/11/24	19:08:15	0	0.10	Pressure	mbar	0.06	Pressure	mbar
121674	2022/11/24	19:08:16	0	0.11	Pressure	mbar	0.07	Pressure	mbar
121675	2022/11/24	19:08:17	0	0.11	Pressure	mbar	0.06	Pressure	mbar
121676	2022/11/24	19:08:18	0	0.13	Pressure	mbar	0.07	Pressure	mbar
121677	2022/11/24	19:08:19	0	0.13	Pressure	mbar	0.07	Pressure	mbar
121678	2022/11/24	19:08:20	0	0.12	Pressure	mbar	0.06	Pressure	mbar
121679	2022/11/24	19:08:21	0	0.13	Pressure	mbar	0.08	Pressure	mbar
121680	2022/11/24	19:08:22	0	0.13	Pressure	mbar	0.08	Pressure	mbar
121681	2022/11/24	19:08:23	0	0.12	Pressure	mbar	0.09	Pressure	mbar
121682	2022/11/24	19:08:24	0	0.12	Pressure	mbar	0.07	Pressure	mbar
121683	2022/11/24	19:08:25	0	0.12	Pressure	mbar	0.07	Pressure	mbar
121684	2022/11/24	19:08:26	0	0.11	Pressure	mbar	0.08	Pressure	mbar
121685	2022/11/24	19:08:27	0	0.12	Pressure	mbar	0.06	Pressure	mbar
121686	2022/11/24	19:08:28	0	0.11	Pressure	mbar	0.08	Pressure	mbar
121687	2022/11/24	19:08:29	0	0.11	Pressure	mbar	0.08	Pressure	mbar
121688	2022/11/24	19:08:30	0	0.11	Pressure	mbar	0.06	Pressure	mbar
121689	2022/11/24	19:08:31	0	0.11	Pressure	mbar	0.07	Pressure	mbar
121690	2022/11/24	19:08:32	0	0.11	Pressure	mbar	0.07	Pressure	mbar
121691	2022/11/24	19:08:33	0	0.13	Pressure	mbar	0.07	Pressure	mbar
121692	2022/11/24	19:08:34	0	0.11	Pressure	mbar	0.07	Pressure	mbar
121693	2022/11/24	19:08:35	0	0.11	Pressure	mbar	0.07	Pressure	mbar
121694	2022/11/24	19:08:36	0	0.11	Pressure	mbar	0.07	Pressure	mbar
121695	2022/11/24	19:08:37	0	0.11	Pressure	mbar	0.07	Pressure	mbar
121696	2022/11/24	19:08:38	0	0.11	Pressure	mbar	0.07	Pressure	mbar
121697	2022/11/24	19:08:39	0	0.11	Pressure	mbar	0.07	Pressure	mbar
121698	2022/11/24	19:08:40	0	0.11	Pressure	mbar	0.06	Pressure	mbar
121699	2022/11/24	19:08:41	0	0.12	Pressure	mbar	0.09	Pressure	mbar
121700	2022/11/24	19:08:42	0	0.12	Pressure	mbar	0.09	Pressure	mbar
121701	2022/11/24	19:08:43	0	0.12	Pressure	mbar	0.08	Pressure	mbar
121702	2022/11/24	19:08:44	0	0.11	Pressure	mbar	0.09	Pressure	mbar
121703	2022/11/24	19:08:45	0	0.11	Pressure	mbar	0.08	Pressure	mbar
121704	2022/11/24	19:08:46	0	0.11	Pressure	mbar	0.08	Pressure	mbar
121705	2022/11/24	19:08:47	0	0.12	Pressure	mbar	0.07	Pressure	mbar
121706	2022/11/24	19:08:48	0	0.12	Pressure	mbar	0.07	Pressure	mbar
121707	2022/11/24	19:08:49	0	0.12	Pressure	mbar	0.07	Pressure	mbar
121708	2022/11/24	19:08:50	0	0.13	Pressure	mbar	0.07	Pressure	mbar
121709	2022/11/24	19:08:51	0	0.12	Pressure	mbar	0.07	Pressure	mbar
121710	2022/11/24	19:08:52	0	0.12	Pressure	mbar	0.07	Pressure	mbar
121711	2022/11/24	19:08:53	0	0.10	Pressure	mbar	0.08	Pressure	mbar
121712	2022/11/24	19:08:54	0	0.11	Pressure	mbar	0.08	Pressure	mbar
121713	2022/11/24	19:08:55	0	0.11	Pressure	mbar	0.07	Pressure	mbar
121714	2022/11/24	19:08:56	0	0.11	Pressure	mbar	0.07	Pressure	mbar
121715	2022/11/24	19:08:57	0	0.12	Pressure	mbar	0.08	Pressure	mbar
121716	2022/11/24	19:08:58	0	0.10	Pressure	mbar	0.07	Pressure	mbar
121717	2022/11/24	19:08:59	0	0.10	Pressure	mbar	0.07	Pressure	mbar
121718	2022/11/24	19:09:00	0	0.12	Pressure	mbar	0.08	Pressure	mbar
121719	2022/11/24	19:09:01	0	0.11	Pressure	mbar	0.08	Pressure	mbar
121720	2022/11/24	19:09:02	0	0.11	Pressure	mbar	0.08	Pressure	mbar
121721	2022/11/24	19:09:03	0	0.11	Pressure	mbar	0.09	Pressure	mbar
121722	2022/11/24	19:09:04	0	0.10	Pressure	mbar	0.08	Pressure	mbar
121723	2022/11/24	19:09:05	0	Time out			Time out
121724	2022/11/24	19:09:06	0	Time out			Time out
121725	2022/11/24	19:09:07	0	0.10	Pressure	mbar	0.07	Pressure	mbar
121726	2022/11/24	19:09:08	0	0.11	Pressure	mbar	0.09	Pressure	mbar
121727	2022/11/24	19:09:09	0	0.11	Pressure	mbar	0.09	Pressure	mbar
121728	2022/11/24	19:09:10	0	0.12	Pressure	mbar	0.08	Pressure	mbar
121729	2022/11/24	19:09:11	0	0.12	Pressure	mbar	0.08	Pressure	mbar
121730	2022/11/24	19:09:12	0	0.12	Pressure	mbar	0.08	Pressure	mbar
121731	2022/11/24	19:09:13	0	0.11	Pressure	mbar	0.07	Pressure	mbar
121732	2022/11/24	19:09:14	0	0.12	Pressure	mbar	0.07	Pressure	mbar
121733	2022/11/24	19:09:15	0	0.11	Pressure	mbar	0.07	Pressure	mbar
121734	2022/11/24	19:09:16	0	0.11	Pressure	mbar	0.07	Pressure	mbar
121735	2022/11/24	19:09:17	0	0.14	Pressure	mbar	0.07	Pressure	mbar
121736	2022/11/24	19:09:18	0	0.11	Pressure	mbar	0.07	Pressure	mbar
121737	2022/11/24	19:09:19	0	0.11	Pressure	mbar	0.07	Pressure	mbar
121738	2022/11/24	19:09:20	0	0.13	Pressure	mbar	0.08	Pressure	mbar
121739	2022/11/24	19:09:21	0	0.14	Pressure	mbar	0.06	Pressure	mbar
121740	2022/11/24	19:09:22	0	0.13	Pressure	mbar	0.08	Pressure	mbar
121741	2022/11/24	19:09:23	0	0.13	Pressure	mbar	0.08	Pressure	mbar
121742	2022/11/24	19:09:24	0	0.10	Pressure	mbar	0.05	Pressure	mbar
121743	2022/11/24	19:09:25	0	0.14	Pressure	mbar	0.07	Pressure	mbar
121744	2022/11/24	19:09:26	0	0.14	Pressure	mbar	0.07	Pressure	mbar
121745	2022/11/24	19:09:27	0	0.12	Pressure	mbar	0.06	Pressure	mbar
121746	2022/11/24	19:09:28	0	0.11	Pressure	mbar	0.07	Pressure	mbar
121747	2022/11/24	19:09:29	0	0.11	Pressure	mbar	0.07	Pressure	mbar
121748	2022/11/24	19:09:30	0	0.13	Pressure	mbar	0.07	Pressure	mbar
121749	2022/11/24	19:09:31	0	0.11	Pressure	mbar	0.08	Pressure	mbar
121750	2022/11/24	19:09:32	0	0.13	Pressure	mbar	0.09	Pressure	mbar
121751	2022/11/24	19:09:33	0	0.13	Pressure	mbar	0.09	Pressure	mbar
121752	2022/11/24	19:09:34	0	0.14	Pressure	mbar	0.07	Pressure	mbar
121753	2022/11/24	19:09:35	0	0.13	Pressure	mbar	0.07	Pressure	mbar
121754	2022/11/24	19:09:36	0	0.13	Pressure	mbar	0.07	Pressure	mbar
121755	2022/11/24	19:09:37	0	0.12	Pressure	mbar	0.08	Pressure	mbar
121756	2022/11/24	19:09:38	0	0.12	Pressure	mbar	0.08	Pressure	mbar
121757	2022/11/24	19:09:39	0	0.12	Pressure	mbar	0.08	Pressure	mbar
121758	2022/11/24	19:09:40	0	0.14	Pressure	mbar	0.07	Pressure	mbar
121759	2022/11/24	19:09:41	0	0.13	Pressure	mbar	0.07	Pressure	mbar
121760	2022/11/24	19:09:42	0	0.13	Pressure	mbar	0.07	Pressure	mbar
121761	2022/11/24	19:09:43	0	0.13	Pressure	mbar	0.08	Pressure	mbar
121762	2022/11/24	19:09:44	0	0.13	Pressure	mbar	0.09	Pressure	mbar
121763	2022/11/24	19:09:45	0	0.12	Pressure	mbar	0.08	Pressure	mbar
121764	2022/11/24	19:09:46	0	0.12	Pressure	mbar	0.08	Pressure	mbar
121765	2022/11/24	19:09:47	0	0.13	Pressure	mbar	0.09	Pressure	mbar
121766	2022/11/24	19:09:48	0	0.13	Pressure	mbar	0.07	Pressure	mbar
121767	2022/11/24	19:09:49	0	0.13	Pressure	mbar	0.07	Pressure	mbar
121768	2022/11/24	19:09:50	0	0.13	Pressure	mbar	0.07	Pressure	mbar
121769	2022/11/24	19:09:51	0	0.12	Pressure	mbar	0.08	Pressure	mbar
121770	2022/11/24	19:09:52	0	0.10	Pressure	mbar	0.08	Pressure	mbar
121771	2022/11/24	19:09:53	0	0.10	Pressure	mbar	0.08	Pressure	mbar
121772	2022/11/24	19:09:54	0	0.12	Pressure	mbar	0.06	Pressure	mbar
121773	2022/11/24	19:09:55	0	0.12	Pressure	mbar	0.08	Pressure	mbar
121774	2022/11/24	19:09:56	0	0.12	Pressure	mbar	0.08	Pressure	mbar
121775	2022/11/24	19:09:57	0	0.13	Pressure	mbar	0.06	Pressure	mbar
121776	2022/11/24	19:09:58	0	0.13	Pressure	mbar	0.07	Pressure	mbar
121777	2022/11/24	19:09:59	0	0.13	Pressure	mbar	0.07	Pressure	mbar
121778	2022/11/24	19:10:00	0	0.12	Pressure	mbar	0.08	Pressure	mbar
121779	2022/11/24	19:10:01	0	0.14	Pressure	mbar	0.08	Pressure	mbar
121780	2022/11/24	19:10:02	0	0.13	Pressure	mbar	0.06	Pressure	mbar
121781	2022/11/24	19:10:03	0	0.13	Pressure	mbar	0.06	Pressure	mbar
121782	2022/11/24	19:10:04	0	0.12	Pressure	mbar	0.07	Pressure	mbar
121783	2022/11/24	19:10:05	0	0.12	Pressure	mbar	0.08	Pressure	mbar
121784	2022/11/24	19:10:06	0	0.12	Pressure	mbar	0.08	Pressure	mbar
121785	2022/11/24	19:10:07	0	0.12	Pressure	mbar	0.09	Pressure	mbar
121786	2022/11/24	19:10:08	0	0.11	Pressure	mbar	0.07	Pressure	mbar
121787	2022/11/24	19:10:09	0	0.11	Pressure	mbar	0.07	Pressure	mbar
121788	2022/11/24	19:10:10	0	0.11	Pressure	mbar	0.07	Pressure	mbar
121789	2022/11/24	19:10:11	0	0.12	Pressure	mbar	0.06	Pressure	mbar
121790	2022/11/24	19:10:12	0	0.12	Pressure	mbar	0.06	Pressure	mbar
121791	2022/11/24	19:10:13	0	0.11	Pressure	mbar	0.08	Pressure	mbar
121792	2022/11/24	19:10:14	0	0.12	Pressure	mbar	0.07	Pressure	mbar
121793	2022/11/24	19:10:15	0	0.10	Pressure	mbar	0.06	Pressure	mbar
121794	2022/11/24	19:10:16	0	0.10	Pressure	mbar	0.06	Pressure	mbar
121795	2022/11/24	19:10:17	0	0.11	Pressure	mbar	0.08	Pressure	mbar
121796	2022/11/24	19:10:18	0	0.12	Pressure	mbar	0.06	Pressure	mbar
121797	2022/11/24	19:10:19	0	0.12	Pressure	mbar	0.06	Pressure	mbar
121798	2022/11/24	19:10:20	0	0.12	Pressure	mbar	0.06	Pressure	mbar
121799	2022/11/24	19:10:21	0	0.11	Pressure	mbar	0.07	Pressure	mbar
121800	2022/11/24	19:10:22	0	0.11	Pressure	mbar	0.07	Pressure	mbar
121801	2022/11/24	19:10:23	0	0.13	Pressure	mbar	0.07	Pressure	mbar
121802	2022/11/24	19:10:24	0	0.12	Pressure	mbar	0.05	Pressure	mbar
121803	2022/11/24	19:10:25	0	0.13	Pressure	mbar	0.07	Pressure	mbar
121804	2022/11/24	19:10:26	0	0.13	Pressure	mbar	0.07	Pressure	mbar
121805	2022/11/24	19:10:27	0	0.12	Pressure	mbar	0.07	Pressure	mbar
121806	2022/11/24	19:10:28	0	0.11	Pressure	mbar	0.07	Pressure	mbar
121807	2022/11/24	19:10:29	0	0.11	Pressure	mbar	0.07	Pressure	mbar
121808	2022/11/24	19:10:30	0	0.13	Pressure	mbar	0.07	Pressure	mbar
121809	2022/11/24	19:10:31	0	0.12	Pressure	mbar	0.08	Pressure	mbar
121810	2022/11/24	19:10:32	0	0.13	Pressure	mbar	0.09	Pressure	mbar
121811	2022/11/24	19:10:33	0	0.13	Pressure	mbar	0.09	Pressure	mbar
121812	2022/11/24	19:10:34	0	0.10	Pressure	mbar	0.07	Pressure	mbar
121813	2022/11/24	19:10:35	0	0.11	Pressure	mbar	0.08	Pressure	mbar
121814	2022/11/24	19:10:36	0	0.11	Pressure	mbar	0.08	Pressure	mbar
121815	2022/11/24	19:10:37	0	0.12	Pressure	mbar	0.07	Pressure	mbar
121816	2022/11/24	19:10:38	0	0.12	Pressure	mbar	0.07	Pressure	mbar
121817	2022/11/24	19:10:39	0	0.12	Pressure	mbar	0.07	Pressure	mbar
121818	2022/11/24	19:10:40	0	0.12	Pressure	mbar	0.06	Pressure	mbar
121819	2022/11/24	19:10:41	0	0.12	Pressure	mbar	0.08	Pressure	mbar
121820	2022/11/24	19:10:42	0	0.13	Pressure	mbar	0.08	Pressure	mbar
121821	2022/11/24	19:10:43	0	0.13	Pressure	mbar	0.08	Pressure	mbar
121822	2022/11/24	19:10:44	0	0.12	Pressure	mbar	0.08	Pressure	mbar
121823	2022/11/24	19:10:45	0	0.13	Pressure	mbar	0.08	Pressure	mbar
121824	2022/11/24	19:10:46	0	0.13	Pressure	mbar	0.08	Pressure	mbar
121825	2022/11/24	19:10:47	0	0.11	Pressure	mbar	0.08	Pressure	mbar
121826	2022/11/24	19:10:48	0	0.12	Pressure	mbar	0.08	Pressure	mbar
121827	2022/11/24	19:10:49	0	0.11	Pressure	mbar	0.09	Pressure	mbar
121828	2022/11/24	19:10:50	0	0.11	Pressure	mbar	0.09	Pressure	mbar
121829	2022/11/24	19:10:51	0	0.12	Pressure	mbar	0.08	Pressure	mbar
121830	2022/11/24	19:10:52	0	0.12	Pressure	mbar	0.07	Pressure	mbar
121831	2022/11/24	19:10:53	0	0.12	Pressure	mbar	0.07	Pressure	mbar
121832	2022/11/24	19:10:54	0	0.10	Pressure	mbar	0.07	Pressure	mbar
121833	2022/11/24	19:10:55	0	0.09	Pressure	mbar	0.07	Pressure	mbar
121834	2022/11/24	19:10:56	0	0.09	Pressure	mbar	0.07	Pressure	mbar
121835	2022/11/24	19:10:57	0	0.11	Pressure	mbar	0.08	Pressure	mbar
121836	2022/11/24	19:10:58	0	0.11	Pressure	mbar	0.07	Pressure	mbar
121837	2022/11/24	19:10:59	0	0.12	Pressure	mbar	0.07	Pressure	mbar
121838	2022/11/24	19:11:00	0	0.12	Pressure	mbar	0.07	Pressure	mbar
121839	2022/11/24	19:11:01	0	0.12	Pressure	mbar	0.08	Pressure	mbar
121840	2022/11/24	19:11:02	0	0.10	Pressure	mbar	0.08	Pressure	mbar
121841	2022/11/24	19:11:03	0	0.10	Pressure	mbar	0.08	Pressure	mbar
121842	2022/11/24	19:11:04	0	Time out			Time out
121843	2022/11/24	19:11:05	0	0.11	Pressure	mbar	0.07	Pressure	mbar
121844	2022/11/24	19:11:06	0	0.11	Pressure	mbar	0.07	Pressure	mbar
121845	2022/11/24	19:11:07	0	0.11	Pressure	mbar	0.07	Pressure	mbar
121846	2022/11/24	19:11:08	0	0.13	Pressure	mbar	0.07	Pressure	mbar
121847	2022/11/24	19:11:09	0	0.13	Pressure	mbar	0.07	Pressure	mbar
121848	2022/11/24	19:11:10	0	0.11	Pressure	mbar	0.06	Pressure	mbar
121849	2022/11/24	19:11:11	0	0.12	Pressure	mbar	0.08	Pressure	mbar
121850	2022/11/24	19:11:12	0	0.13	Pressure	mbar	0.08	Pressure	mbar
121851	2022/11/24	19:11:13	0	0.13	Pressure	mbar	0.08	Pressure	mbar
121852	2022/11/24	19:11:14	0	0.13	Pressure	mbar	0.07	Pressure	mbar
121853	2022/11/24	19:11:15	0	0.13	Pressure	mbar	0.07	Pressure	mbar
121854	2022/11/24	19:11:16	0	0.13	Pressure	mbar	0.07	Pressure	mbar
121855	2022/11/24	19:11:17	0	0.11	Pressure	mbar	0.07	Pressure	mbar
121856	2022/11/24	19:11:18	0	0.11	Pressure	mbar	0.06	Pressure	mbar
121857	2022/11/24	19:11:19	0	0.14	Pressure	mbar	0.07	Pressure	mbar
121858	2022/11/24	19:11:20	0	0.14	Pressure	mbar	0.07	Pressure	mbar
121859	2022/11/24	19:11:21	0	0.10	Pressure	mbar	0.08	Pressure	mbar
121860	2022/11/24	19:11:22	0	0.10	Pressure	mbar	0.07	Pressure	mbar
121861	2022/11/24	19:11:23	0	0.10	Pressure	mbar	0.07	Pressure	mbar
121862	2022/11/24	19:11:24	0	0.10	Pressure	mbar	0.07	Pressure	mbar
121863	2022/11/24	19:11:25	0	0.13	Pressure	mbar	0.06	Pressure	mbar
121864	2022/11/24	19:11:26	0	0.11	Pressure	mbar	0.09	Pressure	mbar
121865	2022/11/24	19:11:27	0	0.11	Pressure	mbar	0.09	Pressure	mbar
121866	2022/11/24	19:11:28	0	0.13	Pressure	mbar	0.07	Pressure	mbar
121867	2022/11/24	19:11:29	0	0.11	Pressure	mbar	0.07	Pressure	mbar
121868	2022/11/24	19:11:30	0	0.11	Pressure	mbar	0.07	Pressure	mbar
121869	2022/11/24	19:11:31	0	0.12	Pressure	mbar	0.09	Pressure	mbar
121870	2022/11/24	19:11:32	0	0.13	Pressure	mbar	0.08	Pressure	mbar
121871	2022/11/24	19:11:33	0	0.13	Pressure	mbar	0.08	Pressure	mbar
121872	2022/11/24	19:11:34	0	0.12	Pressure	mbar	0.07	Pressure	mbar
121873	2022/11/24	19:11:35	0	0.11	Pressure	mbar	0.08	Pressure	mbar
121874	2022/11/24	19:11:36	0	0.13	Pressure	mbar	0.07	Pressure	mbar
121875	2022/11/24	19:11:37	0	0.13	Pressure	mbar	0.07	Pressure	mbar
121876	2022/11/24	19:11:38	0	0.10	Pressure	mbar	0.07	Pressure	mbar
121877	2022/11/24	19:11:39	0	0.10	Pressure	mbar	0.08	Pressure	mbar
121878	2022/11/24	19:11:40	0	0.10	Pressure	mbar	0.08	Pressure	mbar
121879	2022/11/24	19:11:41	0	0.12	Pressure	mbar	0.06	Pressure	mbar
121880	2022/11/24	19:11:42	0	0.11	Pressure	mbar	0.07	Pressure	mbar
121881	2022/11/24	19:11:43	0	0.11	Pressure	mbar	0.07	Pressure	mbar
121882	2022/11/24	19:11:44	0	0.12	Pressure	mbar	0.10	Pressure	mbar
121883	2022/11/24	19:11:45	0	0.11	Pressure	mbar	0.09	Pressure	mbar
121884	2022/11/24	19:11:46	0	0.11	Pressure	mbar	0.08	Pressure	mbar
121885	2022/11/24	19:11:47	0	0.11	Pressure	mbar	0.08	Pressure	mbar
121886	2022/11/24	19:11:48	0	0.10	Pressure	mbar	0.09	Pressure	mbar
121887	2022/11/24	19:11:49	0	0.11	Pressure	mbar	0.07	Pressure	mbar
121888	2022/11/24	19:11:50	0	0.11	Pressure	mbar	0.07	Pressure	mbar
121889	2022/11/24	19:11:51	0	0.11	Pressure	mbar	0.08	Pressure	mbar
121890	2022/11/24	19:11:52	0	0.10	Pressure	mbar	0.08	Pressure	mbar
121891	2022/11/24	19:11:53	0	0.10	Pressure	mbar	0.08	Pressure	mbar
121892	2022/11/24	19:11:54	0	0.11	Pressure	mbar	0.09	Pressure	mbar
121893	2022/11/24	19:11:55	0	0.10	Pressure	mbar	0.08	Pressure	mbar
121894	2022/11/24	19:11:56	0	0.11	Pressure	mbar	0.08	Pressure	mbar
121895	2022/11/24	19:11:57	0	0.11	Pressure	mbar	0.08	Pressure	mbar
121896	2022/11/24	19:11:58	0	Time out			Time out
121897	2022/11/24	19:11:59	0	0.11	Pressure	mbar	0.08	Pressure	mbar
121898	2022/11/24	19:12:00	0	0.11	Pressure	mbar	0.08	Pressure	mbar
121899	2022/11/24	19:12:01	0	0.09	Pressure	mbar	0.07	Pressure	mbar
121900	2022/11/24	19:12:02	0	0.12	Pressure	mbar	0.07	Pressure	mbar
121901	2022/11/24	19:12:03	0	0.12	Pressure	mbar	0.07	Pressure	mbar
121902	2022/11/24	19:12:04	0	0.11	Pressure	mbar	0.07	Pressure	mbar
121903	2022/11/24	19:12:05	0	0.11	Pressure	mbar	0.07	Pressure	mbar
121904	2022/11/24	19:12:06	0	0.11	Pressure	mbar	0.07	Pressure	mbar
121905	2022/11/24	19:12:07	0	0.11	Pressure	mbar	0.08	Pressure	mbar
121906	2022/11/24	19:12:08	0	0.13	Pressure	mbar	0.07	Pressure	mbar
121907	2022/11/24	19:12:09	0	0.11	Pressure	mbar	0.06	Pressure	mbar
121908	2022/11/24	19:12:10	0	0.11	Pressure	mbar	0.06	Pressure	mbar
121909	2022/11/24	19:12:11	0	0.11	Pressure	mbar	0.08	Pressure	mbar
121910	2022/11/24	19:12:12	0	0.11	Pressure	mbar	0.08	Pressure	mbar
121911	2022/11/24	19:12:13	0	0.11	Pressure	mbar	0.08	Pressure	mbar
121912	2022/11/24	19:12:14	0	0.09	Pressure	mbar	0.07	Pressure	mbar
121913	2022/11/24	19:12:15	0	0.12	Pressure	mbar	0.08	Pressure	mbar
121914	2022/11/24	19:12:16	0	0.10	Pressure	mbar	0.06	Pressure	mbar
121915	2022/11/24	19:12:17	0	0.10	Pressure	mbar	0.06	Pressure	mbar
121916	2022/11/24	19:12:18	0	0.10	Pressure	mbar	0.07	Pressure	mbar
121917	2022/11/24	19:12:19	0	0.11	Pressure	mbar	0.08	Pressure	mbar
121918	2022/11/24	19:12:20	0	0.11	Pressure	mbar	0.08	Pressure	mbar
121919	2022/11/24	19:12:21	0	0.12	Pressure	mbar	0.07	Pressure	mbar
121920	2022/11/24	19:12:22	0	0.11	Pressure	mbar	0.06	Pressure	mbar
121921	2022/11/24	19:12:23	0	0.11	Pressure	mbar	0.06	Pressure	mbar
121922	2022/11/24	19:12:24	0	0.12	Pressure	mbar	0.07	Pressure	mbar
121923	2022/11/24	19:12:25	0	0.10	Pressure	mbar	0.07	Pressure	mbar
121924	2022/11/24	19:12:26	0	0.12	Pressure	mbar	0.06	Pressure	mbar
121925	2022/11/24	19:12:27	0	0.12	Pressure	mbar	0.06	Pressure	mbar
121926	2022/11/24	19:12:28	0	0.10	Pressure	mbar	0.07	Pressure	mbar
121927	2022/11/24	19:12:29	0	0.11	Pressure	mbar	0.07	Pressure	mbar
121928	2022/11/24	19:12:30	0	0.11	Pressure	mbar	0.07	Pressure	mbar
121929	2022/11/24	19:12:31	0	0.11	Pressure	mbar	0.07	Pressure	mbar
121930	2022/11/24	19:12:32	0	0.12	Pressure	mbar	0.07	Pressure	mbar
121931	2022/11/24	19:12:33	0	0.13	Pressure	mbar	0.08	Pressure	mbar
121932	2022/11/24	19:12:34	0	0.13	Pressure	mbar	0.08	Pressure	mbar
121933	2022/11/24	19:12:35	0	0.11	Pressure	mbar	0.05	Pressure	mbar
121934	2022/11/24	19:12:36	0	0.12	Pressure	mbar	0.06	Pressure	mbar
121935	2022/11/24	19:12:37	0	0.12	Pressure	mbar	0.06	Pressure	mbar
121936	2022/11/24	19:12:38	0	0.09	Pressure	mbar	0.07	Pressure	mbar
121937	2022/11/24	19:12:39	0	0.10	Pressure	mbar	0.06	Pressure	mbar
121938	2022/11/24	19:12:40	0	0.10	Pressure	mbar	0.06	Pressure	mbar
121939	2022/11/24	19:12:41	0	0.11	Pressure	mbar	0.08	Pressure	mbar
121940	2022/11/24	19:12:42	0	0.12	Pressure	mbar	0.06	Pressure	mbar
121941	2022/11/24	19:12:43	0	0.12	Pressure	mbar	0.06	Pressure	mbar
121942	2022/11/24	19:12:44	0	0.12	Pressure	mbar	0.07	Pressure	mbar
121943	2022/11/24	19:12:45	0	0.10	Pressure	mbar	0.07	Pressure	mbar
121944	2022/11/24	19:12:46	0	0.11	Pressure	mbar	0.07	Pressure	mbar
121945	2022/11/24	19:12:47	0	0.11	Pressure	mbar	0.07	Pressure	mbar
121946	2022/11/24	19:12:48	0	0.11	Pressure	mbar	0.05	Pressure	mbar
121947	2022/11/24	19:12:49	0	0.12	Pressure	mbar	0.07	Pressure	mbar
121948	2022/11/24	19:12:50	0	0.12	Pressure	mbar	0.07	Pressure	mbar
121949	2022/11/24	19:12:51	0	0.10	Pressure	mbar	0.05	Pressure	mbar
121950	2022/11/24	19:12:52	0	0.12	Pressure	mbar	0.05	Pressure	mbar
121951	2022/11/24	19:12:53	0	0.11	Pressure	mbar	0.06	Pressure	mbar
121952	2022/11/24	19:12:54	0	0.11	Pressure	mbar	0.06	Pressure	mbar
121953	2022/11/24	19:12:55	0	0.11	Pressure	mbar	0.06	Pressure	mbar
121954	2022/11/24	19:12:56	0	0.11	Pressure	mbar	0.06	Pressure	mbar
121955	2022/11/24	19:12:57	0	0.11	Pressure	mbar	0.06	Pressure	mbar
121956	2022/11/24	19:12:58	0	0.11	Pressure	mbar	0.06	Pressure	mbar
121957	2022/11/24	19:12:59	0	0.12	Pressure	mbar	0.07	Pressure	mbar
121958	2022/11/24	19:13:00	0	0.12	Pressure	mbar	0.07	Pressure	mbar
121959	2022/11/24	19:13:01	0	0.12	Pressure	mbar	0.07	Pressure	mbar
121960	2022/11/24	19:13:02	0	0.10	Pressure	mbar	0.07	Pressure	mbar
121961	2022/11/24	19:13:03	0	0.12	Pressure	mbar	0.07	Pressure	mbar
121962	2022/11/24	19:13:04	0	0.12	Pressure	mbar	0.07	Pressure	mbar
121963	2022/11/24	19:13:05	0	0.14	Pressure	mbar	0.06	Pressure	mbar
121964	2022/11/24	19:13:06	0	0.12	Pressure	mbar	0.05	Pressure	mbar
121965	2022/11/24	19:13:07	0	0.12	Pressure	mbar	0.05	Pressure	mbar
121966	2022/11/24	19:13:08	0	0.14	Pressure	mbar	0.07	Pressure	mbar
121967	2022/11/24	19:13:09	0	0.11	Pressure	mbar	0.07	Pressure	mbar
121968	2022/11/24	19:13:10	0	0.11	Pressure	mbar	0.07	Pressure	mbar
121969	2022/11/24	19:13:11	0	0.12	Pressure	mbar	0.06	Pressure	mbar
121970	2022/11/24	19:13:12	0	0.11	Pressure	mbar	0.07	Pressure	mbar
121971	2022/11/24	19:13:13	0	Time out			Time out
121972	2022/11/24	19:13:14	0	Time out			Time out
121973	2022/11/24	19:13:15	0	0.12	Pressure	mbar	0.06	Pressure	mbar
121974	2022/11/24	19:13:16	0	0.12	Pressure	mbar	0.07	Pressure	mbar
121975	2022/11/24	19:13:17	0	0.12	Pressure	mbar	0.07	Pressure	mbar
121976	2022/11/24	19:13:18	0	0.13	Pressure	mbar	0.06	Pressure	mbar
121977	2022/11/24	19:13:19	0	0.11	Pressure	mbar	0.07	Pressure	mbar
121978	2022/11/24	19:13:20	0	0.11	Pressure	mbar	0.07	Pressure	mbar
121979	2022/11/24	19:13:21	0	0.11	Pressure	mbar	0.07	Pressure	mbar
121980	2022/11/24	19:13:22	0	0.12	Pressure	mbar	0.06	Pressure	mbar
121981	2022/11/24	19:13:23	0	0.12	Pressure	mbar	0.05	Pressure	mbar
121982	2022/11/24	19:13:24	0	0.12	Pressure	mbar	0.05	Pressure	mbar
121983	2022/11/24	19:13:25	0	0.12	Pressure	mbar	0.07	Pressure	mbar
121984	2022/11/24	19:13:26	0	0.14	Pressure	mbar	0.07	Pressure	mbar
121985	2022/11/24	19:13:27	0	0.14	Pressure	mbar	0.07	Pressure	mbar
121986	2022/11/24	19:13:28	0	0.12	Pressure	mbar	0.07	Pressure	mbar
121987	2022/11/24	19:13:29	0	0.13	Pressure	mbar	0.08	Pressure	mbar
121988	2022/11/24	19:13:30	0	0.13	Pressure	mbar	0.08	Pressure	mbar
121989	2022/11/24	19:13:31	0	0.14	Pressure	mbar	0.06	Pressure	mbar
121990	2022/11/24	19:13:32	0	0.12	Pressure	mbar	0.07	Pressure	mbar
[truncated: 28,010 more rows]
