# Supplementary material for: A simple method to measure methane emissions from indoor gas leaks
Source: PLoS One. 2023 Nov 30;18(11):e0295055. doi: 10.1371/journal.pone.0295055 (PMC10688665; doi:10.1371/journal.pone.0295055)
Supplement: S1 Data — (ZIP) [file pone.0295055.s011.zip › data and code/data/raw data/differential manometer data/Omega HHP886U/pressure5/20221123091950-05.csv]

Name: 20221123091950.csv
User Name
Description:
zeroed inside	furnace off	thanksgiving trip test
Start Time:	11/23/2022 09:20:23
End Time:	11/25/2022 13:51:53
Elapsed Time:	00002Day04:31:30
Interval:	1 sec
Data Number:	189091
No.	Data	Time	ID	CH 1	Type	Unit	CH 2	Type	Unit
150001	2022/11/25	03:00:23	0	0.11	Pressure	mbar	0.07	Pressure	mbar
150002	2022/11/25	03:00:24	0	0.11	Pressure	mbar	0.07	Pressure	mbar
150003	2022/11/25	03:00:25	0	0.12	Pressure	mbar	0.07	Pressure	mbar
150004	2022/11/25	03:00:26	0	0.12	Pressure	mbar	0.07	Pressure	mbar
150005	2022/11/25	03:00:27	0	0.14	Pressure	mbar	0.07	Pressure	mbar
150006	2022/11/25	03:00:28	0	0.14	Pressure	mbar	0.08	Pressure	mbar
150007	2022/11/25	03:00:29	0	0.14	Pressure	mbar	0.08	Pressure	mbar
150008	2022/11/25	03:00:30	0	0.11	Pressure	mbar	0.07	Pressure	mbar
150009	2022/11/25	03:00:31	0	0.11	Pressure	mbar	0.07	Pressure	mbar
150010	2022/11/25	03:00:32	0	0.11	Pressure	mbar	0.07	Pressure	mbar
150011	2022/11/25	03:00:33	0	0.12	Pressure	mbar	0.09	Pressure	mbar
150012	2022/11/25	03:00:34	0	0.14	Pressure	mbar	0.08	Pressure	mbar
150013	2022/11/25	03:00:35	0	0.12	Pressure	mbar	0.08	Pressure	mbar
150014	2022/11/25	03:00:36	0	0.12	Pressure	mbar	0.08	Pressure	mbar
150015	2022/11/25	03:00:37	0	0.13	Pressure	mbar	0.08	Pressure	mbar
150016	2022/11/25	03:00:38	0	0.14	Pressure	mbar	0.09	Pressure	mbar
150017	2022/11/25	03:00:39	0	0.14	Pressure	mbar	0.09	Pressure	mbar
150018	2022/11/25	03:00:40	0	0.13	Pressure	mbar	0.07	Pressure	mbar
150019	2022/11/25	03:00:41	0	0.14	Pressure	mbar	0.07	Pressure	mbar
150020	2022/11/25	03:00:42	0	0.12	Pressure	mbar	0.08	Pressure	mbar
150021	2022/11/25	03:00:43	0	0.12	Pressure	mbar	0.08	Pressure	mbar
150022	2022/11/25	03:00:44	0	0.13	Pressure	mbar	0.08	Pressure	mbar
150023	2022/11/25	03:00:45	0	0.13	Pressure	mbar	0.07	Pressure	mbar
150024	2022/11/25	03:00:46	0	0.13	Pressure	mbar	0.07	Pressure	mbar
150025	2022/11/25	03:00:47	0	0.12	Pressure	mbar	0.07	Pressure	mbar
150026	2022/11/25	03:00:48	0	0.11	Pressure	mbar	0.08	Pressure	mbar
150027	2022/11/25	03:00:49	0	0.12	Pressure	mbar	0.07	Pressure	mbar
150028	2022/11/25	03:00:50	0	0.12	Pressure	mbar	0.07	Pressure	mbar
150029	2022/11/25	03:00:51	0	0.12	Pressure	mbar	0.07	Pressure	mbar
150030	2022/11/25	03:00:52	0	0.13	Pressure	mbar	0.09	Pressure	mbar
150031	2022/11/25	03:00:53	0	0.13	Pressure	mbar	0.09	Pressure	mbar
150032	2022/11/25	03:00:54	0	0.13	Pressure	mbar	0.06	Pressure	mbar
150033	2022/11/25	03:00:55	0	0.11	Pressure	mbar	0.08	Pressure	mbar
150034	2022/11/25	03:00:56	0	0.11	Pressure	mbar	0.08	Pressure	mbar
150035	2022/11/25	03:00:57	0	0.11	Pressure	mbar	0.08	Pressure	mbar
150036	2022/11/25	03:00:58	0	Time out			Time out
150037	2022/11/25	03:00:59	0	Time out			Time out
150038	2022/11/25	03:01:00	0	0.13	Pressure	mbar	0.07	Pressure	mbar
150039	2022/11/25	03:01:01	0	0.13	Pressure	mbar	0.09	Pressure	mbar
150040	2022/11/25	03:01:02	0	0.12	Pressure	mbar	0.06	Pressure	mbar
150041	2022/11/25	03:01:03	0	0.12	Pressure	mbar	0.06	Pressure	mbar
150042	2022/11/25	03:01:04	0	0.11	Pressure	mbar	0.09	Pressure	mbar
150043	2022/11/25	03:01:05	0	0.12	Pressure	mbar	0.07	Pressure	mbar
150044	2022/11/25	03:01:06	0	0.12	Pressure	mbar	0.07	Pressure	mbar
150045	2022/11/25	03:01:07	0	0.13	Pressure	mbar	0.07	Pressure	mbar
150046	2022/11/25	03:01:08	0	0.12	Pressure	mbar	0.07	Pressure	mbar
150047	2022/11/25	03:01:09	0	0.12	Pressure	mbar	0.07	Pressure	mbar
150048	2022/11/25	03:01:10	0	0.13	Pressure	mbar	0.07	Pressure	mbar
150049	2022/11/25	03:01:11	0	0.11	Pressure	mbar	0.07	Pressure	mbar
150050	2022/11/25	03:01:12	0	0.12	Pressure	mbar	0.08	Pressure	mbar
150051	2022/11/25	03:01:13	0	0.12	Pressure	mbar	0.08	Pressure	mbar
150052	2022/11/25	03:01:14	0	0.12	Pressure	mbar	0.06	Pressure	mbar
150053	2022/11/25	03:01:15	0	0.13	Pressure	mbar	0.08	Pressure	mbar
150054	2022/11/25	03:01:16	0	0.13	Pressure	mbar	0.08	Pressure	mbar
150055	2022/11/25	03:01:17	0	0.12	Pressure	mbar	0.06	Pressure	mbar
150056	2022/11/25	03:01:18	0	0.12	Pressure	mbar	0.08	Pressure	mbar
150057	2022/11/25	03:01:19	0	0.12	Pressure	mbar	0.08	Pressure	mbar
150058	2022/11/25	03:01:20	0	0.12	Pressure	mbar	0.09	Pressure	mbar
150059	2022/11/25	03:01:21	0	0.12	Pressure	mbar	0.08	Pressure	mbar
150060	2022/11/25	03:01:22	0	0.12	Pressure	mbar	0.08	Pressure	mbar
150061	2022/11/25	03:01:23	0	0.12	Pressure	mbar	0.08	Pressure	mbar
150062	2022/11/25	03:01:24	0	0.13	Pressure	mbar	0.07	Pressure	mbar
150063	2022/11/25	03:01:25	0	0.12	Pressure	mbar	0.07	Pressure	mbar
150064	2022/11/25	03:01:26	0	0.12	Pressure	mbar	0.07	Pressure	mbar
150065	2022/11/25	03:01:27	0	0.13	Pressure	mbar	0.07	Pressure	mbar
150066	2022/11/25	03:01:28	0	0.12	Pressure	mbar	0.08	Pressure	mbar
150067	2022/11/25	03:01:29	0	0.14	Pressure	mbar	0.08	Pressure	mbar
150068	2022/11/25	03:01:30	0	0.14	Pressure	mbar	0.08	Pressure	mbar
150069	2022/11/25	03:01:31	0	0.14	Pressure	mbar	0.07	Pressure	mbar
150070	2022/11/25	03:01:32	0	0.13	Pressure	mbar	0.08	Pressure	mbar
150071	2022/11/25	03:01:33	0	0.13	Pressure	mbar	0.08	Pressure	mbar
150072	2022/11/25	03:01:34	0	0.14	Pressure	mbar	0.06	Pressure	mbar
150073	2022/11/25	03:01:35	0	0.13	Pressure	mbar	0.07	Pressure	mbar
150074	2022/11/25	03:01:36	0	0.13	Pressure	mbar	0.07	Pressure	mbar
150075	2022/11/25	03:01:37	0	0.15	Pressure	mbar	0.07	Pressure	mbar
150076	2022/11/25	03:01:38	0	0.14	Pressure	mbar	0.08	Pressure	mbar
150077	2022/11/25	03:01:39	0	0.12	Pressure	mbar	0.08	Pressure	mbar
150078	2022/11/25	03:01:40	0	0.12	Pressure	mbar	0.08	Pressure	mbar
150079	2022/11/25	03:01:41	0	0.12	Pressure	mbar	0.08	Pressure	mbar
150080	2022/11/25	03:01:42	0	0.12	Pressure	mbar	0.08	Pressure	mbar
150081	2022/11/25	03:01:43	0	0.12	Pressure	mbar	0.08	Pressure	mbar
150082	2022/11/25	03:01:44	0	0.12	Pressure	mbar	0.08	Pressure	mbar
150083	2022/11/25	03:01:45	0	0.12	Pressure	mbar	0.07	Pressure	mbar
150084	2022/11/25	03:01:46	0	0.12	Pressure	mbar	0.07	Pressure	mbar
150085	2022/11/25	03:01:47	0	0.13	Pressure	mbar	0.09	Pressure	mbar
150086	2022/11/25	03:01:48	0	0.13	Pressure	mbar	0.08	Pressure	mbar
150087	2022/11/25	03:01:49	0	0.12	Pressure	mbar	0.06	Pressure	mbar
150088	2022/11/25	03:01:50	0	0.12	Pressure	mbar	0.06	Pressure	mbar
150089	2022/11/25	03:01:51	0	0.12	Pressure	mbar	0.06	Pressure	mbar
150090	2022/11/25	03:01:52	0	0.15	Pressure	mbar	0.08	Pressure	mbar
150091	2022/11/25	03:01:53	0	0.15	Pressure	mbar	0.08	Pressure	mbar
150092	2022/11/25	03:01:54	0	0.13	Pressure	mbar	0.08	Pressure	mbar
150093	2022/11/25	03:01:55	0	0.14	Pressure	mbar	0.06	Pressure	mbar
150094	2022/11/25	03:01:56	0	0.14	Pressure	mbar	0.06	Pressure	mbar
150095	2022/11/25	03:01:57	0	0.12	Pressure	mbar	0.08	Pressure	mbar
150096	2022/11/25	03:01:58	0	0.13	Pressure	mbar	0.06	Pressure	mbar
150097	2022/11/25	03:01:59	0	0.13	Pressure	mbar	0.06	Pressure	mbar
150098	2022/11/25	03:02:00	0	0.12	Pressure	mbar	0.08	Pressure	mbar
150099	2022/11/25	03:02:01	0	0.12	Pressure	mbar	0.08	Pressure	mbar
150100	2022/11/25	03:02:02	0	0.14	Pressure	mbar	0.07	Pressure	mbar
150101	2022/11/25	03:02:03	0	0.14	Pressure	mbar	0.07	Pressure	mbar
150102	2022/11/25	03:02:04	0	0.10	Pressure	mbar	0.07	Pressure	mbar
150103	2022/11/25	03:02:05	0	0.10	Pressure	mbar	0.06	Pressure	mbar
150104	2022/11/25	03:02:06	0	0.10	Pressure	mbar	0.06	Pressure	mbar
150105	2022/11/25	03:02:07	0	0.12	Pressure	mbar	0.07	Pressure	mbar
150106	2022/11/25	03:02:08	0	0.11	Pressure	mbar	0.06	Pressure	mbar
150107	2022/11/25	03:02:09	0	0.12	Pressure	mbar	0.08	Pressure	mbar
150108	2022/11/25	03:02:10	0	0.12	Pressure	mbar	0.08	Pressure	mbar
150109	2022/11/25	03:02:11	0	0.11	Pressure	mbar	0.09	Pressure	mbar
150110	2022/11/25	03:02:12	0	0.11	Pressure	mbar	0.07	Pressure	mbar
150111	2022/11/25	03:02:13	0	0.11	Pressure	mbar	0.07	Pressure	mbar
150112	2022/11/25	03:02:14	0	0.13	Pressure	mbar	0.08	Pressure	mbar
150113	2022/11/25	03:02:15	0	0.12	Pressure	mbar	0.08	Pressure	mbar
150114	2022/11/25	03:02:16	0	0.12	Pressure	mbar	0.08	Pressure	mbar
150115	2022/11/25	03:02:17	0	0.12	Pressure	mbar	0.09	Pressure	mbar
150116	2022/11/25	03:02:18	0	0.12	Pressure	mbar	0.07	Pressure	mbar
150117	2022/11/25	03:02:19	0	0.12	Pressure	mbar	0.08	Pressure	mbar
150118	2022/11/25	03:02:20	0	0.12	Pressure	mbar	0.08	Pressure	mbar
150119	2022/11/25	03:02:21	0	0.14	Pressure	mbar	0.08	Pressure	mbar
150120	2022/11/25	03:02:22	0	0.11	Pressure	mbar	0.07	Pressure	mbar
150121	2022/11/25	03:02:23	0	0.11	Pressure	mbar	0.07	Pressure	mbar
150122	2022/11/25	03:02:24	0	0.12	Pressure	mbar	0.07	Pressure	mbar
150123	2022/11/25	03:02:25	0	0.11	Pressure	mbar	0.08	Pressure	mbar
150124	2022/11/25	03:02:26	0	0.11	Pressure	mbar	0.08	Pressure	mbar
150125	2022/11/25	03:02:27	0	0.13	Pressure	mbar	0.09	Pressure	mbar
150126	2022/11/25	03:02:28	0	0.13	Pressure	mbar	0.07	Pressure	mbar
150127	2022/11/25	03:02:29	0	0.12	Pressure	mbar	0.07	Pressure	mbar
150128	2022/11/25	03:02:30	0	0.12	Pressure	mbar	0.07	Pressure	mbar
150129	2022/11/25	03:02:31	0	0.12	Pressure	mbar	0.07	Pressure	mbar
150130	2022/11/25	03:02:32	0	0.15	Pressure	mbar	0.08	Pressure	mbar
150131	2022/11/25	03:02:33	0	0.15	Pressure	mbar	0.08	Pressure	mbar
150132	2022/11/25	03:02:34	0	0.15	Pressure	mbar	0.07	Pressure	mbar
150133	2022/11/25	03:02:35	0	0.12	Pressure	mbar	0.07	Pressure	mbar
150134	2022/11/25	03:02:36	0	0.12	Pressure	mbar	0.09	Pressure	mbar
150135	2022/11/25	03:02:37	0	0.12	Pressure	mbar	0.09	Pressure	mbar
150136	2022/11/25	03:02:38	0	0.11	Pressure	mbar	0.08	Pressure	mbar
150137	2022/11/25	03:02:39	0	0.12	Pressure	mbar	0.05	Pressure	mbar
150138	2022/11/25	03:02:40	0	0.12	Pressure	mbar	0.05	Pressure	mbar
150139	2022/11/25	03:02:41	0	0.11	Pressure	mbar	0.06	Pressure	mbar
150140	2022/11/25	03:02:42	0	0.13	Pressure	mbar	0.07	Pressure	mbar
150141	2022/11/25	03:02:43	0	0.13	Pressure	mbar	0.07	Pressure	mbar
150142	2022/11/25	03:02:44	0	0.11	Pressure	mbar	0.07	Pressure	mbar
150143	2022/11/25	03:02:45	0	0.13	Pressure	mbar	0.06	Pressure	mbar
150144	2022/11/25	03:02:46	0	0.12	Pressure	mbar	0.07	Pressure	mbar
150145	2022/11/25	03:02:47	0	0.12	Pressure	mbar	0.07	Pressure	mbar
150146	2022/11/25	03:02:48	0	0.12	Pressure	mbar	0.07	Pressure	mbar
150147	2022/11/25	03:02:49	0	0.12	Pressure	mbar	0.07	Pressure	mbar
150148	2022/11/25	03:02:50	0	0.12	Pressure	mbar	0.07	Pressure	mbar
150149	2022/11/25	03:02:51	0	0.14	Pressure	mbar	0.06	Pressure	mbar
150150	2022/11/25	03:02:52	0	0.13	Pressure	mbar	0.08	Pressure	mbar
150151	2022/11/25	03:02:53	0	0.14	Pressure	mbar	0.08	Pressure	mbar
150152	2022/11/25	03:02:54	0	0.14	Pressure	mbar	0.08	Pressure	mbar
150153	2022/11/25	03:02:55	0	0.11	Pressure	mbar	0.06	Pressure	mbar
150154	2022/11/25	03:02:56	0	0.12	Pressure	mbar	0.07	Pressure	mbar
150155	2022/11/25	03:02:57	0	0.12	Pressure	mbar	0.07	Pressure	mbar
150156	2022/11/25	03:02:58	0	0.11	Pressure	mbar	0.06	Pressure	mbar
150157	2022/11/25	03:02:59	0	0.13	Pressure	mbar	0.07	Pressure	mbar
150158	2022/11/25	03:03:00	0	0.13	Pressure	mbar	0.07	Pressure	mbar
150159	2022/11/25	03:03:01	0	0.14	Pressure	mbar	0.07	Pressure	mbar
150160	2022/11/25	03:03:02	0	0.12	Pressure	mbar	0.06	Pressure	mbar
150161	2022/11/25	03:03:03	0	0.12	Pressure	mbar	0.06	Pressure	mbar
150162	2022/11/25	03:03:04	0	0.13	Pressure	mbar	0.07	Pressure	mbar
150163	2022/11/25	03:03:05	0	0.13	Pressure	mbar	0.06	Pressure	mbar
150164	2022/11/25	03:03:06	0	0.14	Pressure	mbar	0.06	Pressure	mbar
150165	2022/11/25	03:03:07	0	0.14	Pressure	mbar	0.06	Pressure	mbar
150166	2022/11/25	03:03:08	0	0.13	Pressure	mbar	0.06	Pressure	mbar
150167	2022/11/25	03:03:09	0	0.13	Pressure	mbar	0.07	Pressure	mbar
150168	2022/11/25	03:03:10	0	0.13	Pressure	mbar	0.07	Pressure	mbar
150169	2022/11/25	03:03:11	0	0.12	Pressure	mbar	0.08	Pressure	mbar
150170	2022/11/25	03:03:12	0	0.13	Pressure	mbar	0.07	Pressure	mbar
150171	2022/11/25	03:03:13	0	0.13	Pressure	mbar	0.07	Pressure	mbar
150172	2022/11/25	03:03:14	0	0.13	Pressure	mbar	0.07	Pressure	mbar
150173	2022/11/25	03:03:15	0	0.11	Pressure	mbar	0.06	Pressure	mbar
150174	2022/11/25	03:03:16	0	0.11	Pressure	mbar	0.07	Pressure	mbar
150175	2022/11/25	03:03:17	0	0.11	Pressure	mbar	0.07	Pressure	mbar
150176	2022/11/25	03:03:18	0	0.12	Pressure	mbar	0.06	Pressure	mbar
150177	2022/11/25	03:03:19	0	0.11	Pressure	mbar	0.07	Pressure	mbar
150178	2022/11/25	03:03:20	0	0.11	Pressure	mbar	0.07	Pressure	mbar
150179	2022/11/25	03:03:21	0	0.13	Pressure	mbar	0.06	Pressure	mbar
150180	2022/11/25	03:03:22	0	0.12	Pressure	mbar	0.06	Pressure	mbar
150181	2022/11/25	03:03:23	0	0.13	Pressure	mbar	0.06	Pressure	mbar
150182	2022/11/25	03:03:24	0	0.13	Pressure	mbar	0.06	Pressure	mbar
150183	2022/11/25	03:03:25	0	0.14	Pressure	mbar	0.07	Pressure	mbar
150184	2022/11/25	03:03:26	0	0.13	Pressure	mbar	0.08	Pressure	mbar
150185	2022/11/25	03:03:27	0	0.13	Pressure	mbar	0.08	Pressure	mbar
150186	2022/11/25	03:03:28	0	0.12	Pressure	mbar	0.07	Pressure	mbar
150187	2022/11/25	03:03:29	0	0.13	Pressure	mbar	0.07	Pressure	mbar
150188	2022/11/25	03:03:30	0	0.13	Pressure	mbar	0.07	Pressure	mbar
150189	2022/11/25	03:03:31	0	0.13	Pressure	mbar	0.06	Pressure	mbar
150190	2022/11/25	03:03:32	0	0.13	Pressure	mbar	0.06	Pressure	mbar
150191	2022/11/25	03:03:33	0	0.12	Pressure	mbar	0.06	Pressure	mbar
150192	2022/11/25	03:03:34	0	0.12	Pressure	mbar	0.06	Pressure	mbar
150193	2022/11/25	03:03:35	0	0.10	Pressure	mbar	0.05	Pressure	mbar
150194	2022/11/25	03:03:36	0	0.11	Pressure	mbar	0.04	Pressure	mbar
150195	2022/11/25	03:03:37	0	0.11	Pressure	mbar	0.04	Pressure	mbar
150196	2022/11/25	03:03:38	0	0.13	Pressure	mbar	0.06	Pressure	mbar
150197	2022/11/25	03:03:39	0	0.14	Pressure	mbar	0.07	Pressure	mbar
150198	2022/11/25	03:03:40	0	0.14	Pressure	mbar	0.07	Pressure	mbar
150199	2022/11/25	03:03:41	0	0.14	Pressure	mbar	0.07	Pressure	mbar
150200	2022/11/25	03:03:42	0	0.14	Pressure	mbar	0.05	Pressure	mbar
150201	2022/11/25	03:03:43	0	0.14	Pressure	mbar	0.05	Pressure	mbar
150202	2022/11/25	03:03:44	0	0.12	Pressure	mbar	0.06	Pressure	mbar
150203	2022/11/25	03:03:45	0	0.14	Pressure	mbar	0.06	Pressure	mbar
150204	2022/11/25	03:03:46	0	0.12	Pressure	mbar	0.04	Pressure	mbar
150205	2022/11/25	03:03:47	0	0.12	Pressure	mbar	0.04	Pressure	mbar
150206	2022/11/25	03:03:48	0	0.11	Pressure	mbar	0.07	Pressure	mbar
150207	2022/11/25	03:03:49	0	0.11	Pressure	mbar	0.07	Pressure	mbar
150208	2022/11/25	03:03:50	0	0.11	Pressure	mbar	0.07	Pressure	mbar
150209	2022/11/25	03:03:51	0	0.12	Pressure	mbar	0.06	Pressure	mbar
150210	2022/11/25	03:03:52	0	0.12	Pressure	mbar	0.06	Pressure	mbar
150211	2022/11/25	03:03:53	0	0.12	Pressure	mbar	0.06	Pressure	mbar
150212	2022/11/25	03:03:54	0	0.13	Pressure	mbar	0.06	Pressure	mbar
150213	2022/11/25	03:03:55	0	0.12	Pressure	mbar	0.06	Pressure	mbar
150214	2022/11/25	03:03:56	0	0.14	Pressure	mbar	0.06	Pressure	mbar
150215	2022/11/25	03:03:57	0	0.14	Pressure	mbar	0.06	Pressure	mbar
150216	2022/11/25	03:03:58	0	0.13	Pressure	mbar	0.06	Pressure	mbar
150217	2022/11/25	03:03:59	0	0.14	Pressure	mbar	0.06	Pressure	mbar
150218	2022/11/25	03:04:00	0	0.14	Pressure	mbar	0.06	Pressure	mbar
150219	2022/11/25	03:04:01	0	0.15	Pressure	mbar	0.06	Pressure	mbar
150220	2022/11/25	03:04:02	0	0.14	Pressure	mbar	0.06	Pressure	mbar
150221	2022/11/25	03:04:03	0	0.14	Pressure	mbar	0.06	Pressure	mbar
150222	2022/11/25	03:04:04	0	0.13	Pressure	mbar	0.08	Pressure	mbar
150223	2022/11/25	03:04:05	0	0.14	Pressure	mbar	0.05	Pressure	mbar
150224	2022/11/25	03:04:06	0	0.12	Pressure	mbar	0.07	Pressure	mbar
150225	2022/11/25	03:04:07	0	0.12	Pressure	mbar	0.07	Pressure	mbar
150226	2022/11/25	03:04:08	0	0.13	Pressure	mbar	0.05	Pressure	mbar
150227	2022/11/25	03:04:09	0	0.14	Pressure	mbar	0.07	Pressure	mbar
150228	2022/11/25	03:04:10	0	0.14	Pressure	mbar	0.07	Pressure	mbar
150229	2022/11/25	03:04:11	0	0.12	Pressure	mbar	0.08	Pressure	mbar
150230	2022/11/25	03:04:12	0	0.12	Pressure	mbar	0.07	Pressure	mbar
150231	2022/11/25	03:04:13	0	0.12	Pressure	mbar	0.07	Pressure	mbar
150232	2022/11/25	03:04:14	0	0.11	Pressure	mbar	0.07	Pressure	mbar
150233	2022/11/25	03:04:15	0	0.13	Pressure	mbar	0.06	Pressure	mbar
150234	2022/11/25	03:04:16	0	0.14	Pressure	mbar	0.06	Pressure	mbar
150235	2022/11/25	03:04:17	0	0.14	Pressure	mbar	0.06	Pressure	mbar
150236	2022/11/25	03:04:18	0	0.12	Pressure	mbar	0.06	Pressure	mbar
150237	2022/11/25	03:04:19	0	0.13	Pressure	mbar	0.07	Pressure	mbar
150238	2022/11/25	03:04:20	0	0.13	Pressure	mbar	0.07	Pressure	mbar
150239	2022/11/25	03:04:21	0	0.11	Pressure	mbar	0.07	Pressure	mbar
150240	2022/11/25	03:04:22	0	0.12	Pressure	mbar	0.08	Pressure	mbar
150241	2022/11/25	03:04:23	0	0.13	Pressure	mbar	0.09	Pressure	mbar
150242	2022/11/25	03:04:24	0	0.13	Pressure	mbar	0.09	Pressure	mbar
150243	2022/11/25	03:04:25	0	0.13	Pressure	mbar	0.06	Pressure	mbar
150244	2022/11/25	03:04:26	0	0.12	Pressure	mbar	0.06	Pressure	mbar
150245	2022/11/25	03:04:27	0	0.12	Pressure	mbar	0.06	Pressure	mbar
150246	2022/11/25	03:04:28	0	0.11	Pressure	mbar	0.07	Pressure	mbar
150247	2022/11/25	03:04:29	0	0.11	Pressure	mbar	0.07	Pressure	mbar
150248	2022/11/25	03:04:30	0	0.12	Pressure	mbar	0.08	Pressure	mbar
150249	2022/11/25	03:04:31	0	0.12	Pressure	mbar	0.08	Pressure	mbar
150250	2022/11/25	03:04:32	0	Time out			Time out
150251	2022/11/25	03:04:33	0	0.11	Pressure	mbar	0.07	Pressure	mbar
150252	2022/11/25	03:04:34	0	0.11	Pressure	mbar	0.07	Pressure	mbar
150253	2022/11/25	03:04:35	0	0.11	Pressure	mbar	0.06	Pressure	mbar
150254	2022/11/25	03:04:36	0	Time out			Time out
150255	2022/11/25	03:04:37	0	Time out			Time out
150256	2022/11/25	03:04:38	0	0.10	Pressure	mbar	0.05	Pressure	mbar
150257	2022/11/25	03:04:39	0	0.12	Pressure	mbar	0.07	Pressure	mbar
150258	2022/11/25	03:04:40	0	0.12	Pressure	mbar	0.07	Pressure	mbar
150259	2022/11/25	03:04:41	0	0.12	Pressure	mbar	0.07	Pressure	mbar
150260	2022/11/25	03:04:42	0	0.14	Pressure	mbar	0.08	Pressure	mbar
150261	2022/11/25	03:04:43	0	Time out			Time out
150262	2022/11/25	03:04:44	0	Time out			Time out
150263	2022/11/25	03:04:45	0	0.12	Pressure	mbar	0.06	Pressure	mbar
150264	2022/11/25	03:04:46	0	0.11	Pressure	mbar	0.07	Pressure	mbar
150265	2022/11/25	03:04:47	0	0.11	Pressure	mbar	0.07	Pressure	mbar
150266	2022/11/25	03:04:48	0	0.13	Pressure	mbar	0.07	Pressure	mbar
150267	2022/11/25	03:04:49	0	0.11	Pressure	mbar	0.06	Pressure	mbar
150268	2022/11/25	03:04:50	0	0.11	Pressure	mbar	0.06	Pressure	mbar
150269	2022/11/25	03:04:51	0	0.13	Pressure	mbar	0.06	Pressure	mbar
150270	2022/11/25	03:04:52	0	0.13	Pressure	mbar	0.07	Pressure	mbar
150271	2022/11/25	03:04:53	0	0.14	Pressure	mbar	0.07	Pressure	mbar
150272	2022/11/25	03:04:54	0	0.14	Pressure	mbar	0.07	Pressure	mbar
150273	2022/11/25	03:04:55	0	0.12	Pressure	mbar	0.07	Pressure	mbar
150274	2022/11/25	03:04:56	0	0.13	Pressure	mbar	0.06	Pressure	mbar
150275	2022/11/25	03:04:57	0	0.13	Pressure	mbar	0.06	Pressure	mbar
150276	2022/11/25	03:04:58	0	0.12	Pressure	mbar	0.08	Pressure	mbar
150277	2022/11/25	03:04:59	0	0.13	Pressure	mbar	0.07	Pressure	mbar
150278	2022/11/25	03:05:00	0	0.13	Pressure	mbar	0.06	Pressure	mbar
150279	2022/11/25	03:05:01	0	0.13	Pressure	mbar	0.06	Pressure	mbar
150280	2022/11/25	03:05:02	0	0.12	Pressure	mbar	0.09	Pressure	mbar
150281	2022/11/25	03:05:03	0	0.13	Pressure	mbar	0.08	Pressure	mbar
150282	2022/11/25	03:05:04	0	0.13	Pressure	mbar	0.08	Pressure	mbar
150283	2022/11/25	03:05:05	0	0.12	Pressure	mbar	0.07	Pressure	mbar
150284	2022/11/25	03:05:06	0	0.12	Pressure	mbar	0.07	Pressure	mbar
150285	2022/11/25	03:05:07	0	0.12	Pressure	mbar	0.07	Pressure	mbar
150286	2022/11/25	03:05:08	0	0.11	Pressure	mbar	0.08	Pressure	mbar
150287	2022/11/25	03:05:09	0	0.12	Pressure	mbar	0.06	Pressure	mbar
150288	2022/11/25	03:05:10	0	0.12	Pressure	mbar	0.07	Pressure	mbar
150289	2022/11/25	03:05:11	0	0.12	Pressure	mbar	0.07	Pressure	mbar
150290	2022/11/25	03:05:12	0	0.14	Pressure	mbar	0.05	Pressure	mbar
150291	2022/11/25	03:05:13	0	0.13	Pressure	mbar	0.06	Pressure	mbar
150292	2022/11/25	03:05:14	0	0.13	Pressure	mbar	0.06	Pressure	mbar
150293	2022/11/25	03:05:15	0	0.12	Pressure	mbar	0.07	Pressure	mbar
150294	2022/11/25	03:05:16	0	0.14	Pressure	mbar	0.06	Pressure	mbar
150295	2022/11/25	03:05:17	0	0.14	Pressure	mbar	0.06	Pressure	mbar
150296	2022/11/25	03:05:18	0	0.12	Pressure	mbar	0.07	Pressure	mbar
150297	2022/11/25	03:05:19	0	0.12	Pressure	mbar	0.08	Pressure	mbar
150298	2022/11/25	03:05:20	0	0.12	Pressure	mbar	0.08	Pressure	mbar
150299	2022/11/25	03:05:21	0	0.13	Pressure	mbar	0.06	Pressure	mbar
150300	2022/11/25	03:05:22	0	0.13	Pressure	mbar	0.06	Pressure	mbar
150301	2022/11/25	03:05:23	0	0.12	Pressure	mbar	0.05	Pressure	mbar
150302	2022/11/25	03:05:24	0	0.12	Pressure	mbar	0.05	Pressure	mbar
150303	2022/11/25	03:05:25	0	0.11	Pressure	mbar	0.07	Pressure	mbar
150304	2022/11/25	03:05:26	0	0.13	Pressure	mbar	0.08	Pressure	mbar
150305	2022/11/25	03:05:27	0	0.13	Pressure	mbar	0.08	Pressure	mbar
150306	2022/11/25	03:05:28	0	0.13	Pressure	mbar	0.08	Pressure	mbar
150307	2022/11/25	03:05:29	0	0.11	Pressure	mbar	0.08	Pressure	mbar
150308	2022/11/25	03:05:30	0	0.11	Pressure	mbar	0.08	Pressure	mbar
150309	2022/11/25	03:05:31	0	0.12	Pressure	mbar	0.08	Pressure	mbar
150310	2022/11/25	03:05:32	0	0.11	Pressure	mbar	0.07	Pressure	mbar
150311	2022/11/25	03:05:33	0	0.11	Pressure	mbar	0.07	Pressure	mbar
150312	2022/11/25	03:05:34	0	0.11	Pressure	mbar	0.07	Pressure	mbar
150313	2022/11/25	03:05:35	0	0.10	Pressure	mbar	0.07	Pressure	mbar
150314	2022/11/25	03:05:36	0	0.11	Pressure	mbar	0.07	Pressure	mbar
150315	2022/11/25	03:05:37	0	0.11	Pressure	mbar	0.07	Pressure	mbar
150316	2022/11/25	03:05:38	0	0.10	Pressure	mbar	0.07	Pressure	mbar
150317	2022/11/25	03:05:39	0	0.11	Pressure	mbar	0.07	Pressure	mbar
150318	2022/11/25	03:05:40	0	0.12	Pressure	mbar	0.06	Pressure	mbar
150319	2022/11/25	03:05:41	0	0.12	Pressure	mbar	0.06	Pressure	mbar
150320	2022/11/25	03:05:42	0	0.11	Pressure	mbar	0.07	Pressure	mbar
150321	2022/11/25	03:05:43	0	0.12	Pressure	mbar	0.06	Pressure	mbar
150322	2022/11/25	03:05:44	0	0.12	Pressure	mbar	0.06	Pressure	mbar
150323	2022/11/25	03:05:45	0	0.11	Pressure	mbar	0.07	Pressure	mbar
150324	2022/11/25	03:05:46	0	0.11	Pressure	mbar	0.06	Pressure	mbar
150325	2022/11/25	03:05:47	0	0.11	Pressure	mbar	0.09	Pressure	mbar
150326	2022/11/25	03:05:48	0	0.11	Pressure	mbar	0.09	Pressure	mbar
150327	2022/11/25	03:05:49	0	0.09	Pressure	mbar	0.07	Pressure	mbar
150328	2022/11/25	03:05:50	0	0.11	Pressure	mbar	0.07	Pressure	mbar
150329	2022/11/25	03:05:51	0	0.11	Pressure	mbar	0.07	Pressure	mbar
150330	2022/11/25	03:05:52	0	0.12	Pressure	mbar	0.08	Pressure	mbar
150331	2022/11/25	03:05:53	0	0.10	Pressure	mbar	0.08	Pressure	mbar
150332	2022/11/25	03:05:54	0	0.10	Pressure	mbar	0.08	Pressure	mbar
150333	2022/11/25	03:05:55	0	0.13	Pressure	mbar	0.07	Pressure	mbar
150334	2022/11/25	03:05:56	0	0.11	Pressure	mbar	0.08	Pressure	mbar
150335	2022/11/25	03:05:57	0	0.11	Pressure	mbar	0.08	Pressure	mbar
150336	2022/11/25	03:05:58	0	0.10	Pressure	mbar	0.08	Pressure	mbar
150337	2022/11/25	03:05:59	0	0.11	Pressure	mbar	0.07	Pressure	mbar
150338	2022/11/25	03:06:00	0	0.09	Pressure	mbar	0.06	Pressure	mbar
150339	2022/11/25	03:06:01	0	0.09	Pressure	mbar	0.06	Pressure	mbar
150340	2022/11/25	03:06:02	0	0.11	Pressure	mbar	0.07	Pressure	mbar
150341	2022/11/25	03:06:03	0	0.11	Pressure	mbar	0.07	Pressure	mbar
150342	2022/11/25	03:06:04	0	0.11	Pressure	mbar	0.07	Pressure	mbar
150343	2022/11/25	03:06:05	0	0.12	Pressure	mbar	0.07	Pressure	mbar
150344	2022/11/25	03:06:06	0	0.11	Pressure	mbar	0.07	Pressure	mbar
150345	2022/11/25	03:06:07	0	0.11	Pressure	mbar	0.07	Pressure	mbar
150346	2022/11/25	03:06:08	0	0.10	Pressure	mbar	0.07	Pressure	mbar
150347	2022/11/25	03:06:09	0	0.11	Pressure	mbar	0.07	Pressure	mbar
150348	2022/11/25	03:06:10	0	Time out			Time out
150349	2022/11/25	03:06:11	0	Time out			Time out
150350	2022/11/25	03:06:12	0	0.12	Pressure	mbar	0.06	Pressure	mbar
150351	2022/11/25	03:06:13	0	0.13	Pressure	mbar	0.07	Pressure	mbar
150352	2022/11/25	03:06:14	0	0.13	Pressure	mbar	0.07	Pressure	mbar
150353	2022/11/25	03:06:15	0	0.12	Pressure	mbar	0.06	Pressure	mbar
150354	2022/11/25	03:06:16	0	0.13	Pressure	mbar	0.06	Pressure	mbar
150355	2022/11/25	03:06:17	0	0.13	Pressure	mbar	0.06	Pressure	mbar
150356	2022/11/25	03:06:18	0	0.12	Pressure	mbar	0.07	Pressure	mbar
150357	2022/11/25	03:06:19	0	0.12	Pressure	mbar	0.07	Pressure	mbar
150358	2022/11/25	03:06:20	0	0.12	Pressure	mbar	0.08	Pressure	mbar
150359	2022/11/25	03:06:21	0	0.12	Pressure	mbar	0.08	Pressure	mbar
150360	2022/11/25	03:06:22	0	0.13	Pressure	mbar	0.07	Pressure	mbar
150361	2022/11/25	03:06:23	0	0.11	Pressure	mbar	0.06	Pressure	mbar
150362	2022/11/25	03:06:24	0	0.11	Pressure	mbar	0.06	Pressure	mbar
150363	2022/11/25	03:06:25	0	0.11	Pressure	mbar	0.07	Pressure	mbar
150364	2022/11/25	03:06:26	0	0.10	Pressure	mbar	0.05	Pressure	mbar
150365	2022/11/25	03:06:27	0	0.11	Pressure	mbar	0.06	Pressure	mbar
150366	2022/11/25	03:06:28	0	0.11	Pressure	mbar	0.06	Pressure	mbar
150367	2022/11/25	03:06:29	0	0.11	Pressure	mbar	0.08	Pressure	mbar
150368	2022/11/25	03:06:30	0	0.11	Pressure	mbar	0.07	Pressure	mbar
150369	2022/11/25	03:06:31	0	0.11	Pressure	mbar	0.07	Pressure	mbar
150370	2022/11/25	03:06:32	0	0.12	Pressure	mbar	0.07	Pressure	mbar
150371	2022/11/25	03:06:33	0	0.11	Pressure	mbar	0.07	Pressure	mbar
150372	2022/11/25	03:06:34	0	0.11	Pressure	mbar	0.07	Pressure	mbar
150373	2022/11/25	03:06:35	0	0.13	Pressure	mbar	0.06	Pressure	mbar
150374	2022/11/25	03:06:36	0	0.11	Pressure	mbar	0.06	Pressure	mbar
150375	2022/11/25	03:06:37	0	0.11	Pressure	mbar	0.06	Pressure	mbar
150376	2022/11/25	03:06:38	0	0.11	Pressure	mbar	0.06	Pressure	mbar
150377	2022/11/25	03:06:39	0	0.12	Pressure	mbar	0.06	Pressure	mbar
150378	2022/11/25	03:06:40	0	0.12	Pressure	mbar	0.09	Pressure	mbar
150379	2022/11/25	03:06:41	0	0.12	Pressure	mbar	0.09	Pressure	mbar
150380	2022/11/25	03:06:42	0	0.11	Pressure	mbar	0.07	Pressure	mbar
150381	2022/11/25	03:06:43	0	0.14	Pressure	mbar	0.08	Pressure	mbar
150382	2022/11/25	03:06:44	0	0.14	Pressure	mbar	0.08	Pressure	mbar
150383	2022/11/25	03:06:45	0	0.11	Pressure	mbar	0.07	Pressure	mbar
150384	2022/11/25	03:06:46	0	0.12	Pressure	mbar	0.08	Pressure	mbar
150385	2022/11/25	03:06:47	0	0.12	Pressure	mbar	0.08	Pressure	mbar
150386	2022/11/25	03:06:48	0	0.12	Pressure	mbar	0.08	Pressure	mbar
150387	2022/11/25	03:06:49	0	0.12	Pressure	mbar	0.07	Pressure	mbar
150388	2022/11/25	03:06:50	0	0.09	Pressure	mbar	0.06	Pressure	mbar
150389	2022/11/25	03:06:51	0	0.09	Pressure	mbar	0.06	Pressure	mbar
150390	2022/11/25	03:06:52	0	0.11	Pressure	mbar	0.08	Pressure	mbar
150391	2022/11/25	03:06:53	0	0.11	Pressure	mbar	0.05	Pressure	mbar
150392	2022/11/25	03:06:54	0	0.12	Pressure	mbar	0.09	Pressure	mbar
150393	2022/11/25	03:06:55	0	0.12	Pressure	mbar	0.09	Pressure	mbar
150394	2022/11/25	03:06:56	0	0.11	Pressure	mbar	0.08	Pressure	mbar
150395	2022/11/25	03:06:57	0	0.11	Pressure	mbar	0.07	Pressure	mbar
150396	2022/11/25	03:06:58	0	0.11	Pressure	mbar	0.07	Pressure	mbar
150397	2022/11/25	03:06:59	0	0.13	Pressure	mbar	0.07	Pressure	mbar
150398	2022/11/25	03:07:00	0	0.11	Pressure	mbar	0.07	Pressure	mbar
150399	2022/11/25	03:07:01	0	0.11	Pressure	mbar	0.07	Pressure	mbar
150400	2022/11/25	03:07:02	0	0.10	Pressure	mbar	0.06	Pressure	mbar
150401	2022/11/25	03:07:03	0	0.12	Pressure	mbar	0.07	Pressure	mbar
150402	2022/11/25	03:07:04	0	0.12	Pressure	mbar	0.07	Pressure	mbar
150403	2022/11/25	03:07:05	0	0.11	Pressure	mbar	0.08	Pressure	mbar
150404	2022/11/25	03:07:06	0	0.13	Pressure	mbar	0.07	Pressure	mbar
150405	2022/11/25	03:07:07	0	0.12	Pressure	mbar	0.07	Pressure	mbar
150406	2022/11/25	03:07:08	0	0.12	Pressure	mbar	0.07	Pressure	mbar
150407	2022/11/25	03:07:09	0	0.11	Pressure	mbar	0.07	Pressure	mbar
150408	2022/11/25	03:07:10	0	0.11	Pressure	mbar	0.07	Pressure	mbar
150409	2022/11/25	03:07:11	0	0.11	Pressure	mbar	0.07	Pressure	mbar
150410	2022/11/25	03:07:12	0	0.11	Pressure	mbar	0.07	Pressure	mbar
150411	2022/11/25	03:07:13	0	0.10	Pressure	mbar	0.08	Pressure	mbar
150412	2022/11/25	03:07:14	0	0.12	Pressure	mbar	0.07	Pressure	mbar
150413	2022/11/25	03:07:15	0	0.12	Pressure	mbar	0.07	Pressure	mbar
150414	2022/11/25	03:07:16	0	0.11	Pressure	mbar	0.07	Pressure	mbar
150415	2022/11/25	03:07:17	0	0.12	Pressure	mbar	0.06	Pressure	mbar
150416	2022/11/25	03:07:18	0	0.12	Pressure	mbar	0.06	Pressure	mbar
150417	2022/11/25	03:07:19	0	0.13	Pressure	mbar	0.07	Pressure	mbar
150418	2022/11/25	03:07:20	0	0.12	Pressure	mbar	0.06	Pressure	mbar
150419	2022/11/25	03:07:21	0	0.12	Pressure	mbar	0.06	Pressure	mbar
150420	2022/11/25	03:07:22	0	0.13	Pressure	mbar	0.08	Pressure	mbar
150421	2022/11/25	03:07:23	0	0.11	Pressure	mbar	0.08	Pressure	mbar
150422	2022/11/25	03:07:24	0	0.12	Pressure	mbar	0.08	Pressure	mbar
150423	2022/11/25	03:07:25	0	0.12	Pressure	mbar	0.08	Pressure	mbar
150424	2022/11/25	03:07:26	0	0.11	Pressure	mbar	0.07	Pressure	mbar
150425	2022/11/25	03:07:27	0	0.10	Pressure	mbar	0.08	Pressure	mbar
150426	2022/11/25	03:07:28	0	0.10	Pressure	mbar	0.08	Pressure	mbar
150427	2022/11/25	03:07:29	0	0.12	Pressure	mbar	0.05	Pressure	mbar
150428	2022/11/25	03:07:30	0	0.12	Pressure	mbar	0.08	Pressure	mbar
150429	2022/11/25	03:07:31	0	0.12	Pressure	mbar	0.08	Pressure	mbar
150430	2022/11/25	03:07:32	0	0.11	Pressure	mbar	0.06	Pressure	mbar
150431	2022/11/25	03:07:33	0	0.12	Pressure	mbar	0.09	Pressure	mbar
150432	2022/11/25	03:07:34	0	0.11	Pressure	mbar	0.07	Pressure	mbar
150433	2022/11/25	03:07:35	0	0.11	Pressure	mbar	0.07	Pressure	mbar
150434	2022/11/25	03:07:36	0	0.13	Pressure	mbar	0.08	Pressure	mbar
150435	2022/11/25	03:07:37	0	0.10	Pressure	mbar	0.07	Pressure	mbar
150436	2022/11/25	03:07:38	0	0.10	Pressure	mbar	0.07	Pressure	mbar
150437	2022/11/25	03:07:39	0	0.10	Pressure	mbar	0.08	Pressure	mbar
150438	2022/11/25	03:07:40	0	0.13	Pressure	mbar	0.08	Pressure	mbar
150439	2022/11/25	03:07:41	0	0.13	Pressure	mbar	0.08	Pressure	mbar
150440	2022/11/25	03:07:42	0	0.13	Pressure	mbar	0.08	Pressure	mbar
150441	2022/11/25	03:07:43	0	0.12	Pressure	mbar	0.07	Pressure	mbar
150442	2022/11/25	03:07:44	0	0.12	Pressure	mbar	0.07	Pressure	mbar
150443	2022/11/25	03:07:45	0	0.12	Pressure	mbar	0.07	Pressure	mbar
150444	2022/11/25	03:07:46	0	0.13	Pressure	mbar	0.07	Pressure	mbar
150445	2022/11/25	03:07:47	0	0.11	Pressure	mbar	0.07	Pressure	mbar
150446	2022/11/25	03:07:48	0	0.11	Pressure	mbar	0.07	Pressure	mbar
150447	2022/11/25	03:07:49	0	0.11	Pressure	mbar	0.07	Pressure	mbar
150448	2022/11/25	03:07:50	0	0.11	Pressure	mbar	0.08	Pressure	mbar
150449	2022/11/25	03:07:51	0	0.11	Pressure	mbar	0.08	Pressure	mbar
150450	2022/11/25	03:07:52	0	0.13	Pressure	mbar	0.05	Pressure	mbar
150451	2022/11/25	03:07:53	0	0.12	Pressure	mbar	0.06	Pressure	mbar
150452	2022/11/25	03:07:54	0	0.12	Pressure	mbar	0.06	Pressure	mbar
150453	2022/11/25	03:07:55	0	0.10	Pressure	mbar	0.08	Pressure	mbar
150454	2022/11/25	03:07:56	0	0.12	Pressure	mbar	0.08	Pressure	mbar
150455	2022/11/25	03:07:57	0	Time out			Time out
150456	2022/11/25	03:07:58	0	Time out			Time out
150457	2022/11/25	03:07:59	0	0.10	Pressure	mbar	0.06	Pressure	mbar
150458	2022/11/25	03:08:00	0	0.12	Pressure	mbar	0.07	Pressure	mbar
150459	2022/11/25	03:08:01	0	0.12	Pressure	mbar	0.07	Pressure	mbar
150460	2022/11/25	03:08:02	0	0.11	Pressure	mbar	0.08	Pressure	mbar
150461	2022/11/25	03:08:03	0	0.11	Pressure	mbar	0.07	Pressure	mbar
150462	2022/11/25	03:08:04	0	0.11	Pressure	mbar	0.07	Pressure	mbar
150463	2022/11/25	03:08:05	0	0.11	Pressure	mbar	0.07	Pressure	mbar
150464	2022/11/25	03:08:06	0	0.12	Pressure	mbar	0.09	Pressure	mbar
150465	2022/11/25	03:08:07	0	0.12	Pressure	mbar	0.07	Pressure	mbar
150466	2022/11/25	03:08:08	0	0.12	Pressure	mbar	0.07	Pressure	mbar
150467	2022/11/25	03:08:09	0	0.10	Pressure	mbar	0.08	Pressure	mbar
150468	2022/11/25	03:08:10	0	0.13	Pressure	mbar	0.08	Pressure	mbar
150469	2022/11/25	03:08:11	0	0.13	Pressure	mbar	0.08	Pressure	mbar
150470	2022/11/25	03:08:12	0	0.11	Pressure	mbar	0.06	Pressure	mbar
150471	2022/11/25	03:08:13	0	0.12	Pressure	mbar	0.07	Pressure	mbar
150472	2022/11/25	03:08:14	0	0.12	Pressure	mbar	0.07	Pressure	mbar
150473	2022/11/25	03:08:15	0	0.12	Pressure	mbar	0.07	Pressure	mbar
150474	2022/11/25	03:08:16	0	0.11	Pressure	mbar	0.06	Pressure	mbar
150475	2022/11/25	03:08:17	0	0.12	Pressure	mbar	0.06	Pressure	mbar
150476	2022/11/25	03:08:18	0	0.12	Pressure	mbar	0.06	Pressure	mbar
150477	2022/11/25	03:08:19	0	0.14	Pressure	mbar	0.08	Pressure	mbar
150478	2022/11/25	03:08:20	0	0.13	Pressure	mbar	0.07	Pressure	mbar
150479	2022/11/25	03:08:21	0	0.14	Pressure	mbar	0.06	Pressure	mbar
150480	2022/11/25	03:08:22	0	0.14	Pressure	mbar	0.06	Pressure	mbar
150481	2022/11/25	03:08:23	0	0.12	Pressure	mbar	0.06	Pressure	mbar
150482	2022/11/25	03:08:24	0	0.13	Pressure	mbar	0.09	Pressure	mbar
150483	2022/11/25	03:08:25	0	0.13	Pressure	mbar	0.09	Pressure	mbar
150484	2022/11/25	03:08:26	0	0.12	Pressure	mbar	0.08	Pressure	mbar
150485	2022/11/25	03:08:27	0	0.11	Pressure	mbar	0.06	Pressure	mbar
150486	2022/11/25	03:08:28	0	0.11	Pressure	mbar	0.06	Pressure	mbar
150487	2022/11/25	03:08:29	0	0.11	Pressure	mbar	0.07	Pressure	mbar
150488	2022/11/25	03:08:30	0	0.11	Pressure	mbar	0.07	Pressure	mbar
150489	2022/11/25	03:08:31	0	0.11	Pressure	mbar	0.07	Pressure	mbar
150490	2022/11/25	03:08:32	0	0.10	Pressure	mbar	0.08	Pressure	mbar
150491	2022/11/25	03:08:33	0	0.11	Pressure	mbar	0.08	Pressure	mbar
150492	2022/11/25	03:08:34	0	0.12	Pressure	mbar	0.07	Pressure	mbar
150493	2022/11/25	03:08:35	0	0.12	Pressure	mbar	0.07	Pressure	mbar
150494	2022/11/25	03:08:36	0	0.13	Pressure	mbar	0.07	Pressure	mbar
150495	2022/11/25	03:08:37	0	0.12	Pressure	mbar	0.06	Pressure	mbar
150496	2022/11/25	03:08:38	0	0.12	Pressure	mbar	0.06	Pressure	mbar
150497	2022/11/25	03:08:39	0	0.11	Pressure	mbar	0.09	Pressure	mbar
150498	2022/11/25	03:08:40	0	0.10	Pressure	mbar	0.07	Pressure	mbar
150499	2022/11/25	03:08:41	0	0.10	Pressure	mbar	0.07	Pressure	mbar
150500	2022/11/25	03:08:42	0	0.13	Pressure	mbar	0.08	Pressure	mbar
150501	2022/11/25	03:08:43	0	0.12	Pressure	mbar	0.07	Pressure	mbar
150502	2022/11/25	03:08:44	0	0.10	Pressure	mbar	0.07	Pressure	mbar
150503	2022/11/25	03:08:45	0	0.10	Pressure	mbar	0.07	Pressure	mbar
150504	2022/11/25	03:08:46	0	0.10	Pressure	mbar	0.05	Pressure	mbar
150505	2022/11/25	03:08:47	0	0.12	Pressure	mbar	0.07	Pressure	mbar
150506	2022/11/25	03:08:48	0	0.13	Pressure	mbar	0.07	Pressure	mbar
150507	2022/11/25	03:08:49	0	0.13	Pressure	mbar	0.07	Pressure	mbar
150508	2022/11/25	03:08:50	0	0.13	Pressure	mbar	0.07	Pressure	mbar
150509	2022/11/25	03:08:51	0	0.13	Pressure	mbar	0.06	Pressure	mbar
150510	2022/11/25	03:08:52	0	0.13	Pressure	mbar	0.06	Pressure	mbar
150511	2022/11/25	03:08:53	0	0.12	Pressure	mbar	0.06	Pressure	mbar
150512	2022/11/25	03:08:54	0	0.12	Pressure	mbar	0.05	Pressure	mbar
150513	2022/11/25	03:08:55	0	0.12	Pressure	mbar	0.05	Pressure	mbar
150514	2022/11/25	03:08:56	0	0.12	Pressure	mbar	0.07	Pressure	mbar
150515	2022/11/25	03:08:57	0	0.11	Pressure	mbar	0.06	Pressure	mbar
150516	2022/11/25	03:08:58	0	0.11	Pressure	mbar	0.06	Pressure	mbar
150517	2022/11/25	03:08:59	0	0.12	Pressure	mbar	0.06	Pressure	mbar
150518	2022/11/25	03:09:00	0	0.15	Pressure	mbar	0.08	Pressure	mbar
150519	2022/11/25	03:09:01	0	0.12	Pressure	mbar	0.06	Pressure	mbar
150520	2022/11/25	03:09:02	0	0.12	Pressure	mbar	0.06	Pressure	mbar
150521	2022/11/25	03:09:03	0	0.11	Pressure	mbar	0.07	Pressure	mbar
150522	2022/11/25	03:09:04	0	0.13	Pressure	mbar	0.06	Pressure	mbar
150523	2022/11/25	03:09:05	0	0.13	Pressure	mbar	0.06	Pressure	mbar
150524	2022/11/25	03:09:06	0	0.15	Pressure	mbar	0.07	Pressure	mbar
150525	2022/11/25	03:09:07	0	0.13	Pressure	mbar	0.06	Pressure	mbar
150526	2022/11/25	03:09:08	0	0.13	Pressure	mbar	0.07	Pressure	mbar
150527	2022/11/25	03:09:09	0	0.13	Pressure	mbar	0.07	Pressure	mbar
150528	2022/11/25	03:09:10	0	0.13	Pressure	mbar	0.07	Pressure	mbar
150529	2022/11/25	03:09:11	0	0.14	Pressure	mbar	0.06	Pressure	mbar
150530	2022/11/25	03:09:12	0	0.14	Pressure	mbar	0.06	Pressure	mbar
150531	2022/11/25	03:09:13	0	0.14	Pressure	mbar	0.08	Pressure	mbar
150532	2022/11/25	03:09:14	0	Time out			Time out
150533	2022/11/25	03:09:15	0	Time out			Time out
150534	2022/11/25	03:09:16	0	0.12	Pressure	mbar	0.07	Pressure	mbar
150535	2022/11/25	03:09:17	0	0.14	Pressure	mbar	0.08	Pressure	mbar
150536	2022/11/25	03:09:18	0	0.14	Pressure	mbar	0.08	Pressure	mbar
150537	2022/11/25	03:09:19	0	0.12	Pressure	mbar	0.07	Pressure	mbar
150538	2022/11/25	03:09:20	0	0.12	Pressure	mbar	0.07	Pressure	mbar
150539	2022/11/25	03:09:21	0	0.12	Pressure	mbar	0.06	Pressure	mbar
150540	2022/11/25	03:09:22	0	0.12	Pressure	mbar	0.06	Pressure	mbar
150541	2022/11/25	03:09:23	0	0.15	Pressure	mbar	0.07	Pressure	mbar
150542	2022/11/25	03:09:24	0	0.11	Pressure	mbar	0.07	Pressure	mbar
150543	2022/11/25	03:09:25	0	0.11	Pressure	mbar	0.07	Pressure	mbar
150544	2022/11/25	03:09:26	0	0.13	Pressure	mbar	0.07	Pressure	mbar
150545	2022/11/25	03:09:27	0	0.12	Pressure	mbar	0.06	Pressure	mbar
150546	2022/11/25	03:09:28	0	0.14	Pressure	mbar	0.07	Pressure	mbar
150547	2022/11/25	03:09:29	0	0.14	Pressure	mbar	0.07	Pressure	mbar
150548	2022/11/25	03:09:30	0	0.13	Pressure	mbar	0.06	Pressure	mbar
150549	2022/11/25	03:09:31	0	0.14	Pressure	mbar	0.07	Pressure	mbar
150550	2022/11/25	03:09:32	0	0.14	Pressure	mbar	0.07	Pressure	mbar
150551	2022/11/25	03:09:33	0	0.14	Pressure	mbar	0.07	Pressure	mbar
150552	2022/11/25	03:09:34	0	0.12	Pressure	mbar	0.08	Pressure	mbar
150553	2022/11/25	03:09:35	0	0.12	Pressure	mbar	0.08	Pressure	mbar
150554	2022/11/25	03:09:36	0	0.14	Pressure	mbar	0.09	Pressure	mbar
150555	2022/11/25	03:09:37	0	0.13	Pressure	mbar	0.08	Pressure	mbar
150556	2022/11/25	03:09:38	0	0.12	Pressure	mbar	0.08	Pressure	mbar
150557	2022/11/25	03:09:39	0	0.12	Pressure	mbar	0.08	Pressure	mbar
150558	2022/11/25	03:09:40	0	0.13	Pressure	mbar	0.08	Pressure	mbar
150559	2022/11/25	03:09:41	0	0.14	Pressure	mbar	0.07	Pressure	mbar
150560	2022/11/25	03:09:42	0	0.14	Pressure	mbar	0.07	Pressure	mbar
150561	2022/11/25	03:09:43	0	0.12	Pressure	mbar	0.07	Pressure	mbar
150562	2022/11/25	03:09:44	0	0.12	Pressure	mbar	0.07	Pressure	mbar
150563	2022/11/25	03:09:45	0	0.12	Pressure	mbar	0.07	Pressure	mbar
150564	2022/11/25	03:09:46	0	0.12	Pressure	mbar	0.08	Pressure	mbar
150565	2022/11/25	03:09:47	0	0.13	Pressure	mbar	0.06	Pressure	mbar
150566	2022/11/25	03:09:48	0	0.12	Pressure	mbar	0.05	Pressure	mbar
150567	2022/11/25	03:09:49	0	0.12	Pressure	mbar	0.05	Pressure	mbar
150568	2022/11/25	03:09:50	0	0.13	Pressure	mbar	0.05	Pressure	mbar
150569	2022/11/25	03:09:51	0	0.14	Pressure	mbar	0.07	Pressure	mbar
150570	2022/11/25	03:09:52	0	0.14	Pressure	mbar	0.07	Pressure	mbar
150571	2022/11/25	03:09:53	0	0.13	Pressure	mbar	0.08	Pressure	mbar
150572	2022/11/25	03:09:54	0	0.12	Pressure	mbar	0.06	Pressure	mbar
150573	2022/11/25	03:09:55	0	0.12	Pressure	mbar	0.06	Pressure	mbar
150574	2022/11/25	03:09:56	0	0.11	Pressure	mbar	0.07	Pressure	mbar
150575	2022/11/25	03:09:57	0	0.12	Pressure	mbar	0.08	Pressure	mbar
150576	2022/11/25	03:09:58	0	0.12	Pressure	mbar	0.08	Pressure	mbar
150577	2022/11/25	03:09:59	0	0.13	Pressure	mbar	0.08	Pressure	mbar
150578	2022/11/25	03:10:00	0	0.13	Pressure	mbar	0.07	Pressure	mbar
150579	2022/11/25	03:10:01	0	0.13	Pressure	mbar	0.07	Pressure	mbar
150580	2022/11/25	03:10:02	0	0.13	Pressure	mbar	0.07	Pressure	mbar
150581	2022/11/25	03:10:03	0	0.13	Pressure	mbar	0.07	Pressure	mbar
150582	2022/11/25	03:10:04	0	0.11	Pressure	mbar	0.08	Pressure	mbar
150583	2022/11/25	03:10:05	0	0.11	Pressure	mbar	0.08	Pressure	mbar
150584	2022/11/25	03:10:06	0	0.13	Pressure	mbar	0.08	Pressure	mbar
150585	2022/11/25	03:10:07	0	0.15	Pressure	mbar	0.07	Pressure	mbar
150586	2022/11/25	03:10:08	0	0.14	Pressure	mbar	0.06	Pressure	mbar
150587	2022/11/25	03:10:09	0	0.14	Pressure	mbar	0.06	Pressure	mbar
150588	2022/11/25	03:10:10	0	0.12	Pressure	mbar	0.06	Pressure	mbar
150589	2022/11/25	03:10:11	0	0.14	Pressure	mbar	0.06	Pressure	mbar
150590	2022/11/25	03:10:12	0	0.14	Pressure	mbar	0.06	Pressure	mbar
150591	2022/11/25	03:10:13	0	0.12	Pressure	mbar	0.06	Pressure	mbar
150592	2022/11/25	03:10:14	0	0.11	Pressure	mbar	0.07	Pressure	mbar
150593	2022/11/25	03:10:15	0	0.12	Pressure	mbar	0.08	Pressure	mbar
150594	2022/11/25	03:10:16	0	0.12	Pressure	mbar	0.08	Pressure	mbar
150595	2022/11/25	03:10:17	0	0.12	Pressure	mbar	0.06	Pressure	mbar
150596	2022/11/25	03:10:18	0	0.12	Pressure	mbar	0.07	Pressure	mbar
150597	2022/11/25	03:10:19	0	0.12	Pressure	mbar	0.07	Pressure	mbar
150598	2022/11/25	03:10:20	0	0.11	Pressure	mbar	0.07	Pressure	mbar
150599	2022/11/25	03:10:21	0	0.13	Pressure	mbar	0.08	Pressure	mbar
150600	2022/11/25	03:10:22	0	0.13	Pressure	mbar	0.08	Pressure	mbar
150601	2022/11/25	03:10:23	0	0.13	Pressure	mbar	0.09	Pressure	mbar
150602	2022/11/25	03:10:24	0	0.14	Pressure	mbar	0.05	Pressure	mbar
150603	2022/11/25	03:10:25	0	0.12	Pressure	mbar	0.06	Pressure	mbar
150604	2022/11/25	03:10:26	0	0.12	Pressure	mbar	0.06	Pressure	mbar
150605	2022/11/25	03:10:27	0	0.12	Pressure	mbar	0.05	Pressure	mbar
150606	2022/11/25	03:10:28	0	0.11	Pressure	mbar	0.07	Pressure	mbar
150607	2022/11/25	03:10:29	0	0.11	Pressure	mbar	0.07	Pressure	mbar
150608	2022/11/25	03:10:30	0	0.13	Pressure	mbar	0.08	Pressure	mbar
150609	2022/11/25	03:10:31	0	0.12	Pressure	mbar	0.06	Pressure	mbar
150610	2022/11/25	03:10:32	0	0.12	Pressure	mbar	0.06	Pressure	mbar
150611	2022/11/25	03:10:33	0	0.13	Pressure	mbar	0.07	Pressure	mbar
150612	2022/11/25	03:10:34	0	0.12	Pressure	mbar	0.07	Pressure	mbar
150613	2022/11/25	03:10:35	0	0.13	Pressure	mbar	0.07	Pressure	mbar
150614	2022/11/25	03:10:36	0	0.13	Pressure	mbar	0.07	Pressure	mbar
150615	2022/11/25	03:10:37	0	0.11	Pressure	mbar	0.07	Pressure	mbar
150616	2022/11/25	03:10:38	0	0.11	Pressure	mbar	0.05	Pressure	mbar
150617	2022/11/25	03:10:39	0	0.11	Pressure	mbar	0.05	Pressure	mbar
150618	2022/11/25	03:10:40	0	0.12	Pressure	mbar	0.06	Pressure	mbar
150619	2022/11/25	03:10:41	0	0.12	Pressure	mbar	0.07	Pressure	mbar
150620	2022/11/25	03:10:42	0	0.12	Pressure	mbar	0.07	Pressure	mbar
150621	2022/11/25	03:10:43	0	0.14	Pressure	mbar	0.06	Pressure	mbar
150622	2022/11/25	03:10:44	0	0.11	Pressure	mbar	0.06	Pressure	mbar
150623	2022/11/25	03:10:45	0	0.12	Pressure	mbar	0.06	Pressure	mbar
150624	2022/11/25	03:10:46	0	0.12	Pressure	mbar	0.06	Pressure	mbar
150625	2022/11/25	03:10:47	0	0.10	Pressure	mbar	0.06	Pressure	mbar
150626	2022/11/25	03:10:48	0	0.12	Pressure	mbar	0.06	Pressure	mbar
150627	2022/11/25	03:10:49	0	0.12	Pressure	mbar	0.06	Pressure	mbar
150628	2022/11/25	03:10:50	0	0.12	Pressure	mbar	0.08	Pressure	mbar
150629	2022/11/25	03:10:51	0	0.11	Pressure	mbar	0.07	Pressure	mbar
150630	2022/11/25	03:10:52	0	0.11	Pressure	mbar	0.07	Pressure	mbar
150631	2022/11/25	03:10:53	0	0.12	Pressure	mbar	0.06	Pressure	mbar
150632	2022/11/25	03:10:54	0	0.11	Pressure	mbar	0.06	Pressure	mbar
150633	2022/11/25	03:10:55	0	0.12	Pressure	mbar	0.06	Pressure	mbar
150634	2022/11/25	03:10:56	0	0.12	Pressure	mbar	0.06	Pressure	mbar
150635	2022/11/25	03:10:57	0	0.13	Pressure	mbar	0.06	Pressure	mbar
150636	2022/11/25	03:10:58	0	0.13	Pressure	mbar	0.06	Pressure	mbar
150637	2022/11/25	03:10:59	0	0.13	Pressure	mbar	0.06	Pressure	mbar
150638	2022/11/25	03:11:00	0	0.12	Pressure	mbar	0.06	Pressure	mbar
150639	2022/11/25	03:11:01	0	0.13	Pressure	mbar	0.08	Pressure	mbar
150640	2022/11/25	03:11:02	0	0.13	Pressure	mbar	0.08	Pressure	mbar
150641	2022/11/25	03:11:03	0	0.12	Pressure	mbar	0.08	Pressure	mbar
150642	2022/11/25	03:11:04	0	0.12	Pressure	mbar	0.06	Pressure	mbar
150643	2022/11/25	03:11:05	0	0.13	Pressure	mbar	0.07	Pressure	mbar
150644	2022/11/25	03:11:06	0	0.13	Pressure	mbar	0.07	Pressure	mbar
150645	2022/11/25	03:11:07	0	0.11	Pressure	mbar	0.07	Pressure	mbar
150646	2022/11/25	03:11:08	0	0.11	Pressure	mbar	0.07	Pressure	mbar
150647	2022/11/25	03:11:09	0	0.11	Pressure	mbar	0.07	Pressure	mbar
150648	2022/11/25	03:11:10	0	0.12	Pressure	mbar	0.09	Pressure	mbar
150649	2022/11/25	03:11:11	0	0.11	Pressure	mbar	0.06	Pressure	mbar
150650	2022/11/25	03:11:12	0	0.11	Pressure	mbar	0.06	Pressure	mbar
150651	2022/11/25	03:11:13	0	0.14	Pressure	mbar	0.06	Pressure	mbar
150652	2022/11/25	03:11:14	0	0.13	Pressure	mbar	0.07	Pressure	mbar
150653	2022/11/25	03:11:15	0	0.12	Pressure	mbar	0.07	Pressure	mbar
150654	2022/11/25	03:11:16	0	0.12	Pressure	mbar	0.07	Pressure	mbar
150655	2022/11/25	03:11:17	0	0.14	Pressure	mbar	0.07	Pressure	mbar
150656	2022/11/25	03:11:18	0	0.12	Pressure	mbar	0.07	Pressure	mbar
150657	2022/11/25	03:11:19	0	0.12	Pressure	mbar	0.07	Pressure	mbar
150658	2022/11/25	03:11:20	0	0.12	Pressure	mbar	0.06	Pressure	mbar
150659	2022/11/25	03:11:21	0	0.12	Pressure	mbar	0.08	Pressure	mbar
150660	2022/11/25	03:11:22	0	0.12	Pressure	mbar	0.08	Pressure	mbar
150661	2022/11/25	03:11:23	0	0.15	Pressure	mbar	0.07	Pressure	mbar
150662	2022/11/25	03:11:24	0	0.12	Pressure	mbar	0.06	Pressure	mbar
150663	2022/11/25	03:11:25	0	0.13	Pressure	mbar	0.07	Pressure	mbar
150664	2022/11/25	03:11:26	0	0.13	Pressure	mbar	0.07	Pressure	mbar
150665	2022/11/25	03:11:27	0	0.12	Pressure	mbar	0.08	Pressure	mbar
150666	2022/11/25	03:11:28	0	0.12	Pressure	mbar	0.07	Pressure	mbar
150667	2022/11/25	03:11:29	0	0.12	Pressure	mbar	0.07	Pressure	mbar
150668	2022/11/25	03:11:30	0	0.13	Pressure	mbar	0.05	Pressure	mbar
150669	2022/11/25	03:11:31	0	0.12	Pressure	mbar	0.07	Pressure	mbar
150670	2022/11/25	03:11:32	0	0.12	Pressure	mbar	0.07	Pressure	mbar
150671	2022/11/25	03:11:33	0	0.12	Pressure	mbar	0.06	Pressure	mbar
150672	2022/11/25	03:11:34	0	0.12	Pressure	mbar	0.08	Pressure	mbar
150673	2022/11/25	03:11:35	0	0.12	Pressure	mbar	0.08	Pressure	mbar
150674	2022/11/25	03:11:36	0	0.12	Pressure	mbar	0.08	Pressure	mbar
150675	2022/11/25	03:11:37	0	0.12	Pressure	mbar	0.07	Pressure	mbar
150676	2022/11/25	03:11:38	0	0.13	Pressure	mbar	0.06	Pressure	mbar
150677	2022/11/25	03:11:39	0	0.13	Pressure	mbar	0.06	Pressure	mbar
150678	2022/11/25	03:11:40	0	0.11	Pressure	mbar	0.06	Pressure	mbar
150679	2022/11/25	03:11:41	0	0.13	Pressure	mbar	0.05	Pressure	mbar
150680	2022/11/25	03:11:42	0	0.13	Pressure	mbar	0.05	Pressure	mbar
150681	2022/11/25	03:11:43	0	0.13	Pressure	mbar	0.08	Pressure	mbar
150682	2022/11/25	03:11:44	0	0.12	Pressure	mbar	0.07	Pressure	mbar
150683	2022/11/25	03:11:45	0	0.11	Pressure	mbar	0.07	Pressure	mbar
150684	2022/11/25	03:11:46	0	0.11	Pressure	mbar	0.07	Pressure	mbar
150685	2022/11/25	03:11:47	0	0.10	Pressure	mbar	0.07	Pressure	mbar
150686	2022/11/25	03:11:48	0	0.11	Pressure	mbar	0.06	Pressure	mbar
150687	2022/11/25	03:11:49	0	0.11	Pressure	mbar	0.06	Pressure	mbar
150688	2022/11/25	03:11:50	0	0.13	Pressure	mbar	0.07	Pressure	mbar
150689	2022/11/25	03:11:51	0	0.14	Pressure	mbar	0.07	Pressure	mbar
150690	2022/11/25	03:11:52	0	0.12	Pressure	mbar	0.06	Pressure	mbar
150691	2022/11/25	03:11:53	0	0.12	Pressure	mbar	0.06	Pressure	mbar
150692	2022/11/25	03:11:54	0	0.11	Pressure	mbar	0.07	Pressure	mbar
150693	2022/11/25	03:11:55	0	0.11	Pressure	mbar	0.07	Pressure	mbar
150694	2022/11/25	03:11:56	0	0.11	Pressure	mbar	0.07	Pressure	mbar
150695	2022/11/25	03:11:57	0	0.11	Pressure	mbar	0.07	Pressure	mbar
150696	2022/11/25	03:11:58	0	0.11	Pressure	mbar	0.06	Pressure	mbar
150697	2022/11/25	03:11:59	0	0.11	Pressure	mbar	0.06	Pressure	mbar
150698	2022/11/25	03:12:00	0	0.11	Pressure	mbar	0.07	Pressure	mbar
150699	2022/11/25	03:12:01	0	0.12	Pressure	mbar	0.07	Pressure	mbar
150700	2022/11/25	03:12:02	0	0.12	Pressure	mbar	0.07	Pressure	mbar
150701	2022/11/25	03:12:03	0	0.12	Pressure	mbar	0.08	Pressure	mbar
150702	2022/11/25	03:12:04	0	0.13	Pressure	mbar	0.05	Pressure	mbar
150703	2022/11/25	03:12:05	0	0.14	Pressure	mbar	0.07	Pressure	mbar
150704	2022/11/25	03:12:06	0	0.14	Pressure	mbar	0.07	Pressure	mbar
150705	2022/11/25	03:12:07	0	0.14	Pressure	mbar	0.06	Pressure	mbar
150706	2022/11/25	03:12:08	0	0.10	Pressure	mbar	0.08	Pressure	mbar
150707	2022/11/25	03:12:09	0	0.10	Pressure	mbar	0.08	Pressure	mbar
150708	2022/11/25	03:12:10	0	0.11	Pressure	mbar	0.07	Pressure	mbar
150709	2022/11/25	03:12:11	0	0.12	Pressure	mbar	0.07	Pressure	mbar
150710	2022/11/25	03:12:12	0	0.13	Pressure	mbar	0.07	Pressure	mbar
150711	2022/11/25	03:12:13	0	0.13	Pressure	mbar	0.07	Pressure	mbar
150712	2022/11/25	03:12:14	0	0.11	Pressure	mbar	0.06	Pressure	mbar
150713	2022/11/25	03:12:15	0	0.12	Pressure	mbar	0.08	Pressure	mbar
150714	2022/11/25	03:12:16	0	0.12	Pressure	mbar	0.08	Pressure	mbar
150715	2022/11/25	03:12:17	0	0.14	Pressure	mbar	0.06	Pressure	mbar
150716	2022/11/25	03:12:18	0	0.13	Pressure	mbar	0.09	Pressure	mbar
150717	2022/11/25	03:12:19	0	0.13	Pressure	mbar	0.09	Pressure	mbar
150718	2022/11/25	03:12:20	0	0.11	Pressure	mbar	0.07	Pressure	mbar
150719	2022/11/25	03:12:21	0	0.12	Pressure	mbar	0.07	Pressure	mbar
150720	2022/11/25	03:12:22	0	0.11	Pressure	mbar	0.07	Pressure	mbar
150721	2022/11/25	03:12:23	0	0.11	Pressure	mbar	0.07	Pressure	mbar
150722	2022/11/25	03:12:24	0	0.13	Pressure	mbar	0.07	Pressure	mbar
150723	2022/11/25	03:12:25	0	0.14	Pressure	mbar	0.08	Pressure	mbar
150724	2022/11/25	03:12:26	0	0.14	Pressure	mbar	0.08	Pressure	mbar
150725	2022/11/25	03:12:27	0	0.12	Pressure	mbar	0.08	Pressure	mbar
150726	2022/11/25	03:12:28	0	0.11	Pressure	mbar	0.05	Pressure	mbar
150727	2022/11/25	03:12:29	0	0.12	Pressure	mbar	0.09	Pressure	mbar
150728	2022/11/25	03:12:30	0	0.12	Pressure	mbar	0.09	Pressure	mbar
150729	2022/11/25	03:12:31	0	0.13	Pressure	mbar	0.07	Pressure	mbar
150730	2022/11/25	03:12:32	0	0.10	Pressure	mbar	0.07	Pressure	mbar
150731	2022/11/25	03:12:33	0	0.10	Pressure	mbar	0.07	Pressure	mbar
150732	2022/11/25	03:12:34	0	0.11	Pressure	mbar	0.07	Pressure	mbar
150733	2022/11/25	03:12:35	0	0.12	Pressure	mbar	0.06	Pressure	mbar
150734	2022/11/25	03:12:36	0	0.12	Pressure	mbar	0.06	Pressure	mbar
150735	2022/11/25	03:12:37	0	0.13	Pressure	mbar	0.07	Pressure	mbar
150736	2022/11/25	03:12:38	0	0.13	Pressure	mbar	0.06	Pressure	mbar
150737	2022/11/25	03:12:39	0	0.13	Pressure	mbar	0.06	Pressure	mbar
150738	2022/11/25	03:12:40	0	0.10	Pressure	mbar	0.06	Pressure	mbar
150739	2022/11/25	03:12:41	0	0.11	Pressure	mbar	0.06	Pressure	mbar
150740	2022/11/25	03:12:42	0	0.11	Pressure	mbar	0.08	Pressure	mbar
150741	2022/11/25	03:12:43	0	0.11	Pressure	mbar	0.08	Pressure	mbar
150742	2022/11/25	03:12:44	0	0.12	Pressure	mbar	0.07	Pressure	mbar
150743	2022/11/25	03:12:45	0	0.11	Pressure	mbar	0.08	Pressure	mbar
150744	2022/11/25	03:12:46	0	0.11	Pressure	mbar	0.08	Pressure	mbar
150745	2022/11/25	03:12:47	0	0.11	Pressure	mbar	0.08	Pressure	mbar
150746	2022/11/25	03:12:48	0	0.10	Pressure	mbar	0.07	Pressure	mbar
150747	2022/11/25	03:12:49	0	0.12	Pressure	mbar	0.08	Pressure	mbar
150748	2022/11/25	03:12:50	0	0.12	Pressure	mbar	0.08	Pressure	mbar
150749	2022/11/25	03:12:51	0	0.13	Pressure	mbar	0.06	Pressure	mbar
150750	2022/11/25	03:12:52	0	0.11	Pressure	mbar	0.06	Pressure	mbar
150751	2022/11/25	03:12:53	0	0.11	Pressure	mbar	0.06	Pressure	mbar
150752	2022/11/25	03:12:54	0	0.11	Pressure	mbar	0.07	Pressure	mbar
150753	2022/11/25	03:12:55	0	0.13	Pressure	mbar	0.06	Pressure	mbar
150754	2022/11/25	03:12:56	0	0.13	Pressure	mbar	0.06	Pressure	mbar
150755	2022/11/25	03:12:57	0	0.12	Pressure	mbar	0.06	Pressure	mbar
150756	2022/11/25	03:12:58	0	0.13	Pressure	mbar	0.06	Pressure	mbar
150757	2022/11/25	03:12:59	0	0.11	Pressure	mbar	0.07	Pressure	mbar
150758	2022/11/25	03:13:00	0	0.11	Pressure	mbar	0.07	Pressure	mbar
150759	2022/11/25	03:13:01	0	0.12	Pressure	mbar	0.07	Pressure	mbar
150760	2022/11/25	03:13:02	0	0.11	Pressure	mbar	0.07	Pressure	mbar
150761	2022/11/25	03:13:03	0	0.11	Pressure	mbar	0.07	Pressure	mbar
150762	2022/11/25	03:13:04	0	0.11	Pressure	mbar	0.07	Pressure	mbar
150763	2022/11/25	03:13:05	0	0.12	Pressure	mbar	0.06	Pressure	mbar
150764	2022/11/25	03:13:06	0	0.12	Pressure	mbar	0.06	Pressure	mbar
150765	2022/11/25	03:13:07	0	0.12	Pressure	mbar	0.09	Pressure	mbar
150766	2022/11/25	03:13:08	0	0.11	Pressure	mbar	0.07	Pressure	mbar
150767	2022/11/25	03:13:09	0	0.10	Pressure	mbar	0.06	Pressure	mbar
150768	2022/11/25	03:13:10	0	0.10	Pressure	mbar	0.06	Pressure	mbar
150769	2022/11/25	03:13:11	0	0.13	Pressure	mbar	0.08	Pressure	mbar
150770	2022/11/25	03:13:12	0	0.12	Pressure	mbar	0.07	Pressure	mbar
150771	2022/11/25	03:13:13	0	0.12	Pressure	mbar	0.07	Pressure	mbar
150772	2022/11/25	03:13:14	0	0.10	Pressure	mbar	0.07	Pressure	mbar
150773	2022/11/25	03:13:15	0	0.11	Pressure	mbar	0.08	Pressure	mbar
150774	2022/11/25	03:13:16	0	0.11	Pressure	mbar	0.08	Pressure	mbar
150775	2022/11/25	03:13:17	0	0.11	Pressure	mbar	0.07	Pressure	mbar
150776	2022/11/25	03:13:18	0	0.11	Pressure	mbar	0.07	Pressure	mbar
150777	2022/11/25	03:13:19	0	0.11	Pressure	mbar	0.08	Pressure	mbar
150778	2022/11/25	03:13:20	0	0.11	Pressure	mbar	0.08	Pressure	mbar
150779	2022/11/25	03:13:21	0	0.11	Pressure	mbar	0.07	Pressure	mbar
150780	2022/11/25	03:13:22	0	0.11	Pressure	mbar	0.06	Pressure	mbar
150781	2022/11/25	03:13:23	0	0.11	Pressure	mbar	0.06	Pressure	mbar
150782	2022/11/25	03:13:24	0	0.12	Pressure	mbar	0.07	Pressure	mbar
150783	2022/11/25	03:13:25	0	0.10	Pressure	mbar	0.06	Pressure	mbar
150784	2022/11/25	03:13:26	0	0.10	Pressure	mbar	0.06	Pressure	mbar
150785	2022/11/25	03:13:27	0	0.11	Pressure	mbar	0.08	Pressure	mbar
150786	2022/11/25	03:13:28	0	0.12	Pressure	mbar	0.07	Pressure	mbar
150787	2022/11/25	03:13:29	0	0.12	Pressure	mbar	0.08	Pressure	mbar
150788	2022/11/25	03:13:30	0	0.12	Pressure	mbar	0.08	Pressure	mbar
150789	2022/11/25	03:13:31	0	0.11	Pressure	mbar	0.06	Pressure	mbar
150790	2022/11/25	03:13:32	0	0.11	Pressure	mbar	0.07	Pressure	mbar
150791	2022/11/25	03:13:33	0	0.11	Pressure	mbar	0.07	Pressure	mbar
150792	2022/11/25	03:13:34	0	0.14	Pressure	mbar	0.07	Pressure	mbar
150793	2022/11/25	03:13:35	0	0.13	Pressure	mbar	0.07	Pressure	mbar
150794	2022/11/25	03:13:36	0	0.13	Pressure	mbar	0.07	Pressure	mbar
150795	2022/11/25	03:13:37	0	0.11	Pressure	mbar	0.07	Pressure	mbar
150796	2022/11/25	03:13:38	0	0.14	Pressure	mbar	0.05	Pressure	mbar
150797	2022/11/25	03:13:39	0	0.11	Pressure	mbar	0.07	Pressure	mbar
150798	2022/11/25	03:13:40	0	0.11	Pressure	mbar	0.07	Pressure	mbar
150799	2022/11/25	03:13:41	0	0.12	Pressure	mbar	0.06	Pressure	mbar
150800	2022/11/25	03:13:42	0	0.11	Pressure	mbar	0.07	Pressure	mbar
150801	2022/11/25	03:13:43	0	0.11	Pressure	mbar	0.07	Pressure	mbar
150802	2022/11/25	03:13:44	0	0.12	Pressure	mbar	0.07	Pressure	mbar
150803	2022/11/25	03:13:45	0	0.12	Pressure	mbar	0.06	Pressure	mbar
150804	2022/11/25	03:13:46	0	0.12	Pressure	mbar	0.06	Pressure	mbar
150805	2022/11/25	03:13:47	0	0.13	Pressure	mbar	0.06	Pressure	mbar
150806	2022/11/25	03:13:48	0	0.13	Pressure	mbar	0.06	Pressure	mbar
150807	2022/11/25	03:13:49	0	0.12	Pressure	mbar	0.06	Pressure	mbar
150808	2022/11/25	03:13:50	0	0.12	Pressure	mbar	0.06	Pressure	mbar
150809	2022/11/25	03:13:51	0	0.11	Pressure	mbar	0.06	Pressure	mbar
150810	2022/11/25	03:13:52	0	0.09	Pressure	mbar	0.07	Pressure	mbar
150811	2022/11/25	03:13:53	0	0.09	Pressure	mbar	0.07	Pressure	mbar
150812	2022/11/25	03:13:54	0	0.11	Pressure	mbar	0.07	Pressure	mbar
150813	2022/11/25	03:13:55	0	0.11	Pressure	mbar	0.06	Pressure	mbar
150814	2022/11/25	03:13:56	0	0.12	Pressure	mbar	0.07	Pressure	mbar
150815	2022/11/25	03:13:57	0	0.12	Pressure	mbar	0.07	Pressure	mbar
150816	2022/11/25	03:13:58	0	0.10	Pressure	mbar	0.06	Pressure	mbar
150817	2022/11/25	03:13:59	0	0.13	Pressure	mbar	0.06	Pressure	mbar
150818	2022/11/25	03:14:00	0	0.13	Pressure	mbar	0.06	Pressure	mbar
150819	2022/11/25	03:14:01	0	0.12	Pressure	mbar	0.07	Pressure	mbar
150820	2022/11/25	03:14:02	0	0.12	Pressure	mbar	0.09	Pressure	mbar
150821	2022/11/25	03:14:03	0	0.12	Pressure	mbar	0.09	Pressure	mbar
150822	2022/11/25	03:14:04	0	0.13	Pressure	mbar	0.06	Pressure	mbar
150823	2022/11/25	03:14:05	0	0.11	Pressure	mbar	0.08	Pressure	mbar
150824	2022/11/25	03:14:06	0	0.12	Pressure	mbar	0.07	Pressure	mbar
150825	2022/11/25	03:14:07	0	0.12	Pressure	mbar	0.07	Pressure	mbar
150826	2022/11/25	03:14:08	0	0.12	Pressure	mbar	0.08	Pressure	mbar
150827	2022/11/25	03:14:09	0	0.12	Pressure	mbar	0.07	Pressure	mbar
150828	2022/11/25	03:14:10	0	0.12	Pressure	mbar	0.07	Pressure	mbar
150829	2022/11/25	03:14:11	0	0.12	Pressure	mbar	0.08	Pressure	mbar
150830	2022/11/25	03:14:12	0	0.11	Pressure	mbar	0.08	Pressure	mbar
150831	2022/11/25	03:14:13	0	0.11	Pressure	mbar	0.08	Pressure	mbar
150832	2022/11/25	03:14:14	0	0.11	Pressure	mbar	0.08	Pressure	mbar
150833	2022/11/25	03:14:15	0	0.12	Pressure	mbar	0.08	Pressure	mbar
150834	2022/11/25	03:14:16	0	0.12	Pressure	mbar	0.08	Pressure	mbar
150835	2022/11/25	03:14:17	0	0.11	Pressure	mbar	0.06	Pressure	mbar
150836	2022/11/25	03:14:18	0	0.12	Pressure	mbar	0.09	Pressure	mbar
150837	2022/11/25	03:14:19	0	0.11	Pressure	mbar	0.06	Pressure	mbar
150838	2022/11/25	03:14:20	0	0.11	Pressure	mbar	0.06	Pressure	mbar
150839	2022/11/25	03:14:21	0	0.12	Pressure	mbar	0.06	Pressure	mbar
150840	2022/11/25	03:14:22	0	0.12	Pressure	mbar	0.06	Pressure	mbar
150841	2022/11/25	03:14:23	0	0.12	Pressure	mbar	0.06	Pressure	mbar
150842	2022/11/25	03:14:24	0	0.12	Pressure	mbar	0.07	Pressure	mbar
150843	2022/11/25	03:14:25	0	0.12	Pressure	mbar	0.09	Pressure	mbar
150844	2022/11/25	03:14:26	0	0.12	Pressure	mbar	0.09	Pressure	mbar
150845	2022/11/25	03:14:27	0	0.13	Pressure	mbar	0.06	Pressure	mbar
150846	2022/11/25	03:14:28	0	0.12	Pressure	mbar	0.06	Pressure	mbar
150847	2022/11/25	03:14:29	0	0.13	Pressure	mbar	0.09	Pressure	mbar
150848	2022/11/25	03:14:30	0	0.13	Pressure	mbar	0.09	Pressure	mbar
150849	2022/11/25	03:14:31	0	0.12	Pressure	mbar	0.07	Pressure	mbar
150850	2022/11/25	03:14:32	0	0.11	Pressure	mbar	0.06	Pressure	mbar
150851	2022/11/25	03:14:33	0	0.11	Pressure	mbar	0.06	Pressure	mbar
150852	2022/11/25	03:14:34	0	0.12	Pressure	mbar	0.07	Pressure	mbar
150853	2022/11/25	03:14:35	0	0.12	Pressure	mbar	0.07	Pressure	mbar
150854	2022/11/25	03:14:36	0	0.11	Pressure	mbar	0.07	Pressure	mbar
150855	2022/11/25	03:14:37	0	0.11	Pressure	mbar	0.07	Pressure	mbar
150856	2022/11/25	03:14:38	0	0.10	Pressure	mbar	0.08	Pressure	mbar
150857	2022/11/25	03:14:39	0	0.11	Pressure	mbar	0.06	Pressure	mbar
150858	2022/11/25	03:14:40	0	0.11	Pressure	mbar	0.06	Pressure	mbar
150859	2022/11/25	03:14:41	0	0.11	Pressure	mbar	0.07	Pressure	mbar
150860	2022/11/25	03:14:42	0	Time out			Time out
150861	2022/11/25	03:14:43	0	Time out			Time out
150862	2022/11/25	03:14:44	0	0.10	Pressure	mbar	0.07	Pressure	mbar
150863	2022/11/25	03:14:45	0	0.11	Pressure	mbar	0.07	Pressure	mbar
150864	2022/11/25	03:14:46	0	0.11	Pressure	mbar	0.07	Pressure	mbar
150865	2022/11/25	03:14:47	0	0.11	Pressure	mbar	0.07	Pressure	mbar
150866	2022/11/25	03:14:48	0	0.09	Pressure	mbar	0.06	Pressure	mbar
150867	2022/11/25	03:14:49	0	0.11	Pressure	mbar	0.07	Pressure	mbar
150868	2022/11/25	03:14:50	0	0.11	Pressure	mbar	0.07	Pressure	mbar
150869	2022/11/25	03:14:51	0	0.11	Pressure	mbar	0.08	Pressure	mbar
150870	2022/11/25	03:14:52	0	0.11	Pressure	mbar	0.08	Pressure	mbar
150871	2022/11/25	03:14:53	0	0.11	Pressure	mbar	0.08	Pressure	mbar
150872	2022/11/25	03:14:54	0	0.13	Pressure	mbar	0.06	Pressure	mbar
150873	2022/11/25	03:14:55	0	0.11	Pressure	mbar	0.07	Pressure	mbar
150874	2022/11/25	03:14:56	0	0.12	Pressure	mbar	0.09	Pressure	mbar
150875	2022/11/25	03:14:57	0	0.12	Pressure	mbar	0.09	Pressure	mbar
150876	2022/11/25	03:14:58	0	0.12	Pressure	mbar	0.06	Pressure	mbar
150877	2022/11/25	03:14:59	0	0.12	Pressure	mbar	0.06	Pressure	mbar
150878	2022/11/25	03:15:00	0	0.12	Pressure	mbar	0.06	Pressure	mbar
150879	2022/11/25	03:15:01	0	0.13	Pressure	mbar	0.06	Pressure	mbar
150880	2022/11/25	03:15:02	0	0.12	Pressure	mbar	0.07	Pressure	mbar
150881	2022/11/25	03:15:03	0	0.12	Pressure	mbar	0.07	Pressure	mbar
150882	2022/11/25	03:15:04	0	0.12	Pressure	mbar	0.07	Pressure	mbar
150883	2022/11/25	03:15:05	0	0.11	Pressure	mbar	0.07	Pressure	mbar
150884	2022/11/25	03:15:06	0	0.11	Pressure	mbar	0.08	Pressure	mbar
150885	2022/11/25	03:15:07	0	0.11	Pressure	mbar	0.08	Pressure	mbar
150886	2022/11/25	03:15:08	0	0.12	Pressure	mbar	0.07	Pressure	mbar
150887	2022/11/25	03:15:09	0	0.11	Pressure	mbar	0.06	Pressure	mbar
150888	2022/11/25	03:15:10	0	0.11	Pressure	mbar	0.06	Pressure	mbar
150889	2022/11/25	03:15:11	0	0.12	Pressure	mbar	0.06	Pressure	mbar
150890	2022/11/25	03:15:12	0	0.11	Pressure	mbar	0.06	Pressure	mbar
150891	2022/11/25	03:15:13	0	0.10	Pressure	mbar	0.08	Pressure	mbar
150892	2022/11/25	03:15:14	0	0.10	Pressure	mbar	0.08	Pressure	mbar
150893	2022/11/25	03:15:15	0	0.11	Pressure	mbar	0.07	Pressure	mbar
150894	2022/11/25	03:15:16	0	0.11	Pressure	mbar	0.07	Pressure	mbar
150895	2022/11/25	03:15:17	0	0.11	Pressure	mbar	0.07	Pressure	mbar
150896	2022/11/25	03:15:18	0	0.10	Pressure	mbar	0.07	Pressure	mbar
150897	2022/11/25	03:15:19	0	0.10	Pressure	mbar	0.06	Pressure	mbar
150898	2022/11/25	03:15:20	0	0.10	Pressure	mbar	0.06	Pressure	mbar
150899	2022/11/25	03:15:21	0	0.11	Pressure	mbar	0.07	Pressure	mbar
150900	2022/11/25	03:15:22	0	0.11	Pressure	mbar	0.07	Pressure	mbar
150901	2022/11/25	03:15:23	0	0.13	Pressure	mbar	0.06	Pressure	mbar
150902	2022/11/25	03:15:24	0	0.13	Pressure	mbar	0.06	Pressure	mbar
150903	2022/11/25	03:15:25	0	0.11	Pressure	mbar	0.07	Pressure	mbar
150904	2022/11/25	03:15:26	0	0.10	Pressure	mbar	0.07	Pressure	mbar
150905	2022/11/25	03:15:27	0	0.10	Pressure	mbar	0.07	Pressure	mbar
150906	2022/11/25	03:15:28	0	0.10	Pressure	mbar	0.07	Pressure	mbar
150907	2022/11/25	03:15:29	0	0.09	Pressure	mbar	0.06	Pressure	mbar
150908	2022/11/25	03:15:30	0	0.09	Pressure	mbar	0.06	Pressure	mbar
150909	2022/11/25	03:15:31	0	0.11	Pressure	mbar	0.06	Pressure	mbar
150910	2022/11/25	03:15:32	0	0.11	Pressure	mbar	0.07	Pressure	mbar
150911	2022/11/25	03:15:33	0	0.10	Pressure	mbar	0.07	Pressure	mbar
150912	2022/11/25	03:15:34	0	0.10	Pressure	mbar	0.07	Pressure	mbar
150913	2022/11/25	03:15:35	0	0.11	Pressure	mbar	0.05	Pressure	mbar
150914	2022/11/25	03:15:36	0	0.13	Pressure	mbar	0.06	Pressure	mbar
150915	2022/11/25	03:15:37	0	0.13	Pressure	mbar	0.06	Pressure	mbar
150916	2022/11/25	03:15:38	0	Time out			Time out
150917	2022/11/25	03:15:39	0	0.10	Pressure	mbar	0.07	Pressure	mbar
150918	2022/11/25	03:15:40	0	0.10	Pressure	mbar	0.07	Pressure	mbar
150919	2022/11/25	03:15:41	0	0.10	Pressure	mbar	0.07	Pressure	mbar
150920	2022/11/25	03:15:42	0	0.11	Pressure	mbar	0.06	Pressure	mbar
150921	2022/11/25	03:15:43	0	0.11	Pressure	mbar	0.06	Pressure	mbar
150922	2022/11/25	03:15:44	0	0.11	Pressure	mbar	0.07	Pressure	mbar
150923	2022/11/25	03:15:45	0	0.12	Pressure	mbar	0.06	Pressure	mbar
150924	2022/11/25	03:15:46	0	0.13	Pressure	mbar	0.06	Pressure	mbar
150925	2022/11/25	03:15:47	0	0.13	Pressure	mbar	0.06	Pressure	mbar
150926	2022/11/25	03:15:48	0	0.13	Pressure	mbar	0.08	Pressure	mbar
150927	2022/11/25	03:15:49	0	0.12	Pressure	mbar	0.08	Pressure	mbar
150928	2022/11/25	03:15:50	0	0.12	Pressure	mbar	0.08	Pressure	mbar
150929	2022/11/25	03:15:51	0	0.11	Pressure	mbar	0.06	Pressure	mbar
150930	2022/11/25	03:15:52	0	0.12	Pressure	mbar	0.07	Pressure	mbar
150931	2022/11/25	03:15:53	0	0.12	Pressure	mbar	0.07	Pressure	mbar
150932	2022/11/25	03:15:54	0	0.09	Pressure	mbar	0.08	Pressure	mbar
150933	2022/11/25	03:15:55	0	0.13	Pressure	mbar	0.07	Pressure	mbar
150934	2022/11/25	03:15:56	0	0.12	Pressure	mbar	0.06	Pressure	mbar
150935	2022/11/25	03:15:57	0	0.12	Pressure	mbar	0.06	Pressure	mbar
150936	2022/11/25	03:15:58	0	0.11	Pressure	mbar	0.08	Pressure	mbar
150937	2022/11/25	03:15:59	0	0.11	Pressure	mbar	0.07	Pressure	mbar
150938	2022/11/25	03:16:00	0	0.11	Pressure	mbar	0.07	Pressure	mbar
150939	2022/11/25	03:16:01	0	0.10	Pressure	mbar	0.07	Pressure	mbar
150940	2022/11/25	03:16:02	0	0.11	Pressure	mbar	0.08	Pressure	mbar
150941	2022/11/25	03:16:03	0	0.12	Pressure	mbar	0.07	Pressure	mbar
150942	2022/11/25	03:16:04	0	0.12	Pressure	mbar	0.07	Pressure	mbar
150943	2022/11/25	03:16:05	0	0.13	Pressure	mbar	0.08	Pressure	mbar
150944	2022/11/25	03:16:06	0	0.10	Pressure	mbar	0.06	Pressure	mbar
150945	2022/11/25	03:16:07	0	0.10	Pressure	mbar	0.06	Pressure	mbar
150946	2022/11/25	03:16:08	0	0.11	Pressure	mbar	0.06	Pressure	mbar
150947	2022/11/25	03:16:09	0	0.10	Pressure	mbar	0.07	Pressure	mbar
150948	2022/11/25	03:16:10	0	0.10	Pressure	mbar	0.07	Pressure	mbar
150949	2022/11/25	03:16:11	0	0.10	Pressure	mbar	0.06	Pressure	mbar
150950	2022/11/25	03:16:12	0	0.11	Pressure	mbar	0.07	Pressure	mbar
150951	2022/11/25	03:16:13	0	0.11	Pressure	mbar	0.07	Pressure	mbar
150952	2022/11/25	03:16:14	0	0.11	Pressure	mbar	0.07	Pressure	mbar
150953	2022/11/25	03:16:15	0	0.11	Pressure	mbar	0.06	Pressure	mbar
150954	2022/11/25	03:16:16	0	0.11	Pressure	mbar	0.05	Pressure	mbar
150955	2022/11/25	03:16:17	0	0.11	Pressure	mbar	0.05	Pressure	mbar
150956	2022/11/25	03:16:18	0	0.11	Pressure	mbar	0.06	Pressure	mbar
150957	2022/11/25	03:16:19	0	0.09	Pressure	mbar	0.06	Pressure	mbar
150958	2022/11/25	03:16:20	0	0.12	Pressure	mbar	0.06	Pressure	mbar
150959	2022/11/25	03:16:21	0	0.12	Pressure	mbar	0.06	Pressure	mbar
150960	2022/11/25	03:16:22	0	0.12	Pressure	mbar	0.07	Pressure	mbar
150961	2022/11/25	03:16:23	0	0.12	Pressure	mbar	0.06	Pressure	mbar
150962	2022/11/25	03:16:24	0	0.12	Pressure	mbar	0.06	Pressure	mbar
150963	2022/11/25	03:16:25	0	0.11	Pressure	mbar	0.05	Pressure	mbar
150964	2022/11/25	03:16:26	0	0.13	Pressure	mbar	0.06	Pressure	mbar
150965	2022/11/25	03:16:27	0	0.13	Pressure	mbar	0.06	Pressure	mbar
150966	2022/11/25	03:16:28	0	0.12	Pressure	mbar	0.07	Pressure	mbar
150967	2022/11/25	03:16:29	0	0.11	Pressure	mbar	0.05	Pressure	mbar
150968	2022/11/25	03:16:30	0	0.10	Pressure	mbar	0.07	Pressure	mbar
150969	2022/11/25	03:16:31	0	0.10	Pressure	mbar	0.07	Pressure	mbar
150970	2022/11/25	03:16:32	0	0.10	Pressure	mbar	0.07	Pressure	mbar
150971	2022/11/25	03:16:33	0	0.11	Pressure	mbar	0.08	Pressure	mbar
150972	2022/11/25	03:16:34	0	0.11	Pressure	mbar	0.08	Pressure	mbar
150973	2022/11/25	03:16:35	0	0.10	Pressure	mbar	0.07	Pressure	mbar
150974	2022/11/25	03:16:36	0	0.12	Pressure	mbar	0.07	Pressure	mbar
150975	2022/11/25	03:16:37	0	0.12	Pressure	mbar	0.07	Pressure	mbar
150976	2022/11/25	03:16:38	0	0.12	Pressure	mbar	0.06	Pressure	mbar
150977	2022/11/25	03:16:39	0	0.08	Pressure	mbar	0.07	Pressure	mbar
150978	2022/11/25	03:16:40	0	0.09	Pressure	mbar	0.09	Pressure	mbar
150979	2022/11/25	03:16:41	0	0.09	Pressure	mbar	0.09	Pressure	mbar
150980	2022/11/25	03:16:42	0	0.09	Pressure	mbar	0.07	Pressure	mbar
150981	2022/11/25	03:16:43	0	0.10	Pressure	mbar	0.06	Pressure	mbar
150982	2022/11/25	03:16:44	0	0.10	Pressure	mbar	0.06	Pressure	mbar
150983	2022/11/25	03:16:45	0	0.11	Pressure	mbar	0.06	Pressure	mbar
150984	2022/11/25	03:16:46	0	0.10	Pressure	mbar	0.06	Pressure	mbar
150985	2022/11/25	03:16:47	0	0.10	Pressure	mbar	0.06	Pressure	mbar
150986	2022/11/25	03:16:48	0	0.09	Pressure	mbar	0.05	Pressure	mbar
150987	2022/11/25	03:16:49	0	0.10	Pressure	mbar	0.07	Pressure	mbar
150988	2022/11/25	03:16:50	0	0.10	Pressure	mbar	0.07	Pressure	mbar
150989	2022/11/25	03:16:51	0	0.11	Pressure	mbar	0.06	Pressure	mbar
150990	2022/11/25	03:16:52	0	0.12	Pressure	mbar	0.07	Pressure	mbar
150991	2022/11/25	03:16:53	0	0.11	Pressure	mbar	0.07	Pressure	mbar
150992	2022/11/25	03:16:54	0	0.11	Pressure	mbar	0.07	Pressure	mbar
150993	2022/11/25	03:16:55	0	0.11	Pressure	mbar	0.05	Pressure	mbar
150994	2022/11/25	03:16:56	0	0.11	Pressure	mbar	0.07	Pressure	mbar
150995	2022/11/25	03:16:57	0	0.11	Pressure	mbar	0.07	Pressure	mbar
150996	2022/11/25	03:16:58	0	0.10	Pressure	mbar	0.06	Pressure	mbar
150997	2022/11/25	03:16:59	0	0.12	Pressure	mbar	0.06	Pressure	mbar
150998	2022/11/25	03:17:00	0	0.12	Pressure	mbar	0.07	Pressure	mbar
150999	2022/11/25	03:17:01	0	0.12	Pressure	mbar	0.07	Pressure	mbar
151000	2022/11/25	03:17:02	0	0.10	Pressure	mbar	0.07	Pressure	mbar
151001	2022/11/25	03:17:03	0	0.11	Pressure	mbar	0.06	Pressure	mbar
151002	2022/11/25	03:17:04	0	0.11	Pressure	mbar	0.06	Pressure	mbar
151003	2022/11/25	03:17:05	0	0.10	Pressure	mbar	0.06	Pressure	mbar
151004	2022/11/25	03:17:06	0	0.11	Pressure	mbar	0.06	Pressure	mbar
151005	2022/11/25	03:17:07	0	0.11	Pressure	mbar	0.06	Pressure	mbar
151006	2022/11/25	03:17:08	0	0.11	Pressure	mbar	0.06	Pressure	mbar
151007	2022/11/25	03:17:09	0	0.09	Pressure	mbar	0.06	Pressure	mbar
151008	2022/11/25	03:17:10	0	0.11	Pressure	mbar	0.06	Pressure	mbar
151009	2022/11/25	03:17:11	0	0.11	Pressure	mbar	0.06	Pressure	mbar
151010	2022/11/25	03:17:12	0	0.11	Pressure	mbar	0.07	Pressure	mbar
151011	2022/11/25	03:17:13	0	0.10	Pressure	mbar	0.05	Pressure	mbar
151012	2022/11/25	03:17:14	0	0.10	Pressure	mbar	0.05	Pressure	mbar
151013	2022/11/25	03:17:15	0	0.10	Pressure	mbar	0.07	Pressure	mbar
151014	2022/11/25	03:17:16	0	0.12	Pressure	mbar	0.08	Pressure	mbar
151015	2022/11/25	03:17:17	0	0.12	Pressure	mbar	0.08	Pressure	mbar
151016	2022/11/25	03:17:18	0	0.12	Pressure	mbar	0.07	Pressure	mbar
151017	2022/11/25	03:17:19	0	0.12	Pressure	mbar	0.08	Pressure	mbar
151018	2022/11/25	03:17:20	0	0.10	Pressure	mbar	0.08	Pressure	mbar
151019	2022/11/25	03:17:21	0	0.10	Pressure	mbar	0.08	Pressure	mbar
151020	2022/11/25	03:17:22	0	0.11	Pressure	mbar	0.07	Pressure	mbar
151021	2022/11/25	03:17:23	0	0.12	Pressure	mbar	0.08	Pressure	mbar
151022	2022/11/25	03:17:24	0	0.12	Pressure	mbar	0.08	Pressure	mbar
151023	2022/11/25	03:17:25	0	0.09	Pressure	mbar	0.07	Pressure	mbar
151024	2022/11/25	03:17:26	0	0.09	Pressure	mbar	0.06	Pressure	mbar
151025	2022/11/25	03:17:27	0	0.09	Pressure	mbar	0.06	Pressure	mbar
151026	2022/11/25	03:17:28	0	0.10	Pressure	mbar	0.07	Pressure	mbar
151027	2022/11/25	03:17:29	0	0.09	Pressure	mbar	0.07	Pressure	mbar
151028	2022/11/25	03:17:30	0	0.09	Pressure	mbar	0.07	Pressure	mbar
151029	2022/11/25	03:17:31	0	0.09	Pressure	mbar	0.07	Pressure	mbar
151030	2022/11/25	03:17:32	0	0.10	Pressure	mbar	0.06	Pressure	mbar
151031	2022/11/25	03:17:33	0	0.10	Pressure	mbar	0.05	Pressure	mbar
151032	2022/11/25	03:17:34	0	0.10	Pressure	mbar	0.05	Pressure	mbar
151033	2022/11/25	03:17:35	0	0.11	Pressure	mbar	0.08	Pressure	mbar
151034	2022/11/25	03:17:36	0	0.12	Pressure	mbar	0.06	Pressure	mbar
151035	2022/11/25	03:17:37	0	0.11	Pressure	mbar	0.06	Pressure	mbar
151036	2022/11/25	03:17:38	0	0.11	Pressure	mbar	0.06	Pressure	mbar
151037	2022/11/25	03:17:39	0	0.11	Pressure	mbar	0.07	Pressure	mbar
151038	2022/11/25	03:17:40	0	0.10	Pressure	mbar	0.06	Pressure	mbar
151039	2022/11/25	03:17:41	0	0.10	Pressure	mbar	0.06	Pressure	mbar
151040	2022/11/25	03:17:42	0	0.10	Pressure	mbar	0.07	Pressure	mbar
151041	2022/11/25	03:17:43	0	0.11	Pressure	mbar	0.08	Pressure	mbar
151042	2022/11/25	03:17:44	0	0.11	Pressure	mbar	0.08	Pressure	mbar
151043	2022/11/25	03:17:45	0	0.10	Pressure	mbar	0.06	Pressure	mbar
151044	2022/11/25	03:17:46	0	0.10	Pressure	mbar	0.06	Pressure	mbar
151045	2022/11/25	03:17:47	0	0.09	Pressure	mbar	0.05	Pressure	mbar
151046	2022/11/25	03:17:48	0	0.09	Pressure	mbar	0.05	Pressure	mbar
151047	2022/11/25	03:17:49	0	0.10	Pressure	mbar	0.05	Pressure	mbar
151048	2022/11/25	03:17:50	0	0.09	Pressure	mbar	0.05	Pressure	mbar
151049	2022/11/25	03:17:51	0	0.09	Pressure	mbar	0.05	Pressure	mbar
151050	2022/11/25	03:17:52	0	0.10	Pressure	mbar	0.08	Pressure	mbar
151051	2022/11/25	03:17:53	0	0.11	Pressure	mbar	0.06	Pressure	mbar
151052	2022/11/25	03:17:54	0	0.11	Pressure	mbar	0.06	Pressure	mbar
151053	2022/11/25	03:17:55	0	0.10	Pressure	mbar	0.08	Pressure	mbar
151054	2022/11/25	03:17:56	0	0.12	Pressure	mbar	0.08	Pressure	mbar
151055	2022/11/25	03:17:57	0	0.12	Pressure	mbar	0.07	Pressure	mbar
151056	2022/11/25	03:17:58	0	0.12	Pressure	mbar	0.07	Pressure	mbar
151057	2022/11/25	03:17:59	0	0.11	Pressure	mbar	0.06	Pressure	mbar
151058	2022/11/25	03:18:00	0	0.12	Pressure	mbar	0.05	Pressure	mbar
151059	2022/11/25	03:18:01	0	0.12	Pressure	mbar	0.05	Pressure	mbar
151060	2022/11/25	03:18:02	0	0.11	Pressure	mbar	0.06	Pressure	mbar
151061	2022/11/25	03:18:03	0	0.10	Pressure	mbar	0.07	Pressure	mbar
151062	2022/11/25	03:18:04	0	0.10	Pressure	mbar	0.07	Pressure	mbar
151063	2022/11/25	03:18:05	0	0.12	Pressure	mbar	0.06	Pressure	mbar
151064	2022/11/25	03:18:06	0	0.12	Pressure	mbar	0.06	Pressure	mbar
151065	2022/11/25	03:18:07	0	0.11	Pressure	mbar	0.05	Pressure	mbar
151066	2022/11/25	03:18:08	0	0.11	Pressure	mbar	0.05	Pressure	mbar
151067	2022/11/25	03:18:09	0	0.13	Pressure	mbar	0.05	Pressure	mbar
151068	2022/11/25	03:18:10	0	0.12	Pressure	mbar	0.07	Pressure	mbar
151069	2022/11/25	03:18:11	0	0.12	Pressure	mbar	0.07	Pressure	mbar
151070	2022/11/25	03:18:12	0	0.11	Pressure	mbar	0.07	Pressure	mbar
151071	2022/11/25	03:18:13	0	Time out			Time out
151072	2022/11/25	03:18:14	0	0.13	Pressure	mbar	0.07	Pressure	mbar
151073	2022/11/25	03:18:15	0	0.13	Pressure	mbar	0.07	Pressure	mbar
151074	2022/11/25	03:18:16	0	0.12	Pressure	mbar	0.05	Pressure	mbar
151075	2022/11/25	03:18:17	0	0.12	Pressure	mbar	0.06	Pressure	mbar
151076	2022/11/25	03:18:18	0	0.12	Pressure	mbar	0.06	Pressure	mbar
151077	2022/11/25	03:18:19	0	0.14	Pressure	mbar	0.06	Pressure	mbar
151078	2022/11/25	03:18:20	0	0.11	Pressure	mbar	0.06	Pressure	mbar
151079	2022/11/25	03:18:21	0	0.11	Pressure	mbar	0.06	Pressure	mbar
151080	2022/11/25	03:18:22	0	0.11	Pressure	mbar	0.07	Pressure	mbar
151081	2022/11/25	03:18:23	0	0.12	Pressure	mbar	0.07	Pressure	mbar
151082	2022/11/25	03:18:24	0	0.13	Pressure	mbar	0.05	Pressure	mbar
151083	2022/11/25	03:18:25	0	0.13	Pressure	mbar	0.05	Pressure	mbar
151084	2022/11/25	03:18:26	0	0.12	Pressure	mbar	0.06	Pressure	mbar
151085	2022/11/25	03:18:27	0	0.12	Pressure	mbar	0.07	Pressure	mbar
151086	2022/11/25	03:18:28	0	0.12	Pressure	mbar	0.07	Pressure	mbar
151087	2022/11/25	03:18:29	0	Time out			Time out
151088	2022/11/25	03:18:30	0	0.11	Pressure	mbar	0.06	Pressure	mbar
151089	2022/11/25	03:18:31	0	0.11	Pressure	mbar	0.06	Pressure	mbar
151090	2022/11/25	03:18:32	0	0.11	Pressure	mbar	0.05	Pressure	mbar
151091	2022/11/25	03:18:33	0	0.09	Pressure	mbar	0.07	Pressure	mbar
151092	2022/11/25	03:18:34	0	0.09	Pressure	mbar	0.07	Pressure	mbar
151093	2022/11/25	03:18:35	0	0.11	Pressure	mbar	0.07	Pressure	mbar
151094	2022/11/25	03:18:36	0	0.10	Pressure	mbar	0.06	Pressure	mbar
151095	2022/11/25	03:18:37	0	0.13	Pressure	mbar	0.07	Pressure	mbar
151096	2022/11/25	03:18:38	0	0.13	Pressure	mbar	0.07	Pressure	mbar
151097	2022/11/25	03:18:39	0	0.11	Pressure	mbar	0.08	Pressure	mbar
151098	2022/11/25	03:18:40	0	0.11	Pressure	mbar	0.08	Pressure	mbar
151099	2022/11/25	03:18:41	0	0.11	Pressure	mbar	0.08	Pressure	mbar
151100	2022/11/25	03:18:42	0	0.13	Pressure	mbar	0.07	Pressure	mbar
151101	2022/11/25	03:18:43	0	0.12	Pressure	mbar	0.06	Pressure	mbar
151102	2022/11/25	03:18:44	0	0.12	Pressure	mbar	0.06	Pressure	mbar
151103	2022/11/25	03:18:45	0	0.12	Pressure	mbar	0.06	Pressure	mbar
151104	2022/11/25	03:18:46	0	0.11	Pressure	mbar	0.07	Pressure	mbar
151105	2022/11/25	03:18:47	0	0.13	Pressure	mbar	0.07	Pressure	mbar
151106	2022/11/25	03:18:48	0	0.13	Pressure	mbar	0.07	Pressure	mbar
151107	2022/11/25	03:18:49	0	0.12	Pressure	mbar	0.08	Pressure	mbar
151108	2022/11/25	03:18:50	0	0.12	Pressure	mbar	0.08	Pressure	mbar
151109	2022/11/25	03:18:51	0	0.12	Pressure	mbar	0.08	Pressure	mbar
151110	2022/11/25	03:18:52	0	0.13	Pressure	mbar	0.07	Pressure	mbar
151111	2022/11/25	03:18:53	0	0.13	Pressure	mbar	0.08	Pressure	mbar
151112	2022/11/25	03:18:54	0	0.11	Pressure	mbar	0.07	Pressure	mbar
151113	2022/11/25	03:18:55	0	0.11	Pressure	mbar	0.07	Pressure	mbar
151114	2022/11/25	03:18:56	0	0.12	Pressure	mbar	0.09	Pressure	mbar
151115	2022/11/25	03:18:57	0	0.13	Pressure	mbar	0.07	Pressure	mbar
151116	2022/11/25	03:18:58	0	0.13	Pressure	mbar	0.07	Pressure	mbar
151117	2022/11/25	03:18:59	0	0.13	Pressure	mbar	0.07	Pressure	mbar
151118	2022/11/25	03:19:00	0	0.12	Pressure	mbar	0.07	Pressure	mbar
151119	2022/11/25	03:19:01	0	0.12	Pressure	mbar	0.07	Pressure	mbar
151120	2022/11/25	03:19:02	0	0.13	Pressure	mbar	0.06	Pressure	mbar
151121	2022/11/25	03:19:03	0	0.14	Pressure	mbar	0.08	Pressure	mbar
151122	2022/11/25	03:19:04	0	0.15	Pressure	mbar	0.07	Pressure	mbar
151123	2022/11/25	03:19:05	0	0.15	Pressure	mbar	0.07	Pressure	mbar
151124	2022/11/25	03:19:06	0	0.12	Pressure	mbar	0.07	Pressure	mbar
151125	2022/11/25	03:19:07	0	0.11	Pressure	mbar	0.07	Pressure	mbar
151126	2022/11/25	03:19:08	0	0.11	Pressure	mbar	0.07	Pressure	mbar
151127	2022/11/25	03:19:09	0	0.12	Pressure	mbar	0.06	Pressure	mbar
151128	2022/11/25	03:19:10	0	0.11	Pressure	mbar	0.07	Pressure	mbar
151129	2022/11/25	03:19:11	0	0.11	Pressure	mbar	0.07	Pressure	mbar
151130	2022/11/25	03:19:12	0	0.12	Pressure	mbar	0.07	Pressure	mbar
151131	2022/11/25	03:19:13	0	0.09	Pressure	mbar	0.07	Pressure	mbar
151132	2022/11/25	03:19:14	0	0.12	Pressure	mbar	0.07	Pressure	mbar
151133	2022/11/25	03:19:15	0	0.12	Pressure	mbar	0.07	Pressure	mbar
151134	2022/11/25	03:19:16	0	0.11	Pressure	mbar	0.05	Pressure	mbar
151135	2022/11/25	03:19:17	0	0.10	Pressure	mbar	0.06	Pressure	mbar
151136	2022/11/25	03:19:18	0	0.10	Pressure	mbar	0.06	Pressure	mbar
151137	2022/11/25	03:19:19	0	0.11	Pressure	mbar	0.07	Pressure	mbar
151138	2022/11/25	03:19:20	0	0.12	Pressure	mbar	0.06	Pressure	mbar
151139	2022/11/25	03:19:21	0	0.12	Pressure	mbar	0.06	Pressure	mbar
151140	2022/11/25	03:19:22	0	0.11	Pressure	mbar	0.06	Pressure	mbar
151141	2022/11/25	03:19:23	0	0.11	Pressure	mbar	0.05	Pressure	mbar
151142	2022/11/25	03:19:24	0	0.12	Pressure	mbar	0.06	Pressure	mbar
151143	2022/11/25	03:19:25	0	0.12	Pressure	mbar	0.06	Pressure	mbar
151144	2022/11/25	03:19:26	0	0.11	Pressure	mbar	0.08	Pressure	mbar
151145	2022/11/25	03:19:27	0	0.12	Pressure	mbar	0.05	Pressure	mbar
151146	2022/11/25	03:19:28	0	0.12	Pressure	mbar	0.05	Pressure	mbar
151147	2022/11/25	03:19:29	0	0.11	Pressure	mbar	0.06	Pressure	mbar
151148	2022/11/25	03:19:30	0	0.11	Pressure	mbar	0.05	Pressure	mbar
151149	2022/11/25	03:19:31	0	0.11	Pressure	mbar	0.07	Pressure	mbar
151150	2022/11/25	03:19:32	0	0.11	Pressure	mbar	0.07	Pressure	mbar
151151	2022/11/25	03:19:33	0	0.11	Pressure	mbar	0.06	Pressure	mbar
151152	2022/11/25	03:19:34	0	0.10	Pressure	mbar	0.05	Pressure	mbar
151153	2022/11/25	03:19:35	0	0.10	Pressure	mbar	0.05	Pressure	mbar
151154	2022/11/25	03:19:36	0	0.11	Pressure	mbar	0.07	Pressure	mbar
151155	2022/11/25	03:19:37	0	0.11	Pressure	mbar	0.06	Pressure	mbar
151156	2022/11/25	03:19:38	0	0.11	Pressure	mbar	0.06	Pressure	mbar
151157	2022/11/25	03:19:39	0	0.13	Pressure	mbar	0.07	Pressure	mbar
151158	2022/11/25	03:19:40	0	0.12	Pressure	mbar	0.07	Pressure	mbar
151159	2022/11/25	03:19:41	0	0.12	Pressure	mbar	0.07	Pressure	mbar
151160	2022/11/25	03:19:42	0	0.13	Pressure	mbar	0.06	Pressure	mbar
151161	2022/11/25	03:19:43	0	0.12	Pressure	mbar	0.07	Pressure	mbar
151162	2022/11/25	03:19:44	0	0.11	Pressure	mbar	0.07	Pressure	mbar
151163	2022/11/25	03:19:45	0	0.11	Pressure	mbar	0.07	Pressure	mbar
151164	2022/11/25	03:19:46	0	0.12	Pressure	mbar	0.07	Pressure	mbar
151165	2022/11/25	03:19:47	0	0.12	Pressure	mbar	0.06	Pressure	mbar
151166	2022/11/25	03:19:48	0	0.12	Pressure	mbar	0.06	Pressure	mbar
151167	2022/11/25	03:19:49	0	0.12	Pressure	mbar	0.06	Pressure	mbar
151168	2022/11/25	03:19:50	0	0.12	Pressure	mbar	0.08	Pressure	mbar
151169	2022/11/25	03:19:51	0	0.12	Pressure	mbar	0.08	Pressure	mbar
151170	2022/11/25	03:19:52	0	0.09	Pressure	mbar	0.07	Pressure	mbar
151171	2022/11/25	03:19:53	0	0.10	Pressure	mbar	0.07	Pressure	mbar
151172	2022/11/25	03:19:54	0	0.10	Pressure	mbar	0.06	Pressure	mbar
151173	2022/11/25	03:19:55	0	0.10	Pressure	mbar	0.06	Pressure	mbar
151174	2022/11/25	03:19:56	0	0.11	Pressure	mbar	0.06	Pressure	mbar
151175	2022/11/25	03:19:57	0	0.11	Pressure	mbar	0.06	Pressure	mbar
151176	2022/11/25	03:19:58	0	0.11	Pressure	mbar	0.06	Pressure	mbar
151177	2022/11/25	03:19:59	0	0.12	Pressure	mbar	0.05	Pressure	mbar
151178	2022/11/25	03:20:00	0	0.10	Pressure	mbar	0.05	Pressure	mbar
151179	2022/11/25	03:20:01	0	0.10	Pressure	mbar	0.05	Pressure	mbar
151180	2022/11/25	03:20:02	0	0.10	Pressure	mbar	0.07	Pressure	mbar
151181	2022/11/25	03:20:03	0	0.13	Pressure	mbar	0.06	Pressure	mbar
151182	2022/11/25	03:20:04	0	0.10	Pressure	mbar	0.07	Pressure	mbar
151183	2022/11/25	03:20:05	0	0.10	Pressure	mbar	0.07	Pressure	mbar
151184	2022/11/25	03:20:06	0	0.11	Pressure	mbar	0.07	Pressure	mbar
151185	2022/11/25	03:20:07	0	0.12	Pressure	mbar	0.09	Pressure	mbar
151186	2022/11/25	03:20:08	0	0.12	Pressure	mbar	0.09	Pressure	mbar
151187	2022/11/25	03:20:09	0	0.11	Pressure	mbar	0.08	Pressure	mbar
151188	2022/11/25	03:20:10	0	0.12	Pressure	mbar	0.07	Pressure	mbar
151189	2022/11/25	03:20:11	0	0.12	Pressure	mbar	0.06	Pressure	mbar
151190	2022/11/25	03:20:12	0	0.12	Pressure	mbar	0.06	Pressure	mbar
151191	2022/11/25	03:20:13	0	0.12	Pressure	mbar	0.07	Pressure	mbar
151192	2022/11/25	03:20:14	0	0.12	Pressure	mbar	0.06	Pressure	mbar
151193	2022/11/25	03:20:15	0	0.12	Pressure	mbar	0.06	Pressure	mbar
151194	2022/11/25	03:20:16	0	0.11	Pressure	mbar	0.06	Pressure	mbar
151195	2022/11/25	03:20:17	0	0.12	Pressure	mbar	0.08	Pressure	mbar
151196	2022/11/25	03:20:18	0	0.12	Pressure	mbar	0.07	Pressure	mbar
151197	2022/11/25	03:20:19	0	0.12	Pressure	mbar	0.07	Pressure	mbar
151198	2022/11/25	03:20:20	0	0.12	Pressure	mbar	0.06	Pressure	mbar
151199	2022/11/25	03:20:21	0	0.10	Pressure	mbar	0.07	Pressure	mbar
151200	2022/11/25	03:20:22	0	0.10	Pressure	mbar	0.07	Pressure	mbar
151201	2022/11/25	03:20:23	0	0.12	Pressure	mbar	0.07	Pressure	mbar
151202	2022/11/25	03:20:24	0	0.11	Pressure	mbar	0.06	Pressure	mbar
151203	2022/11/25	03:20:25	0	0.11	Pressure	mbar	0.06	Pressure	mbar
151204	2022/11/25	03:20:26	0	0.12	Pressure	mbar	0.06	Pressure	mbar
151205	2022/11/25	03:20:27	0	0.13	Pressure	mbar	0.08	Pressure	mbar
151206	2022/11/25	03:20:28	0	0.11	Pressure	mbar	0.08	Pressure	mbar
151207	2022/11/25	03:20:29	0	0.11	Pressure	mbar	0.08	Pressure	mbar
151208	2022/11/25	03:20:30	0	0.11	Pressure	mbar	0.07	Pressure	mbar
151209	2022/11/25	03:20:31	0	0.12	Pressure	mbar	0.06	Pressure	mbar
151210	2022/11/25	03:20:32	0	0.12	Pressure	mbar	0.06	Pressure	mbar
151211	2022/11/25	03:20:33	0	0.13	Pressure	mbar	0.10	Pressure	mbar
151212	2022/11/25	03:20:34	0	0.12	Pressure	mbar	0.08	Pressure	mbar
151213	2022/11/25	03:20:35	0	0.12	Pressure	mbar	0.08	Pressure	mbar
151214	2022/11/25	03:20:36	0	0.09	Pressure	mbar	0.07	Pressure	mbar
151215	2022/11/25	03:20:37	0	0.11	Pressure	mbar	0.07	Pressure	mbar
151216	2022/11/25	03:20:38	0	0.11	Pressure	mbar	0.07	Pressure	mbar
151217	2022/11/25	03:20:39	0	0.12	Pressure	mbar	0.07	Pressure	mbar
151218	2022/11/25	03:20:40	0	0.11	Pressure	mbar	0.07	Pressure	mbar
151219	2022/11/25	03:20:41	0	0.10	Pressure	mbar	0.07	Pressure	mbar
151220	2022/11/25	03:20:42	0	0.10	Pressure	mbar	0.07	Pressure	mbar
151221	2022/11/25	03:20:43	0	0.12	Pressure	mbar	0.05	Pressure	mbar
151222	2022/11/25	03:20:44	0	0.12	Pressure	mbar	0.06	Pressure	mbar
151223	2022/11/25	03:20:45	0	0.12	Pressure	mbar	0.06	Pressure	mbar
151224	2022/11/25	03:20:46	0	0.11	Pressure	mbar	0.08	Pressure	mbar
151225	2022/11/25	03:20:47	0	0.11	Pressure	mbar	0.06	Pressure	mbar
151226	2022/11/25	03:20:48	0	0.11	Pressure	mbar	0.07	Pressure	mbar
151227	2022/11/25	03:20:49	0	0.11	Pressure	mbar	0.07	Pressure	mbar
151228	2022/11/25	03:20:50	0	0.12	Pressure	mbar	0.07	Pressure	mbar
151229	2022/11/25	03:20:51	0	0.14	Pressure	mbar	0.07	Pressure	mbar
151230	2022/11/25	03:20:52	0	0.14	Pressure	mbar	0.07	Pressure	mbar
151231	2022/11/25	03:20:53	0	0.11	Pressure	mbar	0.07	Pressure	mbar
151232	2022/11/25	03:20:54	0	0.13	Pressure	mbar	0.07	Pressure	mbar
151233	2022/11/25	03:20:55	0	0.13	Pressure	mbar	0.07	Pressure	mbar
151234	2022/11/25	03:20:56	0	0.11	Pressure	mbar	0.08	Pressure	mbar
151235	2022/11/25	03:20:57	0	0.12	Pressure	mbar	0.07	Pressure	mbar
151236	2022/11/25	03:20:58	0	0.12	Pressure	mbar	0.06	Pressure	mbar
151237	2022/11/25	03:20:59	0	0.12	Pressure	mbar	0.06	Pressure	mbar
151238	2022/11/25	03:21:00	0	0.11	Pressure	mbar	0.07	Pressure	mbar
151239	2022/11/25	03:21:01	0	0.13	Pressure	mbar	0.08	Pressure	mbar
151240	2022/11/25	03:21:02	0	0.13	Pressure	mbar	0.08	Pressure	mbar
151241	2022/11/25	03:21:03	0	0.12	Pressure	mbar	0.08	Pressure	mbar
151242	2022/11/25	03:21:04	0	0.13	Pressure	mbar	0.08	Pressure	mbar
151243	2022/11/25	03:21:05	0	0.13	Pressure	mbar	0.08	Pressure	mbar
151244	2022/11/25	03:21:06	0	0.12	Pressure	mbar	0.07	Pressure	mbar
151245	2022/11/25	03:21:07	0	0.11	Pressure	mbar	0.08	Pressure	mbar
151246	2022/11/25	03:21:08	0	0.12	Pressure	mbar	0.08	Pressure	mbar
151247	2022/11/25	03:21:09	0	0.12	Pressure	mbar	0.08	Pressure	mbar
151248	2022/11/25	03:21:10	0	0.11	Pressure	mbar	0.05	Pressure	mbar
151249	2022/11/25	03:21:11	0	0.12	Pressure	mbar	0.06	Pressure	mbar
151250	2022/11/25	03:21:12	0	0.12	Pressure	mbar	0.06	Pressure	mbar
151251	2022/11/25	03:21:13	0	0.12	Pressure	mbar	0.06	Pressure	mbar
151252	2022/11/25	03:21:14	0	0.11	Pressure	mbar	0.06	Pressure	mbar
151253	2022/11/25	03:21:15	0	0.11	Pressure	mbar	0.06	Pressure	mbar
151254	2022/11/25	03:21:16	0	0.14	Pressure	mbar	0.07	Pressure	mbar
151255	2022/11/25	03:21:17	0	0.12	Pressure	mbar	0.07	Pressure	mbar
151256	2022/11/25	03:21:18	0	0.11	Pressure	mbar	0.06	Pressure	mbar
151257	2022/11/25	03:21:19	0	0.11	Pressure	mbar	0.06	Pressure	mbar
151258	2022/11/25	03:21:20	0	0.11	Pressure	mbar	0.07	Pressure	mbar
151259	2022/11/25	03:21:21	0	0.11	Pressure	mbar	0.08	Pressure	mbar
151260	2022/11/25	03:21:22	0	0.11	Pressure	mbar	0.08	Pressure	mbar
151261	2022/11/25	03:21:23	0	0.10	Pressure	mbar	0.08	Pressure	mbar
151262	2022/11/25	03:21:24	0	0.11	Pressure	mbar	0.07	Pressure	mbar
151263	2022/11/25	03:21:25	0	0.11	Pressure	mbar	0.07	Pressure	mbar
151264	2022/11/25	03:21:26	0	0.11	Pressure	mbar	0.07	Pressure	mbar
151265	2022/11/25	03:21:27	0	0.11	Pressure	mbar	0.06	Pressure	mbar
151266	2022/11/25	03:21:28	0	0.11	Pressure	mbar	0.06	Pressure	mbar
151267	2022/11/25	03:21:29	0	0.11	Pressure	mbar	0.06	Pressure	mbar
151268	2022/11/25	03:21:30	0	0.10	Pressure	mbar	0.07	Pressure	mbar
151269	2022/11/25	03:21:31	0	0.12	Pressure	mbar	0.06	Pressure	mbar
151270	2022/11/25	03:21:32	0	0.12	Pressure	mbar	0.06	Pressure	mbar
151271	2022/11/25	03:21:33	0	0.11	Pressure	mbar	0.06	Pressure	mbar
151272	2022/11/25	03:21:34	0	0.12	Pressure	mbar	0.07	Pressure	mbar
151273	2022/11/25	03:21:35	0	0.12	Pressure	mbar	0.07	Pressure	mbar
151274	2022/11/25	03:21:36	0	0.13	Pressure	mbar	0.06	Pressure	mbar
151275	2022/11/25	03:21:37	0	0.11	Pressure	mbar	0.08	Pressure	mbar
151276	2022/11/25	03:21:38	0	0.13	Pressure	mbar	0.07	Pressure	mbar
151277	2022/11/25	03:21:39	0	0.13	Pressure	mbar	0.07	Pressure	mbar
151278	2022/11/25	03:21:40	0	0.13	Pressure	mbar	0.05	Pressure	mbar
151279	2022/11/25	03:21:41	0	0.13	Pressure	mbar	0.07	Pressure	mbar
151280	2022/11/25	03:21:42	0	0.13	Pressure	mbar	0.07	Pressure	mbar
151281	2022/11/25	03:21:43	0	0.12	Pressure	mbar	0.06	Pressure	mbar
151282	2022/11/25	03:21:44	0	0.13	Pressure	mbar	0.06	Pressure	mbar
151283	2022/11/25	03:21:45	0	0.11	Pressure	mbar	0.07	Pressure	mbar
151284	2022/11/25	03:21:46	0	0.11	Pressure	mbar	0.07	Pressure	mbar
151285	2022/11/25	03:21:47	0	0.10	Pressure	mbar	0.05	Pressure	mbar
151286	2022/11/25	03:21:48	0	0.11	Pressure	mbar	0.06	Pressure	mbar
151287	2022/11/25	03:21:49	0	0.11	Pressure	mbar	0.06	Pressure	mbar
151288	2022/11/25	03:21:50	0	0.12	Pressure	mbar	0.05	Pressure	mbar
151289	2022/11/25	03:21:51	0	0.12	Pressure	mbar	0.07	Pressure	mbar
151290	2022/11/25	03:21:52	0	0.12	Pressure	mbar	0.07	Pressure	mbar
151291	2022/11/25	03:21:53	0	0.13	Pressure	mbar	0.07	Pressure	mbar
151292	2022/11/25	03:21:54	0	0.12	Pressure	mbar	0.06	Pressure	mbar
151293	2022/11/25	03:21:55	0	0.12	Pressure	mbar	0.06	Pressure	mbar
151294	2022/11/25	03:21:56	0	0.13	Pressure	mbar	0.06	Pressure	mbar
151295	2022/11/25	03:21:57	0	0.12	Pressure	mbar	0.05	Pressure	mbar
151296	2022/11/25	03:21:58	0	0.13	Pressure	mbar	0.07	Pressure	mbar
151297	2022/11/25	03:21:59	0	0.13	Pressure	mbar	0.07	Pressure	mbar
151298	2022/11/25	03:22:00	0	0.14	Pressure	mbar	0.07	Pressure	mbar
151299	2022/11/25	03:22:01	0	0.12	Pressure	mbar	0.07	Pressure	mbar
151300	2022/11/25	03:22:02	0	0.12	Pressure	mbar	0.07	Pressure	mbar
151301	2022/11/25	03:22:03	0	0.13	Pressure	mbar	0.07	Pressure	mbar
151302	2022/11/25	03:22:04	0	0.12	Pressure	mbar	0.05	Pressure	mbar
151303	2022/11/25	03:22:05	0	0.12	Pressure	mbar	0.05	Pressure	mbar
151304	2022/11/25	03:22:06	0	0.12	Pressure	mbar	0.06	Pressure	mbar
151305	2022/11/25	03:22:07	0	0.14	Pressure	mbar	0.06	Pressure	mbar
151306	2022/11/25	03:22:08	0	0.13	Pressure	mbar	0.08	Pressure	mbar
151307	2022/11/25	03:22:09	0	0.13	Pressure	mbar	0.08	Pressure	mbar
151308	2022/11/25	03:22:10	0	0.12	Pressure	mbar	0.08	Pressure	mbar
151309	2022/11/25	03:22:11	0	0.11	Pressure	mbar	0.06	Pressure	mbar
151310	2022/11/25	03:22:12	0	0.11	Pressure	mbar	0.06	Pressure	mbar
151311	2022/11/25	03:22:13	0	0.10	Pressure	mbar	0.07	Pressure	mbar
151312	2022/11/25	03:22:14	0	0.10	Pressure	mbar	0.07	Pressure	mbar
151313	2022/11/25	03:22:15	0	0.11	Pressure	mbar	0.06	Pressure	mbar
151314	2022/11/25	03:22:16	0	0.11	Pressure	mbar	0.06	Pressure	mbar
151315	2022/11/25	03:22:17	0	0.12	Pressure	mbar	0.06	Pressure	mbar
151316	2022/11/25	03:22:18	0	0.12	Pressure	mbar	0.08	Pressure	mbar
151317	2022/11/25	03:22:19	0	0.12	Pressure	mbar	0.08	Pressure	mbar
151318	2022/11/25	03:22:20	0	0.12	Pressure	mbar	0.06	Pressure	mbar
151319	2022/11/25	03:22:21	0	0.10	Pressure	mbar	0.06	Pressure	mbar
151320	2022/11/25	03:22:22	0	0.10	Pressure	mbar	0.06	Pressure	mbar
151321	2022/11/25	03:22:23	0	0.09	Pressure	mbar	0.05	Pressure	mbar
151322	2022/11/25	03:22:24	0	0.11	Pressure	mbar	0.06	Pressure	mbar
151323	2022/11/25	03:22:25	0	0.12	Pressure	mbar	0.08	Pressure	mbar
151324	2022/11/25	03:22:26	0	0.12	Pressure	mbar	0.08	Pressure	mbar
151325	2022/11/25	03:22:27	0	0.11	Pressure	mbar	0.06	Pressure	mbar
151326	2022/11/25	03:22:28	0	0.10	Pressure	mbar	0.06	Pressure	mbar
151327	2022/11/25	03:22:29	0	0.10	Pressure	mbar	0.06	Pressure	mbar
151328	2022/11/25	03:22:30	0	0.11	Pressure	mbar	0.07	Pressure	mbar
151329	2022/11/25	03:22:31	0	0.12	Pressure	mbar	0.05	Pressure	mbar
151330	2022/11/25	03:22:32	0	0.12	Pressure	mbar	0.05	Pressure	mbar
151331	2022/11/25	03:22:33	0	0.12	Pressure	mbar	0.06	Pressure	mbar
151332	2022/11/25	03:22:34	0	0.13	Pressure	mbar	0.06	Pressure	mbar
151333	2022/11/25	03:22:35	0	0.11	Pressure	mbar	0.07	Pressure	mbar
151334	2022/11/25	03:22:36	0	0.11	Pressure	mbar	0.07	Pressure	mbar
151335	2022/11/25	03:22:37	0	0.11	Pressure	mbar	0.07	Pressure	mbar
151336	2022/11/25	03:22:38	0	0.13	Pressure	mbar	0.06	Pressure	mbar
151337	2022/11/25	03:22:39	0	0.13	Pressure	mbar	0.06	Pressure	mbar
151338	2022/11/25	03:22:40	0	0.11	Pressure	mbar	0.06	Pressure	mbar
151339	2022/11/25	03:22:41	0	0.13	Pressure	mbar	0.07	Pressure	mbar
151340	2022/11/25	03:22:42	0	0.13	Pressure	mbar	0.07	Pressure	mbar
151341	2022/11/25	03:22:43	0	0.13	Pressure	mbar	0.08	Pressure	mbar
151342	2022/11/25	03:22:44	0	0.12	Pressure	mbar	0.06	Pressure	mbar
151343	2022/11/25	03:22:45	0	0.12	Pressure	mbar	0.08	Pressure	mbar
151344	2022/11/25	03:22:46	0	0.12	Pressure	mbar	0.08	Pressure	mbar
151345	2022/11/25	03:22:47	0	0.12	Pressure	mbar	0.07	Pressure	mbar
151346	2022/11/25	03:22:48	0	0.13	Pressure	mbar	0.07	Pressure	mbar
151347	2022/11/25	03:22:49	0	0.13	Pressure	mbar	0.07	Pressure	mbar
151348	2022/11/25	03:22:50	0	0.11	Pressure	mbar	0.08	Pressure	mbar
151349	2022/11/25	03:22:51	0	0.12	Pressure	mbar	0.06	Pressure	mbar
151350	2022/11/25	03:22:52	0	0.12	Pressure	mbar	0.06	Pressure	mbar
151351	2022/11/25	03:22:53	0	0.12	Pressure	mbar	0.06	Pressure	mbar
151352	2022/11/25	03:22:54	0	0.12	Pressure	mbar	0.05	Pressure	mbar
151353	2022/11/25	03:22:55	0	0.11	Pressure	mbar	0.05	Pressure	mbar
151354	2022/11/25	03:22:56	0	0.11	Pressure	mbar	0.05	Pressure	mbar
151355	2022/11/25	03:22:57	0	0.12	Pressure	mbar	0.05	Pressure	mbar
151356	2022/11/25	03:22:58	0	0.12	Pressure	mbar	0.06	Pressure	mbar
151357	2022/11/25	03:22:59	0	0.12	Pressure	mbar	0.06	Pressure	mbar
151358	2022/11/25	03:23:00	0	0.13	Pressure	mbar	0.05	Pressure	mbar
151359	2022/11/25	03:23:01	0	0.12	Pressure	mbar	0.06	Pressure	mbar
151360	2022/11/25	03:23:02	0	0.12	Pressure	mbar	0.06	Pressure	mbar
151361	2022/11/25	03:23:03	0	0.14	Pressure	mbar	0.07	Pressure	mbar
151362	2022/11/25	03:23:04	0	0.13	Pressure	mbar	0.08	Pressure	mbar
151363	2022/11/25	03:23:05	0	0.13	Pressure	mbar	0.07	Pressure	mbar
151364	2022/11/25	03:23:06	0	0.13	Pressure	mbar	0.07	Pressure	mbar
151365	2022/11/25	03:23:07	0	0.13	Pressure	mbar	0.06	Pressure	mbar
151366	2022/11/25	03:23:08	0	0.13	Pressure	mbar	0.06	Pressure	mbar
151367	2022/11/25	03:23:09	0	0.13	Pressure	mbar	0.06	Pressure	mbar
151368	2022/11/25	03:23:10	0	0.13	Pressure	mbar	0.06	Pressure	mbar
151369	2022/11/25	03:23:11	0	0.14	Pressure	mbar	0.07	Pressure	mbar
151370	2022/11/25	03:23:12	0	0.13	Pressure	mbar	0.06	Pressure	mbar
151371	2022/11/25	03:23:13	0	0.13	Pressure	mbar	0.06	Pressure	mbar
151372	2022/11/25	03:23:14	0	0.13	Pressure	mbar	0.06	Pressure	mbar
151373	2022/11/25	03:23:15	0	0.12	Pressure	mbar	0.07	Pressure	mbar
151374	2022/11/25	03:23:16	0	0.12	Pressure	mbar	0.07	Pressure	mbar
151375	2022/11/25	03:23:17	0	0.11	Pressure	mbar	0.06	Pressure	mbar
151376	2022/11/25	03:23:18	0	0.13	Pressure	mbar	0.06	Pressure	mbar
151377	2022/11/25	03:23:19	0	0.13	Pressure	mbar	0.06	Pressure	mbar
151378	2022/11/25	03:23:20	0	0.13	Pressure	mbar	0.07	Pressure	mbar
151379	2022/11/25	03:23:21	0	0.11	Pressure	mbar	0.06	Pressure	mbar
151380	2022/11/25	03:23:22	0	0.11	Pressure	mbar	0.06	Pressure	mbar
151381	2022/11/25	03:23:23	0	0.12	Pressure	mbar	0.07	Pressure	mbar
151382	2022/11/25	03:23:24	0	0.09	Pressure	mbar	0.08	Pressure	mbar
151383	2022/11/25	03:23:25	0	0.10	Pressure	mbar	0.06	Pressure	mbar
151384	2022/11/25	03:23:26	0	0.10	Pressure	mbar	0.06	Pressure	mbar
151385	2022/11/25	03:23:27	0	0.11	Pressure	mbar	0.08	Pressure	mbar
151386	2022/11/25	03:23:28	0	0.10	Pressure	mbar	0.08	Pressure	mbar
151387	2022/11/25	03:23:29	0	0.10	Pressure	mbar	0.08	Pressure	mbar
151388	2022/11/25	03:23:30	0	0.11	Pressure	mbar	0.08	Pressure	mbar
151389	2022/11/25	03:23:31	0	0.12	Pressure	mbar	0.06	Pressure	mbar
151390	2022/11/25	03:23:32	0	0.11	Pressure	mbar	0.07	Pressure	mbar
151391	2022/11/25	03:23:33	0	0.11	Pressure	mbar	0.07	Pressure	mbar
151392	2022/11/25	03:23:34	0	0.10	Pressure	mbar	0.06	Pressure	mbar
151393	2022/11/25	03:23:35	0	0.11	Pressure	mbar	0.08	Pressure	mbar
151394	2022/11/25	03:23:36	0	0.11	Pressure	mbar	0.08	Pressure	mbar
151395	2022/11/25	03:23:37	0	0.10	Pressure	mbar	0.08	Pressure	mbar
151396	2022/11/25	03:23:38	0	0.10	Pressure	mbar	0.07	Pressure	mbar
151397	2022/11/25	03:23:39	0	0.10	Pressure	mbar	0.07	Pressure	mbar
151398	2022/11/25	03:23:40	0	0.12	Pressure	mbar	0.08	Pressure	mbar
151399	2022/11/25	03:23:41	0	0.11	Pressure	mbar	0.07	Pressure	mbar
151400	2022/11/25	03:23:42	0	0.10	Pressure	mbar	0.06	Pressure	mbar
151401	2022/11/25	03:23:43	0	0.10	Pressure	mbar	0.06	Pressure	mbar
151402	2022/11/25	03:23:44	0	0.12	Pressure	mbar	0.08	Pressure	mbar
151403	2022/11/25	03:23:45	0	0.13	Pressure	mbar	0.08	Pressure	mbar
151404	2022/11/25	03:23:46	0	0.13	Pressure	mbar	0.08	Pressure	mbar
151405	2022/11/25	03:23:47	0	0.10	Pressure	mbar	0.07	Pressure	mbar
151406	2022/11/25	03:23:48	0	0.11	Pressure	mbar	0.06	Pressure	mbar
151407	2022/11/25	03:23:49	0	0.13	Pressure	mbar	0.07	Pressure	mbar
151408	2022/11/25	03:23:50	0	0.13	Pressure	mbar	0.07	Pressure	mbar
151409	2022/11/25	03:23:51	0	0.12	Pressure	mbar	0.07	Pressure	mbar
151410	2022/11/25	03:23:52	0	0.10	Pressure	mbar	0.07	Pressure	mbar
151411	2022/11/25	03:23:53	0	0.10	Pressure	mbar	0.07	Pressure	mbar
151412	2022/11/25	03:23:54	0	0.11	Pressure	mbar	0.07	Pressure	mbar
151413	2022/11/25	03:23:55	0	0.12	Pressure	mbar	0.08	Pressure	mbar
151414	2022/11/25	03:23:56	0	0.12	Pressure	mbar	0.08	Pressure	mbar
151415	2022/11/25	03:23:57	0	0.12	Pressure	mbar	0.07	Pressure	mbar
151416	2022/11/25	03:23:58	0	0.10	Pressure	mbar	0.07	Pressure	mbar
151417	2022/11/25	03:23:59	0	0.10	Pressure	mbar	0.07	Pressure	mbar
151418	2022/11/25	03:24:00	0	0.12	Pressure	mbar	0.07	Pressure	mbar
151419	2022/11/25	03:24:01	0	0.10	Pressure	mbar	0.06	Pressure	mbar
151420	2022/11/25	03:24:02	0	Time out			Time out
151421	2022/11/25	03:24:03	0	Time out			Time out
151422	2022/11/25	03:24:04	0	0.12	Pressure	mbar	0.08	Pressure	mbar
151423	2022/11/25	03:24:05	0	0.12	Pressure	mbar	0.09	Pressure	mbar
151424	2022/11/25	03:24:06	0	0.12	Pressure	mbar	0.09	Pressure	mbar
151425	2022/11/25	03:24:07	0	0.12	Pressure	mbar	0.07	Pressure	mbar
151426	2022/11/25	03:24:08	0	0.11	Pressure	mbar	0.06	Pressure	mbar
151427	2022/11/25	03:24:09	0	0.10	Pressure	mbar	0.07	Pressure	mbar
151428	2022/11/25	03:24:10	0	0.10	Pressure	mbar	0.07	Pressure	mbar
151429	2022/11/25	03:24:11	0	0.11	Pressure	mbar	0.07	Pressure	mbar
151430	2022/11/25	03:24:12	0	0.13	Pressure	mbar	0.07	Pressure	mbar
151431	2022/11/25	03:24:13	0	0.13	Pressure	mbar	0.07	Pressure	mbar
151432	2022/11/25	03:24:14	0	0.11	Pressure	mbar	0.07	Pressure	mbar
151433	2022/11/25	03:24:15	0	0.12	Pressure	mbar	0.07	Pressure	mbar
151434	2022/11/25	03:24:16	0	0.12	Pressure	mbar	0.07	Pressure	mbar
151435	2022/11/25	03:24:17	0	0.12	Pressure	mbar	0.08	Pressure	mbar
151436	2022/11/25	03:24:18	0	0.10	Pressure	mbar	0.08	Pressure	mbar
151437	2022/11/25	03:24:19	0	0.11	Pressure	mbar	0.07	Pressure	mbar
151438	2022/11/25	03:24:20	0	0.11	Pressure	mbar	0.07	Pressure	mbar
151439	2022/11/25	03:24:21	0	0.10	Pressure	mbar	0.08	Pressure	mbar
151440	2022/11/25	03:24:22	0	0.12	Pressure	mbar	0.07	Pressure	mbar
151441	2022/11/25	03:24:23	0	0.12	Pressure	mbar	0.07	Pressure	mbar
151442	2022/11/25	03:24:24	0	0.14	Pressure	mbar	0.07	Pressure	mbar
151443	2022/11/25	03:24:25	0	0.12	Pressure	mbar	0.08	Pressure	mbar
151444	2022/11/25	03:24:26	0	0.12	Pressure	mbar	0.08	Pressure	mbar
151445	2022/11/25	03:24:27	0	0.13	Pressure	mbar	0.08	Pressure	mbar
151446	2022/11/25	03:24:28	0	0.13	Pressure	mbar	0.06	Pressure	mbar
151447	2022/11/25	03:24:29	0	0.13	Pressure	mbar	0.06	Pressure	mbar
151448	2022/11/25	03:24:30	0	0.11	Pressure	mbar	0.07	Pressure	mbar
151449	2022/11/25	03:24:31	0	0.12	Pressure	mbar	0.07	Pressure	mbar
151450	2022/11/25	03:24:32	0	0.11	Pressure	mbar	0.07	Pressure	mbar
151451	2022/11/25	03:24:33	0	0.11	Pressure	mbar	0.07	Pressure	mbar
151452	2022/11/25	03:24:34	0	0.11	Pressure	mbar	0.06	Pressure	mbar
151453	2022/11/25	03:24:35	0	0.11	Pressure	mbar	0.07	Pressure	mbar
151454	2022/11/25	03:24:36	0	0.11	Pressure	mbar	0.07	Pressure	mbar
151455	2022/11/25	03:24:37	0	0.10	Pressure	mbar	0.07	Pressure	mbar
151456	2022/11/25	03:24:38	0	0.13	Pressure	mbar	0.07	Pressure	mbar
151457	2022/11/25	03:24:39	0	0.11	Pressure	mbar	0.06	Pressure	mbar
151458	2022/11/25	03:24:40	0	0.11	Pressure	mbar	0.06	Pressure	mbar
151459	2022/11/25	03:24:41	0	0.11	Pressure	mbar	0.07	Pressure	mbar
151460	2022/11/25	03:24:42	0	0.13	Pressure	mbar	0.07	Pressure	mbar
151461	2022/11/25	03:24:43	0	0.13	Pressure	mbar	0.07	Pressure	mbar
151462	2022/11/25	03:24:44	0	0.13	Pressure	mbar	0.07	Pressure	mbar
151463	2022/11/25	03:24:45	0	0.13	Pressure	mbar	0.06	Pressure	mbar
151464	2022/11/25	03:24:46	0	0.10	Pressure	mbar	0.07	Pressure	mbar
151465	2022/11/25	03:24:47	0	0.10	Pressure	mbar	0.07	Pressure	mbar
151466	2022/11/25	03:24:48	0	0.11	Pressure	mbar	0.07	Pressure	mbar
151467	2022/11/25	03:24:49	0	0.12	Pressure	mbar	0.06	Pressure	mbar
151468	2022/11/25	03:24:50	0	0.12	Pressure	mbar	0.06	Pressure	mbar
151469	2022/11/25	03:24:51	0	0.11	Pressure	mbar	0.06	Pressure	mbar
151470	2022/11/25	03:24:52	0	0.10	Pressure	mbar	0.06	Pressure	mbar
151471	2022/11/25	03:24:53	0	0.10	Pressure	mbar	0.06	Pressure	mbar
151472	2022/11/25	03:24:54	0	0.14	Pressure	mbar	0.06	Pressure	mbar
151473	2022/11/25	03:24:55	0	0.12	Pressure	mbar	0.07	Pressure	mbar
151474	2022/11/25	03:24:56	0	0.12	Pressure	mbar	0.07	Pressure	mbar
151475	2022/11/25	03:24:57	0	0.12	Pressure	mbar	0.06	Pressure	mbar
151476	2022/11/25	03:24:58	0	0.11	Pressure	mbar	0.06	Pressure	mbar
151477	2022/11/25	03:24:59	0	0.13	Pressure	mbar	0.07	Pressure	mbar
151478	2022/11/25	03:25:00	0	0.13	Pressure	mbar	0.07	Pressure	mbar
151479	2022/11/25	03:25:01	0	0.13	Pressure	mbar	0.07	Pressure	mbar
151480	2022/11/25	03:25:02	0	0.13	Pressure	mbar	0.06	Pressure	mbar
151481	2022/11/25	03:25:03	0	0.13	Pressure	mbar	0.06	Pressure	mbar
151482	2022/11/25	03:25:04	0	0.14	Pressure	mbar	0.06	Pressure	mbar
151483	2022/11/25	03:25:05	0	0.12	Pressure	mbar	0.08	Pressure	mbar
151484	2022/11/25	03:25:06	0	0.12	Pressure	mbar	0.08	Pressure	mbar
151485	2022/11/25	03:25:07	0	0.12	Pressure	mbar	0.06	Pressure	mbar
151486	2022/11/25	03:25:08	0	0.13	Pressure	mbar	0.06	Pressure	mbar
151487	2022/11/25	03:25:09	0	0.13	Pressure	mbar	0.06	Pressure	mbar
151488	2022/11/25	03:25:10	0	0.14	Pressure	mbar	0.06	Pressure	mbar
151489	2022/11/25	03:25:11	0	0.13	Pressure	mbar	0.06	Pressure	mbar
151490	2022/11/25	03:25:12	0	0.12	Pressure	mbar	0.06	Pressure	mbar
151491	2022/11/25	03:25:13	0	0.12	Pressure	mbar	0.06	Pressure	mbar
151492	2022/11/25	03:25:14	0	0.09	Pressure	mbar	0.08	Pressure	mbar
151493	2022/11/25	03:25:15	0	0.11	Pressure	mbar	0.07	Pressure	mbar
151494	2022/11/25	03:25:16	0	0.11	Pressure	mbar	0.07	Pressure	mbar
151495	2022/11/25	03:25:17	0	0.11	Pressure	mbar	0.07	Pressure	mbar
151496	2022/11/25	03:25:18	0	0.11	Pressure	mbar	0.06	Pressure	mbar
151497	2022/11/25	03:25:19	0	0.11	Pressure	mbar	0.07	Pressure	mbar
151498	2022/11/25	03:25:20	0	0.11	Pressure	mbar	0.07	Pressure	mbar
151499	2022/11/25	03:25:21	0	0.12	Pressure	mbar	0.06	Pressure	mbar
151500	2022/11/25	03:25:22	0	0.11	Pressure	mbar	0.06	Pressure	mbar
151501	2022/11/25	03:25:23	0	0.11	Pressure	mbar	0.06	Pressure	mbar
151502	2022/11/25	03:25:24	0	0.13	Pressure	mbar	0.06	Pressure	mbar
151503	2022/11/25	03:25:25	0	0.11	Pressure	mbar	0.06	Pressure	mbar
151504	2022/11/25	03:25:26	0	0.11	Pressure	mbar	0.06	Pressure	mbar
151505	2022/11/25	03:25:27	0	0.12	Pressure	mbar	0.07	Pressure	mbar
151506	2022/11/25	03:25:28	0	0.12	Pressure	mbar	0.06	Pressure	mbar
151507	2022/11/25	03:25:29	0	0.13	Pressure	mbar	0.08	Pressure	mbar
151508	2022/11/25	03:25:30	0	0.13	Pressure	mbar	0.08	Pressure	mbar
151509	2022/11/25	03:25:31	0	0.13	Pressure	mbar	0.07	Pressure	mbar
151510	2022/11/25	03:25:32	0	Time out			Time out
151511	2022/11/25	03:25:33	0	Time out			Time out
151512	2022/11/25	03:25:34	0	0.11	Pressure	mbar	0.08	Pressure	mbar
151513	2022/11/25	03:25:35	0	0.13	Pressure	mbar	0.07	Pressure	mbar
151514	2022/11/25	03:25:36	0	0.13	Pressure	mbar	0.07	Pressure	mbar
151515	2022/11/25	03:25:37	0	0.13	Pressure	mbar	0.07	Pressure	mbar
151516	2022/11/25	03:25:38	0	0.12	Pressure	mbar	0.07	Pressure	mbar
151517	2022/11/25	03:25:39	0	0.13	Pressure	mbar	0.07	Pressure	mbar
151518	2022/11/25	03:25:40	0	0.13	Pressure	mbar	0.07	Pressure	mbar
151519	2022/11/25	03:25:41	0	0.11	Pressure	mbar	0.06	Pressure	mbar
151520	2022/11/25	03:25:42	0	0.10	Pressure	mbar	0.05	Pressure	mbar
151521	2022/11/25	03:25:43	0	0.10	Pressure	mbar	0.05	Pressure	mbar
151522	2022/11/25	03:25:44	0	0.11	Pressure	mbar	0.06	Pressure	mbar
151523	2022/11/25	03:25:45	0	0.12	Pressure	mbar	0.08	Pressure	mbar
151524	2022/11/25	03:25:46	0	0.11	Pressure	mbar	0.06	Pressure	mbar
151525	2022/11/25	03:25:47	0	0.11	Pressure	mbar	0.06	Pressure	mbar
151526	2022/11/25	03:25:48	0	0.11	Pressure	mbar	0.07	Pressure	mbar
151527	2022/11/25	03:25:49	0	0.10	Pressure	mbar	0.07	Pressure	mbar
151528	2022/11/25	03:25:50	0	0.10	Pressure	mbar	0.07	Pressure	mbar
151529	2022/11/25	03:25:51	0	0.12	Pressure	mbar	0.09	Pressure	mbar
151530	2022/11/25	03:25:52	0	0.11	Pressure	mbar	0.08	Pressure	mbar
151531	2022/11/25	03:25:53	0	0.11	Pressure	mbar	0.08	Pressure	mbar
151532	2022/11/25	03:25:54	0	0.12	Pressure	mbar	0.07	Pressure	mbar
151533	2022/11/25	03:25:55	0	0.11	Pressure	mbar	0.07	Pressure	mbar
151534	2022/11/25	03:25:56	0	0.12	Pressure	mbar	0.06	Pressure	mbar
151535	2022/11/25	03:25:57	0	0.12	Pressure	mbar	0.06	Pressure	mbar
151536	2022/11/25	03:25:58	0	0.13	Pressure	mbar	0.07	Pressure	mbar
151537	2022/11/25	03:25:59	0	0.12	Pressure	mbar	0.08	Pressure	mbar
151538	2022/11/25	03:26:00	0	0.12	Pressure	mbar	0.08	Pressure	mbar
151539	2022/11/25	03:26:01	0	0.12	Pressure	mbar	0.07	Pressure	mbar
151540	2022/11/25	03:26:02	0	0.12	Pressure	mbar	0.07	Pressure	mbar
151541	2022/11/25	03:26:03	0	0.12	Pressure	mbar	0.07	Pressure	mbar
151542	2022/11/25	03:26:04	0	0.13	Pressure	mbar	0.08	Pressure	mbar
151543	2022/11/25	03:26:05	0	0.12	Pressure	mbar	0.05	Pressure	mbar
151544	2022/11/25	03:26:06	0	0.12	Pressure	mbar	0.05	Pressure	mbar
151545	2022/11/25	03:26:07	0	0.12	Pressure	mbar	0.05	Pressure	mbar
151546	2022/11/25	03:26:08	0	0.13	Pressure	mbar	0.07	Pressure	mbar
151547	2022/11/25	03:26:09	0	0.11	Pressure	mbar	0.07	Pressure	mbar
151548	2022/11/25	03:26:10	0	0.11	Pressure	mbar	0.07	Pressure	mbar
151549	2022/11/25	03:26:11	0	0.11	Pressure	mbar	0.07	Pressure	mbar
151550	2022/11/25	03:26:12	0	0.12	Pressure	mbar	0.07	Pressure	mbar
151551	2022/11/25	03:26:13	0	0.12	Pressure	mbar	0.07	Pressure	mbar
151552	2022/11/25	03:26:14	0	0.12	Pressure	mbar	0.07	Pressure	mbar
151553	2022/11/25	03:26:15	0	0.13	Pressure	mbar	0.08	Pressure	mbar
151554	2022/11/25	03:26:16	0	0.13	Pressure	mbar	0.07	Pressure	mbar
151555	2022/11/25	03:26:17	0	0.13	Pressure	mbar	0.07	Pressure	mbar
151556	2022/11/25	03:26:18	0	0.14	Pressure	mbar	0.07	Pressure	mbar
151557	2022/11/25	03:26:19	0	0.13	Pressure	mbar	0.09	Pressure	mbar
151558	2022/11/25	03:26:20	0	0.13	Pressure	mbar	0.09	Pressure	mbar
151559	2022/11/25	03:26:21	0	0.13	Pressure	mbar	0.07	Pressure	mbar
151560	2022/11/25	03:26:22	0	0.13	Pressure	mbar	0.07	Pressure	mbar
151561	2022/11/25	03:26:23	0	0.13	Pressure	mbar	0.07	Pressure	mbar
151562	2022/11/25	03:26:24	0	0.11	Pressure	mbar	0.07	Pressure	mbar
151563	2022/11/25	03:26:25	0	0.12	Pressure	mbar	0.08	Pressure	mbar
151564	2022/11/25	03:26:26	0	0.12	Pressure	mbar	0.07	Pressure	mbar
151565	2022/11/25	03:26:27	0	0.12	Pressure	mbar	0.07	Pressure	mbar
151566	2022/11/25	03:26:28	0	0.11	Pressure	mbar	0.08	Pressure	mbar
151567	2022/11/25	03:26:29	0	0.10	Pressure	mbar	0.07	Pressure	mbar
151568	2022/11/25	03:26:30	0	0.10	Pressure	mbar	0.07	Pressure	mbar
151569	2022/11/25	03:26:31	0	0.09	Pressure	mbar	0.05	Pressure	mbar
151570	2022/11/25	03:26:32	0	0.10	Pressure	mbar	0.07	Pressure	mbar
151571	2022/11/25	03:26:33	0	0.10	Pressure	mbar	0.08	Pressure	mbar
151572	2022/11/25	03:26:34	0	0.10	Pressure	mbar	0.08	Pressure	mbar
151573	2022/11/25	03:26:35	0	0.09	Pressure	mbar	0.07	Pressure	mbar
151574	2022/11/25	03:26:36	0	0.12	Pressure	mbar	0.08	Pressure	mbar
151575	2022/11/25	03:26:37	0	0.12	Pressure	mbar	0.08	Pressure	mbar
151576	2022/11/25	03:26:38	0	0.12	Pressure	mbar	0.06	Pressure	mbar
151577	2022/11/25	03:26:39	0	0.10	Pressure	mbar	0.07	Pressure	mbar
151578	2022/11/25	03:26:40	0	0.10	Pressure	mbar	0.07	Pressure	mbar
151579	2022/11/25	03:26:41	0	0.12	Pressure	mbar	0.07	Pressure	mbar
151580	2022/11/25	03:26:42	0	0.12	Pressure	mbar	0.07	Pressure	mbar
151581	2022/11/25	03:26:43	0	0.12	Pressure	mbar	0.07	Pressure	mbar
151582	2022/11/25	03:26:44	0	0.11	Pressure	mbar	0.07	Pressure	mbar
151583	2022/11/25	03:26:45	0	0.15	Pressure	mbar	0.07	Pressure	mbar
151584	2022/11/25	03:26:46	0	0.16	Pressure	mbar	0.08	Pressure	mbar
151585	2022/11/25	03:26:47	0	0.16	Pressure	mbar	0.08	Pressure	mbar
151586	2022/11/25	03:26:48	0	0.13	Pressure	mbar	0.07	Pressure	mbar
151587	2022/11/25	03:26:49	0	0.12	Pressure	mbar	0.08	Pressure	mbar
151588	2022/11/25	03:26:50	0	0.12	Pressure	mbar	0.08	Pressure	mbar
151589	2022/11/25	03:26:51	0	0.12	Pressure	mbar	0.09	Pressure	mbar
151590	2022/11/25	03:26:52	0	0.13	Pressure	mbar	0.09	Pressure	mbar
151591	2022/11/25	03:26:53	0	0.11	Pressure	mbar	0.07	Pressure	mbar
151592	2022/11/25	03:26:54	0	0.11	Pressure	mbar	0.07	Pressure	mbar
151593	2022/11/25	03:26:55	0	0.13	Pressure	mbar	0.07	Pressure	mbar
151594	2022/11/25	03:26:56	0	0.11	Pressure	mbar	0.08	Pressure	mbar
151595	2022/11/25	03:26:57	0	0.11	Pressure	mbar	0.08	Pressure	mbar
151596	2022/11/25	03:26:58	0	0.11	Pressure	mbar	0.09	Pressure	mbar
151597	2022/11/25	03:26:59	0	0.12	Pressure	mbar	0.07	Pressure	mbar
151598	2022/11/25	03:27:00	0	0.12	Pressure	mbar	0.07	Pressure	mbar
151599	2022/11/25	03:27:01	0	0.11	Pressure	mbar	0.08	Pressure	mbar
151600	2022/11/25	03:27:02	0	0.13	Pressure	mbar	0.07	Pressure	mbar
151601	2022/11/25	03:27:03	0	0.14	Pressure	mbar	0.07	Pressure	mbar
151602	2022/11/25	03:27:04	0	0.14	Pressure	mbar	0.07	Pressure	mbar
151603	2022/11/25	03:27:05	0	0.14	Pressure	mbar	0.05	Pressure	mbar
151604	2022/11/25	03:27:06	0	0.14	Pressure	mbar	0.07	Pressure	mbar
151605	2022/11/25	03:27:07	0	0.14	Pressure	mbar	0.07	Pressure	mbar
151606	2022/11/25	03:27:08	0	0.13	Pressure	mbar	0.08	Pressure	mbar
151607	2022/11/25	03:27:09	0	0.13	Pressure	mbar	0.08	Pressure	mbar
151608	2022/11/25	03:27:10	0	0.13	Pressure	mbar	0.08	Pressure	mbar
151609	2022/11/25	03:27:11	0	0.14	Pressure	mbar	0.06	Pressure	mbar
151610	2022/11/25	03:27:12	0	0.13	Pressure	mbar	0.08	Pressure	mbar
151611	2022/11/25	03:27:13	0	0.13	Pressure	mbar	0.08	Pressure	mbar
151612	2022/11/25	03:27:14	0	0.13	Pressure	mbar	0.08	Pressure	mbar
151613	2022/11/25	03:27:15	0	0.13	Pressure	mbar	0.08	Pressure	mbar
151614	2022/11/25	03:27:16	0	0.14	Pressure	mbar	0.09	Pressure	mbar
151615	2022/11/25	03:27:17	0	0.14	Pressure	mbar	0.09	Pressure	mbar
151616	2022/11/25	03:27:18	0	0.12	Pressure	mbar	0.07	Pressure	mbar
151617	2022/11/25	03:27:19	0	0.12	Pressure	mbar	0.10	Pressure	mbar
151618	2022/11/25	03:27:20	0	0.12	Pressure	mbar	0.10	Pressure	mbar
151619	2022/11/25	03:27:21	0	0.13	Pressure	mbar	0.08	Pressure	mbar
151620	2022/11/25	03:27:22	0	0.12	Pressure	mbar	0.08	Pressure	mbar
151621	2022/11/25	03:27:23	0	0.10	Pressure	mbar	0.09	Pressure	mbar
151622	2022/11/25	03:27:24	0	0.10	Pressure	mbar	0.09	Pressure	mbar
151623	2022/11/25	03:27:25	0	0.11	Pressure	mbar	0.09	Pressure	mbar
151624	2022/11/25	03:27:26	0	0.12	Pressure	mbar	0.09	Pressure	mbar
151625	2022/11/25	03:27:27	0	0.12	Pressure	mbar	0.09	Pressure	mbar
151626	2022/11/25	03:27:28	0	0.13	Pressure	mbar	0.08	Pressure	mbar
151627	2022/11/25	03:27:29	0	0.13	Pressure	mbar	0.09	Pressure	mbar
151628	2022/11/25	03:27:30	0	0.13	Pressure	mbar	0.09	Pressure	mbar
151629	2022/11/25	03:27:31	0	0.12	Pressure	mbar	0.07	Pressure	mbar
151630	2022/11/25	03:27:32	0	0.13	Pressure	mbar	0.09	Pressure	mbar
151631	2022/11/25	03:27:33	0	0.13	Pressure	mbar	0.06	Pressure	mbar
151632	2022/11/25	03:27:34	0	0.13	Pressure	mbar	0.06	Pressure	mbar
151633	2022/11/25	03:27:35	0	0.10	Pressure	mbar	0.08	Pressure	mbar
151634	2022/11/25	03:27:36	0	0.12	Pressure	mbar	0.08	Pressure	mbar
151635	2022/11/25	03:27:37	0	0.12	Pressure	mbar	0.08	Pressure	mbar
151636	2022/11/25	03:27:38	0	0.11	Pressure	mbar	0.07	Pressure	mbar
151637	2022/11/25	03:27:39	0	0.12	Pressure	mbar	0.08	Pressure	mbar
151638	2022/11/25	03:27:40	0	0.11	Pressure	mbar	0.10	Pressure	mbar
151639	2022/11/25	03:27:41	0	0.11	Pressure	mbar	0.10	Pressure	mbar
151640	2022/11/25	03:27:42	0	0.13	Pressure	mbar	0.07	Pressure	mbar
151641	2022/11/25	03:27:43	0	0.11	Pressure	mbar	0.06	Pressure	mbar
151642	2022/11/25	03:27:44	0	0.11	Pressure	mbar	0.06	Pressure	mbar
151643	2022/11/25	03:27:45	0	0.13	Pressure	mbar	0.08	Pressure	mbar
151644	2022/11/25	03:27:46	0	0.12	Pressure	mbar	0.08	Pressure	mbar
151645	2022/11/25	03:27:47	0	0.12	Pressure	mbar	0.08	Pressure	mbar
151646	2022/11/25	03:27:48	0	0.12	Pressure	mbar	0.08	Pressure	mbar
151647	2022/11/25	03:27:49	0	0.12	Pressure	mbar	0.08	Pressure	mbar
151648	2022/11/25	03:27:50	0	0.11	Pressure	mbar	0.08	Pressure	mbar
151649	2022/11/25	03:27:51	0	0.11	Pressure	mbar	0.08	Pressure	mbar
151650	2022/11/25	03:27:52	0	0.12	Pressure	mbar	0.07	Pressure	mbar
151651	2022/11/25	03:27:53	0	0.12	Pressure	mbar	0.07	Pressure	mbar
151652	2022/11/25	03:27:54	0	0.12	Pressure	mbar	0.07	Pressure	mbar
151653	2022/11/25	03:27:55	0	0.12	Pressure	mbar	0.09	Pressure	mbar
151654	2022/11/25	03:27:56	0	0.11	Pressure	mbar	0.06	Pressure	mbar
151655	2022/11/25	03:27:57	0	0.11	Pressure	mbar	0.06	Pressure	mbar
151656	2022/11/25	03:27:58	0	0.09	Pressure	mbar	0.07	Pressure	mbar
151657	2022/11/25	03:27:59	0	0.11	Pressure	mbar	0.08	Pressure	mbar
151658	2022/11/25	03:28:00	0	0.12	Pressure	mbar	0.07	Pressure	mbar
151659	2022/11/25	03:28:01	0	0.12	Pressure	mbar	0.07	Pressure	mbar
151660	2022/11/25	03:28:02	0	0.11	Pressure	mbar	0.07	Pressure	mbar
151661	2022/11/25	03:28:03	0	0.14	Pressure	mbar	0.07	Pressure	mbar
151662	2022/11/25	03:28:04	0	0.14	Pressure	mbar	0.07	Pressure	mbar
151663	2022/11/25	03:28:05	0	0.12	Pressure	mbar	0.08	Pressure	mbar
151664	2022/11/25	03:28:06	0	0.12	Pressure	mbar	0.06	Pressure	mbar
151665	2022/11/25	03:28:07	0	0.12	Pressure	mbar	0.06	Pressure	mbar
151666	2022/11/25	03:28:08	0	0.10	Pressure	mbar	0.07	Pressure	mbar
151667	2022/11/25	03:28:09	0	0.11	Pressure	mbar	0.07	Pressure	mbar
151668	2022/11/25	03:28:10	0	0.11	Pressure	mbar	0.07	Pressure	mbar
151669	2022/11/25	03:28:11	0	0.12	Pressure	mbar	0.07	Pressure	mbar
151670	2022/11/25	03:28:12	0	0.13	Pressure	mbar	0.06	Pressure	mbar
151671	2022/11/25	03:28:13	0	0.13	Pressure	mbar	0.08	Pressure	mbar
151672	2022/11/25	03:28:14	0	0.13	Pressure	mbar	0.08	Pressure	mbar
151673	2022/11/25	03:28:15	0	0.13	Pressure	mbar	0.07	Pressure	mbar
151674	2022/11/25	03:28:16	0	0.11	Pressure	mbar	0.08	Pressure	mbar
151675	2022/11/25	03:28:17	0	0.11	Pressure	mbar	0.08	Pressure	mbar
151676	2022/11/25	03:28:18	0	0.13	Pressure	mbar	0.08	Pressure	mbar
151677	2022/11/25	03:28:19	0	0.13	Pressure	mbar	0.08	Pressure	mbar
151678	2022/11/25	03:28:20	0	0.12	Pressure	mbar	0.08	Pressure	mbar
151679	2022/11/25	03:28:21	0	0.12	Pressure	mbar	0.08	Pressure	mbar
151680	2022/11/25	03:28:22	0	0.13	Pressure	mbar	0.07	Pressure	mbar
151681	2022/11/25	03:28:23	0	0.13	Pressure	mbar	0.08	Pressure	mbar
151682	2022/11/25	03:28:24	0	0.13	Pressure	mbar	0.08	Pressure	mbar
151683	2022/11/25	03:28:25	0	0.12	Pressure	mbar	0.08	Pressure	mbar
151684	2022/11/25	03:28:26	0	0.12	Pressure	mbar	0.06	Pressure	mbar
151685	2022/11/25	03:28:27	0	0.10	Pressure	mbar	0.07	Pressure	mbar
151686	2022/11/25	03:28:28	0	0.10	Pressure	mbar	0.07	Pressure	mbar
151687	2022/11/25	03:28:29	0	0.11	Pressure	mbar	0.07	Pressure	mbar
151688	2022/11/25	03:28:30	0	0.12	Pressure	mbar	0.09	Pressure	mbar
151689	2022/11/25	03:28:31	0	0.12	Pressure	mbar	0.09	Pressure	mbar
151690	2022/11/25	03:28:32	0	Time out			Time out
151691	2022/11/25	03:28:33	0	0.12	Pressure	mbar	0.07	Pressure	mbar
151692	2022/11/25	03:28:34	0	0.12	Pressure	mbar	0.07	Pressure	mbar
151693	2022/11/25	03:28:35	0	0.11	Pressure	mbar	0.08	Pressure	mbar
151694	2022/11/25	03:28:36	0	0.11	Pressure	mbar	0.06	Pressure	mbar
151695	2022/11/25	03:28:37	0	0.11	Pressure	mbar	0.06	Pressure	mbar
151696	2022/11/25	03:28:38	0	0.10	Pressure	mbar	0.08	Pressure	mbar
151697	2022/11/25	03:28:39	0	0.10	Pressure	mbar	0.06	Pressure	mbar
151698	2022/11/25	03:28:40	0	0.10	Pressure	mbar	0.06	Pressure	mbar
151699	2022/11/25	03:28:41	0	0.12	Pressure	mbar	0.09	Pressure	mbar
151700	2022/11/25	03:28:42	0	0.12	Pressure	mbar	0.07	Pressure	mbar
151701	2022/11/25	03:28:43	0	0.11	Pressure	mbar	0.08	Pressure	mbar
151702	2022/11/25	03:28:44	0	0.11	Pressure	mbar	0.08	Pressure	mbar
151703	2022/11/25	03:28:45	0	0.13	Pressure	mbar	0.08	Pressure	mbar
151704	2022/11/25	03:28:46	0	0.12	Pressure	mbar	0.09	Pressure	mbar
151705	2022/11/25	03:28:47	0	0.11	Pressure	mbar	0.08	Pressure	mbar
151706	2022/11/25	03:28:48	0	0.11	Pressure	mbar	0.08	Pressure	mbar
151707	2022/11/25	03:28:49	0	0.10	Pressure	mbar	0.08	Pressure	mbar
151708	2022/11/25	03:28:50	0	0.10	Pressure	mbar	0.09	Pressure	mbar
151709	2022/11/25	03:28:51	0	0.10	Pressure	mbar	0.09	Pressure	mbar
151710	2022/11/25	03:28:52	0	0.13	Pressure	mbar	0.07	Pressure	mbar
151711	2022/11/25	03:28:53	0	0.11	Pressure	mbar	0.06	Pressure	mbar
151712	2022/11/25	03:28:54	0	0.11	Pressure	mbar	0.06	Pressure	mbar
151713	2022/11/25	03:28:55	0	0.10	Pressure	mbar	0.07	Pressure	mbar
151714	2022/11/25	03:28:56	0	0.11	Pressure	mbar	0.08	Pressure	mbar
151715	2022/11/25	03:28:57	0	0.11	Pressure	mbar	0.08	Pressure	mbar
151716	2022/11/25	03:28:58	0	0.11	Pressure	mbar	0.08	Pressure	mbar
151717	2022/11/25	03:28:59	0	0.10	Pressure	mbar	0.07	Pressure	mbar
151718	2022/11/25	03:29:00	0	0.10	Pressure	mbar	0.08	Pressure	mbar
151719	2022/11/25	03:29:01	0	0.10	Pressure	mbar	0.08	Pressure	mbar
151720	2022/11/25	03:29:02	0	Time out			Time out
151721	2022/11/25	03:29:03	0	0.11	Pressure	mbar	0.07	Pressure	mbar
151722	2022/11/25	03:29:04	0	0.11	Pressure	mbar	0.07	Pressure	mbar
151723	2022/11/25	03:29:05	0	0.11	Pressure	mbar	0.06	Pressure	mbar
151724	2022/11/25	03:29:06	0	0.11	Pressure	mbar	0.06	Pressure	mbar
151725	2022/11/25	03:29:07	0	0.12	Pressure	mbar	0.07	Pressure	mbar
151726	2022/11/25	03:29:08	0	0.12	Pressure	mbar	0.07	Pressure	mbar
151727	2022/11/25	03:29:09	0	0.10	Pressure	mbar	0.07	Pressure	mbar
151728	2022/11/25	03:29:10	0	0.09	Pressure	mbar	0.05	Pressure	mbar
151729	2022/11/25	03:29:11	0	0.09	Pressure	mbar	0.05	Pressure	mbar
151730	2022/11/25	03:29:12	0	0.10	Pressure	mbar	0.06	Pressure	mbar
151731	2022/11/25	03:29:13	0	0.12	Pressure	mbar	0.07	Pressure	mbar
151732	2022/11/25	03:29:14	0	0.12	Pressure	mbar	0.07	Pressure	mbar
151733	2022/11/25	03:29:15	0	0.11	Pressure	mbar	0.07	Pressure	mbar
151734	2022/11/25	03:29:16	0	0.11	Pressure	mbar	0.07	Pressure	mbar
151735	2022/11/25	03:29:17	0	0.10	Pressure	mbar	0.06	Pressure	mbar
151736	2022/11/25	03:29:18	0	0.10	Pressure	mbar	0.06	Pressure	mbar
151737	2022/11/25	03:29:19	0	0.10	Pressure	mbar	0.08	Pressure	mbar
151738	2022/11/25	03:29:20	0	0.11	Pressure	mbar	0.08	Pressure	mbar
151739	2022/11/25	03:29:21	0	0.11	Pressure	mbar	0.08	Pressure	mbar
151740	2022/11/25	03:29:22	0	0.09	Pressure	mbar	0.06	Pressure	mbar
151741	2022/11/25	03:29:23	0	0.11	Pressure	mbar	0.07	Pressure	mbar
151742	2022/11/25	03:29:24	0	0.11	Pressure	mbar	0.07	Pressure	mbar
151743	2022/11/25	03:29:25	0	0.09	Pressure	mbar	0.06	Pressure	mbar
151744	2022/11/25	03:29:26	0	0.09	Pressure	mbar	0.07	Pressure	mbar
151745	2022/11/25	03:29:27	0	0.11	Pressure	mbar	0.08	Pressure	mbar
151746	2022/11/25	03:29:28	0	0.11	Pressure	mbar	0.08	Pressure	mbar
151747	2022/11/25	03:29:29	0	0.12	Pressure	mbar	0.07	Pressure	mbar
151748	2022/11/25	03:29:30	0	0.11	Pressure	mbar	0.08	Pressure	mbar
151749	2022/11/25	03:29:31	0	0.11	Pressure	mbar	0.08	Pressure	mbar
151750	2022/11/25	03:29:32	0	0.10	Pressure	mbar	0.09	Pressure	mbar
151751	2022/11/25	03:29:33	0	0.11	Pressure	mbar	0.09	Pressure	mbar
151752	2022/11/25	03:29:34	0	0.11	Pressure	mbar	0.09	Pressure	mbar
151753	2022/11/25	03:29:35	0	0.12	Pressure	mbar	0.08	Pressure	mbar
151754	2022/11/25	03:29:36	0	0.11	Pressure	mbar	0.09	Pressure	mbar
151755	2022/11/25	03:29:37	0	0.13	Pressure	mbar	0.07	Pressure	mbar
151756	2022/11/25	03:29:38	0	0.13	Pressure	mbar	0.07	Pressure	mbar
151757	2022/11/25	03:29:39	0	0.12	Pressure	mbar	0.09	Pressure	mbar
151758	2022/11/25	03:29:40	0	0.11	Pressure	mbar	0.08	Pressure	mbar
151759	2022/11/25	03:29:41	0	0.11	Pressure	mbar	0.08	Pressure	mbar
151760	2022/11/25	03:29:42	0	0.12	Pressure	mbar	0.07	Pressure	mbar
151761	2022/11/25	03:29:43	0	0.09	Pressure	mbar	0.06	Pressure	mbar
151762	2022/11/25	03:29:44	0	0.09	Pressure	mbar	0.06	Pressure	mbar
151763	2022/11/25	03:29:45	0	0.10	Pressure	mbar	0.07	Pressure	mbar
151764	2022/11/25	03:29:46	0	0.11	Pressure	mbar	0.08	Pressure	mbar
151765	2022/11/25	03:29:47	0	0.11	Pressure	mbar	0.06	Pressure	mbar
151766	2022/11/25	03:29:48	0	0.11	Pressure	mbar	0.06	Pressure	mbar
151767	2022/11/25	03:29:49	0	0.11	Pressure	mbar	0.07	Pressure	mbar
151768	2022/11/25	03:29:50	0	0.11	Pressure	mbar	0.07	Pressure	mbar
151769	2022/11/25	03:29:51	0	0.11	Pressure	mbar	0.07	Pressure	mbar
151770	2022/11/25	03:29:52	0	0.10	Pressure	mbar	0.06	Pressure	mbar
151771	2022/11/25	03:29:53	0	0.11	Pressure	mbar	0.06	Pressure	mbar
151772	2022/11/25	03:29:54	0	0.11	Pressure	mbar	0.06	Pressure	mbar
151773	2022/11/25	03:29:55	0	0.10	Pressure	mbar	0.07	Pressure	mbar
151774	2022/11/25	03:29:56	0	0.10	Pressure	mbar	0.05	Pressure	mbar
151775	2022/11/25	03:29:57	0	0.11	Pressure	mbar	0.06	Pressure	mbar
151776	2022/11/25	03:29:58	0	0.11	Pressure	mbar	0.06	Pressure	mbar
151777	2022/11/25	03:29:59	0	0.10	Pressure	mbar	0.07	Pressure	mbar
151778	2022/11/25	03:30:00	0	0.12	Pressure	mbar	0.07	Pressure	mbar
151779	2022/11/25	03:30:01	0	0.12	Pressure	mbar	0.07	Pressure	mbar
151780	2022/11/25	03:30:02	0	0.12	Pressure	mbar	0.08	Pressure	mbar
151781	2022/11/25	03:30:03	0	0.11	Pressure	mbar	0.07	Pressure	mbar
151782	2022/11/25	03:30:04	0	0.10	Pressure	mbar	0.08	Pressure	mbar
151783	2022/11/25	03:30:05	0	0.10	Pressure	mbar	0.08	Pressure	mbar
151784	2022/11/25	03:30:06	0	0.11	Pressure	mbar	0.06	Pressure	mbar
151785	2022/11/25	03:30:07	0	0.12	Pressure	mbar	0.07	Pressure	mbar
151786	2022/11/25	03:30:08	0	0.12	Pressure	mbar	0.07	Pressure	mbar
151787	2022/11/25	03:30:09	0	0.10	Pressure	mbar	0.06	Pressure	mbar
151788	2022/11/25	03:30:10	0	0.14	Pressure	mbar	0.08	Pressure	mbar
151789	2022/11/25	03:30:11	0	0.14	Pressure	mbar	0.08	Pressure	mbar
151790	2022/11/25	03:30:12	0	0.12	Pressure	mbar	0.07	Pressure	mbar
151791	2022/11/25	03:30:13	0	0.13	Pressure	mbar	0.07	Pressure	mbar
151792	2022/11/25	03:30:14	0	0.13	Pressure	mbar	0.06	Pressure	mbar
151793	2022/11/25	03:30:15	0	0.13	Pressure	mbar	0.06	Pressure	mbar
151794	2022/11/25	03:30:16	0	0.13	Pressure	mbar	0.09	Pressure	mbar
151795	2022/11/25	03:30:17	0	0.12	Pressure	mbar	0.08	Pressure	mbar
151796	2022/11/25	03:30:18	0	0.12	Pressure	mbar	0.08	Pressure	mbar
151797	2022/11/25	03:30:19	0	0.12	Pressure	mbar	0.06	Pressure	mbar
151798	2022/11/25	03:30:20	0	0.13	Pressure	mbar	0.07	Pressure	mbar
151799	2022/11/25	03:30:21	0	0.13	Pressure	mbar	0.07	Pressure	mbar
151800	2022/11/25	03:30:22	0	0.13	Pressure	mbar	0.07	Pressure	mbar
151801	2022/11/25	03:30:23	0	0.12	Pressure	mbar	0.07	Pressure	mbar
151802	2022/11/25	03:30:24	0	0.13	Pressure	mbar	0.07	Pressure	mbar
151803	2022/11/25	03:30:25	0	0.13	Pressure	mbar	0.07	Pressure	mbar
151804	2022/11/25	03:30:26	0	0.14	Pressure	mbar	0.06	Pressure	mbar
151805	2022/11/25	03:30:27	0	0.13	Pressure	mbar	0.07	Pressure	mbar
151806	2022/11/25	03:30:28	0	0.13	Pressure	mbar	0.07	Pressure	mbar
151807	2022/11/25	03:30:29	0	0.12	Pressure	mbar	0.06	Pressure	mbar
151808	2022/11/25	03:30:30	0	0.12	Pressure	mbar	0.07	Pressure	mbar
151809	2022/11/25	03:30:31	0	0.12	Pressure	mbar	0.07	Pressure	mbar
151810	2022/11/25	03:30:32	0	0.12	Pressure	mbar	0.08	Pressure	mbar
151811	2022/11/25	03:30:33	0	0.12	Pressure	mbar	0.07	Pressure	mbar
151812	2022/11/25	03:30:34	0	0.12	Pressure	mbar	0.07	Pressure	mbar
151813	2022/11/25	03:30:35	0	0.13	Pressure	mbar	0.08	Pressure	mbar
151814	2022/11/25	03:30:36	0	0.13	Pressure	mbar	0.06	Pressure	mbar
151815	2022/11/25	03:30:37	0	0.11	Pressure	mbar	0.09	Pressure	mbar
151816	2022/11/25	03:30:38	0	0.11	Pressure	mbar	0.09	Pressure	mbar
151817	2022/11/25	03:30:39	0	0.13	Pressure	mbar	0.07	Pressure	mbar
151818	2022/11/25	03:30:40	0	0.12	Pressure	mbar	0.07	Pressure	mbar
151819	2022/11/25	03:30:41	0	0.12	Pressure	mbar	0.07	Pressure	mbar
151820	2022/11/25	03:30:42	0	0.12	Pressure	mbar	0.07	Pressure	mbar
151821	2022/11/25	03:30:43	0	0.12	Pressure	mbar	0.07	Pressure	mbar
151822	2022/11/25	03:30:44	0	0.12	Pressure	mbar	0.07	Pressure	mbar
151823	2022/11/25	03:30:45	0	0.12	Pressure	mbar	0.07	Pressure	mbar
151824	2022/11/25	03:30:46	0	0.13	Pressure	mbar	0.08	Pressure	mbar
151825	2022/11/25	03:30:47	0	0.11	Pressure	mbar	0.09	Pressure	mbar
151826	2022/11/25	03:30:48	0	0.11	Pressure	mbar	0.09	Pressure	mbar
151827	2022/11/25	03:30:49	0	0.11	Pressure	mbar	0.07	Pressure	mbar
151828	2022/11/25	03:30:50	0	0.11	Pressure	mbar	0.07	Pressure	mbar
151829	2022/11/25	03:30:51	0	0.11	Pressure	mbar	0.07	Pressure	mbar
151830	2022/11/25	03:30:52	0	0.12	Pressure	mbar	0.06	Pressure	mbar
151831	2022/11/25	03:30:53	0	0.11	Pressure	mbar	0.06	Pressure	mbar
151832	2022/11/25	03:30:54	0	0.11	Pressure	mbar	0.06	Pressure	mbar
151833	2022/11/25	03:30:55	0	0.13	Pressure	mbar	0.09	Pressure	mbar
151834	2022/11/25	03:30:56	0	0.13	Pressure	mbar	0.07	Pressure	mbar
151835	2022/11/25	03:30:57	0	0.13	Pressure	mbar	0.07	Pressure	mbar
151836	2022/11/25	03:30:58	0	0.13	Pressure	mbar	0.07	Pressure	mbar
151837	2022/11/25	03:30:59	0	0.13	Pressure	mbar	0.07	Pressure	mbar
151838	2022/11/25	03:31:00	0	0.12	Pressure	mbar	0.08	Pressure	mbar
151839	2022/11/25	03:31:01	0	0.12	Pressure	mbar	0.08	Pressure	mbar
151840	2022/11/25	03:31:02	0	0.13	Pressure	mbar	0.08	Pressure	mbar
151841	2022/11/25	03:31:03	0	0.12	Pressure	mbar	0.08	Pressure	mbar
151842	2022/11/25	03:31:04	0	0.14	Pressure	mbar	0.07	Pressure	mbar
151843	2022/11/25	03:31:05	0	0.14	Pressure	mbar	0.07	Pressure	mbar
151844	2022/11/25	03:31:06	0	0.12	Pressure	mbar	0.07	Pressure	mbar
151845	2022/11/25	03:31:07	0	0.12	Pressure	mbar	0.07	Pressure	mbar
151846	2022/11/25	03:31:08	0	0.12	Pressure	mbar	0.07	Pressure	mbar
151847	2022/11/25	03:31:09	0	0.13	Pressure	mbar	0.07	Pressure	mbar
151848	2022/11/25	03:31:10	0	0.13	Pressure	mbar	0.07	Pressure	mbar
151849	2022/11/25	03:31:11	0	0.11	Pressure	mbar	0.08	Pressure	mbar
151850	2022/11/25	03:31:12	0	0.11	Pressure	mbar	0.08	Pressure	mbar
151851	2022/11/25	03:31:13	0	0.12	Pressure	mbar	0.07	Pressure	mbar
151852	2022/11/25	03:31:14	0	0.12	Pressure	mbar	0.08	Pressure	mbar
151853	2022/11/25	03:31:15	0	0.12	Pressure	mbar	0.08	Pressure	mbar
151854	2022/11/25	03:31:16	0	0.14	Pressure	mbar	0.08	Pressure	mbar
151855	2022/11/25	03:31:17	0	0.13	Pressure	mbar	0.08	Pressure	mbar
151856	2022/11/25	03:31:18	0	0.13	Pressure	mbar	0.08	Pressure	mbar
151857	2022/11/25	03:31:19	0	0.11	Pressure	mbar	0.08	Pressure	mbar
151858	2022/11/25	03:31:20	0	0.13	Pressure	mbar	0.06	Pressure	mbar
151859	2022/11/25	03:31:21	0	0.13	Pressure	mbar	0.06	Pressure	mbar
151860	2022/11/25	03:31:22	0	0.12	Pressure	mbar	0.09	Pressure	mbar
151861	2022/11/25	03:31:23	0	0.14	Pressure	mbar	0.08	Pressure	mbar
151862	2022/11/25	03:31:24	0	0.12	Pressure	mbar	0.08	Pressure	mbar
151863	2022/11/25	03:31:25	0	0.12	Pressure	mbar	0.08	Pressure	mbar
151864	2022/11/25	03:31:26	0	0.12	Pressure	mbar	0.08	Pressure	mbar
151865	2022/11/25	03:31:27	0	0.14	Pressure	mbar	0.08	Pressure	mbar
151866	2022/11/25	03:31:28	0	0.14	Pressure	mbar	0.08	Pressure	mbar
151867	2022/11/25	03:31:29	0	0.13	Pressure	mbar	0.07	Pressure	mbar
151868	2022/11/25	03:31:30	0	0.12	Pressure	mbar	0.07	Pressure	mbar
151869	2022/11/25	03:31:31	0	0.12	Pressure	mbar	0.07	Pressure	mbar
151870	2022/11/25	03:31:32	0	0.12	Pressure	mbar	0.07	Pressure	mbar
151871	2022/11/25	03:31:33	0	0.10	Pressure	mbar	0.07	Pressure	mbar
151872	2022/11/25	03:31:34	0	0.14	Pressure	mbar	0.07	Pressure	mbar
151873	2022/11/25	03:31:35	0	0.14	Pressure	mbar	0.07	Pressure	mbar
151874	2022/11/25	03:31:36	0	0.10	Pressure	mbar	0.06	Pressure	mbar
151875	2022/11/25	03:31:37	0	0.12	Pressure	mbar	0.08	Pressure	mbar
151876	2022/11/25	03:31:38	0	0.12	Pressure	mbar	0.08	Pressure	mbar
151877	2022/11/25	03:31:39	0	0.12	Pressure	mbar	0.07	Pressure	mbar
151878	2022/11/25	03:31:40	0	0.13	Pressure	mbar	0.08	Pressure	mbar
151879	2022/11/25	03:31:41	0	0.12	Pressure	mbar	0.08	Pressure	mbar
151880	2022/11/25	03:31:42	0	0.12	Pressure	mbar	0.08	Pressure	mbar
151881	2022/11/25	03:31:43	0	0.11	Pressure	mbar	0.07	Pressure	mbar
151882	2022/11/25	03:31:44	0	0.12	Pressure	mbar	0.08	Pressure	mbar
151883	2022/11/25	03:31:45	0	0.12	Pressure	mbar	0.08	Pressure	mbar
151884	2022/11/25	03:31:46	0	0.12	Pressure	mbar	0.08	Pressure	mbar
151885	2022/11/25	03:31:47	0	0.11	Pressure	mbar	0.07	Pressure	mbar
151886	2022/11/25	03:31:48	0	0.11	Pressure	mbar	0.07	Pressure	mbar
151887	2022/11/25	03:31:49	0	0.13	Pressure	mbar	0.09	Pressure	mbar
151888	2022/11/25	03:31:50	0	0.13	Pressure	mbar	0.09	Pressure	mbar
151889	2022/11/25	03:31:51	0	0.12	Pressure	mbar	0.08	Pressure	mbar
151890	2022/11/25	03:31:52	0	0.12	Pressure	mbar	0.08	Pressure	mbar
151891	2022/11/25	03:31:53	0	0.12	Pressure	mbar	0.06	Pressure	mbar
151892	2022/11/25	03:31:54	0	0.12	Pressure	mbar	0.09	Pressure	mbar
151893	2022/11/25	03:31:55	0	0.12	Pressure	mbar	0.09	Pressure	mbar
151894	2022/11/25	03:31:56	0	0.13	Pressure	mbar	0.07	Pressure	mbar
151895	2022/11/25	03:31:57	0	0.11	Pressure	mbar	0.07	Pressure	mbar
151896	2022/11/25	03:31:58	0	0.11	Pressure	mbar	0.07	Pressure	mbar
151897	2022/11/25	03:31:59	0	0.12	Pressure	mbar	0.06	Pressure	mbar
151898	2022/11/25	03:32:00	0	0.12	Pressure	mbar	0.07	Pressure	mbar
151899	2022/11/25	03:32:01	0	0.12	Pressure	mbar	0.07	Pressure	mbar
151900	2022/11/25	03:32:02	0	0.12	Pressure	mbar	0.07	Pressure	mbar
151901	2022/11/25	03:32:03	0	0.13	Pressure	mbar	0.09	Pressure	mbar
151902	2022/11/25	03:32:04	0	0.13	Pressure	mbar	0.06	Pressure	mbar
151903	2022/11/25	03:32:05	0	0.13	Pressure	mbar	0.06	Pressure	mbar
151904	2022/11/25	03:32:06	0	0.13	Pressure	mbar	0.07	Pressure	mbar
151905	2022/11/25	03:32:07	0	0.12	Pressure	mbar	0.07	Pressure	mbar
151906	2022/11/25	03:32:08	0	0.12	Pressure	mbar	0.07	Pressure	mbar
151907	2022/11/25	03:32:09	0	0.13	Pressure	mbar	0.07	Pressure	mbar
151908	2022/11/25	03:32:10	0	0.11	Pressure	mbar	0.08	Pressure	mbar
151909	2022/11/25	03:32:11	0	0.13	Pressure	mbar	0.07	Pressure	mbar
151910	2022/11/25	03:32:12	0	0.13	Pressure	mbar	0.07	Pressure	mbar
151911	2022/11/25	03:32:13	0	0.11	Pressure	mbar	0.06	Pressure	mbar
151912	2022/11/25	03:32:14	0	0.12	Pressure	mbar	0.07	Pressure	mbar
151913	2022/11/25	03:32:15	0	0.12	Pressure	mbar	0.07	Pressure	mbar
151914	2022/11/25	03:32:16	0	0.12	Pressure	mbar	0.08	Pressure	mbar
151915	2022/11/25	03:32:17	0	0.11	Pressure	mbar	0.08	Pressure	mbar
151916	2022/11/25	03:32:18	0	0.11	Pressure	mbar	0.08	Pressure	mbar
151917	2022/11/25	03:32:19	0	0.11	Pressure	mbar	0.08	Pressure	mbar
151918	2022/11/25	03:32:20	0	0.11	Pressure	mbar	0.07	Pressure	mbar
151919	2022/11/25	03:32:21	0	0.13	Pressure	mbar	0.07	Pressure	mbar
151920	2022/11/25	03:32:22	0	0.13	Pressure	mbar	0.07	Pressure	mbar
151921	2022/11/25	03:32:23	0	0.12	Pressure	mbar	0.07	Pressure	mbar
151922	2022/11/25	03:32:24	0	0.11	Pressure	mbar	0.07	Pressure	mbar
151923	2022/11/25	03:32:25	0	0.11	Pressure	mbar	0.07	Pressure	mbar
151924	2022/11/25	03:32:26	0	0.13	Pressure	mbar	0.08	Pressure	mbar
151925	2022/11/25	03:32:27	0	0.13	Pressure	mbar	0.08	Pressure	mbar
151926	2022/11/25	03:32:28	0	0.11	Pressure	mbar	0.08	Pressure	mbar
151927	2022/11/25	03:32:29	0	0.11	Pressure	mbar	0.08	Pressure	mbar
151928	2022/11/25	03:32:30	0	0.12	Pressure	mbar	0.08	Pressure	mbar
151929	2022/11/25	03:32:31	0	0.11	Pressure	mbar	0.07	Pressure	mbar
151930	2022/11/25	03:32:32	0	0.11	Pressure	mbar	0.07	Pressure	mbar
151931	2022/11/25	03:32:33	0	0.12	Pressure	mbar	0.08	Pressure	mbar
151932	2022/11/25	03:32:34	0	0.12	Pressure	mbar	0.10	Pressure	mbar
151933	2022/11/25	03:32:35	0	Time out			Time out
151934	2022/11/25	03:32:36	0	Time out			Time out
151935	2022/11/25	03:32:37	0	0.11	Pressure	mbar	0.08	Pressure	mbar
151936	2022/11/25	03:32:38	0	0.11	Pressure	mbar	0.07	Pressure	mbar
151937	2022/11/25	03:32:39	0	0.11	Pressure	mbar	0.07	Pressure	mbar
151938	2022/11/25	03:32:40	0	0.12	Pressure	mbar	0.08	Pressure	mbar
151939	2022/11/25	03:32:41	0	0.11	Pressure	mbar	0.08	Pressure	mbar
151940	2022/11/25	03:32:42	0	0.11	Pressure	mbar	0.08	Pressure	mbar
151941	2022/11/25	03:32:43	0	0.10	Pressure	mbar	0.08	Pressure	mbar
151942	2022/11/25	03:32:44	0	0.11	Pressure	mbar	0.07	Pressure	mbar
151943	2022/11/25	03:32:45	0	0.11	Pressure	mbar	0.07	Pressure	mbar
151944	2022/11/25	03:32:46	0	0.12	Pressure	mbar	0.08	Pressure	mbar
151945	2022/11/25	03:32:47	0	0.11	Pressure	mbar	0.08	Pressure	mbar
151946	2022/11/25	03:32:48	0	0.11	Pressure	mbar	0.08	Pressure	mbar
151947	2022/11/25	03:32:49	0	0.11	Pressure	mbar	0.07	Pressure	mbar
151948	2022/11/25	03:32:50	0	0.12	Pressure	mbar	0.06	Pressure	mbar
151949	2022/11/25	03:32:51	0	0.12	Pressure	mbar	0.08	Pressure	mbar
151950	2022/11/25	03:32:52	0	0.12	Pressure	mbar	0.08	Pressure	mbar
151951	2022/11/25	03:32:53	0	Time out			Time out
151952	2022/11/25	03:32:54	0	0.15	Pressure	mbar	0.07	Pressure	mbar
151953	2022/11/25	03:32:55	0	0.15	Pressure	mbar	0.07	Pressure	mbar
151954	2022/11/25	03:32:56	0	0.12	Pressure	mbar	0.06	Pressure	mbar
151955	2022/11/25	03:32:57	0	0.12	Pressure	mbar	0.07	Pressure	mbar
151956	2022/11/25	03:32:58	0	0.12	Pressure	mbar	0.07	Pressure	mbar
151957	2022/11/25	03:32:59	0	0.12	Pressure	mbar	0.07	Pressure	mbar
151958	2022/11/25	03:33:00	0	0.12	Pressure	mbar	0.09	Pressure	mbar
151959	2022/11/25	03:33:01	0	0.12	Pressure	mbar	0.06	Pressure	mbar
151960	2022/11/25	03:33:02	0	0.12	Pressure	mbar	0.06	Pressure	mbar
151961	2022/11/25	03:33:03	0	0.12	Pressure	mbar	0.07	Pressure	mbar
151962	2022/11/25	03:33:04	0	0.11	Pressure	mbar	0.07	Pressure	mbar
151963	2022/11/25	03:33:05	0	0.11	Pressure	mbar	0.07	Pressure	mbar
151964	2022/11/25	03:33:06	0	0.12	Pressure	mbar	0.07	Pressure	mbar
151965	2022/11/25	03:33:07	0	0.12	Pressure	mbar	0.07	Pressure	mbar
151966	2022/11/25	03:33:08	0	0.12	Pressure	mbar	0.08	Pressure	mbar
151967	2022/11/25	03:33:09	0	0.12	Pressure	mbar	0.08	Pressure	mbar
151968	2022/11/25	03:33:10	0	0.13	Pressure	mbar	0.08	Pressure	mbar
151969	2022/11/25	03:33:11	0	0.14	Pressure	mbar	0.08	Pressure	mbar
151970	2022/11/25	03:33:12	0	0.14	Pressure	mbar	0.08	Pressure	mbar
151971	2022/11/25	03:33:13	0	0.15	Pressure	mbar	0.09	Pressure	mbar
151972	2022/11/25	03:33:14	0	0.15	Pressure	mbar	0.07	Pressure	mbar
151973	2022/11/25	03:33:15	0	0.14	Pressure	mbar	0.07	Pressure	mbar
151974	2022/11/25	03:33:16	0	0.14	Pressure	mbar	0.07	Pressure	mbar
151975	2022/11/25	03:33:17	0	0.15	Pressure	mbar	0.06	Pressure	mbar
151976	2022/11/25	03:33:18	0	0.14	Pressure	mbar	0.08	Pressure	mbar
151977	2022/11/25	03:33:19	0	0.14	Pressure	mbar	0.08	Pressure	mbar
151978	2022/11/25	03:33:20	0	0.13	Pressure	mbar	0.08	Pressure	mbar
151979	2022/11/25	03:33:21	0	0.13	Pressure	mbar	0.07	Pressure	mbar
151980	2022/11/25	03:33:22	0	0.13	Pressure	mbar	0.07	Pressure	mbar
151981	2022/11/25	03:33:23	0	0.14	Pressure	mbar	0.08	Pressure	mbar
151982	2022/11/25	03:33:24	0	0.14	Pressure	mbar	0.07	Pressure	mbar
151983	2022/11/25	03:33:25	0	0.14	Pressure	mbar	0.06	Pressure	mbar
151984	2022/11/25	03:33:26	0	0.14	Pressure	mbar	0.06	Pressure	mbar
151985	2022/11/25	03:33:27	0	0.14	Pressure	mbar	0.07	Pressure	mbar
151986	2022/11/25	03:33:28	0	Time out			Time out
151987	2022/11/25	03:33:29	0	Time out			Time out
151988	2022/11/25	03:33:30	0	0.13	Pressure	mbar	0.07	Pressure	mbar
151989	2022/11/25	03:33:31	0	0.14	Pressure	mbar	0.08	Pressure	mbar
151990	2022/11/25	03:33:32	0	0.14	Pressure	mbar	0.08	Pressure	mbar
[truncated: 28,010 more rows]
