# Supplementary material for: A simple method to measure methane emissions from indoor gas leaks
Source: PLoS One. 2023 Nov 30;18(11):e0295055. doi: 10.1371/journal.pone.0295055 (PMC10688665; doi:10.1371/journal.pone.0295055)
Supplement: S1 Data — (ZIP) [file pone.0295055.s011.zip › data and code/data/raw data/differential manometer data/Omega HHP886U/pressure5/20221123091950-06.csv]

Name: 20221123091950.csv
User Name
Description:
zeroed inside	furnace off	thanksgiving trip test
Start Time:	11/23/2022 09:20:23
End Time:	11/25/2022 13:51:53
Elapsed Time:	00002Day04:31:30
Interval:	1 sec
Data Number:	189091
No.	Data	Time	ID	CH 1	Type	Unit	CH 2	Type	Unit
180001	2022/11/25	11:20:23	0	0.13	Pressure	mbar	0.07	Pressure	mbar
180002	2022/11/25	11:20:24	0	0.13	Pressure	mbar	0.07	Pressure	mbar
180003	2022/11/25	11:20:25	0	0.10	Pressure	mbar	0.08	Pressure	mbar
180004	2022/11/25	11:20:26	0	0.14	Pressure	mbar	0.08	Pressure	mbar
180005	2022/11/25	11:20:27	0	0.10	Pressure	mbar	0.08	Pressure	mbar
180006	2022/11/25	11:20:28	0	0.10	Pressure	mbar	0.08	Pressure	mbar
180007	2022/11/25	11:20:29	0	0.11	Pressure	mbar	0.08	Pressure	mbar
180008	2022/11/25	11:20:30	0	0.13	Pressure	mbar	0.08	Pressure	mbar
180009	2022/11/25	11:20:31	0	0.13	Pressure	mbar	0.08	Pressure	mbar
180010	2022/11/25	11:20:32	0	0.12	Pressure	mbar	0.07	Pressure	mbar
180011	2022/11/25	11:20:33	0	0.11	Pressure	mbar	0.08	Pressure	mbar
180012	2022/11/25	11:20:34	0	0.11	Pressure	mbar	0.08	Pressure	mbar
180013	2022/11/25	11:20:35	0	0.11	Pressure	mbar	0.07	Pressure	mbar
180014	2022/11/25	11:20:36	0	0.12	Pressure	mbar	0.08	Pressure	mbar
180015	2022/11/25	11:20:37	0	0.13	Pressure	mbar	0.08	Pressure	mbar
180016	2022/11/25	11:20:38	0	0.13	Pressure	mbar	0.08	Pressure	mbar
180017	2022/11/25	11:20:39	0	0.12	Pressure	mbar	0.08	Pressure	mbar
180018	2022/11/25	11:20:40	0	0.11	Pressure	mbar	0.08	Pressure	mbar
180019	2022/11/25	11:20:41	0	0.11	Pressure	mbar	0.08	Pressure	mbar
180020	2022/11/25	11:20:42	0	0.13	Pressure	mbar	0.07	Pressure	mbar
180021	2022/11/25	11:20:43	0	0.12	Pressure	mbar	0.08	Pressure	mbar
180022	2022/11/25	11:20:44	0	0.14	Pressure	mbar	0.10	Pressure	mbar
180023	2022/11/25	11:20:45	0	0.14	Pressure	mbar	0.10	Pressure	mbar
180024	2022/11/25	11:20:46	0	0.12	Pressure	mbar	0.08	Pressure	mbar
180025	2022/11/25	11:20:47	0	0.12	Pressure	mbar	0.08	Pressure	mbar
180026	2022/11/25	11:20:48	0	0.12	Pressure	mbar	0.08	Pressure	mbar
180027	2022/11/25	11:20:49	0	0.10	Pressure	mbar	0.08	Pressure	mbar
180028	2022/11/25	11:20:50	0	0.12	Pressure	mbar	0.08	Pressure	mbar
180029	2022/11/25	11:20:51	0	0.12	Pressure	mbar	0.08	Pressure	mbar
180030	2022/11/25	11:20:52	0	0.13	Pressure	mbar	0.08	Pressure	mbar
180031	2022/11/25	11:20:53	0	0.14	Pressure	mbar	0.09	Pressure	mbar
180032	2022/11/25	11:20:54	0	0.12	Pressure	mbar	0.08	Pressure	mbar
180033	2022/11/25	11:20:55	0	0.12	Pressure	mbar	0.08	Pressure	mbar
180034	2022/11/25	11:20:56	0	0.10	Pressure	mbar	0.09	Pressure	mbar
180035	2022/11/25	11:20:57	0	0.14	Pressure	mbar	0.08	Pressure	mbar
180036	2022/11/25	11:20:58	0	0.14	Pressure	mbar	0.08	Pressure	mbar
180037	2022/11/25	11:20:59	0	0.13	Pressure	mbar	0.09	Pressure	mbar
180038	2022/11/25	11:21:00	0	0.12	Pressure	mbar	0.08	Pressure	mbar
180039	2022/11/25	11:21:01	0	0.12	Pressure	mbar	0.08	Pressure	mbar
180040	2022/11/25	11:21:02	0	0.11	Pressure	mbar	0.08	Pressure	mbar
180041	2022/11/25	11:21:03	0	0.12	Pressure	mbar	0.07	Pressure	mbar
180042	2022/11/25	11:21:04	0	0.12	Pressure	mbar	0.07	Pressure	mbar
180043	2022/11/25	11:21:05	0	0.13	Pressure	mbar	0.08	Pressure	mbar
180044	2022/11/25	11:21:06	0	0.12	Pressure	mbar	0.09	Pressure	mbar
180045	2022/11/25	11:21:07	0	0.12	Pressure	mbar	0.08	Pressure	mbar
180046	2022/11/25	11:21:08	0	0.12	Pressure	mbar	0.08	Pressure	mbar
180047	2022/11/25	11:21:09	0	0.12	Pressure	mbar	0.09	Pressure	mbar
180048	2022/11/25	11:21:10	0	0.11	Pressure	mbar	0.08	Pressure	mbar
180049	2022/11/25	11:21:11	0	0.11	Pressure	mbar	0.08	Pressure	mbar
180050	2022/11/25	11:21:12	0	0.10	Pressure	mbar	0.08	Pressure	mbar
180051	2022/11/25	11:21:13	0	0.11	Pressure	mbar	0.08	Pressure	mbar
180052	2022/11/25	11:21:14	0	0.11	Pressure	mbar	0.08	Pressure	mbar
180053	2022/11/25	11:21:15	0	0.10	Pressure	mbar	0.08	Pressure	mbar
180054	2022/11/25	11:21:16	0	0.10	Pressure	mbar	0.09	Pressure	mbar
180055	2022/11/25	11:21:17	0	0.11	Pressure	mbar	0.09	Pressure	mbar
180056	2022/11/25	11:21:18	0	0.11	Pressure	mbar	0.09	Pressure	mbar
180057	2022/11/25	11:21:19	0	0.12	Pressure	mbar	0.08	Pressure	mbar
180058	2022/11/25	11:21:20	0	0.13	Pressure	mbar	0.08	Pressure	mbar
180059	2022/11/25	11:21:21	0	0.13	Pressure	mbar	0.08	Pressure	mbar
180060	2022/11/25	11:21:22	0	0.11	Pressure	mbar	0.08	Pressure	mbar
180061	2022/11/25	11:21:23	0	0.12	Pressure	mbar	0.07	Pressure	mbar
180062	2022/11/25	11:21:24	0	0.13	Pressure	mbar	0.07	Pressure	mbar
180063	2022/11/25	11:21:25	0	0.13	Pressure	mbar	0.07	Pressure	mbar
180064	2022/11/25	11:21:26	0	0.12	Pressure	mbar	0.07	Pressure	mbar
180065	2022/11/25	11:21:27	0	0.11	Pressure	mbar	0.09	Pressure	mbar
180066	2022/11/25	11:21:28	0	0.11	Pressure	mbar	0.09	Pressure	mbar
180067	2022/11/25	11:21:29	0	0.13	Pressure	mbar	0.08	Pressure	mbar
180068	2022/11/25	11:21:30	0	0.12	Pressure	mbar	0.09	Pressure	mbar
180069	2022/11/25	11:21:31	0	0.12	Pressure	mbar	0.08	Pressure	mbar
180070	2022/11/25	11:21:32	0	0.12	Pressure	mbar	0.08	Pressure	mbar
180071	2022/11/25	11:21:33	0	0.11	Pressure	mbar	0.08	Pressure	mbar
180072	2022/11/25	11:21:34	0	0.11	Pressure	mbar	0.07	Pressure	mbar
180073	2022/11/25	11:21:35	0	0.11	Pressure	mbar	0.07	Pressure	mbar
180074	2022/11/25	11:21:36	0	0.13	Pressure	mbar	0.10	Pressure	mbar
180075	2022/11/25	11:21:37	0	0.13	Pressure	mbar	0.08	Pressure	mbar
180076	2022/11/25	11:21:38	0	0.13	Pressure	mbar	0.08	Pressure	mbar
180077	2022/11/25	11:21:39	0	0.13	Pressure	mbar	0.07	Pressure	mbar
180078	2022/11/25	11:21:40	0	0.10	Pressure	mbar	0.08	Pressure	mbar
180079	2022/11/25	11:21:41	0	0.12	Pressure	mbar	0.08	Pressure	mbar
180080	2022/11/25	11:21:42	0	0.12	Pressure	mbar	0.08	Pressure	mbar
180081	2022/11/25	11:21:43	0	0.11	Pressure	mbar	0.10	Pressure	mbar
180082	2022/11/25	11:21:44	0	0.10	Pressure	mbar	0.07	Pressure	mbar
180083	2022/11/25	11:21:45	0	0.10	Pressure	mbar	0.07	Pressure	mbar
180084	2022/11/25	11:21:46	0	0.11	Pressure	mbar	0.09	Pressure	mbar
180085	2022/11/25	11:21:47	0	0.12	Pressure	mbar	0.08	Pressure	mbar
180086	2022/11/25	11:21:48	0	0.12	Pressure	mbar	0.08	Pressure	mbar
180087	2022/11/25	11:21:49	0	0.12	Pressure	mbar	0.08	Pressure	mbar
180088	2022/11/25	11:21:50	0	0.10	Pressure	mbar	0.07	Pressure	mbar
180089	2022/11/25	11:21:51	0	0.11	Pressure	mbar	0.08	Pressure	mbar
180090	2022/11/25	11:21:52	0	0.11	Pressure	mbar	0.08	Pressure	mbar
180091	2022/11/25	11:21:53	0	0.11	Pressure	mbar	0.08	Pressure	mbar
180092	2022/11/25	11:21:54	0	0.12	Pressure	mbar	0.08	Pressure	mbar
180093	2022/11/25	11:21:55	0	0.12	Pressure	mbar	0.08	Pressure	mbar
180094	2022/11/25	11:21:56	0	0.13	Pressure	mbar	0.08	Pressure	mbar
180095	2022/11/25	11:21:57	0	0.11	Pressure	mbar	0.08	Pressure	mbar
180096	2022/11/25	11:21:58	0	0.11	Pressure	mbar	0.08	Pressure	mbar
180097	2022/11/25	11:21:59	0	0.12	Pressure	mbar	0.09	Pressure	mbar
180098	2022/11/25	11:22:00	0	0.11	Pressure	mbar	0.08	Pressure	mbar
180099	2022/11/25	11:22:01	0	0.12	Pressure	mbar	0.09	Pressure	mbar
180100	2022/11/25	11:22:02	0	0.12	Pressure	mbar	0.09	Pressure	mbar
180101	2022/11/25	11:22:03	0	0.11	Pressure	mbar	0.10	Pressure	mbar
180102	2022/11/25	11:22:04	0	0.12	Pressure	mbar	0.09	Pressure	mbar
180103	2022/11/25	11:22:05	0	0.12	Pressure	mbar	0.09	Pressure	mbar
180104	2022/11/25	11:22:06	0	0.12	Pressure	mbar	0.09	Pressure	mbar
180105	2022/11/25	11:22:07	0	0.12	Pressure	mbar	0.10	Pressure	mbar
180106	2022/11/25	11:22:08	0	Time out			Time out
180107	2022/11/25	11:22:09	0	Time out			Time out
180108	2022/11/25	11:22:10	0	0.11	Pressure	mbar	0.08	Pressure	mbar
180109	2022/11/25	11:22:11	0	0.11	Pressure	mbar	0.08	Pressure	mbar
180110	2022/11/25	11:22:12	0	0.11	Pressure	mbar	0.08	Pressure	mbar
180111	2022/11/25	11:22:13	0	0.11	Pressure	mbar	0.08	Pressure	mbar
180112	2022/11/25	11:22:14	0	0.12	Pressure	mbar	0.09	Pressure	mbar
180113	2022/11/25	11:22:15	0	0.12	Pressure	mbar	0.09	Pressure	mbar
180114	2022/11/25	11:22:16	0	0.11	Pressure	mbar	0.10	Pressure	mbar
180115	2022/11/25	11:22:17	0	0.12	Pressure	mbar	0.07	Pressure	mbar
180116	2022/11/25	11:22:18	0	0.12	Pressure	mbar	0.07	Pressure	mbar
180117	2022/11/25	11:22:19	0	0.12	Pressure	mbar	0.09	Pressure	mbar
180118	2022/11/25	11:22:20	0	0.12	Pressure	mbar	0.08	Pressure	mbar
180119	2022/11/25	11:22:21	0	0.12	Pressure	mbar	0.09	Pressure	mbar
180120	2022/11/25	11:22:22	0	0.12	Pressure	mbar	0.09	Pressure	mbar
180121	2022/11/25	11:22:23	0	0.12	Pressure	mbar	0.08	Pressure	mbar
180122	2022/11/25	11:22:24	0	0.11	Pressure	mbar	0.08	Pressure	mbar
180123	2022/11/25	11:22:25	0	0.11	Pressure	mbar	0.08	Pressure	mbar
180124	2022/11/25	11:22:26	0	0.12	Pressure	mbar	0.07	Pressure	mbar
180125	2022/11/25	11:22:27	0	0.12	Pressure	mbar	0.07	Pressure	mbar
180126	2022/11/25	11:22:28	0	0.12	Pressure	mbar	0.07	Pressure	mbar
180127	2022/11/25	11:22:29	0	0.11	Pressure	mbar	0.07	Pressure	mbar
180128	2022/11/25	11:22:30	0	0.10	Pressure	mbar	0.09	Pressure	mbar
180129	2022/11/25	11:22:31	0	0.11	Pressure	mbar	0.10	Pressure	mbar
180130	2022/11/25	11:22:32	0	0.11	Pressure	mbar	0.10	Pressure	mbar
180131	2022/11/25	11:22:33	0	0.11	Pressure	mbar	0.09	Pressure	mbar
180132	2022/11/25	11:22:34	0	0.12	Pressure	mbar	0.10	Pressure	mbar
180133	2022/11/25	11:22:35	0	0.12	Pressure	mbar	0.10	Pressure	mbar
180134	2022/11/25	11:22:36	0	0.12	Pressure	mbar	0.09	Pressure	mbar
180135	2022/11/25	11:22:37	0	0.13	Pressure	mbar	0.08	Pressure	mbar
180136	2022/11/25	11:22:38	0	0.11	Pressure	mbar	0.07	Pressure	mbar
180137	2022/11/25	11:22:39	0	0.11	Pressure	mbar	0.07	Pressure	mbar
180138	2022/11/25	11:22:40	0	0.11	Pressure	mbar	0.08	Pressure	mbar
180139	2022/11/25	11:22:41	0	0.12	Pressure	mbar	0.10	Pressure	mbar
180140	2022/11/25	11:22:42	0	0.12	Pressure	mbar	0.10	Pressure	mbar
180141	2022/11/25	11:22:43	0	0.13	Pressure	mbar	0.11	Pressure	mbar
180142	2022/11/25	11:22:44	0	0.12	Pressure	mbar	0.09	Pressure	mbar
180143	2022/11/25	11:22:45	0	0.12	Pressure	mbar	0.09	Pressure	mbar
180144	2022/11/25	11:22:46	0	0.11	Pressure	mbar	0.09	Pressure	mbar
180145	2022/11/25	11:22:47	0	0.12	Pressure	mbar	0.10	Pressure	mbar
180146	2022/11/25	11:22:48	0	0.12	Pressure	mbar	0.10	Pressure	mbar
180147	2022/11/25	11:22:49	0	0.11	Pressure	mbar	0.09	Pressure	mbar
180148	2022/11/25	11:22:50	0	0.11	Pressure	mbar	0.09	Pressure	mbar
180149	2022/11/25	11:22:51	0	0.13	Pressure	mbar	0.09	Pressure	mbar
180150	2022/11/25	11:22:52	0	0.13	Pressure	mbar	0.09	Pressure	mbar
180151	2022/11/25	11:22:53	0	0.13	Pressure	mbar	0.11	Pressure	mbar
180152	2022/11/25	11:22:54	0	0.15	Pressure	mbar	0.08	Pressure	mbar
180153	2022/11/25	11:22:55	0	0.15	Pressure	mbar	0.08	Pressure	mbar
180154	2022/11/25	11:22:56	0	0.12	Pressure	mbar	0.09	Pressure	mbar
180155	2022/11/25	11:22:57	0	0.11	Pressure	mbar	0.08	Pressure	mbar
180156	2022/11/25	11:22:58	0	0.13	Pressure	mbar	0.09	Pressure	mbar
180157	2022/11/25	11:22:59	0	0.13	Pressure	mbar	0.09	Pressure	mbar
180158	2022/11/25	11:23:00	0	0.13	Pressure	mbar	0.08	Pressure	mbar
180159	2022/11/25	11:23:01	0	0.13	Pressure	mbar	0.08	Pressure	mbar
180160	2022/11/25	11:23:02	0	0.13	Pressure	mbar	0.08	Pressure	mbar
180161	2022/11/25	11:23:03	0	0.14	Pressure	mbar	0.08	Pressure	mbar
180162	2022/11/25	11:23:04	0	0.12	Pressure	mbar	0.08	Pressure	mbar
180163	2022/11/25	11:23:05	0	0.12	Pressure	mbar	0.08	Pressure	mbar
180164	2022/11/25	11:23:06	0	0.11	Pressure	mbar	0.08	Pressure	mbar
180165	2022/11/25	11:23:07	0	0.13	Pressure	mbar	0.09	Pressure	mbar
180166	2022/11/25	11:23:08	0	0.12	Pressure	mbar	0.09	Pressure	mbar
180167	2022/11/25	11:23:09	0	0.12	Pressure	mbar	0.09	Pressure	mbar
180168	2022/11/25	11:23:10	0	0.12	Pressure	mbar	0.08	Pressure	mbar
180169	2022/11/25	11:23:11	0	0.11	Pressure	mbar	0.09	Pressure	mbar
180170	2022/11/25	11:23:12	0	0.11	Pressure	mbar	0.09	Pressure	mbar
180171	2022/11/25	11:23:13	0	0.12	Pressure	mbar	0.09	Pressure	mbar
180172	2022/11/25	11:23:14	0	0.12	Pressure	mbar	0.08	Pressure	mbar
180173	2022/11/25	11:23:15	0	0.12	Pressure	mbar	0.08	Pressure	mbar
180174	2022/11/25	11:23:16	0	0.12	Pressure	mbar	0.09	Pressure	mbar
180175	2022/11/25	11:23:17	0	0.12	Pressure	mbar	0.09	Pressure	mbar
180176	2022/11/25	11:23:18	0	0.12	Pressure	mbar	0.10	Pressure	mbar
180177	2022/11/25	11:23:19	0	0.12	Pressure	mbar	0.10	Pressure	mbar
180178	2022/11/25	11:23:20	0	0.13	Pressure	mbar	0.09	Pressure	mbar
180179	2022/11/25	11:23:21	0	0.13	Pressure	mbar	0.08	Pressure	mbar
180180	2022/11/25	11:23:22	0	0.13	Pressure	mbar	0.08	Pressure	mbar
180181	2022/11/25	11:23:23	0	0.12	Pressure	mbar	0.09	Pressure	mbar
180182	2022/11/25	11:23:24	0	0.12	Pressure	mbar	0.09	Pressure	mbar
180183	2022/11/25	11:23:25	0	0.12	Pressure	mbar	0.09	Pressure	mbar
180184	2022/11/25	11:23:26	0	0.13	Pressure	mbar	0.08	Pressure	mbar
180185	2022/11/25	11:23:27	0	0.12	Pressure	mbar	0.09	Pressure	mbar
180186	2022/11/25	11:23:28	0	0.14	Pressure	mbar	0.11	Pressure	mbar
180187	2022/11/25	11:23:29	0	0.14	Pressure	mbar	0.11	Pressure	mbar
180188	2022/11/25	11:23:30	0	0.12	Pressure	mbar	0.09	Pressure	mbar
180189	2022/11/25	11:23:31	0	0.12	Pressure	mbar	0.10	Pressure	mbar
180190	2022/11/25	11:23:32	0	0.12	Pressure	mbar	0.10	Pressure	mbar
180191	2022/11/25	11:23:33	0	0.12	Pressure	mbar	0.10	Pressure	mbar
180192	2022/11/25	11:23:34	0	0.12	Pressure	mbar	0.09	Pressure	mbar
180193	2022/11/25	11:23:35	0	0.12	Pressure	mbar	0.08	Pressure	mbar
180194	2022/11/25	11:23:36	0	0.12	Pressure	mbar	0.08	Pressure	mbar
180195	2022/11/25	11:23:37	0	0.14	Pressure	mbar	0.07	Pressure	mbar
180196	2022/11/25	11:23:38	0	0.12	Pressure	mbar	0.09	Pressure	mbar
180197	2022/11/25	11:23:39	0	0.12	Pressure	mbar	0.09	Pressure	mbar
180198	2022/11/25	11:23:40	0	0.13	Pressure	mbar	0.08	Pressure	mbar
180199	2022/11/25	11:23:41	0	0.12	Pressure	mbar	0.08	Pressure	mbar
180200	2022/11/25	11:23:42	0	0.12	Pressure	mbar	0.08	Pressure	mbar
180201	2022/11/25	11:23:43	0	0.11	Pressure	mbar	0.07	Pressure	mbar
180202	2022/11/25	11:23:44	0	0.11	Pressure	mbar	0.07	Pressure	mbar
180203	2022/11/25	11:23:45	0	0.14	Pressure	mbar	0.10	Pressure	mbar
180204	2022/11/25	11:23:46	0	0.14	Pressure	mbar	0.10	Pressure	mbar
180205	2022/11/25	11:23:47	0	0.11	Pressure	mbar	0.07	Pressure	mbar
180206	2022/11/25	11:23:48	0	0.13	Pressure	mbar	0.08	Pressure	mbar
180207	2022/11/25	11:23:49	0	0.13	Pressure	mbar	0.08	Pressure	mbar
180208	2022/11/25	11:23:50	0	0.12	Pressure	mbar	0.09	Pressure	mbar
180209	2022/11/25	11:23:51	0	0.13	Pressure	mbar	0.09	Pressure	mbar
180210	2022/11/25	11:23:52	0	0.13	Pressure	mbar	0.09	Pressure	mbar
180211	2022/11/25	11:23:53	0	0.10	Pressure	mbar	0.08	Pressure	mbar
180212	2022/11/25	11:23:54	0	0.11	Pressure	mbar	0.10	Pressure	mbar
180213	2022/11/25	11:23:55	0	0.10	Pressure	mbar	0.08	Pressure	mbar
180214	2022/11/25	11:23:56	0	0.10	Pressure	mbar	0.08	Pressure	mbar
180215	2022/11/25	11:23:57	0	0.11	Pressure	mbar	0.07	Pressure	mbar
180216	2022/11/25	11:23:58	0	0.10	Pressure	mbar	0.08	Pressure	mbar
180217	2022/11/25	11:23:59	0	0.10	Pressure	mbar	0.08	Pressure	mbar
180218	2022/11/25	11:24:00	0	0.11	Pressure	mbar	0.09	Pressure	mbar
180219	2022/11/25	11:24:01	0	0.12	Pressure	mbar	0.09	Pressure	mbar
180220	2022/11/25	11:24:02	0	0.12	Pressure	mbar	0.09	Pressure	mbar
180221	2022/11/25	11:24:03	0	0.12	Pressure	mbar	0.07	Pressure	mbar
180222	2022/11/25	11:24:04	0	0.10	Pressure	mbar	0.07	Pressure	mbar
180223	2022/11/25	11:24:05	0	0.12	Pressure	mbar	0.08	Pressure	mbar
180224	2022/11/25	11:24:06	0	0.12	Pressure	mbar	0.08	Pressure	mbar
180225	2022/11/25	11:24:07	0	0.12	Pressure	mbar	0.10	Pressure	mbar
180226	2022/11/25	11:24:08	0	0.10	Pressure	mbar	0.11	Pressure	mbar
180227	2022/11/25	11:24:09	0	0.10	Pressure	mbar	0.11	Pressure	mbar
180228	2022/11/25	11:24:10	0	0.11	Pressure	mbar	0.09	Pressure	mbar
180229	2022/11/25	11:24:11	0	0.11	Pressure	mbar	0.10	Pressure	mbar
180230	2022/11/25	11:24:12	0	0.11	Pressure	mbar	0.10	Pressure	mbar
180231	2022/11/25	11:24:13	0	0.13	Pressure	mbar	0.10	Pressure	mbar
180232	2022/11/25	11:24:14	0	0.14	Pressure	mbar	0.09	Pressure	mbar
180233	2022/11/25	11:24:15	0	0.14	Pressure	mbar	0.08	Pressure	mbar
180234	2022/11/25	11:24:16	0	0.14	Pressure	mbar	0.08	Pressure	mbar
180235	2022/11/25	11:24:17	0	0.13	Pressure	mbar	0.09	Pressure	mbar
180236	2022/11/25	11:24:18	0	0.13	Pressure	mbar	0.09	Pressure	mbar
180237	2022/11/25	11:24:19	0	0.13	Pressure	mbar	0.09	Pressure	mbar
180238	2022/11/25	11:24:20	0	0.12	Pressure	mbar	0.10	Pressure	mbar
180239	2022/11/25	11:24:21	0	0.11	Pressure	mbar	0.09	Pressure	mbar
180240	2022/11/25	11:24:22	0	0.11	Pressure	mbar	0.09	Pressure	mbar
180241	2022/11/25	11:24:23	0	0.13	Pressure	mbar	0.10	Pressure	mbar
180242	2022/11/25	11:24:24	0	0.12	Pressure	mbar	0.10	Pressure	mbar
180243	2022/11/25	11:24:25	0	0.14	Pressure	mbar	0.09	Pressure	mbar
180244	2022/11/25	11:24:26	0	0.14	Pressure	mbar	0.09	Pressure	mbar
180245	2022/11/25	11:24:27	0	0.13	Pressure	mbar	0.09	Pressure	mbar
180246	2022/11/25	11:24:28	0	0.12	Pressure	mbar	0.08	Pressure	mbar
180247	2022/11/25	11:24:29	0	0.12	Pressure	mbar	0.08	Pressure	mbar
180248	2022/11/25	11:24:30	0	0.12	Pressure	mbar	0.09	Pressure	mbar
180249	2022/11/25	11:24:31	0	0.11	Pressure	mbar	0.09	Pressure	mbar
180250	2022/11/25	11:24:32	0	0.11	Pressure	mbar	0.09	Pressure	mbar
180251	2022/11/25	11:24:33	0	0.12	Pressure	mbar	0.09	Pressure	mbar
180252	2022/11/25	11:24:34	0	0.12	Pressure	mbar	0.09	Pressure	mbar
180253	2022/11/25	11:24:35	0	0.11	Pressure	mbar	0.09	Pressure	mbar
180254	2022/11/25	11:24:36	0	0.11	Pressure	mbar	0.09	Pressure	mbar
180255	2022/11/25	11:24:37	0	0.11	Pressure	mbar	0.09	Pressure	mbar
180256	2022/11/25	11:24:38	0	0.13	Pressure	mbar	0.10	Pressure	mbar
180257	2022/11/25	11:24:39	0	0.13	Pressure	mbar	0.10	Pressure	mbar
180258	2022/11/25	11:24:40	0	0.12	Pressure	mbar	0.10	Pressure	mbar
180259	2022/11/25	11:24:41	0	0.11	Pressure	mbar	0.09	Pressure	mbar
180260	2022/11/25	11:24:42	0	0.12	Pressure	mbar	0.07	Pressure	mbar
180261	2022/11/25	11:24:43	0	0.12	Pressure	mbar	0.07	Pressure	mbar
180262	2022/11/25	11:24:44	0	0.12	Pressure	mbar	0.08	Pressure	mbar
180263	2022/11/25	11:24:45	0	0.12	Pressure	mbar	0.09	Pressure	mbar
180264	2022/11/25	11:24:46	0	0.12	Pressure	mbar	0.09	Pressure	mbar
180265	2022/11/25	11:24:47	0	0.12	Pressure	mbar	0.09	Pressure	mbar
180266	2022/11/25	11:24:48	0	0.11	Pressure	mbar	0.10	Pressure	mbar
180267	2022/11/25	11:24:49	0	0.11	Pressure	mbar	0.10	Pressure	mbar
180268	2022/11/25	11:24:50	0	0.12	Pressure	mbar	0.10	Pressure	mbar
180269	2022/11/25	11:24:51	0	0.12	Pressure	mbar	0.08	Pressure	mbar
180270	2022/11/25	11:24:52	0	0.12	Pressure	mbar	0.08	Pressure	mbar
180271	2022/11/25	11:24:53	0	0.12	Pressure	mbar	0.09	Pressure	mbar
180272	2022/11/25	11:24:54	0	0.12	Pressure	mbar	0.09	Pressure	mbar
180273	2022/11/25	11:24:55	0	0.13	Pressure	mbar	0.11	Pressure	mbar
180274	2022/11/25	11:24:56	0	0.13	Pressure	mbar	0.11	Pressure	mbar
180275	2022/11/25	11:24:57	0	0.12	Pressure	mbar	0.09	Pressure	mbar
180276	2022/11/25	11:24:58	0	0.10	Pressure	mbar	0.09	Pressure	mbar
180277	2022/11/25	11:24:59	0	0.10	Pressure	mbar	0.09	Pressure	mbar
180278	2022/11/25	11:25:00	0	0.11	Pressure	mbar	0.08	Pressure	mbar
180279	2022/11/25	11:25:01	0	0.11	Pressure	mbar	0.10	Pressure	mbar
180280	2022/11/25	11:25:02	0	0.11	Pressure	mbar	0.10	Pressure	mbar
180281	2022/11/25	11:25:03	0	0.11	Pressure	mbar	0.09	Pressure	mbar
180282	2022/11/25	11:25:04	0	0.11	Pressure	mbar	0.09	Pressure	mbar
180283	2022/11/25	11:25:05	0	0.11	Pressure	mbar	0.09	Pressure	mbar
180284	2022/11/25	11:25:06	0	0.11	Pressure	mbar	0.09	Pressure	mbar
180285	2022/11/25	11:25:07	0	0.11	Pressure	mbar	0.09	Pressure	mbar
180286	2022/11/25	11:25:08	0	0.12	Pressure	mbar	0.09	Pressure	mbar
180287	2022/11/25	11:25:09	0	0.12	Pressure	mbar	0.09	Pressure	mbar
180288	2022/11/25	11:25:10	0	0.12	Pressure	mbar	0.09	Pressure	mbar
180289	2022/11/25	11:25:11	0	0.12	Pressure	mbar	0.10	Pressure	mbar
180290	2022/11/25	11:25:12	0	0.13	Pressure	mbar	0.08	Pressure	mbar
180291	2022/11/25	11:25:13	0	0.13	Pressure	mbar	0.08	Pressure	mbar
180292	2022/11/25	11:25:14	0	0.11	Pressure	mbar	0.07	Pressure	mbar
180293	2022/11/25	11:25:15	0	0.14	Pressure	mbar	0.09	Pressure	mbar
180294	2022/11/25	11:25:16	0	0.14	Pressure	mbar	0.09	Pressure	mbar
180295	2022/11/25	11:25:17	0	0.13	Pressure	mbar	0.09	Pressure	mbar
180296	2022/11/25	11:25:18	0	0.13	Pressure	mbar	0.09	Pressure	mbar
180297	2022/11/25	11:25:19	0	0.13	Pressure	mbar	0.09	Pressure	mbar
180298	2022/11/25	11:25:20	0	0.12	Pressure	mbar	0.09	Pressure	mbar
180299	2022/11/25	11:25:21	0	0.14	Pressure	mbar	0.09	Pressure	mbar
180300	2022/11/25	11:25:22	0	0.14	Pressure	mbar	0.09	Pressure	mbar
180301	2022/11/25	11:25:23	0	0.13	Pressure	mbar	0.09	Pressure	mbar
180302	2022/11/25	11:25:24	0	0.13	Pressure	mbar	0.07	Pressure	mbar
180303	2022/11/25	11:25:25	0	0.12	Pressure	mbar	0.08	Pressure	mbar
180304	2022/11/25	11:25:26	0	0.12	Pressure	mbar	0.08	Pressure	mbar
180305	2022/11/25	11:25:27	0	0.12	Pressure	mbar	0.08	Pressure	mbar
180306	2022/11/25	11:25:28	0	0.14	Pressure	mbar	0.07	Pressure	mbar
180307	2022/11/25	11:25:29	0	0.14	Pressure	mbar	0.07	Pressure	mbar
180308	2022/11/25	11:25:30	0	0.11	Pressure	mbar	0.08	Pressure	mbar
180309	2022/11/25	11:25:31	0	0.13	Pressure	mbar	0.08	Pressure	mbar
180310	2022/11/25	11:25:32	0	Time out			Time out
180311	2022/11/25	11:25:33	0	Time out			Time out
180312	2022/11/25	11:25:34	0	0.11	Pressure	mbar	0.09	Pressure	mbar
180313	2022/11/25	11:25:35	0	0.11	Pressure	mbar	0.08	Pressure	mbar
180314	2022/11/25	11:25:36	0	0.11	Pressure	mbar	0.08	Pressure	mbar
180315	2022/11/25	11:25:37	0	0.11	Pressure	mbar	0.08	Pressure	mbar
180316	2022/11/25	11:25:38	0	0.11	Pressure	mbar	0.08	Pressure	mbar
180317	2022/11/25	11:25:39	0	0.11	Pressure	mbar	0.08	Pressure	mbar
180318	2022/11/25	11:25:40	0	0.12	Pressure	mbar	0.09	Pressure	mbar
180319	2022/11/25	11:25:41	0	0.12	Pressure	mbar	0.08	Pressure	mbar
180320	2022/11/25	11:25:42	0	0.12	Pressure	mbar	0.08	Pressure	mbar
180321	2022/11/25	11:25:43	0	0.11	Pressure	mbar	0.07	Pressure	mbar
180322	2022/11/25	11:25:44	0	0.10	Pressure	mbar	0.10	Pressure	mbar
180323	2022/11/25	11:25:45	0	Time out			Time out
180324	2022/11/25	11:25:46	0	Time out			Time out
180325	2022/11/25	11:25:47	0	0.13	Pressure	mbar	0.08	Pressure	mbar
180326	2022/11/25	11:25:48	0	0.14	Pressure	mbar	0.07	Pressure	mbar
180327	2022/11/25	11:25:49	0	0.14	Pressure	mbar	0.07	Pressure	mbar
180328	2022/11/25	11:25:50	0	0.14	Pressure	mbar	0.08	Pressure	mbar
180329	2022/11/25	11:25:51	0	0.13	Pressure	mbar	0.08	Pressure	mbar
180330	2022/11/25	11:25:52	0	0.14	Pressure	mbar	0.08	Pressure	mbar
180331	2022/11/25	11:25:53	0	0.14	Pressure	mbar	0.08	Pressure	mbar
180332	2022/11/25	11:25:54	0	0.13	Pressure	mbar	0.10	Pressure	mbar
180333	2022/11/25	11:25:55	0	0.13	Pressure	mbar	0.08	Pressure	mbar
180334	2022/11/25	11:25:56	0	0.13	Pressure	mbar	0.08	Pressure	mbar
180335	2022/11/25	11:25:57	0	0.14	Pressure	mbar	0.09	Pressure	mbar
180336	2022/11/25	11:25:58	0	0.12	Pressure	mbar	0.08	Pressure	mbar
180337	2022/11/25	11:25:59	0	0.13	Pressure	mbar	0.09	Pressure	mbar
180338	2022/11/25	11:26:00	0	0.13	Pressure	mbar	0.09	Pressure	mbar
180339	2022/11/25	11:26:01	0	0.13	Pressure	mbar	0.08	Pressure	mbar
180340	2022/11/25	11:26:02	0	0.13	Pressure	mbar	0.09	Pressure	mbar
180341	2022/11/25	11:26:03	0	0.13	Pressure	mbar	0.09	Pressure	mbar
180342	2022/11/25	11:26:04	0	0.14	Pressure	mbar	0.07	Pressure	mbar
180343	2022/11/25	11:26:05	0	0.13	Pressure	mbar	0.09	Pressure	mbar
180344	2022/11/25	11:26:06	0	0.13	Pressure	mbar	0.09	Pressure	mbar
180345	2022/11/25	11:26:07	0	0.11	Pressure	mbar	0.08	Pressure	mbar
180346	2022/11/25	11:26:08	0	0.12	Pressure	mbar	0.09	Pressure	mbar
180347	2022/11/25	11:26:09	0	0.12	Pressure	mbar	0.09	Pressure	mbar
180348	2022/11/25	11:26:10	0	0.13	Pressure	mbar	0.08	Pressure	mbar
180349	2022/11/25	11:26:11	0	0.12	Pressure	mbar	0.09	Pressure	mbar
180350	2022/11/25	11:26:12	0	Time out			Time out
180351	2022/11/25	11:26:13	0	Time out			Time out
180352	2022/11/25	11:26:14	0	0.10	Pressure	mbar	0.09	Pressure	mbar
180353	2022/11/25	11:26:15	0	0.15	Pressure	mbar	0.10	Pressure	mbar
180354	2022/11/25	11:26:16	0	0.15	Pressure	mbar	0.10	Pressure	mbar
180355	2022/11/25	11:26:17	0	0.14	Pressure	mbar	0.08	Pressure	mbar
180356	2022/11/25	11:26:18	0	0.12	Pressure	mbar	0.09	Pressure	mbar
180357	2022/11/25	11:26:19	0	0.15	Pressure	mbar	0.09	Pressure	mbar
180358	2022/11/25	11:26:20	0	0.15	Pressure	mbar	0.09	Pressure	mbar
180359	2022/11/25	11:26:21	0	0.13	Pressure	mbar	0.08	Pressure	mbar
180360	2022/11/25	11:26:22	0	0.14	Pressure	mbar	0.09	Pressure	mbar
180361	2022/11/25	11:26:23	0	0.14	Pressure	mbar	0.09	Pressure	mbar
180362	2022/11/25	11:26:24	0	0.17	Pressure	mbar	0.07	Pressure	mbar
180363	2022/11/25	11:26:25	0	0.14	Pressure	mbar	0.09	Pressure	mbar
180364	2022/11/25	11:26:26	0	0.14	Pressure	mbar	0.09	Pressure	mbar
180365	2022/11/25	11:26:27	0	0.15	Pressure	mbar	0.07	Pressure	mbar
180366	2022/11/25	11:26:28	0	0.14	Pressure	mbar	0.07	Pressure	mbar
180367	2022/11/25	11:26:29	0	0.14	Pressure	mbar	0.07	Pressure	mbar
180368	2022/11/25	11:26:30	0	0.14	Pressure	mbar	0.08	Pressure	mbar
180369	2022/11/25	11:26:31	0	0.14	Pressure	mbar	0.09	Pressure	mbar
180370	2022/11/25	11:26:32	0	0.13	Pressure	mbar	0.08	Pressure	mbar
180371	2022/11/25	11:26:33	0	0.13	Pressure	mbar	0.08	Pressure	mbar
180372	2022/11/25	11:26:34	0	0.13	Pressure	mbar	0.09	Pressure	mbar
180373	2022/11/25	11:26:35	0	0.10	Pressure	mbar	0.09	Pressure	mbar
180374	2022/11/25	11:26:36	0	0.10	Pressure	mbar	0.09	Pressure	mbar
180375	2022/11/25	11:26:37	0	0.13	Pressure	mbar	0.08	Pressure	mbar
180376	2022/11/25	11:26:38	0	0.10	Pressure	mbar	0.08	Pressure	mbar
180377	2022/11/25	11:26:39	0	0.13	Pressure	mbar	0.09	Pressure	mbar
180378	2022/11/25	11:26:40	0	0.13	Pressure	mbar	0.09	Pressure	mbar
180379	2022/11/25	11:26:41	0	0.15	Pressure	mbar	0.09	Pressure	mbar
180380	2022/11/25	11:26:42	0	0.14	Pressure	mbar	0.09	Pressure	mbar
180381	2022/11/25	11:26:43	0	0.14	Pressure	mbar	0.09	Pressure	mbar
180382	2022/11/25	11:26:44	0	0.13	Pressure	mbar	0.07	Pressure	mbar
180383	2022/11/25	11:26:45	0	0.12	Pressure	mbar	0.06	Pressure	mbar
180384	2022/11/25	11:26:46	0	0.12	Pressure	mbar	0.06	Pressure	mbar
180385	2022/11/25	11:26:47	0	0.11	Pressure	mbar	0.08	Pressure	mbar
180386	2022/11/25	11:26:48	0	0.11	Pressure	mbar	0.08	Pressure	mbar
180387	2022/11/25	11:26:49	0	0.12	Pressure	mbar	0.07	Pressure	mbar
180388	2022/11/25	11:26:50	0	0.12	Pressure	mbar	0.07	Pressure	mbar
180389	2022/11/25	11:26:51	0	0.12	Pressure	mbar	0.08	Pressure	mbar
180390	2022/11/25	11:26:52	0	0.12	Pressure	mbar	0.10	Pressure	mbar
180391	2022/11/25	11:26:53	0	0.12	Pressure	mbar	0.10	Pressure	mbar
180392	2022/11/25	11:26:54	0	0.14	Pressure	mbar	0.07	Pressure	mbar
180393	2022/11/25	11:26:55	0	0.16	Pressure	mbar	0.09	Pressure	mbar
180394	2022/11/25	11:26:56	0	0.16	Pressure	mbar	0.09	Pressure	mbar
180395	2022/11/25	11:26:57	0	0.13	Pressure	mbar	0.09	Pressure	mbar
180396	2022/11/25	11:26:58	0	0.16	Pressure	mbar	0.07	Pressure	mbar
180397	2022/11/25	11:26:59	0	0.13	Pressure	mbar	0.08	Pressure	mbar
180398	2022/11/25	11:27:00	0	0.13	Pressure	mbar	0.08	Pressure	mbar
180399	2022/11/25	11:27:01	0	0.16	Pressure	mbar	0.09	Pressure	mbar
180400	2022/11/25	11:27:02	0	0.14	Pressure	mbar	0.08	Pressure	mbar
180401	2022/11/25	11:27:03	0	0.14	Pressure	mbar	0.08	Pressure	mbar
180402	2022/11/25	11:27:04	0	0.14	Pressure	mbar	0.08	Pressure	mbar
180403	2022/11/25	11:27:05	0	0.15	Pressure	mbar	0.08	Pressure	mbar
180404	2022/11/25	11:27:06	0	0.15	Pressure	mbar	0.08	Pressure	mbar
180405	2022/11/25	11:27:07	0	0.15	Pressure	mbar	0.08	Pressure	mbar
180406	2022/11/25	11:27:08	0	0.14	Pressure	mbar	0.09	Pressure	mbar
180407	2022/11/25	11:27:09	0	0.13	Pressure	mbar	0.08	Pressure	mbar
180408	2022/11/25	11:27:10	0	0.13	Pressure	mbar	0.08	Pressure	mbar
180409	2022/11/25	11:27:11	0	0.15	Pressure	mbar	0.08	Pressure	mbar
180410	2022/11/25	11:27:12	0	0.13	Pressure	mbar	0.08	Pressure	mbar
180411	2022/11/25	11:27:13	0	0.13	Pressure	mbar	0.08	Pressure	mbar
180412	2022/11/25	11:27:14	0	0.14	Pressure	mbar	0.08	Pressure	mbar
180413	2022/11/25	11:27:15	0	0.16	Pressure	mbar	0.09	Pressure	mbar
180414	2022/11/25	11:27:16	0	0.14	Pressure	mbar	0.09	Pressure	mbar
180415	2022/11/25	11:27:17	0	0.14	Pressure	mbar	0.09	Pressure	mbar
180416	2022/11/25	11:27:18	0	0.13	Pressure	mbar	0.09	Pressure	mbar
180417	2022/11/25	11:27:19	0	0.13	Pressure	mbar	0.08	Pressure	mbar
180418	2022/11/25	11:27:20	0	0.13	Pressure	mbar	0.08	Pressure	mbar
180419	2022/11/25	11:27:21	0	0.13	Pressure	mbar	0.08	Pressure	mbar
180420	2022/11/25	11:27:22	0	0.13	Pressure	mbar	0.08	Pressure	mbar
180421	2022/11/25	11:27:23	0	0.13	Pressure	mbar	0.08	Pressure	mbar
180422	2022/11/25	11:27:24	0	0.11	Pressure	mbar	0.09	Pressure	mbar
180423	2022/11/25	11:27:25	0	0.13	Pressure	mbar	0.08	Pressure	mbar
180424	2022/11/25	11:27:26	0	0.13	Pressure	mbar	0.08	Pressure	mbar
180425	2022/11/25	11:27:27	0	0.13	Pressure	mbar	0.08	Pressure	mbar
180426	2022/11/25	11:27:28	0	0.15	Pressure	mbar	0.10	Pressure	mbar
180427	2022/11/25	11:27:29	0	0.12	Pressure	mbar	0.08	Pressure	mbar
180428	2022/11/25	11:27:30	0	0.12	Pressure	mbar	0.08	Pressure	mbar
180429	2022/11/25	11:27:31	0	0.11	Pressure	mbar	0.09	Pressure	mbar
180430	2022/11/25	11:27:32	0	0.13	Pressure	mbar	0.07	Pressure	mbar
180431	2022/11/25	11:27:33	0	0.13	Pressure	mbar	0.07	Pressure	mbar
180432	2022/11/25	11:27:34	0	0.12	Pressure	mbar	0.07	Pressure	mbar
180433	2022/11/25	11:27:35	0	0.13	Pressure	mbar	0.10	Pressure	mbar
180434	2022/11/25	11:27:36	0	0.13	Pressure	mbar	0.10	Pressure	mbar
180435	2022/11/25	11:27:37	0	0.11	Pressure	mbar	0.09	Pressure	mbar
180436	2022/11/25	11:27:38	0	0.12	Pressure	mbar	0.09	Pressure	mbar
180437	2022/11/25	11:27:39	0	0.13	Pressure	mbar	0.10	Pressure	mbar
180438	2022/11/25	11:27:40	0	0.13	Pressure	mbar	0.10	Pressure	mbar
180439	2022/11/25	11:27:41	0	0.14	Pressure	mbar	0.09	Pressure	mbar
180440	2022/11/25	11:27:42	0	0.13	Pressure	mbar	0.08	Pressure	mbar
180441	2022/11/25	11:27:43	0	0.13	Pressure	mbar	0.08	Pressure	mbar
180442	2022/11/25	11:27:44	0	0.13	Pressure	mbar	0.09	Pressure	mbar
180443	2022/11/25	11:27:45	0	0.14	Pressure	mbar	0.07	Pressure	mbar
180444	2022/11/25	11:27:46	0	0.14	Pressure	mbar	0.07	Pressure	mbar
180445	2022/11/25	11:27:47	0	0.13	Pressure	mbar	0.09	Pressure	mbar
180446	2022/11/25	11:27:48	0	0.14	Pressure	mbar	0.10	Pressure	mbar
180447	2022/11/25	11:27:49	0	0.13	Pressure	mbar	0.08	Pressure	mbar
180448	2022/11/25	11:27:50	0	0.13	Pressure	mbar	0.08	Pressure	mbar
180449	2022/11/25	11:27:51	0	0.13	Pressure	mbar	0.09	Pressure	mbar
180450	2022/11/25	11:27:52	0	0.15	Pressure	mbar	0.09	Pressure	mbar
180451	2022/11/25	11:27:53	0	0.15	Pressure	mbar	0.09	Pressure	mbar
180452	2022/11/25	11:27:54	0	0.15	Pressure	mbar	0.09	Pressure	mbar
180453	2022/11/25	11:27:55	0	0.13	Pressure	mbar	0.10	Pressure	mbar
180454	2022/11/25	11:27:56	0	0.11	Pressure	mbar	0.09	Pressure	mbar
180455	2022/11/25	11:27:57	0	0.11	Pressure	mbar	0.09	Pressure	mbar
180456	2022/11/25	11:27:58	0	0.10	Pressure	mbar	0.09	Pressure	mbar
180457	2022/11/25	11:27:59	0	0.13	Pressure	mbar	0.09	Pressure	mbar
180458	2022/11/25	11:28:00	0	0.13	Pressure	mbar	0.09	Pressure	mbar
180459	2022/11/25	11:28:01	0	0.12	Pressure	mbar	0.09	Pressure	mbar
180460	2022/11/25	11:28:02	0	0.13	Pressure	mbar	0.08	Pressure	mbar
180461	2022/11/25	11:28:03	0	0.13	Pressure	mbar	0.08	Pressure	mbar
180462	2022/11/25	11:28:04	0	0.13	Pressure	mbar	0.09	Pressure	mbar
180463	2022/11/25	11:28:05	0	0.13	Pressure	mbar	0.08	Pressure	mbar
180464	2022/11/25	11:28:06	0	0.12	Pressure	mbar	0.07	Pressure	mbar
180465	2022/11/25	11:28:07	0	0.12	Pressure	mbar	0.07	Pressure	mbar
180466	2022/11/25	11:28:08	0	0.11	Pressure	mbar	0.08	Pressure	mbar
180467	2022/11/25	11:28:09	0	0.12	Pressure	mbar	0.10	Pressure	mbar
180468	2022/11/25	11:28:10	0	0.12	Pressure	mbar	0.10	Pressure	mbar
180469	2022/11/25	11:28:11	0	Time out			Time out
180470	2022/11/25	11:28:12	0	0.12	Pressure	mbar	0.07	Pressure	mbar
180471	2022/11/25	11:28:13	0	0.12	Pressure	mbar	0.07	Pressure	mbar
180472	2022/11/25	11:28:14	0	0.14	Pressure	mbar	0.09	Pressure	mbar
180473	2022/11/25	11:28:15	0	0.14	Pressure	mbar	0.09	Pressure	mbar
180474	2022/11/25	11:28:16	0	0.13	Pressure	mbar	0.08	Pressure	mbar
180475	2022/11/25	11:28:17	0	0.13	Pressure	mbar	0.08	Pressure	mbar
180476	2022/11/25	11:28:18	0	0.13	Pressure	mbar	0.09	Pressure	mbar
180477	2022/11/25	11:28:19	0	Time out			Time out
180478	2022/11/25	11:28:20	0	Time out			Time out
180479	2022/11/25	11:28:21	0	0.13	Pressure	mbar	0.09	Pressure	mbar
180480	2022/11/25	11:28:22	0	0.11	Pressure	mbar	0.09	Pressure	mbar
180481	2022/11/25	11:28:23	0	0.11	Pressure	mbar	0.09	Pressure	mbar
180482	2022/11/25	11:28:24	0	0.11	Pressure	mbar	0.09	Pressure	mbar
180483	2022/11/25	11:28:25	0	0.10	Pressure	mbar	0.09	Pressure	mbar
180484	2022/11/25	11:28:26	0	0.12	Pressure	mbar	0.08	Pressure	mbar
180485	2022/11/25	11:28:27	0	0.12	Pressure	mbar	0.08	Pressure	mbar
180486	2022/11/25	11:28:28	0	0.13	Pressure	mbar	0.09	Pressure	mbar
180487	2022/11/25	11:28:29	0	0.13	Pressure	mbar	0.09	Pressure	mbar
180488	2022/11/25	11:28:30	0	0.13	Pressure	mbar	0.09	Pressure	mbar
180489	2022/11/25	11:28:31	0	0.13	Pressure	mbar	0.08	Pressure	mbar
180490	2022/11/25	11:28:32	0	0.11	Pressure	mbar	0.09	Pressure	mbar
180491	2022/11/25	11:28:33	0	0.11	Pressure	mbar	0.09	Pressure	mbar
180492	2022/11/25	11:28:34	0	0.13	Pressure	mbar	0.08	Pressure	mbar
180493	2022/11/25	11:28:35	0	0.13	Pressure	mbar	0.09	Pressure	mbar
180494	2022/11/25	11:28:36	0	0.13	Pressure	mbar	0.09	Pressure	mbar
180495	2022/11/25	11:28:37	0	0.13	Pressure	mbar	0.09	Pressure	mbar
180496	2022/11/25	11:28:38	0	0.13	Pressure	mbar	0.08	Pressure	mbar
180497	2022/11/25	11:28:39	0	0.09	Pressure	mbar	0.07	Pressure	mbar
180498	2022/11/25	11:28:40	0	0.09	Pressure	mbar	0.07	Pressure	mbar
180499	2022/11/25	11:28:41	0	0.11	Pressure	mbar	0.08	Pressure	mbar
180500	2022/11/25	11:28:42	0	0.12	Pressure	mbar	0.09	Pressure	mbar
180501	2022/11/25	11:28:43	0	0.11	Pressure	mbar	0.09	Pressure	mbar
180502	2022/11/25	11:28:44	0	0.11	Pressure	mbar	0.09	Pressure	mbar
180503	2022/11/25	11:28:45	0	0.12	Pressure	mbar	0.08	Pressure	mbar
180504	2022/11/25	11:28:46	0	0.12	Pressure	mbar	0.09	Pressure	mbar
180505	2022/11/25	11:28:47	0	0.12	Pressure	mbar	0.09	Pressure	mbar
180506	2022/11/25	11:28:48	0	0.10	Pressure	mbar	0.09	Pressure	mbar
180507	2022/11/25	11:28:49	0	0.11	Pressure	mbar	0.10	Pressure	mbar
180508	2022/11/25	11:28:50	0	0.11	Pressure	mbar	0.10	Pressure	mbar
180509	2022/11/25	11:28:51	0	0.12	Pressure	mbar	0.08	Pressure	mbar
180510	2022/11/25	11:28:52	0	0.10	Pressure	mbar	0.09	Pressure	mbar
180511	2022/11/25	11:28:53	0	0.11	Pressure	mbar	0.08	Pressure	mbar
180512	2022/11/25	11:28:54	0	0.11	Pressure	mbar	0.08	Pressure	mbar
180513	2022/11/25	11:28:55	0	0.10	Pressure	mbar	0.09	Pressure	mbar
180514	2022/11/25	11:28:56	0	0.12	Pressure	mbar	0.08	Pressure	mbar
180515	2022/11/25	11:28:57	0	0.12	Pressure	mbar	0.08	Pressure	mbar
180516	2022/11/25	11:28:58	0	0.11	Pressure	mbar	0.09	Pressure	mbar
180517	2022/11/25	11:28:59	0	0.15	Pressure	mbar	0.09	Pressure	mbar
180518	2022/11/25	11:29:00	0	0.15	Pressure	mbar	0.09	Pressure	mbar
180519	2022/11/25	11:29:01	0	0.12	Pressure	mbar	0.08	Pressure	mbar
180520	2022/11/25	11:29:02	0	0.11	Pressure	mbar	0.08	Pressure	mbar
180521	2022/11/25	11:29:03	0	0.11	Pressure	mbar	0.08	Pressure	mbar
180522	2022/11/25	11:29:04	0	0.14	Pressure	mbar	0.06	Pressure	mbar
180523	2022/11/25	11:29:05	0	0.13	Pressure	mbar	0.08	Pressure	mbar
180524	2022/11/25	11:29:06	0	0.12	Pressure	mbar	0.08	Pressure	mbar
180525	2022/11/25	11:29:07	0	0.12	Pressure	mbar	0.08	Pressure	mbar
180526	2022/11/25	11:29:08	0	0.12	Pressure	mbar	0.10	Pressure	mbar
180527	2022/11/25	11:29:09	0	0.12	Pressure	mbar	0.09	Pressure	mbar
180528	2022/11/25	11:29:10	0	0.12	Pressure	mbar	0.09	Pressure	mbar
180529	2022/11/25	11:29:11	0	0.12	Pressure	mbar	0.08	Pressure	mbar
180530	2022/11/25	11:29:12	0	0.13	Pressure	mbar	0.08	Pressure	mbar
180531	2022/11/25	11:29:13	0	0.13	Pressure	mbar	0.08	Pressure	mbar
180532	2022/11/25	11:29:14	0	0.12	Pressure	mbar	0.10	Pressure	mbar
180533	2022/11/25	11:29:15	0	0.10	Pressure	mbar	0.08	Pressure	mbar
180534	2022/11/25	11:29:16	0	0.11	Pressure	mbar	0.07	Pressure	mbar
180535	2022/11/25	11:29:17	0	0.11	Pressure	mbar	0.07	Pressure	mbar
180536	2022/11/25	11:29:18	0	0.11	Pressure	mbar	0.08	Pressure	mbar
180537	2022/11/25	11:29:19	0	0.13	Pressure	mbar	0.08	Pressure	mbar
180538	2022/11/25	11:29:20	0	0.13	Pressure	mbar	0.09	Pressure	mbar
180539	2022/11/25	11:29:21	0	0.13	Pressure	mbar	0.09	Pressure	mbar
180540	2022/11/25	11:29:22	0	0.13	Pressure	mbar	0.10	Pressure	mbar
180541	2022/11/25	11:29:23	0	0.11	Pressure	mbar	0.08	Pressure	mbar
180542	2022/11/25	11:29:24	0	0.11	Pressure	mbar	0.08	Pressure	mbar
180543	2022/11/25	11:29:25	0	0.12	Pressure	mbar	0.09	Pressure	mbar
180544	2022/11/25	11:29:26	0	0.14	Pressure	mbar	0.08	Pressure	mbar
180545	2022/11/25	11:29:27	0	0.14	Pressure	mbar	0.08	Pressure	mbar
180546	2022/11/25	11:29:28	0	0.13	Pressure	mbar	0.08	Pressure	mbar
180547	2022/11/25	11:29:29	0	0.12	Pressure	mbar	0.08	Pressure	mbar
180548	2022/11/25	11:29:30	0	0.12	Pressure	mbar	0.08	Pressure	mbar
180549	2022/11/25	11:29:31	0	0.13	Pressure	mbar	0.08	Pressure	mbar
180550	2022/11/25	11:29:32	0	0.13	Pressure	mbar	0.09	Pressure	mbar
180551	2022/11/25	11:29:33	0	0.12	Pressure	mbar	0.08	Pressure	mbar
180552	2022/11/25	11:29:34	0	0.12	Pressure	mbar	0.08	Pressure	mbar
180553	2022/11/25	11:29:35	0	0.11	Pressure	mbar	0.08	Pressure	mbar
180554	2022/11/25	11:29:36	0	Time out			Time out
180555	2022/11/25	11:29:37	0	Time out			Time out
180556	2022/11/25	11:29:38	0	0.13	Pressure	mbar	0.08	Pressure	mbar
180557	2022/11/25	11:29:39	0	0.14	Pressure	mbar	0.09	Pressure	mbar
180558	2022/11/25	11:29:40	0	0.14	Pressure	mbar	0.09	Pressure	mbar
180559	2022/11/25	11:29:41	0	0.11	Pressure	mbar	0.09	Pressure	mbar
180560	2022/11/25	11:29:42	0	0.11	Pressure	mbar	0.08	Pressure	mbar
180561	2022/11/25	11:29:43	0	0.14	Pressure	mbar	0.08	Pressure	mbar
180562	2022/11/25	11:29:44	0	0.14	Pressure	mbar	0.08	Pressure	mbar
180563	2022/11/25	11:29:45	0	0.14	Pressure	mbar	0.08	Pressure	mbar
180564	2022/11/25	11:29:46	0	0.14	Pressure	mbar	0.09	Pressure	mbar
180565	2022/11/25	11:29:47	0	0.14	Pressure	mbar	0.09	Pressure	mbar
180566	2022/11/25	11:29:48	0	0.14	Pressure	mbar	0.09	Pressure	mbar
180567	2022/11/25	11:29:49	0	0.13	Pressure	mbar	0.10	Pressure	mbar
180568	2022/11/25	11:29:50	0	0.13	Pressure	mbar	0.10	Pressure	mbar
180569	2022/11/25	11:29:51	0	0.12	Pressure	mbar	0.09	Pressure	mbar
180570	2022/11/25	11:29:52	0	0.12	Pressure	mbar	0.09	Pressure	mbar
180571	2022/11/25	11:29:53	0	0.12	Pressure	mbar	0.09	Pressure	mbar
180572	2022/11/25	11:29:54	0	0.12	Pressure	mbar	0.09	Pressure	mbar
180573	2022/11/25	11:29:55	0	0.12	Pressure	mbar	0.08	Pressure	mbar
180574	2022/11/25	11:29:56	0	0.13	Pressure	mbar	0.09	Pressure	mbar
180575	2022/11/25	11:29:57	0	0.13	Pressure	mbar	0.09	Pressure	mbar
180576	2022/11/25	11:29:58	0	0.13	Pressure	mbar	0.09	Pressure	mbar
180577	2022/11/25	11:29:59	0	0.12	Pressure	mbar	0.08	Pressure	mbar
180578	2022/11/25	11:30:00	0	0.11	Pressure	mbar	0.08	Pressure	mbar
180579	2022/11/25	11:30:01	0	0.11	Pressure	mbar	0.08	Pressure	mbar
180580	2022/11/25	11:30:02	0	0.12	Pressure	mbar	0.08	Pressure	mbar
180581	2022/11/25	11:30:03	0	0.12	Pressure	mbar	0.08	Pressure	mbar
180582	2022/11/25	11:30:04	0	0.12	Pressure	mbar	0.08	Pressure	mbar
180583	2022/11/25	11:30:05	0	0.10	Pressure	mbar	0.08	Pressure	mbar
180584	2022/11/25	11:30:06	0	0.13	Pressure	mbar	0.09	Pressure	mbar
180585	2022/11/25	11:30:07	0	0.13	Pressure	mbar	0.09	Pressure	mbar
180586	2022/11/25	11:30:08	0	0.12	Pressure	mbar	0.08	Pressure	mbar
180587	2022/11/25	11:30:09	0	0.11	Pressure	mbar	0.08	Pressure	mbar
180588	2022/11/25	11:30:10	0	0.14	Pressure	mbar	0.09	Pressure	mbar
180589	2022/11/25	11:30:11	0	0.14	Pressure	mbar	0.09	Pressure	mbar
180590	2022/11/25	11:30:12	0	0.14	Pressure	mbar	0.08	Pressure	mbar
180591	2022/11/25	11:30:13	0	0.11	Pressure	mbar	0.09	Pressure	mbar
180592	2022/11/25	11:30:14	0	0.11	Pressure	mbar	0.09	Pressure	mbar
180593	2022/11/25	11:30:15	0	0.12	Pressure	mbar	0.07	Pressure	mbar
180594	2022/11/25	11:30:16	0	0.12	Pressure	mbar	0.08	Pressure	mbar
180595	2022/11/25	11:30:17	0	0.12	Pressure	mbar	0.08	Pressure	mbar
180596	2022/11/25	11:30:18	0	0.11	Pressure	mbar	0.07	Pressure	mbar
180597	2022/11/25	11:30:19	0	0.13	Pressure	mbar	0.09	Pressure	mbar
180598	2022/11/25	11:30:20	0	0.12	Pressure	mbar	0.07	Pressure	mbar
180599	2022/11/25	11:30:21	0	0.12	Pressure	mbar	0.07	Pressure	mbar
180600	2022/11/25	11:30:22	0	0.12	Pressure	mbar	0.09	Pressure	mbar
180601	2022/11/25	11:30:23	0	0.12	Pressure	mbar	0.09	Pressure	mbar
180602	2022/11/25	11:30:24	0	0.12	Pressure	mbar	0.09	Pressure	mbar
180603	2022/11/25	11:30:25	0	0.12	Pressure	mbar	0.08	Pressure	mbar
180604	2022/11/25	11:30:26	0	0.12	Pressure	mbar	0.09	Pressure	mbar
180605	2022/11/25	11:30:27	0	0.12	Pressure	mbar	0.09	Pressure	mbar
180606	2022/11/25	11:30:28	0	0.12	Pressure	mbar	0.09	Pressure	mbar
180607	2022/11/25	11:30:29	0	0.14	Pressure	mbar	0.08	Pressure	mbar
180608	2022/11/25	11:30:30	0	0.11	Pressure	mbar	0.09	Pressure	mbar
180609	2022/11/25	11:30:31	0	0.11	Pressure	mbar	0.09	Pressure	mbar
180610	2022/11/25	11:30:32	0	0.15	Pressure	mbar	0.07	Pressure	mbar
180611	2022/11/25	11:30:33	0	0.13	Pressure	mbar	0.09	Pressure	mbar
180612	2022/11/25	11:30:34	0	0.13	Pressure	mbar	0.09	Pressure	mbar
180613	2022/11/25	11:30:35	0	0.14	Pressure	mbar	0.09	Pressure	mbar
180614	2022/11/25	11:30:36	0	0.14	Pressure	mbar	0.07	Pressure	mbar
180615	2022/11/25	11:30:37	0	0.13	Pressure	mbar	0.08	Pressure	mbar
180616	2022/11/25	11:30:38	0	0.13	Pressure	mbar	0.08	Pressure	mbar
180617	2022/11/25	11:30:39	0	0.12	Pressure	mbar	0.09	Pressure	mbar
180618	2022/11/25	11:30:40	0	0.13	Pressure	mbar	0.09	Pressure	mbar
180619	2022/11/25	11:30:41	0	0.13	Pressure	mbar	0.09	Pressure	mbar
180620	2022/11/25	11:30:42	0	0.13	Pressure	mbar	0.09	Pressure	mbar
180621	2022/11/25	11:30:43	0	0.11	Pressure	mbar	0.09	Pressure	mbar
180622	2022/11/25	11:30:44	0	0.11	Pressure	mbar	0.09	Pressure	mbar
180623	2022/11/25	11:30:45	0	0.15	Pressure	mbar	0.09	Pressure	mbar
180624	2022/11/25	11:30:46	0	0.13	Pressure	mbar	0.09	Pressure	mbar
180625	2022/11/25	11:30:47	0	0.12	Pressure	mbar	0.08	Pressure	mbar
180626	2022/11/25	11:30:48	0	0.12	Pressure	mbar	0.08	Pressure	mbar
180627	2022/11/25	11:30:49	0	0.14	Pressure	mbar	0.08	Pressure	mbar
180628	2022/11/25	11:30:50	0	0.13	Pressure	mbar	0.09	Pressure	mbar
180629	2022/11/25	11:30:51	0	0.13	Pressure	mbar	0.09	Pressure	mbar
180630	2022/11/25	11:30:52	0	0.12	Pressure	mbar	0.08	Pressure	mbar
180631	2022/11/25	11:30:53	0	0.13	Pressure	mbar	0.09	Pressure	mbar
180632	2022/11/25	11:30:54	0	0.13	Pressure	mbar	0.09	Pressure	mbar
180633	2022/11/25	11:30:55	0	0.13	Pressure	mbar	0.10	Pressure	mbar
180634	2022/11/25	11:30:56	0	0.11	Pressure	mbar	0.09	Pressure	mbar
180635	2022/11/25	11:30:57	0	0.11	Pressure	mbar	0.08	Pressure	mbar
180636	2022/11/25	11:30:58	0	0.11	Pressure	mbar	0.08	Pressure	mbar
180637	2022/11/25	11:30:59	0	0.12	Pressure	mbar	0.10	Pressure	mbar
180638	2022/11/25	11:31:00	0	0.13	Pressure	mbar	0.08	Pressure	mbar
180639	2022/11/25	11:31:01	0	0.13	Pressure	mbar	0.08	Pressure	mbar
180640	2022/11/25	11:31:02	0	0.14	Pressure	mbar	0.08	Pressure	mbar
180641	2022/11/25	11:31:03	0	0.12	Pressure	mbar	0.07	Pressure	mbar
180642	2022/11/25	11:31:04	0	0.12	Pressure	mbar	0.07	Pressure	mbar
180643	2022/11/25	11:31:05	0	0.14	Pressure	mbar	0.07	Pressure	mbar
180644	2022/11/25	11:31:06	0	0.14	Pressure	mbar	0.08	Pressure	mbar
180645	2022/11/25	11:31:07	0	Time out			Time out
180646	2022/11/25	11:31:08	0	Time out			Time out
180647	2022/11/25	11:31:09	0	0.11	Pressure	mbar	0.09	Pressure	mbar
180648	2022/11/25	11:31:10	0	0.11	Pressure	mbar	0.07	Pressure	mbar
180649	2022/11/25	11:31:11	0	0.11	Pressure	mbar	0.07	Pressure	mbar
180650	2022/11/25	11:31:12	0	0.12	Pressure	mbar	0.08	Pressure	mbar
180651	2022/11/25	11:31:13	0	0.12	Pressure	mbar	0.08	Pressure	mbar
180652	2022/11/25	11:31:14	0	0.12	Pressure	mbar	0.08	Pressure	mbar
180653	2022/11/25	11:31:15	0	0.13	Pressure	mbar	0.07	Pressure	mbar
180654	2022/11/25	11:31:16	0	0.12	Pressure	mbar	0.09	Pressure	mbar
180655	2022/11/25	11:31:17	0	0.14	Pressure	mbar	0.08	Pressure	mbar
180656	2022/11/25	11:31:18	0	0.14	Pressure	mbar	0.08	Pressure	mbar
180657	2022/11/25	11:31:19	0	0.13	Pressure	mbar	0.10	Pressure	mbar
180658	2022/11/25	11:31:20	0	0.14	Pressure	mbar	0.08	Pressure	mbar
180659	2022/11/25	11:31:21	0	0.14	Pressure	mbar	0.08	Pressure	mbar
180660	2022/11/25	11:31:22	0	0.12	Pressure	mbar	0.07	Pressure	mbar
180661	2022/11/25	11:31:23	0	0.14	Pressure	mbar	0.08	Pressure	mbar
180662	2022/11/25	11:31:24	0	0.14	Pressure	mbar	0.08	Pressure	mbar
180663	2022/11/25	11:31:25	0	0.13	Pressure	mbar	0.08	Pressure	mbar
180664	2022/11/25	11:31:26	0	0.15	Pressure	mbar	0.09	Pressure	mbar
180665	2022/11/25	11:31:27	0	0.12	Pressure	mbar	0.07	Pressure	mbar
180666	2022/11/25	11:31:28	0	0.12	Pressure	mbar	0.07	Pressure	mbar
180667	2022/11/25	11:31:29	0	0.12	Pressure	mbar	0.08	Pressure	mbar
180668	2022/11/25	11:31:30	0	0.12	Pressure	mbar	0.07	Pressure	mbar
180669	2022/11/25	11:31:31	0	0.12	Pressure	mbar	0.07	Pressure	mbar
180670	2022/11/25	11:31:32	0	0.12	Pressure	mbar	0.08	Pressure	mbar
180671	2022/11/25	11:31:33	0	0.11	Pressure	mbar	0.09	Pressure	mbar
180672	2022/11/25	11:31:34	0	0.11	Pressure	mbar	0.09	Pressure	mbar
180673	2022/11/25	11:31:35	0	0.13	Pressure	mbar	0.07	Pressure	mbar
180674	2022/11/25	11:31:36	0	0.13	Pressure	mbar	0.09	Pressure	mbar
180675	2022/11/25	11:31:37	0	0.13	Pressure	mbar	0.08	Pressure	mbar
180676	2022/11/25	11:31:38	0	0.13	Pressure	mbar	0.08	Pressure	mbar
180677	2022/11/25	11:31:39	0	0.12	Pressure	mbar	0.08	Pressure	mbar
180678	2022/11/25	11:31:40	0	0.14	Pressure	mbar	0.08	Pressure	mbar
180679	2022/11/25	11:31:41	0	0.14	Pressure	mbar	0.08	Pressure	mbar
180680	2022/11/25	11:31:42	0	0.14	Pressure	mbar	0.09	Pressure	mbar
180681	2022/11/25	11:31:43	0	0.12	Pressure	mbar	0.09	Pressure	mbar
180682	2022/11/25	11:31:44	0	0.12	Pressure	mbar	0.08	Pressure	mbar
180683	2022/11/25	11:31:45	0	0.12	Pressure	mbar	0.08	Pressure	mbar
180684	2022/11/25	11:31:46	0	0.12	Pressure	mbar	0.09	Pressure	mbar
180685	2022/11/25	11:31:47	0	0.14	Pressure	mbar	0.07	Pressure	mbar
180686	2022/11/25	11:31:48	0	0.14	Pressure	mbar	0.07	Pressure	mbar
180687	2022/11/25	11:31:49	0	0.12	Pressure	mbar	0.09	Pressure	mbar
180688	2022/11/25	11:31:50	0	0.13	Pressure	mbar	0.08	Pressure	mbar
180689	2022/11/25	11:31:51	0	0.13	Pressure	mbar	0.08	Pressure	mbar
180690	2022/11/25	11:31:52	0	0.12	Pressure	mbar	0.08	Pressure	mbar
180691	2022/11/25	11:31:53	0	0.14	Pressure	mbar	0.08	Pressure	mbar
180692	2022/11/25	11:31:54	0	0.15	Pressure	mbar	0.08	Pressure	mbar
180693	2022/11/25	11:31:55	0	0.15	Pressure	mbar	0.08	Pressure	mbar
180694	2022/11/25	11:31:56	0	0.15	Pressure	mbar	0.08	Pressure	mbar
180695	2022/11/25	11:31:57	0	0.16	Pressure	mbar	0.10	Pressure	mbar
180696	2022/11/25	11:31:58	0	0.16	Pressure	mbar	0.10	Pressure	mbar
180697	2022/11/25	11:31:59	0	0.15	Pressure	mbar	0.10	Pressure	mbar
180698	2022/11/25	11:32:00	0	0.15	Pressure	mbar	0.09	Pressure	mbar
180699	2022/11/25	11:32:01	0	0.15	Pressure	mbar	0.09	Pressure	mbar
180700	2022/11/25	11:32:02	0	Time out			Time out
180701	2022/11/25	11:32:03	0	Time out			Time out
180702	2022/11/25	11:32:04	0	Time out			Time out
180703	2022/11/25	11:32:05	0	Time out			Time out
180704	2022/11/25	11:32:06	0	0.13	Pressure	mbar	0.07	Pressure	mbar
180705	2022/11/25	11:32:07	0	0.13	Pressure	mbar	0.08	Pressure	mbar
180706	2022/11/25	11:32:08	0	0.13	Pressure	mbar	0.08	Pressure	mbar
180707	2022/11/25	11:32:09	0	0.14	Pressure	mbar	0.08	Pressure	mbar
180708	2022/11/25	11:32:10	0	0.13	Pressure	mbar	0.09	Pressure	mbar
180709	2022/11/25	11:32:11	0	0.13	Pressure	mbar	0.09	Pressure	mbar
180710	2022/11/25	11:32:12	0	0.12	Pressure	mbar	0.10	Pressure	mbar
180711	2022/11/25	11:32:13	0	0.13	Pressure	mbar	0.06	Pressure	mbar
180712	2022/11/25	11:32:14	0	0.13	Pressure	mbar	0.06	Pressure	mbar
180713	2022/11/25	11:32:15	0	0.12	Pressure	mbar	0.09	Pressure	mbar
180714	2022/11/25	11:32:16	0	0.14	Pressure	mbar	0.10	Pressure	mbar
180715	2022/11/25	11:32:17	0	0.13	Pressure	mbar	0.09	Pressure	mbar
180716	2022/11/25	11:32:18	0	0.13	Pressure	mbar	0.09	Pressure	mbar
180717	2022/11/25	11:32:19	0	0.13	Pressure	mbar	0.06	Pressure	mbar
180718	2022/11/25	11:32:20	0	0.13	Pressure	mbar	0.08	Pressure	mbar
180719	2022/11/25	11:32:21	0	0.13	Pressure	mbar	0.08	Pressure	mbar
180720	2022/11/25	11:32:22	0	0.13	Pressure	mbar	0.07	Pressure	mbar
180721	2022/11/25	11:32:23	0	0.13	Pressure	mbar	0.09	Pressure	mbar
180722	2022/11/25	11:32:24	0	0.11	Pressure	mbar	0.10	Pressure	mbar
180723	2022/11/25	11:32:25	0	0.11	Pressure	mbar	0.10	Pressure	mbar
180724	2022/11/25	11:32:26	0	0.12	Pressure	mbar	0.08	Pressure	mbar
180725	2022/11/25	11:32:27	0	0.13	Pressure	mbar	0.08	Pressure	mbar
180726	2022/11/25	11:32:28	0	0.13	Pressure	mbar	0.08	Pressure	mbar
180727	2022/11/25	11:32:29	0	0.11	Pressure	mbar	0.08	Pressure	mbar
180728	2022/11/25	11:32:30	0	0.13	Pressure	mbar	0.10	Pressure	mbar
180729	2022/11/25	11:32:31	0	0.12	Pressure	mbar	0.08	Pressure	mbar
180730	2022/11/25	11:32:32	0	0.12	Pressure	mbar	0.08	Pressure	mbar
180731	2022/11/25	11:32:33	0	0.11	Pressure	mbar	0.09	Pressure	mbar
180732	2022/11/25	11:32:34	0	0.12	Pressure	mbar	0.09	Pressure	mbar
180733	2022/11/25	11:32:35	0	0.12	Pressure	mbar	0.09	Pressure	mbar
180734	2022/11/25	11:32:36	0	0.14	Pressure	mbar	0.09	Pressure	mbar
180735	2022/11/25	11:32:37	0	0.13	Pressure	mbar	0.08	Pressure	mbar
180736	2022/11/25	11:32:38	0	0.13	Pressure	mbar	0.08	Pressure	mbar
180737	2022/11/25	11:32:39	0	0.11	Pressure	mbar	0.07	Pressure	mbar
180738	2022/11/25	11:32:40	0	0.13	Pressure	mbar	0.08	Pressure	mbar
180739	2022/11/25	11:32:41	0	Time out			Time out
180740	2022/11/25	11:32:42	0	Time out			Time out
180741	2022/11/25	11:32:43	0	0.14	Pressure	mbar	0.09	Pressure	mbar
180742	2022/11/25	11:32:44	0	0.13	Pressure	mbar	0.08	Pressure	mbar
180743	2022/11/25	11:32:45	0	0.13	Pressure	mbar	0.08	Pressure	mbar
180744	2022/11/25	11:32:46	0	0.15	Pressure	mbar	0.07	Pressure	mbar
180745	2022/11/25	11:32:47	0	0.12	Pressure	mbar	0.08	Pressure	mbar
180746	2022/11/25	11:32:48	0	0.12	Pressure	mbar	0.08	Pressure	mbar
180747	2022/11/25	11:32:49	0	0.13	Pressure	mbar	0.07	Pressure	mbar
180748	2022/11/25	11:32:50	0	0.16	Pressure	mbar	0.07	Pressure	mbar
180749	2022/11/25	11:32:51	0	0.15	Pressure	mbar	0.09	Pressure	mbar
180750	2022/11/25	11:32:52	0	0.15	Pressure	mbar	0.09	Pressure	mbar
180751	2022/11/25	11:32:53	0	0.14	Pressure	mbar	0.08	Pressure	mbar
180752	2022/11/25	11:32:54	0	0.15	Pressure	mbar	0.10	Pressure	mbar
180753	2022/11/25	11:32:55	0	0.15	Pressure	mbar	0.10	Pressure	mbar
180754	2022/11/25	11:32:56	0	0.16	Pressure	mbar	0.08	Pressure	mbar
180755	2022/11/25	11:32:57	0	0.15	Pressure	mbar	0.08	Pressure	mbar
180756	2022/11/25	11:32:58	0	0.15	Pressure	mbar	0.08	Pressure	mbar
180757	2022/11/25	11:32:59	0	0.14	Pressure	mbar	0.08	Pressure	mbar
180758	2022/11/25	11:33:00	0	0.14	Pressure	mbar	0.09	Pressure	mbar
180759	2022/11/25	11:33:01	0	0.14	Pressure	mbar	0.08	Pressure	mbar
180760	2022/11/25	11:33:02	0	0.14	Pressure	mbar	0.08	Pressure	mbar
180761	2022/11/25	11:33:03	0	0.13	Pressure	mbar	0.08	Pressure	mbar
180762	2022/11/25	11:33:04	0	0.11	Pressure	mbar	0.09	Pressure	mbar
180763	2022/11/25	11:33:05	0	0.11	Pressure	mbar	0.09	Pressure	mbar
180764	2022/11/25	11:33:06	0	0.13	Pressure	mbar	0.09	Pressure	mbar
180765	2022/11/25	11:33:07	0	0.14	Pressure	mbar	0.07	Pressure	mbar
180766	2022/11/25	11:33:08	0	0.14	Pressure	mbar	0.07	Pressure	mbar
180767	2022/11/25	11:33:09	0	0.13	Pressure	mbar	0.10	Pressure	mbar
180768	2022/11/25	11:33:10	0	0.12	Pressure	mbar	0.07	Pressure	mbar
180769	2022/11/25	11:33:11	0	0.13	Pressure	mbar	0.07	Pressure	mbar
180770	2022/11/25	11:33:12	0	0.13	Pressure	mbar	0.07	Pressure	mbar
180771	2022/11/25	11:33:13	0	0.13	Pressure	mbar	0.09	Pressure	mbar
180772	2022/11/25	11:33:14	0	0.14	Pressure	mbar	0.09	Pressure	mbar
180773	2022/11/25	11:33:15	0	0.14	Pressure	mbar	0.09	Pressure	mbar
180774	2022/11/25	11:33:16	0	0.12	Pressure	mbar	0.08	Pressure	mbar
180775	2022/11/25	11:33:17	0	0.14	Pressure	mbar	0.08	Pressure	mbar
180776	2022/11/25	11:33:18	0	0.14	Pressure	mbar	0.08	Pressure	mbar
180777	2022/11/25	11:33:19	0	0.15	Pressure	mbar	0.05	Pressure	mbar
180778	2022/11/25	11:33:20	0	0.15	Pressure	mbar	0.08	Pressure	mbar
180779	2022/11/25	11:33:21	0	0.14	Pressure	mbar	0.09	Pressure	mbar
180780	2022/11/25	11:33:22	0	0.14	Pressure	mbar	0.09	Pressure	mbar
180781	2022/11/25	11:33:23	0	0.15	Pressure	mbar	0.09	Pressure	mbar
180782	2022/11/25	11:33:24	0	0.12	Pressure	mbar	0.06	Pressure	mbar
180783	2022/11/25	11:33:25	0	0.12	Pressure	mbar	0.06	Pressure	mbar
180784	2022/11/25	11:33:26	0	0.13	Pressure	mbar	0.06	Pressure	mbar
180785	2022/11/25	11:33:27	0	0.13	Pressure	mbar	0.07	Pressure	mbar
180786	2022/11/25	11:33:28	0	0.13	Pressure	mbar	0.07	Pressure	mbar
180787	2022/11/25	11:33:29	0	0.11	Pressure	mbar	0.08	Pressure	mbar
180788	2022/11/25	11:33:30	0	0.12	Pressure	mbar	0.07	Pressure	mbar
180789	2022/11/25	11:33:31	0	0.12	Pressure	mbar	0.09	Pressure	mbar
180790	2022/11/25	11:33:32	0	0.12	Pressure	mbar	0.09	Pressure	mbar
180791	2022/11/25	11:33:33	0	0.12	Pressure	mbar	0.09	Pressure	mbar
180792	2022/11/25	11:33:34	0	0.13	Pressure	mbar	0.08	Pressure	mbar
180793	2022/11/25	11:33:35	0	0.13	Pressure	mbar	0.08	Pressure	mbar
180794	2022/11/25	11:33:36	0	0.12	Pressure	mbar	0.08	Pressure	mbar
180795	2022/11/25	11:33:37	0	0.13	Pressure	mbar	0.08	Pressure	mbar
180796	2022/11/25	11:33:38	0	0.13	Pressure	mbar	0.08	Pressure	mbar
180797	2022/11/25	11:33:39	0	0.13	Pressure	mbar	0.08	Pressure	mbar
180798	2022/11/25	11:33:40	0	0.12	Pressure	mbar	0.08	Pressure	mbar
180799	2022/11/25	11:33:41	0	0.12	Pressure	mbar	0.07	Pressure	mbar
180800	2022/11/25	11:33:42	0	0.12	Pressure	mbar	0.07	Pressure	mbar
180801	2022/11/25	11:33:43	0	0.13	Pressure	mbar	0.09	Pressure	mbar
180802	2022/11/25	11:33:44	0	0.14	Pressure	mbar	0.07	Pressure	mbar
180803	2022/11/25	11:33:45	0	0.14	Pressure	mbar	0.07	Pressure	mbar
180804	2022/11/25	11:33:46	0	0.13	Pressure	mbar	0.07	Pressure	mbar
180805	2022/11/25	11:33:47	0	0.13	Pressure	mbar	0.09	Pressure	mbar
180806	2022/11/25	11:33:48	0	0.13	Pressure	mbar	0.09	Pressure	mbar
180807	2022/11/25	11:33:49	0	0.14	Pressure	mbar	0.08	Pressure	mbar
180808	2022/11/25	11:33:50	0	0.12	Pressure	mbar	0.09	Pressure	mbar
180809	2022/11/25	11:33:51	0	0.13	Pressure	mbar	0.08	Pressure	mbar
180810	2022/11/25	11:33:52	0	0.13	Pressure	mbar	0.08	Pressure	mbar
180811	2022/11/25	11:33:53	0	0.14	Pressure	mbar	0.09	Pressure	mbar
180812	2022/11/25	11:33:54	0	0.15	Pressure	mbar	0.10	Pressure	mbar
180813	2022/11/25	11:33:55	0	0.15	Pressure	mbar	0.10	Pressure	mbar
180814	2022/11/25	11:33:56	0	0.13	Pressure	mbar	0.09	Pressure	mbar
180815	2022/11/25	11:33:57	0	0.15	Pressure	mbar	0.08	Pressure	mbar
180816	2022/11/25	11:33:58	0	0.15	Pressure	mbar	0.08	Pressure	mbar
180817	2022/11/25	11:33:59	0	0.14	Pressure	mbar	0.07	Pressure	mbar
180818	2022/11/25	11:34:00	0	0.14	Pressure	mbar	0.08	Pressure	mbar
180819	2022/11/25	11:34:01	0	0.13	Pressure	mbar	0.10	Pressure	mbar
180820	2022/11/25	11:34:02	0	0.13	Pressure	mbar	0.10	Pressure	mbar
180821	2022/11/25	11:34:03	0	0.13	Pressure	mbar	0.08	Pressure	mbar
180822	2022/11/25	11:34:04	0	0.12	Pressure	mbar	0.07	Pressure	mbar
180823	2022/11/25	11:34:05	0	0.12	Pressure	mbar	0.07	Pressure	mbar
180824	2022/11/25	11:34:06	0	0.13	Pressure	mbar	0.07	Pressure	mbar
180825	2022/11/25	11:34:07	0	0.12	Pressure	mbar	0.08	Pressure	mbar
180826	2022/11/25	11:34:08	0	0.13	Pressure	mbar	0.06	Pressure	mbar
180827	2022/11/25	11:34:09	0	0.13	Pressure	mbar	0.06	Pressure	mbar
180828	2022/11/25	11:34:10	0	0.14	Pressure	mbar	0.09	Pressure	mbar
180829	2022/11/25	11:34:11	0	0.15	Pressure	mbar	0.08	Pressure	mbar
180830	2022/11/25	11:34:12	0	0.15	Pressure	mbar	0.08	Pressure	mbar
180831	2022/11/25	11:34:13	0	0.15	Pressure	mbar	0.08	Pressure	mbar
180832	2022/11/25	11:34:14	0	0.15	Pressure	mbar	0.08	Pressure	mbar
180833	2022/11/25	11:34:15	0	0.15	Pressure	mbar	0.08	Pressure	mbar
180834	2022/11/25	11:34:16	0	0.18	Pressure	mbar	0.08	Pressure	mbar
180835	2022/11/25	11:34:17	0	0.14	Pressure	mbar	0.08	Pressure	mbar
180836	2022/11/25	11:34:18	0	0.14	Pressure	mbar	0.08	Pressure	mbar
180837	2022/11/25	11:34:19	0	0.12	Pressure	mbar	0.08	Pressure	mbar
180838	2022/11/25	11:34:20	0	0.12	Pressure	mbar	0.08	Pressure	mbar
180839	2022/11/25	11:34:21	0	0.11	Pressure	mbar	0.09	Pressure	mbar
180840	2022/11/25	11:34:22	0	0.11	Pressure	mbar	0.09	Pressure	mbar
180841	2022/11/25	11:34:23	0	0.11	Pressure	mbar	0.08	Pressure	mbar
180842	2022/11/25	11:34:24	0	0.11	Pressure	mbar	0.07	Pressure	mbar
180843	2022/11/25	11:34:25	0	0.11	Pressure	mbar	0.07	Pressure	mbar
180844	2022/11/25	11:34:26	0	0.10	Pressure	mbar	0.09	Pressure	mbar
180845	2022/11/25	11:34:27	0	0.10	Pressure	mbar	0.09	Pressure	mbar
180846	2022/11/25	11:34:28	0	0.10	Pressure	mbar	0.09	Pressure	mbar
180847	2022/11/25	11:34:29	0	0.10	Pressure	mbar	0.09	Pressure	mbar
180848	2022/11/25	11:34:30	0	0.09	Pressure	mbar	0.08	Pressure	mbar
180849	2022/11/25	11:34:31	0	0.10	Pressure	mbar	0.07	Pressure	mbar
180850	2022/11/25	11:34:32	0	0.10	Pressure	mbar	0.07	Pressure	mbar
180851	2022/11/25	11:34:33	0	0.12	Pressure	mbar	0.10	Pressure	mbar
180852	2022/11/25	11:34:34	0	0.11	Pressure	mbar	0.10	Pressure	mbar
180853	2022/11/25	11:34:35	0	0.11	Pressure	mbar	0.10	Pressure	mbar
180854	2022/11/25	11:34:36	0	0.11	Pressure	mbar	0.09	Pressure	mbar
180855	2022/11/25	11:34:37	0	0.11	Pressure	mbar	0.09	Pressure	mbar
180856	2022/11/25	11:34:38	0	0.13	Pressure	mbar	0.07	Pressure	mbar
180857	2022/11/25	11:34:39	0	0.13	Pressure	mbar	0.07	Pressure	mbar
180858	2022/11/25	11:34:40	0	0.12	Pressure	mbar	0.09	Pressure	mbar
180859	2022/11/25	11:34:41	0	0.12	Pressure	mbar	0.08	Pressure	mbar
180860	2022/11/25	11:34:42	0	0.12	Pressure	mbar	0.08	Pressure	mbar
180861	2022/11/25	11:34:43	0	0.13	Pressure	mbar	0.09	Pressure	mbar
180862	2022/11/25	11:34:44	0	0.13	Pressure	mbar	0.09	Pressure	mbar
180863	2022/11/25	11:34:45	0	0.13	Pressure	mbar	0.09	Pressure	mbar
180864	2022/11/25	11:34:46	0	0.13	Pressure	mbar	0.08	Pressure	mbar
180865	2022/11/25	11:34:47	0	0.15	Pressure	mbar	0.09	Pressure	mbar
180866	2022/11/25	11:34:48	0	0.14	Pressure	mbar	0.07	Pressure	mbar
180867	2022/11/25	11:34:49	0	0.14	Pressure	mbar	0.07	Pressure	mbar
180868	2022/11/25	11:34:50	0	0.12	Pressure	mbar	0.09	Pressure	mbar
180869	2022/11/25	11:34:51	0	0.14	Pressure	mbar	0.08	Pressure	mbar
180870	2022/11/25	11:34:52	0	0.14	Pressure	mbar	0.08	Pressure	mbar
180871	2022/11/25	11:34:53	0	0.13	Pressure	mbar	0.08	Pressure	mbar
180872	2022/11/25	11:34:54	0	0.12	Pressure	mbar	0.07	Pressure	mbar
180873	2022/11/25	11:34:55	0	0.13	Pressure	mbar	0.10	Pressure	mbar
180874	2022/11/25	11:34:56	0	0.13	Pressure	mbar	0.10	Pressure	mbar
180875	2022/11/25	11:34:57	0	Time out			Time out
180876	2022/11/25	11:34:58	0	0.14	Pressure	mbar	0.09	Pressure	mbar
180877	2022/11/25	11:34:59	0	0.14	Pressure	mbar	0.09	Pressure	mbar
180878	2022/11/25	11:35:00	0	0.14	Pressure	mbar	0.08	Pressure	mbar
180879	2022/11/25	11:35:01	0	0.12	Pressure	mbar	0.08	Pressure	mbar
180880	2022/11/25	11:35:02	0	0.12	Pressure	mbar	0.08	Pressure	mbar
180881	2022/11/25	11:35:03	0	0.11	Pressure	mbar	0.08	Pressure	mbar
180882	2022/11/25	11:35:04	0	0.12	Pressure	mbar	0.09	Pressure	mbar
180883	2022/11/25	11:35:05	0	0.12	Pressure	mbar	0.09	Pressure	mbar
180884	2022/11/25	11:35:06	0	0.13	Pressure	mbar	0.07	Pressure	mbar
180885	2022/11/25	11:35:07	0	0.12	Pressure	mbar	0.08	Pressure	mbar
180886	2022/11/25	11:35:08	0	0.12	Pressure	mbar	0.08	Pressure	mbar
180887	2022/11/25	11:35:09	0	0.12	Pressure	mbar	0.08	Pressure	mbar
180888	2022/11/25	11:35:10	0	0.12	Pressure	mbar	0.09	Pressure	mbar
180889	2022/11/25	11:35:11	0	0.13	Pressure	mbar	0.06	Pressure	mbar
180890	2022/11/25	11:35:12	0	0.13	Pressure	mbar	0.06	Pressure	mbar
180891	2022/11/25	11:35:13	0	0.13	Pressure	mbar	0.09	Pressure	mbar
180892	2022/11/25	11:35:14	0	0.11	Pressure	mbar	0.08	Pressure	mbar
180893	2022/11/25	11:35:15	0	0.12	Pressure	mbar	0.08	Pressure	mbar
180894	2022/11/25	11:35:16	0	0.12	Pressure	mbar	0.08	Pressure	mbar
180895	2022/11/25	11:35:17	0	0.12	Pressure	mbar	0.08	Pressure	mbar
180896	2022/11/25	11:35:18	0	0.12	Pressure	mbar	0.09	Pressure	mbar
180897	2022/11/25	11:35:19	0	0.12	Pressure	mbar	0.09	Pressure	mbar
180898	2022/11/25	11:35:20	0	0.13	Pressure	mbar	0.09	Pressure	mbar
180899	2022/11/25	11:35:21	0	0.12	Pressure	mbar	0.08	Pressure	mbar
180900	2022/11/25	11:35:22	0	0.12	Pressure	mbar	0.08	Pressure	mbar
180901	2022/11/25	11:35:23	0	0.14	Pressure	mbar	0.08	Pressure	mbar
180902	2022/11/25	11:35:24	0	0.13	Pressure	mbar	0.10	Pressure	mbar
180903	2022/11/25	11:35:25	0	0.13	Pressure	mbar	0.10	Pressure	mbar
180904	2022/11/25	11:35:26	0	0.14	Pressure	mbar	0.08	Pressure	mbar
180905	2022/11/25	11:35:27	0	0.16	Pressure	mbar	0.08	Pressure	mbar
180906	2022/11/25	11:35:28	0	0.15	Pressure	mbar	0.08	Pressure	mbar
180907	2022/11/25	11:35:29	0	0.15	Pressure	mbar	0.08	Pressure	mbar
180908	2022/11/25	11:35:30	0	0.14	Pressure	mbar	0.07	Pressure	mbar
180909	2022/11/25	11:35:31	0	0.14	Pressure	mbar	0.08	Pressure	mbar
180910	2022/11/25	11:35:32	0	0.14	Pressure	mbar	0.08	Pressure	mbar
180911	2022/11/25	11:35:33	0	0.12	Pressure	mbar	0.07	Pressure	mbar
180912	2022/11/25	11:35:34	0	0.13	Pressure	mbar	0.09	Pressure	mbar
180913	2022/11/25	11:35:35	0	0.13	Pressure	mbar	0.08	Pressure	mbar
180914	2022/11/25	11:35:36	0	0.13	Pressure	mbar	0.08	Pressure	mbar
180915	2022/11/25	11:35:37	0	0.12	Pressure	mbar	0.10	Pressure	mbar
180916	2022/11/25	11:35:38	0	0.13	Pressure	mbar	0.09	Pressure	mbar
180917	2022/11/25	11:35:39	0	0.13	Pressure	mbar	0.09	Pressure	mbar
180918	2022/11/25	11:35:40	0	0.12	Pressure	mbar	0.08	Pressure	mbar
180919	2022/11/25	11:35:41	0	0.13	Pressure	mbar	0.08	Pressure	mbar
180920	2022/11/25	11:35:42	0	0.13	Pressure	mbar	0.08	Pressure	mbar
180921	2022/11/25	11:35:43	0	0.13	Pressure	mbar	0.09	Pressure	mbar
180922	2022/11/25	11:35:44	0	0.14	Pressure	mbar	0.09	Pressure	mbar
180923	2022/11/25	11:35:45	0	0.14	Pressure	mbar	0.09	Pressure	mbar
180924	2022/11/25	11:35:46	0	0.14	Pressure	mbar	0.09	Pressure	mbar
180925	2022/11/25	11:35:47	0	0.13	Pressure	mbar	0.09	Pressure	mbar
180926	2022/11/25	11:35:48	0	0.14	Pressure	mbar	0.08	Pressure	mbar
180927	2022/11/25	11:35:49	0	0.14	Pressure	mbar	0.08	Pressure	mbar
180928	2022/11/25	11:35:50	0	Time out			Time out
180929	2022/11/25	11:35:51	0	0.15	Pressure	mbar	0.07	Pressure	mbar
180930	2022/11/25	11:35:52	0	0.15	Pressure	mbar	0.07	Pressure	mbar
180931	2022/11/25	11:35:53	0	0.13	Pressure	mbar	0.07	Pressure	mbar
180932	2022/11/25	11:35:54	0	0.13	Pressure	mbar	0.08	Pressure	mbar
180933	2022/11/25	11:35:55	0	0.13	Pressure	mbar	0.08	Pressure	mbar
180934	2022/11/25	11:35:56	0	0.13	Pressure	mbar	0.08	Pressure	mbar
180935	2022/11/25	11:35:57	0	0.15	Pressure	mbar	0.07	Pressure	mbar
180936	2022/11/25	11:35:58	0	0.13	Pressure	mbar	0.09	Pressure	mbar
180937	2022/11/25	11:35:59	0	0.13	Pressure	mbar	0.09	Pressure	mbar
180938	2022/11/25	11:36:00	0	0.14	Pressure	mbar	0.08	Pressure	mbar
180939	2022/11/25	11:36:01	0	0.16	Pressure	mbar	0.09	Pressure	mbar
180940	2022/11/25	11:36:02	0	0.14	Pressure	mbar	0.10	Pressure	mbar
180941	2022/11/25	11:36:03	0	0.14	Pressure	mbar	0.10	Pressure	mbar
180942	2022/11/25	11:36:04	0	0.15	Pressure	mbar	0.09	Pressure	mbar
180943	2022/11/25	11:36:05	0	0.12	Pressure	mbar	0.07	Pressure	mbar
180944	2022/11/25	11:36:06	0	0.12	Pressure	mbar	0.07	Pressure	mbar
180945	2022/11/25	11:36:07	0	0.15	Pressure	mbar	0.07	Pressure	mbar
180946	2022/11/25	11:36:08	0	0.16	Pressure	mbar	0.08	Pressure	mbar
180947	2022/11/25	11:36:09	0	0.16	Pressure	mbar	0.08	Pressure	mbar
180948	2022/11/25	11:36:10	0	0.14	Pressure	mbar	0.09	Pressure	mbar
180949	2022/11/25	11:36:11	0	0.13	Pressure	mbar	0.07	Pressure	mbar
180950	2022/11/25	11:36:12	0	0.13	Pressure	mbar	0.07	Pressure	mbar
180951	2022/11/25	11:36:13	0	0.14	Pressure	mbar	0.09	Pressure	mbar
180952	2022/11/25	11:36:14	0	0.13	Pressure	mbar	0.08	Pressure	mbar
180953	2022/11/25	11:36:15	0	0.13	Pressure	mbar	0.07	Pressure	mbar
180954	2022/11/25	11:36:16	0	0.13	Pressure	mbar	0.07	Pressure	mbar
180955	2022/11/25	11:36:17	0	0.13	Pressure	mbar	0.08	Pressure	mbar
180956	2022/11/25	11:36:18	0	0.14	Pressure	mbar	0.09	Pressure	mbar
180957	2022/11/25	11:36:19	0	0.14	Pressure	mbar	0.09	Pressure	mbar
180958	2022/11/25	11:36:20	0	0.13	Pressure	mbar	0.08	Pressure	mbar
180959	2022/11/25	11:36:21	0	0.11	Pressure	mbar	0.08	Pressure	mbar
180960	2022/11/25	11:36:22	0	0.13	Pressure	mbar	0.07	Pressure	mbar
180961	2022/11/25	11:36:23	0	0.13	Pressure	mbar	0.07	Pressure	mbar
180962	2022/11/25	11:36:24	0	0.12	Pressure	mbar	0.07	Pressure	mbar
180963	2022/11/25	11:36:25	0	0.14	Pressure	mbar	0.08	Pressure	mbar
180964	2022/11/25	11:36:26	0	0.14	Pressure	mbar	0.08	Pressure	mbar
180965	2022/11/25	11:36:27	0	0.15	Pressure	mbar	0.09	Pressure	mbar
180966	2022/11/25	11:36:28	0	0.13	Pressure	mbar	0.09	Pressure	mbar
180967	2022/11/25	11:36:29	0	0.13	Pressure	mbar	0.09	Pressure	mbar
180968	2022/11/25	11:36:30	0	0.13	Pressure	mbar	0.08	Pressure	mbar
180969	2022/11/25	11:36:31	0	0.12	Pressure	mbar	0.08	Pressure	mbar
180970	2022/11/25	11:36:32	0	0.13	Pressure	mbar	0.08	Pressure	mbar
180971	2022/11/25	11:36:33	0	0.13	Pressure	mbar	0.08	Pressure	mbar
180972	2022/11/25	11:36:34	0	0.13	Pressure	mbar	0.08	Pressure	mbar
180973	2022/11/25	11:36:35	0	0.12	Pressure	mbar	0.09	Pressure	mbar
180974	2022/11/25	11:36:36	0	0.12	Pressure	mbar	0.09	Pressure	mbar
180975	2022/11/25	11:36:37	0	0.13	Pressure	mbar	0.08	Pressure	mbar
180976	2022/11/25	11:36:38	0	0.14	Pressure	mbar	0.08	Pressure	mbar
180977	2022/11/25	11:36:39	0	0.14	Pressure	mbar	0.08	Pressure	mbar
180978	2022/11/25	11:36:40	0	0.13	Pressure	mbar	0.07	Pressure	mbar
180979	2022/11/25	11:36:41	0	0.15	Pressure	mbar	0.08	Pressure	mbar
180980	2022/11/25	11:36:42	0	0.13	Pressure	mbar	0.07	Pressure	mbar
180981	2022/11/25	11:36:43	0	0.13	Pressure	mbar	0.07	Pressure	mbar
180982	2022/11/25	11:36:44	0	0.13	Pressure	mbar	0.07	Pressure	mbar
180983	2022/11/25	11:36:45	0	0.14	Pressure	mbar	0.08	Pressure	mbar
180984	2022/11/25	11:36:46	0	0.14	Pressure	mbar	0.08	Pressure	mbar
180985	2022/11/25	11:36:47	0	0.13	Pressure	mbar	0.08	Pressure	mbar
180986	2022/11/25	11:36:48	0	0.11	Pressure	mbar	0.08	Pressure	mbar
180987	2022/11/25	11:36:49	0	0.11	Pressure	mbar	0.08	Pressure	mbar
180988	2022/11/25	11:36:50	0	0.12	Pressure	mbar	0.09	Pressure	mbar
180989	2022/11/25	11:36:51	0	0.13	Pressure	mbar	0.09	Pressure	mbar
180990	2022/11/25	11:36:52	0	0.12	Pressure	mbar	0.08	Pressure	mbar
180991	2022/11/25	11:36:53	0	0.12	Pressure	mbar	0.08	Pressure	mbar
180992	2022/11/25	11:36:54	0	0.14	Pressure	mbar	0.08	Pressure	mbar
180993	2022/11/25	11:36:55	0	0.12	Pressure	mbar	0.08	Pressure	mbar
180994	2022/11/25	11:36:56	0	0.12	Pressure	mbar	0.08	Pressure	mbar
180995	2022/11/25	11:36:57	0	0.14	Pressure	mbar	0.09	Pressure	mbar
180996	2022/11/25	11:36:58	0	0.14	Pressure	mbar	0.09	Pressure	mbar
180997	2022/11/25	11:36:59	0	0.14	Pressure	mbar	0.09	Pressure	mbar
180998	2022/11/25	11:37:00	0	0.13	Pressure	mbar	0.09	Pressure	mbar
180999	2022/11/25	11:37:01	0	0.15	Pressure	mbar	0.10	Pressure	mbar
181000	2022/11/25	11:37:02	0	0.15	Pressure	mbar	0.10	Pressure	mbar
181001	2022/11/25	11:37:03	0	0.14	Pressure	mbar	0.10	Pressure	mbar
181002	2022/11/25	11:37:04	0	0.13	Pressure	mbar	0.09	Pressure	mbar
181003	2022/11/25	11:37:05	0	0.13	Pressure	mbar	0.09	Pressure	mbar
181004	2022/11/25	11:37:06	0	0.13	Pressure	mbar	0.09	Pressure	mbar
181005	2022/11/25	11:37:07	0	0.12	Pressure	mbar	0.08	Pressure	mbar
181006	2022/11/25	11:37:08	0	0.14	Pressure	mbar	0.09	Pressure	mbar
181007	2022/11/25	11:37:09	0	0.14	Pressure	mbar	0.09	Pressure	mbar
181008	2022/11/25	11:37:10	0	0.13	Pressure	mbar	0.09	Pressure	mbar
181009	2022/11/25	11:37:11	0	0.14	Pressure	mbar	0.09	Pressure	mbar
181010	2022/11/25	11:37:12	0	0.16	Pressure	mbar	0.08	Pressure	mbar
181011	2022/11/25	11:37:13	0	0.16	Pressure	mbar	0.08	Pressure	mbar
181012	2022/11/25	11:37:14	0	Time out			Time out
181013	2022/11/25	11:37:15	0	0.13	Pressure	mbar	0.10	Pressure	mbar
181014	2022/11/25	11:37:16	0	0.13	Pressure	mbar	0.10	Pressure	mbar
181015	2022/11/25	11:37:17	0	0.15	Pressure	mbar	0.08	Pressure	mbar
181016	2022/11/25	11:37:18	0	0.14	Pressure	mbar	0.09	Pressure	mbar
181017	2022/11/25	11:37:19	0	0.14	Pressure	mbar	0.08	Pressure	mbar
181018	2022/11/25	11:37:20	0	0.14	Pressure	mbar	0.08	Pressure	mbar
181019	2022/11/25	11:37:21	0	0.13	Pressure	mbar	0.09	Pressure	mbar
181020	2022/11/25	11:37:22	0	0.13	Pressure	mbar	0.09	Pressure	mbar
181021	2022/11/25	11:37:23	0	0.13	Pressure	mbar	0.09	Pressure	mbar
181022	2022/11/25	11:37:24	0	0.15	Pressure	mbar	0.10	Pressure	mbar
181023	2022/11/25	11:37:25	0	0.13	Pressure	mbar	0.09	Pressure	mbar
181024	2022/11/25	11:37:26	0	0.13	Pressure	mbar	0.09	Pressure	mbar
181025	2022/11/25	11:37:27	0	0.13	Pressure	mbar	0.09	Pressure	mbar
181026	2022/11/25	11:37:28	0	0.13	Pressure	mbar	0.09	Pressure	mbar
181027	2022/11/25	11:37:29	0	0.13	Pressure	mbar	0.09	Pressure	mbar
181028	2022/11/25	11:37:30	0	0.13	Pressure	mbar	0.10	Pressure	mbar
181029	2022/11/25	11:37:31	0	0.13	Pressure	mbar	0.08	Pressure	mbar
181030	2022/11/25	11:37:32	0	0.13	Pressure	mbar	0.10	Pressure	mbar
181031	2022/11/25	11:37:33	0	0.13	Pressure	mbar	0.10	Pressure	mbar
181032	2022/11/25	11:37:34	0	0.14	Pressure	mbar	0.09	Pressure	mbar
181033	2022/11/25	11:37:35	0	0.14	Pressure	mbar	0.08	Pressure	mbar
181034	2022/11/25	11:37:36	0	0.14	Pressure	mbar	0.08	Pressure	mbar
181035	2022/11/25	11:37:37	0	0.14	Pressure	mbar	0.11	Pressure	mbar
181036	2022/11/25	11:37:38	0	0.14	Pressure	mbar	0.10	Pressure	mbar
181037	2022/11/25	11:37:39	0	0.12	Pressure	mbar	0.10	Pressure	mbar
181038	2022/11/25	11:37:40	0	0.12	Pressure	mbar	0.10	Pressure	mbar
181039	2022/11/25	11:37:41	0	0.15	Pressure	mbar	0.09	Pressure	mbar
181040	2022/11/25	11:37:42	0	0.14	Pressure	mbar	0.12	Pressure	mbar
181041	2022/11/25	11:37:43	0	0.14	Pressure	mbar	0.12	Pressure	mbar
181042	2022/11/25	11:37:44	0	0.14	Pressure	mbar	0.09	Pressure	mbar
181043	2022/11/25	11:37:45	0	0.12	Pressure	mbar	0.10	Pressure	mbar
181044	2022/11/25	11:37:46	0	0.12	Pressure	mbar	0.10	Pressure	mbar
181045	2022/11/25	11:37:47	0	0.14	Pressure	mbar	0.09	Pressure	mbar
181046	2022/11/25	11:37:48	0	0.14	Pressure	mbar	0.09	Pressure	mbar
181047	2022/11/25	11:37:49	0	0.14	Pressure	mbar	0.09	Pressure	mbar
181048	2022/11/25	11:37:50	0	0.13	Pressure	mbar	0.09	Pressure	mbar
181049	2022/11/25	11:37:51	0	0.11	Pressure	mbar	0.09	Pressure	mbar
181050	2022/11/25	11:37:52	0	0.12	Pressure	mbar	0.09	Pressure	mbar
181051	2022/11/25	11:37:53	0	0.12	Pressure	mbar	0.09	Pressure	mbar
181052	2022/11/25	11:37:54	0	0.11	Pressure	mbar	0.08	Pressure	mbar
181053	2022/11/25	11:37:55	0	0.12	Pressure	mbar	0.10	Pressure	mbar
181054	2022/11/25	11:37:56	0	0.12	Pressure	mbar	0.10	Pressure	mbar
181055	2022/11/25	11:37:57	0	0.11	Pressure	mbar	0.09	Pressure	mbar
181056	2022/11/25	11:37:58	0	0.10	Pressure	mbar	0.10	Pressure	mbar
181057	2022/11/25	11:37:59	0	0.11	Pressure	mbar	0.08	Pressure	mbar
181058	2022/11/25	11:38:00	0	0.11	Pressure	mbar	0.08	Pressure	mbar
181059	2022/11/25	11:38:01	0	0.13	Pressure	mbar	0.10	Pressure	mbar
181060	2022/11/25	11:38:02	0	0.12	Pressure	mbar	0.11	Pressure	mbar
181061	2022/11/25	11:38:03	0	0.12	Pressure	mbar	0.11	Pressure	mbar
181062	2022/11/25	11:38:04	0	0.12	Pressure	mbar	0.09	Pressure	mbar
181063	2022/11/25	11:38:05	0	0.13	Pressure	mbar	0.09	Pressure	mbar
181064	2022/11/25	11:38:06	0	0.13	Pressure	mbar	0.09	Pressure	mbar
181065	2022/11/25	11:38:07	0	0.12	Pressure	mbar	0.09	Pressure	mbar
181066	2022/11/25	11:38:08	0	0.13	Pressure	mbar	0.09	Pressure	mbar
181067	2022/11/25	11:38:09	0	0.12	Pressure	mbar	0.10	Pressure	mbar
181068	2022/11/25	11:38:10	0	0.12	Pressure	mbar	0.10	Pressure	mbar
181069	2022/11/25	11:38:11	0	0.14	Pressure	mbar	0.11	Pressure	mbar
181070	2022/11/25	11:38:12	0	0.13	Pressure	mbar	0.09	Pressure	mbar
181071	2022/11/25	11:38:13	0	0.13	Pressure	mbar	0.09	Pressure	mbar
181072	2022/11/25	11:38:14	0	0.13	Pressure	mbar	0.10	Pressure	mbar
181073	2022/11/25	11:38:15	0	0.15	Pressure	mbar	0.07	Pressure	mbar
181074	2022/11/25	11:38:16	0	0.15	Pressure	mbar	0.07	Pressure	mbar
181075	2022/11/25	11:38:17	0	0.11	Pressure	mbar	0.09	Pressure	mbar
181076	2022/11/25	11:38:18	0	0.13	Pressure	mbar	0.10	Pressure	mbar
181077	2022/11/25	11:38:19	0	0.13	Pressure	mbar	0.08	Pressure	mbar
181078	2022/11/25	11:38:20	0	0.13	Pressure	mbar	0.08	Pressure	mbar
181079	2022/11/25	11:38:21	0	0.13	Pressure	mbar	0.09	Pressure	mbar
181080	2022/11/25	11:38:22	0	0.12	Pressure	mbar	0.08	Pressure	mbar
181081	2022/11/25	11:38:23	0	0.12	Pressure	mbar	0.08	Pressure	mbar
181082	2022/11/25	11:38:24	0	0.14	Pressure	mbar	0.10	Pressure	mbar
181083	2022/11/25	11:38:25	0	0.12	Pressure	mbar	0.09	Pressure	mbar
181084	2022/11/25	11:38:26	0	0.13	Pressure	mbar	0.08	Pressure	mbar
181085	2022/11/25	11:38:27	0	0.13	Pressure	mbar	0.08	Pressure	mbar
181086	2022/11/25	11:38:28	0	0.12	Pressure	mbar	0.08	Pressure	mbar
181087	2022/11/25	11:38:29	0	0.13	Pressure	mbar	0.09	Pressure	mbar
181088	2022/11/25	11:38:30	0	0.13	Pressure	mbar	0.09	Pressure	mbar
181089	2022/11/25	11:38:31	0	0.13	Pressure	mbar	0.09	Pressure	mbar
181090	2022/11/25	11:38:32	0	0.11	Pressure	mbar	0.09	Pressure	mbar
181091	2022/11/25	11:38:33	0	0.11	Pressure	mbar	0.09	Pressure	mbar
181092	2022/11/25	11:38:34	0	0.12	Pressure	mbar	0.10	Pressure	mbar
181093	2022/11/25	11:38:35	0	0.11	Pressure	mbar	0.08	Pressure	mbar
181094	2022/11/25	11:38:36	0	0.12	Pressure	mbar	0.10	Pressure	mbar
181095	2022/11/25	11:38:37	0	0.12	Pressure	mbar	0.10	Pressure	mbar
181096	2022/11/25	11:38:38	0	0.11	Pressure	mbar	0.09	Pressure	mbar
181097	2022/11/25	11:38:39	0	0.12	Pressure	mbar	0.08	Pressure	mbar
181098	2022/11/25	11:38:40	0	0.12	Pressure	mbar	0.08	Pressure	mbar
181099	2022/11/25	11:38:41	0	0.14	Pressure	mbar	0.09	Pressure	mbar
181100	2022/11/25	11:38:42	0	0.14	Pressure	mbar	0.08	Pressure	mbar
181101	2022/11/25	11:38:43	0	0.14	Pressure	mbar	0.08	Pressure	mbar
181102	2022/11/25	11:38:44	0	Time out			Time out
181103	2022/11/25	11:38:45	0	0.11	Pressure	mbar	0.09	Pressure	mbar
181104	2022/11/25	11:38:46	0	0.11	Pressure	mbar	0.08	Pressure	mbar
181105	2022/11/25	11:38:47	0	0.11	Pressure	mbar	0.08	Pressure	mbar
181106	2022/11/25	11:38:48	0	0.12	Pressure	mbar	0.08	Pressure	mbar
181107	2022/11/25	11:38:49	0	0.12	Pressure	mbar	0.09	Pressure	mbar
181108	2022/11/25	11:38:50	0	0.12	Pressure	mbar	0.09	Pressure	mbar
181109	2022/11/25	11:38:51	0	0.12	Pressure	mbar	0.08	Pressure	mbar
181110	2022/11/25	11:38:52	0	0.10	Pressure	mbar	0.09	Pressure	mbar
181111	2022/11/25	11:38:53	0	0.10	Pressure	mbar	0.09	Pressure	mbar
181112	2022/11/25	11:38:54	0	0.12	Pressure	mbar	0.08	Pressure	mbar
181113	2022/11/25	11:38:55	0	0.12	Pressure	mbar	0.08	Pressure	mbar
181114	2022/11/25	11:38:56	0	0.10	Pressure	mbar	0.08	Pressure	mbar
181115	2022/11/25	11:38:57	0	0.10	Pressure	mbar	0.08	Pressure	mbar
181116	2022/11/25	11:38:58	0	0.12	Pressure	mbar	0.09	Pressure	mbar
181117	2022/11/25	11:38:59	0	0.14	Pressure	mbar	0.09	Pressure	mbar
181118	2022/11/25	11:39:00	0	0.14	Pressure	mbar	0.09	Pressure	mbar
181119	2022/11/25	11:39:01	0	0.12	Pressure	mbar	0.09	Pressure	mbar
181120	2022/11/25	11:39:02	0	0.12	Pressure	mbar	0.10	Pressure	mbar
181121	2022/11/25	11:39:03	0	0.12	Pressure	mbar	0.10	Pressure	mbar
181122	2022/11/25	11:39:04	0	0.12	Pressure	mbar	0.11	Pressure	mbar
181123	2022/11/25	11:39:05	0	0.12	Pressure	mbar	0.09	Pressure	mbar
181124	2022/11/25	11:39:06	0	0.13	Pressure	mbar	0.09	Pressure	mbar
181125	2022/11/25	11:39:07	0	0.13	Pressure	mbar	0.09	Pressure	mbar
181126	2022/11/25	11:39:08	0	0.13	Pressure	mbar	0.09	Pressure	mbar
181127	2022/11/25	11:39:09	0	0.13	Pressure	mbar	0.08	Pressure	mbar
181128	2022/11/25	11:39:10	0	0.13	Pressure	mbar	0.08	Pressure	mbar
181129	2022/11/25	11:39:11	0	0.13	Pressure	mbar	0.08	Pressure	mbar
181130	2022/11/25	11:39:12	0	0.12	Pressure	mbar	0.07	Pressure	mbar
181131	2022/11/25	11:39:13	0	0.12	Pressure	mbar	0.07	Pressure	mbar
181132	2022/11/25	11:39:14	0	0.13	Pressure	mbar	0.08	Pressure	mbar
181133	2022/11/25	11:39:15	0	0.13	Pressure	mbar	0.08	Pressure	mbar
181134	2022/11/25	11:39:16	0	0.14	Pressure	mbar	0.08	Pressure	mbar
181135	2022/11/25	11:39:17	0	0.14	Pressure	mbar	0.08	Pressure	mbar
181136	2022/11/25	11:39:18	0	0.12	Pressure	mbar	0.08	Pressure	mbar
181137	2022/11/25	11:39:19	0	0.14	Pressure	mbar	0.08	Pressure	mbar
181138	2022/11/25	11:39:20	0	0.14	Pressure	mbar	0.08	Pressure	mbar
181139	2022/11/25	11:39:21	0	0.12	Pressure	mbar	0.07	Pressure	mbar
181140	2022/11/25	11:39:22	0	0.14	Pressure	mbar	0.09	Pressure	mbar
181141	2022/11/25	11:39:23	0	0.14	Pressure	mbar	0.09	Pressure	mbar
181142	2022/11/25	11:39:24	0	0.11	Pressure	mbar	0.08	Pressure	mbar
181143	2022/11/25	11:39:25	0	0.12	Pressure	mbar	0.08	Pressure	mbar
181144	2022/11/25	11:39:26	0	0.14	Pressure	mbar	0.09	Pressure	mbar
181145	2022/11/25	11:39:27	0	0.14	Pressure	mbar	0.09	Pressure	mbar
181146	2022/11/25	11:39:28	0	0.13	Pressure	mbar	0.09	Pressure	mbar
181147	2022/11/25	11:39:29	0	0.13	Pressure	mbar	0.09	Pressure	mbar
181148	2022/11/25	11:39:30	0	0.13	Pressure	mbar	0.09	Pressure	mbar
181149	2022/11/25	11:39:31	0	0.13	Pressure	mbar	0.09	Pressure	mbar
181150	2022/11/25	11:39:32	0	0.13	Pressure	mbar	0.08	Pressure	mbar
181151	2022/11/25	11:39:33	0	Time out			Time out
181152	2022/11/25	11:39:34	0	Time out			Time out
181153	2022/11/25	11:39:35	0	0.12	Pressure	mbar	0.09	Pressure	mbar
181154	2022/11/25	11:39:36	0	0.12	Pressure	mbar	0.08	Pressure	mbar
181155	2022/11/25	11:39:37	0	0.12	Pressure	mbar	0.08	Pressure	mbar
181156	2022/11/25	11:39:38	0	0.14	Pressure	mbar	0.09	Pressure	mbar
181157	2022/11/25	11:39:39	0	0.13	Pressure	mbar	0.09	Pressure	mbar
181158	2022/11/25	11:39:40	0	0.13	Pressure	mbar	0.09	Pressure	mbar
181159	2022/11/25	11:39:41	0	0.12	Pressure	mbar	0.09	Pressure	mbar
181160	2022/11/25	11:39:42	0	0.12	Pressure	mbar	0.09	Pressure	mbar
181161	2022/11/25	11:39:43	0	0.13	Pressure	mbar	0.10	Pressure	mbar
181162	2022/11/25	11:39:44	0	0.13	Pressure	mbar	0.10	Pressure	mbar
181163	2022/11/25	11:39:45	0	0.12	Pressure	mbar	0.07	Pressure	mbar
181164	2022/11/25	11:39:46	0	0.14	Pressure	mbar	0.09	Pressure	mbar
181165	2022/11/25	11:39:47	0	0.14	Pressure	mbar	0.09	Pressure	mbar
181166	2022/11/25	11:39:48	0	0.14	Pressure	mbar	0.09	Pressure	mbar
181167	2022/11/25	11:39:49	0	0.12	Pressure	mbar	0.07	Pressure	mbar
181168	2022/11/25	11:39:50	0	0.12	Pressure	mbar	0.07	Pressure	mbar
181169	2022/11/25	11:39:51	0	0.12	Pressure	mbar	0.08	Pressure	mbar
181170	2022/11/25	11:39:52	0	0.11	Pressure	mbar	0.08	Pressure	mbar
181171	2022/11/25	11:39:53	0	0.14	Pressure	mbar	0.11	Pressure	mbar
181172	2022/11/25	11:39:54	0	0.14	Pressure	mbar	0.11	Pressure	mbar
181173	2022/11/25	11:39:55	0	0.11	Pressure	mbar	0.09	Pressure	mbar
181174	2022/11/25	11:39:56	0	0.12	Pressure	mbar	0.08	Pressure	mbar
181175	2022/11/25	11:39:57	0	0.12	Pressure	mbar	0.08	Pressure	mbar
181176	2022/11/25	11:39:58	0	0.11	Pressure	mbar	0.09	Pressure	mbar
181177	2022/11/25	11:39:59	0	0.09	Pressure	mbar	0.08	Pressure	mbar
181178	2022/11/25	11:40:00	0	0.09	Pressure	mbar	0.08	Pressure	mbar
181179	2022/11/25	11:40:01	0	0.12	Pressure	mbar	0.08	Pressure	mbar
181180	2022/11/25	11:40:02	0	0.10	Pressure	mbar	0.09	Pressure	mbar
181181	2022/11/25	11:40:03	0	0.11	Pressure	mbar	0.09	Pressure	mbar
181182	2022/11/25	11:40:04	0	0.11	Pressure	mbar	0.09	Pressure	mbar
181183	2022/11/25	11:40:05	0	0.10	Pressure	mbar	0.09	Pressure	mbar
181184	2022/11/25	11:40:06	0	0.12	Pressure	mbar	0.08	Pressure	mbar
181185	2022/11/25	11:40:07	0	0.12	Pressure	mbar	0.08	Pressure	mbar
181186	2022/11/25	11:40:08	0	0.11	Pressure	mbar	0.07	Pressure	mbar
181187	2022/11/25	11:40:09	0	0.12	Pressure	mbar	0.09	Pressure	mbar
181188	2022/11/25	11:40:10	0	0.12	Pressure	mbar	0.09	Pressure	mbar
181189	2022/11/25	11:40:11	0	0.12	Pressure	mbar	0.08	Pressure	mbar
181190	2022/11/25	11:40:12	0	0.12	Pressure	mbar	0.09	Pressure	mbar
181191	2022/11/25	11:40:13	0	0.14	Pressure	mbar	0.09	Pressure	mbar
181192	2022/11/25	11:40:14	0	0.14	Pressure	mbar	0.09	Pressure	mbar
181193	2022/11/25	11:40:15	0	0.11	Pressure	mbar	0.09	Pressure	mbar
181194	2022/11/25	11:40:16	0	0.13	Pressure	mbar	0.08	Pressure	mbar
181195	2022/11/25	11:40:17	0	0.13	Pressure	mbar	0.08	Pressure	mbar
181196	2022/11/25	11:40:18	0	0.12	Pressure	mbar	0.08	Pressure	mbar
181197	2022/11/25	11:40:19	0	0.10	Pressure	mbar	0.08	Pressure	mbar
181198	2022/11/25	11:40:20	0	0.10	Pressure	mbar	0.08	Pressure	mbar
181199	2022/11/25	11:40:21	0	0.11	Pressure	mbar	0.08	Pressure	mbar
181200	2022/11/25	11:40:22	0	0.11	Pressure	mbar	0.08	Pressure	mbar
181201	2022/11/25	11:40:23	0	0.12	Pressure	mbar	0.07	Pressure	mbar
181202	2022/11/25	11:40:24	0	0.12	Pressure	mbar	0.07	Pressure	mbar
181203	2022/11/25	11:40:25	0	0.12	Pressure	mbar	0.08	Pressure	mbar
181204	2022/11/25	11:40:26	0	0.10	Pressure	mbar	0.09	Pressure	mbar
181205	2022/11/25	11:40:27	0	0.10	Pressure	mbar	0.09	Pressure	mbar
181206	2022/11/25	11:40:28	0	0.11	Pressure	mbar	0.07	Pressure	mbar
181207	2022/11/25	11:40:29	0	0.12	Pressure	mbar	0.08	Pressure	mbar
181208	2022/11/25	11:40:30	0	0.12	Pressure	mbar	0.08	Pressure	mbar
181209	2022/11/25	11:40:31	0	0.11	Pressure	mbar	0.09	Pressure	mbar
181210	2022/11/25	11:40:32	0	0.11	Pressure	mbar	0.08	Pressure	mbar
181211	2022/11/25	11:40:33	0	0.11	Pressure	mbar	0.09	Pressure	mbar
181212	2022/11/25	11:40:34	0	0.11	Pressure	mbar	0.09	Pressure	mbar
181213	2022/11/25	11:40:35	0	0.11	Pressure	mbar	0.09	Pressure	mbar
181214	2022/11/25	11:40:36	0	0.11	Pressure	mbar	0.09	Pressure	mbar
181215	2022/11/25	11:40:37	0	0.11	Pressure	mbar	0.09	Pressure	mbar
181216	2022/11/25	11:40:38	0	0.12	Pressure	mbar	0.08	Pressure	mbar
181217	2022/11/25	11:40:39	0	0.13	Pressure	mbar	0.10	Pressure	mbar
181218	2022/11/25	11:40:40	0	0.13	Pressure	mbar	0.10	Pressure	mbar
181219	2022/11/25	11:40:41	0	0.13	Pressure	mbar	0.09	Pressure	mbar
181220	2022/11/25	11:40:42	0	0.14	Pressure	mbar	0.09	Pressure	mbar
181221	2022/11/25	11:40:43	0	0.12	Pressure	mbar	0.08	Pressure	mbar
181222	2022/11/25	11:40:44	0	0.12	Pressure	mbar	0.08	Pressure	mbar
181223	2022/11/25	11:40:45	0	0.12	Pressure	mbar	0.10	Pressure	mbar
181224	2022/11/25	11:40:46	0	0.11	Pressure	mbar	0.06	Pressure	mbar
181225	2022/11/25	11:40:47	0	0.11	Pressure	mbar	0.06	Pressure	mbar
181226	2022/11/25	11:40:48	0	0.11	Pressure	mbar	0.09	Pressure	mbar
181227	2022/11/25	11:40:49	0	0.11	Pressure	mbar	0.09	Pressure	mbar
181228	2022/11/25	11:40:50	0	0.11	Pressure	mbar	0.09	Pressure	mbar
181229	2022/11/25	11:40:51	0	0.11	Pressure	mbar	0.09	Pressure	mbar
181230	2022/11/25	11:40:52	0	0.11	Pressure	mbar	0.08	Pressure	mbar
181231	2022/11/25	11:40:53	0	0.12	Pressure	mbar	0.09	Pressure	mbar
181232	2022/11/25	11:40:54	0	0.12	Pressure	mbar	0.09	Pressure	mbar
181233	2022/11/25	11:40:55	0	0.13	Pressure	mbar	0.08	Pressure	mbar
181234	2022/11/25	11:40:56	0	0.13	Pressure	mbar	0.08	Pressure	mbar
181235	2022/11/25	11:40:57	0	0.13	Pressure	mbar	0.08	Pressure	mbar
181236	2022/11/25	11:40:58	0	0.12	Pressure	mbar	0.09	Pressure	mbar
181237	2022/11/25	11:40:59	0	0.12	Pressure	mbar	0.09	Pressure	mbar
181238	2022/11/25	11:41:00	0	0.12	Pressure	mbar	0.09	Pressure	mbar
181239	2022/11/25	11:41:01	0	0.12	Pressure	mbar	0.09	Pressure	mbar
181240	2022/11/25	11:41:02	0	0.13	Pressure	mbar	0.08	Pressure	mbar
181241	2022/11/25	11:41:03	0	0.12	Pressure	mbar	0.08	Pressure	mbar
181242	2022/11/25	11:41:04	0	0.12	Pressure	mbar	0.08	Pressure	mbar
181243	2022/11/25	11:41:05	0	0.13	Pressure	mbar	0.08	Pressure	mbar
181244	2022/11/25	11:41:06	0	0.13	Pressure	mbar	0.09	Pressure	mbar
181245	2022/11/25	11:41:07	0	0.13	Pressure	mbar	0.09	Pressure	mbar
181246	2022/11/25	11:41:08	0	Time out			Time out
181247	2022/11/25	11:41:09	0	0.13	Pressure	mbar	0.10	Pressure	mbar
181248	2022/11/25	11:41:10	0	0.13	Pressure	mbar	0.10	Pressure	mbar
181249	2022/11/25	11:41:11	0	0.11	Pressure	mbar	0.09	Pressure	mbar
181250	2022/11/25	11:41:12	0	0.12	Pressure	mbar	0.08	Pressure	mbar
181251	2022/11/25	11:41:13	0	0.12	Pressure	mbar	0.09	Pressure	mbar
181252	2022/11/25	11:41:14	0	0.12	Pressure	mbar	0.09	Pressure	mbar
181253	2022/11/25	11:41:15	0	0.13	Pressure	mbar	0.09	Pressure	mbar
181254	2022/11/25	11:41:16	0	0.12	Pressure	mbar	0.09	Pressure	mbar
181255	2022/11/25	11:41:17	0	0.12	Pressure	mbar	0.09	Pressure	mbar
181256	2022/11/25	11:41:18	0	0.13	Pressure	mbar	0.08	Pressure	mbar
181257	2022/11/25	11:41:19	0	0.12	Pressure	mbar	0.08	Pressure	mbar
181258	2022/11/25	11:41:20	0	0.13	Pressure	mbar	0.07	Pressure	mbar
181259	2022/11/25	11:41:21	0	0.13	Pressure	mbar	0.07	Pressure	mbar
181260	2022/11/25	11:41:22	0	0.11	Pressure	mbar	0.07	Pressure	mbar
181261	2022/11/25	11:41:23	0	0.13	Pressure	mbar	0.07	Pressure	mbar
181262	2022/11/25	11:41:24	0	0.13	Pressure	mbar	0.07	Pressure	mbar
181263	2022/11/25	11:41:25	0	0.13	Pressure	mbar	0.07	Pressure	mbar
181264	2022/11/25	11:41:26	0	0.12	Pressure	mbar	0.08	Pressure	mbar
181265	2022/11/25	11:41:27	0	0.12	Pressure	mbar	0.08	Pressure	mbar
181266	2022/11/25	11:41:28	0	0.11	Pressure	mbar	0.08	Pressure	mbar
181267	2022/11/25	11:41:29	0	0.13	Pressure	mbar	0.09	Pressure	mbar
181268	2022/11/25	11:41:30	0	0.13	Pressure	mbar	0.09	Pressure	mbar
181269	2022/11/25	11:41:31	0	0.13	Pressure	mbar	0.09	Pressure	mbar
181270	2022/11/25	11:41:32	0	0.11	Pressure	mbar	0.09	Pressure	mbar
181271	2022/11/25	11:41:33	0	0.12	Pressure	mbar	0.08	Pressure	mbar
181272	2022/11/25	11:41:34	0	0.12	Pressure	mbar	0.08	Pressure	mbar
181273	2022/11/25	11:41:35	0	0.14	Pressure	mbar	0.08	Pressure	mbar
181274	2022/11/25	11:41:36	0	0.13	Pressure	mbar	0.09	Pressure	mbar
181275	2022/11/25	11:41:37	0	0.13	Pressure	mbar	0.09	Pressure	mbar
181276	2022/11/25	11:41:38	0	0.11	Pressure	mbar	0.09	Pressure	mbar
181277	2022/11/25	11:41:39	0	0.13	Pressure	mbar	0.09	Pressure	mbar
181278	2022/11/25	11:41:40	0	0.11	Pressure	mbar	0.07	Pressure	mbar
181279	2022/11/25	11:41:41	0	0.11	Pressure	mbar	0.07	Pressure	mbar
181280	2022/11/25	11:41:42	0	0.12	Pressure	mbar	0.09	Pressure	mbar
181281	2022/11/25	11:41:43	0	0.13	Pressure	mbar	0.09	Pressure	mbar
181282	2022/11/25	11:41:44	0	0.13	Pressure	mbar	0.09	Pressure	mbar
181283	2022/11/25	11:41:45	0	0.12	Pressure	mbar	0.07	Pressure	mbar
181284	2022/11/25	11:41:46	0	0.12	Pressure	mbar	0.08	Pressure	mbar
181285	2022/11/25	11:41:47	0	0.12	Pressure	mbar	0.08	Pressure	mbar
181286	2022/11/25	11:41:48	0	0.14	Pressure	mbar	0.09	Pressure	mbar
181287	2022/11/25	11:41:49	0	0.15	Pressure	mbar	0.09	Pressure	mbar
181288	2022/11/25	11:41:50	0	0.14	Pressure	mbar	0.09	Pressure	mbar
181289	2022/11/25	11:41:51	0	0.14	Pressure	mbar	0.09	Pressure	mbar
181290	2022/11/25	11:41:52	0	0.11	Pressure	mbar	0.10	Pressure	mbar
181291	2022/11/25	11:41:53	0	0.13	Pressure	mbar	0.09	Pressure	mbar
181292	2022/11/25	11:41:54	0	0.13	Pressure	mbar	0.09	Pressure	mbar
181293	2022/11/25	11:41:55	0	0.12	Pressure	mbar	0.08	Pressure	mbar
181294	2022/11/25	11:41:56	0	0.12	Pressure	mbar	0.07	Pressure	mbar
181295	2022/11/25	11:41:57	0	0.13	Pressure	mbar	0.09	Pressure	mbar
181296	2022/11/25	11:41:58	0	0.13	Pressure	mbar	0.09	Pressure	mbar
181297	2022/11/25	11:41:59	0	0.13	Pressure	mbar	0.06	Pressure	mbar
181298	2022/11/25	11:42:00	0	0.13	Pressure	mbar	0.09	Pressure	mbar
181299	2022/11/25	11:42:01	0	0.13	Pressure	mbar	0.09	Pressure	mbar
181300	2022/11/25	11:42:02	0	0.12	Pressure	mbar	0.09	Pressure	mbar
181301	2022/11/25	11:42:03	0	0.12	Pressure	mbar	0.08	Pressure	mbar
181302	2022/11/25	11:42:04	0	0.12	Pressure	mbar	0.08	Pressure	mbar
181303	2022/11/25	11:42:05	0	0.13	Pressure	mbar	0.09	Pressure	mbar
181304	2022/11/25	11:42:06	0	0.13	Pressure	mbar	0.08	Pressure	mbar
181305	2022/11/25	11:42:07	0	0.11	Pressure	mbar	0.09	Pressure	mbar
181306	2022/11/25	11:42:08	0	0.11	Pressure	mbar	0.09	Pressure	mbar
181307	2022/11/25	11:42:09	0	0.11	Pressure	mbar	0.08	Pressure	mbar
181308	2022/11/25	11:42:10	0	0.13	Pressure	mbar	0.08	Pressure	mbar
181309	2022/11/25	11:42:11	0	0.13	Pressure	mbar	0.08	Pressure	mbar
181310	2022/11/25	11:42:12	0	0.12	Pressure	mbar	0.09	Pressure	mbar
181311	2022/11/25	11:42:13	0	0.12	Pressure	mbar	0.09	Pressure	mbar
181312	2022/11/25	11:42:14	0	0.12	Pressure	mbar	0.09	Pressure	mbar
181313	2022/11/25	11:42:15	0	0.13	Pressure	mbar	0.09	Pressure	mbar
181314	2022/11/25	11:42:16	0	0.13	Pressure	mbar	0.08	Pressure	mbar
181315	2022/11/25	11:42:17	0	0.13	Pressure	mbar	0.07	Pressure	mbar
181316	2022/11/25	11:42:18	0	0.13	Pressure	mbar	0.07	Pressure	mbar
181317	2022/11/25	11:42:19	0	0.12	Pressure	mbar	0.07	Pressure	mbar
181318	2022/11/25	11:42:20	0	0.13	Pressure	mbar	0.08	Pressure	mbar
181319	2022/11/25	11:42:21	0	0.13	Pressure	mbar	0.08	Pressure	mbar
181320	2022/11/25	11:42:22	0	0.12	Pressure	mbar	0.08	Pressure	mbar
181321	2022/11/25	11:42:23	0	0.13	Pressure	mbar	0.08	Pressure	mbar
181322	2022/11/25	11:42:24	0	0.13	Pressure	mbar	0.08	Pressure	mbar
181323	2022/11/25	11:42:25	0	0.14	Pressure	mbar	0.08	Pressure	mbar
181324	2022/11/25	11:42:26	0	0.12	Pressure	mbar	0.08	Pressure	mbar
181325	2022/11/25	11:42:27	0	0.12	Pressure	mbar	0.10	Pressure	mbar
181326	2022/11/25	11:42:28	0	0.12	Pressure	mbar	0.10	Pressure	mbar
181327	2022/11/25	11:42:29	0	0.13	Pressure	mbar	0.09	Pressure	mbar
181328	2022/11/25	11:42:30	0	0.12	Pressure	mbar	0.09	Pressure	mbar
181329	2022/11/25	11:42:31	0	0.12	Pressure	mbar	0.09	Pressure	mbar
181330	2022/11/25	11:42:32	0	0.13	Pressure	mbar	0.08	Pressure	mbar
181331	2022/11/25	11:42:33	0	0.12	Pressure	mbar	0.09	Pressure	mbar
181332	2022/11/25	11:42:34	0	0.12	Pressure	mbar	0.09	Pressure	mbar
181333	2022/11/25	11:42:35	0	0.10	Pressure	mbar	0.08	Pressure	mbar
181334	2022/11/25	11:42:36	0	0.12	Pressure	mbar	0.09	Pressure	mbar
181335	2022/11/25	11:42:37	0	0.12	Pressure	mbar	0.08	Pressure	mbar
181336	2022/11/25	11:42:38	0	0.12	Pressure	mbar	0.08	Pressure	mbar
181337	2022/11/25	11:42:39	0	0.10	Pressure	mbar	0.09	Pressure	mbar
181338	2022/11/25	11:42:40	0	0.12	Pressure	mbar	0.08	Pressure	mbar
181339	2022/11/25	11:42:41	0	0.12	Pressure	mbar	0.08	Pressure	mbar
181340	2022/11/25	11:42:42	0	0.13	Pressure	mbar	0.07	Pressure	mbar
181341	2022/11/25	11:42:43	0	Time out			Time out
181342	2022/11/25	11:42:44	0	Time out			Time out
181343	2022/11/25	11:42:45	0	0.12	Pressure	mbar	0.07	Pressure	mbar
181344	2022/11/25	11:42:46	0	0.13	Pressure	mbar	0.11	Pressure	mbar
181345	2022/11/25	11:42:47	0	0.11	Pressure	mbar	0.08	Pressure	mbar
181346	2022/11/25	11:42:48	0	0.11	Pressure	mbar	0.08	Pressure	mbar
181347	2022/11/25	11:42:49	0	0.13	Pressure	mbar	0.07	Pressure	mbar
181348	2022/11/25	11:42:50	0	0.12	Pressure	mbar	0.07	Pressure	mbar
181349	2022/11/25	11:42:51	0	0.12	Pressure	mbar	0.07	Pressure	mbar
181350	2022/11/25	11:42:52	0	0.14	Pressure	mbar	0.08	Pressure	mbar
181351	2022/11/25	11:42:53	0	0.11	Pressure	mbar	0.08	Pressure	mbar
181352	2022/11/25	11:42:54	0	0.11	Pressure	mbar	0.08	Pressure	mbar
181353	2022/11/25	11:42:55	0	0.13	Pressure	mbar	0.09	Pressure	mbar
181354	2022/11/25	11:42:56	0	0.11	Pressure	mbar	0.08	Pressure	mbar
181355	2022/11/25	11:42:57	0	0.13	Pressure	mbar	0.09	Pressure	mbar
181356	2022/11/25	11:42:58	0	0.13	Pressure	mbar	0.09	Pressure	mbar
181357	2022/11/25	11:42:59	0	0.12	Pressure	mbar	0.08	Pressure	mbar
181358	2022/11/25	11:43:00	0	0.13	Pressure	mbar	0.08	Pressure	mbar
181359	2022/11/25	11:43:01	0	0.13	Pressure	mbar	0.08	Pressure	mbar
181360	2022/11/25	11:43:02	0	0.14	Pressure	mbar	0.08	Pressure	mbar
181361	2022/11/25	11:43:03	0	0.12	Pressure	mbar	0.08	Pressure	mbar
181362	2022/11/25	11:43:04	0	0.12	Pressure	mbar	0.08	Pressure	mbar
181363	2022/11/25	11:43:05	0	0.13	Pressure	mbar	0.09	Pressure	mbar
181364	2022/11/25	11:43:06	0	0.12	Pressure	mbar	0.11	Pressure	mbar
181365	2022/11/25	11:43:07	0	0.13	Pressure	mbar	0.08	Pressure	mbar
181366	2022/11/25	11:43:08	0	0.13	Pressure	mbar	0.08	Pressure	mbar
181367	2022/11/25	11:43:09	0	0.11	Pressure	mbar	0.08	Pressure	mbar
181368	2022/11/25	11:43:10	0	0.12	Pressure	mbar	0.09	Pressure	mbar
181369	2022/11/25	11:43:11	0	0.12	Pressure	mbar	0.09	Pressure	mbar
181370	2022/11/25	11:43:12	0	Time out			Time out
181371	2022/11/25	11:43:13	0	0.11	Pressure	mbar	0.07	Pressure	mbar
181372	2022/11/25	11:43:14	0	0.11	Pressure	mbar	0.07	Pressure	mbar
181373	2022/11/25	11:43:15	0	0.12	Pressure	mbar	0.08	Pressure	mbar
181374	2022/11/25	11:43:16	0	0.11	Pressure	mbar	0.08	Pressure	mbar
181375	2022/11/25	11:43:17	0	0.11	Pressure	mbar	0.08	Pressure	mbar
181376	2022/11/25	11:43:18	0	0.11	Pressure	mbar	0.08	Pressure	mbar
181377	2022/11/25	11:43:19	0	0.13	Pressure	mbar	0.07	Pressure	mbar
181378	2022/11/25	11:43:20	0	0.12	Pressure	mbar	0.09	Pressure	mbar
181379	2022/11/25	11:43:21	0	0.12	Pressure	mbar	0.09	Pressure	mbar
181380	2022/11/25	11:43:22	0	0.10	Pressure	mbar	0.08	Pressure	mbar
181381	2022/11/25	11:43:23	0	0.11	Pressure	mbar	0.09	Pressure	mbar
181382	2022/11/25	11:43:24	0	0.11	Pressure	mbar	0.09	Pressure	mbar
181383	2022/11/25	11:43:25	0	0.12	Pressure	mbar	0.09	Pressure	mbar
181384	2022/11/25	11:43:26	0	0.11	Pressure	mbar	0.08	Pressure	mbar
181385	2022/11/25	11:43:27	0	0.13	Pressure	mbar	0.09	Pressure	mbar
181386	2022/11/25	11:43:28	0	0.13	Pressure	mbar	0.09	Pressure	mbar
181387	2022/11/25	11:43:29	0	0.11	Pressure	mbar	0.09	Pressure	mbar
181388	2022/11/25	11:43:30	0	0.11	Pressure	mbar	0.07	Pressure	mbar
181389	2022/11/25	11:43:31	0	0.11	Pressure	mbar	0.07	Pressure	mbar
181390	2022/11/25	11:43:32	0	0.11	Pressure	mbar	0.09	Pressure	mbar
181391	2022/11/25	11:43:33	0	0.12	Pressure	mbar	0.07	Pressure	mbar
181392	2022/11/25	11:43:34	0	0.14	Pressure	mbar	0.07	Pressure	mbar
181393	2022/11/25	11:43:35	0	0.14	Pressure	mbar	0.07	Pressure	mbar
181394	2022/11/25	11:43:36	0	0.13	Pressure	mbar	0.07	Pressure	mbar
181395	2022/11/25	11:43:37	0	0.12	Pressure	mbar	0.08	Pressure	mbar
181396	2022/11/25	11:43:38	0	0.12	Pressure	mbar	0.08	Pressure	mbar
181397	2022/11/25	11:43:39	0	0.13	Pressure	mbar	0.09	Pressure	mbar
181398	2022/11/25	11:43:40	0	0.11	Pressure	mbar	0.10	Pressure	mbar
181399	2022/11/25	11:43:41	0	0.11	Pressure	mbar	0.10	Pressure	mbar
181400	2022/11/25	11:43:42	0	0.11	Pressure	mbar	0.08	Pressure	mbar
181401	2022/11/25	11:43:43	0	0.12	Pressure	mbar	0.07	Pressure	mbar
181402	2022/11/25	11:43:44	0	0.12	Pressure	mbar	0.07	Pressure	mbar
181403	2022/11/25	11:43:45	0	0.11	Pressure	mbar	0.09	Pressure	mbar
181404	2022/11/25	11:43:46	0	0.13	Pressure	mbar	0.08	Pressure	mbar
181405	2022/11/25	11:43:47	0	0.10	Pressure	mbar	0.08	Pressure	mbar
181406	2022/11/25	11:43:48	0	0.10	Pressure	mbar	0.08	Pressure	mbar
181407	2022/11/25	11:43:49	0	0.11	Pressure	mbar	0.08	Pressure	mbar
181408	2022/11/25	11:43:50	0	0.11	Pressure	mbar	0.05	Pressure	mbar
181409	2022/11/25	11:43:51	0	0.11	Pressure	mbar	0.05	Pressure	mbar
181410	2022/11/25	11:43:52	0	0.11	Pressure	mbar	0.08	Pressure	mbar
181411	2022/11/25	11:43:53	0	0.13	Pressure	mbar	0.07	Pressure	mbar
181412	2022/11/25	11:43:54	0	0.11	Pressure	mbar	0.08	Pressure	mbar
181413	2022/11/25	11:43:55	0	0.11	Pressure	mbar	0.08	Pressure	mbar
181414	2022/11/25	11:43:56	0	0.10	Pressure	mbar	0.07	Pressure	mbar
181415	2022/11/25	11:43:57	0	0.11	Pressure	mbar	0.07	Pressure	mbar
181416	2022/11/25	11:43:58	0	0.11	Pressure	mbar	0.07	Pressure	mbar
181417	2022/11/25	11:43:59	0	0.13	Pressure	mbar	0.08	Pressure	mbar
181418	2022/11/25	11:44:00	0	0.10	Pressure	mbar	0.07	Pressure	mbar
181419	2022/11/25	11:44:01	0	0.10	Pressure	mbar	0.07	Pressure	mbar
181420	2022/11/25	11:44:02	0	0.11	Pressure	mbar	0.07	Pressure	mbar
181421	2022/11/25	11:44:03	0	0.11	Pressure	mbar	0.08	Pressure	mbar
181422	2022/11/25	11:44:04	0	0.12	Pressure	mbar	0.07	Pressure	mbar
181423	2022/11/25	11:44:05	0	0.12	Pressure	mbar	0.07	Pressure	mbar
181424	2022/11/25	11:44:06	0	0.13	Pressure	mbar	0.06	Pressure	mbar
181425	2022/11/25	11:44:07	0	0.12	Pressure	mbar	0.06	Pressure	mbar
181426	2022/11/25	11:44:08	0	0.12	Pressure	mbar	0.06	Pressure	mbar
181427	2022/11/25	11:44:09	0	0.14	Pressure	mbar	0.07	Pressure	mbar
181428	2022/11/25	11:44:10	0	0.12	Pressure	mbar	0.08	Pressure	mbar
181429	2022/11/25	11:44:11	0	0.12	Pressure	mbar	0.08	Pressure	mbar
181430	2022/11/25	11:44:12	0	0.12	Pressure	mbar	0.08	Pressure	mbar
181431	2022/11/25	11:44:13	0	0.12	Pressure	mbar	0.09	Pressure	mbar
181432	2022/11/25	11:44:14	0	0.13	Pressure	mbar	0.08	Pressure	mbar
181433	2022/11/25	11:44:15	0	0.13	Pressure	mbar	0.08	Pressure	mbar
181434	2022/11/25	11:44:16	0	0.13	Pressure	mbar	0.06	Pressure	mbar
181435	2022/11/25	11:44:17	0	0.12	Pressure	mbar	0.06	Pressure	mbar
181436	2022/11/25	11:44:18	0	0.12	Pressure	mbar	0.06	Pressure	mbar
181437	2022/11/25	11:44:19	0	0.11	Pressure	mbar	0.08	Pressure	mbar
181438	2022/11/25	11:44:20	0	0.12	Pressure	mbar	0.08	Pressure	mbar
181439	2022/11/25	11:44:21	0	0.12	Pressure	mbar	0.08	Pressure	mbar
181440	2022/11/25	11:44:22	0	0.11	Pressure	mbar	0.07	Pressure	mbar
181441	2022/11/25	11:44:23	0	0.12	Pressure	mbar	0.08	Pressure	mbar
181442	2022/11/25	11:44:24	0	0.12	Pressure	mbar	0.07	Pressure	mbar
181443	2022/11/25	11:44:25	0	0.12	Pressure	mbar	0.07	Pressure	mbar
181444	2022/11/25	11:44:26	0	0.10	Pressure	mbar	0.07	Pressure	mbar
181445	2022/11/25	11:44:27	0	0.12	Pressure	mbar	0.07	Pressure	mbar
181446	2022/11/25	11:44:28	0	0.12	Pressure	mbar	0.07	Pressure	mbar
181447	2022/11/25	11:44:29	0	0.12	Pressure	mbar	0.08	Pressure	mbar
181448	2022/11/25	11:44:30	0	0.15	Pressure	mbar	0.08	Pressure	mbar
181449	2022/11/25	11:44:31	0	0.15	Pressure	mbar	0.08	Pressure	mbar
181450	2022/11/25	11:44:32	0	0.10	Pressure	mbar	0.07	Pressure	mbar
181451	2022/11/25	11:44:33	0	0.12	Pressure	mbar	0.07	Pressure	mbar
181452	2022/11/25	11:44:34	0	0.12	Pressure	mbar	0.07	Pressure	mbar
181453	2022/11/25	11:44:35	0	0.12	Pressure	mbar	0.07	Pressure	mbar
181454	2022/11/25	11:44:36	0	0.12	Pressure	mbar	0.07	Pressure	mbar
181455	2022/11/25	11:44:37	0	0.11	Pressure	mbar	0.07	Pressure	mbar
181456	2022/11/25	11:44:38	0	0.11	Pressure	mbar	0.07	Pressure	mbar
181457	2022/11/25	11:44:39	0	0.12	Pressure	mbar	0.07	Pressure	mbar
181458	2022/11/25	11:44:40	0	0.12	Pressure	mbar	0.09	Pressure	mbar
181459	2022/11/25	11:44:41	0	0.11	Pressure	mbar	0.08	Pressure	mbar
181460	2022/11/25	11:44:42	0	0.11	Pressure	mbar	0.08	Pressure	mbar
181461	2022/11/25	11:44:43	0	0.11	Pressure	mbar	0.07	Pressure	mbar
181462	2022/11/25	11:44:44	0	0.12	Pressure	mbar	0.08	Pressure	mbar
181463	2022/11/25	11:44:45	0	0.12	Pressure	mbar	0.08	Pressure	mbar
181464	2022/11/25	11:44:46	0	0.12	Pressure	mbar	0.09	Pressure	mbar
181465	2022/11/25	11:44:47	0	0.12	Pressure	mbar	0.06	Pressure	mbar
181466	2022/11/25	11:44:48	0	0.12	Pressure	mbar	0.06	Pressure	mbar
181467	2022/11/25	11:44:49	0	0.13	Pressure	mbar	0.07	Pressure	mbar
181468	2022/11/25	11:44:50	0	0.11	Pressure	mbar	0.09	Pressure	mbar
181469	2022/11/25	11:44:51	0	0.12	Pressure	mbar	0.08	Pressure	mbar
181470	2022/11/25	11:44:52	0	0.12	Pressure	mbar	0.08	Pressure	mbar
181471	2022/11/25	11:44:53	0	0.12	Pressure	mbar	0.08	Pressure	mbar
181472	2022/11/25	11:44:54	0	0.12	Pressure	mbar	0.08	Pressure	mbar
181473	2022/11/25	11:44:55	0	0.12	Pressure	mbar	0.08	Pressure	mbar
181474	2022/11/25	11:44:56	0	0.14	Pressure	mbar	0.08	Pressure	mbar
181475	2022/11/25	11:44:57	0	0.12	Pressure	mbar	0.07	Pressure	mbar
181476	2022/11/25	11:44:58	0	0.12	Pressure	mbar	0.07	Pressure	mbar
181477	2022/11/25	11:44:59	0	0.12	Pressure	mbar	0.08	Pressure	mbar
181478	2022/11/25	11:45:00	0	0.12	Pressure	mbar	0.07	Pressure	mbar
181479	2022/11/25	11:45:01	0	0.10	Pressure	mbar	0.07	Pressure	mbar
181480	2022/11/25	11:45:02	0	0.10	Pressure	mbar	0.07	Pressure	mbar
181481	2022/11/25	11:45:03	0	0.10	Pressure	mbar	0.08	Pressure	mbar
181482	2022/11/25	11:45:04	0	0.13	Pressure	mbar	0.08	Pressure	mbar
181483	2022/11/25	11:45:05	0	0.13	Pressure	mbar	0.08	Pressure	mbar
181484	2022/11/25	11:45:06	0	0.15	Pressure	mbar	0.08	Pressure	mbar
181485	2022/11/25	11:45:07	0	0.14	Pressure	mbar	0.08	Pressure	mbar
181486	2022/11/25	11:45:08	0	0.14	Pressure	mbar	0.08	Pressure	mbar
181487	2022/11/25	11:45:09	0	0.13	Pressure	mbar	0.08	Pressure	mbar
181488	2022/11/25	11:45:10	0	0.11	Pressure	mbar	0.08	Pressure	mbar
181489	2022/11/25	11:45:11	0	0.13	Pressure	mbar	0.07	Pressure	mbar
181490	2022/11/25	11:45:12	0	0.13	Pressure	mbar	0.07	Pressure	mbar
181491	2022/11/25	11:45:13	0	0.13	Pressure	mbar	0.07	Pressure	mbar
181492	2022/11/25	11:45:14	0	0.12	Pressure	mbar	0.08	Pressure	mbar
181493	2022/11/25	11:45:15	0	0.12	Pressure	mbar	0.08	Pressure	mbar
181494	2022/11/25	11:45:16	0	0.12	Pressure	mbar	0.07	Pressure	mbar
181495	2022/11/25	11:45:17	0	0.14	Pressure	mbar	0.08	Pressure	mbar
181496	2022/11/25	11:45:18	0	0.14	Pressure	mbar	0.08	Pressure	mbar
181497	2022/11/25	11:45:19	0	0.14	Pressure	mbar	0.10	Pressure	mbar
181498	2022/11/25	11:45:20	0	0.13	Pressure	mbar	0.09	Pressure	mbar
181499	2022/11/25	11:45:21	0	0.14	Pressure	mbar	0.08	Pressure	mbar
181500	2022/11/25	11:45:22	0	0.14	Pressure	mbar	0.08	Pressure	mbar
181501	2022/11/25	11:45:23	0	0.11	Pressure	mbar	0.09	Pressure	mbar
181502	2022/11/25	11:45:24	0	0.13	Pressure	mbar	0.07	Pressure	mbar
181503	2022/11/25	11:45:25	0	0.13	Pressure	mbar	0.07	Pressure	mbar
181504	2022/11/25	11:45:26	0	0.13	Pressure	mbar	0.07	Pressure	mbar
181505	2022/11/25	11:45:27	0	0.14	Pressure	mbar	0.06	Pressure	mbar
181506	2022/11/25	11:45:28	0	0.14	Pressure	mbar	0.06	Pressure	mbar
181507	2022/11/25	11:45:29	0	0.12	Pressure	mbar	0.06	Pressure	mbar
181508	2022/11/25	11:45:30	0	0.11	Pressure	mbar	0.06	Pressure	mbar
181509	2022/11/25	11:45:31	0	0.12	Pressure	mbar	0.08	Pressure	mbar
181510	2022/11/25	11:45:32	0	0.12	Pressure	mbar	0.08	Pressure	mbar
181511	2022/11/25	11:45:33	0	0.13	Pressure	mbar	0.08	Pressure	mbar
181512	2022/11/25	11:45:34	0	0.13	Pressure	mbar	0.08	Pressure	mbar
181513	2022/11/25	11:45:35	0	0.13	Pressure	mbar	0.08	Pressure	mbar
181514	2022/11/25	11:45:36	0	0.13	Pressure	mbar	0.08	Pressure	mbar
181515	2022/11/25	11:45:37	0	0.15	Pressure	mbar	0.08	Pressure	mbar
181516	2022/11/25	11:45:38	0	0.15	Pressure	mbar	0.08	Pressure	mbar
181517	2022/11/25	11:45:39	0	0.13	Pressure	mbar	0.08	Pressure	mbar
181518	2022/11/25	11:45:40	0	0.15	Pressure	mbar	0.08	Pressure	mbar
181519	2022/11/25	11:45:41	0	Time out			Time out
181520	2022/11/25	11:45:42	0	Time out			Time out
181521	2022/11/25	11:45:43	0	Time out			Time out
181522	2022/11/25	11:45:44	0	Time out			Time out
181523	2022/11/25	11:45:45	0	Time out			Time out
181524	2022/11/25	11:45:46	0	Time out			Time out
181525	2022/11/25	11:45:47	0	Time out			Time out
181526	2022/11/25	11:45:48	0	0.15	Pressure	mbar	0.06	Pressure	mbar
181527	2022/11/25	11:45:49	0	0.15	Pressure	mbar	0.06	Pressure	mbar
181528	2022/11/25	11:45:50	0	0.13	Pressure	mbar	0.08	Pressure	mbar
181529	2022/11/25	11:45:51	0	0.13	Pressure	mbar	0.07	Pressure	mbar
181530	2022/11/25	11:45:52	0	0.13	Pressure	mbar	0.07	Pressure	mbar
181531	2022/11/25	11:45:53	0	0.12	Pressure	mbar	0.05	Pressure	mbar
181532	2022/11/25	11:45:54	0	0.12	Pressure	mbar	0.10	Pressure	mbar
181533	2022/11/25	11:45:55	0	0.12	Pressure	mbar	0.10	Pressure	mbar
181534	2022/11/25	11:45:56	0	0.12	Pressure	mbar	0.08	Pressure	mbar
181535	2022/11/25	11:45:57	0	0.11	Pressure	mbar	0.08	Pressure	mbar
181536	2022/11/25	11:45:58	0	0.12	Pressure	mbar	0.08	Pressure	mbar
181537	2022/11/25	11:45:59	0	0.12	Pressure	mbar	0.08	Pressure	mbar
181538	2022/11/25	11:46:00	0	0.13	Pressure	mbar	0.08	Pressure	mbar
181539	2022/11/25	11:46:01	0	0.15	Pressure	mbar	0.08	Pressure	mbar
181540	2022/11/25	11:46:02	0	0.15	Pressure	mbar	0.08	Pressure	mbar
181541	2022/11/25	11:46:03	0	0.13	Pressure	mbar	0.07	Pressure	mbar
181542	2022/11/25	11:46:04	0	0.12	Pressure	mbar	0.08	Pressure	mbar
181543	2022/11/25	11:46:05	0	0.12	Pressure	mbar	0.08	Pressure	mbar
181544	2022/11/25	11:46:06	0	0.13	Pressure	mbar	0.08	Pressure	mbar
181545	2022/11/25	11:46:07	0	0.13	Pressure	mbar	0.07	Pressure	mbar
181546	2022/11/25	11:46:08	0	0.13	Pressure	mbar	0.08	Pressure	mbar
181547	2022/11/25	11:46:09	0	0.13	Pressure	mbar	0.08	Pressure	mbar
181548	2022/11/25	11:46:10	0	0.13	Pressure	mbar	0.07	Pressure	mbar
181549	2022/11/25	11:46:11	0	0.13	Pressure	mbar	0.09	Pressure	mbar
181550	2022/11/25	11:46:12	0	0.13	Pressure	mbar	0.09	Pressure	mbar
181551	2022/11/25	11:46:13	0	0.13	Pressure	mbar	0.07	Pressure	mbar
181552	2022/11/25	11:46:14	0	0.11	Pressure	mbar	0.07	Pressure	mbar
181553	2022/11/25	11:46:15	0	0.11	Pressure	mbar	0.07	Pressure	mbar
181554	2022/11/25	11:46:16	0	0.13	Pressure	mbar	0.08	Pressure	mbar
181555	2022/11/25	11:46:17	0	0.13	Pressure	mbar	0.07	Pressure	mbar
181556	2022/11/25	11:46:18	0	0.12	Pressure	mbar	0.09	Pressure	mbar
181557	2022/11/25	11:46:19	0	0.12	Pressure	mbar	0.09	Pressure	mbar
181558	2022/11/25	11:46:20	0	0.11	Pressure	mbar	0.07	Pressure	mbar
181559	2022/11/25	11:46:21	0	0.14	Pressure	mbar	0.08	Pressure	mbar
181560	2022/11/25	11:46:22	0	0.14	Pressure	mbar	0.08	Pressure	mbar
181561	2022/11/25	11:46:23	0	0.12	Pressure	mbar	0.08	Pressure	mbar
181562	2022/11/25	11:46:24	0	0.13	Pressure	mbar	0.07	Pressure	mbar
181563	2022/11/25	11:46:25	0	0.13	Pressure	mbar	0.07	Pressure	mbar
181564	2022/11/25	11:46:26	0	0.10	Pressure	mbar	0.08	Pressure	mbar
181565	2022/11/25	11:46:27	0	0.16	Pressure	mbar	0.09	Pressure	mbar
181566	2022/11/25	11:46:28	0	0.13	Pressure	mbar	0.08	Pressure	mbar
181567	2022/11/25	11:46:29	0	0.13	Pressure	mbar	0.08	Pressure	mbar
181568	2022/11/25	11:46:30	0	0.12	Pressure	mbar	0.08	Pressure	mbar
181569	2022/11/25	11:46:31	0	0.12	Pressure	mbar	0.08	Pressure	mbar
181570	2022/11/25	11:46:32	0	0.12	Pressure	mbar	0.08	Pressure	mbar
181571	2022/11/25	11:46:33	0	0.12	Pressure	mbar	0.09	Pressure	mbar
181572	2022/11/25	11:46:34	0	0.12	Pressure	mbar	0.07	Pressure	mbar
181573	2022/11/25	11:46:35	0	0.12	Pressure	mbar	0.07	Pressure	mbar
181574	2022/11/25	11:46:36	0	0.13	Pressure	mbar	0.08	Pressure	mbar
181575	2022/11/25	11:46:37	0	0.12	Pressure	mbar	0.08	Pressure	mbar
181576	2022/11/25	11:46:38	0	0.12	Pressure	mbar	0.08	Pressure	mbar
181577	2022/11/25	11:46:39	0	0.12	Pressure	mbar	0.08	Pressure	mbar
181578	2022/11/25	11:46:40	0	0.12	Pressure	mbar	0.08	Pressure	mbar
181579	2022/11/25	11:46:41	0	0.14	Pressure	mbar	0.07	Pressure	mbar
181580	2022/11/25	11:46:42	0	0.14	Pressure	mbar	0.07	Pressure	mbar
181581	2022/11/25	11:46:43	0	0.12	Pressure	mbar	0.09	Pressure	mbar
181582	2022/11/25	11:46:44	0	0.12	Pressure	mbar	0.10	Pressure	mbar
181583	2022/11/25	11:46:45	0	0.13	Pressure	mbar	0.08	Pressure	mbar
181584	2022/11/25	11:46:46	0	0.13	Pressure	mbar	0.08	Pressure	mbar
181585	2022/11/25	11:46:47	0	0.11	Pressure	mbar	0.07	Pressure	mbar
181586	2022/11/25	11:46:48	0	0.12	Pressure	mbar	0.08	Pressure	mbar
181587	2022/11/25	11:46:49	0	0.12	Pressure	mbar	0.08	Pressure	mbar
181588	2022/11/25	11:46:50	0	0.10	Pressure	mbar	0.08	Pressure	mbar
181589	2022/11/25	11:46:51	0	0.12	Pressure	mbar	0.08	Pressure	mbar
181590	2022/11/25	11:46:52	0	0.12	Pressure	mbar	0.08	Pressure	mbar
181591	2022/11/25	11:46:53	0	0.11	Pressure	mbar	0.08	Pressure	mbar
181592	2022/11/25	11:46:54	0	0.14	Pressure	mbar	0.08	Pressure	mbar
181593	2022/11/25	11:46:55	0	0.14	Pressure	mbar	0.08	Pressure	mbar
181594	2022/11/25	11:46:56	0	0.12	Pressure	mbar	0.08	Pressure	mbar
181595	2022/11/25	11:46:57	0	0.11	Pressure	mbar	0.08	Pressure	mbar
181596	2022/11/25	11:46:58	0	0.13	Pressure	mbar	0.07	Pressure	mbar
181597	2022/11/25	11:46:59	0	0.13	Pressure	mbar	0.07	Pressure	mbar
181598	2022/11/25	11:47:00	0	0.14	Pressure	mbar	0.08	Pressure	mbar
181599	2022/11/25	11:47:01	0	0.11	Pressure	mbar	0.07	Pressure	mbar
181600	2022/11/25	11:47:02	0	0.11	Pressure	mbar	0.07	Pressure	mbar
181601	2022/11/25	11:47:03	0	0.13	Pressure	mbar	0.07	Pressure	mbar
181602	2022/11/25	11:47:04	0	0.14	Pressure	mbar	0.08	Pressure	mbar
181603	2022/11/25	11:47:05	0	0.14	Pressure	mbar	0.08	Pressure	mbar
181604	2022/11/25	11:47:06	0	0.13	Pressure	mbar	0.09	Pressure	mbar
181605	2022/11/25	11:47:07	0	0.13	Pressure	mbar	0.08	Pressure	mbar
181606	2022/11/25	11:47:08	0	0.12	Pressure	mbar	0.09	Pressure	mbar
181607	2022/11/25	11:47:09	0	0.12	Pressure	mbar	0.09	Pressure	mbar
181608	2022/11/25	11:47:10	0	Time out			Time out
181609	2022/11/25	11:47:11	0	0.13	Pressure	mbar	0.08	Pressure	mbar
181610	2022/11/25	11:47:12	0	0.13	Pressure	mbar	0.08	Pressure	mbar
181611	2022/11/25	11:47:13	0	0.13	Pressure	mbar	0.08	Pressure	mbar
181612	2022/11/25	11:47:14	0	0.12	Pressure	mbar	0.08	Pressure	mbar
181613	2022/11/25	11:47:15	0	0.12	Pressure	mbar	0.07	Pressure	mbar
181614	2022/11/25	11:47:16	0	0.12	Pressure	mbar	0.07	Pressure	mbar
181615	2022/11/25	11:47:17	0	0.12	Pressure	mbar	0.08	Pressure	mbar
181616	2022/11/25	11:47:18	0	0.12	Pressure	mbar	0.07	Pressure	mbar
181617	2022/11/25	11:47:19	0	0.12	Pressure	mbar	0.07	Pressure	mbar
181618	2022/11/25	11:47:20	0	0.13	Pressure	mbar	0.07	Pressure	mbar
181619	2022/11/25	11:47:21	0	0.13	Pressure	mbar	0.08	Pressure	mbar
181620	2022/11/25	11:47:22	0	0.13	Pressure	mbar	0.08	Pressure	mbar
181621	2022/11/25	11:47:23	0	0.14	Pressure	mbar	0.07	Pressure	mbar
181622	2022/11/25	11:47:24	0	0.13	Pressure	mbar	0.08	Pressure	mbar
181623	2022/11/25	11:47:25	0	0.15	Pressure	mbar	0.07	Pressure	mbar
181624	2022/11/25	11:47:26	0	0.15	Pressure	mbar	0.07	Pressure	mbar
181625	2022/11/25	11:47:27	0	0.13	Pressure	mbar	0.10	Pressure	mbar
181626	2022/11/25	11:47:28	0	0.14	Pressure	mbar	0.09	Pressure	mbar
181627	2022/11/25	11:47:29	0	0.14	Pressure	mbar	0.09	Pressure	mbar
181628	2022/11/25	11:47:30	0	0.15	Pressure	mbar	0.08	Pressure	mbar
181629	2022/11/25	11:47:31	0	0.13	Pressure	mbar	0.10	Pressure	mbar
181630	2022/11/25	11:47:32	0	0.13	Pressure	mbar	0.10	Pressure	mbar
181631	2022/11/25	11:47:33	0	0.12	Pressure	mbar	0.08	Pressure	mbar
181632	2022/11/25	11:47:34	0	0.13	Pressure	mbar	0.10	Pressure	mbar
181633	2022/11/25	11:47:35	0	0.12	Pressure	mbar	0.08	Pressure	mbar
181634	2022/11/25	11:47:36	0	0.12	Pressure	mbar	0.08	Pressure	mbar
181635	2022/11/25	11:47:37	0	0.13	Pressure	mbar	0.08	Pressure	mbar
181636	2022/11/25	11:47:38	0	0.13	Pressure	mbar	0.09	Pressure	mbar
181637	2022/11/25	11:47:39	0	0.13	Pressure	mbar	0.09	Pressure	mbar
181638	2022/11/25	11:47:40	0	0.13	Pressure	mbar	0.09	Pressure	mbar
181639	2022/11/25	11:47:41	0	0.15	Pressure	mbar	0.09	Pressure	mbar
181640	2022/11/25	11:47:42	0	0.15	Pressure	mbar	0.09	Pressure	mbar
181641	2022/11/25	11:47:43	0	0.11	Pressure	mbar	0.08	Pressure	mbar
181642	2022/11/25	11:47:44	0	0.14	Pressure	mbar	0.08	Pressure	mbar
181643	2022/11/25	11:47:45	0	0.13	Pressure	mbar	0.07	Pressure	mbar
181644	2022/11/25	11:47:46	0	0.13	Pressure	mbar	0.07	Pressure	mbar
181645	2022/11/25	11:47:47	0	0.14	Pressure	mbar	0.08	Pressure	mbar
181646	2022/11/25	11:47:48	0	0.12	Pressure	mbar	0.07	Pressure	mbar
181647	2022/11/25	11:47:49	0	0.12	Pressure	mbar	0.07	Pressure	mbar
181648	2022/11/25	11:47:50	0	0.12	Pressure	mbar	0.09	Pressure	mbar
181649	2022/11/25	11:47:51	0	0.12	Pressure	mbar	0.08	Pressure	mbar
181650	2022/11/25	11:47:52	0	0.13	Pressure	mbar	0.09	Pressure	mbar
181651	2022/11/25	11:47:53	0	0.13	Pressure	mbar	0.09	Pressure	mbar
181652	2022/11/25	11:47:54	0	0.13	Pressure	mbar	0.09	Pressure	mbar
181653	2022/11/25	11:47:55	0	0.12	Pressure	mbar	0.09	Pressure	mbar
181654	2022/11/25	11:47:56	0	0.12	Pressure	mbar	0.09	Pressure	mbar
181655	2022/11/25	11:47:57	0	0.14	Pressure	mbar	0.08	Pressure	mbar
181656	2022/11/25	11:47:58	0	0.12	Pressure	mbar	0.08	Pressure	mbar
181657	2022/11/25	11:47:59	0	0.12	Pressure	mbar	0.08	Pressure	mbar
181658	2022/11/25	11:48:00	0	0.13	Pressure	mbar	0.09	Pressure	mbar
181659	2022/11/25	11:48:01	0	0.13	Pressure	mbar	0.09	Pressure	mbar
181660	2022/11/25	11:48:02	0	0.15	Pressure	mbar	0.07	Pressure	mbar
181661	2022/11/25	11:48:03	0	0.15	Pressure	mbar	0.07	Pressure	mbar
181662	2022/11/25	11:48:04	0	0.15	Pressure	mbar	0.08	Pressure	mbar
181663	2022/11/25	11:48:05	0	0.13	Pressure	mbar	0.08	Pressure	mbar
181664	2022/11/25	11:48:06	0	0.13	Pressure	mbar	0.08	Pressure	mbar
181665	2022/11/25	11:48:07	0	0.14	Pressure	mbar	0.08	Pressure	mbar
181666	2022/11/25	11:48:08	0	0.14	Pressure	mbar	0.10	Pressure	mbar
181667	2022/11/25	11:48:09	0	0.14	Pressure	mbar	0.10	Pressure	mbar
181668	2022/11/25	11:48:10	0	0.13	Pressure	mbar	0.08	Pressure	mbar
181669	2022/11/25	11:48:11	0	0.11	Pressure	mbar	0.09	Pressure	mbar
181670	2022/11/25	11:48:12	0	0.11	Pressure	mbar	0.09	Pressure	mbar
181671	2022/11/25	11:48:13	0	0.13	Pressure	mbar	0.07	Pressure	mbar
181672	2022/11/25	11:48:14	0	0.14	Pressure	mbar	0.08	Pressure	mbar
181673	2022/11/25	11:48:15	0	0.14	Pressure	mbar	0.09	Pressure	mbar
181674	2022/11/25	11:48:16	0	0.14	Pressure	mbar	0.09	Pressure	mbar
181675	2022/11/25	11:48:17	0	0.13	Pressure	mbar	0.07	Pressure	mbar
181676	2022/11/25	11:48:18	0	0.13	Pressure	mbar	0.08	Pressure	mbar
181677	2022/11/25	11:48:19	0	0.13	Pressure	mbar	0.08	Pressure	mbar
181678	2022/11/25	11:48:20	0	0.13	Pressure	mbar	0.09	Pressure	mbar
181679	2022/11/25	11:48:21	0	0.12	Pressure	mbar	0.09	Pressure	mbar
181680	2022/11/25	11:48:22	0	0.14	Pressure	mbar	0.09	Pressure	mbar
181681	2022/11/25	11:48:23	0	0.14	Pressure	mbar	0.09	Pressure	mbar
181682	2022/11/25	11:48:24	0	0.15	Pressure	mbar	0.07	Pressure	mbar
181683	2022/11/25	11:48:25	0	0.15	Pressure	mbar	0.08	Pressure	mbar
181684	2022/11/25	11:48:26	0	0.15	Pressure	mbar	0.08	Pressure	mbar
181685	2022/11/25	11:48:27	0	0.15	Pressure	mbar	0.09	Pressure	mbar
181686	2022/11/25	11:48:28	0	0.12	Pressure	mbar	0.09	Pressure	mbar
181687	2022/11/25	11:48:29	0	0.12	Pressure	mbar	0.09	Pressure	mbar
181688	2022/11/25	11:48:30	0	0.13	Pressure	mbar	0.09	Pressure	mbar
181689	2022/11/25	11:48:31	0	0.13	Pressure	mbar	0.09	Pressure	mbar
181690	2022/11/25	11:48:32	0	0.14	Pressure	mbar	0.09	Pressure	mbar
181691	2022/11/25	11:48:33	0	0.14	Pressure	mbar	0.09	Pressure	mbar
181692	2022/11/25	11:48:34	0	0.15	Pressure	mbar	0.08	Pressure	mbar
181693	2022/11/25	11:48:35	0	0.13	Pressure	mbar	0.08	Pressure	mbar
181694	2022/11/25	11:48:36	0	0.13	Pressure	mbar	0.08	Pressure	mbar
181695	2022/11/25	11:48:37	0	0.13	Pressure	mbar	0.09	Pressure	mbar
181696	2022/11/25	11:48:38	0	0.13	Pressure	mbar	0.07	Pressure	mbar
181697	2022/11/25	11:48:39	0	0.13	Pressure	mbar	0.07	Pressure	mbar
181698	2022/11/25	11:48:40	0	0.12	Pressure	mbar	0.10	Pressure	mbar
181699	2022/11/25	11:48:41	0	0.13	Pressure	mbar	0.08	Pressure	mbar
181700	2022/11/25	11:48:42	0	0.12	Pressure	mbar	0.07	Pressure	mbar
181701	2022/11/25	11:48:43	0	0.12	Pressure	mbar	0.07	Pressure	mbar
181702	2022/11/25	11:48:44	0	0.13	Pressure	mbar	0.08	Pressure	mbar
181703	2022/11/25	11:48:45	0	0.11	Pressure	mbar	0.08	Pressure	mbar
181704	2022/11/25	11:48:46	0	0.11	Pressure	mbar	0.08	Pressure	mbar
181705	2022/11/25	11:48:47	0	0.10	Pressure	mbar	0.08	Pressure	mbar
181706	2022/11/25	11:48:48	0	0.12	Pressure	mbar	0.09	Pressure	mbar
181707	2022/11/25	11:48:49	0	0.12	Pressure	mbar	0.09	Pressure	mbar
181708	2022/11/25	11:48:50	0	0.10	Pressure	mbar	0.09	Pressure	mbar
181709	2022/11/25	11:48:51	0	0.12	Pressure	mbar	0.10	Pressure	mbar
181710	2022/11/25	11:48:52	0	0.15	Pressure	mbar	0.07	Pressure	mbar
181711	2022/11/25	11:48:53	0	0.15	Pressure	mbar	0.07	Pressure	mbar
181712	2022/11/25	11:48:54	0	0.11	Pressure	mbar	0.09	Pressure	mbar
181713	2022/11/25	11:48:55	0	0.12	Pressure	mbar	0.09	Pressure	mbar
181714	2022/11/25	11:48:56	0	0.12	Pressure	mbar	0.09	Pressure	mbar
181715	2022/11/25	11:48:57	0	0.12	Pressure	mbar	0.07	Pressure	mbar
181716	2022/11/25	11:48:58	0	0.11	Pressure	mbar	0.08	Pressure	mbar
181717	2022/11/25	11:48:59	0	0.11	Pressure	mbar	0.08	Pressure	mbar
181718	2022/11/25	11:49:00	0	0.13	Pressure	mbar	0.08	Pressure	mbar
181719	2022/11/25	11:49:01	0	0.13	Pressure	mbar	0.08	Pressure	mbar
181720	2022/11/25	11:49:02	0	0.14	Pressure	mbar	0.09	Pressure	mbar
181721	2022/11/25	11:49:03	0	0.14	Pressure	mbar	0.09	Pressure	mbar
181722	2022/11/25	11:49:04	0	0.14	Pressure	mbar	0.08	Pressure	mbar
181723	2022/11/25	11:49:05	0	0.14	Pressure	mbar	0.09	Pressure	mbar
181724	2022/11/25	11:49:06	0	0.14	Pressure	mbar	0.09	Pressure	mbar
181725	2022/11/25	11:49:07	0	0.12	Pressure	mbar	0.08	Pressure	mbar
181726	2022/11/25	11:49:08	0	0.12	Pressure	mbar	0.08	Pressure	mbar
181727	2022/11/25	11:49:09	0	0.12	Pressure	mbar	0.08	Pressure	mbar
181728	2022/11/25	11:49:10	0	0.13	Pressure	mbar	0.07	Pressure	mbar
181729	2022/11/25	11:49:11	0	0.14	Pressure	mbar	0.07	Pressure	mbar
181730	2022/11/25	11:49:12	0	0.14	Pressure	mbar	0.10	Pressure	mbar
181731	2022/11/25	11:49:13	0	0.14	Pressure	mbar	0.10	Pressure	mbar
181732	2022/11/25	11:49:14	0	0.13	Pressure	mbar	0.07	Pressure	mbar
181733	2022/11/25	11:49:15	0	0.13	Pressure	mbar	0.08	Pressure	mbar
181734	2022/11/25	11:49:16	0	0.13	Pressure	mbar	0.08	Pressure	mbar
181735	2022/11/25	11:49:17	0	0.12	Pressure	mbar	0.07	Pressure	mbar
181736	2022/11/25	11:49:18	0	0.13	Pressure	mbar	0.07	Pressure	mbar
181737	2022/11/25	11:49:19	0	0.13	Pressure	mbar	0.07	Pressure	mbar
181738	2022/11/25	11:49:20	0	0.13	Pressure	mbar	0.07	Pressure	mbar
181739	2022/11/25	11:49:21	0	0.14	Pressure	mbar	0.08	Pressure	mbar
181740	2022/11/25	11:49:22	0	0.13	Pressure	mbar	0.09	Pressure	mbar
181741	2022/11/25	11:49:23	0	0.13	Pressure	mbar	0.09	Pressure	mbar
181742	2022/11/25	11:49:24	0	0.13	Pressure	mbar	0.09	Pressure	mbar
181743	2022/11/25	11:49:25	0	0.14	Pressure	mbar	0.08	Pressure	mbar
181744	2022/11/25	11:49:26	0	0.14	Pressure	mbar	0.08	Pressure	mbar
181745	2022/11/25	11:49:27	0	0.13	Pressure	mbar	0.08	Pressure	mbar
181746	2022/11/25	11:49:28	0	0.12	Pressure	mbar	0.08	Pressure	mbar
181747	2022/11/25	11:49:29	0	0.13	Pressure	mbar	0.08	Pressure	mbar
181748	2022/11/25	11:49:30	0	0.13	Pressure	mbar	0.08	Pressure	mbar
181749	2022/11/25	11:49:31	0	0.12	Pressure	mbar	0.09	Pressure	mbar
181750	2022/11/25	11:49:32	0	0.12	Pressure	mbar	0.08	Pressure	mbar
181751	2022/11/25	11:49:33	0	0.12	Pressure	mbar	0.08	Pressure	mbar
181752	2022/11/25	11:49:34	0	0.11	Pressure	mbar	0.07	Pressure	mbar
181753	2022/11/25	11:49:35	0	0.10	Pressure	mbar	0.08	Pressure	mbar
181754	2022/11/25	11:49:36	0	0.10	Pressure	mbar	0.08	Pressure	mbar
181755	2022/11/25	11:49:37	0	0.12	Pressure	mbar	0.08	Pressure	mbar
181756	2022/11/25	11:49:38	0	0.11	Pressure	mbar	0.09	Pressure	mbar
181757	2022/11/25	11:49:39	0	0.11	Pressure	mbar	0.09	Pressure	mbar
181758	2022/11/25	11:49:40	0	0.11	Pressure	mbar	0.09	Pressure	mbar
181759	2022/11/25	11:49:41	0	0.11	Pressure	mbar	0.09	Pressure	mbar
181760	2022/11/25	11:49:42	0	0.10	Pressure	mbar	0.08	Pressure	mbar
181761	2022/11/25	11:49:43	0	0.10	Pressure	mbar	0.08	Pressure	mbar
181762	2022/11/25	11:49:44	0	0.10	Pressure	mbar	0.08	Pressure	mbar
181763	2022/11/25	11:49:45	0	0.11	Pressure	mbar	0.07	Pressure	mbar
181764	2022/11/25	11:49:46	0	0.11	Pressure	mbar	0.07	Pressure	mbar
181765	2022/11/25	11:49:47	0	0.10	Pressure	mbar	0.08	Pressure	mbar
181766	2022/11/25	11:49:48	0	0.11	Pressure	mbar	0.11	Pressure	mbar
181767	2022/11/25	11:49:49	0	Time out			Time out
181768	2022/11/25	11:49:50	0	Time out			Time out
181769	2022/11/25	11:49:51	0	0.13	Pressure	mbar	0.09	Pressure	mbar
181770	2022/11/25	11:49:52	0	0.11	Pressure	mbar	0.07	Pressure	mbar
181771	2022/11/25	11:49:53	0	0.11	Pressure	mbar	0.07	Pressure	mbar
181772	2022/11/25	11:49:54	0	0.10	Pressure	mbar	0.08	Pressure	mbar
181773	2022/11/25	11:49:55	0	0.12	Pressure	mbar	0.09	Pressure	mbar
181774	2022/11/25	11:49:56	0	0.12	Pressure	mbar	0.10	Pressure	mbar
181775	2022/11/25	11:49:57	0	0.12	Pressure	mbar	0.10	Pressure	mbar
181776	2022/11/25	11:49:58	0	0.11	Pressure	mbar	0.08	Pressure	mbar
181777	2022/11/25	11:49:59	0	0.11	Pressure	mbar	0.07	Pressure	mbar
181778	2022/11/25	11:50:00	0	0.11	Pressure	mbar	0.07	Pressure	mbar
181779	2022/11/25	11:50:01	0	0.12	Pressure	mbar	0.08	Pressure	mbar
181780	2022/11/25	11:50:02	0	0.11	Pressure	mbar	0.08	Pressure	mbar
181781	2022/11/25	11:50:03	0	0.11	Pressure	mbar	0.08	Pressure	mbar
181782	2022/11/25	11:50:04	0	0.11	Pressure	mbar	0.07	Pressure	mbar
181783	2022/11/25	11:50:05	0	0.13	Pressure	mbar	0.09	Pressure	mbar
181784	2022/11/25	11:50:06	0	0.11	Pressure	mbar	0.07	Pressure	mbar
181785	2022/11/25	11:50:07	0	0.11	Pressure	mbar	0.07	Pressure	mbar
181786	2022/11/25	11:50:08	0	0.13	Pressure	mbar	0.07	Pressure	mbar
181787	2022/11/25	11:50:09	0	0.13	Pressure	mbar	0.09	Pressure	mbar
181788	2022/11/25	11:50:10	0	0.13	Pressure	mbar	0.09	Pressure	mbar
181789	2022/11/25	11:50:11	0	0.12	Pressure	mbar	0.07	Pressure	mbar
181790	2022/11/25	11:50:12	0	0.11	Pressure	mbar	0.08	Pressure	mbar
181791	2022/11/25	11:50:13	0	0.11	Pressure	mbar	0.08	Pressure	mbar
181792	2022/11/25	11:50:14	0	0.12	Pressure	mbar	0.07	Pressure	mbar
181793	2022/11/25	11:50:15	0	0.12	Pressure	mbar	0.08	Pressure	mbar
181794	2022/11/25	11:50:16	0	0.12	Pressure	mbar	0.09	Pressure	mbar
181795	2022/11/25	11:50:17	0	0.12	Pressure	mbar	0.09	Pressure	mbar
181796	2022/11/25	11:50:18	0	0.12	Pressure	mbar	0.09	Pressure	mbar
181797	2022/11/25	11:50:19	0	0.12	Pressure	mbar	0.08	Pressure	mbar
181798	2022/11/25	11:50:20	0	0.12	Pressure	mbar	0.08	Pressure	mbar
181799	2022/11/25	11:50:21	0	0.12	Pressure	mbar	0.09	Pressure	mbar
181800	2022/11/25	11:50:22	0	0.14	Pressure	mbar	0.07	Pressure	mbar
181801	2022/11/25	11:50:23	0	0.14	Pressure	mbar	0.07	Pressure	mbar
181802	2022/11/25	11:50:24	0	0.12	Pressure	mbar	0.08	Pressure	mbar
181803	2022/11/25	11:50:25	0	0.12	Pressure	mbar	0.09	Pressure	mbar
181804	2022/11/25	11:50:26	0	0.12	Pressure	mbar	0.09	Pressure	mbar
181805	2022/11/25	11:50:27	0	0.11	Pressure	mbar	0.08	Pressure	mbar
181806	2022/11/25	11:50:28	0	0.13	Pressure	mbar	0.08	Pressure	mbar
181807	2022/11/25	11:50:29	0	Time out			Time out
181808	2022/11/25	11:50:30	0	Time out			Time out
181809	2022/11/25	11:50:31	0	0.12	Pressure	mbar	0.07	Pressure	mbar
181810	2022/11/25	11:50:32	0	0.13	Pressure	mbar	0.09	Pressure	mbar
181811	2022/11/25	11:50:33	0	0.13	Pressure	mbar	0.09	Pressure	mbar
181812	2022/11/25	11:50:34	0	0.11	Pressure	mbar	0.08	Pressure	mbar
181813	2022/11/25	11:50:35	0	0.13	Pressure	mbar	0.08	Pressure	mbar
181814	2022/11/25	11:50:36	0	0.11	Pressure	mbar	0.09	Pressure	mbar
181815	2022/11/25	11:50:37	0	0.11	Pressure	mbar	0.09	Pressure	mbar
181816	2022/11/25	11:50:38	0	0.10	Pressure	mbar	0.09	Pressure	mbar
181817	2022/11/25	11:50:39	0	0.12	Pressure	mbar	0.09	Pressure	mbar
181818	2022/11/25	11:50:40	0	0.12	Pressure	mbar	0.09	Pressure	mbar
181819	2022/11/25	11:50:41	0	0.13	Pressure	mbar	0.07	Pressure	mbar
181820	2022/11/25	11:50:42	0	0.14	Pressure	mbar	0.08	Pressure	mbar
181821	2022/11/25	11:50:43	0	0.13	Pressure	mbar	0.07	Pressure	mbar
181822	2022/11/25	11:50:44	0	0.13	Pressure	mbar	0.07	Pressure	mbar
181823	2022/11/25	11:50:45	0	0.13	Pressure	mbar	0.08	Pressure	mbar
181824	2022/11/25	11:50:46	0	0.13	Pressure	mbar	0.09	Pressure	mbar
181825	2022/11/25	11:50:47	0	0.13	Pressure	mbar	0.09	Pressure	mbar
181826	2022/11/25	11:50:48	0	0.12	Pressure	mbar	0.09	Pressure	mbar
181827	2022/11/25	11:50:49	0	0.12	Pressure	mbar	0.07	Pressure	mbar
181828	2022/11/25	11:50:50	0	0.12	Pressure	mbar	0.07	Pressure	mbar
181829	2022/11/25	11:50:51	0	0.13	Pressure	mbar	0.07	Pressure	mbar
181830	2022/11/25	11:50:52	0	0.12	Pressure	mbar	0.08	Pressure	mbar
181831	2022/11/25	11:50:53	0	0.13	Pressure	mbar	0.08	Pressure	mbar
181832	2022/11/25	11:50:54	0	0.13	Pressure	mbar	0.08	Pressure	mbar
181833	2022/11/25	11:50:55	0	0.13	Pressure	mbar	0.08	Pressure	mbar
181834	2022/11/25	11:50:56	0	0.15	Pressure	mbar	0.07	Pressure	mbar
181835	2022/11/25	11:50:57	0	0.15	Pressure	mbar	0.07	Pressure	mbar
181836	2022/11/25	11:50:58	0	0.13	Pressure	mbar	0.08	Pressure	mbar
181837	2022/11/25	11:50:59	0	0.13	Pressure	mbar	0.09	Pressure	mbar
181838	2022/11/25	11:51:00	0	0.13	Pressure	mbar	0.09	Pressure	mbar
181839	2022/11/25	11:51:01	0	0.13	Pressure	mbar	0.08	Pressure	mbar
181840	2022/11/25	11:51:02	0	0.12	Pressure	mbar	0.08	Pressure	mbar
181841	2022/11/25	11:51:03	0	0.12	Pressure	mbar	0.08	Pressure	mbar
181842	2022/11/25	11:51:04	0	0.13	Pressure	mbar	0.08	Pressure	mbar
181843	2022/11/25	11:51:05	0	0.14	Pressure	mbar	0.10	Pressure	mbar
181844	2022/11/25	11:51:06	0	0.16	Pressure	mbar	0.09	Pressure	mbar
181845	2022/11/25	11:51:07	0	0.16	Pressure	mbar	0.09	Pressure	mbar
181846	2022/11/25	11:51:08	0	0.15	Pressure	mbar	0.08	Pressure	mbar
181847	2022/11/25	11:51:09	0	0.14	Pressure	mbar	0.09	Pressure	mbar
181848	2022/11/25	11:51:10	0	0.14	Pressure	mbar	0.09	Pressure	mbar
181849	2022/11/25	11:51:11	0	0.15	Pressure	mbar	0.08	Pressure	mbar
181850	2022/11/25	11:51:12	0	0.11	Pressure	mbar	0.08	Pressure	mbar
181851	2022/11/25	11:51:13	0	0.11	Pressure	mbar	0.08	Pressure	mbar
181852	2022/11/25	11:51:14	0	0.14	Pressure	mbar	0.08	Pressure	mbar
181853	2022/11/25	11:51:15	0	0.13	Pressure	mbar	0.09	Pressure	mbar
181854	2022/11/25	11:51:16	0	0.12	Pressure	mbar	0.09	Pressure	mbar
181855	2022/11/25	11:51:17	0	0.12	Pressure	mbar	0.09	Pressure	mbar
181856	2022/11/25	11:51:18	0	Time out			Time out
181857	2022/11/25	11:51:19	0	0.14	Pressure	mbar	0.08	Pressure	mbar
181858	2022/11/25	11:51:20	0	0.14	Pressure	mbar	0.08	Pressure	mbar
181859	2022/11/25	11:51:21	0	0.15	Pressure	mbar	0.08	Pressure	mbar
181860	2022/11/25	11:51:22	0	0.14	Pressure	mbar	0.08	Pressure	mbar
181861	2022/11/25	11:51:23	0	0.13	Pressure	mbar	0.08	Pressure	mbar
181862	2022/11/25	11:51:24	0	0.13	Pressure	mbar	0.08	Pressure	mbar
181863	2022/11/25	11:51:25	0	0.13	Pressure	mbar	0.08	Pressure	mbar
181864	2022/11/25	11:51:26	0	0.14	Pressure	mbar	0.09	Pressure	mbar
181865	2022/11/25	11:51:27	0	0.14	Pressure	mbar	0.09	Pressure	mbar
181866	2022/11/25	11:51:28	0	0.14	Pressure	mbar	0.10	Pressure	mbar
181867	2022/11/25	11:51:29	0	0.12	Pressure	mbar	0.09	Pressure	mbar
181868	2022/11/25	11:51:30	0	0.12	Pressure	mbar	0.09	Pressure	mbar
181869	2022/11/25	11:51:31	0	0.12	Pressure	mbar	0.09	Pressure	mbar
181870	2022/11/25	11:51:32	0	0.13	Pressure	mbar	0.09	Pressure	mbar
181871	2022/11/25	11:51:33	0	0.13	Pressure	mbar	0.09	Pressure	mbar
181872	2022/11/25	11:51:34	0	0.13	Pressure	mbar	0.08	Pressure	mbar
181873	2022/11/25	11:51:35	0	0.14	Pressure	mbar	0.08	Pressure	mbar
181874	2022/11/25	11:51:36	0	0.12	Pressure	mbar	0.07	Pressure	mbar
181875	2022/11/25	11:51:37	0	0.12	Pressure	mbar	0.07	Pressure	mbar
181876	2022/11/25	11:51:38	0	0.15	Pressure	mbar	0.09	Pressure	mbar
181877	2022/11/25	11:51:39	0	0.14	Pressure	mbar	0.08	Pressure	mbar
181878	2022/11/25	11:51:40	0	0.14	Pressure	mbar	0.08	Pressure	mbar
181879	2022/11/25	11:51:41	0	0.14	Pressure	mbar	0.08	Pressure	mbar
181880	2022/11/25	11:51:42	0	0.15	Pressure	mbar	0.08	Pressure	mbar
181881	2022/11/25	11:51:43	0	0.15	Pressure	mbar	0.08	Pressure	mbar
181882	2022/11/25	11:51:44	0	0.13	Pressure	mbar	0.09	Pressure	mbar
181883	2022/11/25	11:51:45	0	0.13	Pressure	mbar	0.08	Pressure	mbar
181884	2022/11/25	11:51:46	0	0.14	Pressure	mbar	0.10	Pressure	mbar
181885	2022/11/25	11:51:47	0	0.14	Pressure	mbar	0.10	Pressure	mbar
181886	2022/11/25	11:51:48	0	0.12	Pressure	mbar	0.08	Pressure	mbar
181887	2022/11/25	11:51:49	0	0.12	Pressure	mbar	0.08	Pressure	mbar
181888	2022/11/25	11:51:50	0	0.12	Pressure	mbar	0.08	Pressure	mbar
181889	2022/11/25	11:51:51	0	0.14	Pressure	mbar	0.10	Pressure	mbar
181890	2022/11/25	11:51:52	0	0.13	Pressure	mbar	0.08	Pressure	mbar
181891	2022/11/25	11:51:53	0	0.13	Pressure	mbar	0.08	Pressure	mbar
181892	2022/11/25	11:51:54	0	0.13	Pressure	mbar	0.08	Pressure	mbar
181893	2022/11/25	11:51:55	0	0.13	Pressure	mbar	0.09	Pressure	mbar
181894	2022/11/25	11:51:56	0	0.13	Pressure	mbar	0.08	Pressure	mbar
181895	2022/11/25	11:51:57	0	0.13	Pressure	mbar	0.08	Pressure	mbar
181896	2022/11/25	11:51:58	0	0.14	Pressure	mbar	0.08	Pressure	mbar
181897	2022/11/25	11:51:59	0	0.13	Pressure	mbar	0.07	Pressure	mbar
181898	2022/11/25	11:52:00	0	0.13	Pressure	mbar	0.07	Pressure	mbar
181899	2022/11/25	11:52:01	0	0.12	Pressure	mbar	0.09	Pressure	mbar
181900	2022/11/25	11:52:02	0	0.13	Pressure	mbar	0.09	Pressure	mbar
181901	2022/11/25	11:52:03	0	0.11	Pressure	mbar	0.09	Pressure	mbar
181902	2022/11/25	11:52:04	0	0.11	Pressure	mbar	0.09	Pressure	mbar
181903	2022/11/25	11:52:05	0	0.14	Pressure	mbar	0.09	Pressure	mbar
181904	2022/11/25	11:52:06	0	0.11	Pressure	mbar	0.07	Pressure	mbar
181905	2022/11/25	11:52:07	0	0.11	Pressure	mbar	0.07	Pressure	mbar
181906	2022/11/25	11:52:08	0	0.11	Pressure	mbar	0.08	Pressure	mbar
181907	2022/11/25	11:52:09	0	0.15	Pressure	mbar	0.09	Pressure	mbar
181908	2022/11/25	11:52:10	0	0.15	Pressure	mbar	0.09	Pressure	mbar
181909	2022/11/25	11:52:11	0	0.14	Pressure	mbar	0.08	Pressure	mbar
181910	2022/11/25	11:52:12	0	0.14	Pressure	mbar	0.08	Pressure	mbar
181911	2022/11/25	11:52:13	0	0.15	Pressure	mbar	0.09	Pressure	mbar
181912	2022/11/25	11:52:14	0	0.15	Pressure	mbar	0.09	Pressure	mbar
181913	2022/11/25	11:52:15	0	0.16	Pressure	mbar	0.08	Pressure	mbar
181914	2022/11/25	11:52:16	0	0.16	Pressure	mbar	0.08	Pressure	mbar
181915	2022/11/25	11:52:17	0	0.16	Pressure	mbar	0.08	Pressure	mbar
181916	2022/11/25	11:52:18	0	0.15	Pressure	mbar	0.07	Pressure	mbar
181917	2022/11/25	11:52:19	0	0.15	Pressure	mbar	0.09	Pressure	mbar
181918	2022/11/25	11:52:20	0	0.15	Pressure	mbar	0.09	Pressure	mbar
181919	2022/11/25	11:52:21	0	0.13	Pressure	mbar	0.08	Pressure	mbar
181920	2022/11/25	11:52:22	0	0.12	Pressure	mbar	0.07	Pressure	mbar
181921	2022/11/25	11:52:23	0	0.12	Pressure	mbar	0.07	Pressure	mbar
181922	2022/11/25	11:52:24	0	0.12	Pressure	mbar	0.07	Pressure	mbar
181923	2022/11/25	11:52:25	0	0.12	Pressure	mbar	0.08	Pressure	mbar
181924	2022/11/25	11:52:26	0	0.13	Pressure	mbar	0.07	Pressure	mbar
181925	2022/11/25	11:52:27	0	0.13	Pressure	mbar	0.07	Pressure	mbar
181926	2022/11/25	11:52:28	0	0.16	Pressure	mbar	0.09	Pressure	mbar
181927	2022/11/25	11:52:29	0	0.14	Pressure	mbar	0.08	Pressure	mbar
181928	2022/11/25	11:52:30	0	0.13	Pressure	mbar	0.08	Pressure	mbar
181929	2022/11/25	11:52:31	0	0.13	Pressure	mbar	0.08	Pressure	mbar
181930	2022/11/25	11:52:32	0	0.14	Pressure	mbar	0.07	Pressure	mbar
181931	2022/11/25	11:52:33	0	0.12	Pressure	mbar	0.08	Pressure	mbar
181932	2022/11/25	11:52:34	0	0.12	Pressure	mbar	0.08	Pressure	mbar
181933	2022/11/25	11:52:35	0	0.13	Pressure	mbar	0.06	Pressure	mbar
181934	2022/11/25	11:52:36	0	0.12	Pressure	mbar	0.08	Pressure	mbar
181935	2022/11/25	11:52:37	0	0.12	Pressure	mbar	0.08	Pressure	mbar
181936	2022/11/25	11:52:38	0	0.11	Pressure	mbar	0.08	Pressure	mbar
181937	2022/11/25	11:52:39	0	0.13	Pressure	mbar	0.10	Pressure	mbar
181938	2022/11/25	11:52:40	0	Time out			Time out
181939	2022/11/25	11:52:41	0	Time out			Time out
181940	2022/11/25	11:52:42	0	0.11	Pressure	mbar	0.09	Pressure	mbar
181941	2022/11/25	11:52:43	0	0.11	Pressure	mbar	0.09	Pressure	mbar
181942	2022/11/25	11:52:44	0	0.11	Pressure	mbar	0.09	Pressure	mbar
181943	2022/11/25	11:52:45	0	0.12	Pressure	mbar	0.08	Pressure	mbar
181944	2022/11/25	11:52:46	0	0.12	Pressure	mbar	0.08	Pressure	mbar
181945	2022/11/25	11:52:47	0	0.12	Pressure	mbar	0.08	Pressure	mbar
181946	2022/11/25	11:52:48	0	0.11	Pressure	mbar	0.08	Pressure	mbar
181947	2022/11/25	11:52:49	0	0.13	Pressure	mbar	0.08	Pressure	mbar
181948	2022/11/25	11:52:50	0	Time out			Time out
181949	2022/11/25	11:52:51	0	Time out			Time out
181950	2022/11/25	11:52:52	0	0.12	Pressure	mbar	0.08	Pressure	mbar
181951	2022/11/25	11:52:53	0	0.12	Pressure	mbar	0.09	Pressure	mbar
181952	2022/11/25	11:52:54	0	0.12	Pressure	mbar	0.09	Pressure	mbar
181953	2022/11/25	11:52:55	0	0.12	Pressure	mbar	0.09	Pressure	mbar
181954	2022/11/25	11:52:56	0	0.11	Pressure	mbar	0.08	Pressure	mbar
181955	2022/11/25	11:52:57	0	0.11	Pressure	mbar	0.08	Pressure	mbar
181956	2022/11/25	11:52:58	0	0.11	Pressure	mbar	0.09	Pressure	mbar
181957	2022/11/25	11:52:59	0	0.12	Pressure	mbar	0.07	Pressure	mbar
181958	2022/11/25	11:53:00	0	0.11	Pressure	mbar	0.08	Pressure	mbar
181959	2022/11/25	11:53:01	0	0.11	Pressure	mbar	0.08	Pressure	mbar
181960	2022/11/25	11:53:02	0	Time out			Time out
181961	2022/11/25	11:53:03	0	0.13	Pressure	mbar	0.08	Pressure	mbar
181962	2022/11/25	11:53:04	0	0.13	Pressure	mbar	0.08	Pressure	mbar
181963	2022/11/25	11:53:05	0	0.10	Pressure	mbar	0.06	Pressure	mbar
181964	2022/11/25	11:53:06	0	0.12	Pressure	mbar	0.08	Pressure	mbar
181965	2022/11/25	11:53:07	0	0.13	Pressure	mbar	0.08	Pressure	mbar
181966	2022/11/25	11:53:08	0	0.13	Pressure	mbar	0.08	Pressure	mbar
181967	2022/11/25	11:53:09	0	0.11	Pressure	mbar	0.08	Pressure	mbar
181968	2022/11/25	11:53:10	0	0.11	Pressure	mbar	0.07	Pressure	mbar
181969	2022/11/25	11:53:11	0	0.11	Pressure	mbar	0.07	Pressure	mbar
181970	2022/11/25	11:53:12	0	0.10	Pressure	mbar	0.06	Pressure	mbar
181971	2022/11/25	11:53:13	0	0.13	Pressure	mbar	0.06	Pressure	mbar
181972	2022/11/25	11:53:14	0	0.13	Pressure	mbar	0.06	Pressure	mbar
181973	2022/11/25	11:53:15	0	0.12	Pressure	mbar	0.08	Pressure	mbar
181974	2022/11/25	11:53:16	0	0.13	Pressure	mbar	0.10	Pressure	mbar
181975	2022/11/25	11:53:17	0	0.13	Pressure	mbar	0.08	Pressure	mbar
181976	2022/11/25	11:53:18	0	0.13	Pressure	mbar	0.08	Pressure	mbar
181977	2022/11/25	11:53:19	0	0.12	Pressure	mbar	0.08	Pressure	mbar
181978	2022/11/25	11:53:20	0	0.14	Pressure	mbar	0.09	Pressure	mbar
181979	2022/11/25	11:53:21	0	0.14	Pressure	mbar	0.09	Pressure	mbar
181980	2022/11/25	11:53:22	0	0.15	Pressure	mbar	0.08	Pressure	mbar
181981	2022/11/25	11:53:23	0	0.12	Pressure	mbar	0.09	Pressure	mbar
181982	2022/11/25	11:53:24	0	0.12	Pressure	mbar	0.09	Pressure	mbar
181983	2022/11/25	11:53:25	0	0.12	Pressure	mbar	0.06	Pressure	mbar
181984	2022/11/25	11:53:26	0	0.13	Pressure	mbar	0.09	Pressure	mbar
181985	2022/11/25	11:53:27	0	0.14	Pressure	mbar	0.08	Pressure	mbar
181986	2022/11/25	11:53:28	0	0.14	Pressure	mbar	0.08	Pressure	mbar
181987	2022/11/25	11:53:29	0	0.14	Pressure	mbar	0.08	Pressure	mbar
181988	2022/11/25	11:53:30	0	0.14	Pressure	mbar	0.09	Pressure	mbar
181989	2022/11/25	11:53:31	0	0.14	Pressure	mbar	0.09	Pressure	mbar
181990	2022/11/25	11:53:32	0	0.13	Pressure	mbar	0.09	Pressure	mbar
[truncated: 7,101 more rows]
