# Supplementary material for: A simple method to measure methane emissions from indoor gas leaks
Source: PLoS One. 2023 Nov 30;18(11):e0295055. doi: 10.1371/journal.pone.0295055 (PMC10688665; doi:10.1371/journal.pone.0295055)
Supplement: S1 Data — (ZIP) [file pone.0295055.s011.zip › data and code/data/raw data/differential manometer data/Omega HHP886U/pressure5/20221123091950-02.csv]

Name: 20221123091950.csv
User Name
Description:
zeroed inside	furnace off	thanksgiving trip test
Start Time:	11/23/2022 09:20:23
End Time:	11/25/2022 13:51:53
Elapsed Time:	00002Day04:31:30
Interval:	1 sec
Data Number:	189091
No.	Data	Time	ID	CH 1	Type	Unit	CH 2	Type	Unit
60001	2022/11/24	02:00:23	0	0.10	Pressure	mbar	0.07	Pressure	mbar
60002	2022/11/24	02:00:24	0	0.10	Pressure	mbar	0.08	Pressure	mbar
60003	2022/11/24	02:00:25	0	0.10	Pressure	mbar	0.08	Pressure	mbar
60004	2022/11/24	02:00:26	0	0.10	Pressure	mbar	0.08	Pressure	mbar
60005	2022/11/24	02:00:27	0	0.09	Pressure	mbar	0.06	Pressure	mbar
60006	2022/11/24	02:00:28	0	0.09	Pressure	mbar	0.06	Pressure	mbar
60007	2022/11/24	02:00:29	0	0.11	Pressure	mbar	0.07	Pressure	mbar
60008	2022/11/24	02:00:30	0	0.11	Pressure	mbar	0.07	Pressure	mbar
60009	2022/11/24	02:00:31	0	0.10	Pressure	mbar	0.06	Pressure	mbar
60010	2022/11/24	02:00:32	0	0.09	Pressure	mbar	0.07	Pressure	mbar
60011	2022/11/24	02:00:33	0	0.09	Pressure	mbar	0.07	Pressure	mbar
60012	2022/11/24	02:00:34	0	0.10	Pressure	mbar	0.05	Pressure	mbar
60013	2022/11/24	02:00:35	0	0.09	Pressure	mbar	0.07	Pressure	mbar
60014	2022/11/24	02:00:36	0	0.09	Pressure	mbar	0.07	Pressure	mbar
60015	2022/11/24	02:00:37	0	0.10	Pressure	mbar	0.07	Pressure	mbar
60016	2022/11/24	02:00:38	0	0.09	Pressure	mbar	0.08	Pressure	mbar
60017	2022/11/24	02:00:39	0	0.11	Pressure	mbar	0.06	Pressure	mbar
60018	2022/11/24	02:00:40	0	0.11	Pressure	mbar	0.06	Pressure	mbar
60019	2022/11/24	02:00:41	0	0.11	Pressure	mbar	0.07	Pressure	mbar
60020	2022/11/24	02:00:42	0	0.11	Pressure	mbar	0.07	Pressure	mbar
60021	2022/11/24	02:00:43	0	0.11	Pressure	mbar	0.07	Pressure	mbar
60022	2022/11/24	02:00:44	0	0.10	Pressure	mbar	0.07	Pressure	mbar
60023	2022/11/24	02:00:45	0	0.11	Pressure	mbar	0.06	Pressure	mbar
60024	2022/11/24	02:00:46	0	0.11	Pressure	mbar	0.06	Pressure	mbar
60025	2022/11/24	02:00:47	0	0.11	Pressure	mbar	0.06	Pressure	mbar
60026	2022/11/24	02:00:48	0	0.09	Pressure	mbar	0.07	Pressure	mbar
60027	2022/11/24	02:00:49	0	0.09	Pressure	mbar	0.07	Pressure	mbar
60028	2022/11/24	02:00:50	0	0.09	Pressure	mbar	0.07	Pressure	mbar
60029	2022/11/24	02:00:51	0	0.10	Pressure	mbar	0.06	Pressure	mbar
60030	2022/11/24	02:00:52	0	0.11	Pressure	mbar	0.08	Pressure	mbar
60031	2022/11/24	02:00:53	0	0.11	Pressure	mbar	0.08	Pressure	mbar
60032	2022/11/24	02:00:54	0	0.10	Pressure	mbar	0.07	Pressure	mbar
60033	2022/11/24	02:00:55	0	0.09	Pressure	mbar	0.08	Pressure	mbar
60034	2022/11/24	02:00:56	0	0.09	Pressure	mbar	0.08	Pressure	mbar
60035	2022/11/24	02:00:57	0	0.09	Pressure	mbar	0.06	Pressure	mbar
60036	2022/11/24	02:00:58	0	0.09	Pressure	mbar	0.07	Pressure	mbar
60037	2022/11/24	02:00:59	0	0.09	Pressure	mbar	0.06	Pressure	mbar
60038	2022/11/24	02:01:00	0	0.09	Pressure	mbar	0.06	Pressure	mbar
60039	2022/11/24	02:01:01	0	0.09	Pressure	mbar	0.07	Pressure	mbar
60040	2022/11/24	02:01:02	0	0.11	Pressure	mbar	0.06	Pressure	mbar
60041	2022/11/24	02:01:03	0	0.11	Pressure	mbar	0.06	Pressure	mbar
60042	2022/11/24	02:01:04	0	0.10	Pressure	mbar	0.07	Pressure	mbar
60043	2022/11/24	02:01:05	0	0.12	Pressure	mbar	0.07	Pressure	mbar
60044	2022/11/24	02:01:06	0	0.12	Pressure	mbar	0.07	Pressure	mbar
60045	2022/11/24	02:01:07	0	0.09	Pressure	mbar	0.07	Pressure	mbar
60046	2022/11/24	02:01:08	0	0.10	Pressure	mbar	0.06	Pressure	mbar
60047	2022/11/24	02:01:09	0	0.11	Pressure	mbar	0.05	Pressure	mbar
60048	2022/11/24	02:01:10	0	0.11	Pressure	mbar	0.05	Pressure	mbar
60049	2022/11/24	02:01:11	0	0.11	Pressure	mbar	0.06	Pressure	mbar
60050	2022/11/24	02:01:12	0	0.10	Pressure	mbar	0.05	Pressure	mbar
60051	2022/11/24	02:01:13	0	0.10	Pressure	mbar	0.05	Pressure	mbar
60052	2022/11/24	02:01:14	0	0.10	Pressure	mbar	0.07	Pressure	mbar
60053	2022/11/24	02:01:15	0	0.11	Pressure	mbar	0.07	Pressure	mbar
60054	2022/11/24	02:01:16	0	0.10	Pressure	mbar	0.08	Pressure	mbar
60055	2022/11/24	02:01:17	0	0.10	Pressure	mbar	0.08	Pressure	mbar
60056	2022/11/24	02:01:18	0	0.11	Pressure	mbar	0.07	Pressure	mbar
60057	2022/11/24	02:01:19	0	0.11	Pressure	mbar	0.07	Pressure	mbar
60058	2022/11/24	02:01:20	0	0.11	Pressure	mbar	0.07	Pressure	mbar
60059	2022/11/24	02:01:21	0	0.11	Pressure	mbar	0.06	Pressure	mbar
60060	2022/11/24	02:01:22	0	0.12	Pressure	mbar	0.07	Pressure	mbar
60061	2022/11/24	02:01:23	0	0.12	Pressure	mbar	0.07	Pressure	mbar
60062	2022/11/24	02:01:24	0	0.13	Pressure	mbar	0.07	Pressure	mbar
60063	2022/11/24	02:01:25	0	0.10	Pressure	mbar	0.06	Pressure	mbar
60064	2022/11/24	02:01:26	0	0.10	Pressure	mbar	0.06	Pressure	mbar
60065	2022/11/24	02:01:27	0	0.11	Pressure	mbar	0.06	Pressure	mbar
60066	2022/11/24	02:01:28	0	0.11	Pressure	mbar	0.07	Pressure	mbar
60067	2022/11/24	02:01:29	0	0.10	Pressure	mbar	0.06	Pressure	mbar
60068	2022/11/24	02:01:30	0	0.10	Pressure	mbar	0.06	Pressure	mbar
60069	2022/11/24	02:01:31	0	0.12	Pressure	mbar	0.07	Pressure	mbar
60070	2022/11/24	02:01:32	0	0.11	Pressure	mbar	0.06	Pressure	mbar
60071	2022/11/24	02:01:33	0	0.11	Pressure	mbar	0.06	Pressure	mbar
60072	2022/11/24	02:01:34	0	0.10	Pressure	mbar	0.06	Pressure	mbar
60073	2022/11/24	02:01:35	0	0.11	Pressure	mbar	0.06	Pressure	mbar
60074	2022/11/24	02:01:36	0	0.08	Pressure	mbar	0.07	Pressure	mbar
60075	2022/11/24	02:01:37	0	0.08	Pressure	mbar	0.07	Pressure	mbar
60076	2022/11/24	02:01:38	0	0.12	Pressure	mbar	0.07	Pressure	mbar
60077	2022/11/24	02:01:39	0	0.11	Pressure	mbar	0.07	Pressure	mbar
60078	2022/11/24	02:01:40	0	0.11	Pressure	mbar	0.07	Pressure	mbar
60079	2022/11/24	02:01:41	0	0.10	Pressure	mbar	0.06	Pressure	mbar
60080	2022/11/24	02:01:42	0	0.09	Pressure	mbar	0.07	Pressure	mbar
60081	2022/11/24	02:01:43	0	0.09	Pressure	mbar	0.07	Pressure	mbar
60082	2022/11/24	02:01:44	0	0.09	Pressure	mbar	0.07	Pressure	mbar
60083	2022/11/24	02:01:45	0	0.11	Pressure	mbar	0.07	Pressure	mbar
60084	2022/11/24	02:01:46	0	0.09	Pressure	mbar	0.06	Pressure	mbar
60085	2022/11/24	02:01:47	0	0.09	Pressure	mbar	0.06	Pressure	mbar
60086	2022/11/24	02:01:48	0	0.09	Pressure	mbar	0.08	Pressure	mbar
60087	2022/11/24	02:01:49	0	0.10	Pressure	mbar	0.07	Pressure	mbar
60088	2022/11/24	02:01:50	0	0.10	Pressure	mbar	0.07	Pressure	mbar
60089	2022/11/24	02:01:51	0	0.10	Pressure	mbar	0.08	Pressure	mbar
60090	2022/11/24	02:01:52	0	0.10	Pressure	mbar	0.07	Pressure	mbar
60091	2022/11/24	02:01:53	0	0.10	Pressure	mbar	0.07	Pressure	mbar
60092	2022/11/24	02:01:54	0	0.10	Pressure	mbar	0.07	Pressure	mbar
60093	2022/11/24	02:01:55	0	0.08	Pressure	mbar	0.07	Pressure	mbar
60094	2022/11/24	02:01:56	0	0.08	Pressure	mbar	0.08	Pressure	mbar
60095	2022/11/24	02:01:57	0	0.08	Pressure	mbar	0.08	Pressure	mbar
60096	2022/11/24	02:01:58	0	0.13	Pressure	mbar	0.09	Pressure	mbar
60097	2022/11/24	02:01:59	0	0.10	Pressure	mbar	0.06	Pressure	mbar
60098	2022/11/24	02:02:00	0	0.10	Pressure	mbar	0.06	Pressure	mbar
60099	2022/11/24	02:02:01	0	0.10	Pressure	mbar	0.08	Pressure	mbar
60100	2022/11/24	02:02:02	0	Time out			Time out
60101	2022/11/24	02:02:03	0	0.10	Pressure	mbar	0.07	Pressure	mbar
60102	2022/11/24	02:02:04	0	0.10	Pressure	mbar	0.07	Pressure	mbar
60103	2022/11/24	02:02:05	0	0.11	Pressure	mbar	0.06	Pressure	mbar
60104	2022/11/24	02:02:06	0	0.10	Pressure	mbar	0.06	Pressure	mbar
60105	2022/11/24	02:02:07	0	0.10	Pressure	mbar	0.06	Pressure	mbar
60106	2022/11/24	02:02:08	0	0.10	Pressure	mbar	0.07	Pressure	mbar
60107	2022/11/24	02:02:09	0	0.11	Pressure	mbar	0.08	Pressure	mbar
60108	2022/11/24	02:02:10	0	0.11	Pressure	mbar	0.08	Pressure	mbar
60109	2022/11/24	02:02:11	0	0.11	Pressure	mbar	0.06	Pressure	mbar
60110	2022/11/24	02:02:12	0	0.08	Pressure	mbar	0.08	Pressure	mbar
60111	2022/11/24	02:02:13	0	0.08	Pressure	mbar	0.08	Pressure	mbar
60112	2022/11/24	02:02:14	0	0.11	Pressure	mbar	0.07	Pressure	mbar
60113	2022/11/24	02:02:15	0	0.09	Pressure	mbar	0.08	Pressure	mbar
60114	2022/11/24	02:02:16	0	0.11	Pressure	mbar	0.06	Pressure	mbar
60115	2022/11/24	02:02:17	0	0.11	Pressure	mbar	0.06	Pressure	mbar
60116	2022/11/24	02:02:18	0	0.09	Pressure	mbar	0.04	Pressure	mbar
60117	2022/11/24	02:02:19	0	0.11	Pressure	mbar	0.06	Pressure	mbar
60118	2022/11/24	02:02:20	0	0.11	Pressure	mbar	0.06	Pressure	mbar
60119	2022/11/24	02:02:21	0	0.08	Pressure	mbar	0.08	Pressure	mbar
60120	2022/11/24	02:02:22	0	0.09	Pressure	mbar	0.06	Pressure	mbar
60121	2022/11/24	02:02:23	0	0.10	Pressure	mbar	0.08	Pressure	mbar
60122	2022/11/24	02:02:24	0	0.10	Pressure	mbar	0.08	Pressure	mbar
60123	2022/11/24	02:02:25	0	0.09	Pressure	mbar	0.07	Pressure	mbar
60124	2022/11/24	02:02:26	0	0.10	Pressure	mbar	0.08	Pressure	mbar
60125	2022/11/24	02:02:27	0	0.10	Pressure	mbar	0.08	Pressure	mbar
60126	2022/11/24	02:02:28	0	0.10	Pressure	mbar	0.06	Pressure	mbar
60127	2022/11/24	02:02:29	0	0.10	Pressure	mbar	0.05	Pressure	mbar
60128	2022/11/24	02:02:30	0	0.10	Pressure	mbar	0.05	Pressure	mbar
60129	2022/11/24	02:02:31	0	0.11	Pressure	mbar	0.06	Pressure	mbar
60130	2022/11/24	02:02:32	0	0.10	Pressure	mbar	0.07	Pressure	mbar
60131	2022/11/24	02:02:33	0	0.10	Pressure	mbar	0.07	Pressure	mbar
60132	2022/11/24	02:02:34	0	0.10	Pressure	mbar	0.07	Pressure	mbar
60133	2022/11/24	02:02:35	0	0.11	Pressure	mbar	0.07	Pressure	mbar
60134	2022/11/24	02:02:36	0	0.09	Pressure	mbar	0.07	Pressure	mbar
60135	2022/11/24	02:02:37	0	0.09	Pressure	mbar	0.07	Pressure	mbar
60136	2022/11/24	02:02:38	0	0.10	Pressure	mbar	0.06	Pressure	mbar
60137	2022/11/24	02:02:39	0	0.10	Pressure	mbar	0.06	Pressure	mbar
60138	2022/11/24	02:02:40	0	0.10	Pressure	mbar	0.06	Pressure	mbar
60139	2022/11/24	02:02:41	0	0.08	Pressure	mbar	0.06	Pressure	mbar
60140	2022/11/24	02:02:42	0	0.11	Pressure	mbar	0.07	Pressure	mbar
60141	2022/11/24	02:02:43	0	0.11	Pressure	mbar	0.07	Pressure	mbar
60142	2022/11/24	02:02:44	0	0.10	Pressure	mbar	0.07	Pressure	mbar
60143	2022/11/24	02:02:45	0	0.10	Pressure	mbar	0.06	Pressure	mbar
60144	2022/11/24	02:02:46	0	0.10	Pressure	mbar	0.06	Pressure	mbar
60145	2022/11/24	02:02:47	0	0.10	Pressure	mbar	0.06	Pressure	mbar
60146	2022/11/24	02:02:48	0	0.10	Pressure	mbar	0.07	Pressure	mbar
60147	2022/11/24	02:02:49	0	0.11	Pressure	mbar	0.06	Pressure	mbar
60148	2022/11/24	02:02:50	0	0.11	Pressure	mbar	0.06	Pressure	mbar
60149	2022/11/24	02:02:51	0	0.09	Pressure	mbar	0.07	Pressure	mbar
60150	2022/11/24	02:02:52	0	0.11	Pressure	mbar	0.08	Pressure	mbar
60151	2022/11/24	02:02:53	0	0.10	Pressure	mbar	0.07	Pressure	mbar
60152	2022/11/24	02:02:54	0	0.10	Pressure	mbar	0.07	Pressure	mbar
60153	2022/11/24	02:02:55	0	0.09	Pressure	mbar	0.06	Pressure	mbar
60154	2022/11/24	02:02:56	0	0.10	Pressure	mbar	0.07	Pressure	mbar
60155	2022/11/24	02:02:57	0	0.10	Pressure	mbar	0.07	Pressure	mbar
60156	2022/11/24	02:02:58	0	0.10	Pressure	mbar	0.06	Pressure	mbar
60157	2022/11/24	02:02:59	0	0.10	Pressure	mbar	0.06	Pressure	mbar
60158	2022/11/24	02:03:00	0	0.10	Pressure	mbar	0.06	Pressure	mbar
60159	2022/11/24	02:03:01	0	0.09	Pressure	mbar	0.08	Pressure	mbar
60160	2022/11/24	02:03:02	0	0.11	Pressure	mbar	0.06	Pressure	mbar
60161	2022/11/24	02:03:03	0	0.11	Pressure	mbar	0.05	Pressure	mbar
60162	2022/11/24	02:03:04	0	0.11	Pressure	mbar	0.05	Pressure	mbar
60163	2022/11/24	02:03:05	0	0.10	Pressure	mbar	0.05	Pressure	mbar
60164	2022/11/24	02:03:06	0	0.09	Pressure	mbar	0.07	Pressure	mbar
60165	2022/11/24	02:03:07	0	0.09	Pressure	mbar	0.07	Pressure	mbar
60166	2022/11/24	02:03:08	0	0.08	Pressure	mbar	0.07	Pressure	mbar
60167	2022/11/24	02:03:09	0	0.11	Pressure	mbar	0.06	Pressure	mbar
60168	2022/11/24	02:03:10	0	0.11	Pressure	mbar	0.06	Pressure	mbar
60169	2022/11/24	02:03:11	0	0.10	Pressure	mbar	0.08	Pressure	mbar
60170	2022/11/24	02:03:12	0	0.10	Pressure	mbar	0.06	Pressure	mbar
60171	2022/11/24	02:03:13	0	0.11	Pressure	mbar	0.07	Pressure	mbar
60172	2022/11/24	02:03:14	0	0.11	Pressure	mbar	0.07	Pressure	mbar
60173	2022/11/24	02:03:15	0	0.09	Pressure	mbar	0.06	Pressure	mbar
60174	2022/11/24	02:03:16	0	0.10	Pressure	mbar	0.07	Pressure	mbar
60175	2022/11/24	02:03:17	0	0.10	Pressure	mbar	0.07	Pressure	mbar
60176	2022/11/24	02:03:18	0	0.10	Pressure	mbar	0.05	Pressure	mbar
60177	2022/11/24	02:03:19	0	0.11	Pressure	mbar	0.06	Pressure	mbar
60178	2022/11/24	02:03:20	0	0.09	Pressure	mbar	0.06	Pressure	mbar
60179	2022/11/24	02:03:21	0	0.09	Pressure	mbar	0.06	Pressure	mbar
60180	2022/11/24	02:03:22	0	0.10	Pressure	mbar	0.07	Pressure	mbar
60181	2022/11/24	02:03:23	0	0.11	Pressure	mbar	0.07	Pressure	mbar
60182	2022/11/24	02:03:24	0	0.11	Pressure	mbar	0.07	Pressure	mbar
60183	2022/11/24	02:03:25	0	0.12	Pressure	mbar	0.07	Pressure	mbar
60184	2022/11/24	02:03:26	0	0.11	Pressure	mbar	0.07	Pressure	mbar
60185	2022/11/24	02:03:27	0	0.11	Pressure	mbar	0.07	Pressure	mbar
60186	2022/11/24	02:03:28	0	Time out			Time out
60187	2022/11/24	02:03:29	0	0.11	Pressure	mbar	0.06	Pressure	mbar
60188	2022/11/24	02:03:30	0	0.11	Pressure	mbar	0.09	Pressure	mbar
60189	2022/11/24	02:03:31	0	0.11	Pressure	mbar	0.09	Pressure	mbar
60190	2022/11/24	02:03:32	0	0.09	Pressure	mbar	0.08	Pressure	mbar
60191	2022/11/24	02:03:33	0	0.11	Pressure	mbar	0.06	Pressure	mbar
60192	2022/11/24	02:03:34	0	0.11	Pressure	mbar	0.06	Pressure	mbar
60193	2022/11/24	02:03:35	0	0.12	Pressure	mbar	0.07	Pressure	mbar
60194	2022/11/24	02:03:36	0	0.11	Pressure	mbar	0.08	Pressure	mbar
60195	2022/11/24	02:03:37	0	0.11	Pressure	mbar	0.08	Pressure	mbar
60196	2022/11/24	02:03:38	0	0.11	Pressure	mbar	0.07	Pressure	mbar
60197	2022/11/24	02:03:39	0	0.10	Pressure	mbar	0.07	Pressure	mbar
60198	2022/11/24	02:03:40	0	0.10	Pressure	mbar	0.07	Pressure	mbar
60199	2022/11/24	02:03:41	0	0.12	Pressure	mbar	0.07	Pressure	mbar
60200	2022/11/24	02:03:42	0	0.11	Pressure	mbar	0.06	Pressure	mbar
60201	2022/11/24	02:03:43	0	0.11	Pressure	mbar	0.06	Pressure	mbar
60202	2022/11/24	02:03:44	0	0.11	Pressure	mbar	0.06	Pressure	mbar
60203	2022/11/24	02:03:45	0	0.11	Pressure	mbar	0.07	Pressure	mbar
60204	2022/11/24	02:03:46	0	0.11	Pressure	mbar	0.07	Pressure	mbar
60205	2022/11/24	02:03:47	0	0.11	Pressure	mbar	0.07	Pressure	mbar
60206	2022/11/24	02:03:48	0	0.11	Pressure	mbar	0.07	Pressure	mbar
60207	2022/11/24	02:03:49	0	0.11	Pressure	mbar	0.07	Pressure	mbar
60208	2022/11/24	02:03:50	0	0.11	Pressure	mbar	0.07	Pressure	mbar
60209	2022/11/24	02:03:51	0	0.11	Pressure	mbar	0.07	Pressure	mbar
60210	2022/11/24	02:03:52	0	0.10	Pressure	mbar	0.06	Pressure	mbar
60211	2022/11/24	02:03:53	0	0.09	Pressure	mbar	0.06	Pressure	mbar
60212	2022/11/24	02:03:54	0	0.09	Pressure	mbar	0.06	Pressure	mbar
60213	2022/11/24	02:03:55	0	0.11	Pressure	mbar	0.07	Pressure	mbar
60214	2022/11/24	02:03:56	0	0.12	Pressure	mbar	0.07	Pressure	mbar
60215	2022/11/24	02:03:57	0	0.12	Pressure	mbar	0.07	Pressure	mbar
60216	2022/11/24	02:03:58	0	0.11	Pressure	mbar	0.05	Pressure	mbar
60217	2022/11/24	02:03:59	0	0.09	Pressure	mbar	0.06	Pressure	mbar
60218	2022/11/24	02:04:00	0	0.11	Pressure	mbar	0.06	Pressure	mbar
60219	2022/11/24	02:04:01	0	0.11	Pressure	mbar	0.06	Pressure	mbar
60220	2022/11/24	02:04:02	0	0.10	Pressure	mbar	0.07	Pressure	mbar
60221	2022/11/24	02:04:03	0	0.10	Pressure	mbar	0.05	Pressure	mbar
60222	2022/11/24	02:04:04	0	0.10	Pressure	mbar	0.05	Pressure	mbar
60223	2022/11/24	02:04:05	0	0.10	Pressure	mbar	0.08	Pressure	mbar
60224	2022/11/24	02:04:06	0	0.12	Pressure	mbar	0.07	Pressure	mbar
60225	2022/11/24	02:04:07	0	0.09	Pressure	mbar	0.05	Pressure	mbar
60226	2022/11/24	02:04:08	0	0.09	Pressure	mbar	0.05	Pressure	mbar
60227	2022/11/24	02:04:09	0	0.11	Pressure	mbar	0.07	Pressure	mbar
60228	2022/11/24	02:04:10	0	0.12	Pressure	mbar	0.07	Pressure	mbar
60229	2022/11/24	02:04:11	0	0.12	Pressure	mbar	0.07	Pressure	mbar
60230	2022/11/24	02:04:12	0	0.11	Pressure	mbar	0.07	Pressure	mbar
60231	2022/11/24	02:04:13	0	0.11	Pressure	mbar	0.07	Pressure	mbar
60232	2022/11/24	02:04:14	0	0.11	Pressure	mbar	0.07	Pressure	mbar
60233	2022/11/24	02:04:15	0	0.10	Pressure	mbar	0.06	Pressure	mbar
60234	2022/11/24	02:04:16	0	0.12	Pressure	mbar	0.07	Pressure	mbar
60235	2022/11/24	02:04:17	0	Time out			Time out
60236	2022/11/24	02:04:18	0	Time out			Time out
60237	2022/11/24	02:04:19	0	0.10	Pressure	mbar	0.07	Pressure	mbar
60238	2022/11/24	02:04:20	0	0.11	Pressure	mbar	0.08	Pressure	mbar
60239	2022/11/24	02:04:21	0	0.11	Pressure	mbar	0.08	Pressure	mbar
60240	2022/11/24	02:04:22	0	0.11	Pressure	mbar	0.06	Pressure	mbar
60241	2022/11/24	02:04:23	0	0.11	Pressure	mbar	0.07	Pressure	mbar
60242	2022/11/24	02:04:24	0	0.11	Pressure	mbar	0.07	Pressure	mbar
60243	2022/11/24	02:04:25	0	0.08	Pressure	mbar	0.08	Pressure	mbar
60244	2022/11/24	02:04:26	0	0.10	Pressure	mbar	0.06	Pressure	mbar
60245	2022/11/24	02:04:27	0	0.11	Pressure	mbar	0.07	Pressure	mbar
60246	2022/11/24	02:04:28	0	0.11	Pressure	mbar	0.07	Pressure	mbar
60247	2022/11/24	02:04:29	0	0.11	Pressure	mbar	0.08	Pressure	mbar
60248	2022/11/24	02:04:30	0	0.10	Pressure	mbar	0.07	Pressure	mbar
60249	2022/11/24	02:04:31	0	0.10	Pressure	mbar	0.07	Pressure	mbar
60250	2022/11/24	02:04:32	0	0.11	Pressure	mbar	0.08	Pressure	mbar
60251	2022/11/24	02:04:33	0	0.11	Pressure	mbar	0.06	Pressure	mbar
60252	2022/11/24	02:04:34	0	0.11	Pressure	mbar	0.06	Pressure	mbar
60253	2022/11/24	02:04:35	0	0.11	Pressure	mbar	0.08	Pressure	mbar
60254	2022/11/24	02:04:36	0	0.09	Pressure	mbar	0.07	Pressure	mbar
60255	2022/11/24	02:04:37	0	0.09	Pressure	mbar	0.07	Pressure	mbar
60256	2022/11/24	02:04:38	0	0.11	Pressure	mbar	0.07	Pressure	mbar
60257	2022/11/24	02:04:39	0	0.10	Pressure	mbar	0.09	Pressure	mbar
60258	2022/11/24	02:04:40	0	0.12	Pressure	mbar	0.08	Pressure	mbar
60259	2022/11/24	02:04:41	0	0.12	Pressure	mbar	0.08	Pressure	mbar
60260	2022/11/24	02:04:42	0	Time out			Time out
60261	2022/11/24	02:04:43	0	0.11	Pressure	mbar	0.07	Pressure	mbar
60262	2022/11/24	02:04:44	0	0.11	Pressure	mbar	0.07	Pressure	mbar
60263	2022/11/24	02:04:45	0	0.10	Pressure	mbar	0.08	Pressure	mbar
60264	2022/11/24	02:04:46	0	0.10	Pressure	mbar	0.08	Pressure	mbar
60265	2022/11/24	02:04:47	0	0.10	Pressure	mbar	0.07	Pressure	mbar
60266	2022/11/24	02:04:48	0	0.10	Pressure	mbar	0.07	Pressure	mbar
60267	2022/11/24	02:04:49	0	0.11	Pressure	mbar	0.08	Pressure	mbar
60268	2022/11/24	02:04:50	0	0.10	Pressure	mbar	0.07	Pressure	mbar
60269	2022/11/24	02:04:51	0	0.10	Pressure	mbar	0.07	Pressure	mbar
60270	2022/11/24	02:04:52	0	0.10	Pressure	mbar	0.06	Pressure	mbar
60271	2022/11/24	02:04:53	0	0.11	Pressure	mbar	0.08	Pressure	mbar
60272	2022/11/24	02:04:54	0	0.11	Pressure	mbar	0.08	Pressure	mbar
60273	2022/11/24	02:04:55	0	0.10	Pressure	mbar	0.07	Pressure	mbar
60274	2022/11/24	02:04:56	0	0.10	Pressure	mbar	0.07	Pressure	mbar
60275	2022/11/24	02:04:57	0	0.10	Pressure	mbar	0.07	Pressure	mbar
60276	2022/11/24	02:04:58	0	0.10	Pressure	mbar	0.08	Pressure	mbar
60277	2022/11/24	02:04:59	0	0.10	Pressure	mbar	0.08	Pressure	mbar
60278	2022/11/24	02:05:00	0	0.11	Pressure	mbar	0.07	Pressure	mbar
60279	2022/11/24	02:05:01	0	0.11	Pressure	mbar	0.07	Pressure	mbar
60280	2022/11/24	02:05:02	0	0.10	Pressure	mbar	0.06	Pressure	mbar
60281	2022/11/24	02:05:03	0	0.10	Pressure	mbar	0.07	Pressure	mbar
60282	2022/11/24	02:05:04	0	0.10	Pressure	mbar	0.07	Pressure	mbar
60283	2022/11/24	02:05:05	0	0.11	Pressure	mbar	0.06	Pressure	mbar
60284	2022/11/24	02:05:06	0	0.09	Pressure	mbar	0.07	Pressure	mbar
60285	2022/11/24	02:05:07	0	0.09	Pressure	mbar	0.07	Pressure	mbar
60286	2022/11/24	02:05:08	0	0.10	Pressure	mbar	0.08	Pressure	mbar
60287	2022/11/24	02:05:09	0	0.12	Pressure	mbar	0.07	Pressure	mbar
60288	2022/11/24	02:05:10	0	0.10	Pressure	mbar	0.06	Pressure	mbar
60289	2022/11/24	02:05:11	0	0.10	Pressure	mbar	0.06	Pressure	mbar
60290	2022/11/24	02:05:12	0	0.08	Pressure	mbar	0.08	Pressure	mbar
60291	2022/11/24	02:05:13	0	0.10	Pressure	mbar	0.06	Pressure	mbar
60292	2022/11/24	02:05:14	0	0.10	Pressure	mbar	0.06	Pressure	mbar
60293	2022/11/24	02:05:15	0	0.11	Pressure	mbar	0.06	Pressure	mbar
60294	2022/11/24	02:05:16	0	0.09	Pressure	mbar	0.07	Pressure	mbar
60295	2022/11/24	02:05:17	0	0.09	Pressure	mbar	0.06	Pressure	mbar
60296	2022/11/24	02:05:18	0	0.09	Pressure	mbar	0.06	Pressure	mbar
60297	2022/11/24	02:05:19	0	0.10	Pressure	mbar	0.05	Pressure	mbar
60298	2022/11/24	02:05:20	0	0.09	Pressure	mbar	0.06	Pressure	mbar
60299	2022/11/24	02:05:21	0	0.09	Pressure	mbar	0.06	Pressure	mbar
60300	2022/11/24	02:05:22	0	0.10	Pressure	mbar	0.05	Pressure	mbar
60301	2022/11/24	02:05:23	0	0.10	Pressure	mbar	0.06	Pressure	mbar
60302	2022/11/24	02:05:24	0	0.10	Pressure	mbar	0.06	Pressure	mbar
60303	2022/11/24	02:05:25	0	0.11	Pressure	mbar	0.05	Pressure	mbar
60304	2022/11/24	02:05:26	0	0.11	Pressure	mbar	0.05	Pressure	mbar
60305	2022/11/24	02:05:27	0	0.11	Pressure	mbar	0.05	Pressure	mbar
60306	2022/11/24	02:05:28	0	0.10	Pressure	mbar	0.07	Pressure	mbar
60307	2022/11/24	02:05:29	0	0.10	Pressure	mbar	0.05	Pressure	mbar
60308	2022/11/24	02:05:30	0	0.12	Pressure	mbar	0.07	Pressure	mbar
60309	2022/11/24	02:05:31	0	0.12	Pressure	mbar	0.07	Pressure	mbar
60310	2022/11/24	02:05:32	0	0.10	Pressure	mbar	0.06	Pressure	mbar
60311	2022/11/24	02:05:33	0	0.10	Pressure	mbar	0.05	Pressure	mbar
60312	2022/11/24	02:05:34	0	0.10	Pressure	mbar	0.05	Pressure	mbar
60313	2022/11/24	02:05:35	0	0.11	Pressure	mbar	0.05	Pressure	mbar
60314	2022/11/24	02:05:36	0	0.09	Pressure	mbar	0.07	Pressure	mbar
60315	2022/11/24	02:05:37	0	0.09	Pressure	mbar	0.07	Pressure	mbar
60316	2022/11/24	02:05:38	0	0.09	Pressure	mbar	0.07	Pressure	mbar
60317	2022/11/24	02:05:39	0	0.09	Pressure	mbar	0.08	Pressure	mbar
60318	2022/11/24	02:05:40	0	0.10	Pressure	mbar	0.07	Pressure	mbar
60319	2022/11/24	02:05:41	0	0.10	Pressure	mbar	0.07	Pressure	mbar
60320	2022/11/24	02:05:42	0	0.10	Pressure	mbar	0.07	Pressure	mbar
60321	2022/11/24	02:05:43	0	Time out			Time out
60322	2022/11/24	02:05:44	0	0.12	Pressure	mbar	0.06	Pressure	mbar
60323	2022/11/24	02:05:45	0	0.12	Pressure	mbar	0.06	Pressure	mbar
60324	2022/11/24	02:05:46	0	0.11	Pressure	mbar	0.07	Pressure	mbar
60325	2022/11/24	02:05:47	0	0.09	Pressure	mbar	0.05	Pressure	mbar
60326	2022/11/24	02:05:48	0	0.09	Pressure	mbar	0.05	Pressure	mbar
60327	2022/11/24	02:05:49	0	0.10	Pressure	mbar	0.07	Pressure	mbar
60328	2022/11/24	02:05:50	0	0.10	Pressure	mbar	0.07	Pressure	mbar
60329	2022/11/24	02:05:51	0	0.10	Pressure	mbar	0.07	Pressure	mbar
60330	2022/11/24	02:05:52	0	0.12	Pressure	mbar	0.06	Pressure	mbar
60331	2022/11/24	02:05:53	0	0.10	Pressure	mbar	0.07	Pressure	mbar
60332	2022/11/24	02:05:54	0	0.10	Pressure	mbar	0.07	Pressure	mbar
60333	2022/11/24	02:05:55	0	0.10	Pressure	mbar	0.07	Pressure	mbar
60334	2022/11/24	02:05:56	0	0.09	Pressure	mbar	0.07	Pressure	mbar
60335	2022/11/24	02:05:57	0	0.10	Pressure	mbar	0.05	Pressure	mbar
60336	2022/11/24	02:05:58	0	0.10	Pressure	mbar	0.05	Pressure	mbar
60337	2022/11/24	02:05:59	0	0.11	Pressure	mbar	0.05	Pressure	mbar
60338	2022/11/24	02:06:00	0	0.11	Pressure	mbar	0.07	Pressure	mbar
60339	2022/11/24	02:06:01	0	0.11	Pressure	mbar	0.07	Pressure	mbar
60340	2022/11/24	02:06:02	0	0.12	Pressure	mbar	0.07	Pressure	mbar
60341	2022/11/24	02:06:03	0	0.11	Pressure	mbar	0.07	Pressure	mbar
60342	2022/11/24	02:06:04	0	0.13	Pressure	mbar	0.07	Pressure	mbar
60343	2022/11/24	02:06:05	0	0.13	Pressure	mbar	0.07	Pressure	mbar
60344	2022/11/24	02:06:06	0	0.10	Pressure	mbar	0.07	Pressure	mbar
60345	2022/11/24	02:06:07	0	0.11	Pressure	mbar	0.05	Pressure	mbar
60346	2022/11/24	02:06:08	0	0.11	Pressure	mbar	0.05	Pressure	mbar
60347	2022/11/24	02:06:09	0	0.12	Pressure	mbar	0.06	Pressure	mbar
60348	2022/11/24	02:06:10	0	0.12	Pressure	mbar	0.07	Pressure	mbar
60349	2022/11/24	02:06:11	0	0.12	Pressure	mbar	0.07	Pressure	mbar
60350	2022/11/24	02:06:12	0	0.10	Pressure	mbar	0.08	Pressure	mbar
60351	2022/11/24	02:06:13	0	0.12	Pressure	mbar	0.07	Pressure	mbar
60352	2022/11/24	02:06:14	0	0.11	Pressure	mbar	0.09	Pressure	mbar
60353	2022/11/24	02:06:15	0	0.11	Pressure	mbar	0.09	Pressure	mbar
60354	2022/11/24	02:06:16	0	0.11	Pressure	mbar	0.06	Pressure	mbar
60355	2022/11/24	02:06:17	0	0.10	Pressure	mbar	0.06	Pressure	mbar
60356	2022/11/24	02:06:18	0	0.10	Pressure	mbar	0.06	Pressure	mbar
60357	2022/11/24	02:06:19	0	0.10	Pressure	mbar	0.07	Pressure	mbar
60358	2022/11/24	02:06:20	0	0.10	Pressure	mbar	0.07	Pressure	mbar
60359	2022/11/24	02:06:21	0	0.10	Pressure	mbar	0.07	Pressure	mbar
60360	2022/11/24	02:06:22	0	0.12	Pressure	mbar	0.08	Pressure	mbar
60361	2022/11/24	02:06:23	0	0.10	Pressure	mbar	0.07	Pressure	mbar
60362	2022/11/24	02:06:24	0	0.11	Pressure	mbar	0.06	Pressure	mbar
60363	2022/11/24	02:06:25	0	0.11	Pressure	mbar	0.06	Pressure	mbar
60364	2022/11/24	02:06:26	0	0.12	Pressure	mbar	0.08	Pressure	mbar
60365	2022/11/24	02:06:27	0	0.13	Pressure	mbar	0.07	Pressure	mbar
60366	2022/11/24	02:06:28	0	0.13	Pressure	mbar	0.07	Pressure	mbar
60367	2022/11/24	02:06:29	0	0.11	Pressure	mbar	0.06	Pressure	mbar
60368	2022/11/24	02:06:30	0	0.12	Pressure	mbar	0.07	Pressure	mbar
60369	2022/11/24	02:06:31	0	0.12	Pressure	mbar	0.07	Pressure	mbar
60370	2022/11/24	02:06:32	0	0.11	Pressure	mbar	0.08	Pressure	mbar
60371	2022/11/24	02:06:33	0	0.11	Pressure	mbar	0.06	Pressure	mbar
60372	2022/11/24	02:06:34	0	0.11	Pressure	mbar	0.08	Pressure	mbar
60373	2022/11/24	02:06:35	0	0.11	Pressure	mbar	0.08	Pressure	mbar
60374	2022/11/24	02:06:36	0	0.11	Pressure	mbar	0.07	Pressure	mbar
60375	2022/11/24	02:06:37	0	0.11	Pressure	mbar	0.07	Pressure	mbar
60376	2022/11/24	02:06:38	0	0.11	Pressure	mbar	0.07	Pressure	mbar
60377	2022/11/24	02:06:39	0	0.10	Pressure	mbar	0.07	Pressure	mbar
60378	2022/11/24	02:06:40	0	0.11	Pressure	mbar	0.06	Pressure	mbar
60379	2022/11/24	02:06:41	0	0.11	Pressure	mbar	0.06	Pressure	mbar
60380	2022/11/24	02:06:42	0	0.10	Pressure	mbar	0.07	Pressure	mbar
60381	2022/11/24	02:06:43	0	0.11	Pressure	mbar	0.06	Pressure	mbar
60382	2022/11/24	02:06:44	0	0.11	Pressure	mbar	0.07	Pressure	mbar
60383	2022/11/24	02:06:45	0	0.11	Pressure	mbar	0.07	Pressure	mbar
60384	2022/11/24	02:06:46	0	0.12	Pressure	mbar	0.05	Pressure	mbar
60385	2022/11/24	02:06:47	0	0.10	Pressure	mbar	0.06	Pressure	mbar
60386	2022/11/24	02:06:48	0	0.10	Pressure	mbar	0.06	Pressure	mbar
60387	2022/11/24	02:06:49	0	0.11	Pressure	mbar	0.08	Pressure	mbar
60388	2022/11/24	02:06:50	0	0.10	Pressure	mbar	0.06	Pressure	mbar
60389	2022/11/24	02:06:51	0	0.10	Pressure	mbar	0.06	Pressure	mbar
60390	2022/11/24	02:06:52	0	0.10	Pressure	mbar	0.06	Pressure	mbar
60391	2022/11/24	02:06:53	0	0.10	Pressure	mbar	0.07	Pressure	mbar
60392	2022/11/24	02:06:54	0	0.13	Pressure	mbar	0.07	Pressure	mbar
60393	2022/11/24	02:06:55	0	0.13	Pressure	mbar	0.07	Pressure	mbar
60394	2022/11/24	02:06:56	0	0.11	Pressure	mbar	0.07	Pressure	mbar
60395	2022/11/24	02:06:57	0	0.10	Pressure	mbar	0.07	Pressure	mbar
60396	2022/11/24	02:06:58	0	0.10	Pressure	mbar	0.07	Pressure	mbar
60397	2022/11/24	02:06:59	0	0.12	Pressure	mbar	0.06	Pressure	mbar
60398	2022/11/24	02:07:00	0	0.12	Pressure	mbar	0.08	Pressure	mbar
60399	2022/11/24	02:07:01	0	0.10	Pressure	mbar	0.06	Pressure	mbar
60400	2022/11/24	02:07:02	0	0.10	Pressure	mbar	0.06	Pressure	mbar
60401	2022/11/24	02:07:03	0	Time out			Time out
60402	2022/11/24	02:07:04	0	0.11	Pressure	mbar	0.06	Pressure	mbar
60403	2022/11/24	02:07:05	0	0.11	Pressure	mbar	0.06	Pressure	mbar
60404	2022/11/24	02:07:06	0	0.11	Pressure	mbar	0.07	Pressure	mbar
60405	2022/11/24	02:07:07	0	0.11	Pressure	mbar	0.08	Pressure	mbar
60406	2022/11/24	02:07:08	0	0.11	Pressure	mbar	0.08	Pressure	mbar
60407	2022/11/24	02:07:09	0	0.12	Pressure	mbar	0.07	Pressure	mbar
60408	2022/11/24	02:07:10	0	0.11	Pressure	mbar	0.07	Pressure	mbar
60409	2022/11/24	02:07:11	0	0.11	Pressure	mbar	0.07	Pressure	mbar
60410	2022/11/24	02:07:12	0	0.12	Pressure	mbar	0.07	Pressure	mbar
60411	2022/11/24	02:07:13	0	0.12	Pressure	mbar	0.07	Pressure	mbar
60412	2022/11/24	02:07:14	0	0.12	Pressure	mbar	0.09	Pressure	mbar
60413	2022/11/24	02:07:15	0	0.12	Pressure	mbar	0.09	Pressure	mbar
60414	2022/11/24	02:07:16	0	0.10	Pressure	mbar	0.06	Pressure	mbar
60415	2022/11/24	02:07:17	0	0.12	Pressure	mbar	0.07	Pressure	mbar
60416	2022/11/24	02:07:18	0	0.12	Pressure	mbar	0.07	Pressure	mbar
60417	2022/11/24	02:07:19	0	0.11	Pressure	mbar	0.08	Pressure	mbar
60418	2022/11/24	02:07:20	0	0.09	Pressure	mbar	0.07	Pressure	mbar
60419	2022/11/24	02:07:21	0	0.09	Pressure	mbar	0.07	Pressure	mbar
60420	2022/11/24	02:07:22	0	0.10	Pressure	mbar	0.07	Pressure	mbar
60421	2022/11/24	02:07:23	0	0.12	Pressure	mbar	0.07	Pressure	mbar
60422	2022/11/24	02:07:24	0	0.11	Pressure	mbar	0.06	Pressure	mbar
60423	2022/11/24	02:07:25	0	0.11	Pressure	mbar	0.06	Pressure	mbar
60424	2022/11/24	02:07:26	0	0.13	Pressure	mbar	0.06	Pressure	mbar
60425	2022/11/24	02:07:27	0	0.11	Pressure	mbar	0.06	Pressure	mbar
60426	2022/11/24	02:07:28	0	0.11	Pressure	mbar	0.06	Pressure	mbar
60427	2022/11/24	02:07:29	0	0.12	Pressure	mbar	0.07	Pressure	mbar
60428	2022/11/24	02:07:30	0	0.12	Pressure	mbar	0.06	Pressure	mbar
60429	2022/11/24	02:07:31	0	0.11	Pressure	mbar	0.07	Pressure	mbar
60430	2022/11/24	02:07:32	0	0.11	Pressure	mbar	0.07	Pressure	mbar
60431	2022/11/24	02:07:33	0	0.10	Pressure	mbar	0.07	Pressure	mbar
60432	2022/11/24	02:07:34	0	0.10	Pressure	mbar	0.07	Pressure	mbar
60433	2022/11/24	02:07:35	0	0.10	Pressure	mbar	0.07	Pressure	mbar
60434	2022/11/24	02:07:36	0	0.11	Pressure	mbar	0.06	Pressure	mbar
60435	2022/11/24	02:07:37	0	0.11	Pressure	mbar	0.08	Pressure	mbar
60436	2022/11/24	02:07:38	0	0.11	Pressure	mbar	0.08	Pressure	mbar
60437	2022/11/24	02:07:39	0	0.10	Pressure	mbar	0.06	Pressure	mbar
60438	2022/11/24	02:07:40	0	0.10	Pressure	mbar	0.07	Pressure	mbar
60439	2022/11/24	02:07:41	0	0.12	Pressure	mbar	0.09	Pressure	mbar
60440	2022/11/24	02:07:42	0	0.12	Pressure	mbar	0.09	Pressure	mbar
60441	2022/11/24	02:07:43	0	0.12	Pressure	mbar	0.07	Pressure	mbar
60442	2022/11/24	02:07:44	0	0.10	Pressure	mbar	0.07	Pressure	mbar
60443	2022/11/24	02:07:45	0	0.10	Pressure	mbar	0.07	Pressure	mbar
60444	2022/11/24	02:07:46	0	0.09	Pressure	mbar	0.06	Pressure	mbar
60445	2022/11/24	02:07:47	0	0.11	Pressure	mbar	0.06	Pressure	mbar
60446	2022/11/24	02:07:48	0	0.11	Pressure	mbar	0.06	Pressure	mbar
60447	2022/11/24	02:07:49	0	0.12	Pressure	mbar	0.08	Pressure	mbar
60448	2022/11/24	02:07:50	0	0.09	Pressure	mbar	0.05	Pressure	mbar
60449	2022/11/24	02:07:51	0	0.10	Pressure	mbar	0.07	Pressure	mbar
60450	2022/11/24	02:07:52	0	0.10	Pressure	mbar	0.07	Pressure	mbar
60451	2022/11/24	02:07:53	0	0.11	Pressure	mbar	0.06	Pressure	mbar
60452	2022/11/24	02:07:54	0	0.10	Pressure	mbar	0.07	Pressure	mbar
60453	2022/11/24	02:07:55	0	0.10	Pressure	mbar	0.07	Pressure	mbar
60454	2022/11/24	02:07:56	0	0.10	Pressure	mbar	0.07	Pressure	mbar
60455	2022/11/24	02:07:57	0	0.08	Pressure	mbar	0.08	Pressure	mbar
60456	2022/11/24	02:07:58	0	0.08	Pressure	mbar	0.08	Pressure	mbar
60457	2022/11/24	02:07:59	0	0.10	Pressure	mbar	0.07	Pressure	mbar
60458	2022/11/24	02:08:00	0	0.10	Pressure	mbar	0.06	Pressure	mbar
60459	2022/11/24	02:08:01	0	0.10	Pressure	mbar	0.07	Pressure	mbar
60460	2022/11/24	02:08:02	0	0.10	Pressure	mbar	0.07	Pressure	mbar
60461	2022/11/24	02:08:03	0	0.10	Pressure	mbar	0.07	Pressure	mbar
60462	2022/11/24	02:08:04	0	0.09	Pressure	mbar	0.06	Pressure	mbar
60463	2022/11/24	02:08:05	0	0.09	Pressure	mbar	0.06	Pressure	mbar
60464	2022/11/24	02:08:06	0	0.10	Pressure	mbar	0.08	Pressure	mbar
60465	2022/11/24	02:08:07	0	0.12	Pressure	mbar	0.06	Pressure	mbar
60466	2022/11/24	02:08:08	0	0.12	Pressure	mbar	0.06	Pressure	mbar
60467	2022/11/24	02:08:09	0	0.12	Pressure	mbar	0.08	Pressure	mbar
60468	2022/11/24	02:08:10	0	0.11	Pressure	mbar	0.08	Pressure	mbar
60469	2022/11/24	02:08:11	0	0.12	Pressure	mbar	0.08	Pressure	mbar
60470	2022/11/24	02:08:12	0	0.12	Pressure	mbar	0.08	Pressure	mbar
60471	2022/11/24	02:08:13	0	0.12	Pressure	mbar	0.07	Pressure	mbar
60472	2022/11/24	02:08:14	0	0.11	Pressure	mbar	0.07	Pressure	mbar
60473	2022/11/24	02:08:15	0	0.11	Pressure	mbar	0.07	Pressure	mbar
60474	2022/11/24	02:08:16	0	0.10	Pressure	mbar	0.08	Pressure	mbar
60475	2022/11/24	02:08:17	0	0.12	Pressure	mbar	0.07	Pressure	mbar
60476	2022/11/24	02:08:18	0	0.12	Pressure	mbar	0.07	Pressure	mbar
60477	2022/11/24	02:08:19	0	0.09	Pressure	mbar	0.08	Pressure	mbar
60478	2022/11/24	02:08:20	0	0.11	Pressure	mbar	0.08	Pressure	mbar
60479	2022/11/24	02:08:21	0	0.11	Pressure	mbar	0.07	Pressure	mbar
60480	2022/11/24	02:08:22	0	0.11	Pressure	mbar	0.07	Pressure	mbar
60481	2022/11/24	02:08:23	0	0.11	Pressure	mbar	0.09	Pressure	mbar
60482	2022/11/24	02:08:24	0	0.11	Pressure	mbar	0.06	Pressure	mbar
60483	2022/11/24	02:08:25	0	0.11	Pressure	mbar	0.06	Pressure	mbar
60484	2022/11/24	02:08:26	0	0.12	Pressure	mbar	0.06	Pressure	mbar
60485	2022/11/24	02:08:27	0	0.12	Pressure	mbar	0.07	Pressure	mbar
60486	2022/11/24	02:08:28	0	0.11	Pressure	mbar	0.06	Pressure	mbar
60487	2022/11/24	02:08:29	0	0.11	Pressure	mbar	0.06	Pressure	mbar
60488	2022/11/24	02:08:30	0	0.11	Pressure	mbar	0.06	Pressure	mbar
60489	2022/11/24	02:08:31	0	0.10	Pressure	mbar	0.07	Pressure	mbar
60490	2022/11/24	02:08:32	0	0.10	Pressure	mbar	0.07	Pressure	mbar
60491	2022/11/24	02:08:33	0	0.11	Pressure	mbar	0.09	Pressure	mbar
60492	2022/11/24	02:08:34	0	0.12	Pressure	mbar	0.08	Pressure	mbar
60493	2022/11/24	02:08:35	0	0.12	Pressure	mbar	0.08	Pressure	mbar
60494	2022/11/24	02:08:36	0	0.12	Pressure	mbar	0.07	Pressure	mbar
60495	2022/11/24	02:08:37	0	0.10	Pressure	mbar	0.07	Pressure	mbar
60496	2022/11/24	02:08:38	0	0.10	Pressure	mbar	0.07	Pressure	mbar
60497	2022/11/24	02:08:39	0	0.11	Pressure	mbar	0.07	Pressure	mbar
60498	2022/11/24	02:08:40	0	0.11	Pressure	mbar	0.07	Pressure	mbar
60499	2022/11/24	02:08:41	0	0.10	Pressure	mbar	0.08	Pressure	mbar
60500	2022/11/24	02:08:42	0	0.10	Pressure	mbar	0.08	Pressure	mbar
60501	2022/11/24	02:08:43	0	0.10	Pressure	mbar	0.07	Pressure	mbar
60502	2022/11/24	02:08:44	0	0.10	Pressure	mbar	0.08	Pressure	mbar
60503	2022/11/24	02:08:45	0	0.10	Pressure	mbar	0.08	Pressure	mbar
60504	2022/11/24	02:08:46	0	0.11	Pressure	mbar	0.07	Pressure	mbar
60505	2022/11/24	02:08:47	0	0.11	Pressure	mbar	0.07	Pressure	mbar
60506	2022/11/24	02:08:48	0	0.10	Pressure	mbar	0.07	Pressure	mbar
60507	2022/11/24	02:08:49	0	0.10	Pressure	mbar	0.07	Pressure	mbar
60508	2022/11/24	02:08:50	0	0.10	Pressure	mbar	0.07	Pressure	mbar
60509	2022/11/24	02:08:51	0	0.12	Pressure	mbar	0.06	Pressure	mbar
60510	2022/11/24	02:08:52	0	0.12	Pressure	mbar	0.06	Pressure	mbar
60511	2022/11/24	02:08:53	0	0.11	Pressure	mbar	0.08	Pressure	mbar
60512	2022/11/24	02:08:54	0	0.09	Pressure	mbar	0.06	Pressure	mbar
60513	2022/11/24	02:08:55	0	0.09	Pressure	mbar	0.06	Pressure	mbar
60514	2022/11/24	02:08:56	0	0.09	Pressure	mbar	0.07	Pressure	mbar
60515	2022/11/24	02:08:57	0	0.10	Pressure	mbar	0.08	Pressure	mbar
60516	2022/11/24	02:08:58	0	0.12	Pressure	mbar	0.07	Pressure	mbar
60517	2022/11/24	02:08:59	0	0.12	Pressure	mbar	0.07	Pressure	mbar
60518	2022/11/24	02:09:00	0	Time out			Time out
60519	2022/11/24	02:09:01	0	0.11	Pressure	mbar	0.07	Pressure	mbar
60520	2022/11/24	02:09:02	0	0.11	Pressure	mbar	0.07	Pressure	mbar
60521	2022/11/24	02:09:03	0	0.11	Pressure	mbar	0.06	Pressure	mbar
60522	2022/11/24	02:09:04	0	0.12	Pressure	mbar	0.07	Pressure	mbar
60523	2022/11/24	02:09:05	0	0.12	Pressure	mbar	0.07	Pressure	mbar
60524	2022/11/24	02:09:06	0	0.11	Pressure	mbar	0.08	Pressure	mbar
60525	2022/11/24	02:09:07	0	0.09	Pressure	mbar	0.08	Pressure	mbar
60526	2022/11/24	02:09:08	0	0.12	Pressure	mbar	0.07	Pressure	mbar
60527	2022/11/24	02:09:09	0	0.12	Pressure	mbar	0.07	Pressure	mbar
60528	2022/11/24	02:09:10	0	0.09	Pressure	mbar	0.07	Pressure	mbar
60529	2022/11/24	02:09:11	0	0.11	Pressure	mbar	0.07	Pressure	mbar
60530	2022/11/24	02:09:12	0	0.11	Pressure	mbar	0.07	Pressure	mbar
60531	2022/11/24	02:09:13	0	0.10	Pressure	mbar	0.07	Pressure	mbar
60532	2022/11/24	02:09:14	0	0.09	Pressure	mbar	0.06	Pressure	mbar
60533	2022/11/24	02:09:15	0	0.09	Pressure	mbar	0.06	Pressure	mbar
60534	2022/11/24	02:09:16	0	0.11	Pressure	mbar	0.06	Pressure	mbar
60535	2022/11/24	02:09:17	0	0.11	Pressure	mbar	0.05	Pressure	mbar
60536	2022/11/24	02:09:18	0	0.07	Pressure	mbar	0.07	Pressure	mbar
60537	2022/11/24	02:09:19	0	0.07	Pressure	mbar	0.07	Pressure	mbar
60538	2022/11/24	02:09:20	0	0.10	Pressure	mbar	0.06	Pressure	mbar
60539	2022/11/24	02:09:21	0	0.10	Pressure	mbar	0.07	Pressure	mbar
60540	2022/11/24	02:09:22	0	0.10	Pressure	mbar	0.07	Pressure	mbar
60541	2022/11/24	02:09:23	0	0.11	Pressure	mbar	0.07	Pressure	mbar
60542	2022/11/24	02:09:24	0	0.13	Pressure	mbar	0.08	Pressure	mbar
60543	2022/11/24	02:09:25	0	0.13	Pressure	mbar	0.08	Pressure	mbar
60544	2022/11/24	02:09:26	0	0.11	Pressure	mbar	0.07	Pressure	mbar
60545	2022/11/24	02:09:27	0	0.10	Pressure	mbar	0.07	Pressure	mbar
60546	2022/11/24	02:09:28	0	0.12	Pressure	mbar	0.08	Pressure	mbar
60547	2022/11/24	02:09:29	0	0.12	Pressure	mbar	0.08	Pressure	mbar
60548	2022/11/24	02:09:30	0	Time out			Time out
60549	2022/11/24	02:09:31	0	0.11	Pressure	mbar	0.06	Pressure	mbar
60550	2022/11/24	02:09:32	0	0.11	Pressure	mbar	0.06	Pressure	mbar
60551	2022/11/24	02:09:33	0	0.12	Pressure	mbar	0.07	Pressure	mbar
60552	2022/11/24	02:09:34	0	0.10	Pressure	mbar	0.07	Pressure	mbar
60553	2022/11/24	02:09:35	0	0.10	Pressure	mbar	0.07	Pressure	mbar
60554	2022/11/24	02:09:36	0	0.11	Pressure	mbar	0.06	Pressure	mbar
60555	2022/11/24	02:09:37	0	0.10	Pressure	mbar	0.07	Pressure	mbar
60556	2022/11/24	02:09:38	0	0.12	Pressure	mbar	0.05	Pressure	mbar
60557	2022/11/24	02:09:39	0	0.12	Pressure	mbar	0.05	Pressure	mbar
60558	2022/11/24	02:09:40	0	0.10	Pressure	mbar	0.07	Pressure	mbar
60559	2022/11/24	02:09:41	0	0.10	Pressure	mbar	0.06	Pressure	mbar
60560	2022/11/24	02:09:42	0	0.10	Pressure	mbar	0.06	Pressure	mbar
60561	2022/11/24	02:09:43	0	0.10	Pressure	mbar	0.07	Pressure	mbar
60562	2022/11/24	02:09:44	0	0.10	Pressure	mbar	0.07	Pressure	mbar
60563	2022/11/24	02:09:45	0	0.11	Pressure	mbar	0.06	Pressure	mbar
60564	2022/11/24	02:09:46	0	0.11	Pressure	mbar	0.06	Pressure	mbar
60565	2022/11/24	02:09:47	0	0.10	Pressure	mbar	0.08	Pressure	mbar
60566	2022/11/24	02:09:48	0	0.12	Pressure	mbar	0.06	Pressure	mbar
60567	2022/11/24	02:09:49	0	0.12	Pressure	mbar	0.06	Pressure	mbar
60568	2022/11/24	02:09:50	0	0.10	Pressure	mbar	0.08	Pressure	mbar
60569	2022/11/24	02:09:51	0	0.12	Pressure	mbar	0.07	Pressure	mbar
60570	2022/11/24	02:09:52	0	0.12	Pressure	mbar	0.06	Pressure	mbar
60571	2022/11/24	02:09:53	0	0.12	Pressure	mbar	0.06	Pressure	mbar
60572	2022/11/24	02:09:54	0	0.12	Pressure	mbar	0.07	Pressure	mbar
60573	2022/11/24	02:09:55	0	0.12	Pressure	mbar	0.08	Pressure	mbar
60574	2022/11/24	02:09:56	0	0.12	Pressure	mbar	0.08	Pressure	mbar
60575	2022/11/24	02:09:57	0	0.10	Pressure	mbar	0.08	Pressure	mbar
60576	2022/11/24	02:09:58	0	0.12	Pressure	mbar	0.08	Pressure	mbar
60577	2022/11/24	02:09:59	0	0.12	Pressure	mbar	0.08	Pressure	mbar
60578	2022/11/24	02:10:00	0	0.12	Pressure	mbar	0.05	Pressure	mbar
60579	2022/11/24	02:10:01	0	0.10	Pressure	mbar	0.07	Pressure	mbar
60580	2022/11/24	02:10:02	0	0.11	Pressure	mbar	0.06	Pressure	mbar
60581	2022/11/24	02:10:03	0	0.11	Pressure	mbar	0.06	Pressure	mbar
60582	2022/11/24	02:10:04	0	0.11	Pressure	mbar	0.06	Pressure	mbar
60583	2022/11/24	02:10:05	0	0.11	Pressure	mbar	0.06	Pressure	mbar
60584	2022/11/24	02:10:06	0	0.12	Pressure	mbar	0.06	Pressure	mbar
60585	2022/11/24	02:10:07	0	0.11	Pressure	mbar	0.07	Pressure	mbar
60586	2022/11/24	02:10:08	0	0.10	Pressure	mbar	0.06	Pressure	mbar
60587	2022/11/24	02:10:09	0	0.10	Pressure	mbar	0.06	Pressure	mbar
60588	2022/11/24	02:10:10	0	0.11	Pressure	mbar	0.06	Pressure	mbar
60589	2022/11/24	02:10:11	0	0.10	Pressure	mbar	0.07	Pressure	mbar
60590	2022/11/24	02:10:12	0	0.11	Pressure	mbar	0.06	Pressure	mbar
60591	2022/11/24	02:10:13	0	0.11	Pressure	mbar	0.06	Pressure	mbar
60592	2022/11/24	02:10:14	0	0.09	Pressure	mbar	0.08	Pressure	mbar
60593	2022/11/24	02:10:15	0	0.10	Pressure	mbar	0.07	Pressure	mbar
60594	2022/11/24	02:10:16	0	0.10	Pressure	mbar	0.07	Pressure	mbar
60595	2022/11/24	02:10:17	0	0.11	Pressure	mbar	0.07	Pressure	mbar
60596	2022/11/24	02:10:18	0	0.10	Pressure	mbar	0.06	Pressure	mbar
60597	2022/11/24	02:10:19	0	0.10	Pressure	mbar	0.06	Pressure	mbar
60598	2022/11/24	02:10:20	0	0.10	Pressure	mbar	0.06	Pressure	mbar
60599	2022/11/24	02:10:21	0	0.12	Pressure	mbar	0.06	Pressure	mbar
60600	2022/11/24	02:10:22	0	0.11	Pressure	mbar	0.06	Pressure	mbar
60601	2022/11/24	02:10:23	0	0.11	Pressure	mbar	0.06	Pressure	mbar
60602	2022/11/24	02:10:24	0	0.10	Pressure	mbar	0.06	Pressure	mbar
60603	2022/11/24	02:10:25	0	0.12	Pressure	mbar	0.07	Pressure	mbar
60604	2022/11/24	02:10:26	0	0.12	Pressure	mbar	0.07	Pressure	mbar
60605	2022/11/24	02:10:27	0	0.09	Pressure	mbar	0.08	Pressure	mbar
60606	2022/11/24	02:10:28	0	0.13	Pressure	mbar	0.09	Pressure	mbar
60607	2022/11/24	02:10:29	0	0.13	Pressure	mbar	0.09	Pressure	mbar
60608	2022/11/24	02:10:30	0	0.11	Pressure	mbar	0.07	Pressure	mbar
60609	2022/11/24	02:10:31	0	0.11	Pressure	mbar	0.07	Pressure	mbar
60610	2022/11/24	02:10:32	0	0.12	Pressure	mbar	0.06	Pressure	mbar
60611	2022/11/24	02:10:33	0	0.12	Pressure	mbar	0.06	Pressure	mbar
60612	2022/11/24	02:10:34	0	0.09	Pressure	mbar	0.07	Pressure	mbar
60613	2022/11/24	02:10:35	0	0.11	Pressure	mbar	0.06	Pressure	mbar
60614	2022/11/24	02:10:36	0	0.11	Pressure	mbar	0.06	Pressure	mbar
60615	2022/11/24	02:10:37	0	0.12	Pressure	mbar	0.07	Pressure	mbar
60616	2022/11/24	02:10:38	0	0.11	Pressure	mbar	0.09	Pressure	mbar
60617	2022/11/24	02:10:39	0	0.11	Pressure	mbar	0.09	Pressure	mbar
60618	2022/11/24	02:10:40	0	0.10	Pressure	mbar	0.06	Pressure	mbar
60619	2022/11/24	02:10:41	0	0.11	Pressure	mbar	0.06	Pressure	mbar
60620	2022/11/24	02:10:42	0	0.11	Pressure	mbar	0.06	Pressure	mbar
60621	2022/11/24	02:10:43	0	0.12	Pressure	mbar	0.05	Pressure	mbar
60622	2022/11/24	02:10:44	0	0.12	Pressure	mbar	0.05	Pressure	mbar
60623	2022/11/24	02:10:45	0	0.10	Pressure	mbar	0.07	Pressure	mbar
60624	2022/11/24	02:10:46	0	0.10	Pressure	mbar	0.07	Pressure	mbar
60625	2022/11/24	02:10:47	0	0.11	Pressure	mbar	0.07	Pressure	mbar
60626	2022/11/24	02:10:48	0	0.10	Pressure	mbar	0.05	Pressure	mbar
60627	2022/11/24	02:10:49	0	0.10	Pressure	mbar	0.05	Pressure	mbar
60628	2022/11/24	02:10:50	0	0.11	Pressure	mbar	0.05	Pressure	mbar
60629	2022/11/24	02:10:51	0	0.10	Pressure	mbar	0.05	Pressure	mbar
60630	2022/11/24	02:10:52	0	0.10	Pressure	mbar	0.05	Pressure	mbar
60631	2022/11/24	02:10:53	0	0.09	Pressure	mbar	0.07	Pressure	mbar
60632	2022/11/24	02:10:54	0	0.13	Pressure	mbar	0.07	Pressure	mbar
60633	2022/11/24	02:10:55	0	0.11	Pressure	mbar	0.08	Pressure	mbar
60634	2022/11/24	02:10:56	0	0.11	Pressure	mbar	0.08	Pressure	mbar
60635	2022/11/24	02:10:57	0	0.11	Pressure	mbar	0.06	Pressure	mbar
60636	2022/11/24	02:10:58	0	0.10	Pressure	mbar	0.05	Pressure	mbar
60637	2022/11/24	02:10:59	0	0.10	Pressure	mbar	0.05	Pressure	mbar
60638	2022/11/24	02:11:00	0	0.11	Pressure	mbar	0.06	Pressure	mbar
60639	2022/11/24	02:11:01	0	0.11	Pressure	mbar	0.06	Pressure	mbar
60640	2022/11/24	02:11:02	0	0.12	Pressure	mbar	0.07	Pressure	mbar
60641	2022/11/24	02:11:03	0	0.12	Pressure	mbar	0.07	Pressure	mbar
60642	2022/11/24	02:11:04	0	0.11	Pressure	mbar	0.07	Pressure	mbar
60643	2022/11/24	02:11:05	0	0.11	Pressure	mbar	0.07	Pressure	mbar
60644	2022/11/24	02:11:06	0	0.11	Pressure	mbar	0.07	Pressure	mbar
60645	2022/11/24	02:11:07	0	0.11	Pressure	mbar	0.07	Pressure	mbar
60646	2022/11/24	02:11:08	0	0.12	Pressure	mbar	0.07	Pressure	mbar
60647	2022/11/24	02:11:09	0	0.12	Pressure	mbar	0.06	Pressure	mbar
60648	2022/11/24	02:11:10	0	0.12	Pressure	mbar	0.06	Pressure	mbar
60649	2022/11/24	02:11:11	0	0.13	Pressure	mbar	0.06	Pressure	mbar
60650	2022/11/24	02:11:12	0	0.11	Pressure	mbar	0.05	Pressure	mbar
60651	2022/11/24	02:11:13	0	0.11	Pressure	mbar	0.05	Pressure	mbar
60652	2022/11/24	02:11:14	0	0.10	Pressure	mbar	0.06	Pressure	mbar
60653	2022/11/24	02:11:15	0	0.10	Pressure	mbar	0.07	Pressure	mbar
60654	2022/11/24	02:11:16	0	0.10	Pressure	mbar	0.07	Pressure	mbar
60655	2022/11/24	02:11:17	0	0.10	Pressure	mbar	0.08	Pressure	mbar
60656	2022/11/24	02:11:18	0	0.11	Pressure	mbar	0.06	Pressure	mbar
60657	2022/11/24	02:11:19	0	0.10	Pressure	mbar	0.08	Pressure	mbar
60658	2022/11/24	02:11:20	0	0.10	Pressure	mbar	0.08	Pressure	mbar
60659	2022/11/24	02:11:21	0	0.11	Pressure	mbar	0.06	Pressure	mbar
60660	2022/11/24	02:11:22	0	0.11	Pressure	mbar	0.07	Pressure	mbar
60661	2022/11/24	02:11:23	0	0.11	Pressure	mbar	0.07	Pressure	mbar
60662	2022/11/24	02:11:24	0	0.11	Pressure	mbar	0.08	Pressure	mbar
60663	2022/11/24	02:11:25	0	0.12	Pressure	mbar	0.09	Pressure	mbar
60664	2022/11/24	02:11:26	0	0.12	Pressure	mbar	0.09	Pressure	mbar
60665	2022/11/24	02:11:27	0	0.09	Pressure	mbar	0.08	Pressure	mbar
60666	2022/11/24	02:11:28	0	0.11	Pressure	mbar	0.06	Pressure	mbar
60667	2022/11/24	02:11:29	0	0.12	Pressure	mbar	0.06	Pressure	mbar
60668	2022/11/24	02:11:30	0	0.12	Pressure	mbar	0.06	Pressure	mbar
60669	2022/11/24	02:11:31	0	0.10	Pressure	mbar	0.07	Pressure	mbar
60670	2022/11/24	02:11:32	0	0.11	Pressure	mbar	0.08	Pressure	mbar
60671	2022/11/24	02:11:33	0	0.11	Pressure	mbar	0.08	Pressure	mbar
60672	2022/11/24	02:11:34	0	0.09	Pressure	mbar	0.08	Pressure	mbar
60673	2022/11/24	02:11:35	0	0.09	Pressure	mbar	0.08	Pressure	mbar
60674	2022/11/24	02:11:36	0	0.09	Pressure	mbar	0.08	Pressure	mbar
60675	2022/11/24	02:11:37	0	0.10	Pressure	mbar	0.07	Pressure	mbar
60676	2022/11/24	02:11:38	0	0.11	Pressure	mbar	0.08	Pressure	mbar
60677	2022/11/24	02:11:39	0	0.11	Pressure	mbar	0.08	Pressure	mbar
60678	2022/11/24	02:11:40	0	0.10	Pressure	mbar	0.08	Pressure	mbar
60679	2022/11/24	02:11:41	0	0.11	Pressure	mbar	0.06	Pressure	mbar
60680	2022/11/24	02:11:42	0	0.09	Pressure	mbar	0.06	Pressure	mbar
60681	2022/11/24	02:11:43	0	0.09	Pressure	mbar	0.06	Pressure	mbar
60682	2022/11/24	02:11:44	0	0.10	Pressure	mbar	0.06	Pressure	mbar
60683	2022/11/24	02:11:45	0	0.12	Pressure	mbar	0.07	Pressure	mbar
60684	2022/11/24	02:11:46	0	0.12	Pressure	mbar	0.07	Pressure	mbar
60685	2022/11/24	02:11:47	0	0.10	Pressure	mbar	0.06	Pressure	mbar
60686	2022/11/24	02:11:48	0	0.11	Pressure	mbar	0.05	Pressure	mbar
60687	2022/11/24	02:11:49	0	0.11	Pressure	mbar	0.05	Pressure	mbar
60688	2022/11/24	02:11:50	0	0.10	Pressure	mbar	0.07	Pressure	mbar
60689	2022/11/24	02:11:51	0	0.11	Pressure	mbar	0.07	Pressure	mbar
60690	2022/11/24	02:11:52	0	0.11	Pressure	mbar	0.07	Pressure	mbar
60691	2022/11/24	02:11:53	0	0.11	Pressure	mbar	0.07	Pressure	mbar
60692	2022/11/24	02:11:54	0	0.11	Pressure	mbar	0.08	Pressure	mbar
60693	2022/11/24	02:11:55	0	0.10	Pressure	mbar	0.06	Pressure	mbar
60694	2022/11/24	02:11:56	0	0.10	Pressure	mbar	0.06	Pressure	mbar
60695	2022/11/24	02:11:57	0	0.10	Pressure	mbar	0.07	Pressure	mbar
60696	2022/11/24	02:11:58	0	0.11	Pressure	mbar	0.07	Pressure	mbar
60697	2022/11/24	02:11:59	0	0.10	Pressure	mbar	0.06	Pressure	mbar
60698	2022/11/24	02:12:00	0	0.10	Pressure	mbar	0.06	Pressure	mbar
60699	2022/11/24	02:12:01	0	0.10	Pressure	mbar	0.06	Pressure	mbar
60700	2022/11/24	02:12:02	0	0.09	Pressure	mbar	0.06	Pressure	mbar
60701	2022/11/24	02:12:03	0	0.09	Pressure	mbar	0.06	Pressure	mbar
60702	2022/11/24	02:12:04	0	0.11	Pressure	mbar	0.06	Pressure	mbar
60703	2022/11/24	02:12:05	0	0.10	Pressure	mbar	0.07	Pressure	mbar
60704	2022/11/24	02:12:06	0	0.10	Pressure	mbar	0.07	Pressure	mbar
60705	2022/11/24	02:12:07	0	0.12	Pressure	mbar	0.08	Pressure	mbar
60706	2022/11/24	02:12:08	0	0.12	Pressure	mbar	0.06	Pressure	mbar
60707	2022/11/24	02:12:09	0	0.12	Pressure	mbar	0.06	Pressure	mbar
60708	2022/11/24	02:12:10	0	0.12	Pressure	mbar	0.06	Pressure	mbar
60709	2022/11/24	02:12:11	0	0.12	Pressure	mbar	0.07	Pressure	mbar
60710	2022/11/24	02:12:12	0	0.12	Pressure	mbar	0.06	Pressure	mbar
60711	2022/11/24	02:12:13	0	0.12	Pressure	mbar	0.06	Pressure	mbar
60712	2022/11/24	02:12:14	0	0.11	Pressure	mbar	0.07	Pressure	mbar
60713	2022/11/24	02:12:15	0	0.10	Pressure	mbar	0.07	Pressure	mbar
60714	2022/11/24	02:12:16	0	0.10	Pressure	mbar	0.07	Pressure	mbar
60715	2022/11/24	02:12:17	0	0.12	Pressure	mbar	0.07	Pressure	mbar
60716	2022/11/24	02:12:18	0	0.13	Pressure	mbar	0.08	Pressure	mbar
60717	2022/11/24	02:12:19	0	0.11	Pressure	mbar	0.07	Pressure	mbar
60718	2022/11/24	02:12:20	0	0.11	Pressure	mbar	0.07	Pressure	mbar
60719	2022/11/24	02:12:21	0	Time out			Time out
60720	2022/11/24	02:12:22	0	0.12	Pressure	mbar	0.07	Pressure	mbar
60721	2022/11/24	02:12:23	0	0.12	Pressure	mbar	0.07	Pressure	mbar
60722	2022/11/24	02:12:24	0	0.12	Pressure	mbar	0.06	Pressure	mbar
60723	2022/11/24	02:12:25	0	0.12	Pressure	mbar	0.07	Pressure	mbar
60724	2022/11/24	02:12:26	0	0.12	Pressure	mbar	0.07	Pressure	mbar
60725	2022/11/24	02:12:27	0	0.12	Pressure	mbar	0.07	Pressure	mbar
60726	2022/11/24	02:12:28	0	0.12	Pressure	mbar	0.07	Pressure	mbar
60727	2022/11/24	02:12:29	0	0.11	Pressure	mbar	0.07	Pressure	mbar
60728	2022/11/24	02:12:30	0	0.11	Pressure	mbar	0.07	Pressure	mbar
60729	2022/11/24	02:12:31	0	0.12	Pressure	mbar	0.07	Pressure	mbar
60730	2022/11/24	02:12:32	0	0.11	Pressure	mbar	0.07	Pressure	mbar
60731	2022/11/24	02:12:33	0	0.11	Pressure	mbar	0.07	Pressure	mbar
60732	2022/11/24	02:12:34	0	0.11	Pressure	mbar	0.07	Pressure	mbar
60733	2022/11/24	02:12:35	0	0.10	Pressure	mbar	0.09	Pressure	mbar
60734	2022/11/24	02:12:36	0	0.11	Pressure	mbar	0.06	Pressure	mbar
60735	2022/11/24	02:12:37	0	0.11	Pressure	mbar	0.06	Pressure	mbar
60736	2022/11/24	02:12:38	0	0.11	Pressure	mbar	0.06	Pressure	mbar
60737	2022/11/24	02:12:39	0	0.10	Pressure	mbar	0.06	Pressure	mbar
60738	2022/11/24	02:12:40	0	0.10	Pressure	mbar	0.06	Pressure	mbar
60739	2022/11/24	02:12:41	0	0.09	Pressure	mbar	0.07	Pressure	mbar
60740	2022/11/24	02:12:42	0	0.10	Pressure	mbar	0.07	Pressure	mbar
60741	2022/11/24	02:12:43	0	0.10	Pressure	mbar	0.07	Pressure	mbar
60742	2022/11/24	02:12:44	0	0.09	Pressure	mbar	0.06	Pressure	mbar
60743	2022/11/24	02:12:45	0	0.09	Pressure	mbar	0.06	Pressure	mbar
60744	2022/11/24	02:12:46	0	0.10	Pressure	mbar	0.06	Pressure	mbar
60745	2022/11/24	02:12:47	0	0.10	Pressure	mbar	0.06	Pressure	mbar
60746	2022/11/24	02:12:48	0	0.11	Pressure	mbar	0.06	Pressure	mbar
60747	2022/11/24	02:12:49	0	0.10	Pressure	mbar	0.06	Pressure	mbar
60748	2022/11/24	02:12:50	0	0.10	Pressure	mbar	0.06	Pressure	mbar
60749	2022/11/24	02:12:51	0	0.12	Pressure	mbar	0.07	Pressure	mbar
60750	2022/11/24	02:12:52	0	0.11	Pressure	mbar	0.05	Pressure	mbar
60751	2022/11/24	02:12:53	0	0.11	Pressure	mbar	0.05	Pressure	mbar
60752	2022/11/24	02:12:54	0	0.09	Pressure	mbar	0.07	Pressure	mbar
60753	2022/11/24	02:12:55	0	Time out			Time out
60754	2022/11/24	02:12:56	0	0.11	Pressure	mbar	0.06	Pressure	mbar
60755	2022/11/24	02:12:57	0	0.11	Pressure	mbar	0.06	Pressure	mbar
60756	2022/11/24	02:12:58	0	0.09	Pressure	mbar	0.06	Pressure	mbar
60757	2022/11/24	02:12:59	0	0.11	Pressure	mbar	0.06	Pressure	mbar
60758	2022/11/24	02:13:00	0	0.11	Pressure	mbar	0.06	Pressure	mbar
60759	2022/11/24	02:13:01	0	0.10	Pressure	mbar	0.08	Pressure	mbar
60760	2022/11/24	02:13:02	0	0.10	Pressure	mbar	0.07	Pressure	mbar
60761	2022/11/24	02:13:03	0	0.10	Pressure	mbar	0.07	Pressure	mbar
60762	2022/11/24	02:13:04	0	0.11	Pressure	mbar	0.07	Pressure	mbar
60763	2022/11/24	02:13:05	0	0.09	Pressure	mbar	0.08	Pressure	mbar
60764	2022/11/24	02:13:06	0	0.09	Pressure	mbar	0.08	Pressure	mbar
60765	2022/11/24	02:13:07	0	0.12	Pressure	mbar	0.08	Pressure	mbar
60766	2022/11/24	02:13:08	0	0.11	Pressure	mbar	0.07	Pressure	mbar
60767	2022/11/24	02:13:09	0	0.11	Pressure	mbar	0.08	Pressure	mbar
60768	2022/11/24	02:13:10	0	0.11	Pressure	mbar	0.08	Pressure	mbar
60769	2022/11/24	02:13:11	0	0.12	Pressure	mbar	0.07	Pressure	mbar
60770	2022/11/24	02:13:12	0	0.10	Pressure	mbar	0.07	Pressure	mbar
60771	2022/11/24	02:13:13	0	0.10	Pressure	mbar	0.07	Pressure	mbar
60772	2022/11/24	02:13:14	0	0.11	Pressure	mbar	0.05	Pressure	mbar
60773	2022/11/24	02:13:15	0	0.10	Pressure	mbar	0.07	Pressure	mbar
60774	2022/11/24	02:13:16	0	0.10	Pressure	mbar	0.06	Pressure	mbar
60775	2022/11/24	02:13:17	0	0.10	Pressure	mbar	0.06	Pressure	mbar
60776	2022/11/24	02:13:18	0	0.09	Pressure	mbar	0.07	Pressure	mbar
60777	2022/11/24	02:13:19	0	0.11	Pressure	mbar	0.08	Pressure	mbar
60778	2022/11/24	02:13:20	0	0.11	Pressure	mbar	0.08	Pressure	mbar
60779	2022/11/24	02:13:21	0	0.13	Pressure	mbar	0.08	Pressure	mbar
60780	2022/11/24	02:13:22	0	0.11	Pressure	mbar	0.08	Pressure	mbar
60781	2022/11/24	02:13:23	0	0.11	Pressure	mbar	0.08	Pressure	mbar
60782	2022/11/24	02:13:24	0	0.09	Pressure	mbar	0.06	Pressure	mbar
60783	2022/11/24	02:13:25	0	0.12	Pressure	mbar	0.06	Pressure	mbar
60784	2022/11/24	02:13:26	0	0.13	Pressure	mbar	0.06	Pressure	mbar
60785	2022/11/24	02:13:27	0	0.13	Pressure	mbar	0.06	Pressure	mbar
60786	2022/11/24	02:13:28	0	0.10	Pressure	mbar	0.06	Pressure	mbar
60787	2022/11/24	02:13:29	0	0.12	Pressure	mbar	0.08	Pressure	mbar
60788	2022/11/24	02:13:30	0	0.12	Pressure	mbar	0.08	Pressure	mbar
60789	2022/11/24	02:13:31	0	0.12	Pressure	mbar	0.07	Pressure	mbar
60790	2022/11/24	02:13:32	0	0.11	Pressure	mbar	0.08	Pressure	mbar
60791	2022/11/24	02:13:33	0	0.10	Pressure	mbar	0.07	Pressure	mbar
60792	2022/11/24	02:13:34	0	0.10	Pressure	mbar	0.07	Pressure	mbar
60793	2022/11/24	02:13:35	0	0.11	Pressure	mbar	0.06	Pressure	mbar
60794	2022/11/24	02:13:36	0	0.11	Pressure	mbar	0.06	Pressure	mbar
60795	2022/11/24	02:13:37	0	0.09	Pressure	mbar	0.07	Pressure	mbar
60796	2022/11/24	02:13:38	0	0.10	Pressure	mbar	0.07	Pressure	mbar
60797	2022/11/24	02:13:39	0	0.12	Pressure	mbar	0.06	Pressure	mbar
60798	2022/11/24	02:13:40	0	0.12	Pressure	mbar	0.06	Pressure	mbar
60799	2022/11/24	02:13:41	0	0.09	Pressure	mbar	0.08	Pressure	mbar
60800	2022/11/24	02:13:42	0	0.11	Pressure	mbar	0.08	Pressure	mbar
60801	2022/11/24	02:13:43	0	0.11	Pressure	mbar	0.08	Pressure	mbar
60802	2022/11/24	02:13:44	0	0.11	Pressure	mbar	0.09	Pressure	mbar
60803	2022/11/24	02:13:45	0	0.10	Pressure	mbar	0.08	Pressure	mbar
60804	2022/11/24	02:13:46	0	0.11	Pressure	mbar	0.09	Pressure	mbar
60805	2022/11/24	02:13:47	0	0.11	Pressure	mbar	0.09	Pressure	mbar
60806	2022/11/24	02:13:48	0	0.11	Pressure	mbar	0.08	Pressure	mbar
60807	2022/11/24	02:13:49	0	0.10	Pressure	mbar	0.06	Pressure	mbar
60808	2022/11/24	02:13:50	0	0.10	Pressure	mbar	0.06	Pressure	mbar
60809	2022/11/24	02:13:51	0	0.10	Pressure	mbar	0.07	Pressure	mbar
60810	2022/11/24	02:13:52	0	0.10	Pressure	mbar	0.08	Pressure	mbar
60811	2022/11/24	02:13:53	0	0.10	Pressure	mbar	0.07	Pressure	mbar
60812	2022/11/24	02:13:54	0	0.10	Pressure	mbar	0.07	Pressure	mbar
60813	2022/11/24	02:13:55	0	0.10	Pressure	mbar	0.08	Pressure	mbar
60814	2022/11/24	02:13:56	0	0.09	Pressure	mbar	0.06	Pressure	mbar
60815	2022/11/24	02:13:57	0	0.09	Pressure	mbar	0.06	Pressure	mbar
60816	2022/11/24	02:13:58	0	0.10	Pressure	mbar	0.08	Pressure	mbar
60817	2022/11/24	02:13:59	0	0.09	Pressure	mbar	0.07	Pressure	mbar
60818	2022/11/24	02:14:00	0	0.09	Pressure	mbar	0.07	Pressure	mbar
60819	2022/11/24	02:14:01	0	0.10	Pressure	mbar	0.08	Pressure	mbar
60820	2022/11/24	02:14:02	0	0.10	Pressure	mbar	0.09	Pressure	mbar
60821	2022/11/24	02:14:03	0	0.10	Pressure	mbar	0.09	Pressure	mbar
60822	2022/11/24	02:14:04	0	0.10	Pressure	mbar	0.06	Pressure	mbar
60823	2022/11/24	02:14:05	0	0.08	Pressure	mbar	0.08	Pressure	mbar
60824	2022/11/24	02:14:06	0	0.10	Pressure	mbar	0.08	Pressure	mbar
60825	2022/11/24	02:14:07	0	0.10	Pressure	mbar	0.08	Pressure	mbar
60826	2022/11/24	02:14:08	0	0.10	Pressure	mbar	0.08	Pressure	mbar
60827	2022/11/24	02:14:09	0	0.10	Pressure	mbar	0.07	Pressure	mbar
60828	2022/11/24	02:14:10	0	0.10	Pressure	mbar	0.07	Pressure	mbar
60829	2022/11/24	02:14:11	0	0.09	Pressure	mbar	0.07	Pressure	mbar
60830	2022/11/24	02:14:12	0	0.12	Pressure	mbar	0.08	Pressure	mbar
60831	2022/11/24	02:14:13	0	0.12	Pressure	mbar	0.06	Pressure	mbar
60832	2022/11/24	02:14:14	0	0.12	Pressure	mbar	0.06	Pressure	mbar
60833	2022/11/24	02:14:15	0	0.10	Pressure	mbar	0.05	Pressure	mbar
60834	2022/11/24	02:14:16	0	0.11	Pressure	mbar	0.06	Pressure	mbar
60835	2022/11/24	02:14:17	0	0.11	Pressure	mbar	0.06	Pressure	mbar
60836	2022/11/24	02:14:18	0	0.10	Pressure	mbar	0.07	Pressure	mbar
60837	2022/11/24	02:14:19	0	0.10	Pressure	mbar	0.07	Pressure	mbar
60838	2022/11/24	02:14:20	0	0.10	Pressure	mbar	0.07	Pressure	mbar
60839	2022/11/24	02:14:21	0	0.10	Pressure	mbar	0.07	Pressure	mbar
60840	2022/11/24	02:14:22	0	0.12	Pressure	mbar	0.05	Pressure	mbar
60841	2022/11/24	02:14:23	0	0.12	Pressure	mbar	0.05	Pressure	mbar
60842	2022/11/24	02:14:24	0	0.10	Pressure	mbar	0.06	Pressure	mbar
60843	2022/11/24	02:14:25	0	0.11	Pressure	mbar	0.06	Pressure	mbar
60844	2022/11/24	02:14:26	0	0.10	Pressure	mbar	0.06	Pressure	mbar
60845	2022/11/24	02:14:27	0	0.10	Pressure	mbar	0.06	Pressure	mbar
60846	2022/11/24	02:14:28	0	0.11	Pressure	mbar	0.07	Pressure	mbar
60847	2022/11/24	02:14:29	0	0.09	Pressure	mbar	0.06	Pressure	mbar
60848	2022/11/24	02:14:30	0	0.09	Pressure	mbar	0.06	Pressure	mbar
60849	2022/11/24	02:14:31	0	0.10	Pressure	mbar	0.06	Pressure	mbar
60850	2022/11/24	02:14:32	0	0.11	Pressure	mbar	0.07	Pressure	mbar
60851	2022/11/24	02:14:33	0	Time out			Time out
60852	2022/11/24	02:14:34	0	Time out			Time out
60853	2022/11/24	02:14:35	0	0.11	Pressure	mbar	0.08	Pressure	mbar
60854	2022/11/24	02:14:36	0	0.10	Pressure	mbar	0.06	Pressure	mbar
60855	2022/11/24	02:14:37	0	0.10	Pressure	mbar	0.06	Pressure	mbar
60856	2022/11/24	02:14:38	0	0.10	Pressure	mbar	0.06	Pressure	mbar
60857	2022/11/24	02:14:39	0	0.11	Pressure	mbar	0.06	Pressure	mbar
60858	2022/11/24	02:14:40	0	0.11	Pressure	mbar	0.06	Pressure	mbar
60859	2022/11/24	02:14:41	0	0.08	Pressure	mbar	0.07	Pressure	mbar
60860	2022/11/24	02:14:42	0	0.09	Pressure	mbar	0.08	Pressure	mbar
60861	2022/11/24	02:14:43	0	0.10	Pressure	mbar	0.07	Pressure	mbar
60862	2022/11/24	02:14:44	0	0.10	Pressure	mbar	0.07	Pressure	mbar
60863	2022/11/24	02:14:45	0	0.10	Pressure	mbar	0.04	Pressure	mbar
60864	2022/11/24	02:14:46	0	0.12	Pressure	mbar	0.06	Pressure	mbar
60865	2022/11/24	02:14:47	0	0.12	Pressure	mbar	0.06	Pressure	mbar
60866	2022/11/24	02:14:48	0	0.11	Pressure	mbar	0.05	Pressure	mbar
60867	2022/11/24	02:14:49	0	0.10	Pressure	mbar	0.07	Pressure	mbar
60868	2022/11/24	02:14:50	0	0.10	Pressure	mbar	0.07	Pressure	mbar
60869	2022/11/24	02:14:51	0	0.10	Pressure	mbar	0.08	Pressure	mbar
60870	2022/11/24	02:14:52	0	0.12	Pressure	mbar	0.06	Pressure	mbar
60871	2022/11/24	02:14:53	0	0.10	Pressure	mbar	0.06	Pressure	mbar
60872	2022/11/24	02:14:54	0	0.10	Pressure	mbar	0.06	Pressure	mbar
60873	2022/11/24	02:14:55	0	0.10	Pressure	mbar	0.07	Pressure	mbar
60874	2022/11/24	02:14:56	0	0.09	Pressure	mbar	0.07	Pressure	mbar
60875	2022/11/24	02:14:57	0	0.09	Pressure	mbar	0.07	Pressure	mbar
60876	2022/11/24	02:14:58	0	0.09	Pressure	mbar	0.06	Pressure	mbar
60877	2022/11/24	02:14:59	0	0.09	Pressure	mbar	0.07	Pressure	mbar
60878	2022/11/24	02:15:00	0	0.09	Pressure	mbar	0.07	Pressure	mbar
60879	2022/11/24	02:15:01	0	0.10	Pressure	mbar	0.06	Pressure	mbar
60880	2022/11/24	02:15:02	0	0.10	Pressure	mbar	0.07	Pressure	mbar
60881	2022/11/24	02:15:03	0	0.11	Pressure	mbar	0.05	Pressure	mbar
60882	2022/11/24	02:15:04	0	0.11	Pressure	mbar	0.05	Pressure	mbar
60883	2022/11/24	02:15:05	0	0.10	Pressure	mbar	0.07	Pressure	mbar
60884	2022/11/24	02:15:06	0	0.09	Pressure	mbar	0.07	Pressure	mbar
60885	2022/11/24	02:15:07	0	0.09	Pressure	mbar	0.07	Pressure	mbar
60886	2022/11/24	02:15:08	0	0.08	Pressure	mbar	0.06	Pressure	mbar
60887	2022/11/24	02:15:09	0	0.09	Pressure	mbar	0.06	Pressure	mbar
60888	2022/11/24	02:15:10	0	0.09	Pressure	mbar	0.06	Pressure	mbar
60889	2022/11/24	02:15:11	0	0.09	Pressure	mbar	0.06	Pressure	mbar
60890	2022/11/24	02:15:12	0	0.10	Pressure	mbar	0.07	Pressure	mbar
60891	2022/11/24	02:15:13	0	0.12	Pressure	mbar	0.07	Pressure	mbar
60892	2022/11/24	02:15:14	0	0.12	Pressure	mbar	0.07	Pressure	mbar
60893	2022/11/24	02:15:15	0	0.10	Pressure	mbar	0.06	Pressure	mbar
60894	2022/11/24	02:15:16	0	0.12	Pressure	mbar	0.07	Pressure	mbar
60895	2022/11/24	02:15:17	0	0.12	Pressure	mbar	0.07	Pressure	mbar
60896	2022/11/24	02:15:18	0	0.10	Pressure	mbar	0.08	Pressure	mbar
60897	2022/11/24	02:15:19	0	0.11	Pressure	mbar	0.08	Pressure	mbar
60898	2022/11/24	02:15:20	0	0.11	Pressure	mbar	0.08	Pressure	mbar
60899	2022/11/24	02:15:21	0	0.10	Pressure	mbar	0.07	Pressure	mbar
60900	2022/11/24	02:15:22	0	0.12	Pressure	mbar	0.06	Pressure	mbar
60901	2022/11/24	02:15:23	0	0.11	Pressure	mbar	0.07	Pressure	mbar
60902	2022/11/24	02:15:24	0	0.11	Pressure	mbar	0.07	Pressure	mbar
60903	2022/11/24	02:15:25	0	0.09	Pressure	mbar	0.08	Pressure	mbar
60904	2022/11/24	02:15:26	0	0.09	Pressure	mbar	0.06	Pressure	mbar
60905	2022/11/24	02:15:27	0	0.09	Pressure	mbar	0.06	Pressure	mbar
60906	2022/11/24	02:15:28	0	0.11	Pressure	mbar	0.07	Pressure	mbar
60907	2022/11/24	02:15:29	0	0.11	Pressure	mbar	0.06	Pressure	mbar
60908	2022/11/24	02:15:30	0	0.11	Pressure	mbar	0.06	Pressure	mbar
60909	2022/11/24	02:15:31	0	0.11	Pressure	mbar	0.06	Pressure	mbar
60910	2022/11/24	02:15:32	0	0.10	Pressure	mbar	0.08	Pressure	mbar
60911	2022/11/24	02:15:33	0	0.11	Pressure	mbar	0.07	Pressure	mbar
60912	2022/11/24	02:15:34	0	0.11	Pressure	mbar	0.07	Pressure	mbar
60913	2022/11/24	02:15:35	0	0.11	Pressure	mbar	0.07	Pressure	mbar
60914	2022/11/24	02:15:36	0	0.11	Pressure	mbar	0.06	Pressure	mbar
60915	2022/11/24	02:15:37	0	0.11	Pressure	mbar	0.06	Pressure	mbar
60916	2022/11/24	02:15:38	0	0.11	Pressure	mbar	0.06	Pressure	mbar
60917	2022/11/24	02:15:39	0	0.13	Pressure	mbar	0.08	Pressure	mbar
60918	2022/11/24	02:15:40	0	0.10	Pressure	mbar	0.07	Pressure	mbar
60919	2022/11/24	02:15:41	0	0.10	Pressure	mbar	0.07	Pressure	mbar
60920	2022/11/24	02:15:42	0	0.13	Pressure	mbar	0.07	Pressure	mbar
60921	2022/11/24	02:15:43	0	0.11	Pressure	mbar	0.06	Pressure	mbar
60922	2022/11/24	02:15:44	0	0.11	Pressure	mbar	0.06	Pressure	mbar
60923	2022/11/24	02:15:45	0	0.09	Pressure	mbar	0.07	Pressure	mbar
60924	2022/11/24	02:15:46	0	0.11	Pressure	mbar	0.07	Pressure	mbar
60925	2022/11/24	02:15:47	0	0.09	Pressure	mbar	0.08	Pressure	mbar
60926	2022/11/24	02:15:48	0	0.09	Pressure	mbar	0.08	Pressure	mbar
60927	2022/11/24	02:15:49	0	0.08	Pressure	mbar	0.06	Pressure	mbar
60928	2022/11/24	02:15:50	0	0.10	Pressure	mbar	0.06	Pressure	mbar
60929	2022/11/24	02:15:51	0	0.10	Pressure	mbar	0.06	Pressure	mbar
60930	2022/11/24	02:15:52	0	0.10	Pressure	mbar	0.06	Pressure	mbar
60931	2022/11/24	02:15:53	0	0.09	Pressure	mbar	0.08	Pressure	mbar
60932	2022/11/24	02:15:54	0	0.09	Pressure	mbar	0.08	Pressure	mbar
60933	2022/11/24	02:15:55	0	0.11	Pressure	mbar	0.06	Pressure	mbar
60934	2022/11/24	02:15:56	0	0.11	Pressure	mbar	0.06	Pressure	mbar
60935	2022/11/24	02:15:57	0	0.11	Pressure	mbar	0.06	Pressure	mbar
60936	2022/11/24	02:15:58	0	0.10	Pressure	mbar	0.06	Pressure	mbar
60937	2022/11/24	02:15:59	0	0.11	Pressure	mbar	0.06	Pressure	mbar
60938	2022/11/24	02:16:00	0	0.11	Pressure	mbar	0.06	Pressure	mbar
60939	2022/11/24	02:16:01	0	0.11	Pressure	mbar	0.06	Pressure	mbar
60940	2022/11/24	02:16:02	0	0.09	Pressure	mbar	0.08	Pressure	mbar
60941	2022/11/24	02:16:03	0	0.11	Pressure	mbar	0.07	Pressure	mbar
60942	2022/11/24	02:16:04	0	0.11	Pressure	mbar	0.07	Pressure	mbar
60943	2022/11/24	02:16:05	0	0.11	Pressure	mbar	0.05	Pressure	mbar
60944	2022/11/24	02:16:06	0	0.10	Pressure	mbar	0.07	Pressure	mbar
60945	2022/11/24	02:16:07	0	0.10	Pressure	mbar	0.07	Pressure	mbar
60946	2022/11/24	02:16:08	0	0.11	Pressure	mbar	0.07	Pressure	mbar
60947	2022/11/24	02:16:09	0	0.10	Pressure	mbar	0.07	Pressure	mbar
60948	2022/11/24	02:16:10	0	0.09	Pressure	mbar	0.07	Pressure	mbar
60949	2022/11/24	02:16:11	0	0.09	Pressure	mbar	0.07	Pressure	mbar
60950	2022/11/24	02:16:12	0	0.10	Pressure	mbar	0.06	Pressure	mbar
60951	2022/11/24	02:16:13	0	0.11	Pressure	mbar	0.07	Pressure	mbar
60952	2022/11/24	02:16:14	0	0.11	Pressure	mbar	0.07	Pressure	mbar
60953	2022/11/24	02:16:15	0	0.10	Pressure	mbar	0.08	Pressure	mbar
60954	2022/11/24	02:16:16	0	Time out			Time out
60955	2022/11/24	02:16:17	0	Time out			Time out
60956	2022/11/24	02:16:18	0	Time out			Time out
60957	2022/11/24	02:16:19	0	0.10	Pressure	mbar	0.07	Pressure	mbar
60958	2022/11/24	02:16:20	0	0.11	Pressure	mbar	0.06	Pressure	mbar
60959	2022/11/24	02:16:21	0	0.11	Pressure	mbar	0.06	Pressure	mbar
60960	2022/11/24	02:16:22	0	0.10	Pressure	mbar	0.08	Pressure	mbar
60961	2022/11/24	02:16:23	0	0.10	Pressure	mbar	0.08	Pressure	mbar
60962	2022/11/24	02:16:24	0	0.10	Pressure	mbar	0.08	Pressure	mbar
60963	2022/11/24	02:16:25	0	0.09	Pressure	mbar	0.08	Pressure	mbar
60964	2022/11/24	02:16:26	0	0.09	Pressure	mbar	0.07	Pressure	mbar
60965	2022/11/24	02:16:27	0	0.10	Pressure	mbar	0.06	Pressure	mbar
60966	2022/11/24	02:16:28	0	0.10	Pressure	mbar	0.06	Pressure	mbar
60967	2022/11/24	02:16:29	0	0.09	Pressure	mbar	0.06	Pressure	mbar
60968	2022/11/24	02:16:30	0	0.09	Pressure	mbar	0.07	Pressure	mbar
60969	2022/11/24	02:16:31	0	0.09	Pressure	mbar	0.07	Pressure	mbar
60970	2022/11/24	02:16:32	0	0.10	Pressure	mbar	0.06	Pressure	mbar
60971	2022/11/24	02:16:33	0	0.10	Pressure	mbar	0.07	Pressure	mbar
60972	2022/11/24	02:16:34	0	0.10	Pressure	mbar	0.07	Pressure	mbar
60973	2022/11/24	02:16:35	0	0.09	Pressure	mbar	0.06	Pressure	mbar
60974	2022/11/24	02:16:36	0	0.08	Pressure	mbar	0.07	Pressure	mbar
60975	2022/11/24	02:16:37	0	0.09	Pressure	mbar	0.06	Pressure	mbar
60976	2022/11/24	02:16:38	0	0.09	Pressure	mbar	0.06	Pressure	mbar
60977	2022/11/24	02:16:39	0	0.09	Pressure	mbar	0.06	Pressure	mbar
60978	2022/11/24	02:16:40	0	0.11	Pressure	mbar	0.07	Pressure	mbar
60979	2022/11/24	02:16:41	0	0.11	Pressure	mbar	0.07	Pressure	mbar
60980	2022/11/24	02:16:42	0	0.09	Pressure	mbar	0.06	Pressure	mbar
60981	2022/11/24	02:16:43	0	0.09	Pressure	mbar	0.07	Pressure	mbar
60982	2022/11/24	02:16:44	0	0.09	Pressure	mbar	0.07	Pressure	mbar
60983	2022/11/24	02:16:45	0	0.09	Pressure	mbar	0.06	Pressure	mbar
60984	2022/11/24	02:16:46	0	0.09	Pressure	mbar	0.07	Pressure	mbar
60985	2022/11/24	02:16:47	0	0.08	Pressure	mbar	0.06	Pressure	mbar
60986	2022/11/24	02:16:48	0	0.08	Pressure	mbar	0.06	Pressure	mbar
60987	2022/11/24	02:16:49	0	0.10	Pressure	mbar	0.07	Pressure	mbar
60988	2022/11/24	02:16:50	0	Time out			Time out
60989	2022/11/24	02:16:51	0	Time out			Time out
60990	2022/11/24	02:16:52	0	0.11	Pressure	mbar	0.07	Pressure	mbar
60991	2022/11/24	02:16:53	0	0.07	Pressure	mbar	0.08	Pressure	mbar
60992	2022/11/24	02:16:54	0	0.07	Pressure	mbar	0.08	Pressure	mbar
60993	2022/11/24	02:16:55	0	0.09	Pressure	mbar	0.06	Pressure	mbar
60994	2022/11/24	02:16:56	0	0.09	Pressure	mbar	0.08	Pressure	mbar
60995	2022/11/24	02:16:57	0	0.09	Pressure	mbar	0.06	Pressure	mbar
60996	2022/11/24	02:16:58	0	0.09	Pressure	mbar	0.06	Pressure	mbar
60997	2022/11/24	02:16:59	0	0.11	Pressure	mbar	0.07	Pressure	mbar
60998	2022/11/24	02:17:00	0	0.11	Pressure	mbar	0.07	Pressure	mbar
60999	2022/11/24	02:17:01	0	0.11	Pressure	mbar	0.07	Pressure	mbar
61000	2022/11/24	02:17:02	0	0.09	Pressure	mbar	0.05	Pressure	mbar
61001	2022/11/24	02:17:03	0	0.10	Pressure	mbar	0.06	Pressure	mbar
61002	2022/11/24	02:17:04	0	0.10	Pressure	mbar	0.08	Pressure	mbar
61003	2022/11/24	02:17:05	0	0.10	Pressure	mbar	0.08	Pressure	mbar
61004	2022/11/24	02:17:06	0	0.10	Pressure	mbar	0.06	Pressure	mbar
61005	2022/11/24	02:17:07	0	0.09	Pressure	mbar	0.05	Pressure	mbar
61006	2022/11/24	02:17:08	0	0.09	Pressure	mbar	0.05	Pressure	mbar
61007	2022/11/24	02:17:09	0	0.11	Pressure	mbar	0.08	Pressure	mbar
61008	2022/11/24	02:17:10	0	0.09	Pressure	mbar	0.09	Pressure	mbar
61009	2022/11/24	02:17:11	0	0.09	Pressure	mbar	0.09	Pressure	mbar
61010	2022/11/24	02:17:12	0	0.09	Pressure	mbar	0.09	Pressure	mbar
61011	2022/11/24	02:17:13	0	0.11	Pressure	mbar	0.07	Pressure	mbar
61012	2022/11/24	02:17:14	0	0.11	Pressure	mbar	0.07	Pressure	mbar
61013	2022/11/24	02:17:15	0	0.09	Pressure	mbar	0.06	Pressure	mbar
61014	2022/11/24	02:17:16	0	0.09	Pressure	mbar	0.07	Pressure	mbar
61015	2022/11/24	02:17:17	0	0.09	Pressure	mbar	0.07	Pressure	mbar
61016	2022/11/24	02:17:18	0	0.10	Pressure	mbar	0.07	Pressure	mbar
61017	2022/11/24	02:17:19	0	0.11	Pressure	mbar	0.06	Pressure	mbar
61018	2022/11/24	02:17:20	0	0.10	Pressure	mbar	0.06	Pressure	mbar
61019	2022/11/24	02:17:21	0	0.10	Pressure	mbar	0.06	Pressure	mbar
61020	2022/11/24	02:17:22	0	0.10	Pressure	mbar	0.07	Pressure	mbar
61021	2022/11/24	02:17:23	0	0.10	Pressure	mbar	0.07	Pressure	mbar
61022	2022/11/24	02:17:24	0	0.10	Pressure	mbar	0.07	Pressure	mbar
61023	2022/11/24	02:17:25	0	0.09	Pressure	mbar	0.07	Pressure	mbar
61024	2022/11/24	02:17:26	0	0.09	Pressure	mbar	0.08	Pressure	mbar
61025	2022/11/24	02:17:27	0	0.10	Pressure	mbar	0.06	Pressure	mbar
61026	2022/11/24	02:17:28	0	0.10	Pressure	mbar	0.06	Pressure	mbar
61027	2022/11/24	02:17:29	0	0.11	Pressure	mbar	0.08	Pressure	mbar
61028	2022/11/24	02:17:30	0	0.10	Pressure	mbar	0.05	Pressure	mbar
61029	2022/11/24	02:17:31	0	0.10	Pressure	mbar	0.05	Pressure	mbar
61030	2022/11/24	02:17:32	0	0.11	Pressure	mbar	0.08	Pressure	mbar
61031	2022/11/24	02:17:33	0	0.10	Pressure	mbar	0.06	Pressure	mbar
61032	2022/11/24	02:17:34	0	0.11	Pressure	mbar	0.07	Pressure	mbar
61033	2022/11/24	02:17:35	0	0.11	Pressure	mbar	0.07	Pressure	mbar
61034	2022/11/24	02:17:36	0	0.09	Pressure	mbar	0.06	Pressure	mbar
61035	2022/11/24	02:17:37	0	0.10	Pressure	mbar	0.05	Pressure	mbar
61036	2022/11/24	02:17:38	0	0.10	Pressure	mbar	0.05	Pressure	mbar
61037	2022/11/24	02:17:39	0	0.11	Pressure	mbar	0.06	Pressure	mbar
61038	2022/11/24	02:17:40	0	0.09	Pressure	mbar	0.06	Pressure	mbar
61039	2022/11/24	02:17:41	0	0.09	Pressure	mbar	0.06	Pressure	mbar
61040	2022/11/24	02:17:42	0	0.10	Pressure	mbar	0.07	Pressure	mbar
61041	2022/11/24	02:17:43	0	0.10	Pressure	mbar	0.04	Pressure	mbar
61042	2022/11/24	02:17:44	0	0.10	Pressure	mbar	0.04	Pressure	mbar
61043	2022/11/24	02:17:45	0	0.09	Pressure	mbar	0.07	Pressure	mbar
61044	2022/11/24	02:17:46	0	0.10	Pressure	mbar	0.08	Pressure	mbar
61045	2022/11/24	02:17:47	0	0.10	Pressure	mbar	0.08	Pressure	mbar
61046	2022/11/24	02:17:48	0	0.10	Pressure	mbar	0.08	Pressure	mbar
61047	2022/11/24	02:17:49	0	0.10	Pressure	mbar	0.05	Pressure	mbar
61048	2022/11/24	02:17:50	0	0.11	Pressure	mbar	0.07	Pressure	mbar
61049	2022/11/24	02:17:51	0	0.11	Pressure	mbar	0.07	Pressure	mbar
61050	2022/11/24	02:17:52	0	0.10	Pressure	mbar	0.06	Pressure	mbar
61051	2022/11/24	02:17:53	0	0.10	Pressure	mbar	0.05	Pressure	mbar
61052	2022/11/24	02:17:54	0	0.10	Pressure	mbar	0.05	Pressure	mbar
61053	2022/11/24	02:17:55	0	0.09	Pressure	mbar	0.07	Pressure	mbar
61054	2022/11/24	02:17:56	0	0.10	Pressure	mbar	0.06	Pressure	mbar
61055	2022/11/24	02:17:57	0	0.09	Pressure	mbar	0.07	Pressure	mbar
61056	2022/11/24	02:17:58	0	0.09	Pressure	mbar	0.07	Pressure	mbar
61057	2022/11/24	02:17:59	0	0.09	Pressure	mbar	0.04	Pressure	mbar
61058	2022/11/24	02:18:00	0	0.10	Pressure	mbar	0.06	Pressure	mbar
61059	2022/11/24	02:18:01	0	0.10	Pressure	mbar	0.06	Pressure	mbar
61060	2022/11/24	02:18:02	0	0.09	Pressure	mbar	0.07	Pressure	mbar
61061	2022/11/24	02:18:03	0	0.11	Pressure	mbar	0.07	Pressure	mbar
61062	2022/11/24	02:18:04	0	0.09	Pressure	mbar	0.06	Pressure	mbar
61063	2022/11/24	02:18:05	0	0.09	Pressure	mbar	0.06	Pressure	mbar
61064	2022/11/24	02:18:06	0	0.09	Pressure	mbar	0.07	Pressure	mbar
61065	2022/11/24	02:18:07	0	0.09	Pressure	mbar	0.07	Pressure	mbar
61066	2022/11/24	02:18:08	0	0.09	Pressure	mbar	0.07	Pressure	mbar
61067	2022/11/24	02:18:09	0	0.09	Pressure	mbar	0.07	Pressure	mbar
61068	2022/11/24	02:18:10	0	0.10	Pressure	mbar	0.07	Pressure	mbar
61069	2022/11/24	02:18:11	0	0.10	Pressure	mbar	0.06	Pressure	mbar
61070	2022/11/24	02:18:12	0	0.10	Pressure	mbar	0.06	Pressure	mbar
61071	2022/11/24	02:18:13	0	0.08	Pressure	mbar	0.08	Pressure	mbar
61072	2022/11/24	02:18:14	0	0.10	Pressure	mbar	0.07	Pressure	mbar
61073	2022/11/24	02:18:15	0	0.10	Pressure	mbar	0.07	Pressure	mbar
61074	2022/11/24	02:18:16	0	0.09	Pressure	mbar	0.08	Pressure	mbar
61075	2022/11/24	02:18:17	0	0.10	Pressure	mbar	0.06	Pressure	mbar
61076	2022/11/24	02:18:18	0	0.10	Pressure	mbar	0.06	Pressure	mbar
61077	2022/11/24	02:18:19	0	0.09	Pressure	mbar	0.06	Pressure	mbar
61078	2022/11/24	02:18:20	0	0.11	Pressure	mbar	0.09	Pressure	mbar
61079	2022/11/24	02:18:21	0	0.11	Pressure	mbar	0.09	Pressure	mbar
61080	2022/11/24	02:18:22	0	0.10	Pressure	mbar	0.06	Pressure	mbar
61081	2022/11/24	02:18:23	0	0.09	Pressure	mbar	0.07	Pressure	mbar
61082	2022/11/24	02:18:24	0	0.08	Pressure	mbar	0.06	Pressure	mbar
61083	2022/11/24	02:18:25	0	0.08	Pressure	mbar	0.06	Pressure	mbar
61084	2022/11/24	02:18:26	0	0.09	Pressure	mbar	0.07	Pressure	mbar
61085	2022/11/24	02:18:27	0	0.10	Pressure	mbar	0.08	Pressure	mbar
61086	2022/11/24	02:18:28	0	0.10	Pressure	mbar	0.08	Pressure	mbar
61087	2022/11/24	02:18:29	0	0.11	Pressure	mbar	0.08	Pressure	mbar
61088	2022/11/24	02:18:30	0	0.11	Pressure	mbar	0.08	Pressure	mbar
61089	2022/11/24	02:18:31	0	0.11	Pressure	mbar	0.08	Pressure	mbar
61090	2022/11/24	02:18:32	0	0.10	Pressure	mbar	0.06	Pressure	mbar
61091	2022/11/24	02:18:33	0	0.10	Pressure	mbar	0.06	Pressure	mbar
61092	2022/11/24	02:18:34	0	0.10	Pressure	mbar	0.08	Pressure	mbar
61093	2022/11/24	02:18:35	0	0.10	Pressure	mbar	0.08	Pressure	mbar
61094	2022/11/24	02:18:36	0	0.09	Pressure	mbar	0.08	Pressure	mbar
61095	2022/11/24	02:18:37	0	Time out			Time out
61096	2022/11/24	02:18:38	0	Time out			Time out
61097	2022/11/24	02:18:39	0	0.10	Pressure	mbar	0.06	Pressure	mbar
61098	2022/11/24	02:18:40	0	0.10	Pressure	mbar	0.06	Pressure	mbar
61099	2022/11/24	02:18:41	0	0.09	Pressure	mbar	0.06	Pressure	mbar
61100	2022/11/24	02:18:42	0	0.09	Pressure	mbar	0.06	Pressure	mbar
61101	2022/11/24	02:18:43	0	0.11	Pressure	mbar	0.07	Pressure	mbar
61102	2022/11/24	02:18:44	0	0.11	Pressure	mbar	0.07	Pressure	mbar
61103	2022/11/24	02:18:45	0	0.11	Pressure	mbar	0.07	Pressure	mbar
61104	2022/11/24	02:18:46	0	0.10	Pressure	mbar	0.07	Pressure	mbar
61105	2022/11/24	02:18:47	0	0.12	Pressure	mbar	0.07	Pressure	mbar
61106	2022/11/24	02:18:48	0	0.12	Pressure	mbar	0.07	Pressure	mbar
61107	2022/11/24	02:18:49	0	0.08	Pressure	mbar	0.07	Pressure	mbar
61108	2022/11/24	02:18:50	0	0.09	Pressure	mbar	0.08	Pressure	mbar
61109	2022/11/24	02:18:51	0	0.11	Pressure	mbar	0.06	Pressure	mbar
61110	2022/11/24	02:18:52	0	0.11	Pressure	mbar	0.06	Pressure	mbar
61111	2022/11/24	02:18:53	0	0.11	Pressure	mbar	0.08	Pressure	mbar
61112	2022/11/24	02:18:54	0	0.09	Pressure	mbar	0.07	Pressure	mbar
61113	2022/11/24	02:18:55	0	0.09	Pressure	mbar	0.07	Pressure	mbar
61114	2022/11/24	02:18:56	0	0.08	Pressure	mbar	0.08	Pressure	mbar
61115	2022/11/24	02:18:57	0	0.10	Pressure	mbar	0.08	Pressure	mbar
61116	2022/11/24	02:18:58	0	0.10	Pressure	mbar	0.08	Pressure	mbar
61117	2022/11/24	02:18:59	0	0.10	Pressure	mbar	0.07	Pressure	mbar
61118	2022/11/24	02:19:00	0	0.09	Pressure	mbar	0.07	Pressure	mbar
61119	2022/11/24	02:19:01	0	0.09	Pressure	mbar	0.06	Pressure	mbar
61120	2022/11/24	02:19:02	0	0.09	Pressure	mbar	0.06	Pressure	mbar
61121	2022/11/24	02:19:03	0	0.10	Pressure	mbar	0.08	Pressure	mbar
61122	2022/11/24	02:19:04	0	0.12	Pressure	mbar	0.09	Pressure	mbar
61123	2022/11/24	02:19:05	0	0.12	Pressure	mbar	0.09	Pressure	mbar
61124	2022/11/24	02:19:06	0	0.10	Pressure	mbar	0.07	Pressure	mbar
61125	2022/11/24	02:19:07	0	0.11	Pressure	mbar	0.08	Pressure	mbar
61126	2022/11/24	02:19:08	0	0.11	Pressure	mbar	0.08	Pressure	mbar
61127	2022/11/24	02:19:09	0	0.11	Pressure	mbar	0.07	Pressure	mbar
61128	2022/11/24	02:19:10	0	0.09	Pressure	mbar	0.09	Pressure	mbar
61129	2022/11/24	02:19:11	0	0.11	Pressure	mbar	0.09	Pressure	mbar
61130	2022/11/24	02:19:12	0	0.11	Pressure	mbar	0.09	Pressure	mbar
61131	2022/11/24	02:19:13	0	0.11	Pressure	mbar	0.06	Pressure	mbar
61132	2022/11/24	02:19:14	0	0.11	Pressure	mbar	0.05	Pressure	mbar
61133	2022/11/24	02:19:15	0	0.11	Pressure	mbar	0.05	Pressure	mbar
61134	2022/11/24	02:19:16	0	0.10	Pressure	mbar	0.07	Pressure	mbar
61135	2022/11/24	02:19:17	0	0.11	Pressure	mbar	0.06	Pressure	mbar
61136	2022/11/24	02:19:18	0	0.11	Pressure	mbar	0.06	Pressure	mbar
61137	2022/11/24	02:19:19	0	0.10	Pressure	mbar	0.08	Pressure	mbar
61138	2022/11/24	02:19:20	0	0.10	Pressure	mbar	0.05	Pressure	mbar
61139	2022/11/24	02:19:21	0	0.09	Pressure	mbar	0.07	Pressure	mbar
61140	2022/11/24	02:19:22	0	0.09	Pressure	mbar	0.07	Pressure	mbar
61141	2022/11/24	02:19:23	0	0.11	Pressure	mbar	0.07	Pressure	mbar
61142	2022/11/24	02:19:24	0	0.10	Pressure	mbar	0.06	Pressure	mbar
61143	2022/11/24	02:19:25	0	0.10	Pressure	mbar	0.06	Pressure	mbar
61144	2022/11/24	02:19:26	0	0.09	Pressure	mbar	0.05	Pressure	mbar
61145	2022/11/24	02:19:27	0	0.09	Pressure	mbar	0.08	Pressure	mbar
61146	2022/11/24	02:19:28	0	0.09	Pressure	mbar	0.08	Pressure	mbar
61147	2022/11/24	02:19:29	0	0.10	Pressure	mbar	0.06	Pressure	mbar
61148	2022/11/24	02:19:30	0	0.11	Pressure	mbar	0.07	Pressure	mbar
61149	2022/11/24	02:19:31	0	0.10	Pressure	mbar	0.06	Pressure	mbar
61150	2022/11/24	02:19:32	0	0.10	Pressure	mbar	0.06	Pressure	mbar
61151	2022/11/24	02:19:33	0	0.10	Pressure	mbar	0.07	Pressure	mbar
61152	2022/11/24	02:19:34	0	0.10	Pressure	mbar	0.06	Pressure	mbar
61153	2022/11/24	02:19:35	0	0.10	Pressure	mbar	0.06	Pressure	mbar
61154	2022/11/24	02:19:36	0	0.10	Pressure	mbar	0.07	Pressure	mbar
61155	2022/11/24	02:19:37	0	0.09	Pressure	mbar	0.07	Pressure	mbar
61156	2022/11/24	02:19:38	0	0.09	Pressure	mbar	0.07	Pressure	mbar
61157	2022/11/24	02:19:39	0	0.10	Pressure	mbar	0.08	Pressure	mbar
61158	2022/11/24	02:19:40	0	0.11	Pressure	mbar	0.06	Pressure	mbar
61159	2022/11/24	02:19:41	0	0.11	Pressure	mbar	0.07	Pressure	mbar
61160	2022/11/24	02:19:42	0	0.11	Pressure	mbar	0.07	Pressure	mbar
61161	2022/11/24	02:19:43	0	0.10	Pressure	mbar	0.06	Pressure	mbar
61162	2022/11/24	02:19:44	0	0.10	Pressure	mbar	0.07	Pressure	mbar
61163	2022/11/24	02:19:45	0	0.10	Pressure	mbar	0.07	Pressure	mbar
61164	2022/11/24	02:19:46	0	0.12	Pressure	mbar	0.07	Pressure	mbar
61165	2022/11/24	02:19:47	0	0.11	Pressure	mbar	0.07	Pressure	mbar
61166	2022/11/24	02:19:48	0	0.12	Pressure	mbar	0.07	Pressure	mbar
61167	2022/11/24	02:19:49	0	0.12	Pressure	mbar	0.07	Pressure	mbar
61168	2022/11/24	02:19:50	0	0.10	Pressure	mbar	0.06	Pressure	mbar
61169	2022/11/24	02:19:51	0	0.10	Pressure	mbar	0.08	Pressure	mbar
61170	2022/11/24	02:19:52	0	0.10	Pressure	mbar	0.08	Pressure	mbar
61171	2022/11/24	02:19:53	0	0.12	Pressure	mbar	0.08	Pressure	mbar
61172	2022/11/24	02:19:54	0	0.10	Pressure	mbar	0.07	Pressure	mbar
61173	2022/11/24	02:19:55	0	0.10	Pressure	mbar	0.07	Pressure	mbar
61174	2022/11/24	02:19:56	0	0.10	Pressure	mbar	0.08	Pressure	mbar
61175	2022/11/24	02:19:57	0	0.11	Pressure	mbar	0.06	Pressure	mbar
61176	2022/11/24	02:19:58	0	0.09	Pressure	mbar	0.07	Pressure	mbar
61177	2022/11/24	02:19:59	0	0.09	Pressure	mbar	0.07	Pressure	mbar
61178	2022/11/24	02:20:00	0	0.10	Pressure	mbar	0.06	Pressure	mbar
61179	2022/11/24	02:20:01	0	0.10	Pressure	mbar	0.07	Pressure	mbar
61180	2022/11/24	02:20:02	0	0.10	Pressure	mbar	0.07	Pressure	mbar
61181	2022/11/24	02:20:03	0	0.09	Pressure	mbar	0.07	Pressure	mbar
61182	2022/11/24	02:20:04	0	0.09	Pressure	mbar	0.08	Pressure	mbar
61183	2022/11/24	02:20:05	0	0.09	Pressure	mbar	0.08	Pressure	mbar
61184	2022/11/24	02:20:06	0	0.10	Pressure	mbar	0.06	Pressure	mbar
61185	2022/11/24	02:20:07	0	0.11	Pressure	mbar	0.06	Pressure	mbar
61186	2022/11/24	02:20:08	0	0.11	Pressure	mbar	0.06	Pressure	mbar
61187	2022/11/24	02:20:09	0	0.08	Pressure	mbar	0.08	Pressure	mbar
61188	2022/11/24	02:20:10	0	0.10	Pressure	mbar	0.08	Pressure	mbar
61189	2022/11/24	02:20:11	0	0.11	Pressure	mbar	0.07	Pressure	mbar
61190	2022/11/24	02:20:12	0	0.11	Pressure	mbar	0.07	Pressure	mbar
61191	2022/11/24	02:20:13	0	0.09	Pressure	mbar	0.06	Pressure	mbar
61192	2022/11/24	02:20:14	0	0.11	Pressure	mbar	0.06	Pressure	mbar
61193	2022/11/24	02:20:15	0	0.11	Pressure	mbar	0.06	Pressure	mbar
61194	2022/11/24	02:20:16	0	0.13	Pressure	mbar	0.06	Pressure	mbar
61195	2022/11/24	02:20:17	0	0.12	Pressure	mbar	0.07	Pressure	mbar
61196	2022/11/24	02:20:18	0	0.11	Pressure	mbar	0.07	Pressure	mbar
61197	2022/11/24	02:20:19	0	0.11	Pressure	mbar	0.07	Pressure	mbar
61198	2022/11/24	02:20:20	0	0.09	Pressure	mbar	0.07	Pressure	mbar
61199	2022/11/24	02:20:21	0	0.10	Pressure	mbar	0.07	Pressure	mbar
61200	2022/11/24	02:20:22	0	0.10	Pressure	mbar	0.07	Pressure	mbar
61201	2022/11/24	02:20:23	0	0.11	Pressure	mbar	0.06	Pressure	mbar
61202	2022/11/24	02:20:24	0	0.10	Pressure	mbar	0.06	Pressure	mbar
61203	2022/11/24	02:20:25	0	0.10	Pressure	mbar	0.06	Pressure	mbar
61204	2022/11/24	02:20:26	0	0.10	Pressure	mbar	0.07	Pressure	mbar
61205	2022/11/24	02:20:27	0	0.11	Pressure	mbar	0.07	Pressure	mbar
61206	2022/11/24	02:20:28	0	0.11	Pressure	mbar	0.09	Pressure	mbar
61207	2022/11/24	02:20:29	0	0.11	Pressure	mbar	0.09	Pressure	mbar
61208	2022/11/24	02:20:30	0	0.10	Pressure	mbar	0.07	Pressure	mbar
61209	2022/11/24	02:20:31	0	0.11	Pressure	mbar	0.07	Pressure	mbar
61210	2022/11/24	02:20:32	0	0.11	Pressure	mbar	0.07	Pressure	mbar
61211	2022/11/24	02:20:33	0	0.10	Pressure	mbar	0.09	Pressure	mbar
61212	2022/11/24	02:20:34	0	0.11	Pressure	mbar	0.08	Pressure	mbar
61213	2022/11/24	02:20:35	0	0.12	Pressure	mbar	0.08	Pressure	mbar
61214	2022/11/24	02:20:36	0	0.12	Pressure	mbar	0.08	Pressure	mbar
61215	2022/11/24	02:20:37	0	0.12	Pressure	mbar	0.06	Pressure	mbar
61216	2022/11/24	02:20:38	0	0.10	Pressure	mbar	0.08	Pressure	mbar
61217	2022/11/24	02:20:39	0	0.10	Pressure	mbar	0.08	Pressure	mbar
61218	2022/11/24	02:20:40	0	0.09	Pressure	mbar	0.06	Pressure	mbar
61219	2022/11/24	02:20:41	0	0.10	Pressure	mbar	0.07	Pressure	mbar
61220	2022/11/24	02:20:42	0	0.10	Pressure	mbar	0.07	Pressure	mbar
61221	2022/11/24	02:20:43	0	0.08	Pressure	mbar	0.08	Pressure	mbar
61222	2022/11/24	02:20:44	0	0.12	Pressure	mbar	0.08	Pressure	mbar
61223	2022/11/24	02:20:45	0	0.12	Pressure	mbar	0.08	Pressure	mbar
61224	2022/11/24	02:20:46	0	0.10	Pressure	mbar	0.07	Pressure	mbar
61225	2022/11/24	02:20:47	0	0.09	Pressure	mbar	0.06	Pressure	mbar
61226	2022/11/24	02:20:48	0	0.09	Pressure	mbar	0.08	Pressure	mbar
61227	2022/11/24	02:20:49	0	0.09	Pressure	mbar	0.08	Pressure	mbar
61228	2022/11/24	02:20:50	0	0.11	Pressure	mbar	0.07	Pressure	mbar
61229	2022/11/24	02:20:51	0	0.09	Pressure	mbar	0.07	Pressure	mbar
61230	2022/11/24	02:20:52	0	0.09	Pressure	mbar	0.07	Pressure	mbar
61231	2022/11/24	02:20:53	0	0.11	Pressure	mbar	0.07	Pressure	mbar
61232	2022/11/24	02:20:54	0	0.10	Pressure	mbar	0.07	Pressure	mbar
61233	2022/11/24	02:20:55	0	0.11	Pressure	mbar	0.07	Pressure	mbar
61234	2022/11/24	02:20:56	0	0.11	Pressure	mbar	0.07	Pressure	mbar
61235	2022/11/24	02:20:57	0	0.12	Pressure	mbar	0.08	Pressure	mbar
61236	2022/11/24	02:20:58	0	0.12	Pressure	mbar	0.08	Pressure	mbar
61237	2022/11/24	02:20:59	0	0.12	Pressure	mbar	0.08	Pressure	mbar
61238	2022/11/24	02:21:00	0	0.12	Pressure	mbar	0.08	Pressure	mbar
61239	2022/11/24	02:21:01	0	0.09	Pressure	mbar	0.06	Pressure	mbar
61240	2022/11/24	02:21:02	0	0.09	Pressure	mbar	0.06	Pressure	mbar
61241	2022/11/24	02:21:03	0	0.09	Pressure	mbar	0.07	Pressure	mbar
61242	2022/11/24	02:21:04	0	0.12	Pressure	mbar	0.05	Pressure	mbar
61243	2022/11/24	02:21:05	0	0.11	Pressure	mbar	0.07	Pressure	mbar
61244	2022/11/24	02:21:06	0	0.11	Pressure	mbar	0.07	Pressure	mbar
61245	2022/11/24	02:21:07	0	0.11	Pressure	mbar	0.06	Pressure	mbar
61246	2022/11/24	02:21:08	0	0.11	Pressure	mbar	0.06	Pressure	mbar
61247	2022/11/24	02:21:09	0	0.11	Pressure	mbar	0.06	Pressure	mbar
61248	2022/11/24	02:21:10	0	0.11	Pressure	mbar	0.07	Pressure	mbar
61249	2022/11/24	02:21:11	0	0.10	Pressure	mbar	0.07	Pressure	mbar
61250	2022/11/24	02:21:12	0	0.10	Pressure	mbar	0.07	Pressure	mbar
61251	2022/11/24	02:21:13	0	0.08	Pressure	mbar	0.07	Pressure	mbar
61252	2022/11/24	02:21:14	0	0.09	Pressure	mbar	0.08	Pressure	mbar
61253	2022/11/24	02:21:15	0	Time out			Time out
61254	2022/11/24	02:21:16	0	Time out			Time out
61255	2022/11/24	02:21:17	0	0.09	Pressure	mbar	0.06	Pressure	mbar
61256	2022/11/24	02:21:18	0	0.08	Pressure	mbar	0.06	Pressure	mbar
61257	2022/11/24	02:21:19	0	0.08	Pressure	mbar	0.06	Pressure	mbar
61258	2022/11/24	02:21:20	0	0.11	Pressure	mbar	0.05	Pressure	mbar
61259	2022/11/24	02:21:21	0	0.09	Pressure	mbar	0.06	Pressure	mbar
61260	2022/11/24	02:21:22	0	0.09	Pressure	mbar	0.06	Pressure	mbar
61261	2022/11/24	02:21:23	0	0.09	Pressure	mbar	0.07	Pressure	mbar
61262	2022/11/24	02:21:24	0	0.10	Pressure	mbar	0.07	Pressure	mbar
61263	2022/11/24	02:21:25	0	0.11	Pressure	mbar	0.05	Pressure	mbar
61264	2022/11/24	02:21:26	0	0.11	Pressure	mbar	0.05	Pressure	mbar
61265	2022/11/24	02:21:27	0	0.09	Pressure	mbar	0.06	Pressure	mbar
61266	2022/11/24	02:21:28	0	0.10	Pressure	mbar	0.07	Pressure	mbar
61267	2022/11/24	02:21:29	0	0.10	Pressure	mbar	0.07	Pressure	mbar
61268	2022/11/24	02:21:30	0	0.10	Pressure	mbar	0.06	Pressure	mbar
61269	2022/11/24	02:21:31	0	0.10	Pressure	mbar	0.06	Pressure	mbar
61270	2022/11/24	02:21:32	0	0.10	Pressure	mbar	0.06	Pressure	mbar
61271	2022/11/24	02:21:33	0	0.11	Pressure	mbar	0.06	Pressure	mbar
61272	2022/11/24	02:21:34	0	0.09	Pressure	mbar	0.06	Pressure	mbar
61273	2022/11/24	02:21:35	0	0.10	Pressure	mbar	0.06	Pressure	mbar
61274	2022/11/24	02:21:36	0	0.10	Pressure	mbar	0.06	Pressure	mbar
61275	2022/11/24	02:21:37	0	0.10	Pressure	mbar	0.08	Pressure	mbar
61276	2022/11/24	02:21:38	0	0.10	Pressure	mbar	0.06	Pressure	mbar
61277	2022/11/24	02:21:39	0	0.10	Pressure	mbar	0.06	Pressure	mbar
61278	2022/11/24	02:21:40	0	0.10	Pressure	mbar	0.08	Pressure	mbar
61279	2022/11/24	02:21:41	0	0.11	Pressure	mbar	0.06	Pressure	mbar
61280	2022/11/24	02:21:42	0	0.11	Pressure	mbar	0.06	Pressure	mbar
61281	2022/11/24	02:21:43	0	0.11	Pressure	mbar	0.08	Pressure	mbar
61282	2022/11/24	02:21:44	0	0.11	Pressure	mbar	0.07	Pressure	mbar
61283	2022/11/24	02:21:45	0	0.10	Pressure	mbar	0.05	Pressure	mbar
61284	2022/11/24	02:21:46	0	0.10	Pressure	mbar	0.05	Pressure	mbar
61285	2022/11/24	02:21:47	0	0.10	Pressure	mbar	0.05	Pressure	mbar
61286	2022/11/24	02:21:48	0	0.09	Pressure	mbar	0.07	Pressure	mbar
61287	2022/11/24	02:21:49	0	0.09	Pressure	mbar	0.07	Pressure	mbar
61288	2022/11/24	02:21:50	0	0.10	Pressure	mbar	0.05	Pressure	mbar
61289	2022/11/24	02:21:51	0	0.09	Pressure	mbar	0.06	Pressure	mbar
61290	2022/11/24	02:21:52	0	0.09	Pressure	mbar	0.06	Pressure	mbar
61291	2022/11/24	02:21:53	0	0.09	Pressure	mbar	0.06	Pressure	mbar
61292	2022/11/24	02:21:54	0	0.10	Pressure	mbar	0.07	Pressure	mbar
61293	2022/11/24	02:21:55	0	0.09	Pressure	mbar	0.07	Pressure	mbar
61294	2022/11/24	02:21:56	0	0.09	Pressure	mbar	0.07	Pressure	mbar
61295	2022/11/24	02:21:57	0	0.09	Pressure	mbar	0.06	Pressure	mbar
61296	2022/11/24	02:21:58	0	0.09	Pressure	mbar	0.06	Pressure	mbar
61297	2022/11/24	02:21:59	0	0.09	Pressure	mbar	0.06	Pressure	mbar
61298	2022/11/24	02:22:00	0	0.09	Pressure	mbar	0.06	Pressure	mbar
61299	2022/11/24	02:22:01	0	0.11	Pressure	mbar	0.07	Pressure	mbar
61300	2022/11/24	02:22:02	0	0.11	Pressure	mbar	0.07	Pressure	mbar
61301	2022/11/24	02:22:03	0	0.11	Pressure	mbar	0.06	Pressure	mbar
61302	2022/11/24	02:22:04	0	0.10	Pressure	mbar	0.07	Pressure	mbar
61303	2022/11/24	02:22:05	0	0.11	Pressure	mbar	0.05	Pressure	mbar
61304	2022/11/24	02:22:06	0	0.11	Pressure	mbar	0.05	Pressure	mbar
61305	2022/11/24	02:22:07	0	Time out			Time out
61306	2022/11/24	02:22:08	0	0.09	Pressure	mbar	0.08	Pressure	mbar
61307	2022/11/24	02:22:09	0	0.09	Pressure	mbar	0.08	Pressure	mbar
61308	2022/11/24	02:22:10	0	0.09	Pressure	mbar	0.06	Pressure	mbar
61309	2022/11/24	02:22:11	0	0.10	Pressure	mbar	0.05	Pressure	mbar
61310	2022/11/24	02:22:12	0	0.10	Pressure	mbar	0.05	Pressure	mbar
61311	2022/11/24	02:22:13	0	0.09	Pressure	mbar	0.06	Pressure	mbar
61312	2022/11/24	02:22:14	0	0.11	Pressure	mbar	0.07	Pressure	mbar
61313	2022/11/24	02:22:15	0	0.09	Pressure	mbar	0.04	Pressure	mbar
61314	2022/11/24	02:22:16	0	0.09	Pressure	mbar	0.04	Pressure	mbar
61315	2022/11/24	02:22:17	0	0.11	Pressure	mbar	0.07	Pressure	mbar
61316	2022/11/24	02:22:18	0	0.10	Pressure	mbar	0.06	Pressure	mbar
61317	2022/11/24	02:22:19	0	0.10	Pressure	mbar	0.06	Pressure	mbar
61318	2022/11/24	02:22:20	0	0.09	Pressure	mbar	0.07	Pressure	mbar
61319	2022/11/24	02:22:21	0	0.11	Pressure	mbar	0.08	Pressure	mbar
61320	2022/11/24	02:22:22	0	0.12	Pressure	mbar	0.08	Pressure	mbar
61321	2022/11/24	02:22:23	0	0.12	Pressure	mbar	0.08	Pressure	mbar
61322	2022/11/24	02:22:24	0	0.10	Pressure	mbar	0.07	Pressure	mbar
61323	2022/11/24	02:22:25	0	0.11	Pressure	mbar	0.05	Pressure	mbar
61324	2022/11/24	02:22:26	0	0.11	Pressure	mbar	0.05	Pressure	mbar
61325	2022/11/24	02:22:27	0	0.11	Pressure	mbar	0.05	Pressure	mbar
61326	2022/11/24	02:22:28	0	0.10	Pressure	mbar	0.07	Pressure	mbar
61327	2022/11/24	02:22:29	0	0.10	Pressure	mbar	0.07	Pressure	mbar
61328	2022/11/24	02:22:30	0	0.10	Pressure	mbar	0.06	Pressure	mbar
61329	2022/11/24	02:22:31	0	0.10	Pressure	mbar	0.07	Pressure	mbar
61330	2022/11/24	02:22:32	0	0.11	Pressure	mbar	0.07	Pressure	mbar
61331	2022/11/24	02:22:33	0	0.11	Pressure	mbar	0.07	Pressure	mbar
61332	2022/11/24	02:22:34	0	0.12	Pressure	mbar	0.06	Pressure	mbar
61333	2022/11/24	02:22:35	0	0.10	Pressure	mbar	0.07	Pressure	mbar
61334	2022/11/24	02:22:36	0	0.10	Pressure	mbar	0.07	Pressure	mbar
61335	2022/11/24	02:22:37	0	0.10	Pressure	mbar	0.07	Pressure	mbar
61336	2022/11/24	02:22:38	0	0.10	Pressure	mbar	0.06	Pressure	mbar
61337	2022/11/24	02:22:39	0	0.10	Pressure	mbar	0.06	Pressure	mbar
61338	2022/11/24	02:22:40	0	0.09	Pressure	mbar	0.05	Pressure	mbar
61339	2022/11/24	02:22:41	0	0.10	Pressure	mbar	0.06	Pressure	mbar
61340	2022/11/24	02:22:42	0	0.08	Pressure	mbar	0.07	Pressure	mbar
61341	2022/11/24	02:22:43	0	0.08	Pressure	mbar	0.07	Pressure	mbar
61342	2022/11/24	02:22:44	0	0.10	Pressure	mbar	0.06	Pressure	mbar
61343	2022/11/24	02:22:45	0	0.09	Pressure	mbar	0.05	Pressure	mbar
61344	2022/11/24	02:22:46	0	0.09	Pressure	mbar	0.05	Pressure	mbar
61345	2022/11/24	02:22:47	0	0.11	Pressure	mbar	0.05	Pressure	mbar
61346	2022/11/24	02:22:48	0	0.09	Pressure	mbar	0.04	Pressure	mbar
61347	2022/11/24	02:22:49	0	0.10	Pressure	mbar	0.05	Pressure	mbar
61348	2022/11/24	02:22:50	0	0.10	Pressure	mbar	0.05	Pressure	mbar
61349	2022/11/24	02:22:51	0	0.10	Pressure	mbar	0.05	Pressure	mbar
61350	2022/11/24	02:22:52	0	0.10	Pressure	mbar	0.06	Pressure	mbar
61351	2022/11/24	02:22:53	0	0.10	Pressure	mbar	0.06	Pressure	mbar
61352	2022/11/24	02:22:54	0	0.08	Pressure	mbar	0.05	Pressure	mbar
61353	2022/11/24	02:22:55	0	0.10	Pressure	mbar	0.05	Pressure	mbar
61354	2022/11/24	02:22:56	0	0.10	Pressure	mbar	0.05	Pressure	mbar
61355	2022/11/24	02:22:57	0	0.11	Pressure	mbar	0.06	Pressure	mbar
61356	2022/11/24	02:22:58	0	0.09	Pressure	mbar	0.06	Pressure	mbar
61357	2022/11/24	02:22:59	0	0.09	Pressure	mbar	0.06	Pressure	mbar
61358	2022/11/24	02:23:00	0	0.09	Pressure	mbar	0.06	Pressure	mbar
61359	2022/11/24	02:23:01	0	0.09	Pressure	mbar	0.06	Pressure	mbar
61360	2022/11/24	02:23:02	0	0.11	Pressure	mbar	0.07	Pressure	mbar
61361	2022/11/24	02:23:03	0	0.11	Pressure	mbar	0.07	Pressure	mbar
61362	2022/11/24	02:23:04	0	0.11	Pressure	mbar	0.06	Pressure	mbar
61363	2022/11/24	02:23:05	0	0.09	Pressure	mbar	0.07	Pressure	mbar
61364	2022/11/24	02:23:06	0	0.09	Pressure	mbar	0.07	Pressure	mbar
61365	2022/11/24	02:23:07	0	0.10	Pressure	mbar	0.05	Pressure	mbar
61366	2022/11/24	02:23:08	0	0.10	Pressure	mbar	0.05	Pressure	mbar
61367	2022/11/24	02:23:09	0	0.10	Pressure	mbar	0.05	Pressure	mbar
61368	2022/11/24	02:23:10	0	0.12	Pressure	mbar	0.06	Pressure	mbar
61369	2022/11/24	02:23:11	0	0.11	Pressure	mbar	0.05	Pressure	mbar
61370	2022/11/24	02:23:12	0	0.12	Pressure	mbar	0.08	Pressure	mbar
61371	2022/11/24	02:23:13	0	0.12	Pressure	mbar	0.08	Pressure	mbar
61372	2022/11/24	02:23:14	0	Time out			Time out
61373	2022/11/24	02:23:15	0	Time out			Time out
61374	2022/11/24	02:23:16	0	Time out			Time out
61375	2022/11/24	02:23:17	0	0.09	Pressure	mbar	0.06	Pressure	mbar
61376	2022/11/24	02:23:18	0	0.10	Pressure	mbar	0.05	Pressure	mbar
61377	2022/11/24	02:23:19	0	0.09	Pressure	mbar	0.07	Pressure	mbar
61378	2022/11/24	02:23:20	0	0.09	Pressure	mbar	0.07	Pressure	mbar
61379	2022/11/24	02:23:21	0	0.11	Pressure	mbar	0.06	Pressure	mbar
61380	2022/11/24	02:23:22	0	0.11	Pressure	mbar	0.06	Pressure	mbar
61381	2022/11/24	02:23:23	0	0.11	Pressure	mbar	0.06	Pressure	mbar
61382	2022/11/24	02:23:24	0	0.08	Pressure	mbar	0.07	Pressure	mbar
61383	2022/11/24	02:23:25	0	0.08	Pressure	mbar	0.06	Pressure	mbar
61384	2022/11/24	02:23:26	0	0.08	Pressure	mbar	0.06	Pressure	mbar
61385	2022/11/24	02:23:27	0	0.09	Pressure	mbar	0.06	Pressure	mbar
61386	2022/11/24	02:23:28	0	0.11	Pressure	mbar	0.06	Pressure	mbar
61387	2022/11/24	02:23:29	0	0.10	Pressure	mbar	0.06	Pressure	mbar
61388	2022/11/24	02:23:30	0	0.10	Pressure	mbar	0.06	Pressure	mbar
61389	2022/11/24	02:23:31	0	0.08	Pressure	mbar	0.05	Pressure	mbar
61390	2022/11/24	02:23:32	0	0.09	Pressure	mbar	0.05	Pressure	mbar
61391	2022/11/24	02:23:33	0	0.09	Pressure	mbar	0.05	Pressure	mbar
61392	2022/11/24	02:23:34	0	0.10	Pressure	mbar	0.05	Pressure	mbar
61393	2022/11/24	02:23:35	0	0.08	Pressure	mbar	0.08	Pressure	mbar
61394	2022/11/24	02:23:36	0	0.09	Pressure	mbar	0.08	Pressure	mbar
61395	2022/11/24	02:23:37	0	0.09	Pressure	mbar	0.08	Pressure	mbar
61396	2022/11/24	02:23:38	0	0.09	Pressure	mbar	0.06	Pressure	mbar
61397	2022/11/24	02:23:39	0	0.09	Pressure	mbar	0.07	Pressure	mbar
61398	2022/11/24	02:23:40	0	0.09	Pressure	mbar	0.07	Pressure	mbar
61399	2022/11/24	02:23:41	0	0.09	Pressure	mbar	0.06	Pressure	mbar
61400	2022/11/24	02:23:42	0	0.11	Pressure	mbar	0.07	Pressure	mbar
61401	2022/11/24	02:23:43	0	0.11	Pressure	mbar	0.07	Pressure	mbar
61402	2022/11/24	02:23:44	0	Time out			Time out
61403	2022/11/24	02:23:45	0	0.10	Pressure	mbar	0.07	Pressure	mbar
61404	2022/11/24	02:23:46	0	0.10	Pressure	mbar	0.07	Pressure	mbar
61405	2022/11/24	02:23:47	0	0.10	Pressure	mbar	0.07	Pressure	mbar
61406	2022/11/24	02:23:48	0	0.10	Pressure	mbar	0.07	Pressure	mbar
61407	2022/11/24	02:23:49	0	0.10	Pressure	mbar	0.06	Pressure	mbar
61408	2022/11/24	02:23:50	0	0.10	Pressure	mbar	0.06	Pressure	mbar
61409	2022/11/24	02:23:51	0	0.10	Pressure	mbar	0.06	Pressure	mbar
61410	2022/11/24	02:23:52	0	0.09	Pressure	mbar	0.06	Pressure	mbar
61411	2022/11/24	02:23:53	0	0.09	Pressure	mbar	0.06	Pressure	mbar
61412	2022/11/24	02:23:54	0	0.09	Pressure	mbar	0.06	Pressure	mbar
61413	2022/11/24	02:23:55	0	0.10	Pressure	mbar	0.06	Pressure	mbar
61414	2022/11/24	02:23:56	0	0.10	Pressure	mbar	0.06	Pressure	mbar
61415	2022/11/24	02:23:57	0	0.09	Pressure	mbar	0.07	Pressure	mbar
61416	2022/11/24	02:23:58	0	0.09	Pressure	mbar	0.07	Pressure	mbar
61417	2022/11/24	02:23:59	0	0.10	Pressure	mbar	0.05	Pressure	mbar
61418	2022/11/24	02:24:00	0	0.10	Pressure	mbar	0.05	Pressure	mbar
61419	2022/11/24	02:24:01	0	0.09	Pressure	mbar	0.06	Pressure	mbar
61420	2022/11/24	02:24:02	0	0.08	Pressure	mbar	0.07	Pressure	mbar
61421	2022/11/24	02:24:03	0	0.08	Pressure	mbar	0.07	Pressure	mbar
61422	2022/11/24	02:24:04	0	0.09	Pressure	mbar	0.07	Pressure	mbar
61423	2022/11/24	02:24:05	0	0.11	Pressure	mbar	0.07	Pressure	mbar
61424	2022/11/24	02:24:06	0	0.09	Pressure	mbar	0.06	Pressure	mbar
61425	2022/11/24	02:24:07	0	0.09	Pressure	mbar	0.06	Pressure	mbar
61426	2022/11/24	02:24:08	0	0.09	Pressure	mbar	0.05	Pressure	mbar
61427	2022/11/24	02:24:09	0	0.08	Pressure	mbar	0.06	Pressure	mbar
61428	2022/11/24	02:24:10	0	0.08	Pressure	mbar	0.06	Pressure	mbar
61429	2022/11/24	02:24:11	0	0.09	Pressure	mbar	0.05	Pressure	mbar
61430	2022/11/24	02:24:12	0	0.11	Pressure	mbar	0.06	Pressure	mbar
61431	2022/11/24	02:24:13	0	0.11	Pressure	mbar	0.06	Pressure	mbar
61432	2022/11/24	02:24:14	0	0.08	Pressure	mbar	0.07	Pressure	mbar
61433	2022/11/24	02:24:15	0	0.10	Pressure	mbar	0.06	Pressure	mbar
61434	2022/11/24	02:24:16	0	0.09	Pressure	mbar	0.06	Pressure	mbar
61435	2022/11/24	02:24:17	0	0.09	Pressure	mbar	0.06	Pressure	mbar
61436	2022/11/24	02:24:18	0	0.10	Pressure	mbar	0.07	Pressure	mbar
61437	2022/11/24	02:24:19	0	0.10	Pressure	mbar	0.07	Pressure	mbar
61438	2022/11/24	02:24:20	0	0.10	Pressure	mbar	0.07	Pressure	mbar
61439	2022/11/24	02:24:21	0	0.10	Pressure	mbar	0.07	Pressure	mbar
61440	2022/11/24	02:24:22	0	Time out			Time out
61441	2022/11/24	02:24:23	0	Time out			Time out
61442	2022/11/24	02:24:24	0	0.10	Pressure	mbar	0.06	Pressure	mbar
61443	2022/11/24	02:24:25	0	0.09	Pressure	mbar	0.05	Pressure	mbar
61444	2022/11/24	02:24:26	0	0.09	Pressure	mbar	0.05	Pressure	mbar
61445	2022/11/24	02:24:27	0	0.10	Pressure	mbar	0.06	Pressure	mbar
61446	2022/11/24	02:24:28	0	0.08	Pressure	mbar	0.07	Pressure	mbar
61447	2022/11/24	02:24:29	0	0.10	Pressure	mbar	0.08	Pressure	mbar
61448	2022/11/24	02:24:30	0	0.10	Pressure	mbar	0.08	Pressure	mbar
61449	2022/11/24	02:24:31	0	0.11	Pressure	mbar	0.06	Pressure	mbar
61450	2022/11/24	02:24:32	0	0.11	Pressure	mbar	0.06	Pressure	mbar
61451	2022/11/24	02:24:33	0	0.11	Pressure	mbar	0.06	Pressure	mbar
61452	2022/11/24	02:24:34	0	0.10	Pressure	mbar	0.05	Pressure	mbar
61453	2022/11/24	02:24:35	0	0.09	Pressure	mbar	0.06	Pressure	mbar
61454	2022/11/24	02:24:36	0	0.11	Pressure	mbar	0.06	Pressure	mbar
61455	2022/11/24	02:24:37	0	0.11	Pressure	mbar	0.06	Pressure	mbar
61456	2022/11/24	02:24:38	0	0.08	Pressure	mbar	0.05	Pressure	mbar
61457	2022/11/24	02:24:39	0	0.08	Pressure	mbar	0.06	Pressure	mbar
61458	2022/11/24	02:24:40	0	0.08	Pressure	mbar	0.06	Pressure	mbar
61459	2022/11/24	02:24:41	0	0.09	Pressure	mbar	0.06	Pressure	mbar
61460	2022/11/24	02:24:42	0	0.11	Pressure	mbar	0.07	Pressure	mbar
61461	2022/11/24	02:24:43	0	0.11	Pressure	mbar	0.07	Pressure	mbar
61462	2022/11/24	02:24:44	0	0.10	Pressure	mbar	0.07	Pressure	mbar
61463	2022/11/24	02:24:45	0	0.10	Pressure	mbar	0.04	Pressure	mbar
61464	2022/11/24	02:24:46	0	0.09	Pressure	mbar	0.05	Pressure	mbar
61465	2022/11/24	02:24:47	0	0.09	Pressure	mbar	0.05	Pressure	mbar
61466	2022/11/24	02:24:48	0	0.09	Pressure	mbar	0.06	Pressure	mbar
61467	2022/11/24	02:24:49	0	0.10	Pressure	mbar	0.06	Pressure	mbar
61468	2022/11/24	02:24:50	0	0.10	Pressure	mbar	0.06	Pressure	mbar
61469	2022/11/24	02:24:51	0	0.11	Pressure	mbar	0.06	Pressure	mbar
61470	2022/11/24	02:24:52	0	0.10	Pressure	mbar	0.05	Pressure	mbar
61471	2022/11/24	02:24:53	0	0.10	Pressure	mbar	0.05	Pressure	mbar
61472	2022/11/24	02:24:54	0	0.10	Pressure	mbar	0.06	Pressure	mbar
61473	2022/11/24	02:24:55	0	0.11	Pressure	mbar	0.06	Pressure	mbar
61474	2022/11/24	02:24:56	0	0.09	Pressure	mbar	0.06	Pressure	mbar
61475	2022/11/24	02:24:57	0	0.09	Pressure	mbar	0.06	Pressure	mbar
61476	2022/11/24	02:24:58	0	0.11	Pressure	mbar	0.06	Pressure	mbar
61477	2022/11/24	02:24:59	0	0.08	Pressure	mbar	0.08	Pressure	mbar
61478	2022/11/24	02:25:00	0	0.08	Pressure	mbar	0.08	Pressure	mbar
61479	2022/11/24	02:25:01	0	Time out			Time out
61480	2022/11/24	02:25:02	0	0.08	Pressure	mbar	0.08	Pressure	mbar
61481	2022/11/24	02:25:03	0	0.10	Pressure	mbar	0.07	Pressure	mbar
61482	2022/11/24	02:25:04	0	0.10	Pressure	mbar	0.07	Pressure	mbar
61483	2022/11/24	02:25:05	0	0.09	Pressure	mbar	0.05	Pressure	mbar
61484	2022/11/24	02:25:06	0	0.09	Pressure	mbar	0.09	Pressure	mbar
61485	2022/11/24	02:25:07	0	0.09	Pressure	mbar	0.09	Pressure	mbar
61486	2022/11/24	02:25:08	0	0.10	Pressure	mbar	0.07	Pressure	mbar
61487	2022/11/24	02:25:09	0	0.09	Pressure	mbar	0.06	Pressure	mbar
61488	2022/11/24	02:25:10	0	0.09	Pressure	mbar	0.06	Pressure	mbar
61489	2022/11/24	02:25:11	0	0.11	Pressure	mbar	0.06	Pressure	mbar
61490	2022/11/24	02:25:12	0	0.10	Pressure	mbar	0.07	Pressure	mbar
61491	2022/11/24	02:25:13	0	0.10	Pressure	mbar	0.07	Pressure	mbar
61492	2022/11/24	02:25:14	0	0.10	Pressure	mbar	0.07	Pressure	mbar
61493	2022/11/24	02:25:15	0	0.08	Pressure	mbar	0.06	Pressure	mbar
61494	2022/11/24	02:25:16	0	0.10	Pressure	mbar	0.06	Pressure	mbar
61495	2022/11/24	02:25:17	0	0.10	Pressure	mbar	0.06	Pressure	mbar
61496	2022/11/24	02:25:18	0	0.10	Pressure	mbar	0.06	Pressure	mbar
61497	2022/11/24	02:25:19	0	0.10	Pressure	mbar	0.07	Pressure	mbar
61498	2022/11/24	02:25:20	0	0.10	Pressure	mbar	0.07	Pressure	mbar
61499	2022/11/24	02:25:21	0	0.09	Pressure	mbar	0.07	Pressure	mbar
61500	2022/11/24	02:25:22	0	0.10	Pressure	mbar	0.07	Pressure	mbar
61501	2022/11/24	02:25:23	0	0.10	Pressure	mbar	0.07	Pressure	mbar
61502	2022/11/24	02:25:24	0	0.08	Pressure	mbar	0.07	Pressure	mbar
61503	2022/11/24	02:25:25	0	0.10	Pressure	mbar	0.06	Pressure	mbar
61504	2022/11/24	02:25:26	0	0.11	Pressure	mbar	0.07	Pressure	mbar
61505	2022/11/24	02:25:27	0	0.11	Pressure	mbar	0.07	Pressure	mbar
61506	2022/11/24	02:25:28	0	0.10	Pressure	mbar	0.07	Pressure	mbar
61507	2022/11/24	02:25:29	0	0.09	Pressure	mbar	0.05	Pressure	mbar
61508	2022/11/24	02:25:30	0	0.09	Pressure	mbar	0.05	Pressure	mbar
61509	2022/11/24	02:25:31	0	0.12	Pressure	mbar	0.07	Pressure	mbar
61510	2022/11/24	02:25:32	0	0.10	Pressure	mbar	0.05	Pressure	mbar
61511	2022/11/24	02:25:33	0	0.10	Pressure	mbar	0.05	Pressure	mbar
61512	2022/11/24	02:25:34	0	0.11	Pressure	mbar	0.07	Pressure	mbar
61513	2022/11/24	02:25:35	0	0.11	Pressure	mbar	0.07	Pressure	mbar
61514	2022/11/24	02:25:36	0	0.09	Pressure	mbar	0.05	Pressure	mbar
61515	2022/11/24	02:25:37	0	0.09	Pressure	mbar	0.05	Pressure	mbar
61516	2022/11/24	02:25:38	0	0.09	Pressure	mbar	0.06	Pressure	mbar
61517	2022/11/24	02:25:39	0	0.09	Pressure	mbar	0.06	Pressure	mbar
61518	2022/11/24	02:25:40	0	0.09	Pressure	mbar	0.06	Pressure	mbar
61519	2022/11/24	02:25:41	0	0.10	Pressure	mbar	0.06	Pressure	mbar
61520	2022/11/24	02:25:42	0	0.10	Pressure	mbar	0.05	Pressure	mbar
61521	2022/11/24	02:25:43	0	0.10	Pressure	mbar	0.07	Pressure	mbar
61522	2022/11/24	02:25:44	0	0.10	Pressure	mbar	0.07	Pressure	mbar
61523	2022/11/24	02:25:45	0	0.11	Pressure	mbar	0.06	Pressure	mbar
61524	2022/11/24	02:25:46	0	0.10	Pressure	mbar	0.08	Pressure	mbar
61525	2022/11/24	02:25:47	0	0.10	Pressure	mbar	0.08	Pressure	mbar
61526	2022/11/24	02:25:48	0	0.11	Pressure	mbar	0.05	Pressure	mbar
61527	2022/11/24	02:25:49	0	0.09	Pressure	mbar	0.04	Pressure	mbar
61528	2022/11/24	02:25:50	0	0.09	Pressure	mbar	0.04	Pressure	mbar
61529	2022/11/24	02:25:51	0	0.10	Pressure	mbar	0.07	Pressure	mbar
61530	2022/11/24	02:25:52	0	0.09	Pressure	mbar	0.06	Pressure	mbar
61531	2022/11/24	02:25:53	0	0.10	Pressure	mbar	0.06	Pressure	mbar
61532	2022/11/24	02:25:54	0	0.10	Pressure	mbar	0.06	Pressure	mbar
61533	2022/11/24	02:25:55	0	0.09	Pressure	mbar	0.05	Pressure	mbar
61534	2022/11/24	02:25:56	0	0.08	Pressure	mbar	0.05	Pressure	mbar
61535	2022/11/24	02:25:57	0	0.08	Pressure	mbar	0.05	Pressure	mbar
61536	2022/11/24	02:25:58	0	0.10	Pressure	mbar	0.06	Pressure	mbar
61537	2022/11/24	02:25:59	0	0.10	Pressure	mbar	0.05	Pressure	mbar
61538	2022/11/24	02:26:00	0	0.10	Pressure	mbar	0.05	Pressure	mbar
61539	2022/11/24	02:26:01	0	0.10	Pressure	mbar	0.05	Pressure	mbar
61540	2022/11/24	02:26:02	0	0.09	Pressure	mbar	0.06	Pressure	mbar
61541	2022/11/24	02:26:03	0	0.09	Pressure	mbar	0.05	Pressure	mbar
61542	2022/11/24	02:26:04	0	0.09	Pressure	mbar	0.05	Pressure	mbar
61543	2022/11/24	02:26:05	0	0.10	Pressure	mbar	0.06	Pressure	mbar
61544	2022/11/24	02:26:06	0	0.10	Pressure	mbar	0.06	Pressure	mbar
61545	2022/11/24	02:26:07	0	0.10	Pressure	mbar	0.06	Pressure	mbar
61546	2022/11/24	02:26:08	0	0.09	Pressure	mbar	0.06	Pressure	mbar
61547	2022/11/24	02:26:09	0	0.10	Pressure	mbar	0.05	Pressure	mbar
61548	2022/11/24	02:26:10	0	0.10	Pressure	mbar	0.05	Pressure	mbar
61549	2022/11/24	02:26:11	0	0.11	Pressure	mbar	0.05	Pressure	mbar
61550	2022/11/24	02:26:12	0	0.09	Pressure	mbar	0.07	Pressure	mbar
61551	2022/11/24	02:26:13	0	0.10	Pressure	mbar	0.06	Pressure	mbar
61552	2022/11/24	02:26:14	0	0.10	Pressure	mbar	0.06	Pressure	mbar
61553	2022/11/24	02:26:15	0	0.10	Pressure	mbar	0.06	Pressure	mbar
61554	2022/11/24	02:26:16	0	0.10	Pressure	mbar	0.07	Pressure	mbar
61555	2022/11/24	02:26:17	0	0.10	Pressure	mbar	0.07	Pressure	mbar
61556	2022/11/24	02:26:18	0	0.08	Pressure	mbar	0.09	Pressure	mbar
61557	2022/11/24	02:26:19	0	0.10	Pressure	mbar	0.07	Pressure	mbar
61558	2022/11/24	02:26:20	0	0.09	Pressure	mbar	0.05	Pressure	mbar
61559	2022/11/24	02:26:21	0	0.09	Pressure	mbar	0.05	Pressure	mbar
61560	2022/11/24	02:26:22	0	0.10	Pressure	mbar	0.06	Pressure	mbar
61561	2022/11/24	02:26:23	0	0.09	Pressure	mbar	0.08	Pressure	mbar
61562	2022/11/24	02:26:24	0	0.09	Pressure	mbar	0.08	Pressure	mbar
61563	2022/11/24	02:26:25	0	0.11	Pressure	mbar	0.08	Pressure	mbar
61564	2022/11/24	02:26:26	0	0.11	Pressure	mbar	0.05	Pressure	mbar
61565	2022/11/24	02:26:27	0	0.11	Pressure	mbar	0.05	Pressure	mbar
61566	2022/11/24	02:26:28	0	0.09	Pressure	mbar	0.07	Pressure	mbar
61567	2022/11/24	02:26:29	0	0.12	Pressure	mbar	0.06	Pressure	mbar
61568	2022/11/24	02:26:30	0	0.11	Pressure	mbar	0.06	Pressure	mbar
61569	2022/11/24	02:26:31	0	0.11	Pressure	mbar	0.06	Pressure	mbar
61570	2022/11/24	02:26:32	0	0.09	Pressure	mbar	0.07	Pressure	mbar
61571	2022/11/24	02:26:33	0	0.10	Pressure	mbar	0.07	Pressure	mbar
61572	2022/11/24	02:26:34	0	0.10	Pressure	mbar	0.07	Pressure	mbar
61573	2022/11/24	02:26:35	0	0.10	Pressure	mbar	0.07	Pressure	mbar
61574	2022/11/24	02:26:36	0	0.10	Pressure	mbar	0.08	Pressure	mbar
61575	2022/11/24	02:26:37	0	0.10	Pressure	mbar	0.08	Pressure	mbar
61576	2022/11/24	02:26:38	0	0.10	Pressure	mbar	0.07	Pressure	mbar
61577	2022/11/24	02:26:39	0	0.09	Pressure	mbar	0.07	Pressure	mbar
61578	2022/11/24	02:26:40	0	0.10	Pressure	mbar	0.08	Pressure	mbar
61579	2022/11/24	02:26:41	0	0.10	Pressure	mbar	0.08	Pressure	mbar
61580	2022/11/24	02:26:42	0	0.10	Pressure	mbar	0.06	Pressure	mbar
61581	2022/11/24	02:26:43	0	Time out			Time out
61582	2022/11/24	02:26:44	0	Time out			Time out
61583	2022/11/24	02:26:45	0	0.10	Pressure	mbar	0.06	Pressure	mbar
61584	2022/11/24	02:26:46	0	0.08	Pressure	mbar	0.06	Pressure	mbar
61585	2022/11/24	02:26:47	0	0.08	Pressure	mbar	0.06	Pressure	mbar
61586	2022/11/24	02:26:48	0	Time out			Time out
61587	2022/11/24	02:26:49	0	Time out			Time out
61588	2022/11/24	02:26:50	0	0.10	Pressure	mbar	0.06	Pressure	mbar
61589	2022/11/24	02:26:51	0	0.10	Pressure	mbar	0.06	Pressure	mbar
61590	2022/11/24	02:26:52	0	0.09	Pressure	mbar	0.06	Pressure	mbar
61591	2022/11/24	02:26:53	0	0.10	Pressure	mbar	0.07	Pressure	mbar
61592	2022/11/24	02:26:54	0	0.10	Pressure	mbar	0.07	Pressure	mbar
61593	2022/11/24	02:26:55	0	0.11	Pressure	mbar	0.06	Pressure	mbar
61594	2022/11/24	02:26:56	0	0.08	Pressure	mbar	0.06	Pressure	mbar
61595	2022/11/24	02:26:57	0	0.08	Pressure	mbar	0.06	Pressure	mbar
61596	2022/11/24	02:26:58	0	0.09	Pressure	mbar	0.07	Pressure	mbar
61597	2022/11/24	02:26:59	0	0.11	Pressure	mbar	0.07	Pressure	mbar
61598	2022/11/24	02:27:00	0	0.09	Pressure	mbar	0.08	Pressure	mbar
61599	2022/11/24	02:27:01	0	0.09	Pressure	mbar	0.08	Pressure	mbar
61600	2022/11/24	02:27:02	0	0.10	Pressure	mbar	0.08	Pressure	mbar
61601	2022/11/24	02:27:03	0	0.11	Pressure	mbar	0.08	Pressure	mbar
61602	2022/11/24	02:27:04	0	0.11	Pressure	mbar	0.08	Pressure	mbar
61603	2022/11/24	02:27:05	0	0.10	Pressure	mbar	0.08	Pressure	mbar
61604	2022/11/24	02:27:06	0	0.10	Pressure	mbar	0.07	Pressure	mbar
61605	2022/11/24	02:27:07	0	0.10	Pressure	mbar	0.07	Pressure	mbar
61606	2022/11/24	02:27:08	0	0.11	Pressure	mbar	0.05	Pressure	mbar
61607	2022/11/24	02:27:09	0	0.09	Pressure	mbar	0.05	Pressure	mbar
61608	2022/11/24	02:27:10	0	0.08	Pressure	mbar	0.06	Pressure	mbar
61609	2022/11/24	02:27:11	0	0.08	Pressure	mbar	0.06	Pressure	mbar
61610	2022/11/24	02:27:12	0	0.10	Pressure	mbar	0.06	Pressure	mbar
61611	2022/11/24	02:27:13	0	0.09	Pressure	mbar	0.07	Pressure	mbar
61612	2022/11/24	02:27:14	0	0.09	Pressure	mbar	0.07	Pressure	mbar
61613	2022/11/24	02:27:15	0	0.08	Pressure	mbar	0.07	Pressure	mbar
61614	2022/11/24	02:27:16	0	0.10	Pressure	mbar	0.07	Pressure	mbar
61615	2022/11/24	02:27:17	0	0.10	Pressure	mbar	0.07	Pressure	mbar
61616	2022/11/24	02:27:18	0	0.08	Pressure	mbar	0.07	Pressure	mbar
61617	2022/11/24	02:27:19	0	0.11	Pressure	mbar	0.07	Pressure	mbar
61618	2022/11/24	02:27:20	0	0.11	Pressure	mbar	0.05	Pressure	mbar
61619	2022/11/24	02:27:21	0	0.11	Pressure	mbar	0.05	Pressure	mbar
61620	2022/11/24	02:27:22	0	0.09	Pressure	mbar	0.06	Pressure	mbar
61621	2022/11/24	02:27:23	0	0.09	Pressure	mbar	0.06	Pressure	mbar
61622	2022/11/24	02:27:24	0	0.09	Pressure	mbar	0.06	Pressure	mbar
61623	2022/11/24	02:27:25	0	0.10	Pressure	mbar	0.08	Pressure	mbar
61624	2022/11/24	02:27:26	0	0.10	Pressure	mbar	0.07	Pressure	mbar
61625	2022/11/24	02:27:27	0	0.10	Pressure	mbar	0.07	Pressure	mbar
61626	2022/11/24	02:27:28	0	0.11	Pressure	mbar	0.04	Pressure	mbar
61627	2022/11/24	02:27:29	0	0.09	Pressure	mbar	0.05	Pressure	mbar
61628	2022/11/24	02:27:30	0	0.09	Pressure	mbar	0.05	Pressure	mbar
61629	2022/11/24	02:27:31	0	0.10	Pressure	mbar	0.07	Pressure	mbar
61630	2022/11/24	02:27:32	0	0.10	Pressure	mbar	0.07	Pressure	mbar
61631	2022/11/24	02:27:33	0	0.10	Pressure	mbar	0.07	Pressure	mbar
61632	2022/11/24	02:27:34	0	0.10	Pressure	mbar	0.07	Pressure	mbar
61633	2022/11/24	02:27:35	0	0.08	Pressure	mbar	0.07	Pressure	mbar
61634	2022/11/24	02:27:36	0	0.10	Pressure	mbar	0.07	Pressure	mbar
61635	2022/11/24	02:27:37	0	0.09	Pressure	mbar	0.08	Pressure	mbar
61636	2022/11/24	02:27:38	0	0.09	Pressure	mbar	0.08	Pressure	mbar
61637	2022/11/24	02:27:39	0	0.10	Pressure	mbar	0.08	Pressure	mbar
61638	2022/11/24	02:27:40	0	0.10	Pressure	mbar	0.06	Pressure	mbar
61639	2022/11/24	02:27:41	0	0.10	Pressure	mbar	0.06	Pressure	mbar
61640	2022/11/24	02:27:42	0	0.10	Pressure	mbar	0.06	Pressure	mbar
61641	2022/11/24	02:27:43	0	0.11	Pressure	mbar	0.07	Pressure	mbar
61642	2022/11/24	02:27:44	0	0.11	Pressure	mbar	0.07	Pressure	mbar
61643	2022/11/24	02:27:45	0	0.11	Pressure	mbar	0.06	Pressure	mbar
61644	2022/11/24	02:27:46	0	0.10	Pressure	mbar	0.08	Pressure	mbar
61645	2022/11/24	02:27:47	0	0.10	Pressure	mbar	0.07	Pressure	mbar
61646	2022/11/24	02:27:48	0	0.10	Pressure	mbar	0.07	Pressure	mbar
61647	2022/11/24	02:27:49	0	0.09	Pressure	mbar	0.07	Pressure	mbar
61648	2022/11/24	02:27:50	0	0.08	Pressure	mbar	0.08	Pressure	mbar
61649	2022/11/24	02:27:51	0	0.08	Pressure	mbar	0.08	Pressure	mbar
61650	2022/11/24	02:27:52	0	0.10	Pressure	mbar	0.07	Pressure	mbar
61651	2022/11/24	02:27:53	0	0.11	Pressure	mbar	0.08	Pressure	mbar
61652	2022/11/24	02:27:54	0	0.11	Pressure	mbar	0.08	Pressure	mbar
61653	2022/11/24	02:27:55	0	0.11	Pressure	mbar	0.08	Pressure	mbar
61654	2022/11/24	02:27:56	0	0.12	Pressure	mbar	0.07	Pressure	mbar
61655	2022/11/24	02:27:57	0	0.11	Pressure	mbar	0.09	Pressure	mbar
61656	2022/11/24	02:27:58	0	0.11	Pressure	mbar	0.09	Pressure	mbar
61657	2022/11/24	02:27:59	0	0.09	Pressure	mbar	0.07	Pressure	mbar
61658	2022/11/24	02:28:00	0	0.10	Pressure	mbar	0.06	Pressure	mbar
61659	2022/11/24	02:28:01	0	0.10	Pressure	mbar	0.06	Pressure	mbar
61660	2022/11/24	02:28:02	0	0.10	Pressure	mbar	0.07	Pressure	mbar
61661	2022/11/24	02:28:03	0	0.11	Pressure	mbar	0.07	Pressure	mbar
61662	2022/11/24	02:28:04	0	0.11	Pressure	mbar	0.07	Pressure	mbar
61663	2022/11/24	02:28:05	0	Time out			Time out
61664	2022/11/24	02:28:06	0	0.09	Pressure	mbar	0.06	Pressure	mbar
61665	2022/11/24	02:28:07	0	0.09	Pressure	mbar	0.07	Pressure	mbar
61666	2022/11/24	02:28:08	0	0.09	Pressure	mbar	0.07	Pressure	mbar
61667	2022/11/24	02:28:09	0	0.09	Pressure	mbar	0.07	Pressure	mbar
61668	2022/11/24	02:28:10	0	0.09	Pressure	mbar	0.07	Pressure	mbar
61669	2022/11/24	02:28:11	0	0.09	Pressure	mbar	0.07	Pressure	mbar
61670	2022/11/24	02:28:12	0	0.10	Pressure	mbar	0.07	Pressure	mbar
61671	2022/11/24	02:28:13	0	0.12	Pressure	mbar	0.07	Pressure	mbar
61672	2022/11/24	02:28:14	0	0.12	Pressure	mbar	0.07	Pressure	mbar
61673	2022/11/24	02:28:15	0	0.11	Pressure	mbar	0.08	Pressure	mbar
61674	2022/11/24	02:28:16	0	0.09	Pressure	mbar	0.07	Pressure	mbar
61675	2022/11/24	02:28:17	0	0.12	Pressure	mbar	0.07	Pressure	mbar
61676	2022/11/24	02:28:18	0	0.12	Pressure	mbar	0.07	Pressure	mbar
61677	2022/11/24	02:28:19	0	0.09	Pressure	mbar	0.08	Pressure	mbar
61678	2022/11/24	02:28:20	0	0.10	Pressure	mbar	0.08	Pressure	mbar
61679	2022/11/24	02:28:21	0	0.10	Pressure	mbar	0.08	Pressure	mbar
61680	2022/11/24	02:28:22	0	0.12	Pressure	mbar	0.07	Pressure	mbar
61681	2022/11/24	02:28:23	0	0.11	Pressure	mbar	0.07	Pressure	mbar
61682	2022/11/24	02:28:24	0	0.11	Pressure	mbar	0.07	Pressure	mbar
61683	2022/11/24	02:28:25	0	0.12	Pressure	mbar	0.06	Pressure	mbar
61684	2022/11/24	02:28:26	0	0.11	Pressure	mbar	0.06	Pressure	mbar
61685	2022/11/24	02:28:27	0	0.11	Pressure	mbar	0.08	Pressure	mbar
61686	2022/11/24	02:28:28	0	0.11	Pressure	mbar	0.08	Pressure	mbar
61687	2022/11/24	02:28:29	0	0.10	Pressure	mbar	0.06	Pressure	mbar
61688	2022/11/24	02:28:30	0	0.09	Pressure	mbar	0.06	Pressure	mbar
61689	2022/11/24	02:28:31	0	0.09	Pressure	mbar	0.06	Pressure	mbar
61690	2022/11/24	02:28:32	0	0.09	Pressure	mbar	0.07	Pressure	mbar
61691	2022/11/24	02:28:33	0	0.10	Pressure	mbar	0.07	Pressure	mbar
61692	2022/11/24	02:28:34	0	0.08	Pressure	mbar	0.05	Pressure	mbar
61693	2022/11/24	02:28:35	0	0.08	Pressure	mbar	0.05	Pressure	mbar
61694	2022/11/24	02:28:36	0	0.09	Pressure	mbar	0.05	Pressure	mbar
61695	2022/11/24	02:28:37	0	0.10	Pressure	mbar	0.05	Pressure	mbar
61696	2022/11/24	02:28:38	0	0.10	Pressure	mbar	0.05	Pressure	mbar
61697	2022/11/24	02:28:39	0	0.11	Pressure	mbar	0.07	Pressure	mbar
61698	2022/11/24	02:28:40	0	0.10	Pressure	mbar	0.06	Pressure	mbar
61699	2022/11/24	02:28:41	0	0.10	Pressure	mbar	0.06	Pressure	mbar
61700	2022/11/24	02:28:42	0	0.11	Pressure	mbar	0.06	Pressure	mbar
61701	2022/11/24	02:28:43	0	0.09	Pressure	mbar	0.06	Pressure	mbar
61702	2022/11/24	02:28:44	0	0.09	Pressure	mbar	0.06	Pressure	mbar
61703	2022/11/24	02:28:45	0	0.09	Pressure	mbar	0.06	Pressure	mbar
61704	2022/11/24	02:28:46	0	0.09	Pressure	mbar	0.06	Pressure	mbar
61705	2022/11/24	02:28:47	0	0.10	Pressure	mbar	0.06	Pressure	mbar
61706	2022/11/24	02:28:48	0	0.10	Pressure	mbar	0.06	Pressure	mbar
61707	2022/11/24	02:28:49	0	0.10	Pressure	mbar	0.04	Pressure	mbar
61708	2022/11/24	02:28:50	0	0.09	Pressure	mbar	0.05	Pressure	mbar
61709	2022/11/24	02:28:51	0	0.09	Pressure	mbar	0.05	Pressure	mbar
61710	2022/11/24	02:28:52	0	0.08	Pressure	mbar	0.06	Pressure	mbar
61711	2022/11/24	02:28:53	0	0.08	Pressure	mbar	0.06	Pressure	mbar
61712	2022/11/24	02:28:54	0	0.08	Pressure	mbar	0.06	Pressure	mbar
61713	2022/11/24	02:28:55	0	0.10	Pressure	mbar	0.06	Pressure	mbar
61714	2022/11/24	02:28:56	0	0.10	Pressure	mbar	0.07	Pressure	mbar
61715	2022/11/24	02:28:57	0	0.10	Pressure	mbar	0.06	Pressure	mbar
61716	2022/11/24	02:28:58	0	0.10	Pressure	mbar	0.06	Pressure	mbar
61717	2022/11/24	02:28:59	0	0.10	Pressure	mbar	0.06	Pressure	mbar
61718	2022/11/24	02:29:00	0	0.09	Pressure	mbar	0.07	Pressure	mbar
61719	2022/11/24	02:29:01	0	0.09	Pressure	mbar	0.07	Pressure	mbar
61720	2022/11/24	02:29:02	0	0.09	Pressure	mbar	0.06	Pressure	mbar
61721	2022/11/24	02:29:03	0	0.09	Pressure	mbar	0.07	Pressure	mbar
61722	2022/11/24	02:29:04	0	0.09	Pressure	mbar	0.07	Pressure	mbar
61723	2022/11/24	02:29:05	0	0.09	Pressure	mbar	0.06	Pressure	mbar
61724	2022/11/24	02:29:06	0	0.11	Pressure	mbar	0.08	Pressure	mbar
61725	2022/11/24	02:29:07	0	0.11	Pressure	mbar	0.04	Pressure	mbar
61726	2022/11/24	02:29:08	0	0.11	Pressure	mbar	0.04	Pressure	mbar
61727	2022/11/24	02:29:09	0	0.09	Pressure	mbar	0.06	Pressure	mbar
61728	2022/11/24	02:29:10	0	0.10	Pressure	mbar	0.06	Pressure	mbar
61729	2022/11/24	02:29:11	0	0.10	Pressure	mbar	0.06	Pressure	mbar
61730	2022/11/24	02:29:12	0	0.10	Pressure	mbar	0.06	Pressure	mbar
61731	2022/11/24	02:29:13	0	0.10	Pressure	mbar	0.06	Pressure	mbar
61732	2022/11/24	02:29:14	0	0.10	Pressure	mbar	0.06	Pressure	mbar
61733	2022/11/24	02:29:15	0	0.09	Pressure	mbar	0.05	Pressure	mbar
61734	2022/11/24	02:29:16	0	0.07	Pressure	mbar	0.07	Pressure	mbar
61735	2022/11/24	02:29:17	0	0.10	Pressure	mbar	0.06	Pressure	mbar
61736	2022/11/24	02:29:18	0	0.10	Pressure	mbar	0.06	Pressure	mbar
61737	2022/11/24	02:29:19	0	0.10	Pressure	mbar	0.05	Pressure	mbar
61738	2022/11/24	02:29:20	0	0.10	Pressure	mbar	0.08	Pressure	mbar
61739	2022/11/24	02:29:21	0	0.10	Pressure	mbar	0.08	Pressure	mbar
61740	2022/11/24	02:29:22	0	0.11	Pressure	mbar	0.05	Pressure	mbar
61741	2022/11/24	02:29:23	0	0.09	Pressure	mbar	0.05	Pressure	mbar
61742	2022/11/24	02:29:24	0	0.11	Pressure	mbar	0.07	Pressure	mbar
61743	2022/11/24	02:29:25	0	0.11	Pressure	mbar	0.07	Pressure	mbar
61744	2022/11/24	02:29:26	0	0.10	Pressure	mbar	0.06	Pressure	mbar
61745	2022/11/24	02:29:27	0	0.09	Pressure	mbar	0.06	Pressure	mbar
61746	2022/11/24	02:29:28	0	0.09	Pressure	mbar	0.06	Pressure	mbar
61747	2022/11/24	02:29:29	0	0.09	Pressure	mbar	0.06	Pressure	mbar
61748	2022/11/24	02:29:30	0	0.11	Pressure	mbar	0.06	Pressure	mbar
61749	2022/11/24	02:29:31	0	0.11	Pressure	mbar	0.06	Pressure	mbar
61750	2022/11/24	02:29:32	0	0.10	Pressure	mbar	0.06	Pressure	mbar
61751	2022/11/24	02:29:33	0	0.10	Pressure	mbar	0.06	Pressure	mbar
61752	2022/11/24	02:29:34	0	0.11	Pressure	mbar	0.07	Pressure	mbar
61753	2022/11/24	02:29:35	0	0.11	Pressure	mbar	0.07	Pressure	mbar
61754	2022/11/24	02:29:36	0	0.10	Pressure	mbar	0.05	Pressure	mbar
61755	2022/11/24	02:29:37	0	0.12	Pressure	mbar	0.06	Pressure	mbar
61756	2022/11/24	02:29:38	0	0.12	Pressure	mbar	0.06	Pressure	mbar
61757	2022/11/24	02:29:39	0	0.11	Pressure	mbar	0.07	Pressure	mbar
61758	2022/11/24	02:29:40	0	0.11	Pressure	mbar	0.06	Pressure	mbar
61759	2022/11/24	02:29:41	0	0.11	Pressure	mbar	0.06	Pressure	mbar
61760	2022/11/24	02:29:42	0	0.11	Pressure	mbar	0.07	Pressure	mbar
61761	2022/11/24	02:29:43	0	0.10	Pressure	mbar	0.05	Pressure	mbar
61762	2022/11/24	02:29:44	0	0.11	Pressure	mbar	0.05	Pressure	mbar
61763	2022/11/24	02:29:45	0	0.11	Pressure	mbar	0.05	Pressure	mbar
61764	2022/11/24	02:29:46	0	0.11	Pressure	mbar	0.05	Pressure	mbar
61765	2022/11/24	02:29:47	0	0.10	Pressure	mbar	0.06	Pressure	mbar
61766	2022/11/24	02:29:48	0	0.10	Pressure	mbar	0.06	Pressure	mbar
61767	2022/11/24	02:29:49	0	0.11	Pressure	mbar	0.07	Pressure	mbar
61768	2022/11/24	02:29:50	0	0.09	Pressure	mbar	0.07	Pressure	mbar
61769	2022/11/24	02:29:51	0	0.09	Pressure	mbar	0.07	Pressure	mbar
61770	2022/11/24	02:29:52	0	0.09	Pressure	mbar	0.07	Pressure	mbar
61771	2022/11/24	02:29:53	0	0.09	Pressure	mbar	0.06	Pressure	mbar
61772	2022/11/24	02:29:54	0	0.12	Pressure	mbar	0.06	Pressure	mbar
61773	2022/11/24	02:29:55	0	0.12	Pressure	mbar	0.06	Pressure	mbar
61774	2022/11/24	02:29:56	0	0.10	Pressure	mbar	0.05	Pressure	mbar
61775	2022/11/24	02:29:57	0	0.11	Pressure	mbar	0.06	Pressure	mbar
61776	2022/11/24	02:29:58	0	0.11	Pressure	mbar	0.06	Pressure	mbar
61777	2022/11/24	02:29:59	0	0.11	Pressure	mbar	0.08	Pressure	mbar
61778	2022/11/24	02:30:00	0	0.09	Pressure	mbar	0.06	Pressure	mbar
61779	2022/11/24	02:30:01	0	0.10	Pressure	mbar	0.06	Pressure	mbar
61780	2022/11/24	02:30:02	0	0.10	Pressure	mbar	0.06	Pressure	mbar
61781	2022/11/24	02:30:03	0	Time out			Time out
61782	2022/11/24	02:30:04	0	0.12	Pressure	mbar	0.07	Pressure	mbar
61783	2022/11/24	02:30:05	0	0.12	Pressure	mbar	0.07	Pressure	mbar
61784	2022/11/24	02:30:06	0	0.10	Pressure	mbar	0.06	Pressure	mbar
61785	2022/11/24	02:30:07	0	0.10	Pressure	mbar	0.05	Pressure	mbar
61786	2022/11/24	02:30:08	0	0.10	Pressure	mbar	0.05	Pressure	mbar
61787	2022/11/24	02:30:09	0	0.09	Pressure	mbar	0.05	Pressure	mbar
61788	2022/11/24	02:30:10	0	0.11	Pressure	mbar	0.05	Pressure	mbar
61789	2022/11/24	02:30:11	0	0.09	Pressure	mbar	0.06	Pressure	mbar
61790	2022/11/24	02:30:12	0	0.09	Pressure	mbar	0.06	Pressure	mbar
61791	2022/11/24	02:30:13	0	0.09	Pressure	mbar	0.06	Pressure	mbar
61792	2022/11/24	02:30:14	0	0.10	Pressure	mbar	0.06	Pressure	mbar
61793	2022/11/24	02:30:15	0	0.10	Pressure	mbar	0.06	Pressure	mbar
61794	2022/11/24	02:30:16	0	0.10	Pressure	mbar	0.07	Pressure	mbar
61795	2022/11/24	02:30:17	0	0.10	Pressure	mbar	0.05	Pressure	mbar
61796	2022/11/24	02:30:18	0	0.10	Pressure	mbar	0.05	Pressure	mbar
61797	2022/11/24	02:30:19	0	0.09	Pressure	mbar	0.07	Pressure	mbar
61798	2022/11/24	02:30:20	0	0.11	Pressure	mbar	0.06	Pressure	mbar
61799	2022/11/24	02:30:21	0	0.10	Pressure	mbar	0.06	Pressure	mbar
61800	2022/11/24	02:30:22	0	0.10	Pressure	mbar	0.06	Pressure	mbar
61801	2022/11/24	02:30:23	0	0.10	Pressure	mbar	0.05	Pressure	mbar
61802	2022/11/24	02:30:24	0	0.11	Pressure	mbar	0.05	Pressure	mbar
61803	2022/11/24	02:30:25	0	0.11	Pressure	mbar	0.05	Pressure	mbar
61804	2022/11/24	02:30:26	0	0.09	Pressure	mbar	0.05	Pressure	mbar
61805	2022/11/24	02:30:27	0	0.11	Pressure	mbar	0.06	Pressure	mbar
61806	2022/11/24	02:30:28	0	0.11	Pressure	mbar	0.06	Pressure	mbar
61807	2022/11/24	02:30:29	0	0.10	Pressure	mbar	0.05	Pressure	mbar
61808	2022/11/24	02:30:30	0	0.10	Pressure	mbar	0.05	Pressure	mbar
61809	2022/11/24	02:30:31	0	0.09	Pressure	mbar	0.06	Pressure	mbar
61810	2022/11/24	02:30:32	0	0.09	Pressure	mbar	0.06	Pressure	mbar
61811	2022/11/24	02:30:33	0	Time out			Time out
61812	2022/11/24	02:30:34	0	0.09	Pressure	mbar	0.07	Pressure	mbar
61813	2022/11/24	02:30:35	0	0.09	Pressure	mbar	0.07	Pressure	mbar
61814	2022/11/24	02:30:36	0	0.10	Pressure	mbar	0.06	Pressure	mbar
61815	2022/11/24	02:30:37	0	0.10	Pressure	mbar	0.07	Pressure	mbar
61816	2022/11/24	02:30:38	0	0.10	Pressure	mbar	0.07	Pressure	mbar
61817	2022/11/24	02:30:39	0	0.10	Pressure	mbar	0.06	Pressure	mbar
61818	2022/11/24	02:30:40	0	0.12	Pressure	mbar	0.05	Pressure	mbar
61819	2022/11/24	02:30:41	0	0.11	Pressure	mbar	0.06	Pressure	mbar
61820	2022/11/24	02:30:42	0	0.11	Pressure	mbar	0.06	Pressure	mbar
61821	2022/11/24	02:30:43	0	Time out			Time out
61822	2022/11/24	02:30:44	0	0.12	Pressure	mbar	0.05	Pressure	mbar
61823	2022/11/24	02:30:45	0	0.12	Pressure	mbar	0.05	Pressure	mbar
61824	2022/11/24	02:30:46	0	0.10	Pressure	mbar	0.07	Pressure	mbar
61825	2022/11/24	02:30:47	0	0.11	Pressure	mbar	0.05	Pressure	mbar
61826	2022/11/24	02:30:48	0	0.10	Pressure	mbar	0.07	Pressure	mbar
61827	2022/11/24	02:30:49	0	0.10	Pressure	mbar	0.07	Pressure	mbar
61828	2022/11/24	02:30:50	0	0.10	Pressure	mbar	0.06	Pressure	mbar
61829	2022/11/24	02:30:51	0	0.11	Pressure	mbar	0.06	Pressure	mbar
61830	2022/11/24	02:30:52	0	0.11	Pressure	mbar	0.06	Pressure	mbar
61831	2022/11/24	02:30:53	0	0.11	Pressure	mbar	0.07	Pressure	mbar
61832	2022/11/24	02:30:54	0	0.10	Pressure	mbar	0.06	Pressure	mbar
61833	2022/11/24	02:30:55	0	0.10	Pressure	mbar	0.06	Pressure	mbar
61834	2022/11/24	02:30:56	0	0.09	Pressure	mbar	0.05	Pressure	mbar
61835	2022/11/24	02:30:57	0	0.10	Pressure	mbar	0.07	Pressure	mbar
61836	2022/11/24	02:30:58	0	0.10	Pressure	mbar	0.07	Pressure	mbar
61837	2022/11/24	02:30:59	0	0.09	Pressure	mbar	0.06	Pressure	mbar
61838	2022/11/24	02:31:00	0	0.11	Pressure	mbar	0.06	Pressure	mbar
61839	2022/11/24	02:31:01	0	0.11	Pressure	mbar	0.06	Pressure	mbar
61840	2022/11/24	02:31:02	0	0.11	Pressure	mbar	0.06	Pressure	mbar
61841	2022/11/24	02:31:03	0	0.11	Pressure	mbar	0.07	Pressure	mbar
61842	2022/11/24	02:31:04	0	0.09	Pressure	mbar	0.06	Pressure	mbar
61843	2022/11/24	02:31:05	0	0.09	Pressure	mbar	0.06	Pressure	mbar
61844	2022/11/24	02:31:06	0	0.11	Pressure	mbar	0.07	Pressure	mbar
61845	2022/11/24	02:31:07	0	0.10	Pressure	mbar	0.06	Pressure	mbar
61846	2022/11/24	02:31:08	0	0.10	Pressure	mbar	0.06	Pressure	mbar
61847	2022/11/24	02:31:09	0	0.10	Pressure	mbar	0.07	Pressure	mbar
61848	2022/11/24	02:31:10	0	0.09	Pressure	mbar	0.06	Pressure	mbar
61849	2022/11/24	02:31:11	0	0.11	Pressure	mbar	0.06	Pressure	mbar
61850	2022/11/24	02:31:12	0	0.11	Pressure	mbar	0.06	Pressure	mbar
61851	2022/11/24	02:31:13	0	0.10	Pressure	mbar	0.06	Pressure	mbar
61852	2022/11/24	02:31:14	0	0.10	Pressure	mbar	0.07	Pressure	mbar
61853	2022/11/24	02:31:15	0	0.10	Pressure	mbar	0.07	Pressure	mbar
61854	2022/11/24	02:31:16	0	0.11	Pressure	mbar	0.06	Pressure	mbar
61855	2022/11/24	02:31:17	0	0.09	Pressure	mbar	0.05	Pressure	mbar
61856	2022/11/24	02:31:18	0	0.08	Pressure	mbar	0.06	Pressure	mbar
61857	2022/11/24	02:31:19	0	0.08	Pressure	mbar	0.06	Pressure	mbar
61858	2022/11/24	02:31:20	0	0.10	Pressure	mbar	0.05	Pressure	mbar
61859	2022/11/24	02:31:21	0	0.10	Pressure	mbar	0.07	Pressure	mbar
61860	2022/11/24	02:31:22	0	0.10	Pressure	mbar	0.07	Pressure	mbar
61861	2022/11/24	02:31:23	0	0.11	Pressure	mbar	0.05	Pressure	mbar
61862	2022/11/24	02:31:24	0	0.09	Pressure	mbar	0.07	Pressure	mbar
61863	2022/11/24	02:31:25	0	0.09	Pressure	mbar	0.07	Pressure	mbar
61864	2022/11/24	02:31:26	0	0.11	Pressure	mbar	0.08	Pressure	mbar
61865	2022/11/24	02:31:27	0	0.09	Pressure	mbar	0.07	Pressure	mbar
61866	2022/11/24	02:31:28	0	0.09	Pressure	mbar	0.07	Pressure	mbar
61867	2022/11/24	02:31:29	0	0.09	Pressure	mbar	0.06	Pressure	mbar
61868	2022/11/24	02:31:30	0	0.10	Pressure	mbar	0.06	Pressure	mbar
61869	2022/11/24	02:31:31	0	0.11	Pressure	mbar	0.08	Pressure	mbar
61870	2022/11/24	02:31:32	0	0.11	Pressure	mbar	0.08	Pressure	mbar
61871	2022/11/24	02:31:33	0	0.10	Pressure	mbar	0.07	Pressure	mbar
61872	2022/11/24	02:31:34	0	0.08	Pressure	mbar	0.05	Pressure	mbar
61873	2022/11/24	02:31:35	0	0.08	Pressure	mbar	0.05	Pressure	mbar
61874	2022/11/24	02:31:36	0	0.10	Pressure	mbar	0.07	Pressure	mbar
61875	2022/11/24	02:31:37	0	0.11	Pressure	mbar	0.06	Pressure	mbar
61876	2022/11/24	02:31:38	0	0.11	Pressure	mbar	0.06	Pressure	mbar
61877	2022/11/24	02:31:39	0	0.11	Pressure	mbar	0.06	Pressure	mbar
61878	2022/11/24	02:31:40	0	0.10	Pressure	mbar	0.07	Pressure	mbar
61879	2022/11/24	02:31:41	0	0.10	Pressure	mbar	0.05	Pressure	mbar
61880	2022/11/24	02:31:42	0	0.10	Pressure	mbar	0.05	Pressure	mbar
61881	2022/11/24	02:31:43	0	0.10	Pressure	mbar	0.06	Pressure	mbar
61882	2022/11/24	02:31:44	0	0.10	Pressure	mbar	0.06	Pressure	mbar
61883	2022/11/24	02:31:45	0	0.10	Pressure	mbar	0.06	Pressure	mbar
61884	2022/11/24	02:31:46	0	0.10	Pressure	mbar	0.05	Pressure	mbar
61885	2022/11/24	02:31:47	0	0.11	Pressure	mbar	0.05	Pressure	mbar
61886	2022/11/24	02:31:48	0	0.11	Pressure	mbar	0.05	Pressure	mbar
61887	2022/11/24	02:31:49	0	0.09	Pressure	mbar	0.07	Pressure	mbar
61888	2022/11/24	02:31:50	0	0.11	Pressure	mbar	0.06	Pressure	mbar
61889	2022/11/24	02:31:51	0	0.08	Pressure	mbar	0.05	Pressure	mbar
61890	2022/11/24	02:31:52	0	0.08	Pressure	mbar	0.05	Pressure	mbar
61891	2022/11/24	02:31:53	0	0.11	Pressure	mbar	0.06	Pressure	mbar
61892	2022/11/24	02:31:54	0	0.12	Pressure	mbar	0.06	Pressure	mbar
61893	2022/11/24	02:31:55	0	0.12	Pressure	mbar	0.06	Pressure	mbar
61894	2022/11/24	02:31:56	0	0.12	Pressure	mbar	0.07	Pressure	mbar
61895	2022/11/24	02:31:57	0	0.11	Pressure	mbar	0.06	Pressure	mbar
61896	2022/11/24	02:31:58	0	0.09	Pressure	mbar	0.07	Pressure	mbar
61897	2022/11/24	02:31:59	0	0.09	Pressure	mbar	0.07	Pressure	mbar
61898	2022/11/24	02:32:00	0	0.10	Pressure	mbar	0.07	Pressure	mbar
61899	2022/11/24	02:32:01	0	0.12	Pressure	mbar	0.06	Pressure	mbar
61900	2022/11/24	02:32:02	0	0.12	Pressure	mbar	0.06	Pressure	mbar
61901	2022/11/24	02:32:03	0	0.12	Pressure	mbar	0.05	Pressure	mbar
61902	2022/11/24	02:32:04	0	0.11	Pressure	mbar	0.05	Pressure	mbar
61903	2022/11/24	02:32:05	0	0.11	Pressure	mbar	0.05	Pressure	mbar
61904	2022/11/24	02:32:06	0	0.12	Pressure	mbar	0.06	Pressure	mbar
61905	2022/11/24	02:32:07	0	0.12	Pressure	mbar	0.05	Pressure	mbar
61906	2022/11/24	02:32:08	0	0.10	Pressure	mbar	0.05	Pressure	mbar
61907	2022/11/24	02:32:09	0	0.10	Pressure	mbar	0.05	Pressure	mbar
61908	2022/11/24	02:32:10	0	0.10	Pressure	mbar	0.05	Pressure	mbar
61909	2022/11/24	02:32:11	0	0.09	Pressure	mbar	0.06	Pressure	mbar
61910	2022/11/24	02:32:12	0	0.09	Pressure	mbar	0.06	Pressure	mbar
61911	2022/11/24	02:32:13	0	0.09	Pressure	mbar	0.06	Pressure	mbar
61912	2022/11/24	02:32:14	0	0.12	Pressure	mbar	0.07	Pressure	mbar
61913	2022/11/24	02:32:15	0	0.12	Pressure	mbar	0.07	Pressure	mbar
61914	2022/11/24	02:32:16	0	0.11	Pressure	mbar	0.06	Pressure	mbar
61915	2022/11/24	02:32:17	0	0.12	Pressure	mbar	0.07	Pressure	mbar
61916	2022/11/24	02:32:18	0	0.12	Pressure	mbar	0.07	Pressure	mbar
61917	2022/11/24	02:32:19	0	0.11	Pressure	mbar	0.07	Pressure	mbar
61918	2022/11/24	02:32:20	0	0.11	Pressure	mbar	0.08	Pressure	mbar
61919	2022/11/24	02:32:21	0	0.11	Pressure	mbar	0.08	Pressure	mbar
61920	2022/11/24	02:32:22	0	0.11	Pressure	mbar	0.08	Pressure	mbar
61921	2022/11/24	02:32:23	0	0.10	Pressure	mbar	0.07	Pressure	mbar
61922	2022/11/24	02:32:24	0	0.10	Pressure	mbar	0.09	Pressure	mbar
61923	2022/11/24	02:32:25	0	0.10	Pressure	mbar	0.08	Pressure	mbar
61924	2022/11/24	02:32:26	0	0.10	Pressure	mbar	0.08	Pressure	mbar
61925	2022/11/24	02:32:27	0	0.11	Pressure	mbar	0.08	Pressure	mbar
61926	2022/11/24	02:32:28	0	0.09	Pressure	mbar	0.06	Pressure	mbar
61927	2022/11/24	02:32:29	0	0.09	Pressure	mbar	0.06	Pressure	mbar
61928	2022/11/24	02:32:30	0	0.12	Pressure	mbar	0.05	Pressure	mbar
61929	2022/11/24	02:32:31	0	0.11	Pressure	mbar	0.06	Pressure	mbar
61930	2022/11/24	02:32:32	0	0.11	Pressure	mbar	0.06	Pressure	mbar
61931	2022/11/24	02:32:33	0	0.10	Pressure	mbar	0.07	Pressure	mbar
61932	2022/11/24	02:32:34	0	Time out			Time out
61933	2022/11/24	02:32:35	0	0.10	Pressure	mbar	0.06	Pressure	mbar
61934	2022/11/24	02:32:36	0	0.10	Pressure	mbar	0.06	Pressure	mbar
61935	2022/11/24	02:32:37	0	0.12	Pressure	mbar	0.06	Pressure	mbar
61936	2022/11/24	02:32:38	0	0.11	Pressure	mbar	0.06	Pressure	mbar
61937	2022/11/24	02:32:39	0	0.11	Pressure	mbar	0.06	Pressure	mbar
61938	2022/11/24	02:32:40	0	0.09	Pressure	mbar	0.06	Pressure	mbar
61939	2022/11/24	02:32:41	0	0.11	Pressure	mbar	0.05	Pressure	mbar
61940	2022/11/24	02:32:42	0	0.11	Pressure	mbar	0.05	Pressure	mbar
61941	2022/11/24	02:32:43	0	0.11	Pressure	mbar	0.06	Pressure	mbar
61942	2022/11/24	02:32:44	0	0.11	Pressure	mbar	0.08	Pressure	mbar
61943	2022/11/24	02:32:45	0	0.12	Pressure	mbar	0.06	Pressure	mbar
61944	2022/11/24	02:32:46	0	0.12	Pressure	mbar	0.06	Pressure	mbar
61945	2022/11/24	02:32:47	0	0.11	Pressure	mbar	0.06	Pressure	mbar
61946	2022/11/24	02:32:48	0	0.13	Pressure	mbar	0.06	Pressure	mbar
61947	2022/11/24	02:32:49	0	0.13	Pressure	mbar	0.06	Pressure	mbar
61948	2022/11/24	02:32:50	0	0.10	Pressure	mbar	0.07	Pressure	mbar
61949	2022/11/24	02:32:51	0	0.12	Pressure	mbar	0.05	Pressure	mbar
61950	2022/11/24	02:32:52	0	0.12	Pressure	mbar	0.05	Pressure	mbar
61951	2022/11/24	02:32:53	0	0.11	Pressure	mbar	0.05	Pressure	mbar
61952	2022/11/24	02:32:54	0	0.11	Pressure	mbar	0.07	Pressure	mbar
61953	2022/11/24	02:32:55	0	0.10	Pressure	mbar	0.06	Pressure	mbar
61954	2022/11/24	02:32:56	0	0.10	Pressure	mbar	0.06	Pressure	mbar
61955	2022/11/24	02:32:57	0	0.10	Pressure	mbar	0.05	Pressure	mbar
61956	2022/11/24	02:32:58	0	0.12	Pressure	mbar	0.06	Pressure	mbar
61957	2022/11/24	02:32:59	0	0.12	Pressure	mbar	0.06	Pressure	mbar
61958	2022/11/24	02:33:00	0	0.09	Pressure	mbar	0.07	Pressure	mbar
61959	2022/11/24	02:33:01	0	0.09	Pressure	mbar	0.06	Pressure	mbar
61960	2022/11/24	02:33:02	0	0.09	Pressure	mbar	0.06	Pressure	mbar
61961	2022/11/24	02:33:03	0	0.10	Pressure	mbar	0.08	Pressure	mbar
61962	2022/11/24	02:33:04	0	0.10	Pressure	mbar	0.07	Pressure	mbar
61963	2022/11/24	02:33:05	0	0.11	Pressure	mbar	0.07	Pressure	mbar
61964	2022/11/24	02:33:06	0	0.11	Pressure	mbar	0.07	Pressure	mbar
61965	2022/11/24	02:33:07	0	0.09	Pressure	mbar	0.07	Pressure	mbar
61966	2022/11/24	02:33:08	0	0.12	Pressure	mbar	0.08	Pressure	mbar
61967	2022/11/24	02:33:09	0	0.12	Pressure	mbar	0.08	Pressure	mbar
61968	2022/11/24	02:33:10	0	0.11	Pressure	mbar	0.07	Pressure	mbar
61969	2022/11/24	02:33:11	0	0.11	Pressure	mbar	0.08	Pressure	mbar
61970	2022/11/24	02:33:12	0	0.11	Pressure	mbar	0.05	Pressure	mbar
61971	2022/11/24	02:33:13	0	0.11	Pressure	mbar	0.05	Pressure	mbar
61972	2022/11/24	02:33:14	0	0.11	Pressure	mbar	0.07	Pressure	mbar
61973	2022/11/24	02:33:15	0	0.12	Pressure	mbar	0.09	Pressure	mbar
61974	2022/11/24	02:33:16	0	0.12	Pressure	mbar	0.09	Pressure	mbar
61975	2022/11/24	02:33:17	0	0.12	Pressure	mbar	0.08	Pressure	mbar
61976	2022/11/24	02:33:18	0	0.11	Pressure	mbar	0.07	Pressure	mbar
61977	2022/11/24	02:33:19	0	0.11	Pressure	mbar	0.07	Pressure	mbar
61978	2022/11/24	02:33:20	0	0.12	Pressure	mbar	0.08	Pressure	mbar
61979	2022/11/24	02:33:21	0	0.12	Pressure	mbar	0.08	Pressure	mbar
61980	2022/11/24	02:33:22	0	0.12	Pressure	mbar	0.08	Pressure	mbar
61981	2022/11/24	02:33:23	0	0.11	Pressure	mbar	0.09	Pressure	mbar
61982	2022/11/24	02:33:24	0	0.11	Pressure	mbar	0.08	Pressure	mbar
61983	2022/11/24	02:33:25	0	Time out			Time out
61984	2022/11/24	02:33:26	0	Time out			Time out
61985	2022/11/24	02:33:27	0	0.12	Pressure	mbar	0.06	Pressure	mbar
61986	2022/11/24	02:33:28	0	0.10	Pressure	mbar	0.07	Pressure	mbar
61987	2022/11/24	02:33:29	0	0.10	Pressure	mbar	0.07	Pressure	mbar
61988	2022/11/24	02:33:30	0	0.11	Pressure	mbar	0.08	Pressure	mbar
61989	2022/11/24	02:33:31	0	0.12	Pressure	mbar	0.07	Pressure	mbar
61990	2022/11/24	02:33:32	0	0.11	Pressure	mbar	0.08	Pressure	mbar
[truncated: 28,010 more rows]
