# Supplementary material for: A simple method to measure methane emissions from indoor gas leaks
Source: PLoS One. 2023 Nov 30;18(11):e0295055. doi: 10.1371/journal.pone.0295055 (PMC10688665; doi:10.1371/journal.pone.0295055)
Supplement: S1 Data — (ZIP) [file pone.0295055.s011.zip › data and code/data/raw data/differential manometer data/Omega HHP886U/pressure5/20221123091950-03.csv]

Name: 20221123091950.csv
User Name
Description:
zeroed inside	furnace off	thanksgiving trip test
Start Time:	11/23/2022 09:20:23
End Time:	11/25/2022 13:51:53
Elapsed Time:	00002Day04:31:30
Interval:	1 sec
Data Number:	189091
No.	Data	Time	ID	CH 1	Type	Unit	CH 2	Type	Unit
90001	2022/11/24	10:20:23	0	0.09	Pressure	mbar	0.09	Pressure	mbar
90002	2022/11/24	10:20:24	0	0.12	Pressure	mbar	0.09	Pressure	mbar
90003	2022/11/24	10:20:25	0	0.12	Pressure	mbar	0.09	Pressure	mbar
90004	2022/11/24	10:20:26	0	0.08	Pressure	mbar	0.07	Pressure	mbar
90005	2022/11/24	10:20:27	0	0.11	Pressure	mbar	0.08	Pressure	mbar
90006	2022/11/24	10:20:28	0	0.12	Pressure	mbar	0.09	Pressure	mbar
90007	2022/11/24	10:20:29	0	0.12	Pressure	mbar	0.09	Pressure	mbar
90008	2022/11/24	10:20:30	0	0.11	Pressure	mbar	0.09	Pressure	mbar
90009	2022/11/24	10:20:31	0	0.10	Pressure	mbar	0.09	Pressure	mbar
90010	2022/11/24	10:20:32	0	0.10	Pressure	mbar	0.09	Pressure	mbar
90011	2022/11/24	10:20:33	0	Time out			Time out
90012	2022/11/24	10:20:34	0	0.10	Pressure	mbar	0.08	Pressure	mbar
90013	2022/11/24	10:20:35	0	0.10	Pressure	mbar	0.07	Pressure	mbar
90014	2022/11/24	10:20:36	0	0.10	Pressure	mbar	0.07	Pressure	mbar
90015	2022/11/24	10:20:37	0	0.11	Pressure	mbar	0.07	Pressure	mbar
90016	2022/11/24	10:20:38	0	0.12	Pressure	mbar	0.08	Pressure	mbar
90017	2022/11/24	10:20:39	0	0.12	Pressure	mbar	0.08	Pressure	mbar
90018	2022/11/24	10:20:40	0	0.11	Pressure	mbar	0.07	Pressure	mbar
90019	2022/11/24	10:20:41	0	0.11	Pressure	mbar	0.08	Pressure	mbar
90020	2022/11/24	10:20:42	0	0.11	Pressure	mbar	0.08	Pressure	mbar
90021	2022/11/24	10:20:43	0	0.10	Pressure	mbar	0.08	Pressure	mbar
90022	2022/11/24	10:20:44	0	0.10	Pressure	mbar	0.07	Pressure	mbar
90023	2022/11/24	10:20:45	0	0.11	Pressure	mbar	0.07	Pressure	mbar
90024	2022/11/24	10:20:46	0	0.11	Pressure	mbar	0.07	Pressure	mbar
90025	2022/11/24	10:20:47	0	0.13	Pressure	mbar	0.07	Pressure	mbar
90026	2022/11/24	10:20:48	0	0.10	Pressure	mbar	0.08	Pressure	mbar
90027	2022/11/24	10:20:49	0	0.10	Pressure	mbar	0.08	Pressure	mbar
90028	2022/11/24	10:20:50	0	0.10	Pressure	mbar	0.06	Pressure	mbar
90029	2022/11/24	10:20:51	0	0.09	Pressure	mbar	0.07	Pressure	mbar
90030	2022/11/24	10:20:52	0	0.09	Pressure	mbar	0.07	Pressure	mbar
90031	2022/11/24	10:20:53	0	0.09	Pressure	mbar	0.08	Pressure	mbar
90032	2022/11/24	10:20:54	0	0.10	Pressure	mbar	0.08	Pressure	mbar
90033	2022/11/24	10:20:55	0	0.09	Pressure	mbar	0.10	Pressure	mbar
90034	2022/11/24	10:20:56	0	0.09	Pressure	mbar	0.10	Pressure	mbar
90035	2022/11/24	10:20:57	0	0.10	Pressure	mbar	0.07	Pressure	mbar
90036	2022/11/24	10:20:58	0	0.11	Pressure	mbar	0.08	Pressure	mbar
90037	2022/11/24	10:20:59	0	0.11	Pressure	mbar	0.08	Pressure	mbar
90038	2022/11/24	10:21:00	0	0.10	Pressure	mbar	0.08	Pressure	mbar
90039	2022/11/24	10:21:01	0	0.09	Pressure	mbar	0.08	Pressure	mbar
90040	2022/11/24	10:21:02	0	0.09	Pressure	mbar	0.08	Pressure	mbar
90041	2022/11/24	10:21:03	0	0.09	Pressure	mbar	0.08	Pressure	mbar
90042	2022/11/24	10:21:04	0	0.10	Pressure	mbar	0.08	Pressure	mbar
90043	2022/11/24	10:21:05	0	0.10	Pressure	mbar	0.07	Pressure	mbar
90044	2022/11/24	10:21:06	0	0.10	Pressure	mbar	0.07	Pressure	mbar
90045	2022/11/24	10:21:07	0	0.10	Pressure	mbar	0.08	Pressure	mbar
90046	2022/11/24	10:21:08	0	0.12	Pressure	mbar	0.09	Pressure	mbar
90047	2022/11/24	10:21:09	0	0.12	Pressure	mbar	0.09	Pressure	mbar
90048	2022/11/24	10:21:10	0	0.10	Pressure	mbar	0.10	Pressure	mbar
90049	2022/11/24	10:21:11	0	0.10	Pressure	mbar	0.09	Pressure	mbar
90050	2022/11/24	10:21:12	0	0.12	Pressure	mbar	0.09	Pressure	mbar
90051	2022/11/24	10:21:13	0	0.12	Pressure	mbar	0.09	Pressure	mbar
90052	2022/11/24	10:21:14	0	0.12	Pressure	mbar	0.08	Pressure	mbar
90053	2022/11/24	10:21:15	0	0.10	Pressure	mbar	0.08	Pressure	mbar
90054	2022/11/24	10:21:16	0	0.10	Pressure	mbar	0.08	Pressure	mbar
90055	2022/11/24	10:21:17	0	0.11	Pressure	mbar	0.08	Pressure	mbar
90056	2022/11/24	10:21:18	0	0.10	Pressure	mbar	0.08	Pressure	mbar
90057	2022/11/24	10:21:19	0	0.10	Pressure	mbar	0.08	Pressure	mbar
90058	2022/11/24	10:21:20	0	0.11	Pressure	mbar	0.08	Pressure	mbar
90059	2022/11/24	10:21:21	0	0.11	Pressure	mbar	0.09	Pressure	mbar
90060	2022/11/24	10:21:22	0	0.11	Pressure	mbar	0.09	Pressure	mbar
90061	2022/11/24	10:21:23	0	0.10	Pressure	mbar	0.08	Pressure	mbar
90062	2022/11/24	10:21:24	0	0.12	Pressure	mbar	0.06	Pressure	mbar
90063	2022/11/24	10:21:25	0	0.10	Pressure	mbar	0.07	Pressure	mbar
90064	2022/11/24	10:21:26	0	0.10	Pressure	mbar	0.07	Pressure	mbar
90065	2022/11/24	10:21:27	0	0.11	Pressure	mbar	0.07	Pressure	mbar
90066	2022/11/24	10:21:28	0	0.11	Pressure	mbar	0.08	Pressure	mbar
90067	2022/11/24	10:21:29	0	0.11	Pressure	mbar	0.08	Pressure	mbar
90068	2022/11/24	10:21:30	0	0.11	Pressure	mbar	0.07	Pressure	mbar
90069	2022/11/24	10:21:31	0	0.12	Pressure	mbar	0.08	Pressure	mbar
90070	2022/11/24	10:21:32	0	0.12	Pressure	mbar	0.08	Pressure	mbar
90071	2022/11/24	10:21:33	0	0.12	Pressure	mbar	0.08	Pressure	mbar
90072	2022/11/24	10:21:34	0	0.11	Pressure	mbar	0.07	Pressure	mbar
90073	2022/11/24	10:21:35	0	0.10	Pressure	mbar	0.08	Pressure	mbar
90074	2022/11/24	10:21:36	0	0.10	Pressure	mbar	0.08	Pressure	mbar
90075	2022/11/24	10:21:37	0	0.11	Pressure	mbar	0.09	Pressure	mbar
90076	2022/11/24	10:21:38	0	0.12	Pressure	mbar	0.09	Pressure	mbar
90077	2022/11/24	10:21:39	0	0.12	Pressure	mbar	0.09	Pressure	mbar
90078	2022/11/24	10:21:40	0	0.12	Pressure	mbar	0.07	Pressure	mbar
90079	2022/11/24	10:21:41	0	0.12	Pressure	mbar	0.08	Pressure	mbar
90080	2022/11/24	10:21:42	0	0.12	Pressure	mbar	0.08	Pressure	mbar
90081	2022/11/24	10:21:43	0	0.13	Pressure	mbar	0.08	Pressure	mbar
90082	2022/11/24	10:21:44	0	0.12	Pressure	mbar	0.06	Pressure	mbar
90083	2022/11/24	10:21:45	0	0.12	Pressure	mbar	0.08	Pressure	mbar
90084	2022/11/24	10:21:46	0	0.12	Pressure	mbar	0.08	Pressure	mbar
90085	2022/11/24	10:21:47	0	0.10	Pressure	mbar	0.07	Pressure	mbar
90086	2022/11/24	10:21:48	0	0.10	Pressure	mbar	0.08	Pressure	mbar
90087	2022/11/24	10:21:49	0	0.10	Pressure	mbar	0.08	Pressure	mbar
90088	2022/11/24	10:21:50	0	0.11	Pressure	mbar	0.09	Pressure	mbar
90089	2022/11/24	10:21:51	0	0.10	Pressure	mbar	0.09	Pressure	mbar
90090	2022/11/24	10:21:52	0	0.11	Pressure	mbar	0.08	Pressure	mbar
90091	2022/11/24	10:21:53	0	0.11	Pressure	mbar	0.08	Pressure	mbar
90092	2022/11/24	10:21:54	0	0.12	Pressure	mbar	0.07	Pressure	mbar
90093	2022/11/24	10:21:55	0	0.12	Pressure	mbar	0.07	Pressure	mbar
90094	2022/11/24	10:21:56	0	0.12	Pressure	mbar	0.07	Pressure	mbar
90095	2022/11/24	10:21:57	0	0.12	Pressure	mbar	0.08	Pressure	mbar
90096	2022/11/24	10:21:58	0	0.10	Pressure	mbar	0.08	Pressure	mbar
90097	2022/11/24	10:21:59	0	0.10	Pressure	mbar	0.08	Pressure	mbar
90098	2022/11/24	10:22:00	0	0.14	Pressure	mbar	0.09	Pressure	mbar
90099	2022/11/24	10:22:01	0	0.10	Pressure	mbar	0.09	Pressure	mbar
90100	2022/11/24	10:22:02	0	Time out			Time out
90101	2022/11/24	10:22:03	0	Time out			Time out
90102	2022/11/24	10:22:04	0	Time out			Time out
90103	2022/11/24	10:22:05	0	0.12	Pressure	mbar	0.08	Pressure	mbar
90104	2022/11/24	10:22:06	0	0.12	Pressure	mbar	0.08	Pressure	mbar
90105	2022/11/24	10:22:07	0	0.11	Pressure	mbar	0.07	Pressure	mbar
90106	2022/11/24	10:22:08	0	0.09	Pressure	mbar	0.09	Pressure	mbar
90107	2022/11/24	10:22:09	0	0.09	Pressure	mbar	0.09	Pressure	mbar
90108	2022/11/24	10:22:10	0	0.12	Pressure	mbar	0.08	Pressure	mbar
90109	2022/11/24	10:22:11	0	0.13	Pressure	mbar	0.07	Pressure	mbar
90110	2022/11/24	10:22:12	0	0.12	Pressure	mbar	0.10	Pressure	mbar
90111	2022/11/24	10:22:13	0	0.12	Pressure	mbar	0.10	Pressure	mbar
90112	2022/11/24	10:22:14	0	0.12	Pressure	mbar	0.09	Pressure	mbar
90113	2022/11/24	10:22:15	0	0.11	Pressure	mbar	0.09	Pressure	mbar
90114	2022/11/24	10:22:16	0	0.11	Pressure	mbar	0.09	Pressure	mbar
90115	2022/11/24	10:22:17	0	0.12	Pressure	mbar	0.08	Pressure	mbar
90116	2022/11/24	10:22:18	0	0.12	Pressure	mbar	0.08	Pressure	mbar
90117	2022/11/24	10:22:19	0	0.12	Pressure	mbar	0.08	Pressure	mbar
90118	2022/11/24	10:22:20	0	0.10	Pressure	mbar	0.08	Pressure	mbar
90119	2022/11/24	10:22:21	0	0.12	Pressure	mbar	0.08	Pressure	mbar
90120	2022/11/24	10:22:22	0	0.12	Pressure	mbar	0.08	Pressure	mbar
90121	2022/11/24	10:22:23	0	0.12	Pressure	mbar	0.08	Pressure	mbar
90122	2022/11/24	10:22:24	0	0.13	Pressure	mbar	0.07	Pressure	mbar
90123	2022/11/24	10:22:25	0	0.13	Pressure	mbar	0.08	Pressure	mbar
90124	2022/11/24	10:22:26	0	0.13	Pressure	mbar	0.08	Pressure	mbar
90125	2022/11/24	10:22:27	0	0.14	Pressure	mbar	0.08	Pressure	mbar
90126	2022/11/24	10:22:28	0	0.12	Pressure	mbar	0.07	Pressure	mbar
90127	2022/11/24	10:22:29	0	0.12	Pressure	mbar	0.07	Pressure	mbar
90128	2022/11/24	10:22:30	0	0.10	Pressure	mbar	0.07	Pressure	mbar
90129	2022/11/24	10:22:31	0	0.12	Pressure	mbar	0.09	Pressure	mbar
90130	2022/11/24	10:22:32	0	0.11	Pressure	mbar	0.07	Pressure	mbar
90131	2022/11/24	10:22:33	0	0.11	Pressure	mbar	0.07	Pressure	mbar
90132	2022/11/24	10:22:34	0	0.11	Pressure	mbar	0.10	Pressure	mbar
90133	2022/11/24	10:22:35	0	0.11	Pressure	mbar	0.09	Pressure	mbar
90134	2022/11/24	10:22:36	0	0.11	Pressure	mbar	0.09	Pressure	mbar
90135	2022/11/24	10:22:37	0	0.11	Pressure	mbar	0.09	Pressure	mbar
90136	2022/11/24	10:22:38	0	0.10	Pressure	mbar	0.08	Pressure	mbar
90137	2022/11/24	10:22:39	0	0.10	Pressure	mbar	0.08	Pressure	mbar
90138	2022/11/24	10:22:40	0	0.11	Pressure	mbar	0.08	Pressure	mbar
90139	2022/11/24	10:22:41	0	0.12	Pressure	mbar	0.08	Pressure	mbar
90140	2022/11/24	10:22:42	0	0.11	Pressure	mbar	0.10	Pressure	mbar
90141	2022/11/24	10:22:43	0	0.11	Pressure	mbar	0.10	Pressure	mbar
90142	2022/11/24	10:22:44	0	0.13	Pressure	mbar	0.10	Pressure	mbar
90143	2022/11/24	10:22:45	0	0.13	Pressure	mbar	0.09	Pressure	mbar
90144	2022/11/24	10:22:46	0	0.13	Pressure	mbar	0.09	Pressure	mbar
90145	2022/11/24	10:22:47	0	0.12	Pressure	mbar	0.09	Pressure	mbar
90146	2022/11/24	10:22:48	0	0.12	Pressure	mbar	0.10	Pressure	mbar
90147	2022/11/24	10:22:49	0	0.12	Pressure	mbar	0.08	Pressure	mbar
90148	2022/11/24	10:22:50	0	0.12	Pressure	mbar	0.08	Pressure	mbar
90149	2022/11/24	10:22:51	0	0.10	Pressure	mbar	0.09	Pressure	mbar
90150	2022/11/24	10:22:52	0	0.10	Pressure	mbar	0.08	Pressure	mbar
90151	2022/11/24	10:22:53	0	0.10	Pressure	mbar	0.08	Pressure	mbar
90152	2022/11/24	10:22:54	0	0.11	Pressure	mbar	0.09	Pressure	mbar
90153	2022/11/24	10:22:55	0	0.13	Pressure	mbar	0.08	Pressure	mbar
90154	2022/11/24	10:22:56	0	0.13	Pressure	mbar	0.08	Pressure	mbar
90155	2022/11/24	10:22:57	0	0.10	Pressure	mbar	0.09	Pressure	mbar
90156	2022/11/24	10:22:58	0	0.11	Pressure	mbar	0.08	Pressure	mbar
90157	2022/11/24	10:22:59	0	0.11	Pressure	mbar	0.08	Pressure	mbar
90158	2022/11/24	10:23:00	0	0.11	Pressure	mbar	0.10	Pressure	mbar
90159	2022/11/24	10:23:01	0	0.12	Pressure	mbar	0.07	Pressure	mbar
90160	2022/11/24	10:23:02	0	0.11	Pressure	mbar	0.09	Pressure	mbar
90161	2022/11/24	10:23:03	0	0.11	Pressure	mbar	0.09	Pressure	mbar
90162	2022/11/24	10:23:04	0	0.12	Pressure	mbar	0.08	Pressure	mbar
90163	2022/11/24	10:23:05	0	0.12	Pressure	mbar	0.09	Pressure	mbar
90164	2022/11/24	10:23:06	0	0.12	Pressure	mbar	0.09	Pressure	mbar
90165	2022/11/24	10:23:07	0	0.12	Pressure	mbar	0.09	Pressure	mbar
90166	2022/11/24	10:23:08	0	0.13	Pressure	mbar	0.09	Pressure	mbar
90167	2022/11/24	10:23:09	0	0.12	Pressure	mbar	0.07	Pressure	mbar
90168	2022/11/24	10:23:10	0	0.12	Pressure	mbar	0.07	Pressure	mbar
90169	2022/11/24	10:23:11	0	0.11	Pressure	mbar	0.08	Pressure	mbar
90170	2022/11/24	10:23:12	0	0.11	Pressure	mbar	0.09	Pressure	mbar
90171	2022/11/24	10:23:13	0	0.11	Pressure	mbar	0.09	Pressure	mbar
90172	2022/11/24	10:23:14	0	0.12	Pressure	mbar	0.08	Pressure	mbar
90173	2022/11/24	10:23:15	0	0.11	Pressure	mbar	0.09	Pressure	mbar
90174	2022/11/24	10:23:16	0	0.11	Pressure	mbar	0.09	Pressure	mbar
90175	2022/11/24	10:23:17	0	0.12	Pressure	mbar	0.07	Pressure	mbar
90176	2022/11/24	10:23:18	0	0.10	Pressure	mbar	0.07	Pressure	mbar
90177	2022/11/24	10:23:19	0	0.10	Pressure	mbar	0.07	Pressure	mbar
90178	2022/11/24	10:23:20	0	0.10	Pressure	mbar	0.07	Pressure	mbar
90179	2022/11/24	10:23:21	0	0.11	Pressure	mbar	0.09	Pressure	mbar
90180	2022/11/24	10:23:22	0	0.12	Pressure	mbar	0.10	Pressure	mbar
90181	2022/11/24	10:23:23	0	0.12	Pressure	mbar	0.10	Pressure	mbar
90182	2022/11/24	10:23:24	0	0.12	Pressure	mbar	0.09	Pressure	mbar
90183	2022/11/24	10:23:25	0	0.10	Pressure	mbar	0.08	Pressure	mbar
90184	2022/11/24	10:23:26	0	0.10	Pressure	mbar	0.08	Pressure	mbar
90185	2022/11/24	10:23:27	0	0.13	Pressure	mbar	0.07	Pressure	mbar
90186	2022/11/24	10:23:28	0	0.12	Pressure	mbar	0.09	Pressure	mbar
90187	2022/11/24	10:23:29	0	0.11	Pressure	mbar	0.09	Pressure	mbar
90188	2022/11/24	10:23:30	0	0.11	Pressure	mbar	0.09	Pressure	mbar
90189	2022/11/24	10:23:31	0	0.10	Pressure	mbar	0.08	Pressure	mbar
90190	2022/11/24	10:23:32	0	0.11	Pressure	mbar	0.11	Pressure	mbar
90191	2022/11/24	10:23:33	0	0.11	Pressure	mbar	0.11	Pressure	mbar
90192	2022/11/24	10:23:34	0	0.11	Pressure	mbar	0.07	Pressure	mbar
90193	2022/11/24	10:23:35	0	0.10	Pressure	mbar	0.09	Pressure	mbar
90194	2022/11/24	10:23:36	0	0.10	Pressure	mbar	0.09	Pressure	mbar
90195	2022/11/24	10:23:37	0	0.10	Pressure	mbar	0.09	Pressure	mbar
90196	2022/11/24	10:23:38	0	0.11	Pressure	mbar	0.09	Pressure	mbar
90197	2022/11/24	10:23:39	0	0.10	Pressure	mbar	0.09	Pressure	mbar
90198	2022/11/24	10:23:40	0	0.10	Pressure	mbar	0.09	Pressure	mbar
90199	2022/11/24	10:23:41	0	0.12	Pressure	mbar	0.08	Pressure	mbar
90200	2022/11/24	10:23:42	0	0.12	Pressure	mbar	0.09	Pressure	mbar
90201	2022/11/24	10:23:43	0	0.12	Pressure	mbar	0.09	Pressure	mbar
90202	2022/11/24	10:23:44	0	0.10	Pressure	mbar	0.09	Pressure	mbar
90203	2022/11/24	10:23:45	0	0.11	Pressure	mbar	0.09	Pressure	mbar
90204	2022/11/24	10:23:46	0	0.11	Pressure	mbar	0.09	Pressure	mbar
90205	2022/11/24	10:23:47	0	0.09	Pressure	mbar	0.09	Pressure	mbar
90206	2022/11/24	10:23:48	0	0.09	Pressure	mbar	0.07	Pressure	mbar
90207	2022/11/24	10:23:49	0	0.11	Pressure	mbar	0.08	Pressure	mbar
90208	2022/11/24	10:23:50	0	0.11	Pressure	mbar	0.08	Pressure	mbar
90209	2022/11/24	10:23:51	0	0.11	Pressure	mbar	0.07	Pressure	mbar
90210	2022/11/24	10:23:52	0	0.11	Pressure	mbar	0.08	Pressure	mbar
90211	2022/11/24	10:23:53	0	0.11	Pressure	mbar	0.08	Pressure	mbar
90212	2022/11/24	10:23:54	0	0.11	Pressure	mbar	0.07	Pressure	mbar
90213	2022/11/24	10:23:55	0	0.09	Pressure	mbar	0.06	Pressure	mbar
90214	2022/11/24	10:23:56	0	0.09	Pressure	mbar	0.06	Pressure	mbar
90215	2022/11/24	10:23:57	0	0.10	Pressure	mbar	0.06	Pressure	mbar
90216	2022/11/24	10:23:58	0	0.11	Pressure	mbar	0.07	Pressure	mbar
90217	2022/11/24	10:23:59	0	0.11	Pressure	mbar	0.08	Pressure	mbar
90218	2022/11/24	10:24:00	0	0.11	Pressure	mbar	0.08	Pressure	mbar
90219	2022/11/24	10:24:01	0	0.11	Pressure	mbar	0.08	Pressure	mbar
90220	2022/11/24	10:24:02	0	0.11	Pressure	mbar	0.09	Pressure	mbar
90221	2022/11/24	10:24:03	0	0.11	Pressure	mbar	0.09	Pressure	mbar
90222	2022/11/24	10:24:04	0	0.10	Pressure	mbar	0.10	Pressure	mbar
90223	2022/11/24	10:24:05	0	0.11	Pressure	mbar	0.07	Pressure	mbar
90224	2022/11/24	10:24:06	0	0.12	Pressure	mbar	0.08	Pressure	mbar
90225	2022/11/24	10:24:07	0	0.12	Pressure	mbar	0.08	Pressure	mbar
90226	2022/11/24	10:24:08	0	0.11	Pressure	mbar	0.08	Pressure	mbar
90227	2022/11/24	10:24:09	0	0.11	Pressure	mbar	0.09	Pressure	mbar
90228	2022/11/24	10:24:10	0	0.11	Pressure	mbar	0.09	Pressure	mbar
90229	2022/11/24	10:24:11	0	0.10	Pressure	mbar	0.08	Pressure	mbar
90230	2022/11/24	10:24:12	0	0.11	Pressure	mbar	0.09	Pressure	mbar
90231	2022/11/24	10:24:13	0	0.11	Pressure	mbar	0.09	Pressure	mbar
90232	2022/11/24	10:24:14	0	0.10	Pressure	mbar	0.07	Pressure	mbar
90233	2022/11/24	10:24:15	0	0.10	Pressure	mbar	0.07	Pressure	mbar
90234	2022/11/24	10:24:16	0	0.10	Pressure	mbar	0.08	Pressure	mbar
90235	2022/11/24	10:24:17	0	0.10	Pressure	mbar	0.08	Pressure	mbar
90236	2022/11/24	10:24:18	0	0.10	Pressure	mbar	0.07	Pressure	mbar
90237	2022/11/24	10:24:19	0	0.10	Pressure	mbar	0.08	Pressure	mbar
90238	2022/11/24	10:24:20	0	0.10	Pressure	mbar	0.08	Pressure	mbar
90239	2022/11/24	10:24:21	0	0.09	Pressure	mbar	0.07	Pressure	mbar
90240	2022/11/24	10:24:22	0	0.11	Pressure	mbar	0.08	Pressure	mbar
90241	2022/11/24	10:24:23	0	0.11	Pressure	mbar	0.08	Pressure	mbar
90242	2022/11/24	10:24:24	0	0.10	Pressure	mbar	0.07	Pressure	mbar
90243	2022/11/24	10:24:25	0	0.11	Pressure	mbar	0.06	Pressure	mbar
90244	2022/11/24	10:24:26	0	0.11	Pressure	mbar	0.07	Pressure	mbar
90245	2022/11/24	10:24:27	0	0.11	Pressure	mbar	0.07	Pressure	mbar
90246	2022/11/24	10:24:28	0	0.11	Pressure	mbar	0.08	Pressure	mbar
90247	2022/11/24	10:24:29	0	0.12	Pressure	mbar	0.10	Pressure	mbar
90248	2022/11/24	10:24:30	0	0.12	Pressure	mbar	0.10	Pressure	mbar
90249	2022/11/24	10:24:31	0	0.11	Pressure	mbar	0.08	Pressure	mbar
90250	2022/11/24	10:24:32	0	0.12	Pressure	mbar	0.08	Pressure	mbar
90251	2022/11/24	10:24:33	0	0.12	Pressure	mbar	0.08	Pressure	mbar
90252	2022/11/24	10:24:34	0	0.12	Pressure	mbar	0.07	Pressure	mbar
90253	2022/11/24	10:24:35	0	0.09	Pressure	mbar	0.08	Pressure	mbar
90254	2022/11/24	10:24:36	0	0.09	Pressure	mbar	0.06	Pressure	mbar
90255	2022/11/24	10:24:37	0	0.09	Pressure	mbar	0.06	Pressure	mbar
90256	2022/11/24	10:24:38	0	0.10	Pressure	mbar	0.09	Pressure	mbar
90257	2022/11/24	10:24:39	0	0.12	Pressure	mbar	0.08	Pressure	mbar
90258	2022/11/24	10:24:40	0	0.12	Pressure	mbar	0.08	Pressure	mbar
90259	2022/11/24	10:24:41	0	0.12	Pressure	mbar	0.08	Pressure	mbar
90260	2022/11/24	10:24:42	0	0.10	Pressure	mbar	0.08	Pressure	mbar
90261	2022/11/24	10:24:43	0	0.10	Pressure	mbar	0.08	Pressure	mbar
90262	2022/11/24	10:24:44	0	0.11	Pressure	mbar	0.07	Pressure	mbar
90263	2022/11/24	10:24:45	0	0.10	Pressure	mbar	0.08	Pressure	mbar
90264	2022/11/24	10:24:46	0	0.10	Pressure	mbar	0.08	Pressure	mbar
90265	2022/11/24	10:24:47	0	0.10	Pressure	mbar	0.08	Pressure	mbar
90266	2022/11/24	10:24:48	0	0.10	Pressure	mbar	0.08	Pressure	mbar
90267	2022/11/24	10:24:49	0	0.10	Pressure	mbar	0.07	Pressure	mbar
90268	2022/11/24	10:24:50	0	0.10	Pressure	mbar	0.07	Pressure	mbar
90269	2022/11/24	10:24:51	0	0.11	Pressure	mbar	0.07	Pressure	mbar
90270	2022/11/24	10:24:52	0	0.09	Pressure	mbar	0.09	Pressure	mbar
90271	2022/11/24	10:24:53	0	0.09	Pressure	mbar	0.09	Pressure	mbar
90272	2022/11/24	10:24:54	0	0.09	Pressure	mbar	0.08	Pressure	mbar
90273	2022/11/24	10:24:55	0	0.11	Pressure	mbar	0.08	Pressure	mbar
90274	2022/11/24	10:24:56	0	0.10	Pressure	mbar	0.07	Pressure	mbar
90275	2022/11/24	10:24:57	0	0.10	Pressure	mbar	0.07	Pressure	mbar
90276	2022/11/24	10:24:58	0	0.10	Pressure	mbar	0.07	Pressure	mbar
90277	2022/11/24	10:24:59	0	0.10	Pressure	mbar	0.07	Pressure	mbar
90278	2022/11/24	10:25:00	0	0.10	Pressure	mbar	0.07	Pressure	mbar
90279	2022/11/24	10:25:01	0	0.10	Pressure	mbar	0.07	Pressure	mbar
90280	2022/11/24	10:25:02	0	0.10	Pressure	mbar	0.09	Pressure	mbar
90281	2022/11/24	10:25:03	0	0.11	Pressure	mbar	0.07	Pressure	mbar
90282	2022/11/24	10:25:04	0	0.11	Pressure	mbar	0.07	Pressure	mbar
90283	2022/11/24	10:25:05	0	0.09	Pressure	mbar	0.08	Pressure	mbar
90284	2022/11/24	10:25:06	0	0.09	Pressure	mbar	0.08	Pressure	mbar
90285	2022/11/24	10:25:07	0	0.09	Pressure	mbar	0.08	Pressure	mbar
90286	2022/11/24	10:25:08	0	0.11	Pressure	mbar	0.09	Pressure	mbar
90287	2022/11/24	10:25:09	0	0.10	Pressure	mbar	0.09	Pressure	mbar
90288	2022/11/24	10:25:10	0	0.10	Pressure	mbar	0.09	Pressure	mbar
90289	2022/11/24	10:25:11	0	0.11	Pressure	mbar	0.09	Pressure	mbar
90290	2022/11/24	10:25:12	0	0.12	Pressure	mbar	0.06	Pressure	mbar
90291	2022/11/24	10:25:13	0	0.09	Pressure	mbar	0.07	Pressure	mbar
90292	2022/11/24	10:25:14	0	0.09	Pressure	mbar	0.07	Pressure	mbar
90293	2022/11/24	10:25:15	0	0.10	Pressure	mbar	0.09	Pressure	mbar
90294	2022/11/24	10:25:16	0	0.11	Pressure	mbar	0.08	Pressure	mbar
90295	2022/11/24	10:25:17	0	0.11	Pressure	mbar	0.08	Pressure	mbar
90296	2022/11/24	10:25:18	0	0.10	Pressure	mbar	0.08	Pressure	mbar
90297	2022/11/24	10:25:19	0	0.11	Pressure	mbar	0.08	Pressure	mbar
90298	2022/11/24	10:25:20	0	0.11	Pressure	mbar	0.08	Pressure	mbar
90299	2022/11/24	10:25:21	0	0.10	Pressure	mbar	0.09	Pressure	mbar
90300	2022/11/24	10:25:22	0	0.11	Pressure	mbar	0.08	Pressure	mbar
90301	2022/11/24	10:25:23	0	0.11	Pressure	mbar	0.08	Pressure	mbar
90302	2022/11/24	10:25:24	0	0.11	Pressure	mbar	0.08	Pressure	mbar
90303	2022/11/24	10:25:25	0	0.12	Pressure	mbar	0.09	Pressure	mbar
90304	2022/11/24	10:25:26	0	0.12	Pressure	mbar	0.08	Pressure	mbar
90305	2022/11/24	10:25:27	0	0.12	Pressure	mbar	0.08	Pressure	mbar
90306	2022/11/24	10:25:28	0	0.13	Pressure	mbar	0.08	Pressure	mbar
90307	2022/11/24	10:25:29	0	0.12	Pressure	mbar	0.08	Pressure	mbar
90308	2022/11/24	10:25:30	0	0.12	Pressure	mbar	0.08	Pressure	mbar
90309	2022/11/24	10:25:31	0	0.11	Pressure	mbar	0.08	Pressure	mbar
90310	2022/11/24	10:25:32	0	0.10	Pressure	mbar	0.09	Pressure	mbar
90311	2022/11/24	10:25:33	0	0.10	Pressure	mbar	0.09	Pressure	mbar
90312	2022/11/24	10:25:34	0	0.11	Pressure	mbar	0.08	Pressure	mbar
90313	2022/11/24	10:25:35	0	0.11	Pressure	mbar	0.08	Pressure	mbar
90314	2022/11/24	10:25:36	0	0.10	Pressure	mbar	0.08	Pressure	mbar
90315	2022/11/24	10:25:37	0	0.10	Pressure	mbar	0.08	Pressure	mbar
90316	2022/11/24	10:25:38	0	0.11	Pressure	mbar	0.08	Pressure	mbar
90317	2022/11/24	10:25:39	0	0.12	Pressure	mbar	0.11	Pressure	mbar
90318	2022/11/24	10:25:40	0	0.12	Pressure	mbar	0.11	Pressure	mbar
90319	2022/11/24	10:25:41	0	0.09	Pressure	mbar	0.09	Pressure	mbar
90320	2022/11/24	10:25:42	0	0.10	Pressure	mbar	0.08	Pressure	mbar
90321	2022/11/24	10:25:43	0	0.10	Pressure	mbar	0.08	Pressure	mbar
90322	2022/11/24	10:25:44	0	0.10	Pressure	mbar	0.09	Pressure	mbar
90323	2022/11/24	10:25:45	0	0.12	Pressure	mbar	0.09	Pressure	mbar
90324	2022/11/24	10:25:46	0	0.10	Pressure	mbar	0.10	Pressure	mbar
90325	2022/11/24	10:25:47	0	0.10	Pressure	mbar	0.10	Pressure	mbar
90326	2022/11/24	10:25:48	0	0.10	Pressure	mbar	0.08	Pressure	mbar
90327	2022/11/24	10:25:49	0	0.10	Pressure	mbar	0.09	Pressure	mbar
90328	2022/11/24	10:25:50	0	0.09	Pressure	mbar	0.09	Pressure	mbar
90329	2022/11/24	10:25:51	0	0.09	Pressure	mbar	0.09	Pressure	mbar
90330	2022/11/24	10:25:52	0	0.11	Pressure	mbar	0.07	Pressure	mbar
90331	2022/11/24	10:25:53	0	0.11	Pressure	mbar	0.09	Pressure	mbar
90332	2022/11/24	10:25:54	0	0.11	Pressure	mbar	0.09	Pressure	mbar
90333	2022/11/24	10:25:55	0	0.10	Pressure	mbar	0.09	Pressure	mbar
90334	2022/11/24	10:25:56	0	0.11	Pressure	mbar	0.09	Pressure	mbar
90335	2022/11/24	10:25:57	0	0.11	Pressure	mbar	0.09	Pressure	mbar
90336	2022/11/24	10:25:58	0	0.10	Pressure	mbar	0.09	Pressure	mbar
90337	2022/11/24	10:25:59	0	0.10	Pressure	mbar	0.09	Pressure	mbar
90338	2022/11/24	10:26:00	0	0.10	Pressure	mbar	0.09	Pressure	mbar
90339	2022/11/24	10:26:01	0	0.11	Pressure	mbar	0.09	Pressure	mbar
90340	2022/11/24	10:26:02	0	0.10	Pressure	mbar	0.08	Pressure	mbar
90341	2022/11/24	10:26:03	0	0.09	Pressure	mbar	0.08	Pressure	mbar
90342	2022/11/24	10:26:04	0	0.09	Pressure	mbar	0.08	Pressure	mbar
90343	2022/11/24	10:26:05	0	0.10	Pressure	mbar	0.10	Pressure	mbar
90344	2022/11/24	10:26:06	0	0.11	Pressure	mbar	0.09	Pressure	mbar
90345	2022/11/24	10:26:07	0	0.11	Pressure	mbar	0.09	Pressure	mbar
90346	2022/11/24	10:26:08	0	0.11	Pressure	mbar	0.09	Pressure	mbar
90347	2022/11/24	10:26:09	0	0.10	Pressure	mbar	0.09	Pressure	mbar
90348	2022/11/24	10:26:10	0	0.10	Pressure	mbar	0.09	Pressure	mbar
90349	2022/11/24	10:26:11	0	0.10	Pressure	mbar	0.10	Pressure	mbar
90350	2022/11/24	10:26:12	0	0.12	Pressure	mbar	0.10	Pressure	mbar
90351	2022/11/24	10:26:13	0	0.11	Pressure	mbar	0.09	Pressure	mbar
90352	2022/11/24	10:26:14	0	0.11	Pressure	mbar	0.09	Pressure	mbar
90353	2022/11/24	10:26:15	0	0.11	Pressure	mbar	0.08	Pressure	mbar
90354	2022/11/24	10:26:16	0	0.13	Pressure	mbar	0.10	Pressure	mbar
90355	2022/11/24	10:26:17	0	0.13	Pressure	mbar	0.10	Pressure	mbar
90356	2022/11/24	10:26:18	0	0.09	Pressure	mbar	0.10	Pressure	mbar
90357	2022/11/24	10:26:19	0	0.13	Pressure	mbar	0.08	Pressure	mbar
90358	2022/11/24	10:26:20	0	0.12	Pressure	mbar	0.11	Pressure	mbar
90359	2022/11/24	10:26:21	0	0.12	Pressure	mbar	0.11	Pressure	mbar
90360	2022/11/24	10:26:22	0	0.11	Pressure	mbar	0.08	Pressure	mbar
90361	2022/11/24	10:26:23	0	0.12	Pressure	mbar	0.08	Pressure	mbar
90362	2022/11/24	10:26:24	0	0.12	Pressure	mbar	0.08	Pressure	mbar
90363	2022/11/24	10:26:25	0	0.12	Pressure	mbar	0.09	Pressure	mbar
90364	2022/11/24	10:26:26	0	0.11	Pressure	mbar	0.09	Pressure	mbar
90365	2022/11/24	10:26:27	0	0.11	Pressure	mbar	0.09	Pressure	mbar
90366	2022/11/24	10:26:28	0	0.11	Pressure	mbar	0.08	Pressure	mbar
90367	2022/11/24	10:26:29	0	0.12	Pressure	mbar	0.09	Pressure	mbar
90368	2022/11/24	10:26:30	0	0.11	Pressure	mbar	0.10	Pressure	mbar
90369	2022/11/24	10:26:31	0	0.11	Pressure	mbar	0.10	Pressure	mbar
90370	2022/11/24	10:26:32	0	0.12	Pressure	mbar	0.10	Pressure	mbar
90371	2022/11/24	10:26:33	0	0.10	Pressure	mbar	0.11	Pressure	mbar
90372	2022/11/24	10:26:34	0	0.10	Pressure	mbar	0.11	Pressure	mbar
90373	2022/11/24	10:26:35	0	0.11	Pressure	mbar	0.09	Pressure	mbar
90374	2022/11/24	10:26:36	0	0.10	Pressure	mbar	0.08	Pressure	mbar
90375	2022/11/24	10:26:37	0	0.10	Pressure	mbar	0.08	Pressure	mbar
90376	2022/11/24	10:26:38	0	0.11	Pressure	mbar	0.08	Pressure	mbar
90377	2022/11/24	10:26:39	0	0.10	Pressure	mbar	0.09	Pressure	mbar
90378	2022/11/24	10:26:40	0	0.10	Pressure	mbar	0.09	Pressure	mbar
90379	2022/11/24	10:26:41	0	0.10	Pressure	mbar	0.08	Pressure	mbar
90380	2022/11/24	10:26:42	0	0.11	Pressure	mbar	0.08	Pressure	mbar
90381	2022/11/24	10:26:43	0	0.11	Pressure	mbar	0.08	Pressure	mbar
90382	2022/11/24	10:26:44	0	0.11	Pressure	mbar	0.08	Pressure	mbar
90383	2022/11/24	10:26:45	0	0.10	Pressure	mbar	0.08	Pressure	mbar
90384	2022/11/24	10:26:46	0	0.12	Pressure	mbar	0.08	Pressure	mbar
90385	2022/11/24	10:26:47	0	0.12	Pressure	mbar	0.08	Pressure	mbar
90386	2022/11/24	10:26:48	0	0.10	Pressure	mbar	0.09	Pressure	mbar
90387	2022/11/24	10:26:49	0	0.11	Pressure	mbar	0.09	Pressure	mbar
90388	2022/11/24	10:26:50	0	0.12	Pressure	mbar	0.09	Pressure	mbar
90389	2022/11/24	10:26:51	0	0.12	Pressure	mbar	0.09	Pressure	mbar
90390	2022/11/24	10:26:52	0	0.10	Pressure	mbar	0.09	Pressure	mbar
90391	2022/11/24	10:26:53	0	0.11	Pressure	mbar	0.09	Pressure	mbar
90392	2022/11/24	10:26:54	0	0.11	Pressure	mbar	0.09	Pressure	mbar
90393	2022/11/24	10:26:55	0	0.10	Pressure	mbar	0.10	Pressure	mbar
90394	2022/11/24	10:26:56	0	0.12	Pressure	mbar	0.08	Pressure	mbar
90395	2022/11/24	10:26:57	0	0.11	Pressure	mbar	0.10	Pressure	mbar
90396	2022/11/24	10:26:58	0	0.11	Pressure	mbar	0.10	Pressure	mbar
90397	2022/11/24	10:26:59	0	0.12	Pressure	mbar	0.09	Pressure	mbar
90398	2022/11/24	10:27:00	0	0.13	Pressure	mbar	0.10	Pressure	mbar
90399	2022/11/24	10:27:01	0	0.13	Pressure	mbar	0.10	Pressure	mbar
90400	2022/11/24	10:27:02	0	0.12	Pressure	mbar	0.09	Pressure	mbar
90401	2022/11/24	10:27:03	0	0.11	Pressure	mbar	0.09	Pressure	mbar
90402	2022/11/24	10:27:04	0	0.11	Pressure	mbar	0.09	Pressure	mbar
90403	2022/11/24	10:27:05	0	0.10	Pressure	mbar	0.11	Pressure	mbar
90404	2022/11/24	10:27:06	0	0.10	Pressure	mbar	0.09	Pressure	mbar
90405	2022/11/24	10:27:07	0	0.10	Pressure	mbar	0.09	Pressure	mbar
90406	2022/11/24	10:27:08	0	0.12	Pressure	mbar	0.07	Pressure	mbar
90407	2022/11/24	10:27:09	0	0.11	Pressure	mbar	0.09	Pressure	mbar
90408	2022/11/24	10:27:10	0	0.12	Pressure	mbar	0.08	Pressure	mbar
90409	2022/11/24	10:27:11	0	0.12	Pressure	mbar	0.08	Pressure	mbar
90410	2022/11/24	10:27:12	0	0.11	Pressure	mbar	0.11	Pressure	mbar
90411	2022/11/24	10:27:13	0	0.13	Pressure	mbar	0.07	Pressure	mbar
90412	2022/11/24	10:27:14	0	0.13	Pressure	mbar	0.07	Pressure	mbar
90413	2022/11/24	10:27:15	0	0.09	Pressure	mbar	0.10	Pressure	mbar
90414	2022/11/24	10:27:16	0	0.12	Pressure	mbar	0.09	Pressure	mbar
90415	2022/11/24	10:27:17	0	0.12	Pressure	mbar	0.09	Pressure	mbar
90416	2022/11/24	10:27:18	0	0.10	Pressure	mbar	0.09	Pressure	mbar
90417	2022/11/24	10:27:19	0	0.11	Pressure	mbar	0.07	Pressure	mbar
90418	2022/11/24	10:27:20	0	0.11	Pressure	mbar	0.07	Pressure	mbar
90419	2022/11/24	10:27:21	0	0.10	Pressure	mbar	0.10	Pressure	mbar
90420	2022/11/24	10:27:22	0	0.10	Pressure	mbar	0.10	Pressure	mbar
90421	2022/11/24	10:27:23	0	0.11	Pressure	mbar	0.08	Pressure	mbar
90422	2022/11/24	10:27:24	0	0.11	Pressure	mbar	0.08	Pressure	mbar
90423	2022/11/24	10:27:25	0	0.10	Pressure	mbar	0.09	Pressure	mbar
90424	2022/11/24	10:27:26	0	0.10	Pressure	mbar	0.08	Pressure	mbar
90425	2022/11/24	10:27:27	0	0.12	Pressure	mbar	0.08	Pressure	mbar
90426	2022/11/24	10:27:28	0	0.12	Pressure	mbar	0.08	Pressure	mbar
90427	2022/11/24	10:27:29	0	0.11	Pressure	mbar	0.09	Pressure	mbar
90428	2022/11/24	10:27:30	0	0.11	Pressure	mbar	0.10	Pressure	mbar
90429	2022/11/24	10:27:31	0	0.11	Pressure	mbar	0.10	Pressure	mbar
90430	2022/11/24	10:27:32	0	0.10	Pressure	mbar	0.08	Pressure	mbar
90431	2022/11/24	10:27:33	0	0.10	Pressure	mbar	0.11	Pressure	mbar
90432	2022/11/24	10:27:34	0	0.10	Pressure	mbar	0.11	Pressure	mbar
90433	2022/11/24	10:27:35	0	0.10	Pressure	mbar	0.08	Pressure	mbar
90434	2022/11/24	10:27:36	0	0.11	Pressure	mbar	0.10	Pressure	mbar
90435	2022/11/24	10:27:37	0	0.12	Pressure	mbar	0.10	Pressure	mbar
90436	2022/11/24	10:27:38	0	0.12	Pressure	mbar	0.10	Pressure	mbar
90437	2022/11/24	10:27:39	0	0.11	Pressure	mbar	0.09	Pressure	mbar
90438	2022/11/24	10:27:40	0	0.10	Pressure	mbar	0.07	Pressure	mbar
90439	2022/11/24	10:27:41	0	0.10	Pressure	mbar	0.07	Pressure	mbar
90440	2022/11/24	10:27:42	0	0.10	Pressure	mbar	0.10	Pressure	mbar
90441	2022/11/24	10:27:43	0	Time out			Time out
90442	2022/11/24	10:27:44	0	Time out			Time out
90443	2022/11/24	10:27:45	0	Time out			Time out
90444	2022/11/24	10:27:46	0	Time out			Time out
90445	2022/11/24	10:27:47	0	0.09	Pressure	mbar	0.09	Pressure	mbar
90446	2022/11/24	10:27:48	0	0.09	Pressure	mbar	0.09	Pressure	mbar
90447	2022/11/24	10:27:49	0	0.10	Pressure	mbar	0.09	Pressure	mbar
90448	2022/11/24	10:27:50	0	0.12	Pressure	mbar	0.10	Pressure	mbar
90449	2022/11/24	10:27:51	0	0.12	Pressure	mbar	0.10	Pressure	mbar
90450	2022/11/24	10:27:52	0	0.12	Pressure	mbar	0.09	Pressure	mbar
90451	2022/11/24	10:27:53	0	0.11	Pressure	mbar	0.09	Pressure	mbar
90452	2022/11/24	10:27:54	0	0.11	Pressure	mbar	0.09	Pressure	mbar
90453	2022/11/24	10:27:55	0	0.11	Pressure	mbar	0.10	Pressure	mbar
90454	2022/11/24	10:27:56	0	0.11	Pressure	mbar	0.09	Pressure	mbar
90455	2022/11/24	10:27:57	0	0.10	Pressure	mbar	0.08	Pressure	mbar
90456	2022/11/24	10:27:58	0	0.10	Pressure	mbar	0.08	Pressure	mbar
90457	2022/11/24	10:27:59	0	0.10	Pressure	mbar	0.09	Pressure	mbar
90458	2022/11/24	10:28:00	0	0.12	Pressure	mbar	0.09	Pressure	mbar
90459	2022/11/24	10:28:01	0	0.12	Pressure	mbar	0.09	Pressure	mbar
90460	2022/11/24	10:28:02	0	0.11	Pressure	mbar	0.09	Pressure	mbar
90461	2022/11/24	10:28:03	0	0.13	Pressure	mbar	0.11	Pressure	mbar
90462	2022/11/24	10:28:04	0	0.13	Pressure	mbar	0.11	Pressure	mbar
90463	2022/11/24	10:28:05	0	0.12	Pressure	mbar	0.10	Pressure	mbar
90464	2022/11/24	10:28:06	0	0.12	Pressure	mbar	0.08	Pressure	mbar
90465	2022/11/24	10:28:07	0	0.13	Pressure	mbar	0.08	Pressure	mbar
90466	2022/11/24	10:28:08	0	0.13	Pressure	mbar	0.08	Pressure	mbar
90467	2022/11/24	10:28:09	0	0.10	Pressure	mbar	0.09	Pressure	mbar
90468	2022/11/24	10:28:10	0	0.11	Pressure	mbar	0.09	Pressure	mbar
90469	2022/11/24	10:28:11	0	0.11	Pressure	mbar	0.09	Pressure	mbar
90470	2022/11/24	10:28:12	0	0.11	Pressure	mbar	0.10	Pressure	mbar
90471	2022/11/24	10:28:13	0	0.12	Pressure	mbar	0.10	Pressure	mbar
90472	2022/11/24	10:28:14	0	0.12	Pressure	mbar	0.09	Pressure	mbar
90473	2022/11/24	10:28:15	0	0.12	Pressure	mbar	0.09	Pressure	mbar
90474	2022/11/24	10:28:16	0	0.11	Pressure	mbar	0.10	Pressure	mbar
90475	2022/11/24	10:28:17	0	0.12	Pressure	mbar	0.08	Pressure	mbar
90476	2022/11/24	10:28:18	0	0.12	Pressure	mbar	0.08	Pressure	mbar
90477	2022/11/24	10:28:19	0	0.11	Pressure	mbar	0.09	Pressure	mbar
90478	2022/11/24	10:28:20	0	0.11	Pressure	mbar	0.09	Pressure	mbar
90479	2022/11/24	10:28:21	0	0.11	Pressure	mbar	0.09	Pressure	mbar
90480	2022/11/24	10:28:22	0	0.11	Pressure	mbar	0.09	Pressure	mbar
90481	2022/11/24	10:28:23	0	0.11	Pressure	mbar	0.09	Pressure	mbar
90482	2022/11/24	10:28:24	0	0.11	Pressure	mbar	0.09	Pressure	mbar
90483	2022/11/24	10:28:25	0	0.11	Pressure	mbar	0.09	Pressure	mbar
90484	2022/11/24	10:28:26	0	0.11	Pressure	mbar	0.10	Pressure	mbar
90485	2022/11/24	10:28:27	0	0.11	Pressure	mbar	0.09	Pressure	mbar
90486	2022/11/24	10:28:28	0	0.11	Pressure	mbar	0.09	Pressure	mbar
90487	2022/11/24	10:28:29	0	0.11	Pressure	mbar	0.08	Pressure	mbar
90488	2022/11/24	10:28:30	0	0.10	Pressure	mbar	0.11	Pressure	mbar
90489	2022/11/24	10:28:31	0	0.10	Pressure	mbar	0.11	Pressure	mbar
90490	2022/11/24	10:28:32	0	0.12	Pressure	mbar	0.09	Pressure	mbar
90491	2022/11/24	10:28:33	0	0.11	Pressure	mbar	0.09	Pressure	mbar
90492	2022/11/24	10:28:34	0	0.12	Pressure	mbar	0.10	Pressure	mbar
90493	2022/11/24	10:28:35	0	0.12	Pressure	mbar	0.10	Pressure	mbar
90494	2022/11/24	10:28:36	0	0.13	Pressure	mbar	0.10	Pressure	mbar
90495	2022/11/24	10:28:37	0	0.13	Pressure	mbar	0.09	Pressure	mbar
90496	2022/11/24	10:28:38	0	0.13	Pressure	mbar	0.09	Pressure	mbar
90497	2022/11/24	10:28:39	0	0.12	Pressure	mbar	0.09	Pressure	mbar
90498	2022/11/24	10:28:40	0	0.12	Pressure	mbar	0.09	Pressure	mbar
90499	2022/11/24	10:28:41	0	0.12	Pressure	mbar	0.09	Pressure	mbar
90500	2022/11/24	10:28:42	0	0.13	Pressure	mbar	0.09	Pressure	mbar
90501	2022/11/24	10:28:43	0	0.12	Pressure	mbar	0.08	Pressure	mbar
90502	2022/11/24	10:28:44	0	0.12	Pressure	mbar	0.08	Pressure	mbar
90503	2022/11/24	10:28:45	0	0.11	Pressure	mbar	0.09	Pressure	mbar
90504	2022/11/24	10:28:46	0	0.11	Pressure	mbar	0.09	Pressure	mbar
90505	2022/11/24	10:28:47	0	0.13	Pressure	mbar	0.08	Pressure	mbar
90506	2022/11/24	10:28:48	0	0.13	Pressure	mbar	0.08	Pressure	mbar
90507	2022/11/24	10:28:49	0	0.14	Pressure	mbar	0.11	Pressure	mbar
90508	2022/11/24	10:28:50	0	0.12	Pressure	mbar	0.09	Pressure	mbar
90509	2022/11/24	10:28:51	0	0.12	Pressure	mbar	0.09	Pressure	mbar
90510	2022/11/24	10:28:52	0	0.12	Pressure	mbar	0.09	Pressure	mbar
90511	2022/11/24	10:28:53	0	0.12	Pressure	mbar	0.08	Pressure	mbar
90512	2022/11/24	10:28:54	0	0.12	Pressure	mbar	0.08	Pressure	mbar
90513	2022/11/24	10:28:55	0	0.11	Pressure	mbar	0.08	Pressure	mbar
90514	2022/11/24	10:28:56	0	0.12	Pressure	mbar	0.10	Pressure	mbar
90515	2022/11/24	10:28:57	0	0.14	Pressure	mbar	0.08	Pressure	mbar
90516	2022/11/24	10:28:58	0	0.14	Pressure	mbar	0.08	Pressure	mbar
90517	2022/11/24	10:28:59	0	0.14	Pressure	mbar	0.10	Pressure	mbar
90518	2022/11/24	10:29:00	0	0.13	Pressure	mbar	0.09	Pressure	mbar
90519	2022/11/24	10:29:01	0	0.13	Pressure	mbar	0.09	Pressure	mbar
90520	2022/11/24	10:29:02	0	0.12	Pressure	mbar	0.08	Pressure	mbar
90521	2022/11/24	10:29:03	0	0.13	Pressure	mbar	0.09	Pressure	mbar
90522	2022/11/24	10:29:04	0	0.11	Pressure	mbar	0.08	Pressure	mbar
90523	2022/11/24	10:29:05	0	0.11	Pressure	mbar	0.08	Pressure	mbar
90524	2022/11/24	10:29:06	0	0.13	Pressure	mbar	0.09	Pressure	mbar
90525	2022/11/24	10:29:07	0	0.11	Pressure	mbar	0.09	Pressure	mbar
90526	2022/11/24	10:29:08	0	0.11	Pressure	mbar	0.09	Pressure	mbar
90527	2022/11/24	10:29:09	0	0.12	Pressure	mbar	0.08	Pressure	mbar
90528	2022/11/24	10:29:10	0	0.12	Pressure	mbar	0.09	Pressure	mbar
90529	2022/11/24	10:29:11	0	0.12	Pressure	mbar	0.09	Pressure	mbar
90530	2022/11/24	10:29:12	0	0.11	Pressure	mbar	0.09	Pressure	mbar
90531	2022/11/24	10:29:13	0	0.12	Pressure	mbar	0.07	Pressure	mbar
90532	2022/11/24	10:29:14	0	0.12	Pressure	mbar	0.09	Pressure	mbar
90533	2022/11/24	10:29:15	0	0.12	Pressure	mbar	0.09	Pressure	mbar
90534	2022/11/24	10:29:16	0	0.12	Pressure	mbar	0.09	Pressure	mbar
90535	2022/11/24	10:29:17	0	0.13	Pressure	mbar	0.07	Pressure	mbar
90536	2022/11/24	10:29:18	0	0.13	Pressure	mbar	0.07	Pressure	mbar
90537	2022/11/24	10:29:19	0	0.11	Pressure	mbar	0.11	Pressure	mbar
90538	2022/11/24	10:29:20	0	0.13	Pressure	mbar	0.10	Pressure	mbar
90539	2022/11/24	10:29:21	0	0.12	Pressure	mbar	0.10	Pressure	mbar
90540	2022/11/24	10:29:22	0	0.12	Pressure	mbar	0.10	Pressure	mbar
90541	2022/11/24	10:29:23	0	0.10	Pressure	mbar	0.08	Pressure	mbar
90542	2022/11/24	10:29:24	0	0.11	Pressure	mbar	0.07	Pressure	mbar
90543	2022/11/24	10:29:25	0	0.11	Pressure	mbar	0.07	Pressure	mbar
90544	2022/11/24	10:29:26	0	0.11	Pressure	mbar	0.07	Pressure	mbar
90545	2022/11/24	10:29:27	0	0.11	Pressure	mbar	0.08	Pressure	mbar
90546	2022/11/24	10:29:28	0	0.11	Pressure	mbar	0.08	Pressure	mbar
90547	2022/11/24	10:29:29	0	0.12	Pressure	mbar	0.09	Pressure	mbar
90548	2022/11/24	10:29:30	0	0.11	Pressure	mbar	0.11	Pressure	mbar
90549	2022/11/24	10:29:31	0	Time out			Time out
90550	2022/11/24	10:29:32	0	Time out			Time out
90551	2022/11/24	10:29:33	0	0.11	Pressure	mbar	0.09	Pressure	mbar
90552	2022/11/24	10:29:34	0	0.11	Pressure	mbar	0.08	Pressure	mbar
90553	2022/11/24	10:29:35	0	0.11	Pressure	mbar	0.08	Pressure	mbar
90554	2022/11/24	10:29:36	0	0.11	Pressure	mbar	0.09	Pressure	mbar
90555	2022/11/24	10:29:37	0	0.12	Pressure	mbar	0.09	Pressure	mbar
90556	2022/11/24	10:29:38	0	0.12	Pressure	mbar	0.09	Pressure	mbar
90557	2022/11/24	10:29:39	0	0.12	Pressure	mbar	0.09	Pressure	mbar
90558	2022/11/24	10:29:40	0	0.12	Pressure	mbar	0.10	Pressure	mbar
90559	2022/11/24	10:29:41	0	0.12	Pressure	mbar	0.10	Pressure	mbar
90560	2022/11/24	10:29:42	0	0.12	Pressure	mbar	0.09	Pressure	mbar
90561	2022/11/24	10:29:43	0	0.12	Pressure	mbar	0.10	Pressure	mbar
90562	2022/11/24	10:29:44	0	0.11	Pressure	mbar	0.09	Pressure	mbar
90563	2022/11/24	10:29:45	0	0.11	Pressure	mbar	0.09	Pressure	mbar
90564	2022/11/24	10:29:46	0	0.11	Pressure	mbar	0.09	Pressure	mbar
90565	2022/11/24	10:29:47	0	0.11	Pressure	mbar	0.10	Pressure	mbar
90566	2022/11/24	10:29:48	0	0.11	Pressure	mbar	0.10	Pressure	mbar
90567	2022/11/24	10:29:49	0	0.12	Pressure	mbar	0.10	Pressure	mbar
90568	2022/11/24	10:29:50	0	0.12	Pressure	mbar	0.09	Pressure	mbar
90569	2022/11/24	10:29:51	0	0.11	Pressure	mbar	0.09	Pressure	mbar
90570	2022/11/24	10:29:52	0	0.11	Pressure	mbar	0.09	Pressure	mbar
90571	2022/11/24	10:29:53	0	0.13	Pressure	mbar	0.10	Pressure	mbar
90572	2022/11/24	10:29:54	0	0.11	Pressure	mbar	0.11	Pressure	mbar
90573	2022/11/24	10:29:55	0	0.11	Pressure	mbar	0.11	Pressure	mbar
90574	2022/11/24	10:29:56	0	0.13	Pressure	mbar	0.10	Pressure	mbar
90575	2022/11/24	10:29:57	0	0.12	Pressure	mbar	0.11	Pressure	mbar
90576	2022/11/24	10:29:58	0	0.12	Pressure	mbar	0.11	Pressure	mbar
90577	2022/11/24	10:29:59	0	0.12	Pressure	mbar	0.09	Pressure	mbar
90578	2022/11/24	10:30:00	0	0.12	Pressure	mbar	0.10	Pressure	mbar
90579	2022/11/24	10:30:01	0	0.13	Pressure	mbar	0.10	Pressure	mbar
90580	2022/11/24	10:30:02	0	0.13	Pressure	mbar	0.10	Pressure	mbar
90581	2022/11/24	10:30:03	0	0.11	Pressure	mbar	0.09	Pressure	mbar
90582	2022/11/24	10:30:04	0	0.11	Pressure	mbar	0.10	Pressure	mbar
90583	2022/11/24	10:30:05	0	0.11	Pressure	mbar	0.10	Pressure	mbar
90584	2022/11/24	10:30:06	0	0.11	Pressure	mbar	0.09	Pressure	mbar
90585	2022/11/24	10:30:07	0	0.12	Pressure	mbar	0.10	Pressure	mbar
90586	2022/11/24	10:30:08	0	0.12	Pressure	mbar	0.10	Pressure	mbar
90587	2022/11/24	10:30:09	0	0.13	Pressure	mbar	0.09	Pressure	mbar
90588	2022/11/24	10:30:10	0	0.12	Pressure	mbar	0.10	Pressure	mbar
90589	2022/11/24	10:30:11	0	0.13	Pressure	mbar	0.10	Pressure	mbar
90590	2022/11/24	10:30:12	0	0.13	Pressure	mbar	0.10	Pressure	mbar
90591	2022/11/24	10:30:13	0	0.12	Pressure	mbar	0.09	Pressure	mbar
90592	2022/11/24	10:30:14	0	0.12	Pressure	mbar	0.10	Pressure	mbar
90593	2022/11/24	10:30:15	0	0.12	Pressure	mbar	0.10	Pressure	mbar
90594	2022/11/24	10:30:16	0	0.12	Pressure	mbar	0.09	Pressure	mbar
90595	2022/11/24	10:30:17	0	0.11	Pressure	mbar	0.08	Pressure	mbar
90596	2022/11/24	10:30:18	0	0.11	Pressure	mbar	0.08	Pressure	mbar
90597	2022/11/24	10:30:19	0	0.10	Pressure	mbar	0.10	Pressure	mbar
90598	2022/11/24	10:30:20	0	0.11	Pressure	mbar	0.10	Pressure	mbar
90599	2022/11/24	10:30:21	0	0.12	Pressure	mbar	0.10	Pressure	mbar
90600	2022/11/24	10:30:22	0	0.12	Pressure	mbar	0.10	Pressure	mbar
90601	2022/11/24	10:30:23	0	0.13	Pressure	mbar	0.10	Pressure	mbar
90602	2022/11/24	10:30:24	0	0.10	Pressure	mbar	0.11	Pressure	mbar
90603	2022/11/24	10:30:25	0	0.10	Pressure	mbar	0.11	Pressure	mbar
90604	2022/11/24	10:30:26	0	0.13	Pressure	mbar	0.09	Pressure	mbar
90605	2022/11/24	10:30:27	0	0.12	Pressure	mbar	0.10	Pressure	mbar
90606	2022/11/24	10:30:28	0	0.12	Pressure	mbar	0.10	Pressure	mbar
90607	2022/11/24	10:30:29	0	0.12	Pressure	mbar	0.10	Pressure	mbar
90608	2022/11/24	10:30:30	0	0.13	Pressure	mbar	0.11	Pressure	mbar
90609	2022/11/24	10:30:31	0	0.13	Pressure	mbar	0.11	Pressure	mbar
90610	2022/11/24	10:30:32	0	0.11	Pressure	mbar	0.10	Pressure	mbar
90611	2022/11/24	10:30:33	0	0.14	Pressure	mbar	0.10	Pressure	mbar
90612	2022/11/24	10:30:34	0	0.13	Pressure	mbar	0.10	Pressure	mbar
90613	2022/11/24	10:30:35	0	0.13	Pressure	mbar	0.10	Pressure	mbar
90614	2022/11/24	10:30:36	0	0.13	Pressure	mbar	0.10	Pressure	mbar
90615	2022/11/24	10:30:37	0	0.14	Pressure	mbar	0.11	Pressure	mbar
90616	2022/11/24	10:30:38	0	0.14	Pressure	mbar	0.11	Pressure	mbar
90617	2022/11/24	10:30:39	0	0.13	Pressure	mbar	0.10	Pressure	mbar
90618	2022/11/24	10:30:40	0	0.12	Pressure	mbar	0.09	Pressure	mbar
90619	2022/11/24	10:30:41	0	0.11	Pressure	mbar	0.10	Pressure	mbar
90620	2022/11/24	10:30:42	0	0.11	Pressure	mbar	0.10	Pressure	mbar
90621	2022/11/24	10:30:43	0	0.11	Pressure	mbar	0.10	Pressure	mbar
90622	2022/11/24	10:30:44	0	0.13	Pressure	mbar	0.09	Pressure	mbar
90623	2022/11/24	10:30:45	0	0.13	Pressure	mbar	0.09	Pressure	mbar
90624	2022/11/24	10:30:46	0	0.12	Pressure	mbar	0.10	Pressure	mbar
90625	2022/11/24	10:30:47	0	0.14	Pressure	mbar	0.10	Pressure	mbar
90626	2022/11/24	10:30:48	0	0.14	Pressure	mbar	0.10	Pressure	mbar
90627	2022/11/24	10:30:49	0	0.12	Pressure	mbar	0.09	Pressure	mbar
90628	2022/11/24	10:30:50	0	0.13	Pressure	mbar	0.10	Pressure	mbar
90629	2022/11/24	10:30:51	0	0.14	Pressure	mbar	0.10	Pressure	mbar
90630	2022/11/24	10:30:52	0	0.14	Pressure	mbar	0.10	Pressure	mbar
90631	2022/11/24	10:30:53	0	0.12	Pressure	mbar	0.09	Pressure	mbar
90632	2022/11/24	10:30:54	0	0.12	Pressure	mbar	0.10	Pressure	mbar
90633	2022/11/24	10:30:55	0	0.12	Pressure	mbar	0.10	Pressure	mbar
90634	2022/11/24	10:30:56	0	0.13	Pressure	mbar	0.08	Pressure	mbar
90635	2022/11/24	10:30:57	0	0.12	Pressure	mbar	0.09	Pressure	mbar
90636	2022/11/24	10:30:58	0	0.12	Pressure	mbar	0.09	Pressure	mbar
90637	2022/11/24	10:30:59	0	0.12	Pressure	mbar	0.09	Pressure	mbar
90638	2022/11/24	10:31:00	0	0.14	Pressure	mbar	0.08	Pressure	mbar
90639	2022/11/24	10:31:01	0	0.13	Pressure	mbar	0.11	Pressure	mbar
90640	2022/11/24	10:31:02	0	0.13	Pressure	mbar	0.11	Pressure	mbar
90641	2022/11/24	10:31:03	0	0.13	Pressure	mbar	0.11	Pressure	mbar
90642	2022/11/24	10:31:04	0	0.12	Pressure	mbar	0.09	Pressure	mbar
90643	2022/11/24	10:31:05	0	0.12	Pressure	mbar	0.09	Pressure	mbar
90644	2022/11/24	10:31:06	0	0.11	Pressure	mbar	0.09	Pressure	mbar
90645	2022/11/24	10:31:07	0	0.11	Pressure	mbar	0.09	Pressure	mbar
90646	2022/11/24	10:31:08	0	0.11	Pressure	mbar	0.09	Pressure	mbar
90647	2022/11/24	10:31:09	0	0.13	Pressure	mbar	0.10	Pressure	mbar
90648	2022/11/24	10:31:10	0	0.11	Pressure	mbar	0.09	Pressure	mbar
90649	2022/11/24	10:31:11	0	0.12	Pressure	mbar	0.09	Pressure	mbar
90650	2022/11/24	10:31:12	0	0.12	Pressure	mbar	0.09	Pressure	mbar
90651	2022/11/24	10:31:13	0	0.11	Pressure	mbar	0.09	Pressure	mbar
90652	2022/11/24	10:31:14	0	0.12	Pressure	mbar	0.09	Pressure	mbar
90653	2022/11/24	10:31:15	0	0.12	Pressure	mbar	0.09	Pressure	mbar
90654	2022/11/24	10:31:16	0	0.13	Pressure	mbar	0.09	Pressure	mbar
90655	2022/11/24	10:31:17	0	0.12	Pressure	mbar	0.09	Pressure	mbar
90656	2022/11/24	10:31:18	0	0.12	Pressure	mbar	0.09	Pressure	mbar
90657	2022/11/24	10:31:19	0	0.09	Pressure	mbar	0.09	Pressure	mbar
90658	2022/11/24	10:31:20	0	0.11	Pressure	mbar	0.08	Pressure	mbar
90659	2022/11/24	10:31:21	0	0.11	Pressure	mbar	0.10	Pressure	mbar
90660	2022/11/24	10:31:22	0	0.11	Pressure	mbar	0.10	Pressure	mbar
90661	2022/11/24	10:31:23	0	0.11	Pressure	mbar	0.08	Pressure	mbar
90662	2022/11/24	10:31:24	0	0.12	Pressure	mbar	0.10	Pressure	mbar
90663	2022/11/24	10:31:25	0	0.10	Pressure	mbar	0.09	Pressure	mbar
90664	2022/11/24	10:31:26	0	0.10	Pressure	mbar	0.09	Pressure	mbar
90665	2022/11/24	10:31:27	0	0.13	Pressure	mbar	0.09	Pressure	mbar
90666	2022/11/24	10:31:28	0	0.11	Pressure	mbar	0.08	Pressure	mbar
90667	2022/11/24	10:31:29	0	0.11	Pressure	mbar	0.08	Pressure	mbar
90668	2022/11/24	10:31:30	0	0.12	Pressure	mbar	0.10	Pressure	mbar
90669	2022/11/24	10:31:31	0	0.12	Pressure	mbar	0.10	Pressure	mbar
90670	2022/11/24	10:31:32	0	0.12	Pressure	mbar	0.10	Pressure	mbar
90671	2022/11/24	10:31:33	0	0.12	Pressure	mbar	0.11	Pressure	mbar
90672	2022/11/24	10:31:34	0	0.13	Pressure	mbar	0.09	Pressure	mbar
90673	2022/11/24	10:31:35	0	0.13	Pressure	mbar	0.09	Pressure	mbar
90674	2022/11/24	10:31:36	0	0.13	Pressure	mbar	0.10	Pressure	mbar
90675	2022/11/24	10:31:37	0	0.12	Pressure	mbar	0.09	Pressure	mbar
90676	2022/11/24	10:31:38	0	0.11	Pressure	mbar	0.09	Pressure	mbar
90677	2022/11/24	10:31:39	0	0.11	Pressure	mbar	0.09	Pressure	mbar
90678	2022/11/24	10:31:40	0	0.12	Pressure	mbar	0.07	Pressure	mbar
90679	2022/11/24	10:31:41	0	0.11	Pressure	mbar	0.11	Pressure	mbar
90680	2022/11/24	10:31:42	0	0.11	Pressure	mbar	0.11	Pressure	mbar
90681	2022/11/24	10:31:43	0	0.11	Pressure	mbar	0.08	Pressure	mbar
90682	2022/11/24	10:31:44	0	0.13	Pressure	mbar	0.09	Pressure	mbar
90683	2022/11/24	10:31:45	0	0.11	Pressure	mbar	0.09	Pressure	mbar
90684	2022/11/24	10:31:46	0	0.11	Pressure	mbar	0.09	Pressure	mbar
90685	2022/11/24	10:31:47	0	Time out			Time out
90686	2022/11/24	10:31:48	0	0.14	Pressure	mbar	0.10	Pressure	mbar
90687	2022/11/24	10:31:49	0	0.14	Pressure	mbar	0.10	Pressure	mbar
90688	2022/11/24	10:31:50	0	0.12	Pressure	mbar	0.09	Pressure	mbar
90689	2022/11/24	10:31:51	0	0.12	Pressure	mbar	0.11	Pressure	mbar
90690	2022/11/24	10:31:52	0	0.12	Pressure	mbar	0.11	Pressure	mbar
90691	2022/11/24	10:31:53	0	0.12	Pressure	mbar	0.09	Pressure	mbar
90692	2022/11/24	10:31:54	0	0.13	Pressure	mbar	0.11	Pressure	mbar
90693	2022/11/24	10:31:55	0	0.14	Pressure	mbar	0.09	Pressure	mbar
90694	2022/11/24	10:31:56	0	0.14	Pressure	mbar	0.09	Pressure	mbar
90695	2022/11/24	10:31:57	0	0.11	Pressure	mbar	0.10	Pressure	mbar
90696	2022/11/24	10:31:58	0	0.12	Pressure	mbar	0.08	Pressure	mbar
90697	2022/11/24	10:31:59	0	0.12	Pressure	mbar	0.08	Pressure	mbar
90698	2022/11/24	10:32:00	0	0.10	Pressure	mbar	0.09	Pressure	mbar
90699	2022/11/24	10:32:01	0	0.11	Pressure	mbar	0.07	Pressure	mbar
90700	2022/11/24	10:32:02	0	0.11	Pressure	mbar	0.07	Pressure	mbar
90701	2022/11/24	10:32:03	0	0.12	Pressure	mbar	0.10	Pressure	mbar
90702	2022/11/24	10:32:04	0	0.11	Pressure	mbar	0.10	Pressure	mbar
90703	2022/11/24	10:32:05	0	0.11	Pressure	mbar	0.10	Pressure	mbar
90704	2022/11/24	10:32:06	0	0.10	Pressure	mbar	0.09	Pressure	mbar
90705	2022/11/24	10:32:07	0	0.13	Pressure	mbar	0.11	Pressure	mbar
90706	2022/11/24	10:32:08	0	0.12	Pressure	mbar	0.09	Pressure	mbar
90707	2022/11/24	10:32:09	0	0.12	Pressure	mbar	0.09	Pressure	mbar
90708	2022/11/24	10:32:10	0	0.11	Pressure	mbar	0.09	Pressure	mbar
90709	2022/11/24	10:32:11	0	0.10	Pressure	mbar	0.09	Pressure	mbar
90710	2022/11/24	10:32:12	0	0.10	Pressure	mbar	0.09	Pressure	mbar
90711	2022/11/24	10:32:13	0	0.11	Pressure	mbar	0.09	Pressure	mbar
90712	2022/11/24	10:32:14	0	0.11	Pressure	mbar	0.09	Pressure	mbar
90713	2022/11/24	10:32:15	0	0.13	Pressure	mbar	0.09	Pressure	mbar
90714	2022/11/24	10:32:16	0	0.13	Pressure	mbar	0.09	Pressure	mbar
90715	2022/11/24	10:32:17	0	0.12	Pressure	mbar	0.09	Pressure	mbar
90716	2022/11/24	10:32:18	0	0.11	Pressure	mbar	0.10	Pressure	mbar
90717	2022/11/24	10:32:19	0	0.11	Pressure	mbar	0.10	Pressure	mbar
90718	2022/11/24	10:32:20	0	0.14	Pressure	mbar	0.09	Pressure	mbar
90719	2022/11/24	10:32:21	0	0.13	Pressure	mbar	0.10	Pressure	mbar
90720	2022/11/24	10:32:22	0	0.13	Pressure	mbar	0.10	Pressure	mbar
90721	2022/11/24	10:32:23	0	0.12	Pressure	mbar	0.11	Pressure	mbar
90722	2022/11/24	10:32:24	0	0.13	Pressure	mbar	0.11	Pressure	mbar
90723	2022/11/24	10:32:25	0	0.11	Pressure	mbar	0.11	Pressure	mbar
90724	2022/11/24	10:32:26	0	0.11	Pressure	mbar	0.11	Pressure	mbar
90725	2022/11/24	10:32:27	0	0.12	Pressure	mbar	0.10	Pressure	mbar
90726	2022/11/24	10:32:28	0	0.12	Pressure	mbar	0.10	Pressure	mbar
90727	2022/11/24	10:32:29	0	0.12	Pressure	mbar	0.10	Pressure	mbar
90728	2022/11/24	10:32:30	0	0.11	Pressure	mbar	0.11	Pressure	mbar
90729	2022/11/24	10:32:31	0	0.12	Pressure	mbar	0.12	Pressure	mbar
90730	2022/11/24	10:32:32	0	0.12	Pressure	mbar	0.12	Pressure	mbar
90731	2022/11/24	10:32:33	0	0.13	Pressure	mbar	0.10	Pressure	mbar
90732	2022/11/24	10:32:34	0	0.12	Pressure	mbar	0.09	Pressure	mbar
90733	2022/11/24	10:32:35	0	0.12	Pressure	mbar	0.10	Pressure	mbar
90734	2022/11/24	10:32:36	0	0.12	Pressure	mbar	0.10	Pressure	mbar
90735	2022/11/24	10:32:37	0	0.11	Pressure	mbar	0.10	Pressure	mbar
90736	2022/11/24	10:32:38	0	0.12	Pressure	mbar	0.09	Pressure	mbar
90737	2022/11/24	10:32:39	0	0.12	Pressure	mbar	0.09	Pressure	mbar
90738	2022/11/24	10:32:40	0	0.10	Pressure	mbar	0.10	Pressure	mbar
90739	2022/11/24	10:32:41	0	0.12	Pressure	mbar	0.11	Pressure	mbar
90740	2022/11/24	10:32:42	0	0.12	Pressure	mbar	0.11	Pressure	mbar
90741	2022/11/24	10:32:43	0	0.10	Pressure	mbar	0.10	Pressure	mbar
90742	2022/11/24	10:32:44	0	0.12	Pressure	mbar	0.10	Pressure	mbar
90743	2022/11/24	10:32:45	0	0.11	Pressure	mbar	0.08	Pressure	mbar
90744	2022/11/24	10:32:46	0	0.11	Pressure	mbar	0.08	Pressure	mbar
90745	2022/11/24	10:32:47	0	0.11	Pressure	mbar	0.07	Pressure	mbar
90746	2022/11/24	10:32:48	0	0.11	Pressure	mbar	0.09	Pressure	mbar
90747	2022/11/24	10:32:49	0	0.11	Pressure	mbar	0.09	Pressure	mbar
90748	2022/11/24	10:32:50	0	0.11	Pressure	mbar	0.09	Pressure	mbar
90749	2022/11/24	10:32:51	0	0.10	Pressure	mbar	0.11	Pressure	mbar
90750	2022/11/24	10:32:52	0	0.10	Pressure	mbar	0.09	Pressure	mbar
90751	2022/11/24	10:32:53	0	0.10	Pressure	mbar	0.09	Pressure	mbar
90752	2022/11/24	10:32:54	0	0.12	Pressure	mbar	0.09	Pressure	mbar
90753	2022/11/24	10:32:55	0	0.10	Pressure	mbar	0.08	Pressure	mbar
90754	2022/11/24	10:32:56	0	0.10	Pressure	mbar	0.08	Pressure	mbar
90755	2022/11/24	10:32:57	0	0.12	Pressure	mbar	0.09	Pressure	mbar
90756	2022/11/24	10:32:58	0	0.12	Pressure	mbar	0.09	Pressure	mbar
90757	2022/11/24	10:32:59	0	0.12	Pressure	mbar	0.09	Pressure	mbar
90758	2022/11/24	10:33:00	0	0.12	Pressure	mbar	0.09	Pressure	mbar
90759	2022/11/24	10:33:01	0	0.12	Pressure	mbar	0.09	Pressure	mbar
90760	2022/11/24	10:33:02	0	0.12	Pressure	mbar	0.10	Pressure	mbar
90761	2022/11/24	10:33:03	0	0.12	Pressure	mbar	0.10	Pressure	mbar
90762	2022/11/24	10:33:04	0	0.10	Pressure	mbar	0.09	Pressure	mbar
90763	2022/11/24	10:33:05	0	0.12	Pressure	mbar	0.10	Pressure	mbar
90764	2022/11/24	10:33:06	0	0.12	Pressure	mbar	0.10	Pressure	mbar
90765	2022/11/24	10:33:07	0	0.12	Pressure	mbar	0.09	Pressure	mbar
90766	2022/11/24	10:33:08	0	0.13	Pressure	mbar	0.10	Pressure	mbar
90767	2022/11/24	10:33:09	0	0.13	Pressure	mbar	0.10	Pressure	mbar
90768	2022/11/24	10:33:10	0	0.11	Pressure	mbar	0.08	Pressure	mbar
90769	2022/11/24	10:33:11	0	0.10	Pressure	mbar	0.10	Pressure	mbar
90770	2022/11/24	10:33:12	0	0.13	Pressure	mbar	0.09	Pressure	mbar
90771	2022/11/24	10:33:13	0	0.13	Pressure	mbar	0.09	Pressure	mbar
90772	2022/11/24	10:33:14	0	0.13	Pressure	mbar	0.10	Pressure	mbar
90773	2022/11/24	10:33:15	0	0.10	Pressure	mbar	0.10	Pressure	mbar
90774	2022/11/24	10:33:16	0	0.10	Pressure	mbar	0.10	Pressure	mbar
90775	2022/11/24	10:33:17	0	0.11	Pressure	mbar	0.09	Pressure	mbar
90776	2022/11/24	10:33:18	0	0.13	Pressure	mbar	0.10	Pressure	mbar
90777	2022/11/24	10:33:19	0	0.13	Pressure	mbar	0.10	Pressure	mbar
90778	2022/11/24	10:33:20	0	Time out			Time out
90779	2022/11/24	10:33:21	0	0.12	Pressure	mbar	0.07	Pressure	mbar
90780	2022/11/24	10:33:22	0	0.12	Pressure	mbar	0.07	Pressure	mbar
90781	2022/11/24	10:33:23	0	0.11	Pressure	mbar	0.09	Pressure	mbar
90782	2022/11/24	10:33:24	0	0.13	Pressure	mbar	0.09	Pressure	mbar
90783	2022/11/24	10:33:25	0	0.11	Pressure	mbar	0.08	Pressure	mbar
90784	2022/11/24	10:33:26	0	0.11	Pressure	mbar	0.08	Pressure	mbar
90785	2022/11/24	10:33:27	0	0.12	Pressure	mbar	0.10	Pressure	mbar
90786	2022/11/24	10:33:28	0	0.12	Pressure	mbar	0.09	Pressure	mbar
90787	2022/11/24	10:33:29	0	0.12	Pressure	mbar	0.09	Pressure	mbar
90788	2022/11/24	10:33:30	0	0.12	Pressure	mbar	0.09	Pressure	mbar
90789	2022/11/24	10:33:31	0	0.11	Pressure	mbar	0.08	Pressure	mbar
90790	2022/11/24	10:33:32	0	0.11	Pressure	mbar	0.08	Pressure	mbar
90791	2022/11/24	10:33:33	0	0.11	Pressure	mbar	0.08	Pressure	mbar
90792	2022/11/24	10:33:34	0	0.12	Pressure	mbar	0.10	Pressure	mbar
90793	2022/11/24	10:33:35	0	0.13	Pressure	mbar	0.09	Pressure	mbar
90794	2022/11/24	10:33:36	0	0.13	Pressure	mbar	0.09	Pressure	mbar
90795	2022/11/24	10:33:37	0	0.11	Pressure	mbar	0.08	Pressure	mbar
90796	2022/11/24	10:33:38	0	0.11	Pressure	mbar	0.10	Pressure	mbar
90797	2022/11/24	10:33:39	0	0.15	Pressure	mbar	0.10	Pressure	mbar
90798	2022/11/24	10:33:40	0	0.15	Pressure	mbar	0.10	Pressure	mbar
90799	2022/11/24	10:33:41	0	0.11	Pressure	mbar	0.08	Pressure	mbar
90800	2022/11/24	10:33:42	0	0.12	Pressure	mbar	0.10	Pressure	mbar
90801	2022/11/24	10:33:43	0	0.12	Pressure	mbar	0.10	Pressure	mbar
90802	2022/11/24	10:33:44	0	0.13	Pressure	mbar	0.09	Pressure	mbar
90803	2022/11/24	10:33:45	0	0.13	Pressure	mbar	0.10	Pressure	mbar
90804	2022/11/24	10:33:46	0	0.13	Pressure	mbar	0.10	Pressure	mbar
90805	2022/11/24	10:33:47	0	0.12	Pressure	mbar	0.10	Pressure	mbar
90806	2022/11/24	10:33:48	0	0.12	Pressure	mbar	0.09	Pressure	mbar
90807	2022/11/24	10:33:49	0	0.12	Pressure	mbar	0.09	Pressure	mbar
90808	2022/11/24	10:33:50	0	0.13	Pressure	mbar	0.09	Pressure	mbar
90809	2022/11/24	10:33:51	0	0.12	Pressure	mbar	0.09	Pressure	mbar
90810	2022/11/24	10:33:52	0	0.11	Pressure	mbar	0.10	Pressure	mbar
90811	2022/11/24	10:33:53	0	0.11	Pressure	mbar	0.10	Pressure	mbar
90812	2022/11/24	10:33:54	0	0.12	Pressure	mbar	0.08	Pressure	mbar
90813	2022/11/24	10:33:55	0	0.12	Pressure	mbar	0.10	Pressure	mbar
90814	2022/11/24	10:33:56	0	0.12	Pressure	mbar	0.10	Pressure	mbar
90815	2022/11/24	10:33:57	0	0.13	Pressure	mbar	0.08	Pressure	mbar
90816	2022/11/24	10:33:58	0	0.11	Pressure	mbar	0.09	Pressure	mbar
90817	2022/11/24	10:33:59	0	0.11	Pressure	mbar	0.09	Pressure	mbar
90818	2022/11/24	10:34:00	0	0.11	Pressure	mbar	0.10	Pressure	mbar
90819	2022/11/24	10:34:01	0	0.12	Pressure	mbar	0.08	Pressure	mbar
90820	2022/11/24	10:34:02	0	0.11	Pressure	mbar	0.09	Pressure	mbar
90821	2022/11/24	10:34:03	0	0.11	Pressure	mbar	0.09	Pressure	mbar
90822	2022/11/24	10:34:04	0	0.11	Pressure	mbar	0.08	Pressure	mbar
90823	2022/11/24	10:34:05	0	0.12	Pressure	mbar	0.10	Pressure	mbar
90824	2022/11/24	10:34:06	0	0.12	Pressure	mbar	0.10	Pressure	mbar
90825	2022/11/24	10:34:07	0	0.12	Pressure	mbar	0.08	Pressure	mbar
90826	2022/11/24	10:34:08	0	0.11	Pressure	mbar	0.09	Pressure	mbar
90827	2022/11/24	10:34:09	0	0.11	Pressure	mbar	0.09	Pressure	mbar
90828	2022/11/24	10:34:10	0	0.11	Pressure	mbar	0.08	Pressure	mbar
90829	2022/11/24	10:34:11	0	0.12	Pressure	mbar	0.09	Pressure	mbar
90830	2022/11/24	10:34:12	0	0.11	Pressure	mbar	0.10	Pressure	mbar
90831	2022/11/24	10:34:13	0	0.11	Pressure	mbar	0.10	Pressure	mbar
90832	2022/11/24	10:34:14	0	0.11	Pressure	mbar	0.09	Pressure	mbar
90833	2022/11/24	10:34:15	0	0.12	Pressure	mbar	0.10	Pressure	mbar
90834	2022/11/24	10:34:16	0	0.12	Pressure	mbar	0.10	Pressure	mbar
90835	2022/11/24	10:34:17	0	0.11	Pressure	mbar	0.09	Pressure	mbar
90836	2022/11/24	10:34:18	0	0.11	Pressure	mbar	0.09	Pressure	mbar
90837	2022/11/24	10:34:19	0	0.11	Pressure	mbar	0.09	Pressure	mbar
90838	2022/11/24	10:34:20	0	0.12	Pressure	mbar	0.09	Pressure	mbar
90839	2022/11/24	10:34:21	0	0.12	Pressure	mbar	0.09	Pressure	mbar
90840	2022/11/24	10:34:22	0	0.12	Pressure	mbar	0.09	Pressure	mbar
90841	2022/11/24	10:34:23	0	0.12	Pressure	mbar	0.09	Pressure	mbar
90842	2022/11/24	10:34:24	0	0.12	Pressure	mbar	0.08	Pressure	mbar
90843	2022/11/24	10:34:25	0	0.10	Pressure	mbar	0.09	Pressure	mbar
90844	2022/11/24	10:34:26	0	0.10	Pressure	mbar	0.09	Pressure	mbar
90845	2022/11/24	10:34:27	0	0.11	Pressure	mbar	0.10	Pressure	mbar
90846	2022/11/24	10:34:28	0	0.13	Pressure	mbar	0.10	Pressure	mbar
90847	2022/11/24	10:34:29	0	Time out			Time out
90848	2022/11/24	10:34:30	0	Time out			Time out
90849	2022/11/24	10:34:31	0	0.13	Pressure	mbar	0.08	Pressure	mbar
90850	2022/11/24	10:34:32	0	0.12	Pressure	mbar	0.10	Pressure	mbar
90851	2022/11/24	10:34:33	0	0.12	Pressure	mbar	0.10	Pressure	mbar
90852	2022/11/24	10:34:34	0	0.12	Pressure	mbar	0.08	Pressure	mbar
90853	2022/11/24	10:34:35	0	0.11	Pressure	mbar	0.09	Pressure	mbar
90854	2022/11/24	10:34:36	0	0.11	Pressure	mbar	0.09	Pressure	mbar
90855	2022/11/24	10:34:37	0	Time out			Time out
90856	2022/11/24	10:34:38	0	0.12	Pressure	mbar	0.10	Pressure	mbar
90857	2022/11/24	10:34:39	0	0.12	Pressure	mbar	0.08	Pressure	mbar
90858	2022/11/24	10:34:40	0	0.12	Pressure	mbar	0.08	Pressure	mbar
90859	2022/11/24	10:34:41	0	0.13	Pressure	mbar	0.11	Pressure	mbar
90860	2022/11/24	10:34:42	0	0.13	Pressure	mbar	0.09	Pressure	mbar
90861	2022/11/24	10:34:43	0	0.13	Pressure	mbar	0.09	Pressure	mbar
90862	2022/11/24	10:34:44	0	0.13	Pressure	mbar	0.10	Pressure	mbar
90863	2022/11/24	10:34:45	0	0.11	Pressure	mbar	0.09	Pressure	mbar
90864	2022/11/24	10:34:46	0	0.11	Pressure	mbar	0.09	Pressure	mbar
90865	2022/11/24	10:34:47	0	0.12	Pressure	mbar	0.09	Pressure	mbar
90866	2022/11/24	10:34:48	0	0.11	Pressure	mbar	0.07	Pressure	mbar
90867	2022/11/24	10:34:49	0	0.11	Pressure	mbar	0.07	Pressure	mbar
90868	2022/11/24	10:34:50	0	0.11	Pressure	mbar	0.10	Pressure	mbar
90869	2022/11/24	10:34:51	0	0.14	Pressure	mbar	0.10	Pressure	mbar
90870	2022/11/24	10:34:52	0	0.12	Pressure	mbar	0.09	Pressure	mbar
90871	2022/11/24	10:34:53	0	0.12	Pressure	mbar	0.09	Pressure	mbar
90872	2022/11/24	10:34:54	0	0.12	Pressure	mbar	0.09	Pressure	mbar
90873	2022/11/24	10:34:55	0	0.12	Pressure	mbar	0.08	Pressure	mbar
90874	2022/11/24	10:34:56	0	0.12	Pressure	mbar	0.08	Pressure	mbar
90875	2022/11/24	10:34:57	0	0.13	Pressure	mbar	0.08	Pressure	mbar
90876	2022/11/24	10:34:58	0	0.12	Pressure	mbar	0.10	Pressure	mbar
90877	2022/11/24	10:34:59	0	0.12	Pressure	mbar	0.09	Pressure	mbar
90878	2022/11/24	10:35:00	0	0.12	Pressure	mbar	0.09	Pressure	mbar
90879	2022/11/24	10:35:01	0	0.12	Pressure	mbar	0.10	Pressure	mbar
90880	2022/11/24	10:35:02	0	0.13	Pressure	mbar	0.10	Pressure	mbar
90881	2022/11/24	10:35:03	0	0.13	Pressure	mbar	0.10	Pressure	mbar
90882	2022/11/24	10:35:04	0	0.12	Pressure	mbar	0.11	Pressure	mbar
90883	2022/11/24	10:35:05	0	0.11	Pressure	mbar	0.09	Pressure	mbar
90884	2022/11/24	10:35:06	0	0.12	Pressure	mbar	0.07	Pressure	mbar
90885	2022/11/24	10:35:07	0	0.12	Pressure	mbar	0.07	Pressure	mbar
90886	2022/11/24	10:35:08	0	0.12	Pressure	mbar	0.09	Pressure	mbar
90887	2022/11/24	10:35:09	0	0.10	Pressure	mbar	0.10	Pressure	mbar
90888	2022/11/24	10:35:10	0	0.10	Pressure	mbar	0.10	Pressure	mbar
90889	2022/11/24	10:35:11	0	0.11	Pressure	mbar	0.09	Pressure	mbar
90890	2022/11/24	10:35:12	0	0.10	Pressure	mbar	0.09	Pressure	mbar
90891	2022/11/24	10:35:13	0	0.10	Pressure	mbar	0.09	Pressure	mbar
90892	2022/11/24	10:35:14	0	0.12	Pressure	mbar	0.11	Pressure	mbar
90893	2022/11/24	10:35:15	0	0.11	Pressure	mbar	0.08	Pressure	mbar
90894	2022/11/24	10:35:16	0	0.11	Pressure	mbar	0.08	Pressure	mbar
90895	2022/11/24	10:35:17	0	0.10	Pressure	mbar	0.08	Pressure	mbar
90896	2022/11/24	10:35:18	0	0.11	Pressure	mbar	0.10	Pressure	mbar
90897	2022/11/24	10:35:19	0	0.12	Pressure	mbar	0.08	Pressure	mbar
90898	2022/11/24	10:35:20	0	0.12	Pressure	mbar	0.08	Pressure	mbar
90899	2022/11/24	10:35:21	0	0.13	Pressure	mbar	0.10	Pressure	mbar
90900	2022/11/24	10:35:22	0	0.11	Pressure	mbar	0.09	Pressure	mbar
90901	2022/11/24	10:35:23	0	0.11	Pressure	mbar	0.09	Pressure	mbar
90902	2022/11/24	10:35:24	0	0.11	Pressure	mbar	0.07	Pressure	mbar
90903	2022/11/24	10:35:25	0	0.09	Pressure	mbar	0.09	Pressure	mbar
90904	2022/11/24	10:35:26	0	0.12	Pressure	mbar	0.09	Pressure	mbar
90905	2022/11/24	10:35:27	0	0.12	Pressure	mbar	0.09	Pressure	mbar
90906	2022/11/24	10:35:28	0	0.11	Pressure	mbar	0.07	Pressure	mbar
90907	2022/11/24	10:35:29	0	0.11	Pressure	mbar	0.08	Pressure	mbar
90908	2022/11/24	10:35:30	0	0.11	Pressure	mbar	0.08	Pressure	mbar
90909	2022/11/24	10:35:31	0	0.12	Pressure	mbar	0.08	Pressure	mbar
90910	2022/11/24	10:35:32	0	0.10	Pressure	mbar	0.07	Pressure	mbar
90911	2022/11/24	10:35:33	0	0.10	Pressure	mbar	0.07	Pressure	mbar
90912	2022/11/24	10:35:34	0	0.12	Pressure	mbar	0.09	Pressure	mbar
90913	2022/11/24	10:35:35	0	0.11	Pressure	mbar	0.08	Pressure	mbar
90914	2022/11/24	10:35:36	0	0.11	Pressure	mbar	0.08	Pressure	mbar
90915	2022/11/24	10:35:37	0	0.11	Pressure	mbar	0.08	Pressure	mbar
90916	2022/11/24	10:35:38	0	0.11	Pressure	mbar	0.09	Pressure	mbar
90917	2022/11/24	10:35:39	0	0.12	Pressure	mbar	0.08	Pressure	mbar
90918	2022/11/24	10:35:40	0	0.12	Pressure	mbar	0.08	Pressure	mbar
90919	2022/11/24	10:35:41	0	0.11	Pressure	mbar	0.09	Pressure	mbar
90920	2022/11/24	10:35:42	0	0.10	Pressure	mbar	0.10	Pressure	mbar
90921	2022/11/24	10:35:43	0	0.10	Pressure	mbar	0.10	Pressure	mbar
90922	2022/11/24	10:35:44	0	0.12	Pressure	mbar	0.09	Pressure	mbar
90923	2022/11/24	10:35:45	0	0.12	Pressure	mbar	0.08	Pressure	mbar
90924	2022/11/24	10:35:46	0	0.12	Pressure	mbar	0.08	Pressure	mbar
90925	2022/11/24	10:35:47	0	0.12	Pressure	mbar	0.08	Pressure	mbar
90926	2022/11/24	10:35:48	0	0.11	Pressure	mbar	0.09	Pressure	mbar
90927	2022/11/24	10:35:49	0	0.10	Pressure	mbar	0.09	Pressure	mbar
90928	2022/11/24	10:35:50	0	0.10	Pressure	mbar	0.09	Pressure	mbar
90929	2022/11/24	10:35:51	0	0.10	Pressure	mbar	0.09	Pressure	mbar
90930	2022/11/24	10:35:52	0	0.11	Pressure	mbar	0.08	Pressure	mbar
90931	2022/11/24	10:35:53	0	0.11	Pressure	mbar	0.08	Pressure	mbar
90932	2022/11/24	10:35:54	0	0.12	Pressure	mbar	0.09	Pressure	mbar
90933	2022/11/24	10:35:55	0	0.10	Pressure	mbar	0.09	Pressure	mbar
90934	2022/11/24	10:35:56	0	0.11	Pressure	mbar	0.08	Pressure	mbar
90935	2022/11/24	10:35:57	0	0.11	Pressure	mbar	0.08	Pressure	mbar
90936	2022/11/24	10:35:58	0	0.11	Pressure	mbar	0.09	Pressure	mbar
90937	2022/11/24	10:35:59	0	0.12	Pressure	mbar	0.08	Pressure	mbar
90938	2022/11/24	10:36:00	0	0.12	Pressure	mbar	0.08	Pressure	mbar
90939	2022/11/24	10:36:01	0	0.12	Pressure	mbar	0.08	Pressure	mbar
90940	2022/11/24	10:36:02	0	0.12	Pressure	mbar	0.07	Pressure	mbar
90941	2022/11/24	10:36:03	0	0.12	Pressure	mbar	0.07	Pressure	mbar
90942	2022/11/24	10:36:04	0	0.12	Pressure	mbar	0.09	Pressure	mbar
90943	2022/11/24	10:36:05	0	0.12	Pressure	mbar	0.08	Pressure	mbar
90944	2022/11/24	10:36:06	0	0.10	Pressure	mbar	0.08	Pressure	mbar
90945	2022/11/24	10:36:07	0	0.10	Pressure	mbar	0.08	Pressure	mbar
90946	2022/11/24	10:36:08	0	0.11	Pressure	mbar	0.08	Pressure	mbar
90947	2022/11/24	10:36:09	0	0.11	Pressure	mbar	0.09	Pressure	mbar
90948	2022/11/24	10:36:10	0	0.11	Pressure	mbar	0.09	Pressure	mbar
90949	2022/11/24	10:36:11	0	0.12	Pressure	mbar	0.07	Pressure	mbar
90950	2022/11/24	10:36:12	0	0.11	Pressure	mbar	0.08	Pressure	mbar
90951	2022/11/24	10:36:13	0	0.10	Pressure	mbar	0.09	Pressure	mbar
90952	2022/11/24	10:36:14	0	0.10	Pressure	mbar	0.09	Pressure	mbar
90953	2022/11/24	10:36:15	0	0.11	Pressure	mbar	0.08	Pressure	mbar
90954	2022/11/24	10:36:16	0	0.11	Pressure	mbar	0.08	Pressure	mbar
90955	2022/11/24	10:36:17	0	0.11	Pressure	mbar	0.08	Pressure	mbar
90956	2022/11/24	10:36:18	0	0.12	Pressure	mbar	0.08	Pressure	mbar
90957	2022/11/24	10:36:19	0	0.12	Pressure	mbar	0.09	Pressure	mbar
90958	2022/11/24	10:36:20	0	0.12	Pressure	mbar	0.09	Pressure	mbar
90959	2022/11/24	10:36:21	0	0.10	Pressure	mbar	0.10	Pressure	mbar
90960	2022/11/24	10:36:22	0	0.11	Pressure	mbar	0.10	Pressure	mbar
90961	2022/11/24	10:36:23	0	0.11	Pressure	mbar	0.10	Pressure	mbar
90962	2022/11/24	10:36:24	0	0.09	Pressure	mbar	0.08	Pressure	mbar
90963	2022/11/24	10:36:25	0	0.13	Pressure	mbar	0.09	Pressure	mbar
90964	2022/11/24	10:36:26	0	0.10	Pressure	mbar	0.08	Pressure	mbar
90965	2022/11/24	10:36:27	0	0.10	Pressure	mbar	0.08	Pressure	mbar
90966	2022/11/24	10:36:28	0	0.11	Pressure	mbar	0.07	Pressure	mbar
90967	2022/11/24	10:36:29	0	0.12	Pressure	mbar	0.08	Pressure	mbar
90968	2022/11/24	10:36:30	0	0.12	Pressure	mbar	0.08	Pressure	mbar
90969	2022/11/24	10:36:31	0	0.11	Pressure	mbar	0.08	Pressure	mbar
90970	2022/11/24	10:36:32	0	0.13	Pressure	mbar	0.08	Pressure	mbar
90971	2022/11/24	10:36:33	0	0.13	Pressure	mbar	0.08	Pressure	mbar
90972	2022/11/24	10:36:34	0	0.13	Pressure	mbar	0.08	Pressure	mbar
90973	2022/11/24	10:36:35	0	0.12	Pressure	mbar	0.08	Pressure	mbar
90974	2022/11/24	10:36:36	0	0.11	Pressure	mbar	0.09	Pressure	mbar
90975	2022/11/24	10:36:37	0	0.11	Pressure	mbar	0.09	Pressure	mbar
90976	2022/11/24	10:36:38	0	0.11	Pressure	mbar	0.08	Pressure	mbar
90977	2022/11/24	10:36:39	0	0.13	Pressure	mbar	0.09	Pressure	mbar
90978	2022/11/24	10:36:40	0	0.13	Pressure	mbar	0.09	Pressure	mbar
90979	2022/11/24	10:36:41	0	0.12	Pressure	mbar	0.09	Pressure	mbar
90980	2022/11/24	10:36:42	0	0.11	Pressure	mbar	0.09	Pressure	mbar
90981	2022/11/24	10:36:43	0	0.11	Pressure	mbar	0.07	Pressure	mbar
90982	2022/11/24	10:36:44	0	0.11	Pressure	mbar	0.07	Pressure	mbar
90983	2022/11/24	10:36:45	0	0.11	Pressure	mbar	0.08	Pressure	mbar
90984	2022/11/24	10:36:46	0	0.12	Pressure	mbar	0.08	Pressure	mbar
90985	2022/11/24	10:36:47	0	0.12	Pressure	mbar	0.08	Pressure	mbar
90986	2022/11/24	10:36:48	0	0.12	Pressure	mbar	0.09	Pressure	mbar
90987	2022/11/24	10:36:49	0	0.13	Pressure	mbar	0.08	Pressure	mbar
90988	2022/11/24	10:36:50	0	0.13	Pressure	mbar	0.08	Pressure	mbar
90989	2022/11/24	10:36:51	0	0.13	Pressure	mbar	0.09	Pressure	mbar
90990	2022/11/24	10:36:52	0	0.13	Pressure	mbar	0.09	Pressure	mbar
90991	2022/11/24	10:36:53	0	0.12	Pressure	mbar	0.08	Pressure	mbar
90992	2022/11/24	10:36:54	0	0.12	Pressure	mbar	0.08	Pressure	mbar
90993	2022/11/24	10:36:55	0	0.12	Pressure	mbar	0.07	Pressure	mbar
90994	2022/11/24	10:36:56	0	0.11	Pressure	mbar	0.08	Pressure	mbar
90995	2022/11/24	10:36:57	0	0.11	Pressure	mbar	0.08	Pressure	mbar
90996	2022/11/24	10:36:58	0	0.11	Pressure	mbar	0.07	Pressure	mbar
90997	2022/11/24	10:36:59	0	0.13	Pressure	mbar	0.08	Pressure	mbar
90998	2022/11/24	10:37:00	0	0.13	Pressure	mbar	0.08	Pressure	mbar
90999	2022/11/24	10:37:01	0	0.13	Pressure	mbar	0.08	Pressure	mbar
91000	2022/11/24	10:37:02	0	0.12	Pressure	mbar	0.10	Pressure	mbar
91001	2022/11/24	10:37:03	0	0.12	Pressure	mbar	0.09	Pressure	mbar
91002	2022/11/24	10:37:04	0	0.12	Pressure	mbar	0.09	Pressure	mbar
91003	2022/11/24	10:37:05	0	0.13	Pressure	mbar	0.09	Pressure	mbar
91004	2022/11/24	10:37:06	0	0.13	Pressure	mbar	0.10	Pressure	mbar
91005	2022/11/24	10:37:07	0	0.13	Pressure	mbar	0.10	Pressure	mbar
91006	2022/11/24	10:37:08	0	0.11	Pressure	mbar	0.09	Pressure	mbar
91007	2022/11/24	10:37:09	0	0.11	Pressure	mbar	0.09	Pressure	mbar
91008	2022/11/24	10:37:10	0	0.11	Pressure	mbar	0.09	Pressure	mbar
91009	2022/11/24	10:37:11	0	0.12	Pressure	mbar	0.08	Pressure	mbar
91010	2022/11/24	10:37:12	0	0.13	Pressure	mbar	0.08	Pressure	mbar
91011	2022/11/24	10:37:13	0	0.13	Pressure	mbar	0.09	Pressure	mbar
91012	2022/11/24	10:37:14	0	0.13	Pressure	mbar	0.09	Pressure	mbar
91013	2022/11/24	10:37:15	0	0.12	Pressure	mbar	0.09	Pressure	mbar
91014	2022/11/24	10:37:16	0	0.09	Pressure	mbar	0.08	Pressure	mbar
91015	2022/11/24	10:37:17	0	0.09	Pressure	mbar	0.08	Pressure	mbar
91016	2022/11/24	10:37:18	0	0.10	Pressure	mbar	0.09	Pressure	mbar
91017	2022/11/24	10:37:19	0	0.11	Pressure	mbar	0.09	Pressure	mbar
91018	2022/11/24	10:37:20	0	0.10	Pressure	mbar	0.07	Pressure	mbar
91019	2022/11/24	10:37:21	0	0.10	Pressure	mbar	0.07	Pressure	mbar
91020	2022/11/24	10:37:22	0	0.10	Pressure	mbar	0.07	Pressure	mbar
91021	2022/11/24	10:37:23	0	0.10	Pressure	mbar	0.07	Pressure	mbar
91022	2022/11/24	10:37:24	0	0.10	Pressure	mbar	0.07	Pressure	mbar
91023	2022/11/24	10:37:25	0	0.11	Pressure	mbar	0.07	Pressure	mbar
91024	2022/11/24	10:37:26	0	0.12	Pressure	mbar	0.09	Pressure	mbar
91025	2022/11/24	10:37:27	0	0.12	Pressure	mbar	0.09	Pressure	mbar
91026	2022/11/24	10:37:28	0	0.10	Pressure	mbar	0.09	Pressure	mbar
91027	2022/11/24	10:37:29	0	0.09	Pressure	mbar	0.08	Pressure	mbar
91028	2022/11/24	10:37:30	0	0.11	Pressure	mbar	0.10	Pressure	mbar
91029	2022/11/24	10:37:31	0	0.11	Pressure	mbar	0.10	Pressure	mbar
91030	2022/11/24	10:37:32	0	Time out			Time out
91031	2022/11/24	10:37:33	0	0.09	Pressure	mbar	0.08	Pressure	mbar
91032	2022/11/24	10:37:34	0	0.09	Pressure	mbar	0.08	Pressure	mbar
91033	2022/11/24	10:37:35	0	0.11	Pressure	mbar	0.09	Pressure	mbar
91034	2022/11/24	10:37:36	0	0.11	Pressure	mbar	0.09	Pressure	mbar
91035	2022/11/24	10:37:37	0	0.11	Pressure	mbar	0.09	Pressure	mbar
91036	2022/11/24	10:37:38	0	0.11	Pressure	mbar	0.08	Pressure	mbar
91037	2022/11/24	10:37:39	0	0.12	Pressure	mbar	0.07	Pressure	mbar
91038	2022/11/24	10:37:40	0	0.10	Pressure	mbar	0.08	Pressure	mbar
91039	2022/11/24	10:37:41	0	0.10	Pressure	mbar	0.08	Pressure	mbar
91040	2022/11/24	10:37:42	0	0.12	Pressure	mbar	0.08	Pressure	mbar
91041	2022/11/24	10:37:43	0	0.11	Pressure	mbar	0.08	Pressure	mbar
91042	2022/11/24	10:37:44	0	0.11	Pressure	mbar	0.08	Pressure	mbar
91043	2022/11/24	10:37:45	0	0.11	Pressure	mbar	0.08	Pressure	mbar
91044	2022/11/24	10:37:46	0	0.10	Pressure	mbar	0.09	Pressure	mbar
91045	2022/11/24	10:37:47	0	0.10	Pressure	mbar	0.09	Pressure	mbar
91046	2022/11/24	10:37:48	0	0.12	Pressure	mbar	0.09	Pressure	mbar
91047	2022/11/24	10:37:49	0	0.09	Pressure	mbar	0.09	Pressure	mbar
91048	2022/11/24	10:37:50	0	0.10	Pressure	mbar	0.09	Pressure	mbar
91049	2022/11/24	10:37:51	0	0.10	Pressure	mbar	0.09	Pressure	mbar
91050	2022/11/24	10:37:52	0	0.11	Pressure	mbar	0.09	Pressure	mbar
91051	2022/11/24	10:37:53	0	0.13	Pressure	mbar	0.08	Pressure	mbar
91052	2022/11/24	10:37:54	0	0.13	Pressure	mbar	0.08	Pressure	mbar
91053	2022/11/24	10:37:55	0	0.10	Pressure	mbar	0.09	Pressure	mbar
91054	2022/11/24	10:37:56	0	0.13	Pressure	mbar	0.08	Pressure	mbar
91055	2022/11/24	10:37:57	0	0.13	Pressure	mbar	0.08	Pressure	mbar
91056	2022/11/24	10:37:58	0	0.12	Pressure	mbar	0.09	Pressure	mbar
91057	2022/11/24	10:37:59	0	0.11	Pressure	mbar	0.08	Pressure	mbar
91058	2022/11/24	10:38:00	0	0.12	Pressure	mbar	0.08	Pressure	mbar
91059	2022/11/24	10:38:01	0	0.12	Pressure	mbar	0.08	Pressure	mbar
91060	2022/11/24	10:38:02	0	0.13	Pressure	mbar	0.09	Pressure	mbar
91061	2022/11/24	10:38:03	0	0.12	Pressure	mbar	0.09	Pressure	mbar
91062	2022/11/24	10:38:04	0	0.12	Pressure	mbar	0.09	Pressure	mbar
91063	2022/11/24	10:38:05	0	0.10	Pressure	mbar	0.09	Pressure	mbar
91064	2022/11/24	10:38:06	0	0.11	Pressure	mbar	0.08	Pressure	mbar
91065	2022/11/24	10:38:07	0	0.11	Pressure	mbar	0.08	Pressure	mbar
91066	2022/11/24	10:38:08	0	0.11	Pressure	mbar	0.08	Pressure	mbar
91067	2022/11/24	10:38:09	0	0.11	Pressure	mbar	0.08	Pressure	mbar
91068	2022/11/24	10:38:10	0	0.11	Pressure	mbar	0.08	Pressure	mbar
91069	2022/11/24	10:38:11	0	0.11	Pressure	mbar	0.09	Pressure	mbar
91070	2022/11/24	10:38:12	0	0.11	Pressure	mbar	0.09	Pressure	mbar
91071	2022/11/24	10:38:13	0	0.11	Pressure	mbar	0.09	Pressure	mbar
91072	2022/11/24	10:38:14	0	0.11	Pressure	mbar	0.09	Pressure	mbar
91073	2022/11/24	10:38:15	0	0.09	Pressure	mbar	0.08	Pressure	mbar
91074	2022/11/24	10:38:16	0	0.11	Pressure	mbar	0.09	Pressure	mbar
91075	2022/11/24	10:38:17	0	0.09	Pressure	mbar	0.08	Pressure	mbar
91076	2022/11/24	10:38:18	0	0.09	Pressure	mbar	0.08	Pressure	mbar
91077	2022/11/24	10:38:19	0	0.10	Pressure	mbar	0.10	Pressure	mbar
91078	2022/11/24	10:38:20	0	0.10	Pressure	mbar	0.08	Pressure	mbar
91079	2022/11/24	10:38:21	0	0.10	Pressure	mbar	0.08	Pressure	mbar
91080	2022/11/24	10:38:22	0	0.11	Pressure	mbar	0.07	Pressure	mbar
91081	2022/11/24	10:38:23	0	0.11	Pressure	mbar	0.08	Pressure	mbar
91082	2022/11/24	10:38:24	0	0.11	Pressure	mbar	0.08	Pressure	mbar
91083	2022/11/24	10:38:25	0	0.09	Pressure	mbar	0.09	Pressure	mbar
91084	2022/11/24	10:38:26	0	0.11	Pressure	mbar	0.08	Pressure	mbar
91085	2022/11/24	10:38:27	0	0.11	Pressure	mbar	0.09	Pressure	mbar
91086	2022/11/24	10:38:28	0	0.11	Pressure	mbar	0.09	Pressure	mbar
91087	2022/11/24	10:38:29	0	0.10	Pressure	mbar	0.11	Pressure	mbar
91088	2022/11/24	10:38:30	0	0.11	Pressure	mbar	0.09	Pressure	mbar
91089	2022/11/24	10:38:31	0	0.11	Pressure	mbar	0.09	Pressure	mbar
91090	2022/11/24	10:38:32	0	0.12	Pressure	mbar	0.08	Pressure	mbar
91091	2022/11/24	10:38:33	0	0.11	Pressure	mbar	0.09	Pressure	mbar
91092	2022/11/24	10:38:34	0	0.11	Pressure	mbar	0.09	Pressure	mbar
91093	2022/11/24	10:38:35	0	0.11	Pressure	mbar	0.09	Pressure	mbar
91094	2022/11/24	10:38:36	0	0.10	Pressure	mbar	0.08	Pressure	mbar
91095	2022/11/24	10:38:37	0	0.10	Pressure	mbar	0.08	Pressure	mbar
91096	2022/11/24	10:38:38	0	0.09	Pressure	mbar	0.08	Pressure	mbar
91097	2022/11/24	10:38:39	0	0.10	Pressure	mbar	0.09	Pressure	mbar
91098	2022/11/24	10:38:40	0	0.11	Pressure	mbar	0.09	Pressure	mbar
91099	2022/11/24	10:38:41	0	0.11	Pressure	mbar	0.09	Pressure	mbar
91100	2022/11/24	10:38:42	0	0.10	Pressure	mbar	0.09	Pressure	mbar
91101	2022/11/24	10:38:43	0	0.10	Pressure	mbar	0.09	Pressure	mbar
91102	2022/11/24	10:38:44	0	0.10	Pressure	mbar	0.09	Pressure	mbar
91103	2022/11/24	10:38:45	0	0.10	Pressure	mbar	0.08	Pressure	mbar
91104	2022/11/24	10:38:46	0	0.09	Pressure	mbar	0.09	Pressure	mbar
91105	2022/11/24	10:38:47	0	0.11	Pressure	mbar	0.08	Pressure	mbar
91106	2022/11/24	10:38:48	0	0.11	Pressure	mbar	0.08	Pressure	mbar
91107	2022/11/24	10:38:49	0	0.09	Pressure	mbar	0.07	Pressure	mbar
91108	2022/11/24	10:38:50	0	0.10	Pressure	mbar	0.08	Pressure	mbar
91109	2022/11/24	10:38:51	0	0.10	Pressure	mbar	0.08	Pressure	mbar
91110	2022/11/24	10:38:52	0	0.11	Pressure	mbar	0.09	Pressure	mbar
91111	2022/11/24	10:38:53	0	0.10	Pressure	mbar	0.07	Pressure	mbar
91112	2022/11/24	10:38:54	0	0.10	Pressure	mbar	0.07	Pressure	mbar
91113	2022/11/24	10:38:55	0	0.09	Pressure	mbar	0.08	Pressure	mbar
91114	2022/11/24	10:38:56	0	0.11	Pressure	mbar	0.08	Pressure	mbar
91115	2022/11/24	10:38:57	0	0.10	Pressure	mbar	0.08	Pressure	mbar
91116	2022/11/24	10:38:58	0	0.10	Pressure	mbar	0.08	Pressure	mbar
91117	2022/11/24	10:38:59	0	0.10	Pressure	mbar	0.08	Pressure	mbar
91118	2022/11/24	10:39:00	0	0.11	Pressure	mbar	0.09	Pressure	mbar
91119	2022/11/24	10:39:01	0	0.11	Pressure	mbar	0.09	Pressure	mbar
91120	2022/11/24	10:39:02	0	0.10	Pressure	mbar	0.09	Pressure	mbar
91121	2022/11/24	10:39:03	0	0.13	Pressure	mbar	0.08	Pressure	mbar
91122	2022/11/24	10:39:04	0	0.13	Pressure	mbar	0.08	Pressure	mbar
91123	2022/11/24	10:39:05	0	0.11	Pressure	mbar	0.07	Pressure	mbar
91124	2022/11/24	10:39:06	0	0.13	Pressure	mbar	0.09	Pressure	mbar
91125	2022/11/24	10:39:07	0	Time out			Time out
91126	2022/11/24	10:39:08	0	Time out			Time out
91127	2022/11/24	10:39:09	0	0.11	Pressure	mbar	0.08	Pressure	mbar
91128	2022/11/24	10:39:10	0	0.11	Pressure	mbar	0.09	Pressure	mbar
91129	2022/11/24	10:39:11	0	0.11	Pressure	mbar	0.09	Pressure	mbar
91130	2022/11/24	10:39:12	0	0.11	Pressure	mbar	0.10	Pressure	mbar
91131	2022/11/24	10:39:13	0	0.11	Pressure	mbar	0.08	Pressure	mbar
91132	2022/11/24	10:39:14	0	0.11	Pressure	mbar	0.08	Pressure	mbar
91133	2022/11/24	10:39:15	0	0.11	Pressure	mbar	0.08	Pressure	mbar
91134	2022/11/24	10:39:16	0	0.10	Pressure	mbar	0.08	Pressure	mbar
91135	2022/11/24	10:39:17	0	0.12	Pressure	mbar	0.09	Pressure	mbar
91136	2022/11/24	10:39:18	0	0.12	Pressure	mbar	0.09	Pressure	mbar
91137	2022/11/24	10:39:19	0	0.12	Pressure	mbar	0.07	Pressure	mbar
91138	2022/11/24	10:39:20	0	0.11	Pressure	mbar	0.09	Pressure	mbar
91139	2022/11/24	10:39:21	0	0.11	Pressure	mbar	0.09	Pressure	mbar
91140	2022/11/24	10:39:22	0	0.10	Pressure	mbar	0.09	Pressure	mbar
91141	2022/11/24	10:39:23	0	0.11	Pressure	mbar	0.08	Pressure	mbar
91142	2022/11/24	10:39:24	0	0.11	Pressure	mbar	0.08	Pressure	mbar
91143	2022/11/24	10:39:25	0	0.11	Pressure	mbar	0.09	Pressure	mbar
91144	2022/11/24	10:39:26	0	0.11	Pressure	mbar	0.10	Pressure	mbar
91145	2022/11/24	10:39:27	0	0.11	Pressure	mbar	0.09	Pressure	mbar
91146	2022/11/24	10:39:28	0	0.11	Pressure	mbar	0.09	Pressure	mbar
91147	2022/11/24	10:39:29	0	0.11	Pressure	mbar	0.07	Pressure	mbar
91148	2022/11/24	10:39:30	0	0.11	Pressure	mbar	0.08	Pressure	mbar
91149	2022/11/24	10:39:31	0	0.11	Pressure	mbar	0.08	Pressure	mbar
91150	2022/11/24	10:39:32	0	0.11	Pressure	mbar	0.09	Pressure	mbar
91151	2022/11/24	10:39:33	0	0.11	Pressure	mbar	0.10	Pressure	mbar
91152	2022/11/24	10:39:34	0	0.11	Pressure	mbar	0.10	Pressure	mbar
91153	2022/11/24	10:39:35	0	0.11	Pressure	mbar	0.07	Pressure	mbar
91154	2022/11/24	10:39:36	0	0.10	Pressure	mbar	0.08	Pressure	mbar
91155	2022/11/24	10:39:37	0	0.10	Pressure	mbar	0.08	Pressure	mbar
91156	2022/11/24	10:39:38	0	0.10	Pressure	mbar	0.08	Pressure	mbar
91157	2022/11/24	10:39:39	0	0.12	Pressure	mbar	0.09	Pressure	mbar
91158	2022/11/24	10:39:40	0	0.14	Pressure	mbar	0.09	Pressure	mbar
91159	2022/11/24	10:39:41	0	0.14	Pressure	mbar	0.09	Pressure	mbar
91160	2022/11/24	10:39:42	0	0.12	Pressure	mbar	0.09	Pressure	mbar
91161	2022/11/24	10:39:43	0	0.12	Pressure	mbar	0.08	Pressure	mbar
91162	2022/11/24	10:39:44	0	0.12	Pressure	mbar	0.08	Pressure	mbar
91163	2022/11/24	10:39:45	0	0.12	Pressure	mbar	0.09	Pressure	mbar
91164	2022/11/24	10:39:46	0	0.12	Pressure	mbar	0.08	Pressure	mbar
91165	2022/11/24	10:39:47	0	0.14	Pressure	mbar	0.09	Pressure	mbar
91166	2022/11/24	10:39:48	0	0.14	Pressure	mbar	0.09	Pressure	mbar
91167	2022/11/24	10:39:49	0	0.12	Pressure	mbar	0.09	Pressure	mbar
91168	2022/11/24	10:39:50	0	0.12	Pressure	mbar	0.09	Pressure	mbar
91169	2022/11/24	10:39:51	0	0.12	Pressure	mbar	0.09	Pressure	mbar
91170	2022/11/24	10:39:52	0	0.10	Pressure	mbar	0.08	Pressure	mbar
91171	2022/11/24	10:39:53	0	0.12	Pressure	mbar	0.08	Pressure	mbar
91172	2022/11/24	10:39:54	0	0.12	Pressure	mbar	0.08	Pressure	mbar
91173	2022/11/24	10:39:55	0	0.12	Pressure	mbar	0.09	Pressure	mbar
91174	2022/11/24	10:39:56	0	0.10	Pressure	mbar	0.09	Pressure	mbar
91175	2022/11/24	10:39:57	0	0.11	Pressure	mbar	0.08	Pressure	mbar
91176	2022/11/24	10:39:58	0	0.11	Pressure	mbar	0.08	Pressure	mbar
91177	2022/11/24	10:39:59	0	0.11	Pressure	mbar	0.10	Pressure	mbar
91178	2022/11/24	10:40:00	0	0.12	Pressure	mbar	0.10	Pressure	mbar
91179	2022/11/24	10:40:01	0	0.12	Pressure	mbar	0.10	Pressure	mbar
91180	2022/11/24	10:40:02	0	0.12	Pressure	mbar	0.07	Pressure	mbar
91181	2022/11/24	10:40:03	0	0.12	Pressure	mbar	0.09	Pressure	mbar
91182	2022/11/24	10:40:04	0	0.12	Pressure	mbar	0.09	Pressure	mbar
91183	2022/11/24	10:40:05	0	0.12	Pressure	mbar	0.09	Pressure	mbar
91184	2022/11/24	10:40:06	0	0.12	Pressure	mbar	0.08	Pressure	mbar
91185	2022/11/24	10:40:07	0	0.11	Pressure	mbar	0.09	Pressure	mbar
91186	2022/11/24	10:40:08	0	0.11	Pressure	mbar	0.09	Pressure	mbar
91187	2022/11/24	10:40:09	0	0.11	Pressure	mbar	0.06	Pressure	mbar
91188	2022/11/24	10:40:10	0	0.12	Pressure	mbar	0.08	Pressure	mbar
91189	2022/11/24	10:40:11	0	0.12	Pressure	mbar	0.08	Pressure	mbar
91190	2022/11/24	10:40:12	0	0.12	Pressure	mbar	0.09	Pressure	mbar
91191	2022/11/24	10:40:13	0	0.11	Pressure	mbar	0.08	Pressure	mbar
91192	2022/11/24	10:40:14	0	0.09	Pressure	mbar	0.08	Pressure	mbar
91193	2022/11/24	10:40:15	0	0.09	Pressure	mbar	0.08	Pressure	mbar
91194	2022/11/24	10:40:16	0	0.11	Pressure	mbar	0.08	Pressure	mbar
91195	2022/11/24	10:40:17	0	0.10	Pressure	mbar	0.09	Pressure	mbar
91196	2022/11/24	10:40:18	0	0.10	Pressure	mbar	0.09	Pressure	mbar
91197	2022/11/24	10:40:19	0	0.11	Pressure	mbar	0.07	Pressure	mbar
91198	2022/11/24	10:40:20	0	0.10	Pressure	mbar	0.09	Pressure	mbar
91199	2022/11/24	10:40:21	0	0.10	Pressure	mbar	0.09	Pressure	mbar
91200	2022/11/24	10:40:22	0	0.11	Pressure	mbar	0.07	Pressure	mbar
91201	2022/11/24	10:40:23	0	0.12	Pressure	mbar	0.09	Pressure	mbar
91202	2022/11/24	10:40:24	0	0.12	Pressure	mbar	0.07	Pressure	mbar
91203	2022/11/24	10:40:25	0	0.12	Pressure	mbar	0.07	Pressure	mbar
91204	2022/11/24	10:40:26	0	0.10	Pressure	mbar	0.07	Pressure	mbar
91205	2022/11/24	10:40:27	0	0.10	Pressure	mbar	0.08	Pressure	mbar
91206	2022/11/24	10:40:28	0	0.10	Pressure	mbar	0.08	Pressure	mbar
91207	2022/11/24	10:40:29	0	0.12	Pressure	mbar	0.08	Pressure	mbar
91208	2022/11/24	10:40:30	0	0.10	Pressure	mbar	0.09	Pressure	mbar
91209	2022/11/24	10:40:31	0	0.10	Pressure	mbar	0.09	Pressure	mbar
91210	2022/11/24	10:40:32	0	0.11	Pressure	mbar	0.08	Pressure	mbar
91211	2022/11/24	10:40:33	0	0.12	Pressure	mbar	0.09	Pressure	mbar
91212	2022/11/24	10:40:34	0	0.13	Pressure	mbar	0.08	Pressure	mbar
91213	2022/11/24	10:40:35	0	0.13	Pressure	mbar	0.08	Pressure	mbar
91214	2022/11/24	10:40:36	0	0.13	Pressure	mbar	0.10	Pressure	mbar
91215	2022/11/24	10:40:37	0	0.12	Pressure	mbar	0.07	Pressure	mbar
91216	2022/11/24	10:40:38	0	0.12	Pressure	mbar	0.07	Pressure	mbar
91217	2022/11/24	10:40:39	0	0.12	Pressure	mbar	0.08	Pressure	mbar
91218	2022/11/24	10:40:40	0	0.10	Pressure	mbar	0.08	Pressure	mbar
91219	2022/11/24	10:40:41	0	0.12	Pressure	mbar	0.10	Pressure	mbar
91220	2022/11/24	10:40:42	0	0.12	Pressure	mbar	0.10	Pressure	mbar
91221	2022/11/24	10:40:43	0	0.11	Pressure	mbar	0.07	Pressure	mbar
91222	2022/11/24	10:40:44	0	0.11	Pressure	mbar	0.09	Pressure	mbar
91223	2022/11/24	10:40:45	0	0.11	Pressure	mbar	0.09	Pressure	mbar
91224	2022/11/24	10:40:46	0	0.11	Pressure	mbar	0.08	Pressure	mbar
91225	2022/11/24	10:40:47	0	0.11	Pressure	mbar	0.08	Pressure	mbar
91226	2022/11/24	10:40:48	0	0.11	Pressure	mbar	0.08	Pressure	mbar
91227	2022/11/24	10:40:49	0	0.10	Pressure	mbar	0.07	Pressure	mbar
91228	2022/11/24	10:40:50	0	0.12	Pressure	mbar	0.07	Pressure	mbar
91229	2022/11/24	10:40:51	0	0.12	Pressure	mbar	0.07	Pressure	mbar
91230	2022/11/24	10:40:52	0	0.11	Pressure	mbar	0.09	Pressure	mbar
91231	2022/11/24	10:40:53	0	0.11	Pressure	mbar	0.09	Pressure	mbar
91232	2022/11/24	10:40:54	0	0.12	Pressure	mbar	0.09	Pressure	mbar
91233	2022/11/24	10:40:55	0	0.12	Pressure	mbar	0.09	Pressure	mbar
91234	2022/11/24	10:40:56	0	0.10	Pressure	mbar	0.09	Pressure	mbar
91235	2022/11/24	10:40:57	0	0.11	Pressure	mbar	0.09	Pressure	mbar
91236	2022/11/24	10:40:58	0	0.11	Pressure	mbar	0.09	Pressure	mbar
91237	2022/11/24	10:40:59	0	0.11	Pressure	mbar	0.08	Pressure	mbar
91238	2022/11/24	10:41:00	0	0.11	Pressure	mbar	0.08	Pressure	mbar
91239	2022/11/24	10:41:01	0	0.11	Pressure	mbar	0.08	Pressure	mbar
91240	2022/11/24	10:41:02	0	0.11	Pressure	mbar	0.08	Pressure	mbar
91241	2022/11/24	10:41:03	0	0.13	Pressure	mbar	0.09	Pressure	mbar
91242	2022/11/24	10:41:04	0	0.12	Pressure	mbar	0.09	Pressure	mbar
91243	2022/11/24	10:41:05	0	0.12	Pressure	mbar	0.09	Pressure	mbar
91244	2022/11/24	10:41:06	0	0.14	Pressure	mbar	0.09	Pressure	mbar
91245	2022/11/24	10:41:07	0	0.12	Pressure	mbar	0.09	Pressure	mbar
91246	2022/11/24	10:41:08	0	0.12	Pressure	mbar	0.09	Pressure	mbar
91247	2022/11/24	10:41:09	0	0.12	Pressure	mbar	0.10	Pressure	mbar
91248	2022/11/24	10:41:10	0	0.13	Pressure	mbar	0.07	Pressure	mbar
91249	2022/11/24	10:41:11	0	0.13	Pressure	mbar	0.07	Pressure	mbar
91250	2022/11/24	10:41:12	0	0.13	Pressure	mbar	0.08	Pressure	mbar
91251	2022/11/24	10:41:13	0	0.13	Pressure	mbar	0.08	Pressure	mbar
91252	2022/11/24	10:41:14	0	0.13	Pressure	mbar	0.09	Pressure	mbar
91253	2022/11/24	10:41:15	0	0.13	Pressure	mbar	0.09	Pressure	mbar
91254	2022/11/24	10:41:16	0	0.14	Pressure	mbar	0.10	Pressure	mbar
91255	2022/11/24	10:41:17	0	0.12	Pressure	mbar	0.08	Pressure	mbar
91256	2022/11/24	10:41:18	0	0.12	Pressure	mbar	0.08	Pressure	mbar
91257	2022/11/24	10:41:19	0	0.12	Pressure	mbar	0.09	Pressure	mbar
91258	2022/11/24	10:41:20	0	0.12	Pressure	mbar	0.08	Pressure	mbar
91259	2022/11/24	10:41:21	0	0.12	Pressure	mbar	0.08	Pressure	mbar
91260	2022/11/24	10:41:22	0	0.12	Pressure	mbar	0.08	Pressure	mbar
91261	2022/11/24	10:41:23	0	0.10	Pressure	mbar	0.08	Pressure	mbar
91262	2022/11/24	10:41:24	0	0.14	Pressure	mbar	0.08	Pressure	mbar
91263	2022/11/24	10:41:25	0	0.14	Pressure	mbar	0.08	Pressure	mbar
91264	2022/11/24	10:41:26	0	0.13	Pressure	mbar	0.10	Pressure	mbar
91265	2022/11/24	10:41:27	0	0.14	Pressure	mbar	0.09	Pressure	mbar
91266	2022/11/24	10:41:28	0	0.14	Pressure	mbar	0.09	Pressure	mbar
91267	2022/11/24	10:41:29	0	0.13	Pressure	mbar	0.08	Pressure	mbar
91268	2022/11/24	10:41:30	0	0.13	Pressure	mbar	0.08	Pressure	mbar
91269	2022/11/24	10:41:31	0	0.11	Pressure	mbar	0.09	Pressure	mbar
91270	2022/11/24	10:41:32	0	0.11	Pressure	mbar	0.09	Pressure	mbar
91271	2022/11/24	10:41:33	0	0.13	Pressure	mbar	0.10	Pressure	mbar
91272	2022/11/24	10:41:34	0	0.13	Pressure	mbar	0.09	Pressure	mbar
91273	2022/11/24	10:41:35	0	0.13	Pressure	mbar	0.09	Pressure	mbar
91274	2022/11/24	10:41:36	0	0.12	Pressure	mbar	0.08	Pressure	mbar
91275	2022/11/24	10:41:37	0	0.11	Pressure	mbar	0.09	Pressure	mbar
91276	2022/11/24	10:41:38	0	0.12	Pressure	mbar	0.09	Pressure	mbar
91277	2022/11/24	10:41:39	0	0.12	Pressure	mbar	0.09	Pressure	mbar
91278	2022/11/24	10:41:40	0	0.12	Pressure	mbar	0.08	Pressure	mbar
91279	2022/11/24	10:41:41	0	0.12	Pressure	mbar	0.08	Pressure	mbar
91280	2022/11/24	10:41:42	0	0.12	Pressure	mbar	0.08	Pressure	mbar
91281	2022/11/24	10:41:43	0	0.10	Pressure	mbar	0.11	Pressure	mbar
91282	2022/11/24	10:41:44	0	Time out			Time out
91283	2022/11/24	10:41:45	0	Time out			Time out
91284	2022/11/24	10:41:46	0	0.10	Pressure	mbar	0.08	Pressure	mbar
91285	2022/11/24	10:41:47	0	0.10	Pressure	mbar	0.08	Pressure	mbar
91286	2022/11/24	10:41:48	0	0.10	Pressure	mbar	0.08	Pressure	mbar
91287	2022/11/24	10:41:49	0	0.10	Pressure	mbar	0.07	Pressure	mbar
91288	2022/11/24	10:41:50	0	0.10	Pressure	mbar	0.07	Pressure	mbar
91289	2022/11/24	10:41:51	0	0.10	Pressure	mbar	0.09	Pressure	mbar
91290	2022/11/24	10:41:52	0	0.10	Pressure	mbar	0.09	Pressure	mbar
91291	2022/11/24	10:41:53	0	0.12	Pressure	mbar	0.10	Pressure	mbar
91292	2022/11/24	10:41:54	0	0.13	Pressure	mbar	0.08	Pressure	mbar
91293	2022/11/24	10:41:55	0	0.13	Pressure	mbar	0.08	Pressure	mbar
91294	2022/11/24	10:41:56	0	0.10	Pressure	mbar	0.10	Pressure	mbar
91295	2022/11/24	10:41:57	0	0.11	Pressure	mbar	0.09	Pressure	mbar
91296	2022/11/24	10:41:58	0	0.11	Pressure	mbar	0.09	Pressure	mbar
91297	2022/11/24	10:41:59	0	0.12	Pressure	mbar	0.09	Pressure	mbar
91298	2022/11/24	10:42:00	0	0.12	Pressure	mbar	0.09	Pressure	mbar
91299	2022/11/24	10:42:01	0	0.13	Pressure	mbar	0.07	Pressure	mbar
91300	2022/11/24	10:42:02	0	0.13	Pressure	mbar	0.07	Pressure	mbar
91301	2022/11/24	10:42:03	0	0.12	Pressure	mbar	0.07	Pressure	mbar
91302	2022/11/24	10:42:04	0	0.11	Pressure	mbar	0.09	Pressure	mbar
91303	2022/11/24	10:42:05	0	0.11	Pressure	mbar	0.09	Pressure	mbar
91304	2022/11/24	10:42:06	0	0.11	Pressure	mbar	0.09	Pressure	mbar
91305	2022/11/24	10:42:07	0	0.11	Pressure	mbar	0.10	Pressure	mbar
91306	2022/11/24	10:42:08	0	0.13	Pressure	mbar	0.09	Pressure	mbar
91307	2022/11/24	10:42:09	0	0.13	Pressure	mbar	0.09	Pressure	mbar
91308	2022/11/24	10:42:10	0	0.13	Pressure	mbar	0.09	Pressure	mbar
91309	2022/11/24	10:42:11	0	0.11	Pressure	mbar	0.07	Pressure	mbar
91310	2022/11/24	10:42:12	0	0.11	Pressure	mbar	0.07	Pressure	mbar
91311	2022/11/24	10:42:13	0	0.12	Pressure	mbar	0.08	Pressure	mbar
91312	2022/11/24	10:42:14	0	0.12	Pressure	mbar	0.08	Pressure	mbar
91313	2022/11/24	10:42:15	0	0.12	Pressure	mbar	0.08	Pressure	mbar
91314	2022/11/24	10:42:16	0	0.12	Pressure	mbar	0.11	Pressure	mbar
91315	2022/11/24	10:42:17	0	0.11	Pressure	mbar	0.10	Pressure	mbar
91316	2022/11/24	10:42:18	0	0.10	Pressure	mbar	0.10	Pressure	mbar
91317	2022/11/24	10:42:19	0	0.10	Pressure	mbar	0.10	Pressure	mbar
91318	2022/11/24	10:42:20	0	0.12	Pressure	mbar	0.09	Pressure	mbar
91319	2022/11/24	10:42:21	0	0.11	Pressure	mbar	0.10	Pressure	mbar
91320	2022/11/24	10:42:22	0	0.11	Pressure	mbar	0.10	Pressure	mbar
91321	2022/11/24	10:42:23	0	0.11	Pressure	mbar	0.10	Pressure	mbar
91322	2022/11/24	10:42:24	0	0.11	Pressure	mbar	0.09	Pressure	mbar
91323	2022/11/24	10:42:25	0	0.11	Pressure	mbar	0.09	Pressure	mbar
91324	2022/11/24	10:42:26	0	0.10	Pressure	mbar	0.10	Pressure	mbar
91325	2022/11/24	10:42:27	0	0.09	Pressure	mbar	0.09	Pressure	mbar
91326	2022/11/24	10:42:28	0	0.10	Pressure	mbar	0.09	Pressure	mbar
91327	2022/11/24	10:42:29	0	0.10	Pressure	mbar	0.09	Pressure	mbar
91328	2022/11/24	10:42:30	0	0.10	Pressure	mbar	0.08	Pressure	mbar
91329	2022/11/24	10:42:31	0	0.12	Pressure	mbar	0.10	Pressure	mbar
91330	2022/11/24	10:42:32	0	0.12	Pressure	mbar	0.10	Pressure	mbar
91331	2022/11/24	10:42:33	0	0.11	Pressure	mbar	0.09	Pressure	mbar
91332	2022/11/24	10:42:34	0	0.12	Pressure	mbar	0.09	Pressure	mbar
91333	2022/11/24	10:42:35	0	0.12	Pressure	mbar	0.09	Pressure	mbar
91334	2022/11/24	10:42:36	0	0.10	Pressure	mbar	0.08	Pressure	mbar
91335	2022/11/24	10:42:37	0	0.10	Pressure	mbar	0.09	Pressure	mbar
91336	2022/11/24	10:42:38	0	0.10	Pressure	mbar	0.09	Pressure	mbar
91337	2022/11/24	10:42:39	0	0.10	Pressure	mbar	0.09	Pressure	mbar
91338	2022/11/24	10:42:40	0	0.10	Pressure	mbar	0.08	Pressure	mbar
91339	2022/11/24	10:42:41	0	0.12	Pressure	mbar	0.10	Pressure	mbar
91340	2022/11/24	10:42:42	0	0.12	Pressure	mbar	0.10	Pressure	mbar
91341	2022/11/24	10:42:43	0	0.11	Pressure	mbar	0.08	Pressure	mbar
91342	2022/11/24	10:42:44	0	Time out			Time out
91343	2022/11/24	10:42:45	0	Time out			Time out
91344	2022/11/24	10:42:46	0	0.10	Pressure	mbar	0.10	Pressure	mbar
91345	2022/11/24	10:42:47	0	0.10	Pressure	mbar	0.09	Pressure	mbar
91346	2022/11/24	10:42:48	0	0.10	Pressure	mbar	0.08	Pressure	mbar
91347	2022/11/24	10:42:49	0	0.10	Pressure	mbar	0.08	Pressure	mbar
91348	2022/11/24	10:42:50	0	0.12	Pressure	mbar	0.10	Pressure	mbar
91349	2022/11/24	10:42:51	0	0.12	Pressure	mbar	0.10	Pressure	mbar
91350	2022/11/24	10:42:52	0	0.12	Pressure	mbar	0.10	Pressure	mbar
91351	2022/11/24	10:42:53	0	0.12	Pressure	mbar	0.08	Pressure	mbar
91352	2022/11/24	10:42:54	0	0.11	Pressure	mbar	0.08	Pressure	mbar
91353	2022/11/24	10:42:55	0	0.13	Pressure	mbar	0.09	Pressure	mbar
91354	2022/11/24	10:42:56	0	0.13	Pressure	mbar	0.09	Pressure	mbar
91355	2022/11/24	10:42:57	0	0.11	Pressure	mbar	0.09	Pressure	mbar
91356	2022/11/24	10:42:58	0	0.12	Pressure	mbar	0.09	Pressure	mbar
91357	2022/11/24	10:42:59	0	0.12	Pressure	mbar	0.09	Pressure	mbar
91358	2022/11/24	10:43:00	0	0.11	Pressure	mbar	0.09	Pressure	mbar
91359	2022/11/24	10:43:01	0	0.12	Pressure	mbar	0.09	Pressure	mbar
91360	2022/11/24	10:43:02	0	0.12	Pressure	mbar	0.09	Pressure	mbar
91361	2022/11/24	10:43:03	0	0.10	Pressure	mbar	0.09	Pressure	mbar
91362	2022/11/24	10:43:04	0	0.09	Pressure	mbar	0.09	Pressure	mbar
91363	2022/11/24	10:43:05	0	0.09	Pressure	mbar	0.09	Pressure	mbar
91364	2022/11/24	10:43:06	0	0.12	Pressure	mbar	0.08	Pressure	mbar
91365	2022/11/24	10:43:07	0	0.12	Pressure	mbar	0.10	Pressure	mbar
91366	2022/11/24	10:43:08	0	0.11	Pressure	mbar	0.08	Pressure	mbar
91367	2022/11/24	10:43:09	0	0.11	Pressure	mbar	0.08	Pressure	mbar
91368	2022/11/24	10:43:10	0	Time out			Time out
91369	2022/11/24	10:43:11	0	0.14	Pressure	mbar	0.08	Pressure	mbar
91370	2022/11/24	10:43:12	0	0.14	Pressure	mbar	0.08	Pressure	mbar
91371	2022/11/24	10:43:13	0	0.13	Pressure	mbar	0.08	Pressure	mbar
91372	2022/11/24	10:43:14	0	0.13	Pressure	mbar	0.09	Pressure	mbar
91373	2022/11/24	10:43:15	0	0.13	Pressure	mbar	0.09	Pressure	mbar
91374	2022/11/24	10:43:16	0	0.12	Pressure	mbar	0.08	Pressure	mbar
91375	2022/11/24	10:43:17	0	0.13	Pressure	mbar	0.10	Pressure	mbar
91376	2022/11/24	10:43:18	0	0.13	Pressure	mbar	0.10	Pressure	mbar
91377	2022/11/24	10:43:19	0	0.13	Pressure	mbar	0.10	Pressure	mbar
91378	2022/11/24	10:43:20	0	0.12	Pressure	mbar	0.10	Pressure	mbar
91379	2022/11/24	10:43:21	0	0.11	Pressure	mbar	0.10	Pressure	mbar
91380	2022/11/24	10:43:22	0	0.11	Pressure	mbar	0.10	Pressure	mbar
91381	2022/11/24	10:43:23	0	0.13	Pressure	mbar	0.10	Pressure	mbar
91382	2022/11/24	10:43:24	0	0.12	Pressure	mbar	0.08	Pressure	mbar
91383	2022/11/24	10:43:25	0	0.13	Pressure	mbar	0.10	Pressure	mbar
91384	2022/11/24	10:43:26	0	0.13	Pressure	mbar	0.10	Pressure	mbar
91385	2022/11/24	10:43:27	0	0.13	Pressure	mbar	0.10	Pressure	mbar
91386	2022/11/24	10:43:28	0	0.11	Pressure	mbar	0.09	Pressure	mbar
91387	2022/11/24	10:43:29	0	0.11	Pressure	mbar	0.09	Pressure	mbar
91388	2022/11/24	10:43:30	0	0.13	Pressure	mbar	0.09	Pressure	mbar
91389	2022/11/24	10:43:31	0	0.11	Pressure	mbar	0.10	Pressure	mbar
91390	2022/11/24	10:43:32	0	0.11	Pressure	mbar	0.10	Pressure	mbar
91391	2022/11/24	10:43:33	0	0.11	Pressure	mbar	0.09	Pressure	mbar
91392	2022/11/24	10:43:34	0	0.13	Pressure	mbar	0.10	Pressure	mbar
91393	2022/11/24	10:43:35	0	0.11	Pressure	mbar	0.08	Pressure	mbar
91394	2022/11/24	10:43:36	0	0.11	Pressure	mbar	0.08	Pressure	mbar
91395	2022/11/24	10:43:37	0	0.11	Pressure	mbar	0.07	Pressure	mbar
91396	2022/11/24	10:43:38	0	0.10	Pressure	mbar	0.08	Pressure	mbar
91397	2022/11/24	10:43:39	0	0.10	Pressure	mbar	0.08	Pressure	mbar
91398	2022/11/24	10:43:40	0	0.10	Pressure	mbar	0.09	Pressure	mbar
91399	2022/11/24	10:43:41	0	0.11	Pressure	mbar	0.10	Pressure	mbar
91400	2022/11/24	10:43:42	0	0.11	Pressure	mbar	0.10	Pressure	mbar
91401	2022/11/24	10:43:43	0	0.13	Pressure	mbar	0.10	Pressure	mbar
91402	2022/11/24	10:43:44	0	0.11	Pressure	mbar	0.11	Pressure	mbar
91403	2022/11/24	10:43:45	0	0.11	Pressure	mbar	0.11	Pressure	mbar
91404	2022/11/24	10:43:46	0	0.12	Pressure	mbar	0.11	Pressure	mbar
91405	2022/11/24	10:43:47	0	0.10	Pressure	mbar	0.09	Pressure	mbar
91406	2022/11/24	10:43:48	0	0.12	Pressure	mbar	0.08	Pressure	mbar
91407	2022/11/24	10:43:49	0	0.12	Pressure	mbar	0.08	Pressure	mbar
91408	2022/11/24	10:43:50	0	0.11	Pressure	mbar	0.09	Pressure	mbar
91409	2022/11/24	10:43:51	0	0.11	Pressure	mbar	0.10	Pressure	mbar
91410	2022/11/24	10:43:52	0	0.11	Pressure	mbar	0.10	Pressure	mbar
91411	2022/11/24	10:43:53	0	0.11	Pressure	mbar	0.09	Pressure	mbar
91412	2022/11/24	10:43:54	0	0.11	Pressure	mbar	0.07	Pressure	mbar
91413	2022/11/24	10:43:55	0	0.10	Pressure	mbar	0.08	Pressure	mbar
91414	2022/11/24	10:43:56	0	0.10	Pressure	mbar	0.08	Pressure	mbar
91415	2022/11/24	10:43:57	0	0.11	Pressure	mbar	0.08	Pressure	mbar
91416	2022/11/24	10:43:58	0	0.11	Pressure	mbar	0.07	Pressure	mbar
91417	2022/11/24	10:43:59	0	0.11	Pressure	mbar	0.07	Pressure	mbar
91418	2022/11/24	10:44:00	0	0.11	Pressure	mbar	0.09	Pressure	mbar
91419	2022/11/24	10:44:01	0	0.12	Pressure	mbar	0.08	Pressure	mbar
91420	2022/11/24	10:44:02	0	0.12	Pressure	mbar	0.08	Pressure	mbar
91421	2022/11/24	10:44:03	0	0.12	Pressure	mbar	0.08	Pressure	mbar
91422	2022/11/24	10:44:04	0	0.13	Pressure	mbar	0.07	Pressure	mbar
91423	2022/11/24	10:44:05	0	0.10	Pressure	mbar	0.07	Pressure	mbar
91424	2022/11/24	10:44:06	0	0.10	Pressure	mbar	0.07	Pressure	mbar
91425	2022/11/24	10:44:07	0	0.10	Pressure	mbar	0.08	Pressure	mbar
91426	2022/11/24	10:44:08	0	0.11	Pressure	mbar	0.09	Pressure	mbar
91427	2022/11/24	10:44:09	0	0.11	Pressure	mbar	0.09	Pressure	mbar
91428	2022/11/24	10:44:10	0	0.11	Pressure	mbar	0.08	Pressure	mbar
91429	2022/11/24	10:44:11	0	0.13	Pressure	mbar	0.09	Pressure	mbar
91430	2022/11/24	10:44:12	0	0.12	Pressure	mbar	0.08	Pressure	mbar
91431	2022/11/24	10:44:13	0	0.12	Pressure	mbar	0.08	Pressure	mbar
91432	2022/11/24	10:44:14	0	0.12	Pressure	mbar	0.08	Pressure	mbar
91433	2022/11/24	10:44:15	0	0.11	Pressure	mbar	0.08	Pressure	mbar
91434	2022/11/24	10:44:16	0	0.11	Pressure	mbar	0.08	Pressure	mbar
91435	2022/11/24	10:44:17	0	0.10	Pressure	mbar	0.07	Pressure	mbar
91436	2022/11/24	10:44:18	0	0.10	Pressure	mbar	0.08	Pressure	mbar
91437	2022/11/24	10:44:19	0	0.10	Pressure	mbar	0.08	Pressure	mbar
91438	2022/11/24	10:44:20	0	0.12	Pressure	mbar	0.07	Pressure	mbar
91439	2022/11/24	10:44:21	0	0.11	Pressure	mbar	0.09	Pressure	mbar
91440	2022/11/24	10:44:22	0	Time out			Time out
91441	2022/11/24	10:44:23	0	Time out			Time out
91442	2022/11/24	10:44:24	0	0.12	Pressure	mbar	0.07	Pressure	mbar
91443	2022/11/24	10:44:25	0	0.11	Pressure	mbar	0.08	Pressure	mbar
91444	2022/11/24	10:44:26	0	0.11	Pressure	mbar	0.08	Pressure	mbar
91445	2022/11/24	10:44:27	0	0.10	Pressure	mbar	0.07	Pressure	mbar
91446	2022/11/24	10:44:28	0	0.11	Pressure	mbar	0.08	Pressure	mbar
91447	2022/11/24	10:44:29	0	0.11	Pressure	mbar	0.08	Pressure	mbar
91448	2022/11/24	10:44:30	0	0.11	Pressure	mbar	0.09	Pressure	mbar
91449	2022/11/24	10:44:31	0	0.12	Pressure	mbar	0.08	Pressure	mbar
91450	2022/11/24	10:44:32	0	0.10	Pressure	mbar	0.07	Pressure	mbar
91451	2022/11/24	10:44:33	0	0.10	Pressure	mbar	0.07	Pressure	mbar
91452	2022/11/24	10:44:34	0	0.09	Pressure	mbar	0.07	Pressure	mbar
91453	2022/11/24	10:44:35	0	0.09	Pressure	mbar	0.08	Pressure	mbar
91454	2022/11/24	10:44:36	0	0.09	Pressure	mbar	0.08	Pressure	mbar
91455	2022/11/24	10:44:37	0	0.11	Pressure	mbar	0.10	Pressure	mbar
91456	2022/11/24	10:44:38	0	0.11	Pressure	mbar	0.07	Pressure	mbar
91457	2022/11/24	10:44:39	0	0.11	Pressure	mbar	0.07	Pressure	mbar
91458	2022/11/24	10:44:40	0	0.09	Pressure	mbar	0.07	Pressure	mbar
91459	2022/11/24	10:44:41	0	0.10	Pressure	mbar	0.07	Pressure	mbar
91460	2022/11/24	10:44:42	0	0.12	Pressure	mbar	0.08	Pressure	mbar
91461	2022/11/24	10:44:43	0	0.12	Pressure	mbar	0.08	Pressure	mbar
91462	2022/11/24	10:44:44	0	0.09	Pressure	mbar	0.08	Pressure	mbar
91463	2022/11/24	10:44:45	0	0.12	Pressure	mbar	0.08	Pressure	mbar
91464	2022/11/24	10:44:46	0	0.12	Pressure	mbar	0.08	Pressure	mbar
91465	2022/11/24	10:44:47	0	0.12	Pressure	mbar	0.08	Pressure	mbar
91466	2022/11/24	10:44:48	0	0.11	Pressure	mbar	0.09	Pressure	mbar
91467	2022/11/24	10:44:49	0	0.11	Pressure	mbar	0.09	Pressure	mbar
91468	2022/11/24	10:44:50	0	0.12	Pressure	mbar	0.09	Pressure	mbar
91469	2022/11/24	10:44:51	0	0.11	Pressure	mbar	0.08	Pressure	mbar
91470	2022/11/24	10:44:52	0	0.12	Pressure	mbar	0.09	Pressure	mbar
91471	2022/11/24	10:44:53	0	0.12	Pressure	mbar	0.09	Pressure	mbar
91472	2022/11/24	10:44:54	0	0.09	Pressure	mbar	0.08	Pressure	mbar
91473	2022/11/24	10:44:55	0	0.11	Pressure	mbar	0.09	Pressure	mbar
91474	2022/11/24	10:44:56	0	0.11	Pressure	mbar	0.09	Pressure	mbar
91475	2022/11/24	10:44:57	0	0.10	Pressure	mbar	0.08	Pressure	mbar
91476	2022/11/24	10:44:58	0	0.10	Pressure	mbar	0.09	Pressure	mbar
91477	2022/11/24	10:44:59	0	0.10	Pressure	mbar	0.09	Pressure	mbar
91478	2022/11/24	10:45:00	0	0.09	Pressure	mbar	0.09	Pressure	mbar
91479	2022/11/24	10:45:01	0	0.09	Pressure	mbar	0.08	Pressure	mbar
91480	2022/11/24	10:45:02	0	0.09	Pressure	mbar	0.09	Pressure	mbar
91481	2022/11/24	10:45:03	0	0.09	Pressure	mbar	0.09	Pressure	mbar
91482	2022/11/24	10:45:04	0	0.12	Pressure	mbar	0.08	Pressure	mbar
91483	2022/11/24	10:45:05	0	0.10	Pressure	mbar	0.07	Pressure	mbar
91484	2022/11/24	10:45:06	0	0.10	Pressure	mbar	0.07	Pressure	mbar
91485	2022/11/24	10:45:07	0	0.10	Pressure	mbar	0.08	Pressure	mbar
91486	2022/11/24	10:45:08	0	0.10	Pressure	mbar	0.09	Pressure	mbar
91487	2022/11/24	10:45:09	0	0.10	Pressure	mbar	0.09	Pressure	mbar
91488	2022/11/24	10:45:10	0	0.10	Pressure	mbar	0.10	Pressure	mbar
91489	2022/11/24	10:45:11	0	0.12	Pressure	mbar	0.09	Pressure	mbar
91490	2022/11/24	10:45:12	0	0.10	Pressure	mbar	0.09	Pressure	mbar
91491	2022/11/24	10:45:13	0	0.10	Pressure	mbar	0.09	Pressure	mbar
91492	2022/11/24	10:45:14	0	0.09	Pressure	mbar	0.08	Pressure	mbar
91493	2022/11/24	10:45:15	0	0.10	Pressure	mbar	0.09	Pressure	mbar
91494	2022/11/24	10:45:16	0	0.10	Pressure	mbar	0.09	Pressure	mbar
91495	2022/11/24	10:45:17	0	0.11	Pressure	mbar	0.09	Pressure	mbar
91496	2022/11/24	10:45:18	0	0.10	Pressure	mbar	0.09	Pressure	mbar
91497	2022/11/24	10:45:19	0	0.10	Pressure	mbar	0.09	Pressure	mbar
91498	2022/11/24	10:45:20	0	0.11	Pressure	mbar	0.08	Pressure	mbar
91499	2022/11/24	10:45:21	0	0.11	Pressure	mbar	0.07	Pressure	mbar
91500	2022/11/24	10:45:22	0	0.12	Pressure	mbar	0.09	Pressure	mbar
91501	2022/11/24	10:45:23	0	0.12	Pressure	mbar	0.09	Pressure	mbar
91502	2022/11/24	10:45:24	0	0.13	Pressure	mbar	0.08	Pressure	mbar
91503	2022/11/24	10:45:25	0	0.11	Pressure	mbar	0.08	Pressure	mbar
91504	2022/11/24	10:45:26	0	0.11	Pressure	mbar	0.08	Pressure	mbar
91505	2022/11/24	10:45:27	0	0.11	Pressure	mbar	0.07	Pressure	mbar
91506	2022/11/24	10:45:28	0	0.11	Pressure	mbar	0.06	Pressure	mbar
91507	2022/11/24	10:45:29	0	0.11	Pressure	mbar	0.09	Pressure	mbar
91508	2022/11/24	10:45:30	0	0.11	Pressure	mbar	0.09	Pressure	mbar
91509	2022/11/24	10:45:31	0	0.12	Pressure	mbar	0.07	Pressure	mbar
91510	2022/11/24	10:45:32	0	0.12	Pressure	mbar	0.08	Pressure	mbar
91511	2022/11/24	10:45:33	0	0.12	Pressure	mbar	0.08	Pressure	mbar
91512	2022/11/24	10:45:34	0	0.10	Pressure	mbar	0.08	Pressure	mbar
91513	2022/11/24	10:45:35	0	0.12	Pressure	mbar	0.08	Pressure	mbar
91514	2022/11/24	10:45:36	0	0.12	Pressure	mbar	0.08	Pressure	mbar
91515	2022/11/24	10:45:37	0	0.09	Pressure	mbar	0.09	Pressure	mbar
91516	2022/11/24	10:45:38	0	0.11	Pressure	mbar	0.10	Pressure	mbar
91517	2022/11/24	10:45:39	0	0.11	Pressure	mbar	0.10	Pressure	mbar
91518	2022/11/24	10:45:40	0	0.11	Pressure	mbar	0.09	Pressure	mbar
91519	2022/11/24	10:45:41	0	0.11	Pressure	mbar	0.09	Pressure	mbar
91520	2022/11/24	10:45:42	0	0.10	Pressure	mbar	0.08	Pressure	mbar
91521	2022/11/24	10:45:43	0	0.10	Pressure	mbar	0.08	Pressure	mbar
91522	2022/11/24	10:45:44	0	0.12	Pressure	mbar	0.08	Pressure	mbar
91523	2022/11/24	10:45:45	0	0.12	Pressure	mbar	0.08	Pressure	mbar
91524	2022/11/24	10:45:46	0	0.12	Pressure	mbar	0.08	Pressure	mbar
91525	2022/11/24	10:45:47	0	0.10	Pressure	mbar	0.08	Pressure	mbar
91526	2022/11/24	10:45:48	0	0.11	Pressure	mbar	0.08	Pressure	mbar
91527	2022/11/24	10:45:49	0	0.11	Pressure	mbar	0.08	Pressure	mbar
91528	2022/11/24	10:45:50	0	0.11	Pressure	mbar	0.07	Pressure	mbar
91529	2022/11/24	10:45:51	0	0.12	Pressure	mbar	0.08	Pressure	mbar
91530	2022/11/24	10:45:52	0	0.11	Pressure	mbar	0.08	Pressure	mbar
91531	2022/11/24	10:45:53	0	0.11	Pressure	mbar	0.08	Pressure	mbar
91532	2022/11/24	10:45:54	0	0.11	Pressure	mbar	0.09	Pressure	mbar
91533	2022/11/24	10:45:55	0	0.10	Pressure	mbar	0.08	Pressure	mbar
91534	2022/11/24	10:45:56	0	0.10	Pressure	mbar	0.08	Pressure	mbar
91535	2022/11/24	10:45:57	0	0.12	Pressure	mbar	0.08	Pressure	mbar
91536	2022/11/24	10:45:58	0	0.10	Pressure	mbar	0.09	Pressure	mbar
91537	2022/11/24	10:45:59	0	0.11	Pressure	mbar	0.08	Pressure	mbar
91538	2022/11/24	10:46:00	0	0.11	Pressure	mbar	0.08	Pressure	mbar
91539	2022/11/24	10:46:01	0	0.12	Pressure	mbar	0.08	Pressure	mbar
91540	2022/11/24	10:46:02	0	0.10	Pressure	mbar	0.08	Pressure	mbar
91541	2022/11/24	10:46:03	0	0.10	Pressure	mbar	0.08	Pressure	mbar
91542	2022/11/24	10:46:04	0	0.10	Pressure	mbar	0.08	Pressure	mbar
91543	2022/11/24	10:46:05	0	0.09	Pressure	mbar	0.09	Pressure	mbar
91544	2022/11/24	10:46:06	0	0.10	Pressure	mbar	0.08	Pressure	mbar
91545	2022/11/24	10:46:07	0	0.10	Pressure	mbar	0.08	Pressure	mbar
91546	2022/11/24	10:46:08	0	Time out			Time out
91547	2022/11/24	10:46:09	0	0.10	Pressure	mbar	0.08	Pressure	mbar
91548	2022/11/24	10:46:10	0	0.10	Pressure	mbar	0.08	Pressure	mbar
91549	2022/11/24	10:46:11	0	0.10	Pressure	mbar	0.09	Pressure	mbar
91550	2022/11/24	10:46:12	0	0.09	Pressure	mbar	0.08	Pressure	mbar
91551	2022/11/24	10:46:13	0	0.09	Pressure	mbar	0.08	Pressure	mbar
91552	2022/11/24	10:46:14	0	0.09	Pressure	mbar	0.09	Pressure	mbar
91553	2022/11/24	10:46:15	0	0.10	Pressure	mbar	0.09	Pressure	mbar
91554	2022/11/24	10:46:16	0	0.10	Pressure	mbar	0.09	Pressure	mbar
91555	2022/11/24	10:46:17	0	0.12	Pressure	mbar	0.08	Pressure	mbar
91556	2022/11/24	10:46:18	0	0.10	Pressure	mbar	0.11	Pressure	mbar
91557	2022/11/24	10:46:19	0	0.09	Pressure	mbar	0.08	Pressure	mbar
91558	2022/11/24	10:46:20	0	0.09	Pressure	mbar	0.08	Pressure	mbar
91559	2022/11/24	10:46:21	0	0.09	Pressure	mbar	0.08	Pressure	mbar
91560	2022/11/24	10:46:22	0	0.09	Pressure	mbar	0.08	Pressure	mbar
91561	2022/11/24	10:46:23	0	0.09	Pressure	mbar	0.08	Pressure	mbar
91562	2022/11/24	10:46:24	0	0.09	Pressure	mbar	0.07	Pressure	mbar
91563	2022/11/24	10:46:25	0	0.09	Pressure	mbar	0.07	Pressure	mbar
91564	2022/11/24	10:46:26	0	0.09	Pressure	mbar	0.07	Pressure	mbar
91565	2022/11/24	10:46:27	0	0.11	Pressure	mbar	0.08	Pressure	mbar
91566	2022/11/24	10:46:28	0	0.10	Pressure	mbar	0.08	Pressure	mbar
91567	2022/11/24	10:46:29	0	0.09	Pressure	mbar	0.09	Pressure	mbar
91568	2022/11/24	10:46:30	0	0.09	Pressure	mbar	0.09	Pressure	mbar
91569	2022/11/24	10:46:31	0	0.11	Pressure	mbar	0.08	Pressure	mbar
91570	2022/11/24	10:46:32	0	0.11	Pressure	mbar	0.10	Pressure	mbar
91571	2022/11/24	10:46:33	0	0.11	Pressure	mbar	0.10	Pressure	mbar
91572	2022/11/24	10:46:34	0	0.10	Pressure	mbar	0.09	Pressure	mbar
91573	2022/11/24	10:46:35	0	0.11	Pressure	mbar	0.08	Pressure	mbar
91574	2022/11/24	10:46:36	0	0.11	Pressure	mbar	0.08	Pressure	mbar
91575	2022/11/24	10:46:37	0	0.11	Pressure	mbar	0.09	Pressure	mbar
91576	2022/11/24	10:46:38	0	0.10	Pressure	mbar	0.06	Pressure	mbar
91577	2022/11/24	10:46:39	0	0.09	Pressure	mbar	0.08	Pressure	mbar
91578	2022/11/24	10:46:40	0	0.09	Pressure	mbar	0.08	Pressure	mbar
91579	2022/11/24	10:46:41	0	0.08	Pressure	mbar	0.08	Pressure	mbar
91580	2022/11/24	10:46:42	0	0.10	Pressure	mbar	0.08	Pressure	mbar
91581	2022/11/24	10:46:43	0	0.10	Pressure	mbar	0.08	Pressure	mbar
91582	2022/11/24	10:46:44	0	0.10	Pressure	mbar	0.08	Pressure	mbar
91583	2022/11/24	10:46:45	0	0.11	Pressure	mbar	0.08	Pressure	mbar
91584	2022/11/24	10:46:46	0	0.10	Pressure	mbar	0.07	Pressure	mbar
91585	2022/11/24	10:46:47	0	0.10	Pressure	mbar	0.07	Pressure	mbar
91586	2022/11/24	10:46:48	0	0.12	Pressure	mbar	0.08	Pressure	mbar
91587	2022/11/24	10:46:49	0	0.10	Pressure	mbar	0.08	Pressure	mbar
91588	2022/11/24	10:46:50	0	0.10	Pressure	mbar	0.08	Pressure	mbar
91589	2022/11/24	10:46:51	0	0.11	Pressure	mbar	0.08	Pressure	mbar
91590	2022/11/24	10:46:52	0	0.10	Pressure	mbar	0.08	Pressure	mbar
91591	2022/11/24	10:46:53	0	0.10	Pressure	mbar	0.08	Pressure	mbar
91592	2022/11/24	10:46:54	0	0.10	Pressure	mbar	0.08	Pressure	mbar
91593	2022/11/24	10:46:55	0	0.09	Pressure	mbar	0.07	Pressure	mbar
91594	2022/11/24	10:46:56	0	0.10	Pressure	mbar	0.08	Pressure	mbar
91595	2022/11/24	10:46:57	0	0.10	Pressure	mbar	0.08	Pressure	mbar
91596	2022/11/24	10:46:58	0	0.11	Pressure	mbar	0.08	Pressure	mbar
91597	2022/11/24	10:46:59	0	0.09	Pressure	mbar	0.09	Pressure	mbar
91598	2022/11/24	10:47:00	0	0.09	Pressure	mbar	0.09	Pressure	mbar
91599	2022/11/24	10:47:01	0	0.10	Pressure	mbar	0.09	Pressure	mbar
91600	2022/11/24	10:47:02	0	0.08	Pressure	mbar	0.08	Pressure	mbar
91601	2022/11/24	10:47:03	0	0.08	Pressure	mbar	0.08	Pressure	mbar
91602	2022/11/24	10:47:04	0	0.10	Pressure	mbar	0.07	Pressure	mbar
91603	2022/11/24	10:47:05	0	0.11	Pressure	mbar	0.08	Pressure	mbar
91604	2022/11/24	10:47:06	0	0.11	Pressure	mbar	0.08	Pressure	mbar
91605	2022/11/24	10:47:07	0	0.11	Pressure	mbar	0.08	Pressure	mbar
91606	2022/11/24	10:47:08	0	0.11	Pressure	mbar	0.08	Pressure	mbar
91607	2022/11/24	10:47:09	0	0.09	Pressure	mbar	0.09	Pressure	mbar
91608	2022/11/24	10:47:10	0	0.09	Pressure	mbar	0.09	Pressure	mbar
91609	2022/11/24	10:47:11	0	0.11	Pressure	mbar	0.08	Pressure	mbar
91610	2022/11/24	10:47:12	0	0.10	Pressure	mbar	0.07	Pressure	mbar
91611	2022/11/24	10:47:13	0	0.10	Pressure	mbar	0.07	Pressure	mbar
91612	2022/11/24	10:47:14	0	0.11	Pressure	mbar	0.08	Pressure	mbar
91613	2022/11/24	10:47:15	0	0.12	Pressure	mbar	0.08	Pressure	mbar
91614	2022/11/24	10:47:16	0	0.12	Pressure	mbar	0.08	Pressure	mbar
91615	2022/11/24	10:47:17	0	0.10	Pressure	mbar	0.09	Pressure	mbar
91616	2022/11/24	10:47:18	0	0.11	Pressure	mbar	0.07	Pressure	mbar
91617	2022/11/24	10:47:19	0	0.09	Pressure	mbar	0.08	Pressure	mbar
91618	2022/11/24	10:47:20	0	0.09	Pressure	mbar	0.08	Pressure	mbar
91619	2022/11/24	10:47:21	0	0.10	Pressure	mbar	0.08	Pressure	mbar
91620	2022/11/24	10:47:22	0	0.11	Pressure	mbar	0.09	Pressure	mbar
91621	2022/11/24	10:47:23	0	0.11	Pressure	mbar	0.09	Pressure	mbar
91622	2022/11/24	10:47:24	0	0.09	Pressure	mbar	0.07	Pressure	mbar
91623	2022/11/24	10:47:25	0	0.11	Pressure	mbar	0.08	Pressure	mbar
91624	2022/11/24	10:47:26	0	Time out			Time out
91625	2022/11/24	10:47:27	0	Time out			Time out
91626	2022/11/24	10:47:28	0	0.11	Pressure	mbar	0.07	Pressure	mbar
91627	2022/11/24	10:47:29	0	0.10	Pressure	mbar	0.07	Pressure	mbar
91628	2022/11/24	10:47:30	0	0.10	Pressure	mbar	0.07	Pressure	mbar
91629	2022/11/24	10:47:31	0	0.11	Pressure	mbar	0.06	Pressure	mbar
91630	2022/11/24	10:47:32	0	0.11	Pressure	mbar	0.09	Pressure	mbar
91631	2022/11/24	10:47:33	0	0.11	Pressure	mbar	0.09	Pressure	mbar
91632	2022/11/24	10:47:34	0	0.11	Pressure	mbar	0.08	Pressure	mbar
91633	2022/11/24	10:47:35	0	0.12	Pressure	mbar	0.07	Pressure	mbar
91634	2022/11/24	10:47:36	0	0.11	Pressure	mbar	0.07	Pressure	mbar
91635	2022/11/24	10:47:37	0	0.11	Pressure	mbar	0.07	Pressure	mbar
91636	2022/11/24	10:47:38	0	0.10	Pressure	mbar	0.07	Pressure	mbar
91637	2022/11/24	10:47:39	0	0.11	Pressure	mbar	0.09	Pressure	mbar
91638	2022/11/24	10:47:40	0	0.11	Pressure	mbar	0.09	Pressure	mbar
91639	2022/11/24	10:47:41	0	0.12	Pressure	mbar	0.09	Pressure	mbar
91640	2022/11/24	10:47:42	0	0.10	Pressure	mbar	0.08	Pressure	mbar
91641	2022/11/24	10:47:43	0	0.10	Pressure	mbar	0.08	Pressure	mbar
91642	2022/11/24	10:47:44	0	0.12	Pressure	mbar	0.09	Pressure	mbar
91643	2022/11/24	10:47:45	0	0.11	Pressure	mbar	0.07	Pressure	mbar
91644	2022/11/24	10:47:46	0	0.11	Pressure	mbar	0.08	Pressure	mbar
91645	2022/11/24	10:47:47	0	0.11	Pressure	mbar	0.08	Pressure	mbar
91646	2022/11/24	10:47:48	0	0.11	Pressure	mbar	0.09	Pressure	mbar
91647	2022/11/24	10:47:49	0	0.09	Pressure	mbar	0.09	Pressure	mbar
91648	2022/11/24	10:47:50	0	0.09	Pressure	mbar	0.09	Pressure	mbar
91649	2022/11/24	10:47:51	0	0.10	Pressure	mbar	0.11	Pressure	mbar
91650	2022/11/24	10:47:52	0	0.09	Pressure	mbar	0.08	Pressure	mbar
91651	2022/11/24	10:47:53	0	0.08	Pressure	mbar	0.08	Pressure	mbar
91652	2022/11/24	10:47:54	0	0.08	Pressure	mbar	0.08	Pressure	mbar
91653	2022/11/24	10:47:55	0	0.09	Pressure	mbar	0.08	Pressure	mbar
91654	2022/11/24	10:47:56	0	0.10	Pressure	mbar	0.08	Pressure	mbar
91655	2022/11/24	10:47:57	0	0.10	Pressure	mbar	0.08	Pressure	mbar
91656	2022/11/24	10:47:58	0	0.11	Pressure	mbar	0.08	Pressure	mbar
91657	2022/11/24	10:47:59	0	0.11	Pressure	mbar	0.09	Pressure	mbar
91658	2022/11/24	10:48:00	0	0.11	Pressure	mbar	0.09	Pressure	mbar
91659	2022/11/24	10:48:01	0	0.11	Pressure	mbar	0.08	Pressure	mbar
91660	2022/11/24	10:48:02	0	0.11	Pressure	mbar	0.07	Pressure	mbar
91661	2022/11/24	10:48:03	0	0.11	Pressure	mbar	0.07	Pressure	mbar
91662	2022/11/24	10:48:04	0	0.10	Pressure	mbar	0.08	Pressure	mbar
91663	2022/11/24	10:48:05	0	0.11	Pressure	mbar	0.08	Pressure	mbar
91664	2022/11/24	10:48:06	0	0.11	Pressure	mbar	0.08	Pressure	mbar
91665	2022/11/24	10:48:07	0	0.11	Pressure	mbar	0.08	Pressure	mbar
91666	2022/11/24	10:48:08	0	0.11	Pressure	mbar	0.08	Pressure	mbar
91667	2022/11/24	10:48:09	0	0.10	Pressure	mbar	0.10	Pressure	mbar
91668	2022/11/24	10:48:10	0	0.10	Pressure	mbar	0.10	Pressure	mbar
91669	2022/11/24	10:48:11	0	0.11	Pressure	mbar	0.08	Pressure	mbar
91670	2022/11/24	10:48:12	0	0.12	Pressure	mbar	0.08	Pressure	mbar
91671	2022/11/24	10:48:13	0	0.10	Pressure	mbar	0.07	Pressure	mbar
91672	2022/11/24	10:48:14	0	0.10	Pressure	mbar	0.07	Pressure	mbar
91673	2022/11/24	10:48:15	0	0.10	Pressure	mbar	0.07	Pressure	mbar
91674	2022/11/24	10:48:16	0	0.09	Pressure	mbar	0.07	Pressure	mbar
91675	2022/11/24	10:48:17	0	0.09	Pressure	mbar	0.07	Pressure	mbar
91676	2022/11/24	10:48:18	0	0.10	Pressure	mbar	0.09	Pressure	mbar
91677	2022/11/24	10:48:19	0	0.10	Pressure	mbar	0.07	Pressure	mbar
91678	2022/11/24	10:48:20	0	0.10	Pressure	mbar	0.07	Pressure	mbar
91679	2022/11/24	10:48:21	0	0.12	Pressure	mbar	0.08	Pressure	mbar
91680	2022/11/24	10:48:22	0	0.10	Pressure	mbar	0.09	Pressure	mbar
91681	2022/11/24	10:48:23	0	0.10	Pressure	mbar	0.09	Pressure	mbar
91682	2022/11/24	10:48:24	0	0.10	Pressure	mbar	0.09	Pressure	mbar
91683	2022/11/24	10:48:25	0	0.10	Pressure	mbar	0.07	Pressure	mbar
91684	2022/11/24	10:48:26	0	0.12	Pressure	mbar	0.07	Pressure	mbar
91685	2022/11/24	10:48:27	0	0.12	Pressure	mbar	0.07	Pressure	mbar
91686	2022/11/24	10:48:28	0	0.13	Pressure	mbar	0.07	Pressure	mbar
91687	2022/11/24	10:48:29	0	0.14	Pressure	mbar	0.09	Pressure	mbar
91688	2022/11/24	10:48:30	0	Time out			Time out
91689	2022/11/24	10:48:31	0	Time out			Time out
91690	2022/11/24	10:48:32	0	0.10	Pressure	mbar	0.09	Pressure	mbar
91691	2022/11/24	10:48:33	0	0.11	Pressure	mbar	0.07	Pressure	mbar
91692	2022/11/24	10:48:34	0	0.11	Pressure	mbar	0.07	Pressure	mbar
91693	2022/11/24	10:48:35	0	0.09	Pressure	mbar	0.07	Pressure	mbar
91694	2022/11/24	10:48:36	0	0.09	Pressure	mbar	0.08	Pressure	mbar
91695	2022/11/24	10:48:37	0	0.09	Pressure	mbar	0.08	Pressure	mbar
91696	2022/11/24	10:48:38	0	0.10	Pressure	mbar	0.07	Pressure	mbar
91697	2022/11/24	10:48:39	0	0.11	Pressure	mbar	0.08	Pressure	mbar
91698	2022/11/24	10:48:40	0	0.11	Pressure	mbar	0.08	Pressure	mbar
91699	2022/11/24	10:48:41	0	0.09	Pressure	mbar	0.07	Pressure	mbar
91700	2022/11/24	10:48:42	0	0.10	Pressure	mbar	0.07	Pressure	mbar
91701	2022/11/24	10:48:43	0	0.10	Pressure	mbar	0.08	Pressure	mbar
91702	2022/11/24	10:48:44	0	0.10	Pressure	mbar	0.08	Pressure	mbar
91703	2022/11/24	10:48:45	0	0.10	Pressure	mbar	0.07	Pressure	mbar
91704	2022/11/24	10:48:46	0	0.09	Pressure	mbar	0.09	Pressure	mbar
91705	2022/11/24	10:48:47	0	0.09	Pressure	mbar	0.09	Pressure	mbar
91706	2022/11/24	10:48:48	0	0.11	Pressure	mbar	0.09	Pressure	mbar
91707	2022/11/24	10:48:49	0	0.10	Pressure	mbar	0.08	Pressure	mbar
91708	2022/11/24	10:48:50	0	0.08	Pressure	mbar	0.08	Pressure	mbar
91709	2022/11/24	10:48:51	0	0.08	Pressure	mbar	0.08	Pressure	mbar
91710	2022/11/24	10:48:52	0	0.10	Pressure	mbar	0.08	Pressure	mbar
91711	2022/11/24	10:48:53	0	0.10	Pressure	mbar	0.09	Pressure	mbar
91712	2022/11/24	10:48:54	0	0.10	Pressure	mbar	0.09	Pressure	mbar
91713	2022/11/24	10:48:55	0	0.11	Pressure	mbar	0.09	Pressure	mbar
91714	2022/11/24	10:48:56	0	0.10	Pressure	mbar	0.08	Pressure	mbar
91715	2022/11/24	10:48:57	0	0.10	Pressure	mbar	0.08	Pressure	mbar
91716	2022/11/24	10:48:58	0	0.11	Pressure	mbar	0.09	Pressure	mbar
91717	2022/11/24	10:48:59	0	0.10	Pressure	mbar	0.07	Pressure	mbar
91718	2022/11/24	10:49:00	0	0.10	Pressure	mbar	0.08	Pressure	mbar
91719	2022/11/24	10:49:01	0	0.10	Pressure	mbar	0.08	Pressure	mbar
91720	2022/11/24	10:49:02	0	0.09	Pressure	mbar	0.08	Pressure	mbar
91721	2022/11/24	10:49:03	0	0.09	Pressure	mbar	0.08	Pressure	mbar
91722	2022/11/24	10:49:04	0	0.09	Pressure	mbar	0.08	Pressure	mbar
91723	2022/11/24	10:49:05	0	0.10	Pressure	mbar	0.07	Pressure	mbar
91724	2022/11/24	10:49:06	0	0.10	Pressure	mbar	0.10	Pressure	mbar
91725	2022/11/24	10:49:07	0	0.10	Pressure	mbar	0.10	Pressure	mbar
91726	2022/11/24	10:49:08	0	0.10	Pressure	mbar	0.09	Pressure	mbar
91727	2022/11/24	10:49:09	0	0.10	Pressure	mbar	0.09	Pressure	mbar
91728	2022/11/24	10:49:10	0	0.11	Pressure	mbar	0.09	Pressure	mbar
91729	2022/11/24	10:49:11	0	0.11	Pressure	mbar	0.09	Pressure	mbar
91730	2022/11/24	10:49:12	0	0.13	Pressure	mbar	0.08	Pressure	mbar
91731	2022/11/24	10:49:13	0	0.11	Pressure	mbar	0.09	Pressure	mbar
91732	2022/11/24	10:49:14	0	0.11	Pressure	mbar	0.09	Pressure	mbar
91733	2022/11/24	10:49:15	0	0.11	Pressure	mbar	0.07	Pressure	mbar
91734	2022/11/24	10:49:16	0	0.11	Pressure	mbar	0.07	Pressure	mbar
91735	2022/11/24	10:49:17	0	0.11	Pressure	mbar	0.07	Pressure	mbar
91736	2022/11/24	10:49:18	0	0.10	Pressure	mbar	0.07	Pressure	mbar
91737	2022/11/24	10:49:19	0	0.10	Pressure	mbar	0.09	Pressure	mbar
91738	2022/11/24	10:49:20	0	0.09	Pressure	mbar	0.09	Pressure	mbar
91739	2022/11/24	10:49:21	0	0.09	Pressure	mbar	0.09	Pressure	mbar
91740	2022/11/24	10:49:22	0	0.09	Pressure	mbar	0.08	Pressure	mbar
91741	2022/11/24	10:49:23	0	0.11	Pressure	mbar	0.08	Pressure	mbar
91742	2022/11/24	10:49:24	0	0.11	Pressure	mbar	0.08	Pressure	mbar
91743	2022/11/24	10:49:25	0	0.10	Pressure	mbar	0.09	Pressure	mbar
91744	2022/11/24	10:49:26	0	0.08	Pressure	mbar	0.06	Pressure	mbar
91745	2022/11/24	10:49:27	0	0.08	Pressure	mbar	0.06	Pressure	mbar
91746	2022/11/24	10:49:28	0	0.10	Pressure	mbar	0.08	Pressure	mbar
91747	2022/11/24	10:49:29	0	0.11	Pressure	mbar	0.08	Pressure	mbar
91748	2022/11/24	10:49:30	0	0.10	Pressure	mbar	0.06	Pressure	mbar
91749	2022/11/24	10:49:31	0	0.10	Pressure	mbar	0.06	Pressure	mbar
91750	2022/11/24	10:49:32	0	0.10	Pressure	mbar	0.08	Pressure	mbar
91751	2022/11/24	10:49:33	0	0.11	Pressure	mbar	0.06	Pressure	mbar
91752	2022/11/24	10:49:34	0	0.11	Pressure	mbar	0.06	Pressure	mbar
91753	2022/11/24	10:49:35	0	0.11	Pressure	mbar	0.06	Pressure	mbar
91754	2022/11/24	10:49:36	0	0.09	Pressure	mbar	0.07	Pressure	mbar
91755	2022/11/24	10:49:37	0	0.09	Pressure	mbar	0.07	Pressure	mbar
91756	2022/11/24	10:49:38	0	0.08	Pressure	mbar	0.08	Pressure	mbar
91757	2022/11/24	10:49:39	0	0.09	Pressure	mbar	0.07	Pressure	mbar
91758	2022/11/24	10:49:40	0	0.09	Pressure	mbar	0.07	Pressure	mbar
91759	2022/11/24	10:49:41	0	0.09	Pressure	mbar	0.08	Pressure	mbar
91760	2022/11/24	10:49:42	0	0.10	Pressure	mbar	0.07	Pressure	mbar
91761	2022/11/24	10:49:43	0	0.10	Pressure	mbar	0.07	Pressure	mbar
91762	2022/11/24	10:49:44	0	0.10	Pressure	mbar	0.07	Pressure	mbar
91763	2022/11/24	10:49:45	0	0.09	Pressure	mbar	0.07	Pressure	mbar
91764	2022/11/24	10:49:46	0	0.10	Pressure	mbar	0.07	Pressure	mbar
91765	2022/11/24	10:49:47	0	0.10	Pressure	mbar	0.07	Pressure	mbar
91766	2022/11/24	10:49:48	0	0.10	Pressure	mbar	0.08	Pressure	mbar
91767	2022/11/24	10:49:49	0	0.10	Pressure	mbar	0.08	Pressure	mbar
91768	2022/11/24	10:49:50	0	0.12	Pressure	mbar	0.09	Pressure	mbar
91769	2022/11/24	10:49:51	0	0.12	Pressure	mbar	0.09	Pressure	mbar
91770	2022/11/24	10:49:52	0	0.12	Pressure	mbar	0.07	Pressure	mbar
91771	2022/11/24	10:49:53	0	0.12	Pressure	mbar	0.08	Pressure	mbar
91772	2022/11/24	10:49:54	0	0.12	Pressure	mbar	0.08	Pressure	mbar
91773	2022/11/24	10:49:55	0	0.09	Pressure	mbar	0.08	Pressure	mbar
91774	2022/11/24	10:49:56	0	0.10	Pressure	mbar	0.07	Pressure	mbar
91775	2022/11/24	10:49:57	0	0.11	Pressure	mbar	0.10	Pressure	mbar
91776	2022/11/24	10:49:58	0	0.11	Pressure	mbar	0.10	Pressure	mbar
91777	2022/11/24	10:49:59	0	0.10	Pressure	mbar	0.07	Pressure	mbar
91778	2022/11/24	10:50:00	0	0.10	Pressure	mbar	0.07	Pressure	mbar
91779	2022/11/24	10:50:01	0	0.10	Pressure	mbar	0.07	Pressure	mbar
91780	2022/11/24	10:50:02	0	0.10	Pressure	mbar	0.08	Pressure	mbar
91781	2022/11/24	10:50:03	0	0.10	Pressure	mbar	0.08	Pressure	mbar
91782	2022/11/24	10:50:04	0	0.10	Pressure	mbar	0.08	Pressure	mbar
91783	2022/11/24	10:50:05	0	0.09	Pressure	mbar	0.08	Pressure	mbar
91784	2022/11/24	10:50:06	0	0.11	Pressure	mbar	0.08	Pressure	mbar
91785	2022/11/24	10:50:07	0	0.10	Pressure	mbar	0.08	Pressure	mbar
91786	2022/11/24	10:50:08	0	0.10	Pressure	mbar	0.08	Pressure	mbar
91787	2022/11/24	10:50:09	0	0.08	Pressure	mbar	0.07	Pressure	mbar
91788	2022/11/24	10:50:10	0	0.10	Pressure	mbar	0.08	Pressure	mbar
91789	2022/11/24	10:50:11	0	0.10	Pressure	mbar	0.08	Pressure	mbar
91790	2022/11/24	10:50:12	0	0.09	Pressure	mbar	0.08	Pressure	mbar
91791	2022/11/24	10:50:13	0	0.08	Pressure	mbar	0.09	Pressure	mbar
91792	2022/11/24	10:50:14	0	0.08	Pressure	mbar	0.09	Pressure	mbar
91793	2022/11/24	10:50:15	0	0.10	Pressure	mbar	0.09	Pressure	mbar
91794	2022/11/24	10:50:16	0	0.10	Pressure	mbar	0.07	Pressure	mbar
91795	2022/11/24	10:50:17	0	Time out			Time out
91796	2022/11/24	10:50:18	0	Time out			Time out
91797	2022/11/24	10:50:19	0	0.08	Pressure	mbar	0.08	Pressure	mbar
91798	2022/11/24	10:50:20	0	0.10	Pressure	mbar	0.07	Pressure	mbar
91799	2022/11/24	10:50:21	0	0.10	Pressure	mbar	0.07	Pressure	mbar
91800	2022/11/24	10:50:22	0	0.10	Pressure	mbar	0.08	Pressure	mbar
91801	2022/11/24	10:50:23	0	0.09	Pressure	mbar	0.10	Pressure	mbar
91802	2022/11/24	10:50:24	0	0.09	Pressure	mbar	0.10	Pressure	mbar
91803	2022/11/24	10:50:25	0	0.09	Pressure	mbar	0.08	Pressure	mbar
91804	2022/11/24	10:50:26	0	0.10	Pressure	mbar	0.07	Pressure	mbar
91805	2022/11/24	10:50:27	0	0.10	Pressure	mbar	0.07	Pressure	mbar
91806	2022/11/24	10:50:28	0	0.09	Pressure	mbar	0.08	Pressure	mbar
91807	2022/11/24	10:50:29	0	0.10	Pressure	mbar	0.08	Pressure	mbar
91808	2022/11/24	10:50:30	0	0.10	Pressure	mbar	0.08	Pressure	mbar
91809	2022/11/24	10:50:31	0	0.10	Pressure	mbar	0.08	Pressure	mbar
91810	2022/11/24	10:50:32	0	0.09	Pressure	mbar	0.07	Pressure	mbar
91811	2022/11/24	10:50:33	0	0.10	Pressure	mbar	0.07	Pressure	mbar
91812	2022/11/24	10:50:34	0	0.10	Pressure	mbar	0.07	Pressure	mbar
91813	2022/11/24	10:50:35	0	0.09	Pressure	mbar	0.06	Pressure	mbar
91814	2022/11/24	10:50:36	0	0.09	Pressure	mbar	0.08	Pressure	mbar
91815	2022/11/24	10:50:37	0	0.12	Pressure	mbar	0.07	Pressure	mbar
91816	2022/11/24	10:50:38	0	0.12	Pressure	mbar	0.07	Pressure	mbar
91817	2022/11/24	10:50:39	0	0.11	Pressure	mbar	0.07	Pressure	mbar
91818	2022/11/24	10:50:40	0	0.11	Pressure	mbar	0.07	Pressure	mbar
91819	2022/11/24	10:50:41	0	0.11	Pressure	mbar	0.07	Pressure	mbar
91820	2022/11/24	10:50:42	0	0.11	Pressure	mbar	0.07	Pressure	mbar
91821	2022/11/24	10:50:43	0	0.08	Pressure	mbar	0.06	Pressure	mbar
91822	2022/11/24	10:50:44	0	0.08	Pressure	mbar	0.06	Pressure	mbar
91823	2022/11/24	10:50:45	0	0.10	Pressure	mbar	0.08	Pressure	mbar
91824	2022/11/24	10:50:46	0	0.10	Pressure	mbar	0.08	Pressure	mbar
91825	2022/11/24	10:50:47	0	0.09	Pressure	mbar	0.07	Pressure	mbar
91826	2022/11/24	10:50:48	0	0.09	Pressure	mbar	0.07	Pressure	mbar
91827	2022/11/24	10:50:49	0	0.10	Pressure	mbar	0.07	Pressure	mbar
91828	2022/11/24	10:50:50	0	Time out			Time out
91829	2022/11/24	10:50:51	0	Time out			Time out
91830	2022/11/24	10:50:52	0	0.10	Pressure	mbar	0.07	Pressure	mbar
91831	2022/11/24	10:50:53	0	0.10	Pressure	mbar	0.07	Pressure	mbar
91832	2022/11/24	10:50:54	0	0.10	Pressure	mbar	0.07	Pressure	mbar
91833	2022/11/24	10:50:55	0	0.09	Pressure	mbar	0.08	Pressure	mbar
91834	2022/11/24	10:50:56	0	0.11	Pressure	mbar	0.07	Pressure	mbar
91835	2022/11/24	10:50:57	0	0.11	Pressure	mbar	0.09	Pressure	mbar
91836	2022/11/24	10:50:58	0	0.11	Pressure	mbar	0.09	Pressure	mbar
91837	2022/11/24	10:50:59	0	0.11	Pressure	mbar	0.06	Pressure	mbar
91838	2022/11/24	10:51:00	0	0.11	Pressure	mbar	0.09	Pressure	mbar
91839	2022/11/24	10:51:01	0	0.11	Pressure	mbar	0.09	Pressure	mbar
91840	2022/11/24	10:51:02	0	0.10	Pressure	mbar	0.07	Pressure	mbar
91841	2022/11/24	10:51:03	0	0.10	Pressure	mbar	0.07	Pressure	mbar
91842	2022/11/24	10:51:04	0	0.10	Pressure	mbar	0.07	Pressure	mbar
91843	2022/11/24	10:51:05	0	0.10	Pressure	mbar	0.07	Pressure	mbar
91844	2022/11/24	10:51:06	0	0.09	Pressure	mbar	0.06	Pressure	mbar
91845	2022/11/24	10:51:07	0	0.12	Pressure	mbar	0.06	Pressure	mbar
91846	2022/11/24	10:51:08	0	0.12	Pressure	mbar	0.06	Pressure	mbar
91847	2022/11/24	10:51:09	0	0.12	Pressure	mbar	0.07	Pressure	mbar
91848	2022/11/24	10:51:10	0	0.12	Pressure	mbar	0.07	Pressure	mbar
91849	2022/11/24	10:51:11	0	0.12	Pressure	mbar	0.07	Pressure	mbar
91850	2022/11/24	10:51:12	0	0.09	Pressure	mbar	0.06	Pressure	mbar
91851	2022/11/24	10:51:13	0	0.12	Pressure	mbar	0.06	Pressure	mbar
91852	2022/11/24	10:51:14	0	0.12	Pressure	mbar	0.06	Pressure	mbar
91853	2022/11/24	10:51:15	0	0.10	Pressure	mbar	0.06	Pressure	mbar
91854	2022/11/24	10:51:16	0	0.10	Pressure	mbar	0.07	Pressure	mbar
91855	2022/11/24	10:51:17	0	0.10	Pressure	mbar	0.07	Pressure	mbar
91856	2022/11/24	10:51:18	0	0.10	Pressure	mbar	0.07	Pressure	mbar
91857	2022/11/24	10:51:19	0	0.10	Pressure	mbar	0.07	Pressure	mbar
91858	2022/11/24	10:51:20	0	0.09	Pressure	mbar	0.06	Pressure	mbar
91859	2022/11/24	10:51:21	0	0.09	Pressure	mbar	0.06	Pressure	mbar
91860	2022/11/24	10:51:22	0	0.11	Pressure	mbar	0.07	Pressure	mbar
91861	2022/11/24	10:51:23	0	0.11	Pressure	mbar	0.08	Pressure	mbar
91862	2022/11/24	10:51:24	0	0.11	Pressure	mbar	0.08	Pressure	mbar
91863	2022/11/24	10:51:25	0	0.09	Pressure	mbar	0.06	Pressure	mbar
91864	2022/11/24	10:51:26	0	0.11	Pressure	mbar	0.07	Pressure	mbar
91865	2022/11/24	10:51:27	0	0.10	Pressure	mbar	0.07	Pressure	mbar
91866	2022/11/24	10:51:28	0	0.10	Pressure	mbar	0.07	Pressure	mbar
91867	2022/11/24	10:51:29	0	0.10	Pressure	mbar	0.06	Pressure	mbar
91868	2022/11/24	10:51:30	0	0.12	Pressure	mbar	0.08	Pressure	mbar
91869	2022/11/24	10:51:31	0	0.12	Pressure	mbar	0.08	Pressure	mbar
91870	2022/11/24	10:51:32	0	0.11	Pressure	mbar	0.07	Pressure	mbar
91871	2022/11/24	10:51:33	0	0.12	Pressure	mbar	0.08	Pressure	mbar
91872	2022/11/24	10:51:34	0	0.10	Pressure	mbar	0.07	Pressure	mbar
91873	2022/11/24	10:51:35	0	0.10	Pressure	mbar	0.07	Pressure	mbar
91874	2022/11/24	10:51:36	0	0.08	Pressure	mbar	0.08	Pressure	mbar
91875	2022/11/24	10:51:37	0	0.09	Pressure	mbar	0.08	Pressure	mbar
91876	2022/11/24	10:51:38	0	0.09	Pressure	mbar	0.08	Pressure	mbar
91877	2022/11/24	10:51:39	0	0.11	Pressure	mbar	0.07	Pressure	mbar
91878	2022/11/24	10:51:40	0	0.09	Pressure	mbar	0.06	Pressure	mbar
91879	2022/11/24	10:51:41	0	0.09	Pressure	mbar	0.06	Pressure	mbar
91880	2022/11/24	10:51:42	0	0.09	Pressure	mbar	0.08	Pressure	mbar
91881	2022/11/24	10:51:43	0	0.09	Pressure	mbar	0.07	Pressure	mbar
91882	2022/11/24	10:51:44	0	0.09	Pressure	mbar	0.06	Pressure	mbar
91883	2022/11/24	10:51:45	0	0.09	Pressure	mbar	0.06	Pressure	mbar
91884	2022/11/24	10:51:46	0	0.09	Pressure	mbar	0.07	Pressure	mbar
91885	2022/11/24	10:51:47	0	0.10	Pressure	mbar	0.08	Pressure	mbar
91886	2022/11/24	10:51:48	0	0.10	Pressure	mbar	0.08	Pressure	mbar
91887	2022/11/24	10:51:49	0	0.11	Pressure	mbar	0.07	Pressure	mbar
91888	2022/11/24	10:51:50	0	0.10	Pressure	mbar	0.07	Pressure	mbar
91889	2022/11/24	10:51:51	0	0.10	Pressure	mbar	0.07	Pressure	mbar
91890	2022/11/24	10:51:52	0	0.10	Pressure	mbar	0.07	Pressure	mbar
91891	2022/11/24	10:51:53	0	0.10	Pressure	mbar	0.06	Pressure	mbar
91892	2022/11/24	10:51:54	0	0.09	Pressure	mbar	0.07	Pressure	mbar
91893	2022/11/24	10:51:55	0	0.09	Pressure	mbar	0.07	Pressure	mbar
91894	2022/11/24	10:51:56	0	0.11	Pressure	mbar	0.07	Pressure	mbar
91895	2022/11/24	10:51:57	0	0.11	Pressure	mbar	0.07	Pressure	mbar
91896	2022/11/24	10:51:58	0	0.11	Pressure	mbar	0.07	Pressure	mbar
91897	2022/11/24	10:51:59	0	0.09	Pressure	mbar	0.08	Pressure	mbar
91898	2022/11/24	10:52:00	0	0.10	Pressure	mbar	0.06	Pressure	mbar
91899	2022/11/24	10:52:01	0	0.10	Pressure	mbar	0.06	Pressure	mbar
91900	2022/11/24	10:52:02	0	0.10	Pressure	mbar	0.06	Pressure	mbar
91901	2022/11/24	10:52:03	0	0.09	Pressure	mbar	0.06	Pressure	mbar
91902	2022/11/24	10:52:04	0	0.10	Pressure	mbar	0.06	Pressure	mbar
91903	2022/11/24	10:52:05	0	0.10	Pressure	mbar	0.06	Pressure	mbar
91904	2022/11/24	10:52:06	0	0.09	Pressure	mbar	0.08	Pressure	mbar
91905	2022/11/24	10:52:07	0	0.09	Pressure	mbar	0.06	Pressure	mbar
91906	2022/11/24	10:52:08	0	0.09	Pressure	mbar	0.06	Pressure	mbar
91907	2022/11/24	10:52:09	0	0.09	Pressure	mbar	0.09	Pressure	mbar
91908	2022/11/24	10:52:10	0	0.10	Pressure	mbar	0.07	Pressure	mbar
91909	2022/11/24	10:52:11	0	0.10	Pressure	mbar	0.07	Pressure	mbar
91910	2022/11/24	10:52:12	0	0.11	Pressure	mbar	0.07	Pressure	mbar
91911	2022/11/24	10:52:13	0	0.11	Pressure	mbar	0.07	Pressure	mbar
91912	2022/11/24	10:52:14	0	0.09	Pressure	mbar	0.06	Pressure	mbar
91913	2022/11/24	10:52:15	0	0.09	Pressure	mbar	0.06	Pressure	mbar
91914	2022/11/24	10:52:16	0	0.11	Pressure	mbar	0.07	Pressure	mbar
91915	2022/11/24	10:52:17	0	0.10	Pressure	mbar	0.07	Pressure	mbar
91916	2022/11/24	10:52:18	0	0.10	Pressure	mbar	0.07	Pressure	mbar
91917	2022/11/24	10:52:19	0	0.09	Pressure	mbar	0.07	Pressure	mbar
91918	2022/11/24	10:52:20	0	0.09	Pressure	mbar	0.05	Pressure	mbar
91919	2022/11/24	10:52:21	0	0.09	Pressure	mbar	0.05	Pressure	mbar
91920	2022/11/24	10:52:22	0	0.09	Pressure	mbar	0.06	Pressure	mbar
91921	2022/11/24	10:52:23	0	0.10	Pressure	mbar	0.07	Pressure	mbar
91922	2022/11/24	10:52:24	0	0.10	Pressure	mbar	0.08	Pressure	mbar
91923	2022/11/24	10:52:25	0	0.10	Pressure	mbar	0.08	Pressure	mbar
91924	2022/11/24	10:52:26	0	0.11	Pressure	mbar	0.07	Pressure	mbar
91925	2022/11/24	10:52:27	0	0.11	Pressure	mbar	0.06	Pressure	mbar
91926	2022/11/24	10:52:28	0	0.11	Pressure	mbar	0.06	Pressure	mbar
91927	2022/11/24	10:52:29	0	0.10	Pressure	mbar	0.06	Pressure	mbar
91928	2022/11/24	10:52:30	0	0.10	Pressure	mbar	0.08	Pressure	mbar
91929	2022/11/24	10:52:31	0	0.10	Pressure	mbar	0.08	Pressure	mbar
91930	2022/11/24	10:52:32	0	0.10	Pressure	mbar	0.08	Pressure	mbar
91931	2022/11/24	10:52:33	0	0.10	Pressure	mbar	0.08	Pressure	mbar
91932	2022/11/24	10:52:34	0	0.09	Pressure	mbar	0.07	Pressure	mbar
91933	2022/11/24	10:52:35	0	0.09	Pressure	mbar	0.07	Pressure	mbar
91934	2022/11/24	10:52:36	0	0.11	Pressure	mbar	0.07	Pressure	mbar
91935	2022/11/24	10:52:37	0	0.10	Pressure	mbar	0.07	Pressure	mbar
91936	2022/11/24	10:52:38	0	0.10	Pressure	mbar	0.07	Pressure	mbar
91937	2022/11/24	10:52:39	0	0.11	Pressure	mbar	0.08	Pressure	mbar
91938	2022/11/24	10:52:40	0	0.09	Pressure	mbar	0.09	Pressure	mbar
91939	2022/11/24	10:52:41	0	0.12	Pressure	mbar	0.07	Pressure	mbar
91940	2022/11/24	10:52:42	0	0.12	Pressure	mbar	0.07	Pressure	mbar
91941	2022/11/24	10:52:43	0	0.09	Pressure	mbar	0.07	Pressure	mbar
91942	2022/11/24	10:52:44	0	0.10	Pressure	mbar	0.07	Pressure	mbar
91943	2022/11/24	10:52:45	0	0.10	Pressure	mbar	0.07	Pressure	mbar
91944	2022/11/24	10:52:46	0	0.10	Pressure	mbar	0.08	Pressure	mbar
91945	2022/11/24	10:52:47	0	0.12	Pressure	mbar	0.06	Pressure	mbar
91946	2022/11/24	10:52:48	0	0.12	Pressure	mbar	0.06	Pressure	mbar
91947	2022/11/24	10:52:49	0	0.11	Pressure	mbar	0.07	Pressure	mbar
91948	2022/11/24	10:52:50	0	0.09	Pressure	mbar	0.07	Pressure	mbar
91949	2022/11/24	10:52:51	0	0.09	Pressure	mbar	0.07	Pressure	mbar
91950	2022/11/24	10:52:52	0	0.11	Pressure	mbar	0.08	Pressure	mbar
91951	2022/11/24	10:52:53	0	0.11	Pressure	mbar	0.08	Pressure	mbar
91952	2022/11/24	10:52:54	0	0.11	Pressure	mbar	0.07	Pressure	mbar
91953	2022/11/24	10:52:55	0	0.11	Pressure	mbar	0.07	Pressure	mbar
91954	2022/11/24	10:52:56	0	0.12	Pressure	mbar	0.07	Pressure	mbar
91955	2022/11/24	10:52:57	0	0.09	Pressure	mbar	0.07	Pressure	mbar
91956	2022/11/24	10:52:58	0	0.09	Pressure	mbar	0.07	Pressure	mbar
91957	2022/11/24	10:52:59	0	0.10	Pressure	mbar	0.08	Pressure	mbar
91958	2022/11/24	10:53:00	0	0.12	Pressure	mbar	0.07	Pressure	mbar
91959	2022/11/24	10:53:01	0	0.10	Pressure	mbar	0.06	Pressure	mbar
91960	2022/11/24	10:53:02	0	0.10	Pressure	mbar	0.06	Pressure	mbar
91961	2022/11/24	10:53:03	0	0.10	Pressure	mbar	0.07	Pressure	mbar
91962	2022/11/24	10:53:04	0	0.10	Pressure	mbar	0.06	Pressure	mbar
91963	2022/11/24	10:53:05	0	0.10	Pressure	mbar	0.06	Pressure	mbar
91964	2022/11/24	10:53:06	0	0.11	Pressure	mbar	0.07	Pressure	mbar
91965	2022/11/24	10:53:07	0	0.10	Pressure	mbar	0.07	Pressure	mbar
91966	2022/11/24	10:53:08	0	0.10	Pressure	mbar	0.07	Pressure	mbar
91967	2022/11/24	10:53:09	0	0.10	Pressure	mbar	0.07	Pressure	mbar
91968	2022/11/24	10:53:10	0	0.11	Pressure	mbar	0.07	Pressure	mbar
91969	2022/11/24	10:53:11	0	0.10	Pressure	mbar	0.07	Pressure	mbar
91970	2022/11/24	10:53:12	0	0.10	Pressure	mbar	0.07	Pressure	mbar
91971	2022/11/24	10:53:13	0	0.10	Pressure	mbar	0.06	Pressure	mbar
91972	2022/11/24	10:53:14	0	0.12	Pressure	mbar	0.08	Pressure	mbar
91973	2022/11/24	10:53:15	0	0.12	Pressure	mbar	0.08	Pressure	mbar
91974	2022/11/24	10:53:16	0	0.12	Pressure	mbar	0.08	Pressure	mbar
91975	2022/11/24	10:53:17	0	0.10	Pressure	mbar	0.08	Pressure	mbar
91976	2022/11/24	10:53:18	0	0.10	Pressure	mbar	0.08	Pressure	mbar
91977	2022/11/24	10:53:19	0	0.11	Pressure	mbar	0.07	Pressure	mbar
91978	2022/11/24	10:53:20	0	0.11	Pressure	mbar	0.07	Pressure	mbar
91979	2022/11/24	10:53:21	0	0.10	Pressure	mbar	0.06	Pressure	mbar
91980	2022/11/24	10:53:22	0	0.10	Pressure	mbar	0.06	Pressure	mbar
91981	2022/11/24	10:53:23	0	0.11	Pressure	mbar	0.07	Pressure	mbar
91982	2022/11/24	10:53:24	0	0.09	Pressure	mbar	0.06	Pressure	mbar
91983	2022/11/24	10:53:25	0	0.09	Pressure	mbar	0.06	Pressure	mbar
91984	2022/11/24	10:53:26	0	0.10	Pressure	mbar	0.07	Pressure	mbar
91985	2022/11/24	10:53:27	0	0.09	Pressure	mbar	0.05	Pressure	mbar
91986	2022/11/24	10:53:28	0	0.12	Pressure	mbar	0.06	Pressure	mbar
91987	2022/11/24	10:53:29	0	0.12	Pressure	mbar	0.06	Pressure	mbar
91988	2022/11/24	10:53:30	0	0.10	Pressure	mbar	0.06	Pressure	mbar
91989	2022/11/24	10:53:31	0	0.10	Pressure	mbar	0.06	Pressure	mbar
91990	2022/11/24	10:53:32	0	0.10	Pressure	mbar	0.06	Pressure	mbar
[truncated: 28,010 more rows]
