# Supplementary material for: A simple method to measure methane emissions from indoor gas leaks
Source: PLoS One. 2023 Nov 30;18(11):e0295055. doi: 10.1371/journal.pone.0295055 (PMC10688665; doi:10.1371/journal.pone.0295055)
Supplement: S1 Data — (ZIP) [file pone.0295055.s011.zip › data and code/data/raw data/differential manometer data/Omega HHP886U/pressure5/20221123091950-01.csv]

Name: 20221123091950.csv
User Name
Description:
zeroed inside	furnace off	thanksgiving trip test
Start Time:	11/23/2022 09:20:23
End Time:	11/25/2022 13:51:53
Elapsed Time:	00002Day04:31:30
Interval:	1 sec
Data Number:	189091
No.	Data	Time	ID	CH 1	Type	Unit	CH 2	Type	Unit
30001	2022/11/23	17:40:23	0	0.07	Pressure	mbar	0.04	Pressure	mbar
30002	2022/11/23	17:40:24	0	0.07	Pressure	mbar	0.04	Pressure	mbar
30003	2022/11/23	17:40:25	0	0.06	Pressure	mbar	0.02	Pressure	mbar
30004	2022/11/23	17:40:26	0	0.06	Pressure	mbar	0.02	Pressure	mbar
30005	2022/11/23	17:40:27	0	0.06	Pressure	mbar	0.02	Pressure	mbar
30006	2022/11/23	17:40:28	0	0.08	Pressure	mbar	0.04	Pressure	mbar
30007	2022/11/23	17:40:29	0	0.08	Pressure	mbar	0.03	Pressure	mbar
30008	2022/11/23	17:40:30	0	0.07	Pressure	mbar	0.03	Pressure	mbar
30009	2022/11/23	17:40:31	0	0.07	Pressure	mbar	0.03	Pressure	mbar
30010	2022/11/23	17:40:32	0	Time out			Time out
30011	2022/11/23	17:40:33	0	0.08	Pressure	mbar	0.03	Pressure	mbar
30012	2022/11/23	17:40:34	0	0.08	Pressure	mbar	0.03	Pressure	mbar
30013	2022/11/23	17:40:35	0	0.08	Pressure	mbar	0.05	Pressure	mbar
30014	2022/11/23	17:40:36	0	0.07	Pressure	mbar	0.03	Pressure	mbar
30015	2022/11/23	17:40:37	0	0.07	Pressure	mbar	0.03	Pressure	mbar
30016	2022/11/23	17:40:38	0	0.07	Pressure	mbar	0.04	Pressure	mbar
30017	2022/11/23	17:40:39	0	0.06	Pressure	mbar	0.03	Pressure	mbar
30018	2022/11/23	17:40:40	0	0.06	Pressure	mbar	0.03	Pressure	mbar
30019	2022/11/23	17:40:41	0	0.05	Pressure	mbar	0.05	Pressure	mbar
30020	2022/11/23	17:40:42	0	0.07	Pressure	mbar	0.03	Pressure	mbar
30021	2022/11/23	17:40:43	0	0.05	Pressure	mbar	0.02	Pressure	mbar
30022	2022/11/23	17:40:44	0	0.05	Pressure	mbar	0.02	Pressure	mbar
30023	2022/11/23	17:40:45	0	0.07	Pressure	mbar	0.04	Pressure	mbar
30024	2022/11/23	17:40:46	0	0.07	Pressure	mbar	0.03	Pressure	mbar
30025	2022/11/23	17:40:47	0	0.07	Pressure	mbar	0.03	Pressure	mbar
30026	2022/11/23	17:40:48	0	0.09	Pressure	mbar	0.04	Pressure	mbar
30027	2022/11/23	17:40:49	0	0.07	Pressure	mbar	0.03	Pressure	mbar
30028	2022/11/23	17:40:50	0	0.07	Pressure	mbar	0.03	Pressure	mbar
30029	2022/11/23	17:40:51	0	0.07	Pressure	mbar	0.03	Pressure	mbar
30030	2022/11/23	17:40:52	0	0.08	Pressure	mbar	0.04	Pressure	mbar
30031	2022/11/23	17:40:53	0	0.08	Pressure	mbar	0.02	Pressure	mbar
30032	2022/11/23	17:40:54	0	0.08	Pressure	mbar	0.02	Pressure	mbar
30033	2022/11/23	17:40:55	0	0.06	Pressure	mbar	0.03	Pressure	mbar
30034	2022/11/23	17:40:56	0	0.08	Pressure	mbar	0.04	Pressure	mbar
30035	2022/11/23	17:40:57	0	0.08	Pressure	mbar	0.04	Pressure	mbar
30036	2022/11/23	17:40:58	0	0.06	Pressure	mbar	0.04	Pressure	mbar
30037	2022/11/23	17:40:59	0	0.07	Pressure	mbar	0.04	Pressure	mbar
30038	2022/11/23	17:41:00	0	0.06	Pressure	mbar	0.04	Pressure	mbar
30039	2022/11/23	17:41:01	0	0.06	Pressure	mbar	0.04	Pressure	mbar
30040	2022/11/23	17:41:02	0	0.08	Pressure	mbar	0.04	Pressure	mbar
30041	2022/11/23	17:41:03	0	0.07	Pressure	mbar	0.04	Pressure	mbar
30042	2022/11/23	17:41:04	0	0.07	Pressure	mbar	0.04	Pressure	mbar
30043	2022/11/23	17:41:05	0	0.08	Pressure	mbar	0.04	Pressure	mbar
30044	2022/11/23	17:41:06	0	0.08	Pressure	mbar	0.05	Pressure	mbar
30045	2022/11/23	17:41:07	0	0.08	Pressure	mbar	0.05	Pressure	mbar
30046	2022/11/23	17:41:08	0	0.05	Pressure	mbar	0.03	Pressure	mbar
30047	2022/11/23	17:41:09	0	0.06	Pressure	mbar	0.04	Pressure	mbar
30048	2022/11/23	17:41:10	0	0.06	Pressure	mbar	0.04	Pressure	mbar
30049	2022/11/23	17:41:11	0	0.06	Pressure	mbar	0.04	Pressure	mbar
30050	2022/11/23	17:41:12	0	0.06	Pressure	mbar	0.04	Pressure	mbar
30051	2022/11/23	17:41:13	0	0.08	Pressure	mbar	0.03	Pressure	mbar
30052	2022/11/23	17:41:14	0	0.08	Pressure	mbar	0.03	Pressure	mbar
30053	2022/11/23	17:41:15	0	0.08	Pressure	mbar	0.03	Pressure	mbar
30054	2022/11/23	17:41:16	0	0.06	Pressure	mbar	0.05	Pressure	mbar
30055	2022/11/23	17:41:17	0	0.06	Pressure	mbar	0.05	Pressure	mbar
30056	2022/11/23	17:41:18	0	0.06	Pressure	mbar	0.03	Pressure	mbar
30057	2022/11/23	17:41:19	0	0.06	Pressure	mbar	0.03	Pressure	mbar
30058	2022/11/23	17:41:20	0	0.07	Pressure	mbar	0.03	Pressure	mbar
30059	2022/11/23	17:41:21	0	0.07	Pressure	mbar	0.03	Pressure	mbar
30060	2022/11/23	17:41:22	0	0.06	Pressure	mbar	0.02	Pressure	mbar
30061	2022/11/23	17:41:23	0	0.07	Pressure	mbar	0.03	Pressure	mbar
30062	2022/11/23	17:41:24	0	0.07	Pressure	mbar	0.03	Pressure	mbar
30063	2022/11/23	17:41:25	0	0.06	Pressure	mbar	0.03	Pressure	mbar
30064	2022/11/23	17:41:26	0	0.08	Pressure	mbar	0.04	Pressure	mbar
30065	2022/11/23	17:41:27	0	0.07	Pressure	mbar	0.03	Pressure	mbar
30066	2022/11/23	17:41:28	0	0.07	Pressure	mbar	0.03	Pressure	mbar
30067	2022/11/23	17:41:29	0	0.06	Pressure	mbar	0.02	Pressure	mbar
30068	2022/11/23	17:41:30	0	0.07	Pressure	mbar	0.03	Pressure	mbar
30069	2022/11/23	17:41:31	0	0.07	Pressure	mbar	0.03	Pressure	mbar
30070	2022/11/23	17:41:32	0	0.07	Pressure	mbar	0.04	Pressure	mbar
30071	2022/11/23	17:41:33	0	0.06	Pressure	mbar	0.04	Pressure	mbar
30072	2022/11/23	17:41:34	0	0.06	Pressure	mbar	0.04	Pressure	mbar
30073	2022/11/23	17:41:35	0	0.06	Pressure	mbar	0.02	Pressure	mbar
30074	2022/11/23	17:41:36	0	0.06	Pressure	mbar	0.02	Pressure	mbar
30075	2022/11/23	17:41:37	0	0.06	Pressure	mbar	0.02	Pressure	mbar
30076	2022/11/23	17:41:38	0	0.06	Pressure	mbar	0.02	Pressure	mbar
30077	2022/11/23	17:41:39	0	0.07	Pressure	mbar	0.04	Pressure	mbar
30078	2022/11/23	17:41:40	0	0.07	Pressure	mbar	0.04	Pressure	mbar
30079	2022/11/23	17:41:41	0	0.07	Pressure	mbar	0.04	Pressure	mbar
30080	2022/11/23	17:41:42	0	0.06	Pressure	mbar	0.03	Pressure	mbar
30081	2022/11/23	17:41:43	0	0.06	Pressure	mbar	0.03	Pressure	mbar
30082	2022/11/23	17:41:44	0	0.06	Pressure	mbar	0.03	Pressure	mbar
30083	2022/11/23	17:41:45	0	0.08	Pressure	mbar	0.04	Pressure	mbar
30084	2022/11/23	17:41:46	0	0.06	Pressure	mbar	0.03	Pressure	mbar
30085	2022/11/23	17:41:47	0	0.06	Pressure	mbar	0.03	Pressure	mbar
30086	2022/11/23	17:41:48	0	0.06	Pressure	mbar	0.04	Pressure	mbar
30087	2022/11/23	17:41:49	0	0.06	Pressure	mbar	0.04	Pressure	mbar
30088	2022/11/23	17:41:50	0	0.06	Pressure	mbar	0.02	Pressure	mbar
30089	2022/11/23	17:41:51	0	0.06	Pressure	mbar	0.02	Pressure	mbar
30090	2022/11/23	17:41:52	0	0.08	Pressure	mbar	0.03	Pressure	mbar
30091	2022/11/23	17:41:53	0	0.07	Pressure	mbar	0.03	Pressure	mbar
30092	2022/11/23	17:41:54	0	0.07	Pressure	mbar	0.03	Pressure	mbar
30093	2022/11/23	17:41:55	0	0.06	Pressure	mbar	0.05	Pressure	mbar
30094	2022/11/23	17:41:56	0	0.07	Pressure	mbar	0.02	Pressure	mbar
30095	2022/11/23	17:41:57	0	0.07	Pressure	mbar	0.02	Pressure	mbar
30096	2022/11/23	17:41:58	0	0.08	Pressure	mbar	0.02	Pressure	mbar
30097	2022/11/23	17:41:59	0	0.07	Pressure	mbar	0.05	Pressure	mbar
30098	2022/11/23	17:42:00	0	0.06	Pressure	mbar	0.04	Pressure	mbar
30099	2022/11/23	17:42:01	0	0.06	Pressure	mbar	0.04	Pressure	mbar
30100	2022/11/23	17:42:02	0	0.06	Pressure	mbar	0.04	Pressure	mbar
30101	2022/11/23	17:42:03	0	0.08	Pressure	mbar	0.03	Pressure	mbar
30102	2022/11/23	17:42:04	0	0.08	Pressure	mbar	0.03	Pressure	mbar
30103	2022/11/23	17:42:05	0	0.06	Pressure	mbar	0.02	Pressure	mbar
30104	2022/11/23	17:42:06	0	0.06	Pressure	mbar	0.03	Pressure	mbar
30105	2022/11/23	17:42:07	0	0.06	Pressure	mbar	0.03	Pressure	mbar
30106	2022/11/23	17:42:08	0	0.08	Pressure	mbar	0.05	Pressure	mbar
30107	2022/11/23	17:42:09	0	0.07	Pressure	mbar	0.04	Pressure	mbar
30108	2022/11/23	17:42:10	0	0.08	Pressure	mbar	0.04	Pressure	mbar
30109	2022/11/23	17:42:11	0	0.08	Pressure	mbar	0.04	Pressure	mbar
30110	2022/11/23	17:42:12	0	0.07	Pressure	mbar	0.04	Pressure	mbar
30111	2022/11/23	17:42:13	0	0.05	Pressure	mbar	0.05	Pressure	mbar
30112	2022/11/23	17:42:14	0	0.05	Pressure	mbar	0.05	Pressure	mbar
30113	2022/11/23	17:42:15	0	0.04	Pressure	mbar	0.04	Pressure	mbar
30114	2022/11/23	17:42:16	0	0.08	Pressure	mbar	0.03	Pressure	mbar
30115	2022/11/23	17:42:17	0	0.08	Pressure	mbar	0.03	Pressure	mbar
30116	2022/11/23	17:42:18	0	0.08	Pressure	mbar	0.03	Pressure	mbar
30117	2022/11/23	17:42:19	0	0.07	Pressure	mbar	0.04	Pressure	mbar
30118	2022/11/23	17:42:20	0	Time out			Time out
30119	2022/11/23	17:42:21	0	Time out			Time out
30120	2022/11/23	17:42:22	0	0.07	Pressure	mbar	0.04	Pressure	mbar
30121	2022/11/23	17:42:23	0	0.08	Pressure	mbar	0.04	Pressure	mbar
30122	2022/11/23	17:42:24	0	0.08	Pressure	mbar	0.04	Pressure	mbar
30123	2022/11/23	17:42:25	0	0.07	Pressure	mbar	0.04	Pressure	mbar
30124	2022/11/23	17:42:26	0	0.07	Pressure	mbar	0.05	Pressure	mbar
30125	2022/11/23	17:42:27	0	0.07	Pressure	mbar	0.04	Pressure	mbar
30126	2022/11/23	17:42:28	0	0.07	Pressure	mbar	0.04	Pressure	mbar
30127	2022/11/23	17:42:29	0	0.07	Pressure	mbar	0.04	Pressure	mbar
30128	2022/11/23	17:42:30	0	0.07	Pressure	mbar	0.03	Pressure	mbar
30129	2022/11/23	17:42:31	0	0.07	Pressure	mbar	0.03	Pressure	mbar
30130	2022/11/23	17:42:32	0	0.06	Pressure	mbar	0.04	Pressure	mbar
30131	2022/11/23	17:42:33	0	0.06	Pressure	mbar	0.04	Pressure	mbar
30132	2022/11/23	17:42:34	0	0.06	Pressure	mbar	0.04	Pressure	mbar
30133	2022/11/23	17:42:35	0	0.06	Pressure	mbar	0.04	Pressure	mbar
30134	2022/11/23	17:42:36	0	0.06	Pressure	mbar	0.03	Pressure	mbar
30135	2022/11/23	17:42:37	0	0.07	Pressure	mbar	0.04	Pressure	mbar
30136	2022/11/23	17:42:38	0	0.07	Pressure	mbar	0.04	Pressure	mbar
30137	2022/11/23	17:42:39	0	0.07	Pressure	mbar	0.03	Pressure	mbar
30138	2022/11/23	17:42:40	0	0.06	Pressure	mbar	0.02	Pressure	mbar
30139	2022/11/23	17:42:41	0	0.06	Pressure	mbar	0.02	Pressure	mbar
30140	2022/11/23	17:42:42	0	0.06	Pressure	mbar	0.05	Pressure	mbar
30141	2022/11/23	17:42:43	0	0.07	Pressure	mbar	0.04	Pressure	mbar
30142	2022/11/23	17:42:44	0	0.07	Pressure	mbar	0.04	Pressure	mbar
30143	2022/11/23	17:42:45	0	0.06	Pressure	mbar	0.04	Pressure	mbar
30144	2022/11/23	17:42:46	0	0.07	Pressure	mbar	0.04	Pressure	mbar
30145	2022/11/23	17:42:47	0	0.06	Pressure	mbar	0.05	Pressure	mbar
30146	2022/11/23	17:42:48	0	0.06	Pressure	mbar	0.05	Pressure	mbar
30147	2022/11/23	17:42:49	0	0.07	Pressure	mbar	0.05	Pressure	mbar
30148	2022/11/23	17:42:50	0	0.07	Pressure	mbar	0.05	Pressure	mbar
30149	2022/11/23	17:42:51	0	0.07	Pressure	mbar	0.05	Pressure	mbar
30150	2022/11/23	17:42:52	0	0.06	Pressure	mbar	0.05	Pressure	mbar
30151	2022/11/23	17:42:53	0	0.06	Pressure	mbar	0.05	Pressure	mbar
30152	2022/11/23	17:42:54	0	0.06	Pressure	mbar	0.05	Pressure	mbar
30153	2022/11/23	17:42:55	0	0.06	Pressure	mbar	0.04	Pressure	mbar
30154	2022/11/23	17:42:56	0	0.09	Pressure	mbar	0.04	Pressure	mbar
30155	2022/11/23	17:42:57	0	Time out			Time out
30156	2022/11/23	17:42:58	0	Time out			Time out
30157	2022/11/23	17:42:59	0	Time out			Time out
30158	2022/11/23	17:43:00	0	0.07	Pressure	mbar	0.04	Pressure	mbar
30159	2022/11/23	17:43:01	0	0.07	Pressure	mbar	0.04	Pressure	mbar
30160	2022/11/23	17:43:02	0	0.07	Pressure	mbar	0.03	Pressure	mbar
30161	2022/11/23	17:43:03	0	0.08	Pressure	mbar	0.02	Pressure	mbar
30162	2022/11/23	17:43:04	0	0.08	Pressure	mbar	0.05	Pressure	mbar
30163	2022/11/23	17:43:05	0	0.08	Pressure	mbar	0.05	Pressure	mbar
30164	2022/11/23	17:43:06	0	0.07	Pressure	mbar	0.03	Pressure	mbar
30165	2022/11/23	17:43:07	0	0.07	Pressure	mbar	0.04	Pressure	mbar
30166	2022/11/23	17:43:08	0	0.07	Pressure	mbar	0.04	Pressure	mbar
30167	2022/11/23	17:43:09	0	0.07	Pressure	mbar	0.04	Pressure	mbar
30168	2022/11/23	17:43:10	0	0.06	Pressure	mbar	0.04	Pressure	mbar
30169	2022/11/23	17:43:11	0	0.06	Pressure	mbar	0.04	Pressure	mbar
30170	2022/11/23	17:43:12	0	0.08	Pressure	mbar	0.03	Pressure	mbar
30171	2022/11/23	17:43:13	0	0.07	Pressure	mbar	0.04	Pressure	mbar
30172	2022/11/23	17:43:14	0	0.06	Pressure	mbar	0.04	Pressure	mbar
30173	2022/11/23	17:43:15	0	0.06	Pressure	mbar	0.04	Pressure	mbar
30174	2022/11/23	17:43:16	0	0.06	Pressure	mbar	0.03	Pressure	mbar
30175	2022/11/23	17:43:17	0	0.06	Pressure	mbar	0.05	Pressure	mbar
30176	2022/11/23	17:43:18	0	0.06	Pressure	mbar	0.05	Pressure	mbar
30177	2022/11/23	17:43:19	0	0.07	Pressure	mbar	0.05	Pressure	mbar
30178	2022/11/23	17:43:20	0	0.07	Pressure	mbar	0.04	Pressure	mbar
30179	2022/11/23	17:43:21	0	0.07	Pressure	mbar	0.04	Pressure	mbar
30180	2022/11/23	17:43:22	0	0.09	Pressure	mbar	0.04	Pressure	mbar
30181	2022/11/23	17:43:23	0	0.05	Pressure	mbar	0.03	Pressure	mbar
30182	2022/11/23	17:43:24	0	0.07	Pressure	mbar	0.03	Pressure	mbar
30183	2022/11/23	17:43:25	0	0.07	Pressure	mbar	0.03	Pressure	mbar
30184	2022/11/23	17:43:26	0	0.06	Pressure	mbar	0.03	Pressure	mbar
30185	2022/11/23	17:43:27	0	0.08	Pressure	mbar	0.05	Pressure	mbar
30186	2022/11/23	17:43:28	0	0.08	Pressure	mbar	0.05	Pressure	mbar
30187	2022/11/23	17:43:29	0	0.07	Pressure	mbar	0.03	Pressure	mbar
30188	2022/11/23	17:43:30	0	0.07	Pressure	mbar	0.04	Pressure	mbar
30189	2022/11/23	17:43:31	0	0.07	Pressure	mbar	0.04	Pressure	mbar
30190	2022/11/23	17:43:32	0	0.06	Pressure	mbar	0.03	Pressure	mbar
30191	2022/11/23	17:43:33	0	0.08	Pressure	mbar	0.05	Pressure	mbar
30192	2022/11/23	17:43:34	0	0.06	Pressure	mbar	0.04	Pressure	mbar
30193	2022/11/23	17:43:35	0	0.06	Pressure	mbar	0.04	Pressure	mbar
30194	2022/11/23	17:43:36	0	0.06	Pressure	mbar	0.02	Pressure	mbar
30195	2022/11/23	17:43:37	0	0.07	Pressure	mbar	0.03	Pressure	mbar
30196	2022/11/23	17:43:38	0	0.07	Pressure	mbar	0.03	Pressure	mbar
30197	2022/11/23	17:43:39	0	0.05	Pressure	mbar	0.04	Pressure	mbar
30198	2022/11/23	17:43:40	0	0.07	Pressure	mbar	0.04	Pressure	mbar
30199	2022/11/23	17:43:41	0	0.07	Pressure	mbar	0.04	Pressure	mbar
30200	2022/11/23	17:43:42	0	0.07	Pressure	mbar	0.03	Pressure	mbar
30201	2022/11/23	17:43:43	0	0.06	Pressure	mbar	0.03	Pressure	mbar
30202	2022/11/23	17:43:44	0	0.06	Pressure	mbar	0.03	Pressure	mbar
30203	2022/11/23	17:43:45	0	0.06	Pressure	mbar	0.03	Pressure	mbar
30204	2022/11/23	17:43:46	0	0.06	Pressure	mbar	0.03	Pressure	mbar
30205	2022/11/23	17:43:47	0	0.06	Pressure	mbar	0.03	Pressure	mbar
30206	2022/11/23	17:43:48	0	0.06	Pressure	mbar	0.03	Pressure	mbar
30207	2022/11/23	17:43:49	0	0.06	Pressure	mbar	0.04	Pressure	mbar
30208	2022/11/23	17:43:50	0	0.05	Pressure	mbar	0.05	Pressure	mbar
30209	2022/11/23	17:43:51	0	0.08	Pressure	mbar	0.02	Pressure	mbar
30210	2022/11/23	17:43:52	0	0.08	Pressure	mbar	0.02	Pressure	mbar
30211	2022/11/23	17:43:53	0	0.07	Pressure	mbar	0.03	Pressure	mbar
30212	2022/11/23	17:43:54	0	0.07	Pressure	mbar	0.03	Pressure	mbar
30213	2022/11/23	17:43:55	0	0.07	Pressure	mbar	0.03	Pressure	mbar
30214	2022/11/23	17:43:56	0	0.06	Pressure	mbar	0.02	Pressure	mbar
30215	2022/11/23	17:43:57	0	0.05	Pressure	mbar	0.02	Pressure	mbar
30216	2022/11/23	17:43:58	0	0.05	Pressure	mbar	0.02	Pressure	mbar
30217	2022/11/23	17:43:59	0	Time out			Time out
30218	2022/11/23	17:44:00	0	0.07	Pressure	mbar	0.05	Pressure	mbar
30219	2022/11/23	17:44:01	0	0.07	Pressure	mbar	0.03	Pressure	mbar
30220	2022/11/23	17:44:02	0	0.07	Pressure	mbar	0.03	Pressure	mbar
30221	2022/11/23	17:44:03	0	0.06	Pressure	mbar	0.03	Pressure	mbar
30222	2022/11/23	17:44:04	0	0.07	Pressure	mbar	0.04	Pressure	mbar
30223	2022/11/23	17:44:05	0	0.07	Pressure	mbar	0.04	Pressure	mbar
30224	2022/11/23	17:44:06	0	0.08	Pressure	mbar	0.03	Pressure	mbar
30225	2022/11/23	17:44:07	0	0.06	Pressure	mbar	0.04	Pressure	mbar
30226	2022/11/23	17:44:08	0	0.06	Pressure	mbar	0.04	Pressure	mbar
30227	2022/11/23	17:44:09	0	0.07	Pressure	mbar	0.03	Pressure	mbar
30228	2022/11/23	17:44:10	0	0.05	Pressure	mbar	0.02	Pressure	mbar
30229	2022/11/23	17:44:11	0	0.06	Pressure	mbar	0.04	Pressure	mbar
30230	2022/11/23	17:44:12	0	0.06	Pressure	mbar	0.04	Pressure	mbar
30231	2022/11/23	17:44:13	0	0.07	Pressure	mbar	0.04	Pressure	mbar
30232	2022/11/23	17:44:14	0	0.07	Pressure	mbar	0.04	Pressure	mbar
30233	2022/11/23	17:44:15	0	0.07	Pressure	mbar	0.04	Pressure	mbar
30234	2022/11/23	17:44:16	0	0.06	Pressure	mbar	0.04	Pressure	mbar
30235	2022/11/23	17:44:17	0	0.05	Pressure	mbar	0.03	Pressure	mbar
30236	2022/11/23	17:44:18	0	0.05	Pressure	mbar	0.03	Pressure	mbar
30237	2022/11/23	17:44:19	0	0.05	Pressure	mbar	0.03	Pressure	mbar
30238	2022/11/23	17:44:20	0	0.06	Pressure	mbar	0.02	Pressure	mbar
30239	2022/11/23	17:44:21	0	0.06	Pressure	mbar	0.02	Pressure	mbar
30240	2022/11/23	17:44:22	0	0.05	Pressure	mbar	0.02	Pressure	mbar
30241	2022/11/23	17:44:23	0	0.06	Pressure	mbar	0.05	Pressure	mbar
30242	2022/11/23	17:44:24	0	0.07	Pressure	mbar	0.02	Pressure	mbar
30243	2022/11/23	17:44:25	0	0.07	Pressure	mbar	0.02	Pressure	mbar
30244	2022/11/23	17:44:26	0	0.05	Pressure	mbar	0.02	Pressure	mbar
30245	2022/11/23	17:44:27	0	0.06	Pressure	mbar	0.01	Pressure	mbar
30246	2022/11/23	17:44:28	0	0.06	Pressure	mbar	0.01	Pressure	mbar
30247	2022/11/23	17:44:29	0	0.07	Pressure	mbar	0.03	Pressure	mbar
30248	2022/11/23	17:44:30	0	0.07	Pressure	mbar	0.02	Pressure	mbar
30249	2022/11/23	17:44:31	0	0.07	Pressure	mbar	0.02	Pressure	mbar
30250	2022/11/23	17:44:32	0	0.05	Pressure	mbar	0.01	Pressure	mbar
30251	2022/11/23	17:44:33	0	0.05	Pressure	mbar	0.03	Pressure	mbar
30252	2022/11/23	17:44:34	0	0.06	Pressure	mbar	0.04	Pressure	mbar
30253	2022/11/23	17:44:35	0	0.06	Pressure	mbar	0.04	Pressure	mbar
30254	2022/11/23	17:44:36	0	0.05	Pressure	mbar	0.03	Pressure	mbar
30255	2022/11/23	17:44:37	0	0.05	Pressure	mbar	0.02	Pressure	mbar
30256	2022/11/23	17:44:38	0	0.05	Pressure	mbar	0.02	Pressure	mbar
30257	2022/11/23	17:44:39	0	0.05	Pressure	mbar	0.02	Pressure	mbar
30258	2022/11/23	17:44:40	0	0.05	Pressure	mbar	0.03	Pressure	mbar
30259	2022/11/23	17:44:41	0	0.05	Pressure	mbar	0.04	Pressure	mbar
30260	2022/11/23	17:44:42	0	0.05	Pressure	mbar	0.04	Pressure	mbar
30261	2022/11/23	17:44:43	0	0.07	Pressure	mbar	0.02	Pressure	mbar
30262	2022/11/23	17:44:44	0	0.06	Pressure	mbar	0.04	Pressure	mbar
30263	2022/11/23	17:44:45	0	0.06	Pressure	mbar	0.04	Pressure	mbar
30264	2022/11/23	17:44:46	0	0.07	Pressure	mbar	0.01	Pressure	mbar
30265	2022/11/23	17:44:47	0	0.07	Pressure	mbar	0.03	Pressure	mbar
30266	2022/11/23	17:44:48	0	0.07	Pressure	mbar	0.03	Pressure	mbar
30267	2022/11/23	17:44:49	0	0.06	Pressure	mbar	0.05	Pressure	mbar
30268	2022/11/23	17:44:50	0	0.06	Pressure	mbar	0.03	Pressure	mbar
30269	2022/11/23	17:44:51	0	0.06	Pressure	mbar	0.04	Pressure	mbar
30270	2022/11/23	17:44:52	0	0.06	Pressure	mbar	0.04	Pressure	mbar
30271	2022/11/23	17:44:53	0	0.07	Pressure	mbar	0.04	Pressure	mbar
30272	2022/11/23	17:44:54	0	0.06	Pressure	mbar	0.04	Pressure	mbar
30273	2022/11/23	17:44:55	0	0.06	Pressure	mbar	0.04	Pressure	mbar
30274	2022/11/23	17:44:56	0	0.08	Pressure	mbar	0.04	Pressure	mbar
30275	2022/11/23	17:44:57	0	0.06	Pressure	mbar	0.05	Pressure	mbar
30276	2022/11/23	17:44:58	0	0.06	Pressure	mbar	0.05	Pressure	mbar
30277	2022/11/23	17:44:59	0	0.08	Pressure	mbar	0.03	Pressure	mbar
30278	2022/11/23	17:45:00	0	0.06	Pressure	mbar	0.02	Pressure	mbar
30279	2022/11/23	17:45:01	0	0.06	Pressure	mbar	0.03	Pressure	mbar
30280	2022/11/23	17:45:02	0	0.06	Pressure	mbar	0.03	Pressure	mbar
30281	2022/11/23	17:45:03	0	0.07	Pressure	mbar	0.04	Pressure	mbar
30282	2022/11/23	17:45:04	0	0.06	Pressure	mbar	0.03	Pressure	mbar
30283	2022/11/23	17:45:05	0	0.06	Pressure	mbar	0.03	Pressure	mbar
30284	2022/11/23	17:45:06	0	0.06	Pressure	mbar	0.03	Pressure	mbar
30285	2022/11/23	17:45:07	0	0.06	Pressure	mbar	0.03	Pressure	mbar
30286	2022/11/23	17:45:08	0	0.06	Pressure	mbar	0.03	Pressure	mbar
30287	2022/11/23	17:45:09	0	0.07	Pressure	mbar	0.04	Pressure	mbar
30288	2022/11/23	17:45:10	0	0.07	Pressure	mbar	0.04	Pressure	mbar
30289	2022/11/23	17:45:11	0	0.07	Pressure	mbar	0.04	Pressure	mbar
30290	2022/11/23	17:45:12	0	0.05	Pressure	mbar	0.04	Pressure	mbar
30291	2022/11/23	17:45:13	0	0.06	Pressure	mbar	0.03	Pressure	mbar
30292	2022/11/23	17:45:14	0	0.06	Pressure	mbar	0.02	Pressure	mbar
30293	2022/11/23	17:45:15	0	0.06	Pressure	mbar	0.02	Pressure	mbar
30294	2022/11/23	17:45:16	0	0.06	Pressure	mbar	0.04	Pressure	mbar
30295	2022/11/23	17:45:17	0	0.08	Pressure	mbar	0.04	Pressure	mbar
30296	2022/11/23	17:45:18	0	0.08	Pressure	mbar	0.04	Pressure	mbar
30297	2022/11/23	17:45:19	0	0.08	Pressure	mbar	0.05	Pressure	mbar
30298	2022/11/23	17:45:20	0	0.06	Pressure	mbar	0.04	Pressure	mbar
30299	2022/11/23	17:45:21	0	0.05	Pressure	mbar	0.03	Pressure	mbar
30300	2022/11/23	17:45:22	0	0.05	Pressure	mbar	0.03	Pressure	mbar
30301	2022/11/23	17:45:23	0	0.06	Pressure	mbar	0.03	Pressure	mbar
30302	2022/11/23	17:45:24	0	0.06	Pressure	mbar	0.04	Pressure	mbar
30303	2022/11/23	17:45:25	0	0.06	Pressure	mbar	0.04	Pressure	mbar
30304	2022/11/23	17:45:26	0	0.07	Pressure	mbar	0.03	Pressure	mbar
30305	2022/11/23	17:45:27	0	Time out			Time out
30306	2022/11/23	17:45:28	0	0.06	Pressure	mbar	0.05	Pressure	mbar
30307	2022/11/23	17:45:29	0	0.06	Pressure	mbar	0.05	Pressure	mbar
30308	2022/11/23	17:45:30	0	0.06	Pressure	mbar	0.03	Pressure	mbar
30309	2022/11/23	17:45:31	0	0.05	Pressure	mbar	0.04	Pressure	mbar
30310	2022/11/23	17:45:32	0	0.05	Pressure	mbar	0.04	Pressure	mbar
30311	2022/11/23	17:45:33	0	0.07	Pressure	mbar	0.03	Pressure	mbar
30312	2022/11/23	17:45:34	0	0.06	Pressure	mbar	0.03	Pressure	mbar
30313	2022/11/23	17:45:35	0	0.06	Pressure	mbar	0.03	Pressure	mbar
30314	2022/11/23	17:45:36	0	0.08	Pressure	mbar	0.02	Pressure	mbar
30315	2022/11/23	17:45:37	0	0.06	Pressure	mbar	0.04	Pressure	mbar
30316	2022/11/23	17:45:38	0	0.06	Pressure	mbar	0.04	Pressure	mbar
30317	2022/11/23	17:45:39	0	0.07	Pressure	mbar	0.04	Pressure	mbar
30318	2022/11/23	17:45:40	0	0.06	Pressure	mbar	0.03	Pressure	mbar
30319	2022/11/23	17:45:41	0	0.06	Pressure	mbar	0.03	Pressure	mbar
30320	2022/11/23	17:45:42	0	0.06	Pressure	mbar	0.03	Pressure	mbar
30321	2022/11/23	17:45:43	0	0.05	Pressure	mbar	0.04	Pressure	mbar
30322	2022/11/23	17:45:44	0	0.06	Pressure	mbar	0.04	Pressure	mbar
30323	2022/11/23	17:45:45	0	0.06	Pressure	mbar	0.04	Pressure	mbar
30324	2022/11/23	17:45:46	0	0.05	Pressure	mbar	0.04	Pressure	mbar
30325	2022/11/23	17:45:47	0	0.06	Pressure	mbar	0.04	Pressure	mbar
30326	2022/11/23	17:45:48	0	0.06	Pressure	mbar	0.02	Pressure	mbar
30327	2022/11/23	17:45:49	0	0.06	Pressure	mbar	0.02	Pressure	mbar
30328	2022/11/23	17:45:50	0	0.05	Pressure	mbar	0.04	Pressure	mbar
30329	2022/11/23	17:45:51	0	0.06	Pressure	mbar	0.04	Pressure	mbar
30330	2022/11/23	17:45:52	0	0.06	Pressure	mbar	0.04	Pressure	mbar
30331	2022/11/23	17:45:53	0	0.05	Pressure	mbar	0.04	Pressure	mbar
30332	2022/11/23	17:45:54	0	0.08	Pressure	mbar	0.03	Pressure	mbar
30333	2022/11/23	17:45:55	0	0.08	Pressure	mbar	0.03	Pressure	mbar
30334	2022/11/23	17:45:56	0	0.07	Pressure	mbar	0.03	Pressure	mbar
30335	2022/11/23	17:45:57	0	0.05	Pressure	mbar	0.03	Pressure	mbar
30336	2022/11/23	17:45:58	0	0.05	Pressure	mbar	0.03	Pressure	mbar
30337	2022/11/23	17:45:59	0	0.06	Pressure	mbar	0.04	Pressure	mbar
30338	2022/11/23	17:46:00	0	0.05	Pressure	mbar	0.04	Pressure	mbar
30339	2022/11/23	17:46:01	0	0.07	Pressure	mbar	0.03	Pressure	mbar
30340	2022/11/23	17:46:02	0	0.07	Pressure	mbar	0.03	Pressure	mbar
30341	2022/11/23	17:46:03	0	0.06	Pressure	mbar	0.02	Pressure	mbar
30342	2022/11/23	17:46:04	0	0.05	Pressure	mbar	0.00	Pressure	mbar
30343	2022/11/23	17:46:05	0	0.05	Pressure	mbar	0.04	Pressure	mbar
30344	2022/11/23	17:46:06	0	0.05	Pressure	mbar	0.04	Pressure	mbar
30345	2022/11/23	17:46:07	0	0.06	Pressure	mbar	0.03	Pressure	mbar
30346	2022/11/23	17:46:08	0	0.06	Pressure	mbar	0.02	Pressure	mbar
30347	2022/11/23	17:46:09	0	0.06	Pressure	mbar	0.02	Pressure	mbar
30348	2022/11/23	17:46:10	0	0.04	Pressure	mbar	0.03	Pressure	mbar
30349	2022/11/23	17:46:11	0	0.05	Pressure	mbar	0.03	Pressure	mbar
30350	2022/11/23	17:46:12	0	0.05	Pressure	mbar	0.03	Pressure	mbar
30351	2022/11/23	17:46:13	0	0.06	Pressure	mbar	0.02	Pressure	mbar
30352	2022/11/23	17:46:14	0	0.04	Pressure	mbar	0.03	Pressure	mbar
30353	2022/11/23	17:46:15	0	0.07	Pressure	mbar	0.03	Pressure	mbar
30354	2022/11/23	17:46:16	0	0.07	Pressure	mbar	0.03	Pressure	mbar
30355	2022/11/23	17:46:17	0	0.05	Pressure	mbar	0.04	Pressure	mbar
30356	2022/11/23	17:46:18	0	0.07	Pressure	mbar	0.03	Pressure	mbar
30357	2022/11/23	17:46:19	0	0.07	Pressure	mbar	0.03	Pressure	mbar
30358	2022/11/23	17:46:20	0	0.05	Pressure	mbar	0.03	Pressure	mbar
30359	2022/11/23	17:46:21	0	0.07	Pressure	mbar	0.04	Pressure	mbar
30360	2022/11/23	17:46:22	0	0.07	Pressure	mbar	0.04	Pressure	mbar
30361	2022/11/23	17:46:23	0	0.06	Pressure	mbar	0.03	Pressure	mbar
30362	2022/11/23	17:46:24	0	0.07	Pressure	mbar	0.01	Pressure	mbar
30363	2022/11/23	17:46:25	0	0.07	Pressure	mbar	0.01	Pressure	mbar
30364	2022/11/23	17:46:26	0	0.06	Pressure	mbar	0.03	Pressure	mbar
30365	2022/11/23	17:46:27	0	0.05	Pressure	mbar	0.02	Pressure	mbar
30366	2022/11/23	17:46:28	0	0.05	Pressure	mbar	0.03	Pressure	mbar
30367	2022/11/23	17:46:29	0	0.05	Pressure	mbar	0.03	Pressure	mbar
30368	2022/11/23	17:46:30	0	0.06	Pressure	mbar	0.02	Pressure	mbar
30369	2022/11/23	17:46:31	0	0.06	Pressure	mbar	0.03	Pressure	mbar
30370	2022/11/23	17:46:32	0	0.06	Pressure	mbar	0.03	Pressure	mbar
30371	2022/11/23	17:46:33	0	0.07	Pressure	mbar	0.04	Pressure	mbar
30372	2022/11/23	17:46:34	0	0.07	Pressure	mbar	0.05	Pressure	mbar
30373	2022/11/23	17:46:35	0	0.07	Pressure	mbar	0.05	Pressure	mbar
30374	2022/11/23	17:46:36	0	0.07	Pressure	mbar	0.04	Pressure	mbar
30375	2022/11/23	17:46:37	0	0.07	Pressure	mbar	0.04	Pressure	mbar
30376	2022/11/23	17:46:38	0	0.07	Pressure	mbar	0.03	Pressure	mbar
30377	2022/11/23	17:46:39	0	0.07	Pressure	mbar	0.03	Pressure	mbar
30378	2022/11/23	17:46:40	0	0.06	Pressure	mbar	0.02	Pressure	mbar
30379	2022/11/23	17:46:41	0	0.07	Pressure	mbar	0.03	Pressure	mbar
30380	2022/11/23	17:46:42	0	0.07	Pressure	mbar	0.03	Pressure	mbar
30381	2022/11/23	17:46:43	0	0.07	Pressure	mbar	0.02	Pressure	mbar
30382	2022/11/23	17:46:44	0	0.08	Pressure	mbar	0.03	Pressure	mbar
30383	2022/11/23	17:46:45	0	0.06	Pressure	mbar	0.04	Pressure	mbar
30384	2022/11/23	17:46:46	0	0.06	Pressure	mbar	0.04	Pressure	mbar
30385	2022/11/23	17:46:47	0	0.07	Pressure	mbar	0.03	Pressure	mbar
30386	2022/11/23	17:46:48	0	0.07	Pressure	mbar	0.04	Pressure	mbar
30387	2022/11/23	17:46:49	0	0.07	Pressure	mbar	0.04	Pressure	mbar
30388	2022/11/23	17:46:50	0	Time out			Time out
30389	2022/11/23	17:46:51	0	0.05	Pressure	mbar	0.03	Pressure	mbar
30390	2022/11/23	17:46:52	0	0.05	Pressure	mbar	0.03	Pressure	mbar
30391	2022/11/23	17:46:53	0	0.06	Pressure	mbar	0.04	Pressure	mbar
30392	2022/11/23	17:46:54	0	0.05	Pressure	mbar	0.03	Pressure	mbar
30393	2022/11/23	17:46:55	0	0.07	Pressure	mbar	0.04	Pressure	mbar
30394	2022/11/23	17:46:56	0	0.07	Pressure	mbar	0.04	Pressure	mbar
30395	2022/11/23	17:46:57	0	0.05	Pressure	mbar	0.04	Pressure	mbar
30396	2022/11/23	17:46:58	0	0.07	Pressure	mbar	0.03	Pressure	mbar
30397	2022/11/23	17:46:59	0	0.07	Pressure	mbar	0.03	Pressure	mbar
30398	2022/11/23	17:47:00	0	0.05	Pressure	mbar	0.04	Pressure	mbar
30399	2022/11/23	17:47:01	0	0.05	Pressure	mbar	0.05	Pressure	mbar
30400	2022/11/23	17:47:02	0	0.06	Pressure	mbar	0.04	Pressure	mbar
30401	2022/11/23	17:47:03	0	0.06	Pressure	mbar	0.04	Pressure	mbar
30402	2022/11/23	17:47:04	0	0.05	Pressure	mbar	0.04	Pressure	mbar
30403	2022/11/23	17:47:05	0	0.04	Pressure	mbar	0.03	Pressure	mbar
30404	2022/11/23	17:47:06	0	0.04	Pressure	mbar	0.03	Pressure	mbar
30405	2022/11/23	17:47:07	0	0.06	Pressure	mbar	0.05	Pressure	mbar
30406	2022/11/23	17:47:08	0	0.05	Pressure	mbar	0.04	Pressure	mbar
30407	2022/11/23	17:47:09	0	0.05	Pressure	mbar	0.04	Pressure	mbar
30408	2022/11/23	17:47:10	0	0.04	Pressure	mbar	0.03	Pressure	mbar
30409	2022/11/23	17:47:11	0	0.07	Pressure	mbar	0.04	Pressure	mbar
30410	2022/11/23	17:47:12	0	0.07	Pressure	mbar	0.04	Pressure	mbar
30411	2022/11/23	17:47:13	0	0.06	Pressure	mbar	0.05	Pressure	mbar
30412	2022/11/23	17:47:14	0	0.06	Pressure	mbar	0.02	Pressure	mbar
30413	2022/11/23	17:47:15	0	0.04	Pressure	mbar	0.05	Pressure	mbar
30414	2022/11/23	17:47:16	0	0.04	Pressure	mbar	0.05	Pressure	mbar
30415	2022/11/23	17:47:17	0	0.06	Pressure	mbar	0.05	Pressure	mbar
30416	2022/11/23	17:47:18	0	0.04	Pressure	mbar	0.03	Pressure	mbar
30417	2022/11/23	17:47:19	0	0.04	Pressure	mbar	0.03	Pressure	mbar
30418	2022/11/23	17:47:20	0	0.05	Pressure	mbar	0.04	Pressure	mbar
30419	2022/11/23	17:47:21	0	0.06	Pressure	mbar	0.03	Pressure	mbar
30420	2022/11/23	17:47:22	0	0.05	Pressure	mbar	0.03	Pressure	mbar
30421	2022/11/23	17:47:23	0	0.05	Pressure	mbar	0.03	Pressure	mbar
30422	2022/11/23	17:47:24	0	0.06	Pressure	mbar	0.05	Pressure	mbar
30423	2022/11/23	17:47:25	0	0.05	Pressure	mbar	0.05	Pressure	mbar
30424	2022/11/23	17:47:26	0	0.05	Pressure	mbar	0.05	Pressure	mbar
30425	2022/11/23	17:47:27	0	0.05	Pressure	mbar	0.04	Pressure	mbar
30426	2022/11/23	17:47:28	0	0.04	Pressure	mbar	0.03	Pressure	mbar
30427	2022/11/23	17:47:29	0	0.04	Pressure	mbar	0.03	Pressure	mbar
30428	2022/11/23	17:47:30	0	0.07	Pressure	mbar	0.03	Pressure	mbar
30429	2022/11/23	17:47:31	0	0.04	Pressure	mbar	0.04	Pressure	mbar
30430	2022/11/23	17:47:32	0	0.05	Pressure	mbar	0.02	Pressure	mbar
30431	2022/11/23	17:47:33	0	0.05	Pressure	mbar	0.02	Pressure	mbar
30432	2022/11/23	17:47:34	0	0.05	Pressure	mbar	0.03	Pressure	mbar
30433	2022/11/23	17:47:35	0	0.07	Pressure	mbar	0.05	Pressure	mbar
30434	2022/11/23	17:47:36	0	0.07	Pressure	mbar	0.05	Pressure	mbar
30435	2022/11/23	17:47:37	0	0.06	Pressure	mbar	0.04	Pressure	mbar
30436	2022/11/23	17:47:38	0	0.06	Pressure	mbar	0.03	Pressure	mbar
30437	2022/11/23	17:47:39	0	0.06	Pressure	mbar	0.03	Pressure	mbar
30438	2022/11/23	17:47:40	0	0.05	Pressure	mbar	0.03	Pressure	mbar
30439	2022/11/23	17:47:41	0	0.05	Pressure	mbar	0.03	Pressure	mbar
30440	2022/11/23	17:47:42	0	0.05	Pressure	mbar	0.03	Pressure	mbar
30441	2022/11/23	17:47:43	0	0.05	Pressure	mbar	0.05	Pressure	mbar
30442	2022/11/23	17:47:44	0	0.06	Pressure	mbar	0.04	Pressure	mbar
30443	2022/11/23	17:47:45	0	0.06	Pressure	mbar	0.03	Pressure	mbar
30444	2022/11/23	17:47:46	0	0.06	Pressure	mbar	0.03	Pressure	mbar
30445	2022/11/23	17:47:47	0	0.06	Pressure	mbar	0.04	Pressure	mbar
30446	2022/11/23	17:47:48	0	0.06	Pressure	mbar	0.04	Pressure	mbar
30447	2022/11/23	17:47:49	0	0.06	Pressure	mbar	0.04	Pressure	mbar
30448	2022/11/23	17:47:50	0	0.06	Pressure	mbar	0.04	Pressure	mbar
30449	2022/11/23	17:47:51	0	0.07	Pressure	mbar	0.04	Pressure	mbar
30450	2022/11/23	17:47:52	0	0.06	Pressure	mbar	0.03	Pressure	mbar
30451	2022/11/23	17:47:53	0	0.06	Pressure	mbar	0.03	Pressure	mbar
30452	2022/11/23	17:47:54	0	0.06	Pressure	mbar	0.03	Pressure	mbar
30453	2022/11/23	17:47:55	0	0.05	Pressure	mbar	0.04	Pressure	mbar
30454	2022/11/23	17:47:56	0	0.05	Pressure	mbar	0.04	Pressure	mbar
30455	2022/11/23	17:47:57	0	0.05	Pressure	mbar	0.03	Pressure	mbar
30456	2022/11/23	17:47:58	0	0.06	Pressure	mbar	0.02	Pressure	mbar
30457	2022/11/23	17:47:59	0	0.06	Pressure	mbar	0.02	Pressure	mbar
30458	2022/11/23	17:48:00	0	0.06	Pressure	mbar	0.04	Pressure	mbar
30459	2022/11/23	17:48:01	0	0.07	Pressure	mbar	0.03	Pressure	mbar
30460	2022/11/23	17:48:02	0	0.07	Pressure	mbar	0.03	Pressure	mbar
30461	2022/11/23	17:48:03	0	0.07	Pressure	mbar	0.03	Pressure	mbar
30462	2022/11/23	17:48:04	0	0.05	Pressure	mbar	0.04	Pressure	mbar
30463	2022/11/23	17:48:05	0	0.06	Pressure	mbar	0.05	Pressure	mbar
30464	2022/11/23	17:48:06	0	0.06	Pressure	mbar	0.05	Pressure	mbar
30465	2022/11/23	17:48:07	0	0.06	Pressure	mbar	0.06	Pressure	mbar
30466	2022/11/23	17:48:08	0	0.08	Pressure	mbar	0.04	Pressure	mbar
30467	2022/11/23	17:48:09	0	0.08	Pressure	mbar	0.04	Pressure	mbar
30468	2022/11/23	17:48:10	0	0.07	Pressure	mbar	0.04	Pressure	mbar
30469	2022/11/23	17:48:11	0	0.06	Pressure	mbar	0.04	Pressure	mbar
30470	2022/11/23	17:48:12	0	0.06	Pressure	mbar	0.04	Pressure	mbar
30471	2022/11/23	17:48:13	0	0.06	Pressure	mbar	0.04	Pressure	mbar
30472	2022/11/23	17:48:14	0	0.06	Pressure	mbar	0.03	Pressure	mbar
30473	2022/11/23	17:48:15	0	0.07	Pressure	mbar	0.04	Pressure	mbar
30474	2022/11/23	17:48:16	0	0.07	Pressure	mbar	0.04	Pressure	mbar
30475	2022/11/23	17:48:17	0	0.07	Pressure	mbar	0.02	Pressure	mbar
30476	2022/11/23	17:48:18	0	0.07	Pressure	mbar	0.03	Pressure	mbar
30477	2022/11/23	17:48:19	0	0.07	Pressure	mbar	0.03	Pressure	mbar
30478	2022/11/23	17:48:20	0	0.06	Pressure	mbar	0.03	Pressure	mbar
30479	2022/11/23	17:48:21	0	0.05	Pressure	mbar	0.05	Pressure	mbar
30480	2022/11/23	17:48:22	0	0.05	Pressure	mbar	0.05	Pressure	mbar
30481	2022/11/23	17:48:23	0	0.05	Pressure	mbar	0.03	Pressure	mbar
30482	2022/11/23	17:48:24	0	0.06	Pressure	mbar	0.04	Pressure	mbar
30483	2022/11/23	17:48:25	0	0.07	Pressure	mbar	0.03	Pressure	mbar
30484	2022/11/23	17:48:26	0	0.07	Pressure	mbar	0.03	Pressure	mbar
30485	2022/11/23	17:48:27	0	0.04	Pressure	mbar	0.03	Pressure	mbar
30486	2022/11/23	17:48:28	0	0.06	Pressure	mbar	0.05	Pressure	mbar
30487	2022/11/23	17:48:29	0	0.06	Pressure	mbar	0.05	Pressure	mbar
30488	2022/11/23	17:48:30	0	0.05	Pressure	mbar	0.03	Pressure	mbar
30489	2022/11/23	17:48:31	0	0.05	Pressure	mbar	0.04	Pressure	mbar
30490	2022/11/23	17:48:32	0	0.05	Pressure	mbar	0.04	Pressure	mbar
30491	2022/11/23	17:48:33	0	0.06	Pressure	mbar	0.05	Pressure	mbar
30492	2022/11/23	17:48:34	0	0.07	Pressure	mbar	0.03	Pressure	mbar
30493	2022/11/23	17:48:35	0	0.05	Pressure	mbar	0.03	Pressure	mbar
30494	2022/11/23	17:48:36	0	0.05	Pressure	mbar	0.03	Pressure	mbar
30495	2022/11/23	17:48:37	0	0.05	Pressure	mbar	0.04	Pressure	mbar
30496	2022/11/23	17:48:38	0	0.05	Pressure	mbar	0.02	Pressure	mbar
30497	2022/11/23	17:48:39	0	0.05	Pressure	mbar	0.02	Pressure	mbar
30498	2022/11/23	17:48:40	0	0.06	Pressure	mbar	0.03	Pressure	mbar
30499	2022/11/23	17:48:41	0	0.07	Pressure	mbar	0.03	Pressure	mbar
30500	2022/11/23	17:48:42	0	0.07	Pressure	mbar	0.04	Pressure	mbar
30501	2022/11/23	17:48:43	0	0.07	Pressure	mbar	0.04	Pressure	mbar
30502	2022/11/23	17:48:44	0	Time out			Time out
30503	2022/11/23	17:48:45	0	0.05	Pressure	mbar	0.03	Pressure	mbar
30504	2022/11/23	17:48:46	0	0.05	Pressure	mbar	0.03	Pressure	mbar
30505	2022/11/23	17:48:47	0	0.05	Pressure	mbar	0.02	Pressure	mbar
30506	2022/11/23	17:48:48	0	0.05	Pressure	mbar	0.02	Pressure	mbar
30507	2022/11/23	17:48:49	0	0.05	Pressure	mbar	0.02	Pressure	mbar
30508	2022/11/23	17:48:50	0	0.05	Pressure	mbar	0.03	Pressure	mbar
30509	2022/11/23	17:48:51	0	0.06	Pressure	mbar	0.05	Pressure	mbar
30510	2022/11/23	17:48:52	0	0.06	Pressure	mbar	0.05	Pressure	mbar
30511	2022/11/23	17:48:53	0	0.06	Pressure	mbar	0.05	Pressure	mbar
30512	2022/11/23	17:48:54	0	0.05	Pressure	mbar	0.06	Pressure	mbar
30513	2022/11/23	17:48:55	0	0.06	Pressure	mbar	0.03	Pressure	mbar
30514	2022/11/23	17:48:56	0	0.06	Pressure	mbar	0.03	Pressure	mbar
30515	2022/11/23	17:48:57	0	0.05	Pressure	mbar	0.04	Pressure	mbar
30516	2022/11/23	17:48:58	0	0.06	Pressure	mbar	0.03	Pressure	mbar
30517	2022/11/23	17:48:59	0	0.06	Pressure	mbar	0.04	Pressure	mbar
30518	2022/11/23	17:49:00	0	0.06	Pressure	mbar	0.04	Pressure	mbar
30519	2022/11/23	17:49:01	0	0.07	Pressure	mbar	0.03	Pressure	mbar
30520	2022/11/23	17:49:02	0	0.06	Pressure	mbar	0.04	Pressure	mbar
30521	2022/11/23	17:49:03	0	0.06	Pressure	mbar	0.04	Pressure	mbar
30522	2022/11/23	17:49:04	0	0.06	Pressure	mbar	0.05	Pressure	mbar
30523	2022/11/23	17:49:05	0	0.07	Pressure	mbar	0.06	Pressure	mbar
30524	2022/11/23	17:49:06	0	0.07	Pressure	mbar	0.06	Pressure	mbar
30525	2022/11/23	17:49:07	0	0.06	Pressure	mbar	0.03	Pressure	mbar
30526	2022/11/23	17:49:08	0	Time out			Time out
30527	2022/11/23	17:49:09	0	0.06	Pressure	mbar	0.05	Pressure	mbar
30528	2022/11/23	17:49:10	0	0.06	Pressure	mbar	0.05	Pressure	mbar
30529	2022/11/23	17:49:11	0	0.06	Pressure	mbar	0.02	Pressure	mbar
30530	2022/11/23	17:49:12	0	0.06	Pressure	mbar	0.04	Pressure	mbar
30531	2022/11/23	17:49:13	0	0.06	Pressure	mbar	0.04	Pressure	mbar
30532	2022/11/23	17:49:14	0	0.06	Pressure	mbar	0.03	Pressure	mbar
30533	2022/11/23	17:49:15	0	0.07	Pressure	mbar	0.05	Pressure	mbar
30534	2022/11/23	17:49:16	0	0.07	Pressure	mbar	0.05	Pressure	mbar
30535	2022/11/23	17:49:17	0	0.06	Pressure	mbar	0.04	Pressure	mbar
30536	2022/11/23	17:49:18	0	Time out			Time out
30537	2022/11/23	17:49:19	0	0.07	Pressure	mbar	0.04	Pressure	mbar
30538	2022/11/23	17:49:20	0	0.07	Pressure	mbar	0.04	Pressure	mbar
30539	2022/11/23	17:49:21	0	0.07	Pressure	mbar	0.03	Pressure	mbar
30540	2022/11/23	17:49:22	0	0.05	Pressure	mbar	0.03	Pressure	mbar
30541	2022/11/23	17:49:23	0	0.05	Pressure	mbar	0.03	Pressure	mbar
30542	2022/11/23	17:49:24	0	0.05	Pressure	mbar	0.05	Pressure	mbar
30543	2022/11/23	17:49:25	0	0.04	Pressure	mbar	0.04	Pressure	mbar
30544	2022/11/23	17:49:26	0	0.04	Pressure	mbar	0.04	Pressure	mbar
30545	2022/11/23	17:49:27	0	0.05	Pressure	mbar	0.05	Pressure	mbar
30546	2022/11/23	17:49:28	0	0.07	Pressure	mbar	0.05	Pressure	mbar
30547	2022/11/23	17:49:29	0	0.07	Pressure	mbar	0.05	Pressure	mbar
30548	2022/11/23	17:49:30	0	0.06	Pressure	mbar	0.04	Pressure	mbar
30549	2022/11/23	17:49:31	0	0.07	Pressure	mbar	0.04	Pressure	mbar
30550	2022/11/23	17:49:32	0	0.06	Pressure	mbar	0.04	Pressure	mbar
30551	2022/11/23	17:49:33	0	0.06	Pressure	mbar	0.04	Pressure	mbar
30552	2022/11/23	17:49:34	0	0.06	Pressure	mbar	0.05	Pressure	mbar
30553	2022/11/23	17:49:35	0	0.05	Pressure	mbar	0.05	Pressure	mbar
30554	2022/11/23	17:49:36	0	0.05	Pressure	mbar	0.05	Pressure	mbar
30555	2022/11/23	17:49:37	0	0.06	Pressure	mbar	0.04	Pressure	mbar
30556	2022/11/23	17:49:38	0	0.04	Pressure	mbar	0.04	Pressure	mbar
30557	2022/11/23	17:49:39	0	0.04	Pressure	mbar	0.04	Pressure	mbar
30558	2022/11/23	17:49:40	0	0.04	Pressure	mbar	0.04	Pressure	mbar
30559	2022/11/23	17:49:41	0	0.08	Pressure	mbar	0.03	Pressure	mbar
30560	2022/11/23	17:49:42	0	0.07	Pressure	mbar	0.04	Pressure	mbar
30561	2022/11/23	17:49:43	0	0.07	Pressure	mbar	0.04	Pressure	mbar
30562	2022/11/23	17:49:44	0	Time out			Time out
30563	2022/11/23	17:49:45	0	0.06	Pressure	mbar	0.05	Pressure	mbar
30564	2022/11/23	17:49:46	0	0.05	Pressure	mbar	0.03	Pressure	mbar
30565	2022/11/23	17:49:47	0	0.05	Pressure	mbar	0.03	Pressure	mbar
30566	2022/11/23	17:49:48	0	0.06	Pressure	mbar	0.03	Pressure	mbar
30567	2022/11/23	17:49:49	0	0.06	Pressure	mbar	0.05	Pressure	mbar
30568	2022/11/23	17:49:50	0	0.06	Pressure	mbar	0.05	Pressure	mbar
30569	2022/11/23	17:49:51	0	0.06	Pressure	mbar	0.05	Pressure	mbar
30570	2022/11/23	17:49:52	0	0.06	Pressure	mbar	0.04	Pressure	mbar
30571	2022/11/23	17:49:53	0	0.06	Pressure	mbar	0.04	Pressure	mbar
30572	2022/11/23	17:49:54	0	0.07	Pressure	mbar	0.05	Pressure	mbar
30573	2022/11/23	17:49:55	0	0.05	Pressure	mbar	0.05	Pressure	mbar
30574	2022/11/23	17:49:56	0	Time out			Time out
30575	2022/11/23	17:49:57	0	Time out			Time out
30576	2022/11/23	17:49:58	0	Time out			Time out
30577	2022/11/23	17:49:59	0	0.05	Pressure	mbar	0.03	Pressure	mbar
30578	2022/11/23	17:50:00	0	0.05	Pressure	mbar	0.03	Pressure	mbar
30579	2022/11/23	17:50:01	0	0.07	Pressure	mbar	0.03	Pressure	mbar
30580	2022/11/23	17:50:02	0	0.05	Pressure	mbar	0.04	Pressure	mbar
30581	2022/11/23	17:50:03	0	0.05	Pressure	mbar	0.04	Pressure	mbar
30582	2022/11/23	17:50:04	0	0.06	Pressure	mbar	0.04	Pressure	mbar
30583	2022/11/23	17:50:05	0	0.07	Pressure	mbar	0.06	Pressure	mbar
30584	2022/11/23	17:50:06	0	0.07	Pressure	mbar	0.06	Pressure	mbar
30585	2022/11/23	17:50:07	0	0.05	Pressure	mbar	0.03	Pressure	mbar
30586	2022/11/23	17:50:08	0	0.07	Pressure	mbar	0.05	Pressure	mbar
30587	2022/11/23	17:50:09	0	0.06	Pressure	mbar	0.03	Pressure	mbar
30588	2022/11/23	17:50:10	0	0.06	Pressure	mbar	0.03	Pressure	mbar
30589	2022/11/23	17:50:11	0	0.06	Pressure	mbar	0.04	Pressure	mbar
30590	2022/11/23	17:50:12	0	0.05	Pressure	mbar	0.03	Pressure	mbar
30591	2022/11/23	17:50:13	0	0.05	Pressure	mbar	0.03	Pressure	mbar
30592	2022/11/23	17:50:14	0	Time out			Time out
30593	2022/11/23	17:50:15	0	0.06	Pressure	mbar	0.04	Pressure	mbar
30594	2022/11/23	17:50:16	0	0.06	Pressure	mbar	0.04	Pressure	mbar
30595	2022/11/23	17:50:17	0	0.06	Pressure	mbar	0.04	Pressure	mbar
30596	2022/11/23	17:50:18	0	0.05	Pressure	mbar	0.02	Pressure	mbar
30597	2022/11/23	17:50:19	0	0.07	Pressure	mbar	0.04	Pressure	mbar
30598	2022/11/23	17:50:20	0	0.07	Pressure	mbar	0.04	Pressure	mbar
30599	2022/11/23	17:50:21	0	0.05	Pressure	mbar	0.05	Pressure	mbar
30600	2022/11/23	17:50:22	0	0.06	Pressure	mbar	0.04	Pressure	mbar
30601	2022/11/23	17:50:23	0	0.06	Pressure	mbar	0.04	Pressure	mbar
30602	2022/11/23	17:50:24	0	0.07	Pressure	mbar	0.04	Pressure	mbar
30603	2022/11/23	17:50:25	0	0.05	Pressure	mbar	0.03	Pressure	mbar
30604	2022/11/23	17:50:26	0	0.06	Pressure	mbar	0.04	Pressure	mbar
30605	2022/11/23	17:50:27	0	0.06	Pressure	mbar	0.04	Pressure	mbar
30606	2022/11/23	17:50:28	0	0.06	Pressure	mbar	0.04	Pressure	mbar
30607	2022/11/23	17:50:29	0	0.06	Pressure	mbar	0.03	Pressure	mbar
30608	2022/11/23	17:50:30	0	0.06	Pressure	mbar	0.03	Pressure	mbar
30609	2022/11/23	17:50:31	0	0.06	Pressure	mbar	0.04	Pressure	mbar
30610	2022/11/23	17:50:32	0	0.06	Pressure	mbar	0.05	Pressure	mbar
30611	2022/11/23	17:50:33	0	0.06	Pressure	mbar	0.05	Pressure	mbar
30612	2022/11/23	17:50:34	0	0.07	Pressure	mbar	0.04	Pressure	mbar
30613	2022/11/23	17:50:35	0	0.05	Pressure	mbar	0.03	Pressure	mbar
30614	2022/11/23	17:50:36	0	0.06	Pressure	mbar	0.03	Pressure	mbar
30615	2022/11/23	17:50:37	0	0.06	Pressure	mbar	0.03	Pressure	mbar
30616	2022/11/23	17:50:38	0	0.06	Pressure	mbar	0.05	Pressure	mbar
30617	2022/11/23	17:50:39	0	0.06	Pressure	mbar	0.04	Pressure	mbar
30618	2022/11/23	17:50:40	0	0.06	Pressure	mbar	0.04	Pressure	mbar
30619	2022/11/23	17:50:41	0	0.06	Pressure	mbar	0.04	Pressure	mbar
30620	2022/11/23	17:50:42	0	0.06	Pressure	mbar	0.02	Pressure	mbar
30621	2022/11/23	17:50:43	0	0.06	Pressure	mbar	0.02	Pressure	mbar
30622	2022/11/23	17:50:44	0	0.06	Pressure	mbar	0.04	Pressure	mbar
30623	2022/11/23	17:50:45	0	0.04	Pressure	mbar	0.03	Pressure	mbar
30624	2022/11/23	17:50:46	0	0.04	Pressure	mbar	0.03	Pressure	mbar
30625	2022/11/23	17:50:47	0	0.05	Pressure	mbar	0.04	Pressure	mbar
30626	2022/11/23	17:50:48	0	0.05	Pressure	mbar	0.05	Pressure	mbar
30627	2022/11/23	17:50:49	0	0.05	Pressure	mbar	0.05	Pressure	mbar
30628	2022/11/23	17:50:50	0	0.05	Pressure	mbar	0.05	Pressure	mbar
30629	2022/11/23	17:50:51	0	0.06	Pressure	mbar	0.04	Pressure	mbar
30630	2022/11/23	17:50:52	0	0.06	Pressure	mbar	0.04	Pressure	mbar
30631	2022/11/23	17:50:53	0	0.06	Pressure	mbar	0.04	Pressure	mbar
30632	2022/11/23	17:50:54	0	0.06	Pressure	mbar	0.04	Pressure	mbar
30633	2022/11/23	17:50:55	0	0.04	Pressure	mbar	0.03	Pressure	mbar
30634	2022/11/23	17:50:56	0	0.05	Pressure	mbar	0.04	Pressure	mbar
30635	2022/11/23	17:50:57	0	0.05	Pressure	mbar	0.04	Pressure	mbar
30636	2022/11/23	17:50:58	0	0.05	Pressure	mbar	0.03	Pressure	mbar
30637	2022/11/23	17:50:59	0	0.05	Pressure	mbar	0.02	Pressure	mbar
30638	2022/11/23	17:51:00	0	0.05	Pressure	mbar	0.02	Pressure	mbar
30639	2022/11/23	17:51:01	0	0.07	Pressure	mbar	0.05	Pressure	mbar
30640	2022/11/23	17:51:02	0	0.06	Pressure	mbar	0.03	Pressure	mbar
30641	2022/11/23	17:51:03	0	0.06	Pressure	mbar	0.05	Pressure	mbar
30642	2022/11/23	17:51:04	0	0.06	Pressure	mbar	0.05	Pressure	mbar
30643	2022/11/23	17:51:05	0	0.07	Pressure	mbar	0.04	Pressure	mbar
30644	2022/11/23	17:51:06	0	0.06	Pressure	mbar	0.04	Pressure	mbar
30645	2022/11/23	17:51:07	0	0.06	Pressure	mbar	0.04	Pressure	mbar
30646	2022/11/23	17:51:08	0	0.06	Pressure	mbar	0.03	Pressure	mbar
30647	2022/11/23	17:51:09	0	0.05	Pressure	mbar	0.04	Pressure	mbar
30648	2022/11/23	17:51:10	0	0.05	Pressure	mbar	0.04	Pressure	mbar
30649	2022/11/23	17:51:11	0	0.06	Pressure	mbar	0.05	Pressure	mbar
30650	2022/11/23	17:51:12	0	0.06	Pressure	mbar	0.04	Pressure	mbar
30651	2022/11/23	17:51:13	0	0.06	Pressure	mbar	0.04	Pressure	mbar
30652	2022/11/23	17:51:14	0	0.08	Pressure	mbar	0.02	Pressure	mbar
30653	2022/11/23	17:51:15	0	0.06	Pressure	mbar	0.03	Pressure	mbar
30654	2022/11/23	17:51:16	0	0.07	Pressure	mbar	0.02	Pressure	mbar
30655	2022/11/23	17:51:17	0	0.07	Pressure	mbar	0.02	Pressure	mbar
30656	2022/11/23	17:51:18	0	0.07	Pressure	mbar	0.03	Pressure	mbar
30657	2022/11/23	17:51:19	0	0.07	Pressure	mbar	0.03	Pressure	mbar
30658	2022/11/23	17:51:20	0	0.07	Pressure	mbar	0.03	Pressure	mbar
30659	2022/11/23	17:51:21	0	0.08	Pressure	mbar	0.03	Pressure	mbar
30660	2022/11/23	17:51:22	0	0.06	Pressure	mbar	0.04	Pressure	mbar
30661	2022/11/23	17:51:23	0	0.06	Pressure	mbar	0.04	Pressure	mbar
30662	2022/11/23	17:51:24	0	0.08	Pressure	mbar	0.03	Pressure	mbar
30663	2022/11/23	17:51:25	0	0.07	Pressure	mbar	0.04	Pressure	mbar
30664	2022/11/23	17:51:26	0	0.06	Pressure	mbar	0.03	Pressure	mbar
30665	2022/11/23	17:51:27	0	0.06	Pressure	mbar	0.03	Pressure	mbar
30666	2022/11/23	17:51:28	0	0.06	Pressure	mbar	0.03	Pressure	mbar
30667	2022/11/23	17:51:29	0	0.08	Pressure	mbar	0.04	Pressure	mbar
30668	2022/11/23	17:51:30	0	0.08	Pressure	mbar	0.04	Pressure	mbar
30669	2022/11/23	17:51:31	0	0.07	Pressure	mbar	0.05	Pressure	mbar
30670	2022/11/23	17:51:32	0	0.06	Pressure	mbar	0.03	Pressure	mbar
30671	2022/11/23	17:51:33	0	0.06	Pressure	mbar	0.04	Pressure	mbar
30672	2022/11/23	17:51:34	0	0.06	Pressure	mbar	0.04	Pressure	mbar
30673	2022/11/23	17:51:35	0	0.05	Pressure	mbar	0.02	Pressure	mbar
30674	2022/11/23	17:51:36	0	0.07	Pressure	mbar	0.03	Pressure	mbar
30675	2022/11/23	17:51:37	0	0.07	Pressure	mbar	0.03	Pressure	mbar
30676	2022/11/23	17:51:38	0	0.07	Pressure	mbar	0.03	Pressure	mbar
30677	2022/11/23	17:51:39	0	0.06	Pressure	mbar	0.04	Pressure	mbar
30678	2022/11/23	17:51:40	0	0.06	Pressure	mbar	0.04	Pressure	mbar
30679	2022/11/23	17:51:41	0	0.06	Pressure	mbar	0.05	Pressure	mbar
30680	2022/11/23	17:51:42	0	0.06	Pressure	mbar	0.03	Pressure	mbar
30681	2022/11/23	17:51:43	0	0.06	Pressure	mbar	0.03	Pressure	mbar
30682	2022/11/23	17:51:44	0	0.06	Pressure	mbar	0.03	Pressure	mbar
30683	2022/11/23	17:51:45	0	0.06	Pressure	mbar	0.04	Pressure	mbar
30684	2022/11/23	17:51:46	0	0.06	Pressure	mbar	0.02	Pressure	mbar
30685	2022/11/23	17:51:47	0	0.06	Pressure	mbar	0.02	Pressure	mbar
30686	2022/11/23	17:51:48	0	0.07	Pressure	mbar	0.03	Pressure	mbar
30687	2022/11/23	17:51:49	0	0.07	Pressure	mbar	0.04	Pressure	mbar
30688	2022/11/23	17:51:50	0	0.07	Pressure	mbar	0.04	Pressure	mbar
30689	2022/11/23	17:51:51	0	0.08	Pressure	mbar	0.02	Pressure	mbar
30690	2022/11/23	17:51:52	0	0.07	Pressure	mbar	0.05	Pressure	mbar
30691	2022/11/23	17:51:53	0	0.07	Pressure	mbar	0.04	Pressure	mbar
30692	2022/11/23	17:51:54	0	0.07	Pressure	mbar	0.04	Pressure	mbar
30693	2022/11/23	17:51:55	0	0.06	Pressure	mbar	0.05	Pressure	mbar
30694	2022/11/23	17:51:56	0	0.07	Pressure	mbar	0.02	Pressure	mbar
30695	2022/11/23	17:51:57	0	0.07	Pressure	mbar	0.02	Pressure	mbar
30696	2022/11/23	17:51:58	0	0.07	Pressure	mbar	0.01	Pressure	mbar
30697	2022/11/23	17:51:59	0	0.05	Pressure	mbar	0.03	Pressure	mbar
30698	2022/11/23	17:52:00	0	0.05	Pressure	mbar	0.03	Pressure	mbar
30699	2022/11/23	17:52:01	0	0.06	Pressure	mbar	0.01	Pressure	mbar
30700	2022/11/23	17:52:02	0	0.06	Pressure	mbar	0.04	Pressure	mbar
30701	2022/11/23	17:52:03	0	0.06	Pressure	mbar	0.02	Pressure	mbar
30702	2022/11/23	17:52:04	0	0.06	Pressure	mbar	0.02	Pressure	mbar
30703	2022/11/23	17:52:05	0	0.05	Pressure	mbar	0.03	Pressure	mbar
30704	2022/11/23	17:52:06	0	0.07	Pressure	mbar	0.03	Pressure	mbar
30705	2022/11/23	17:52:07	0	0.07	Pressure	mbar	0.03	Pressure	mbar
30706	2022/11/23	17:52:08	0	0.05	Pressure	mbar	0.03	Pressure	mbar
30707	2022/11/23	17:52:09	0	0.05	Pressure	mbar	0.05	Pressure	mbar
30708	2022/11/23	17:52:10	0	0.05	Pressure	mbar	0.05	Pressure	mbar
30709	2022/11/23	17:52:11	0	0.06	Pressure	mbar	0.03	Pressure	mbar
30710	2022/11/23	17:52:12	0	0.05	Pressure	mbar	0.04	Pressure	mbar
30711	2022/11/23	17:52:13	0	0.07	Pressure	mbar	0.04	Pressure	mbar
30712	2022/11/23	17:52:14	0	0.07	Pressure	mbar	0.04	Pressure	mbar
30713	2022/11/23	17:52:15	0	0.06	Pressure	mbar	0.03	Pressure	mbar
30714	2022/11/23	17:52:16	0	0.05	Pressure	mbar	0.03	Pressure	mbar
30715	2022/11/23	17:52:17	0	0.05	Pressure	mbar	0.03	Pressure	mbar
30716	2022/11/23	17:52:18	0	0.05	Pressure	mbar	0.03	Pressure	mbar
30717	2022/11/23	17:52:19	0	0.05	Pressure	mbar	0.05	Pressure	mbar
30718	2022/11/23	17:52:20	0	0.06	Pressure	mbar	0.04	Pressure	mbar
30719	2022/11/23	17:52:21	0	0.06	Pressure	mbar	0.04	Pressure	mbar
30720	2022/11/23	17:52:22	0	0.06	Pressure	mbar	0.03	Pressure	mbar
30721	2022/11/23	17:52:23	0	0.06	Pressure	mbar	0.03	Pressure	mbar
30722	2022/11/23	17:52:24	0	0.06	Pressure	mbar	0.03	Pressure	mbar
30723	2022/11/23	17:52:25	0	0.05	Pressure	mbar	0.03	Pressure	mbar
30724	2022/11/23	17:52:26	0	0.06	Pressure	mbar	0.04	Pressure	mbar
30725	2022/11/23	17:52:27	0	0.06	Pressure	mbar	0.04	Pressure	mbar
30726	2022/11/23	17:52:28	0	0.07	Pressure	mbar	0.03	Pressure	mbar
30727	2022/11/23	17:52:29	0	0.06	Pressure	mbar	0.03	Pressure	mbar
30728	2022/11/23	17:52:30	0	0.06	Pressure	mbar	0.03	Pressure	mbar
30729	2022/11/23	17:52:31	0	0.05	Pressure	mbar	0.03	Pressure	mbar
30730	2022/11/23	17:52:32	0	0.06	Pressure	mbar	0.03	Pressure	mbar
30731	2022/11/23	17:52:33	0	0.07	Pressure	mbar	0.04	Pressure	mbar
30732	2022/11/23	17:52:34	0	0.07	Pressure	mbar	0.04	Pressure	mbar
30733	2022/11/23	17:52:35	0	0.06	Pressure	mbar	0.04	Pressure	mbar
30734	2022/11/23	17:52:36	0	0.06	Pressure	mbar	0.03	Pressure	mbar
30735	2022/11/23	17:52:37	0	0.06	Pressure	mbar	0.03	Pressure	mbar
30736	2022/11/23	17:52:38	0	0.06	Pressure	mbar	0.03	Pressure	mbar
30737	2022/11/23	17:52:39	0	0.07	Pressure	mbar	0.03	Pressure	mbar
30738	2022/11/23	17:52:40	0	0.07	Pressure	mbar	0.04	Pressure	mbar
30739	2022/11/23	17:52:41	0	0.07	Pressure	mbar	0.04	Pressure	mbar
30740	2022/11/23	17:52:42	0	0.05	Pressure	mbar	0.03	Pressure	mbar
30741	2022/11/23	17:52:43	0	0.07	Pressure	mbar	0.05	Pressure	mbar
30742	2022/11/23	17:52:44	0	0.07	Pressure	mbar	0.05	Pressure	mbar
30743	2022/11/23	17:52:45	0	0.05	Pressure	mbar	0.03	Pressure	mbar
30744	2022/11/23	17:52:46	0	0.05	Pressure	mbar	0.02	Pressure	mbar
30745	2022/11/23	17:52:47	0	0.05	Pressure	mbar	0.02	Pressure	mbar
30746	2022/11/23	17:52:48	0	0.07	Pressure	mbar	0.03	Pressure	mbar
30747	2022/11/23	17:52:49	0	0.07	Pressure	mbar	0.02	Pressure	mbar
30748	2022/11/23	17:52:50	0	0.06	Pressure	mbar	0.04	Pressure	mbar
30749	2022/11/23	17:52:51	0	0.06	Pressure	mbar	0.04	Pressure	mbar
30750	2022/11/23	17:52:52	0	0.06	Pressure	mbar	0.03	Pressure	mbar
30751	2022/11/23	17:52:53	0	0.07	Pressure	mbar	0.03	Pressure	mbar
30752	2022/11/23	17:52:54	0	0.07	Pressure	mbar	0.03	Pressure	mbar
30753	2022/11/23	17:52:55	0	0.06	Pressure	mbar	0.03	Pressure	mbar
30754	2022/11/23	17:52:56	0	0.06	Pressure	mbar	0.05	Pressure	mbar
30755	2022/11/23	17:52:57	0	0.06	Pressure	mbar	0.05	Pressure	mbar
30756	2022/11/23	17:52:58	0	0.07	Pressure	mbar	0.03	Pressure	mbar
30757	2022/11/23	17:52:59	0	0.07	Pressure	mbar	0.04	Pressure	mbar
30758	2022/11/23	17:53:00	0	0.06	Pressure	mbar	0.03	Pressure	mbar
30759	2022/11/23	17:53:01	0	0.06	Pressure	mbar	0.03	Pressure	mbar
30760	2022/11/23	17:53:02	0	0.06	Pressure	mbar	0.02	Pressure	mbar
30761	2022/11/23	17:53:03	0	0.07	Pressure	mbar	0.04	Pressure	mbar
30762	2022/11/23	17:53:04	0	0.07	Pressure	mbar	0.04	Pressure	mbar
30763	2022/11/23	17:53:05	0	0.06	Pressure	mbar	0.04	Pressure	mbar
30764	2022/11/23	17:53:06	0	0.07	Pressure	mbar	0.03	Pressure	mbar
30765	2022/11/23	17:53:07	0	0.07	Pressure	mbar	0.03	Pressure	mbar
30766	2022/11/23	17:53:08	0	0.06	Pressure	mbar	0.02	Pressure	mbar
30767	2022/11/23	17:53:09	0	0.06	Pressure	mbar	0.04	Pressure	mbar
30768	2022/11/23	17:53:10	0	0.06	Pressure	mbar	0.04	Pressure	mbar
30769	2022/11/23	17:53:11	0	0.06	Pressure	mbar	0.04	Pressure	mbar
30770	2022/11/23	17:53:12	0	0.06	Pressure	mbar	0.02	Pressure	mbar
30771	2022/11/23	17:53:13	0	0.06	Pressure	mbar	0.04	Pressure	mbar
30772	2022/11/23	17:53:14	0	0.06	Pressure	mbar	0.04	Pressure	mbar
30773	2022/11/23	17:53:15	0	0.05	Pressure	mbar	0.03	Pressure	mbar
30774	2022/11/23	17:53:16	0	0.05	Pressure	mbar	0.04	Pressure	mbar
30775	2022/11/23	17:53:17	0	0.05	Pressure	mbar	0.04	Pressure	mbar
30776	2022/11/23	17:53:18	0	0.07	Pressure	mbar	0.05	Pressure	mbar
30777	2022/11/23	17:53:19	0	0.05	Pressure	mbar	0.04	Pressure	mbar
30778	2022/11/23	17:53:20	0	0.06	Pressure	mbar	0.03	Pressure	mbar
30779	2022/11/23	17:53:21	0	0.06	Pressure	mbar	0.03	Pressure	mbar
30780	2022/11/23	17:53:22	0	0.06	Pressure	mbar	0.03	Pressure	mbar
30781	2022/11/23	17:53:23	0	0.07	Pressure	mbar	0.04	Pressure	mbar
30782	2022/11/23	17:53:24	0	0.07	Pressure	mbar	0.04	Pressure	mbar
30783	2022/11/23	17:53:25	0	0.06	Pressure	mbar	0.02	Pressure	mbar
30784	2022/11/23	17:53:26	0	0.07	Pressure	mbar	0.04	Pressure	mbar
30785	2022/11/23	17:53:27	0	0.07	Pressure	mbar	0.04	Pressure	mbar
30786	2022/11/23	17:53:28	0	0.06	Pressure	mbar	0.05	Pressure	mbar
30787	2022/11/23	17:53:29	0	0.05	Pressure	mbar	0.04	Pressure	mbar
30788	2022/11/23	17:53:30	0	0.07	Pressure	mbar	0.02	Pressure	mbar
30789	2022/11/23	17:53:31	0	0.07	Pressure	mbar	0.02	Pressure	mbar
30790	2022/11/23	17:53:32	0	0.07	Pressure	mbar	0.02	Pressure	mbar
30791	2022/11/23	17:53:33	0	0.07	Pressure	mbar	0.03	Pressure	mbar
30792	2022/11/23	17:53:34	0	0.07	Pressure	mbar	0.03	Pressure	mbar
30793	2022/11/23	17:53:35	0	0.06	Pressure	mbar	0.03	Pressure	mbar
30794	2022/11/23	17:53:36	0	0.06	Pressure	mbar	0.03	Pressure	mbar
30795	2022/11/23	17:53:37	0	0.06	Pressure	mbar	0.03	Pressure	mbar
30796	2022/11/23	17:53:38	0	0.08	Pressure	mbar	0.04	Pressure	mbar
30797	2022/11/23	17:53:39	0	0.05	Pressure	mbar	0.04	Pressure	mbar
30798	2022/11/23	17:53:40	0	0.07	Pressure	mbar	0.05	Pressure	mbar
30799	2022/11/23	17:53:41	0	0.07	Pressure	mbar	0.05	Pressure	mbar
30800	2022/11/23	17:53:42	0	0.07	Pressure	mbar	0.03	Pressure	mbar
30801	2022/11/23	17:53:43	0	0.07	Pressure	mbar	0.03	Pressure	mbar
30802	2022/11/23	17:53:44	0	0.07	Pressure	mbar	0.03	Pressure	mbar
30803	2022/11/23	17:53:45	0	0.07	Pressure	mbar	0.02	Pressure	mbar
30804	2022/11/23	17:53:46	0	0.06	Pressure	mbar	0.02	Pressure	mbar
30805	2022/11/23	17:53:47	0	0.08	Pressure	mbar	0.04	Pressure	mbar
30806	2022/11/23	17:53:48	0	0.08	Pressure	mbar	0.04	Pressure	mbar
30807	2022/11/23	17:53:49	0	0.07	Pressure	mbar	0.02	Pressure	mbar
30808	2022/11/23	17:53:50	0	0.08	Pressure	mbar	0.05	Pressure	mbar
30809	2022/11/23	17:53:51	0	0.08	Pressure	mbar	0.05	Pressure	mbar
30810	2022/11/23	17:53:52	0	0.06	Pressure	mbar	0.04	Pressure	mbar
30811	2022/11/23	17:53:53	0	0.07	Pressure	mbar	0.04	Pressure	mbar
30812	2022/11/23	17:53:54	0	0.07	Pressure	mbar	0.04	Pressure	mbar
30813	2022/11/23	17:53:55	0	0.07	Pressure	mbar	0.04	Pressure	mbar
30814	2022/11/23	17:53:56	0	0.07	Pressure	mbar	0.04	Pressure	mbar
30815	2022/11/23	17:53:57	0	0.07	Pressure	mbar	0.04	Pressure	mbar
30816	2022/11/23	17:53:58	0	0.07	Pressure	mbar	0.04	Pressure	mbar
30817	2022/11/23	17:53:59	0	0.07	Pressure	mbar	0.06	Pressure	mbar
30818	2022/11/23	17:54:00	0	0.07	Pressure	mbar	0.03	Pressure	mbar
30819	2022/11/23	17:54:01	0	0.07	Pressure	mbar	0.03	Pressure	mbar
30820	2022/11/23	17:54:02	0	0.06	Pressure	mbar	0.03	Pressure	mbar
30821	2022/11/23	17:54:03	0	0.08	Pressure	mbar	0.04	Pressure	mbar
30822	2022/11/23	17:54:04	0	0.08	Pressure	mbar	0.04	Pressure	mbar
30823	2022/11/23	17:54:05	0	0.07	Pressure	mbar	0.04	Pressure	mbar
30824	2022/11/23	17:54:06	0	0.09	Pressure	mbar	0.03	Pressure	mbar
30825	2022/11/23	17:54:07	0	0.07	Pressure	mbar	0.03	Pressure	mbar
30826	2022/11/23	17:54:08	0	0.07	Pressure	mbar	0.03	Pressure	mbar
30827	2022/11/23	17:54:09	0	Time out			Time out
30828	2022/11/23	17:54:10	0	0.07	Pressure	mbar	0.04	Pressure	mbar
30829	2022/11/23	17:54:11	0	0.07	Pressure	mbar	0.04	Pressure	mbar
30830	2022/11/23	17:54:12	0	0.07	Pressure	mbar	0.04	Pressure	mbar
30831	2022/11/23	17:54:13	0	0.07	Pressure	mbar	0.04	Pressure	mbar
30832	2022/11/23	17:54:14	0	0.07	Pressure	mbar	0.04	Pressure	mbar
30833	2022/11/23	17:54:15	0	0.06	Pressure	mbar	0.04	Pressure	mbar
30834	2022/11/23	17:54:16	0	0.07	Pressure	mbar	0.04	Pressure	mbar
30835	2022/11/23	17:54:17	0	0.08	Pressure	mbar	0.03	Pressure	mbar
30836	2022/11/23	17:54:18	0	0.08	Pressure	mbar	0.03	Pressure	mbar
30837	2022/11/23	17:54:19	0	0.06	Pressure	mbar	0.03	Pressure	mbar
30838	2022/11/23	17:54:20	0	0.06	Pressure	mbar	0.04	Pressure	mbar
30839	2022/11/23	17:54:21	0	0.06	Pressure	mbar	0.04	Pressure	mbar
30840	2022/11/23	17:54:22	0	0.07	Pressure	mbar	0.03	Pressure	mbar
30841	2022/11/23	17:54:23	0	0.06	Pressure	mbar	0.04	Pressure	mbar
30842	2022/11/23	17:54:24	0	0.07	Pressure	mbar	0.04	Pressure	mbar
30843	2022/11/23	17:54:25	0	0.07	Pressure	mbar	0.04	Pressure	mbar
30844	2022/11/23	17:54:26	0	0.06	Pressure	mbar	0.04	Pressure	mbar
30845	2022/11/23	17:54:27	0	0.07	Pressure	mbar	0.04	Pressure	mbar
30846	2022/11/23	17:54:28	0	0.07	Pressure	mbar	0.04	Pressure	mbar
30847	2022/11/23	17:54:29	0	0.06	Pressure	mbar	0.04	Pressure	mbar
30848	2022/11/23	17:54:30	0	0.07	Pressure	mbar	0.04	Pressure	mbar
30849	2022/11/23	17:54:31	0	0.07	Pressure	mbar	0.04	Pressure	mbar
30850	2022/11/23	17:54:32	0	0.07	Pressure	mbar	0.03	Pressure	mbar
30851	2022/11/23	17:54:33	0	0.06	Pressure	mbar	0.04	Pressure	mbar
30852	2022/11/23	17:54:34	0	0.07	Pressure	mbar	0.03	Pressure	mbar
30853	2022/11/23	17:54:35	0	0.07	Pressure	mbar	0.03	Pressure	mbar
30854	2022/11/23	17:54:36	0	0.07	Pressure	mbar	0.03	Pressure	mbar
30855	2022/11/23	17:54:37	0	0.06	Pressure	mbar	0.03	Pressure	mbar
30856	2022/11/23	17:54:38	0	0.06	Pressure	mbar	0.03	Pressure	mbar
30857	2022/11/23	17:54:39	0	0.05	Pressure	mbar	0.03	Pressure	mbar
30858	2022/11/23	17:54:40	0	0.07	Pressure	mbar	0.02	Pressure	mbar
30859	2022/11/23	17:54:41	0	0.07	Pressure	mbar	0.02	Pressure	mbar
30860	2022/11/23	17:54:42	0	0.08	Pressure	mbar	0.03	Pressure	mbar
30861	2022/11/23	17:54:43	0	0.07	Pressure	mbar	0.03	Pressure	mbar
30862	2022/11/23	17:54:44	0	0.07	Pressure	mbar	0.03	Pressure	mbar
30863	2022/11/23	17:54:45	0	0.06	Pressure	mbar	0.03	Pressure	mbar
30864	2022/11/23	17:54:46	0	0.07	Pressure	mbar	0.04	Pressure	mbar
30865	2022/11/23	17:54:47	0	0.07	Pressure	mbar	0.04	Pressure	mbar
30866	2022/11/23	17:54:48	0	0.07	Pressure	mbar	0.04	Pressure	mbar
30867	2022/11/23	17:54:49	0	0.06	Pressure	mbar	0.04	Pressure	mbar
30868	2022/11/23	17:54:50	0	0.06	Pressure	mbar	0.02	Pressure	mbar
30869	2022/11/23	17:54:51	0	0.06	Pressure	mbar	0.02	Pressure	mbar
30870	2022/11/23	17:54:52	0	0.07	Pressure	mbar	0.05	Pressure	mbar
30871	2022/11/23	17:54:53	0	0.05	Pressure	mbar	0.03	Pressure	mbar
30872	2022/11/23	17:54:54	0	0.05	Pressure	mbar	0.03	Pressure	mbar
30873	2022/11/23	17:54:55	0	0.05	Pressure	mbar	0.03	Pressure	mbar
30874	2022/11/23	17:54:56	0	0.06	Pressure	mbar	0.04	Pressure	mbar
30875	2022/11/23	17:54:57	0	0.05	Pressure	mbar	0.05	Pressure	mbar
30876	2022/11/23	17:54:58	0	0.05	Pressure	mbar	0.05	Pressure	mbar
30877	2022/11/23	17:54:59	0	0.08	Pressure	mbar	0.04	Pressure	mbar
30878	2022/11/23	17:55:00	0	0.06	Pressure	mbar	0.04	Pressure	mbar
30879	2022/11/23	17:55:01	0	0.06	Pressure	mbar	0.04	Pressure	mbar
30880	2022/11/23	17:55:02	0	0.05	Pressure	mbar	0.03	Pressure	mbar
30881	2022/11/23	17:55:03	0	0.05	Pressure	mbar	0.03	Pressure	mbar
30882	2022/11/23	17:55:04	0	0.06	Pressure	mbar	0.03	Pressure	mbar
30883	2022/11/23	17:55:05	0	0.06	Pressure	mbar	0.03	Pressure	mbar
30884	2022/11/23	17:55:06	0	0.05	Pressure	mbar	0.02	Pressure	mbar
30885	2022/11/23	17:55:07	0	0.05	Pressure	mbar	0.04	Pressure	mbar
30886	2022/11/23	17:55:08	0	0.05	Pressure	mbar	0.04	Pressure	mbar
30887	2022/11/23	17:55:09	0	Time out			Time out
30888	2022/11/23	17:55:10	0	0.07	Pressure	mbar	0.02	Pressure	mbar
30889	2022/11/23	17:55:11	0	0.07	Pressure	mbar	0.02	Pressure	mbar
30890	2022/11/23	17:55:12	0	0.06	Pressure	mbar	0.04	Pressure	mbar
30891	2022/11/23	17:55:13	0	0.07	Pressure	mbar	0.02	Pressure	mbar
30892	2022/11/23	17:55:14	0	0.07	Pressure	mbar	0.02	Pressure	mbar
30893	2022/11/23	17:55:15	0	0.06	Pressure	mbar	0.03	Pressure	mbar
30894	2022/11/23	17:55:16	0	0.06	Pressure	mbar	0.03	Pressure	mbar
30895	2022/11/23	17:55:17	0	0.06	Pressure	mbar	0.05	Pressure	mbar
30896	2022/11/23	17:55:18	0	0.06	Pressure	mbar	0.05	Pressure	mbar
30897	2022/11/23	17:55:19	0	0.06	Pressure	mbar	0.03	Pressure	mbar
30898	2022/11/23	17:55:20	0	0.06	Pressure	mbar	0.01	Pressure	mbar
30899	2022/11/23	17:55:21	0	0.06	Pressure	mbar	0.01	Pressure	mbar
30900	2022/11/23	17:55:22	0	0.06	Pressure	mbar	0.04	Pressure	mbar
30901	2022/11/23	17:55:23	0	0.06	Pressure	mbar	0.04	Pressure	mbar
30902	2022/11/23	17:55:24	0	0.06	Pressure	mbar	0.04	Pressure	mbar
30903	2022/11/23	17:55:25	0	0.05	Pressure	mbar	0.05	Pressure	mbar
30904	2022/11/23	17:55:26	0	0.06	Pressure	mbar	0.02	Pressure	mbar
30905	2022/11/23	17:55:27	0	0.05	Pressure	mbar	0.04	Pressure	mbar
30906	2022/11/23	17:55:28	0	0.05	Pressure	mbar	0.04	Pressure	mbar
30907	2022/11/23	17:55:29	0	0.05	Pressure	mbar	0.05	Pressure	mbar
30908	2022/11/23	17:55:30	0	0.07	Pressure	mbar	0.03	Pressure	mbar
30909	2022/11/23	17:55:31	0	0.06	Pressure	mbar	0.03	Pressure	mbar
30910	2022/11/23	17:55:32	0	0.06	Pressure	mbar	0.03	Pressure	mbar
30911	2022/11/23	17:55:33	0	0.06	Pressure	mbar	0.03	Pressure	mbar
30912	2022/11/23	17:55:34	0	0.06	Pressure	mbar	0.04	Pressure	mbar
30913	2022/11/23	17:55:35	0	0.06	Pressure	mbar	0.04	Pressure	mbar
30914	2022/11/23	17:55:36	0	0.05	Pressure	mbar	0.05	Pressure	mbar
30915	2022/11/23	17:55:37	0	0.06	Pressure	mbar	0.05	Pressure	mbar
30916	2022/11/23	17:55:38	0	0.06	Pressure	mbar	0.05	Pressure	mbar
30917	2022/11/23	17:55:39	0	0.08	Pressure	mbar	0.03	Pressure	mbar
30918	2022/11/23	17:55:40	0	0.07	Pressure	mbar	0.03	Pressure	mbar
30919	2022/11/23	17:55:41	0	0.06	Pressure	mbar	0.04	Pressure	mbar
30920	2022/11/23	17:55:42	0	0.06	Pressure	mbar	0.04	Pressure	mbar
30921	2022/11/23	17:55:43	0	0.06	Pressure	mbar	0.04	Pressure	mbar
30922	2022/11/23	17:55:44	0	0.06	Pressure	mbar	0.04	Pressure	mbar
30923	2022/11/23	17:55:45	0	0.06	Pressure	mbar	0.04	Pressure	mbar
30924	2022/11/23	17:55:46	0	0.07	Pressure	mbar	0.03	Pressure	mbar
30925	2022/11/23	17:55:47	0	0.06	Pressure	mbar	0.05	Pressure	mbar
30926	2022/11/23	17:55:48	0	0.06	Pressure	mbar	0.05	Pressure	mbar
30927	2022/11/23	17:55:49	0	0.06	Pressure	mbar	0.04	Pressure	mbar
30928	2022/11/23	17:55:50	0	0.05	Pressure	mbar	0.04	Pressure	mbar
30929	2022/11/23	17:55:51	0	0.06	Pressure	mbar	0.05	Pressure	mbar
30930	2022/11/23	17:55:52	0	0.06	Pressure	mbar	0.05	Pressure	mbar
30931	2022/11/23	17:55:53	0	0.06	Pressure	mbar	0.03	Pressure	mbar
30932	2022/11/23	17:55:54	0	0.05	Pressure	mbar	0.04	Pressure	mbar
30933	2022/11/23	17:55:55	0	0.05	Pressure	mbar	0.04	Pressure	mbar
30934	2022/11/23	17:55:56	0	0.06	Pressure	mbar	0.05	Pressure	mbar
30935	2022/11/23	17:55:57	0	0.04	Pressure	mbar	0.03	Pressure	mbar
30936	2022/11/23	17:55:58	0	0.04	Pressure	mbar	0.03	Pressure	mbar
30937	2022/11/23	17:55:59	0	0.05	Pressure	mbar	0.05	Pressure	mbar
30938	2022/11/23	17:56:00	0	0.06	Pressure	mbar	0.05	Pressure	mbar
30939	2022/11/23	17:56:01	0	0.06	Pressure	mbar	0.05	Pressure	mbar
30940	2022/11/23	17:56:02	0	0.06	Pressure	mbar	0.02	Pressure	mbar
30941	2022/11/23	17:56:03	0	0.06	Pressure	mbar	0.03	Pressure	mbar
30942	2022/11/23	17:56:04	0	0.07	Pressure	mbar	0.05	Pressure	mbar
30943	2022/11/23	17:56:05	0	0.07	Pressure	mbar	0.05	Pressure	mbar
30944	2022/11/23	17:56:06	0	0.07	Pressure	mbar	0.04	Pressure	mbar
30945	2022/11/23	17:56:07	0	0.06	Pressure	mbar	0.03	Pressure	mbar
30946	2022/11/23	17:56:08	0	0.06	Pressure	mbar	0.03	Pressure	mbar
30947	2022/11/23	17:56:09	0	0.06	Pressure	mbar	0.03	Pressure	mbar
30948	2022/11/23	17:56:10	0	0.06	Pressure	mbar	0.03	Pressure	mbar
30949	2022/11/23	17:56:11	0	0.06	Pressure	mbar	0.03	Pressure	mbar
30950	2022/11/23	17:56:12	0	0.06	Pressure	mbar	0.02	Pressure	mbar
30951	2022/11/23	17:56:13	0	0.06	Pressure	mbar	0.04	Pressure	mbar
30952	2022/11/23	17:56:14	0	0.06	Pressure	mbar	0.03	Pressure	mbar
30953	2022/11/23	17:56:15	0	0.06	Pressure	mbar	0.03	Pressure	mbar
30954	2022/11/23	17:56:16	0	0.07	Pressure	mbar	0.04	Pressure	mbar
30955	2022/11/23	17:56:17	0	0.07	Pressure	mbar	0.03	Pressure	mbar
30956	2022/11/23	17:56:18	0	0.07	Pressure	mbar	0.03	Pressure	mbar
30957	2022/11/23	17:56:19	0	0.07	Pressure	mbar	0.02	Pressure	mbar
30958	2022/11/23	17:56:20	0	0.07	Pressure	mbar	0.04	Pressure	mbar
30959	2022/11/23	17:56:21	0	0.08	Pressure	mbar	0.03	Pressure	mbar
30960	2022/11/23	17:56:22	0	0.08	Pressure	mbar	0.03	Pressure	mbar
30961	2022/11/23	17:56:23	0	0.09	Pressure	mbar	0.02	Pressure	mbar
30962	2022/11/23	17:56:24	0	0.08	Pressure	mbar	0.03	Pressure	mbar
30963	2022/11/23	17:56:25	0	0.08	Pressure	mbar	0.03	Pressure	mbar
30964	2022/11/23	17:56:26	0	0.07	Pressure	mbar	0.03	Pressure	mbar
30965	2022/11/23	17:56:27	0	0.05	Pressure	mbar	0.03	Pressure	mbar
30966	2022/11/23	17:56:28	0	0.05	Pressure	mbar	0.03	Pressure	mbar
30967	2022/11/23	17:56:29	0	0.06	Pressure	mbar	0.03	Pressure	mbar
30968	2022/11/23	17:56:30	0	0.07	Pressure	mbar	0.02	Pressure	mbar
30969	2022/11/23	17:56:31	0	0.07	Pressure	mbar	0.02	Pressure	mbar
30970	2022/11/23	17:56:32	0	0.07	Pressure	mbar	0.04	Pressure	mbar
30971	2022/11/23	17:56:33	0	0.08	Pressure	mbar	0.03	Pressure	mbar
30972	2022/11/23	17:56:34	0	0.07	Pressure	mbar	0.04	Pressure	mbar
30973	2022/11/23	17:56:35	0	0.07	Pressure	mbar	0.04	Pressure	mbar
30974	2022/11/23	17:56:36	0	0.05	Pressure	mbar	0.03	Pressure	mbar
30975	2022/11/23	17:56:37	0	0.08	Pressure	mbar	0.05	Pressure	mbar
30976	2022/11/23	17:56:38	0	0.08	Pressure	mbar	0.05	Pressure	mbar
30977	2022/11/23	17:56:39	0	0.07	Pressure	mbar	0.04	Pressure	mbar
30978	2022/11/23	17:56:40	0	0.07	Pressure	mbar	0.03	Pressure	mbar
30979	2022/11/23	17:56:41	0	0.07	Pressure	mbar	0.03	Pressure	mbar
30980	2022/11/23	17:56:42	0	0.05	Pressure	mbar	0.03	Pressure	mbar
30981	2022/11/23	17:56:43	0	0.07	Pressure	mbar	0.02	Pressure	mbar
30982	2022/11/23	17:56:44	0	0.06	Pressure	mbar	0.02	Pressure	mbar
30983	2022/11/23	17:56:45	0	0.06	Pressure	mbar	0.02	Pressure	mbar
30984	2022/11/23	17:56:46	0	0.07	Pressure	mbar	0.02	Pressure	mbar
30985	2022/11/23	17:56:47	0	0.07	Pressure	mbar	0.03	Pressure	mbar
30986	2022/11/23	17:56:48	0	0.07	Pressure	mbar	0.03	Pressure	mbar
30987	2022/11/23	17:56:49	0	0.06	Pressure	mbar	0.03	Pressure	mbar
30988	2022/11/23	17:56:50	0	0.09	Pressure	mbar	0.04	Pressure	mbar
30989	2022/11/23	17:56:51	0	0.06	Pressure	mbar	0.03	Pressure	mbar
30990	2022/11/23	17:56:52	0	0.06	Pressure	mbar	0.03	Pressure	mbar
30991	2022/11/23	17:56:53	0	0.06	Pressure	mbar	0.03	Pressure	mbar
30992	2022/11/23	17:56:54	0	0.07	Pressure	mbar	0.02	Pressure	mbar
30993	2022/11/23	17:56:55	0	0.07	Pressure	mbar	0.02	Pressure	mbar
30994	2022/11/23	17:56:56	0	0.07	Pressure	mbar	0.02	Pressure	mbar
30995	2022/11/23	17:56:57	0	0.08	Pressure	mbar	0.03	Pressure	mbar
30996	2022/11/23	17:56:58	0	0.08	Pressure	mbar	0.03	Pressure	mbar
30997	2022/11/23	17:56:59	0	0.05	Pressure	mbar	0.04	Pressure	mbar
30998	2022/11/23	17:57:00	0	0.07	Pressure	mbar	0.03	Pressure	mbar
30999	2022/11/23	17:57:01	0	0.07	Pressure	mbar	0.03	Pressure	mbar
31000	2022/11/23	17:57:02	0	0.07	Pressure	mbar	0.03	Pressure	mbar
31001	2022/11/23	17:57:03	0	0.07	Pressure	mbar	0.04	Pressure	mbar
31002	2022/11/23	17:57:04	0	0.07	Pressure	mbar	0.02	Pressure	mbar
31003	2022/11/23	17:57:05	0	0.07	Pressure	mbar	0.02	Pressure	mbar
31004	2022/11/23	17:57:06	0	0.07	Pressure	mbar	0.02	Pressure	mbar
31005	2022/11/23	17:57:07	0	0.07	Pressure	mbar	0.03	Pressure	mbar
31006	2022/11/23	17:57:08	0	0.06	Pressure	mbar	0.03	Pressure	mbar
31007	2022/11/23	17:57:09	0	0.06	Pressure	mbar	0.03	Pressure	mbar
31008	2022/11/23	17:57:10	0	0.07	Pressure	mbar	0.03	Pressure	mbar
31009	2022/11/23	17:57:11	0	0.07	Pressure	mbar	0.02	Pressure	mbar
31010	2022/11/23	17:57:12	0	0.07	Pressure	mbar	0.02	Pressure	mbar
31011	2022/11/23	17:57:13	0	0.07	Pressure	mbar	0.02	Pressure	mbar
31012	2022/11/23	17:57:14	0	0.05	Pressure	mbar	0.02	Pressure	mbar
31013	2022/11/23	17:57:15	0	0.05	Pressure	mbar	0.02	Pressure	mbar
31014	2022/11/23	17:57:16	0	0.07	Pressure	mbar	0.03	Pressure	mbar
31015	2022/11/23	17:57:17	0	0.07	Pressure	mbar	0.03	Pressure	mbar
31016	2022/11/23	17:57:18	0	0.07	Pressure	mbar	0.03	Pressure	mbar
31017	2022/11/23	17:57:19	0	0.08	Pressure	mbar	0.03	Pressure	mbar
31018	2022/11/23	17:57:20	0	0.07	Pressure	mbar	0.03	Pressure	mbar
31019	2022/11/23	17:57:21	0	0.08	Pressure	mbar	0.04	Pressure	mbar
31020	2022/11/23	17:57:22	0	0.08	Pressure	mbar	0.04	Pressure	mbar
31021	2022/11/23	17:57:23	0	0.07	Pressure	mbar	0.03	Pressure	mbar
31022	2022/11/23	17:57:24	0	0.06	Pressure	mbar	0.03	Pressure	mbar
31023	2022/11/23	17:57:25	0	0.06	Pressure	mbar	0.03	Pressure	mbar
31024	2022/11/23	17:57:26	0	0.06	Pressure	mbar	0.04	Pressure	mbar
31025	2022/11/23	17:57:27	0	0.06	Pressure	mbar	0.03	Pressure	mbar
31026	2022/11/23	17:57:28	0	0.06	Pressure	mbar	0.03	Pressure	mbar
31027	2022/11/23	17:57:29	0	0.08	Pressure	mbar	0.04	Pressure	mbar
31028	2022/11/23	17:57:30	0	0.09	Pressure	mbar	0.03	Pressure	mbar
31029	2022/11/23	17:57:31	0	0.06	Pressure	mbar	0.03	Pressure	mbar
31030	2022/11/23	17:57:32	0	0.06	Pressure	mbar	0.03	Pressure	mbar
31031	2022/11/23	17:57:33	0	0.07	Pressure	mbar	0.04	Pressure	mbar
31032	2022/11/23	17:57:34	0	0.06	Pressure	mbar	0.02	Pressure	mbar
31033	2022/11/23	17:57:35	0	0.06	Pressure	mbar	0.02	Pressure	mbar
31034	2022/11/23	17:57:36	0	0.07	Pressure	mbar	0.03	Pressure	mbar
31035	2022/11/23	17:57:37	0	0.06	Pressure	mbar	0.03	Pressure	mbar
31036	2022/11/23	17:57:38	0	0.08	Pressure	mbar	0.04	Pressure	mbar
31037	2022/11/23	17:57:39	0	0.08	Pressure	mbar	0.04	Pressure	mbar
31038	2022/11/23	17:57:40	0	0.06	Pressure	mbar	0.01	Pressure	mbar
31039	2022/11/23	17:57:41	0	0.06	Pressure	mbar	0.03	Pressure	mbar
31040	2022/11/23	17:57:42	0	0.06	Pressure	mbar	0.03	Pressure	mbar
31041	2022/11/23	17:57:43	0	0.06	Pressure	mbar	0.02	Pressure	mbar
31042	2022/11/23	17:57:44	0	0.06	Pressure	mbar	0.03	Pressure	mbar
31043	2022/11/23	17:57:45	0	0.06	Pressure	mbar	0.03	Pressure	mbar
31044	2022/11/23	17:57:46	0	0.07	Pressure	mbar	0.04	Pressure	mbar
31045	2022/11/23	17:57:47	0	0.05	Pressure	mbar	0.02	Pressure	mbar
31046	2022/11/23	17:57:48	0	0.06	Pressure	mbar	0.03	Pressure	mbar
31047	2022/11/23	17:57:49	0	0.06	Pressure	mbar	0.03	Pressure	mbar
31048	2022/11/23	17:57:50	0	0.07	Pressure	mbar	0.03	Pressure	mbar
31049	2022/11/23	17:57:51	0	0.05	Pressure	mbar	0.05	Pressure	mbar
31050	2022/11/23	17:57:52	0	0.05	Pressure	mbar	0.05	Pressure	mbar
31051	2022/11/23	17:57:53	0	0.05	Pressure	mbar	0.04	Pressure	mbar
31052	2022/11/23	17:57:54	0	0.05	Pressure	mbar	0.04	Pressure	mbar
31053	2022/11/23	17:57:55	0	0.05	Pressure	mbar	0.04	Pressure	mbar
31054	2022/11/23	17:57:56	0	0.06	Pressure	mbar	0.03	Pressure	mbar
31055	2022/11/23	17:57:57	0	0.07	Pressure	mbar	0.02	Pressure	mbar
31056	2022/11/23	17:57:58	0	0.08	Pressure	mbar	0.04	Pressure	mbar
31057	2022/11/23	17:57:59	0	0.08	Pressure	mbar	0.04	Pressure	mbar
31058	2022/11/23	17:58:00	0	0.05	Pressure	mbar	0.03	Pressure	mbar
31059	2022/11/23	17:58:01	0	0.06	Pressure	mbar	0.03	Pressure	mbar
31060	2022/11/23	17:58:02	0	0.06	Pressure	mbar	0.03	Pressure	mbar
31061	2022/11/23	17:58:03	0	0.06	Pressure	mbar	0.03	Pressure	mbar
31062	2022/11/23	17:58:04	0	0.08	Pressure	mbar	0.03	Pressure	mbar
31063	2022/11/23	17:58:05	0	0.08	Pressure	mbar	0.03	Pressure	mbar
31064	2022/11/23	17:58:06	0	0.06	Pressure	mbar	0.04	Pressure	mbar
31065	2022/11/23	17:58:07	0	0.05	Pressure	mbar	0.04	Pressure	mbar
31066	2022/11/23	17:58:08	0	0.05	Pressure	mbar	0.04	Pressure	mbar
31067	2022/11/23	17:58:09	0	0.06	Pressure	mbar	0.03	Pressure	mbar
31068	2022/11/23	17:58:10	0	0.06	Pressure	mbar	0.04	Pressure	mbar
31069	2022/11/23	17:58:11	0	0.07	Pressure	mbar	0.04	Pressure	mbar
31070	2022/11/23	17:58:12	0	0.07	Pressure	mbar	0.04	Pressure	mbar
31071	2022/11/23	17:58:13	0	0.05	Pressure	mbar	0.03	Pressure	mbar
31072	2022/11/23	17:58:14	0	0.05	Pressure	mbar	0.03	Pressure	mbar
31073	2022/11/23	17:58:15	0	0.06	Pressure	mbar	0.04	Pressure	mbar
31074	2022/11/23	17:58:16	0	0.06	Pressure	mbar	0.04	Pressure	mbar
31075	2022/11/23	17:58:17	0	0.06	Pressure	mbar	0.02	Pressure	mbar
31076	2022/11/23	17:58:18	0	0.06	Pressure	mbar	0.03	Pressure	mbar
31077	2022/11/23	17:58:19	0	0.06	Pressure	mbar	0.03	Pressure	mbar
31078	2022/11/23	17:58:20	0	0.06	Pressure	mbar	0.02	Pressure	mbar
31079	2022/11/23	17:58:21	0	0.06	Pressure	mbar	0.05	Pressure	mbar
31080	2022/11/23	17:58:22	0	0.06	Pressure	mbar	0.05	Pressure	mbar
31081	2022/11/23	17:58:23	0	0.08	Pressure	mbar	0.03	Pressure	mbar
31082	2022/11/23	17:58:24	0	0.06	Pressure	mbar	0.03	Pressure	mbar
31083	2022/11/23	17:58:25	0	0.06	Pressure	mbar	0.03	Pressure	mbar
31084	2022/11/23	17:58:26	0	0.06	Pressure	mbar	0.03	Pressure	mbar
31085	2022/11/23	17:58:27	0	0.06	Pressure	mbar	0.04	Pressure	mbar
31086	2022/11/23	17:58:28	0	0.07	Pressure	mbar	0.02	Pressure	mbar
31087	2022/11/23	17:58:29	0	0.07	Pressure	mbar	0.02	Pressure	mbar
31088	2022/11/23	17:58:30	0	0.06	Pressure	mbar	0.04	Pressure	mbar
31089	2022/11/23	17:58:31	0	0.05	Pressure	mbar	0.03	Pressure	mbar
31090	2022/11/23	17:58:32	0	0.05	Pressure	mbar	0.03	Pressure	mbar
31091	2022/11/23	17:58:33	0	0.06	Pressure	mbar	0.03	Pressure	mbar
31092	2022/11/23	17:58:34	0	0.04	Pressure	mbar	0.02	Pressure	mbar
31093	2022/11/23	17:58:35	0	0.04	Pressure	mbar	0.02	Pressure	mbar
31094	2022/11/23	17:58:36	0	0.06	Pressure	mbar	0.04	Pressure	mbar
31095	2022/11/23	17:58:37	0	0.05	Pressure	mbar	0.02	Pressure	mbar
31096	2022/11/23	17:58:38	0	0.05	Pressure	mbar	0.04	Pressure	mbar
31097	2022/11/23	17:58:39	0	0.05	Pressure	mbar	0.04	Pressure	mbar
31098	2022/11/23	17:58:40	0	0.06	Pressure	mbar	0.05	Pressure	mbar
31099	2022/11/23	17:58:41	0	0.04	Pressure	mbar	0.04	Pressure	mbar
31100	2022/11/23	17:58:42	0	0.04	Pressure	mbar	0.04	Pressure	mbar
31101	2022/11/23	17:58:43	0	0.06	Pressure	mbar	0.03	Pressure	mbar
31102	2022/11/23	17:58:44	0	0.07	Pressure	mbar	0.03	Pressure	mbar
31103	2022/11/23	17:58:45	0	0.07	Pressure	mbar	0.03	Pressure	mbar
31104	2022/11/23	17:58:46	0	0.05	Pressure	mbar	0.03	Pressure	mbar
31105	2022/11/23	17:58:47	0	0.05	Pressure	mbar	0.02	Pressure	mbar
31106	2022/11/23	17:58:48	0	0.05	Pressure	mbar	0.04	Pressure	mbar
31107	2022/11/23	17:58:49	0	0.05	Pressure	mbar	0.04	Pressure	mbar
31108	2022/11/23	17:58:50	0	0.06	Pressure	mbar	0.03	Pressure	mbar
31109	2022/11/23	17:58:51	0	0.05	Pressure	mbar	0.02	Pressure	mbar
31110	2022/11/23	17:58:52	0	0.05	Pressure	mbar	0.02	Pressure	mbar
31111	2022/11/23	17:58:53	0	0.05	Pressure	mbar	0.02	Pressure	mbar
31112	2022/11/23	17:58:54	0	0.05	Pressure	mbar	0.03	Pressure	mbar
31113	2022/11/23	17:58:55	0	0.05	Pressure	mbar	0.03	Pressure	mbar
31114	2022/11/23	17:58:56	0	0.07	Pressure	mbar	0.03	Pressure	mbar
31115	2022/11/23	17:58:57	0	0.07	Pressure	mbar	0.03	Pressure	mbar
31116	2022/11/23	17:58:58	0	0.05	Pressure	mbar	0.02	Pressure	mbar
31117	2022/11/23	17:58:59	0	0.05	Pressure	mbar	0.02	Pressure	mbar
31118	2022/11/23	17:59:00	0	0.05	Pressure	mbar	0.03	Pressure	mbar
31119	2022/11/23	17:59:01	0	0.05	Pressure	mbar	0.02	Pressure	mbar
31120	2022/11/23	17:59:02	0	0.05	Pressure	mbar	0.02	Pressure	mbar
31121	2022/11/23	17:59:03	0	0.07	Pressure	mbar	0.03	Pressure	mbar
31122	2022/11/23	17:59:04	0	0.06	Pressure	mbar	0.03	Pressure	mbar
31123	2022/11/23	17:59:05	0	0.06	Pressure	mbar	0.03	Pressure	mbar
31124	2022/11/23	17:59:06	0	0.06	Pressure	mbar	0.03	Pressure	mbar
31125	2022/11/23	17:59:07	0	0.07	Pressure	mbar	0.03	Pressure	mbar
31126	2022/11/23	17:59:08	0	0.06	Pressure	mbar	0.02	Pressure	mbar
31127	2022/11/23	17:59:09	0	0.06	Pressure	mbar	0.02	Pressure	mbar
31128	2022/11/23	17:59:10	0	0.07	Pressure	mbar	0.03	Pressure	mbar
31129	2022/11/23	17:59:11	0	0.06	Pressure	mbar	0.04	Pressure	mbar
31130	2022/11/23	17:59:12	0	0.06	Pressure	mbar	0.04	Pressure	mbar
31131	2022/11/23	17:59:13	0	0.06	Pressure	mbar	0.03	Pressure	mbar
31132	2022/11/23	17:59:14	0	0.05	Pressure	mbar	0.04	Pressure	mbar
31133	2022/11/23	17:59:15	0	Time out			Time out
31134	2022/11/23	17:59:16	0	Time out			Time out
31135	2022/11/23	17:59:17	0	0.05	Pressure	mbar	0.04	Pressure	mbar
31136	2022/11/23	17:59:18	0	0.06	Pressure	mbar	0.03	Pressure	mbar
31137	2022/11/23	17:59:19	0	0.06	Pressure	mbar	0.03	Pressure	mbar
31138	2022/11/23	17:59:20	0	0.05	Pressure	mbar	0.03	Pressure	mbar
31139	2022/11/23	17:59:21	0	0.06	Pressure	mbar	0.04	Pressure	mbar
31140	2022/11/23	17:59:22	0	0.06	Pressure	mbar	0.04	Pressure	mbar
31141	2022/11/23	17:59:23	0	0.05	Pressure	mbar	0.04	Pressure	mbar
31142	2022/11/23	17:59:24	0	0.06	Pressure	mbar	0.05	Pressure	mbar
31143	2022/11/23	17:59:25	0	0.07	Pressure	mbar	0.05	Pressure	mbar
31144	2022/11/23	17:59:26	0	0.07	Pressure	mbar	0.05	Pressure	mbar
31145	2022/11/23	17:59:27	0	0.07	Pressure	mbar	0.05	Pressure	mbar
31146	2022/11/23	17:59:28	0	0.05	Pressure	mbar	0.05	Pressure	mbar
31147	2022/11/23	17:59:29	0	0.05	Pressure	mbar	0.05	Pressure	mbar
31148	2022/11/23	17:59:30	0	0.06	Pressure	mbar	0.04	Pressure	mbar
31149	2022/11/23	17:59:31	0	0.07	Pressure	mbar	0.04	Pressure	mbar
31150	2022/11/23	17:59:32	0	0.07	Pressure	mbar	0.04	Pressure	mbar
31151	2022/11/23	17:59:33	0	0.06	Pressure	mbar	0.04	Pressure	mbar
31152	2022/11/23	17:59:34	0	0.05	Pressure	mbar	0.05	Pressure	mbar
31153	2022/11/23	17:59:35	0	0.06	Pressure	mbar	0.05	Pressure	mbar
31154	2022/11/23	17:59:36	0	0.06	Pressure	mbar	0.05	Pressure	mbar
31155	2022/11/23	17:59:37	0	0.05	Pressure	mbar	0.03	Pressure	mbar
31156	2022/11/23	17:59:38	0	0.06	Pressure	mbar	0.03	Pressure	mbar
31157	2022/11/23	17:59:39	0	0.06	Pressure	mbar	0.03	Pressure	mbar
31158	2022/11/23	17:59:40	0	0.06	Pressure	mbar	0.04	Pressure	mbar
31159	2022/11/23	17:59:41	0	0.06	Pressure	mbar	0.04	Pressure	mbar
31160	2022/11/23	17:59:42	0	0.06	Pressure	mbar	0.05	Pressure	mbar
31161	2022/11/23	17:59:43	0	0.06	Pressure	mbar	0.05	Pressure	mbar
31162	2022/11/23	17:59:44	0	0.07	Pressure	mbar	0.03	Pressure	mbar
31163	2022/11/23	17:59:45	0	0.08	Pressure	mbar	0.02	Pressure	mbar
31164	2022/11/23	17:59:46	0	0.08	Pressure	mbar	0.02	Pressure	mbar
31165	2022/11/23	17:59:47	0	0.05	Pressure	mbar	0.04	Pressure	mbar
31166	2022/11/23	17:59:48	0	0.06	Pressure	mbar	0.02	Pressure	mbar
31167	2022/11/23	17:59:49	0	0.06	Pressure	mbar	0.02	Pressure	mbar
31168	2022/11/23	17:59:50	0	0.04	Pressure	mbar	0.03	Pressure	mbar
31169	2022/11/23	17:59:51	0	0.06	Pressure	mbar	0.03	Pressure	mbar
31170	2022/11/23	17:59:52	0	0.06	Pressure	mbar	0.03	Pressure	mbar
31171	2022/11/23	17:59:53	0	0.05	Pressure	mbar	0.02	Pressure	mbar
31172	2022/11/23	17:59:54	0	0.07	Pressure	mbar	0.04	Pressure	mbar
31173	2022/11/23	17:59:55	0	0.07	Pressure	mbar	0.03	Pressure	mbar
31174	2022/11/23	17:59:56	0	0.07	Pressure	mbar	0.03	Pressure	mbar
31175	2022/11/23	17:59:57	0	0.05	Pressure	mbar	0.03	Pressure	mbar
31176	2022/11/23	17:59:58	0	0.05	Pressure	mbar	0.04	Pressure	mbar
31177	2022/11/23	17:59:59	0	0.05	Pressure	mbar	0.04	Pressure	mbar
31178	2022/11/23	18:00:00	0	0.07	Pressure	mbar	0.03	Pressure	mbar
31179	2022/11/23	18:00:01	0	0.05	Pressure	mbar	0.06	Pressure	mbar
31180	2022/11/23	18:00:02	0	0.07	Pressure	mbar	0.04	Pressure	mbar
31181	2022/11/23	18:00:03	0	0.07	Pressure	mbar	0.04	Pressure	mbar
31182	2022/11/23	18:00:04	0	0.06	Pressure	mbar	0.02	Pressure	mbar
31183	2022/11/23	18:00:05	0	0.07	Pressure	mbar	0.04	Pressure	mbar
31184	2022/11/23	18:00:06	0	0.07	Pressure	mbar	0.04	Pressure	mbar
31185	2022/11/23	18:00:07	0	0.06	Pressure	mbar	0.03	Pressure	mbar
31186	2022/11/23	18:00:08	0	0.06	Pressure	mbar	0.01	Pressure	mbar
31187	2022/11/23	18:00:09	0	0.06	Pressure	mbar	0.01	Pressure	mbar
31188	2022/11/23	18:00:10	0	0.06	Pressure	mbar	0.04	Pressure	mbar
31189	2022/11/23	18:00:11	0	0.07	Pressure	mbar	0.02	Pressure	mbar
31190	2022/11/23	18:00:12	0	0.08	Pressure	mbar	0.02	Pressure	mbar
31191	2022/11/23	18:00:13	0	0.08	Pressure	mbar	0.02	Pressure	mbar
31192	2022/11/23	18:00:14	0	0.07	Pressure	mbar	0.03	Pressure	mbar
31193	2022/11/23	18:00:15	0	0.06	Pressure	mbar	0.04	Pressure	mbar
31194	2022/11/23	18:00:16	0	0.06	Pressure	mbar	0.04	Pressure	mbar
31195	2022/11/23	18:00:17	0	0.06	Pressure	mbar	0.05	Pressure	mbar
31196	2022/11/23	18:00:18	0	0.07	Pressure	mbar	0.02	Pressure	mbar
31197	2022/11/23	18:00:19	0	0.07	Pressure	mbar	0.02	Pressure	mbar
31198	2022/11/23	18:00:20	0	0.08	Pressure	mbar	0.02	Pressure	mbar
31199	2022/11/23	18:00:21	0	0.07	Pressure	mbar	0.03	Pressure	mbar
31200	2022/11/23	18:00:22	0	0.07	Pressure	mbar	0.03	Pressure	mbar
31201	2022/11/23	18:00:23	0	0.05	Pressure	mbar	0.04	Pressure	mbar
31202	2022/11/23	18:00:24	0	0.07	Pressure	mbar	0.03	Pressure	mbar
31203	2022/11/23	18:00:25	0	0.07	Pressure	mbar	0.04	Pressure	mbar
31204	2022/11/23	18:00:26	0	0.07	Pressure	mbar	0.04	Pressure	mbar
31205	2022/11/23	18:00:27	0	0.07	Pressure	mbar	0.03	Pressure	mbar
31206	2022/11/23	18:00:28	0	0.07	Pressure	mbar	0.03	Pressure	mbar
31207	2022/11/23	18:00:29	0	0.07	Pressure	mbar	0.03	Pressure	mbar
31208	2022/11/23	18:00:30	0	0.06	Pressure	mbar	0.03	Pressure	mbar
31209	2022/11/23	18:00:31	0	0.08	Pressure	mbar	0.04	Pressure	mbar
31210	2022/11/23	18:00:32	0	0.06	Pressure	mbar	0.02	Pressure	mbar
31211	2022/11/23	18:00:33	0	0.06	Pressure	mbar	0.02	Pressure	mbar
31212	2022/11/23	18:00:34	0	Time out			Time out
31213	2022/11/23	18:00:35	0	0.07	Pressure	mbar	0.03	Pressure	mbar
31214	2022/11/23	18:00:36	0	0.07	Pressure	mbar	0.03	Pressure	mbar
31215	2022/11/23	18:00:37	0	0.05	Pressure	mbar	0.04	Pressure	mbar
31216	2022/11/23	18:00:38	0	0.04	Pressure	mbar	0.03	Pressure	mbar
31217	2022/11/23	18:00:39	0	0.04	Pressure	mbar	0.03	Pressure	mbar
31218	2022/11/23	18:00:40	0	0.06	Pressure	mbar	0.02	Pressure	mbar
31219	2022/11/23	18:00:41	0	0.05	Pressure	mbar	0.04	Pressure	mbar
31220	2022/11/23	18:00:42	0	0.06	Pressure	mbar	0.03	Pressure	mbar
31221	2022/11/23	18:00:43	0	0.06	Pressure	mbar	0.03	Pressure	mbar
31222	2022/11/23	18:00:44	0	0.06	Pressure	mbar	0.02	Pressure	mbar
31223	2022/11/23	18:00:45	0	0.07	Pressure	mbar	0.03	Pressure	mbar
31224	2022/11/23	18:00:46	0	0.07	Pressure	mbar	0.03	Pressure	mbar
31225	2022/11/23	18:00:47	0	0.05	Pressure	mbar	0.04	Pressure	mbar
31226	2022/11/23	18:00:48	0	0.06	Pressure	mbar	0.04	Pressure	mbar
31227	2022/11/23	18:00:49	0	0.07	Pressure	mbar	0.04	Pressure	mbar
31228	2022/11/23	18:00:50	0	0.07	Pressure	mbar	0.04	Pressure	mbar
31229	2022/11/23	18:00:51	0	0.08	Pressure	mbar	0.03	Pressure	mbar
31230	2022/11/23	18:00:52	0	0.05	Pressure	mbar	0.03	Pressure	mbar
31231	2022/11/23	18:00:53	0	0.05	Pressure	mbar	0.03	Pressure	mbar
31232	2022/11/23	18:00:54	0	0.07	Pressure	mbar	0.02	Pressure	mbar
31233	2022/11/23	18:00:55	0	0.06	Pressure	mbar	0.03	Pressure	mbar
31234	2022/11/23	18:00:56	0	0.06	Pressure	mbar	0.03	Pressure	mbar
31235	2022/11/23	18:00:57	0	0.06	Pressure	mbar	0.03	Pressure	mbar
31236	2022/11/23	18:00:58	0	0.05	Pressure	mbar	0.03	Pressure	mbar
31237	2022/11/23	18:00:59	0	0.06	Pressure	mbar	0.03	Pressure	mbar
31238	2022/11/23	18:01:00	0	0.06	Pressure	mbar	0.03	Pressure	mbar
31239	2022/11/23	18:01:01	0	0.06	Pressure	mbar	0.04	Pressure	mbar
31240	2022/11/23	18:01:02	0	Time out			Time out
31241	2022/11/23	18:01:03	0	Time out			Time out
31242	2022/11/23	18:01:04	0	Time out			Time out
31243	2022/11/23	18:01:05	0	Time out			Time out
31244	2022/11/23	18:01:06	0	Time out			Time out
31245	2022/11/23	18:01:07	0	0.06	Pressure	mbar	0.04	Pressure	mbar
31246	2022/11/23	18:01:08	0	0.06	Pressure	mbar	0.04	Pressure	mbar
31247	2022/11/23	18:01:09	0	0.06	Pressure	mbar	0.03	Pressure	mbar
31248	2022/11/23	18:01:10	0	0.06	Pressure	mbar	0.03	Pressure	mbar
31249	2022/11/23	18:01:11	0	0.07	Pressure	mbar	0.04	Pressure	mbar
31250	2022/11/23	18:01:12	0	0.06	Pressure	mbar	0.02	Pressure	mbar
31251	2022/11/23	18:01:13	0	0.06	Pressure	mbar	0.02	Pressure	mbar
31252	2022/11/23	18:01:14	0	0.05	Pressure	mbar	0.03	Pressure	mbar
31253	2022/11/23	18:01:15	0	0.07	Pressure	mbar	0.03	Pressure	mbar
31254	2022/11/23	18:01:16	0	0.07	Pressure	mbar	0.03	Pressure	mbar
31255	2022/11/23	18:01:17	0	0.06	Pressure	mbar	0.03	Pressure	mbar
31256	2022/11/23	18:01:18	0	0.06	Pressure	mbar	0.04	Pressure	mbar
31257	2022/11/23	18:01:19	0	0.06	Pressure	mbar	0.04	Pressure	mbar
31258	2022/11/23	18:01:20	0	0.05	Pressure	mbar	0.03	Pressure	mbar
31259	2022/11/23	18:01:21	0	0.07	Pressure	mbar	0.03	Pressure	mbar
31260	2022/11/23	18:01:22	0	0.08	Pressure	mbar	0.04	Pressure	mbar
31261	2022/11/23	18:01:23	0	0.08	Pressure	mbar	0.04	Pressure	mbar
31262	2022/11/23	18:01:24	0	0.07	Pressure	mbar	0.04	Pressure	mbar
31263	2022/11/23	18:01:25	0	0.06	Pressure	mbar	0.04	Pressure	mbar
31264	2022/11/23	18:01:26	0	0.06	Pressure	mbar	0.04	Pressure	mbar
31265	2022/11/23	18:01:27	0	0.06	Pressure	mbar	0.02	Pressure	mbar
31266	2022/11/23	18:01:28	0	0.06	Pressure	mbar	0.03	Pressure	mbar
31267	2022/11/23	18:01:29	0	0.06	Pressure	mbar	0.03	Pressure	mbar
31268	2022/11/23	18:01:30	0	0.07	Pressure	mbar	0.02	Pressure	mbar
31269	2022/11/23	18:01:31	0	0.06	Pressure	mbar	0.03	Pressure	mbar
31270	2022/11/23	18:01:32	0	0.07	Pressure	mbar	0.03	Pressure	mbar
31271	2022/11/23	18:01:33	0	0.07	Pressure	mbar	0.03	Pressure	mbar
31272	2022/11/23	18:01:34	0	0.07	Pressure	mbar	0.03	Pressure	mbar
31273	2022/11/23	18:01:35	0	0.05	Pressure	mbar	0.03	Pressure	mbar
31274	2022/11/23	18:01:36	0	0.05	Pressure	mbar	0.03	Pressure	mbar
31275	2022/11/23	18:01:37	0	0.06	Pressure	mbar	0.02	Pressure	mbar
31276	2022/11/23	18:01:38	0	0.07	Pressure	mbar	0.04	Pressure	mbar
31277	2022/11/23	18:01:39	0	0.07	Pressure	mbar	0.04	Pressure	mbar
31278	2022/11/23	18:01:40	0	0.07	Pressure	mbar	0.04	Pressure	mbar
31279	2022/11/23	18:01:41	0	0.08	Pressure	mbar	0.03	Pressure	mbar
31280	2022/11/23	18:01:42	0	0.06	Pressure	mbar	0.02	Pressure	mbar
31281	2022/11/23	18:01:43	0	0.06	Pressure	mbar	0.02	Pressure	mbar
31282	2022/11/23	18:01:44	0	0.06	Pressure	mbar	0.03	Pressure	mbar
31283	2022/11/23	18:01:45	0	0.05	Pressure	mbar	0.03	Pressure	mbar
31284	2022/11/23	18:01:46	0	0.06	Pressure	mbar	0.02	Pressure	mbar
31285	2022/11/23	18:01:47	0	0.06	Pressure	mbar	0.02	Pressure	mbar
31286	2022/11/23	18:01:48	0	0.05	Pressure	mbar	0.02	Pressure	mbar
31287	2022/11/23	18:01:49	0	0.05	Pressure	mbar	0.02	Pressure	mbar
31288	2022/11/23	18:01:50	0	0.05	Pressure	mbar	0.02	Pressure	mbar
31289	2022/11/23	18:01:51	0	0.06	Pressure	mbar	0.03	Pressure	mbar
31290	2022/11/23	18:01:52	0	0.08	Pressure	mbar	0.02	Pressure	mbar
31291	2022/11/23	18:01:53	0	0.08	Pressure	mbar	0.02	Pressure	mbar
31292	2022/11/23	18:01:54	0	0.05	Pressure	mbar	0.03	Pressure	mbar
31293	2022/11/23	18:01:55	0	0.06	Pressure	mbar	0.03	Pressure	mbar
31294	2022/11/23	18:01:56	0	0.06	Pressure	mbar	0.03	Pressure	mbar
31295	2022/11/23	18:01:57	0	0.06	Pressure	mbar	0.02	Pressure	mbar
31296	2022/11/23	18:01:58	0	0.08	Pressure	mbar	0.02	Pressure	mbar
31297	2022/11/23	18:01:59	0	0.06	Pressure	mbar	0.05	Pressure	mbar
31298	2022/11/23	18:02:00	0	0.06	Pressure	mbar	0.05	Pressure	mbar
31299	2022/11/23	18:02:01	0	0.06	Pressure	mbar	0.03	Pressure	mbar
31300	2022/11/23	18:02:02	0	0.07	Pressure	mbar	0.03	Pressure	mbar
31301	2022/11/23	18:02:03	0	0.07	Pressure	mbar	0.03	Pressure	mbar
31302	2022/11/23	18:02:04	0	0.07	Pressure	mbar	0.02	Pressure	mbar
31303	2022/11/23	18:02:05	0	0.06	Pressure	mbar	0.04	Pressure	mbar
31304	2022/11/23	18:02:06	0	0.08	Pressure	mbar	0.02	Pressure	mbar
31305	2022/11/23	18:02:07	0	0.08	Pressure	mbar	0.02	Pressure	mbar
31306	2022/11/23	18:02:08	0	0.08	Pressure	mbar	0.03	Pressure	mbar
31307	2022/11/23	18:02:09	0	0.07	Pressure	mbar	0.03	Pressure	mbar
31308	2022/11/23	18:02:10	0	0.07	Pressure	mbar	0.03	Pressure	mbar
31309	2022/11/23	18:02:11	0	0.07	Pressure	mbar	0.03	Pressure	mbar
31310	2022/11/23	18:02:12	0	0.08	Pressure	mbar	0.05	Pressure	mbar
31311	2022/11/23	18:02:13	0	0.08	Pressure	mbar	0.05	Pressure	mbar
31312	2022/11/23	18:02:14	0	0.08	Pressure	mbar	0.02	Pressure	mbar
31313	2022/11/23	18:02:15	0	0.06	Pressure	mbar	0.02	Pressure	mbar
31314	2022/11/23	18:02:16	0	0.06	Pressure	mbar	0.02	Pressure	mbar
31315	2022/11/23	18:02:17	0	0.06	Pressure	mbar	0.02	Pressure	mbar
31316	2022/11/23	18:02:18	0	0.06	Pressure	mbar	0.04	Pressure	mbar
31317	2022/11/23	18:02:19	0	0.06	Pressure	mbar	0.02	Pressure	mbar
31318	2022/11/23	18:02:20	0	0.06	Pressure	mbar	0.02	Pressure	mbar
31319	2022/11/23	18:02:21	0	0.07	Pressure	mbar	0.02	Pressure	mbar
31320	2022/11/23	18:02:22	0	0.06	Pressure	mbar	0.02	Pressure	mbar
31321	2022/11/23	18:02:23	0	0.06	Pressure	mbar	0.02	Pressure	mbar
31322	2022/11/23	18:02:24	0	0.07	Pressure	mbar	0.04	Pressure	mbar
31323	2022/11/23	18:02:25	0	0.06	Pressure	mbar	0.02	Pressure	mbar
31324	2022/11/23	18:02:26	0	0.05	Pressure	mbar	0.02	Pressure	mbar
31325	2022/11/23	18:02:27	0	0.05	Pressure	mbar	0.02	Pressure	mbar
31326	2022/11/23	18:02:28	0	0.05	Pressure	mbar	0.04	Pressure	mbar
31327	2022/11/23	18:02:29	0	0.07	Pressure	mbar	0.02	Pressure	mbar
31328	2022/11/23	18:02:30	0	0.07	Pressure	mbar	0.02	Pressure	mbar
31329	2022/11/23	18:02:31	0	0.06	Pressure	mbar	0.03	Pressure	mbar
31330	2022/11/23	18:02:32	0	0.06	Pressure	mbar	0.04	Pressure	mbar
31331	2022/11/23	18:02:33	0	0.07	Pressure	mbar	0.04	Pressure	mbar
31332	2022/11/23	18:02:34	0	0.07	Pressure	mbar	0.04	Pressure	mbar
31333	2022/11/23	18:02:35	0	0.05	Pressure	mbar	0.03	Pressure	mbar
31334	2022/11/23	18:02:36	0	0.07	Pressure	mbar	0.04	Pressure	mbar
31335	2022/11/23	18:02:37	0	0.07	Pressure	mbar	0.04	Pressure	mbar
31336	2022/11/23	18:02:38	0	0.06	Pressure	mbar	0.03	Pressure	mbar
31337	2022/11/23	18:02:39	0	0.06	Pressure	mbar	0.04	Pressure	mbar
31338	2022/11/23	18:02:40	0	0.06	Pressure	mbar	0.04	Pressure	mbar
31339	2022/11/23	18:02:41	0	0.06	Pressure	mbar	0.04	Pressure	mbar
31340	2022/11/23	18:02:42	0	0.07	Pressure	mbar	0.02	Pressure	mbar
31341	2022/11/23	18:02:43	0	0.07	Pressure	mbar	0.02	Pressure	mbar
31342	2022/11/23	18:02:44	0	0.08	Pressure	mbar	0.03	Pressure	mbar
31343	2022/11/23	18:02:45	0	0.05	Pressure	mbar	0.04	Pressure	mbar
31344	2022/11/23	18:02:46	0	0.05	Pressure	mbar	0.02	Pressure	mbar
31345	2022/11/23	18:02:47	0	0.05	Pressure	mbar	0.02	Pressure	mbar
31346	2022/11/23	18:02:48	0	0.06	Pressure	mbar	0.02	Pressure	mbar
31347	2022/11/23	18:02:49	0	0.07	Pressure	mbar	0.03	Pressure	mbar
31348	2022/11/23	18:02:50	0	0.07	Pressure	mbar	0.03	Pressure	mbar
31349	2022/11/23	18:02:51	0	0.06	Pressure	mbar	0.04	Pressure	mbar
31350	2022/11/23	18:02:52	0	0.06	Pressure	mbar	0.04	Pressure	mbar
31351	2022/11/23	18:02:53	0	0.06	Pressure	mbar	0.04	Pressure	mbar
31352	2022/11/23	18:02:54	0	0.05	Pressure	mbar	0.03	Pressure	mbar
31353	2022/11/23	18:02:55	0	0.06	Pressure	mbar	0.03	Pressure	mbar
31354	2022/11/23	18:02:56	0	0.08	Pressure	mbar	0.03	Pressure	mbar
31355	2022/11/23	18:02:57	0	0.08	Pressure	mbar	0.03	Pressure	mbar
31356	2022/11/23	18:02:58	0	0.06	Pressure	mbar	0.03	Pressure	mbar
31357	2022/11/23	18:02:59	0	0.07	Pressure	mbar	0.04	Pressure	mbar
31358	2022/11/23	18:03:00	0	0.07	Pressure	mbar	0.04	Pressure	mbar
31359	2022/11/23	18:03:01	0	0.06	Pressure	mbar	0.04	Pressure	mbar
31360	2022/11/23	18:03:02	0	0.08	Pressure	mbar	0.04	Pressure	mbar
31361	2022/11/23	18:03:03	0	0.05	Pressure	mbar	0.03	Pressure	mbar
31362	2022/11/23	18:03:04	0	0.05	Pressure	mbar	0.03	Pressure	mbar
31363	2022/11/23	18:03:05	0	0.05	Pressure	mbar	0.04	Pressure	mbar
31364	2022/11/23	18:03:06	0	0.06	Pressure	mbar	0.03	Pressure	mbar
31365	2022/11/23	18:03:07	0	0.06	Pressure	mbar	0.03	Pressure	mbar
31366	2022/11/23	18:03:08	0	0.06	Pressure	mbar	0.03	Pressure	mbar
31367	2022/11/23	18:03:09	0	0.08	Pressure	mbar	0.04	Pressure	mbar
31368	2022/11/23	18:03:10	0	0.08	Pressure	mbar	0.04	Pressure	mbar
31369	2022/11/23	18:03:11	0	0.08	Pressure	mbar	0.04	Pressure	mbar
31370	2022/11/23	18:03:12	0	0.08	Pressure	mbar	0.03	Pressure	mbar
31371	2022/11/23	18:03:13	0	0.05	Pressure	mbar	0.03	Pressure	mbar
31372	2022/11/23	18:03:14	0	0.05	Pressure	mbar	0.03	Pressure	mbar
31373	2022/11/23	18:03:15	0	0.05	Pressure	mbar	0.03	Pressure	mbar
31374	2022/11/23	18:03:16	0	0.07	Pressure	mbar	0.04	Pressure	mbar
31375	2022/11/23	18:03:17	0	0.07	Pressure	mbar	0.04	Pressure	mbar
31376	2022/11/23	18:03:18	0	0.07	Pressure	mbar	0.04	Pressure	mbar
31377	2022/11/23	18:03:19	0	0.06	Pressure	mbar	0.02	Pressure	mbar
31378	2022/11/23	18:03:20	0	0.06	Pressure	mbar	0.02	Pressure	mbar
31379	2022/11/23	18:03:21	0	0.07	Pressure	mbar	0.04	Pressure	mbar
31380	2022/11/23	18:03:22	0	0.06	Pressure	mbar	0.05	Pressure	mbar
31381	2022/11/23	18:03:23	0	0.06	Pressure	mbar	0.05	Pressure	mbar
31382	2022/11/23	18:03:24	0	0.06	Pressure	mbar	0.03	Pressure	mbar
31383	2022/11/23	18:03:25	0	0.05	Pressure	mbar	0.04	Pressure	mbar
31384	2022/11/23	18:03:26	0	0.05	Pressure	mbar	0.04	Pressure	mbar
31385	2022/11/23	18:03:27	0	0.05	Pressure	mbar	0.04	Pressure	mbar
31386	2022/11/23	18:03:28	0	0.04	Pressure	mbar	0.03	Pressure	mbar
31387	2022/11/23	18:03:29	0	0.07	Pressure	mbar	0.05	Pressure	mbar
31388	2022/11/23	18:03:30	0	0.07	Pressure	mbar	0.05	Pressure	mbar
31389	2022/11/23	18:03:31	0	0.06	Pressure	mbar	0.05	Pressure	mbar
31390	2022/11/23	18:03:32	0	0.07	Pressure	mbar	0.04	Pressure	mbar
31391	2022/11/23	18:03:33	0	0.07	Pressure	mbar	0.03	Pressure	mbar
31392	2022/11/23	18:03:34	0	0.07	Pressure	mbar	0.03	Pressure	mbar
31393	2022/11/23	18:03:35	0	0.06	Pressure	mbar	0.03	Pressure	mbar
31394	2022/11/23	18:03:36	0	0.06	Pressure	mbar	0.03	Pressure	mbar
31395	2022/11/23	18:03:37	0	0.06	Pressure	mbar	0.03	Pressure	mbar
31396	2022/11/23	18:03:38	0	0.07	Pressure	mbar	0.03	Pressure	mbar
31397	2022/11/23	18:03:39	0	0.07	Pressure	mbar	0.03	Pressure	mbar
31398	2022/11/23	18:03:40	0	0.07	Pressure	mbar	0.03	Pressure	mbar
31399	2022/11/23	18:03:41	0	0.05	Pressure	mbar	0.04	Pressure	mbar
31400	2022/11/23	18:03:42	0	0.07	Pressure	mbar	0.04	Pressure	mbar
31401	2022/11/23	18:03:43	0	0.06	Pressure	mbar	0.04	Pressure	mbar
31402	2022/11/23	18:03:44	0	0.06	Pressure	mbar	0.04	Pressure	mbar
31403	2022/11/23	18:03:45	0	0.07	Pressure	mbar	0.03	Pressure	mbar
31404	2022/11/23	18:03:46	0	0.06	Pressure	mbar	0.05	Pressure	mbar
31405	2022/11/23	18:03:47	0	0.06	Pressure	mbar	0.05	Pressure	mbar
31406	2022/11/23	18:03:48	0	0.05	Pressure	mbar	0.03	Pressure	mbar
31407	2022/11/23	18:03:49	0	0.06	Pressure	mbar	0.03	Pressure	mbar
31408	2022/11/23	18:03:50	0	0.06	Pressure	mbar	0.05	Pressure	mbar
31409	2022/11/23	18:03:51	0	0.06	Pressure	mbar	0.05	Pressure	mbar
31410	2022/11/23	18:03:52	0	0.07	Pressure	mbar	0.03	Pressure	mbar
31411	2022/11/23	18:03:53	0	0.08	Pressure	mbar	0.03	Pressure	mbar
31412	2022/11/23	18:03:54	0	0.08	Pressure	mbar	0.03	Pressure	mbar
31413	2022/11/23	18:03:55	0	0.05	Pressure	mbar	0.03	Pressure	mbar
31414	2022/11/23	18:03:56	0	0.06	Pressure	mbar	0.03	Pressure	mbar
31415	2022/11/23	18:03:57	0	0.06	Pressure	mbar	0.03	Pressure	mbar
31416	2022/11/23	18:03:58	0	0.06	Pressure	mbar	0.04	Pressure	mbar
31417	2022/11/23	18:03:59	0	0.06	Pressure	mbar	0.05	Pressure	mbar
31418	2022/11/23	18:04:00	0	0.06	Pressure	mbar	0.05	Pressure	mbar
31419	2022/11/23	18:04:01	0	0.07	Pressure	mbar	0.03	Pressure	mbar
31420	2022/11/23	18:04:02	0	0.07	Pressure	mbar	0.04	Pressure	mbar
31421	2022/11/23	18:04:03	0	0.07	Pressure	mbar	0.04	Pressure	mbar
31422	2022/11/23	18:04:04	0	0.06	Pressure	mbar	0.05	Pressure	mbar
31423	2022/11/23	18:04:05	0	0.05	Pressure	mbar	0.03	Pressure	mbar
31424	2022/11/23	18:04:06	0	0.05	Pressure	mbar	0.04	Pressure	mbar
31425	2022/11/23	18:04:07	0	0.05	Pressure	mbar	0.04	Pressure	mbar
31426	2022/11/23	18:04:08	0	0.06	Pressure	mbar	0.02	Pressure	mbar
31427	2022/11/23	18:04:09	0	0.05	Pressure	mbar	0.03	Pressure	mbar
31428	2022/11/23	18:04:10	0	0.05	Pressure	mbar	0.03	Pressure	mbar
31429	2022/11/23	18:04:11	0	0.04	Pressure	mbar	0.04	Pressure	mbar
31430	2022/11/23	18:04:12	0	0.06	Pressure	mbar	0.03	Pressure	mbar
31431	2022/11/23	18:04:13	0	0.07	Pressure	mbar	0.02	Pressure	mbar
31432	2022/11/23	18:04:14	0	0.07	Pressure	mbar	0.02	Pressure	mbar
31433	2022/11/23	18:04:15	0	0.07	Pressure	mbar	0.03	Pressure	mbar
31434	2022/11/23	18:04:16	0	0.06	Pressure	mbar	0.03	Pressure	mbar
31435	2022/11/23	18:04:17	0	0.06	Pressure	mbar	0.03	Pressure	mbar
31436	2022/11/23	18:04:18	0	0.05	Pressure	mbar	0.05	Pressure	mbar
31437	2022/11/23	18:04:19	0	0.06	Pressure	mbar	0.05	Pressure	mbar
31438	2022/11/23	18:04:20	0	0.06	Pressure	mbar	0.05	Pressure	mbar
31439	2022/11/23	18:04:21	0	0.06	Pressure	mbar	0.05	Pressure	mbar
31440	2022/11/23	18:04:22	0	0.07	Pressure	mbar	0.03	Pressure	mbar
31441	2022/11/23	18:04:23	0	0.06	Pressure	mbar	0.04	Pressure	mbar
31442	2022/11/23	18:04:24	0	0.06	Pressure	mbar	0.04	Pressure	mbar
31443	2022/11/23	18:04:25	0	0.06	Pressure	mbar	0.03	Pressure	mbar
31444	2022/11/23	18:04:26	0	0.05	Pressure	mbar	0.02	Pressure	mbar
31445	2022/11/23	18:04:27	0	0.05	Pressure	mbar	0.02	Pressure	mbar
31446	2022/11/23	18:04:28	0	0.05	Pressure	mbar	0.02	Pressure	mbar
31447	2022/11/23	18:04:29	0	0.07	Pressure	mbar	0.03	Pressure	mbar
31448	2022/11/23	18:04:30	0	0.07	Pressure	mbar	0.03	Pressure	mbar
31449	2022/11/23	18:04:31	0	0.05	Pressure	mbar	0.03	Pressure	mbar
31450	2022/11/23	18:04:32	0	0.06	Pressure	mbar	0.04	Pressure	mbar
31451	2022/11/23	18:04:33	0	0.05	Pressure	mbar	0.03	Pressure	mbar
31452	2022/11/23	18:04:34	0	0.05	Pressure	mbar	0.03	Pressure	mbar
31453	2022/11/23	18:04:35	0	0.06	Pressure	mbar	0.04	Pressure	mbar
31454	2022/11/23	18:04:36	0	0.08	Pressure	mbar	0.04	Pressure	mbar
31455	2022/11/23	18:04:37	0	0.08	Pressure	mbar	0.04	Pressure	mbar
31456	2022/11/23	18:04:38	0	0.06	Pressure	mbar	0.04	Pressure	mbar
31457	2022/11/23	18:04:39	0	Time out			Time out
31458	2022/11/23	18:04:40	0	0.07	Pressure	mbar	0.03	Pressure	mbar
31459	2022/11/23	18:04:41	0	0.07	Pressure	mbar	0.03	Pressure	mbar
31460	2022/11/23	18:04:42	0	0.07	Pressure	mbar	0.04	Pressure	mbar
31461	2022/11/23	18:04:43	0	0.06	Pressure	mbar	0.04	Pressure	mbar
31462	2022/11/23	18:04:44	0	0.06	Pressure	mbar	0.04	Pressure	mbar
31463	2022/11/23	18:04:45	0	0.06	Pressure	mbar	0.03	Pressure	mbar
31464	2022/11/23	18:04:46	0	0.05	Pressure	mbar	0.04	Pressure	mbar
31465	2022/11/23	18:04:47	0	0.05	Pressure	mbar	0.04	Pressure	mbar
31466	2022/11/23	18:04:48	0	0.06	Pressure	mbar	0.05	Pressure	mbar
31467	2022/11/23	18:04:49	0	0.05	Pressure	mbar	0.03	Pressure	mbar
31468	2022/11/23	18:04:50	0	0.06	Pressure	mbar	0.04	Pressure	mbar
31469	2022/11/23	18:04:51	0	0.06	Pressure	mbar	0.04	Pressure	mbar
31470	2022/11/23	18:04:52	0	0.05	Pressure	mbar	0.02	Pressure	mbar
31471	2022/11/23	18:04:53	0	0.06	Pressure	mbar	0.04	Pressure	mbar
31472	2022/11/23	18:04:54	0	0.06	Pressure	mbar	0.04	Pressure	mbar
31473	2022/11/23	18:04:55	0	0.06	Pressure	mbar	0.03	Pressure	mbar
31474	2022/11/23	18:04:56	0	0.04	Pressure	mbar	0.03	Pressure	mbar
31475	2022/11/23	18:04:57	0	0.04	Pressure	mbar	0.03	Pressure	mbar
31476	2022/11/23	18:04:58	0	0.05	Pressure	mbar	0.04	Pressure	mbar
31477	2022/11/23	18:04:59	0	0.07	Pressure	mbar	0.03	Pressure	mbar
31478	2022/11/23	18:05:00	0	0.07	Pressure	mbar	0.03	Pressure	mbar
31479	2022/11/23	18:05:01	0	0.06	Pressure	mbar	0.03	Pressure	mbar
31480	2022/11/23	18:05:02	0	0.06	Pressure	mbar	0.04	Pressure	mbar
31481	2022/11/23	18:05:03	0	0.05	Pressure	mbar	0.04	Pressure	mbar
31482	2022/11/23	18:05:04	0	0.05	Pressure	mbar	0.04	Pressure	mbar
31483	2022/11/23	18:05:05	0	0.04	Pressure	mbar	0.03	Pressure	mbar
31484	2022/11/23	18:05:06	0	0.05	Pressure	mbar	0.03	Pressure	mbar
31485	2022/11/23	18:05:07	0	0.05	Pressure	mbar	0.03	Pressure	mbar
31486	2022/11/23	18:05:08	0	0.06	Pressure	mbar	0.03	Pressure	mbar
31487	2022/11/23	18:05:09	0	0.06	Pressure	mbar	0.03	Pressure	mbar
31488	2022/11/23	18:05:10	0	0.06	Pressure	mbar	0.03	Pressure	mbar
31489	2022/11/23	18:05:11	0	0.06	Pressure	mbar	0.03	Pressure	mbar
31490	2022/11/23	18:05:12	0	0.06	Pressure	mbar	0.03	Pressure	mbar
31491	2022/11/23	18:05:13	0	0.06	Pressure	mbar	0.05	Pressure	mbar
31492	2022/11/23	18:05:14	0	0.06	Pressure	mbar	0.05	Pressure	mbar
31493	2022/11/23	18:05:15	0	0.06	Pressure	mbar	0.04	Pressure	mbar
31494	2022/11/23	18:05:16	0	0.06	Pressure	mbar	0.04	Pressure	mbar
31495	2022/11/23	18:05:17	0	0.06	Pressure	mbar	0.04	Pressure	mbar
31496	2022/11/23	18:05:18	0	0.06	Pressure	mbar	0.04	Pressure	mbar
31497	2022/11/23	18:05:19	0	0.06	Pressure	mbar	0.02	Pressure	mbar
31498	2022/11/23	18:05:20	0	0.06	Pressure	mbar	0.03	Pressure	mbar
31499	2022/11/23	18:05:21	0	0.06	Pressure	mbar	0.03	Pressure	mbar
31500	2022/11/23	18:05:22	0	0.05	Pressure	mbar	0.04	Pressure	mbar
31501	2022/11/23	18:05:23	0	0.06	Pressure	mbar	0.03	Pressure	mbar
31502	2022/11/23	18:05:24	0	0.06	Pressure	mbar	0.03	Pressure	mbar
31503	2022/11/23	18:05:25	0	0.06	Pressure	mbar	0.03	Pressure	mbar
31504	2022/11/23	18:05:26	0	0.06	Pressure	mbar	0.03	Pressure	mbar
31505	2022/11/23	18:05:27	0	0.05	Pressure	mbar	0.03	Pressure	mbar
31506	2022/11/23	18:05:28	0	0.05	Pressure	mbar	0.03	Pressure	mbar
31507	2022/11/23	18:05:29	0	0.06	Pressure	mbar	0.03	Pressure	mbar
31508	2022/11/23	18:05:30	0	0.06	Pressure	mbar	0.04	Pressure	mbar
31509	2022/11/23	18:05:31	0	0.06	Pressure	mbar	0.04	Pressure	mbar
31510	2022/11/23	18:05:32	0	0.05	Pressure	mbar	0.03	Pressure	mbar
31511	2022/11/23	18:05:33	0	0.07	Pressure	mbar	0.03	Pressure	mbar
31512	2022/11/23	18:05:34	0	0.07	Pressure	mbar	0.03	Pressure	mbar
31513	2022/11/23	18:05:35	0	0.07	Pressure	mbar	0.03	Pressure	mbar
31514	2022/11/23	18:05:36	0	0.05	Pressure	mbar	0.03	Pressure	mbar
31515	2022/11/23	18:05:37	0	0.05	Pressure	mbar	0.03	Pressure	mbar
31516	2022/11/23	18:05:38	0	0.07	Pressure	mbar	0.03	Pressure	mbar
31517	2022/11/23	18:05:39	0	0.06	Pressure	mbar	0.03	Pressure	mbar
31518	2022/11/23	18:05:40	0	0.07	Pressure	mbar	0.03	Pressure	mbar
31519	2022/11/23	18:05:41	0	0.07	Pressure	mbar	0.03	Pressure	mbar
31520	2022/11/23	18:05:42	0	0.07	Pressure	mbar	0.05	Pressure	mbar
31521	2022/11/23	18:05:43	0	0.07	Pressure	mbar	0.04	Pressure	mbar
31522	2022/11/23	18:05:44	0	0.07	Pressure	mbar	0.04	Pressure	mbar
31523	2022/11/23	18:05:45	0	Time out			Time out
31524	2022/11/23	18:05:46	0	0.06	Pressure	mbar	0.04	Pressure	mbar
31525	2022/11/23	18:05:47	0	0.07	Pressure	mbar	0.03	Pressure	mbar
31526	2022/11/23	18:05:48	0	0.07	Pressure	mbar	0.03	Pressure	mbar
31527	2022/11/23	18:05:49	0	0.05	Pressure	mbar	0.04	Pressure	mbar
31528	2022/11/23	18:05:50	0	0.07	Pressure	mbar	0.04	Pressure	mbar
31529	2022/11/23	18:05:51	0	0.07	Pressure	mbar	0.04	Pressure	mbar
31530	2022/11/23	18:05:52	0	0.07	Pressure	mbar	0.03	Pressure	mbar
31531	2022/11/23	18:05:53	0	0.06	Pressure	mbar	0.05	Pressure	mbar
31532	2022/11/23	18:05:54	0	0.06	Pressure	mbar	0.05	Pressure	mbar
31533	2022/11/23	18:05:55	0	0.06	Pressure	mbar	0.03	Pressure	mbar
31534	2022/11/23	18:05:56	0	0.05	Pressure	mbar	0.06	Pressure	mbar
31535	2022/11/23	18:05:57	0	0.06	Pressure	mbar	0.04	Pressure	mbar
31536	2022/11/23	18:05:58	0	0.06	Pressure	mbar	0.04	Pressure	mbar
31537	2022/11/23	18:05:59	0	0.06	Pressure	mbar	0.06	Pressure	mbar
31538	2022/11/23	18:06:00	0	0.06	Pressure	mbar	0.04	Pressure	mbar
31539	2022/11/23	18:06:01	0	0.06	Pressure	mbar	0.04	Pressure	mbar
31540	2022/11/23	18:06:02	0	Time out			Time out
31541	2022/11/23	18:06:03	0	Time out			Time out
31542	2022/11/23	18:06:04	0	Time out			Time out
31543	2022/11/23	18:06:05	0	0.08	Pressure	mbar	0.04	Pressure	mbar
31544	2022/11/23	18:06:06	0	0.05	Pressure	mbar	0.05	Pressure	mbar
31545	2022/11/23	18:06:07	0	0.05	Pressure	mbar	0.05	Pressure	mbar
31546	2022/11/23	18:06:08	0	0.06	Pressure	mbar	0.05	Pressure	mbar
31547	2022/11/23	18:06:09	0	0.06	Pressure	mbar	0.04	Pressure	mbar
31548	2022/11/23	18:06:10	0	0.07	Pressure	mbar	0.06	Pressure	mbar
31549	2022/11/23	18:06:11	0	0.07	Pressure	mbar	0.06	Pressure	mbar
31550	2022/11/23	18:06:12	0	0.08	Pressure	mbar	0.04	Pressure	mbar
31551	2022/11/23	18:06:13	0	0.07	Pressure	mbar	0.04	Pressure	mbar
31552	2022/11/23	18:06:14	0	0.07	Pressure	mbar	0.04	Pressure	mbar
31553	2022/11/23	18:06:15	0	0.08	Pressure	mbar	0.05	Pressure	mbar
31554	2022/11/23	18:06:16	0	0.06	Pressure	mbar	0.04	Pressure	mbar
31555	2022/11/23	18:06:17	0	0.08	Pressure	mbar	0.04	Pressure	mbar
31556	2022/11/23	18:06:18	0	0.08	Pressure	mbar	0.04	Pressure	mbar
31557	2022/11/23	18:06:19	0	0.05	Pressure	mbar	0.03	Pressure	mbar
31558	2022/11/23	18:06:20	0	0.06	Pressure	mbar	0.03	Pressure	mbar
31559	2022/11/23	18:06:21	0	0.06	Pressure	mbar	0.03	Pressure	mbar
31560	2022/11/23	18:06:22	0	0.06	Pressure	mbar	0.04	Pressure	mbar
31561	2022/11/23	18:06:23	0	0.06	Pressure	mbar	0.04	Pressure	mbar
31562	2022/11/23	18:06:24	0	0.06	Pressure	mbar	0.05	Pressure	mbar
31563	2022/11/23	18:06:25	0	0.06	Pressure	mbar	0.05	Pressure	mbar
31564	2022/11/23	18:06:26	0	0.05	Pressure	mbar	0.04	Pressure	mbar
31565	2022/11/23	18:06:27	0	0.06	Pressure	mbar	0.04	Pressure	mbar
31566	2022/11/23	18:06:28	0	0.06	Pressure	mbar	0.04	Pressure	mbar
31567	2022/11/23	18:06:29	0	0.07	Pressure	mbar	0.04	Pressure	mbar
31568	2022/11/23	18:06:30	0	0.07	Pressure	mbar	0.05	Pressure	mbar
31569	2022/11/23	18:06:31	0	0.07	Pressure	mbar	0.05	Pressure	mbar
31570	2022/11/23	18:06:32	0	0.05	Pressure	mbar	0.03	Pressure	mbar
31571	2022/11/23	18:06:33	0	0.06	Pressure	mbar	0.04	Pressure	mbar
31572	2022/11/23	18:06:34	0	0.06	Pressure	mbar	0.04	Pressure	mbar
31573	2022/11/23	18:06:35	0	0.05	Pressure	mbar	0.05	Pressure	mbar
31574	2022/11/23	18:06:36	0	0.06	Pressure	mbar	0.03	Pressure	mbar
31575	2022/11/23	18:06:37	0	0.05	Pressure	mbar	0.05	Pressure	mbar
31576	2022/11/23	18:06:38	0	0.05	Pressure	mbar	0.05	Pressure	mbar
31577	2022/11/23	18:06:39	0	0.05	Pressure	mbar	0.03	Pressure	mbar
31578	2022/11/23	18:06:40	0	0.07	Pressure	mbar	0.02	Pressure	mbar
31579	2022/11/23	18:06:41	0	0.07	Pressure	mbar	0.02	Pressure	mbar
31580	2022/11/23	18:06:42	0	0.07	Pressure	mbar	0.03	Pressure	mbar
31581	2022/11/23	18:06:43	0	0.06	Pressure	mbar	0.03	Pressure	mbar
31582	2022/11/23	18:06:44	0	0.06	Pressure	mbar	0.03	Pressure	mbar
31583	2022/11/23	18:06:45	0	0.07	Pressure	mbar	0.02	Pressure	mbar
31584	2022/11/23	18:06:46	0	0.07	Pressure	mbar	0.04	Pressure	mbar
31585	2022/11/23	18:06:47	0	0.06	Pressure	mbar	0.04	Pressure	mbar
31586	2022/11/23	18:06:48	0	0.06	Pressure	mbar	0.04	Pressure	mbar
31587	2022/11/23	18:06:49	0	0.05	Pressure	mbar	0.03	Pressure	mbar
31588	2022/11/23	18:06:50	0	0.06	Pressure	mbar	0.03	Pressure	mbar
31589	2022/11/23	18:06:51	0	0.06	Pressure	mbar	0.03	Pressure	mbar
31590	2022/11/23	18:06:52	0	0.06	Pressure	mbar	0.03	Pressure	mbar
31591	2022/11/23	18:06:53	0	0.05	Pressure	mbar	0.03	Pressure	mbar
31592	2022/11/23	18:06:54	0	0.05	Pressure	mbar	0.03	Pressure	mbar
31593	2022/11/23	18:06:55	0	0.06	Pressure	mbar	0.03	Pressure	mbar
31594	2022/11/23	18:06:56	0	0.07	Pressure	mbar	0.04	Pressure	mbar
31595	2022/11/23	18:06:57	0	0.08	Pressure	mbar	0.03	Pressure	mbar
31596	2022/11/23	18:06:58	0	0.08	Pressure	mbar	0.03	Pressure	mbar
31597	2022/11/23	18:06:59	0	0.07	Pressure	mbar	0.04	Pressure	mbar
31598	2022/11/23	18:07:00	0	0.06	Pressure	mbar	0.04	Pressure	mbar
31599	2022/11/23	18:07:01	0	0.06	Pressure	mbar	0.04	Pressure	mbar
31600	2022/11/23	18:07:02	0	0.07	Pressure	mbar	0.03	Pressure	mbar
31601	2022/11/23	18:07:03	0	0.06	Pressure	mbar	0.04	Pressure	mbar
31602	2022/11/23	18:07:04	0	0.06	Pressure	mbar	0.05	Pressure	mbar
31603	2022/11/23	18:07:05	0	0.06	Pressure	mbar	0.05	Pressure	mbar
31604	2022/11/23	18:07:06	0	0.06	Pressure	mbar	0.03	Pressure	mbar
31605	2022/11/23	18:07:07	0	0.05	Pressure	mbar	0.03	Pressure	mbar
31606	2022/11/23	18:07:08	0	0.05	Pressure	mbar	0.03	Pressure	mbar
31607	2022/11/23	18:07:09	0	0.05	Pressure	mbar	0.04	Pressure	mbar
31608	2022/11/23	18:07:10	0	0.07	Pressure	mbar	0.04	Pressure	mbar
31609	2022/11/23	18:07:11	0	0.07	Pressure	mbar	0.04	Pressure	mbar
31610	2022/11/23	18:07:12	0	0.06	Pressure	mbar	0.03	Pressure	mbar
31611	2022/11/23	18:07:13	0	0.05	Pressure	mbar	0.04	Pressure	mbar
31612	2022/11/23	18:07:14	0	0.06	Pressure	mbar	0.03	Pressure	mbar
31613	2022/11/23	18:07:15	0	0.06	Pressure	mbar	0.03	Pressure	mbar
31614	2022/11/23	18:07:16	0	0.07	Pressure	mbar	0.02	Pressure	mbar
31615	2022/11/23	18:07:17	0	0.06	Pressure	mbar	0.02	Pressure	mbar
31616	2022/11/23	18:07:18	0	0.06	Pressure	mbar	0.02	Pressure	mbar
31617	2022/11/23	18:07:19	0	0.07	Pressure	mbar	0.04	Pressure	mbar
31618	2022/11/23	18:07:20	0	0.06	Pressure	mbar	0.05	Pressure	mbar
31619	2022/11/23	18:07:21	0	0.06	Pressure	mbar	0.05	Pressure	mbar
31620	2022/11/23	18:07:22	0	0.07	Pressure	mbar	0.06	Pressure	mbar
31621	2022/11/23	18:07:23	0	0.07	Pressure	mbar	0.05	Pressure	mbar
31622	2022/11/23	18:07:24	0	0.07	Pressure	mbar	0.05	Pressure	mbar
31623	2022/11/23	18:07:25	0	0.07	Pressure	mbar	0.04	Pressure	mbar
31624	2022/11/23	18:07:26	0	0.05	Pressure	mbar	0.04	Pressure	mbar
31625	2022/11/23	18:07:27	0	0.07	Pressure	mbar	0.05	Pressure	mbar
31626	2022/11/23	18:07:28	0	0.07	Pressure	mbar	0.05	Pressure	mbar
31627	2022/11/23	18:07:29	0	0.07	Pressure	mbar	0.05	Pressure	mbar
31628	2022/11/23	18:07:30	0	0.04	Pressure	mbar	0.05	Pressure	mbar
31629	2022/11/23	18:07:31	0	0.07	Pressure	mbar	0.06	Pressure	mbar
31630	2022/11/23	18:07:32	0	0.07	Pressure	mbar	0.06	Pressure	mbar
31631	2022/11/23	18:07:33	0	0.05	Pressure	mbar	0.04	Pressure	mbar
31632	2022/11/23	18:07:34	0	0.05	Pressure	mbar	0.04	Pressure	mbar
31633	2022/11/23	18:07:35	0	0.05	Pressure	mbar	0.04	Pressure	mbar
31634	2022/11/23	18:07:36	0	0.06	Pressure	mbar	0.05	Pressure	mbar
31635	2022/11/23	18:07:37	0	0.07	Pressure	mbar	0.03	Pressure	mbar
31636	2022/11/23	18:07:38	0	0.07	Pressure	mbar	0.03	Pressure	mbar
31637	2022/11/23	18:07:39	0	0.06	Pressure	mbar	0.05	Pressure	mbar
31638	2022/11/23	18:07:40	0	0.06	Pressure	mbar	0.05	Pressure	mbar
31639	2022/11/23	18:07:41	0	0.06	Pressure	mbar	0.05	Pressure	mbar
31640	2022/11/23	18:07:42	0	0.06	Pressure	mbar	0.05	Pressure	mbar
31641	2022/11/23	18:07:43	0	0.06	Pressure	mbar	0.07	Pressure	mbar
31642	2022/11/23	18:07:44	0	0.06	Pressure	mbar	0.05	Pressure	mbar
31643	2022/11/23	18:07:45	0	0.06	Pressure	mbar	0.05	Pressure	mbar
31644	2022/11/23	18:07:46	0	0.07	Pressure	mbar	0.05	Pressure	mbar
31645	2022/11/23	18:07:47	0	0.07	Pressure	mbar	0.04	Pressure	mbar
31646	2022/11/23	18:07:48	0	0.07	Pressure	mbar	0.04	Pressure	mbar
31647	2022/11/23	18:07:49	0	0.07	Pressure	mbar	0.03	Pressure	mbar
31648	2022/11/23	18:07:50	0	0.07	Pressure	mbar	0.04	Pressure	mbar
31649	2022/11/23	18:07:51	0	0.07	Pressure	mbar	0.04	Pressure	mbar
31650	2022/11/23	18:07:52	0	0.07	Pressure	mbar	0.02	Pressure	mbar
31651	2022/11/23	18:07:53	0	0.06	Pressure	mbar	0.04	Pressure	mbar
31652	2022/11/23	18:07:54	0	0.06	Pressure	mbar	0.03	Pressure	mbar
31653	2022/11/23	18:07:55	0	0.06	Pressure	mbar	0.03	Pressure	mbar
31654	2022/11/23	18:07:56	0	0.05	Pressure	mbar	0.05	Pressure	mbar
31655	2022/11/23	18:07:57	0	0.08	Pressure	mbar	0.04	Pressure	mbar
31656	2022/11/23	18:07:58	0	0.08	Pressure	mbar	0.04	Pressure	mbar
31657	2022/11/23	18:07:59	0	0.07	Pressure	mbar	0.04	Pressure	mbar
31658	2022/11/23	18:08:00	0	0.05	Pressure	mbar	0.03	Pressure	mbar
31659	2022/11/23	18:08:01	0	0.05	Pressure	mbar	0.03	Pressure	mbar
31660	2022/11/23	18:08:02	0	0.07	Pressure	mbar	0.03	Pressure	mbar
31661	2022/11/23	18:08:03	0	0.06	Pressure	mbar	0.04	Pressure	mbar
31662	2022/11/23	18:08:04	0	0.07	Pressure	mbar	0.03	Pressure	mbar
31663	2022/11/23	18:08:05	0	0.07	Pressure	mbar	0.03	Pressure	mbar
31664	2022/11/23	18:08:06	0	0.06	Pressure	mbar	0.02	Pressure	mbar
31665	2022/11/23	18:08:07	0	0.06	Pressure	mbar	0.03	Pressure	mbar
31666	2022/11/23	18:08:08	0	0.06	Pressure	mbar	0.03	Pressure	mbar
31667	2022/11/23	18:08:09	0	0.07	Pressure	mbar	0.03	Pressure	mbar
31668	2022/11/23	18:08:10	0	0.05	Pressure	mbar	0.02	Pressure	mbar
31669	2022/11/23	18:08:11	0	0.08	Pressure	mbar	0.03	Pressure	mbar
31670	2022/11/23	18:08:12	0	0.08	Pressure	mbar	0.03	Pressure	mbar
31671	2022/11/23	18:08:13	0	0.06	Pressure	mbar	0.04	Pressure	mbar
31672	2022/11/23	18:08:14	0	0.07	Pressure	mbar	0.04	Pressure	mbar
31673	2022/11/23	18:08:15	0	0.07	Pressure	mbar	0.04	Pressure	mbar
31674	2022/11/23	18:08:16	0	0.06	Pressure	mbar	0.05	Pressure	mbar
31675	2022/11/23	18:08:17	0	0.06	Pressure	mbar	0.02	Pressure	mbar
31676	2022/11/23	18:08:18	0	0.06	Pressure	mbar	0.02	Pressure	mbar
31677	2022/11/23	18:08:19	0	0.07	Pressure	mbar	0.04	Pressure	mbar
31678	2022/11/23	18:08:20	0	0.06	Pressure	mbar	0.04	Pressure	mbar
31679	2022/11/23	18:08:21	0	0.05	Pressure	mbar	0.05	Pressure	mbar
31680	2022/11/23	18:08:22	0	0.05	Pressure	mbar	0.05	Pressure	mbar
31681	2022/11/23	18:08:23	0	0.05	Pressure	mbar	0.05	Pressure	mbar
31682	2022/11/23	18:08:24	0	0.07	Pressure	mbar	0.04	Pressure	mbar
31683	2022/11/23	18:08:25	0	0.07	Pressure	mbar	0.04	Pressure	mbar
31684	2022/11/23	18:08:26	0	0.04	Pressure	mbar	0.03	Pressure	mbar
31685	2022/11/23	18:08:27	0	0.05	Pressure	mbar	0.03	Pressure	mbar
31686	2022/11/23	18:08:28	0	0.05	Pressure	mbar	0.03	Pressure	mbar
31687	2022/11/23	18:08:29	0	0.07	Pressure	mbar	0.04	Pressure	mbar
31688	2022/11/23	18:08:30	0	0.05	Pressure	mbar	0.04	Pressure	mbar
31689	2022/11/23	18:08:31	0	0.06	Pressure	mbar	0.04	Pressure	mbar
31690	2022/11/23	18:08:32	0	0.06	Pressure	mbar	0.04	Pressure	mbar
31691	2022/11/23	18:08:33	0	0.06	Pressure	mbar	0.04	Pressure	mbar
31692	2022/11/23	18:08:34	0	0.06	Pressure	mbar	0.03	Pressure	mbar
31693	2022/11/23	18:08:35	0	0.06	Pressure	mbar	0.03	Pressure	mbar
31694	2022/11/23	18:08:36	0	0.06	Pressure	mbar	0.04	Pressure	mbar
31695	2022/11/23	18:08:37	0	0.06	Pressure	mbar	0.04	Pressure	mbar
31696	2022/11/23	18:08:38	0	0.06	Pressure	mbar	0.04	Pressure	mbar
31697	2022/11/23	18:08:39	0	0.05	Pressure	mbar	0.03	Pressure	mbar
31698	2022/11/23	18:08:40	0	0.05	Pressure	mbar	0.05	Pressure	mbar
31699	2022/11/23	18:08:41	0	0.06	Pressure	mbar	0.03	Pressure	mbar
31700	2022/11/23	18:08:42	0	0.06	Pressure	mbar	0.03	Pressure	mbar
31701	2022/11/23	18:08:43	0	0.06	Pressure	mbar	0.04	Pressure	mbar
31702	2022/11/23	18:08:44	0	0.06	Pressure	mbar	0.04	Pressure	mbar
31703	2022/11/23	18:08:45	0	0.06	Pressure	mbar	0.04	Pressure	mbar
31704	2022/11/23	18:08:46	0	0.05	Pressure	mbar	0.04	Pressure	mbar
31705	2022/11/23	18:08:47	0	0.05	Pressure	mbar	0.04	Pressure	mbar
31706	2022/11/23	18:08:48	0	0.05	Pressure	mbar	0.04	Pressure	mbar
31707	2022/11/23	18:08:49	0	0.06	Pressure	mbar	0.04	Pressure	mbar
31708	2022/11/23	18:08:50	0	0.06	Pressure	mbar	0.05	Pressure	mbar
31709	2022/11/23	18:08:51	0	0.06	Pressure	mbar	0.03	Pressure	mbar
31710	2022/11/23	18:08:52	0	0.06	Pressure	mbar	0.03	Pressure	mbar
31711	2022/11/23	18:08:53	0	0.07	Pressure	mbar	0.04	Pressure	mbar
31712	2022/11/23	18:08:54	0	0.06	Pressure	mbar	0.04	Pressure	mbar
31713	2022/11/23	18:08:55	0	0.06	Pressure	mbar	0.04	Pressure	mbar
31714	2022/11/23	18:08:56	0	0.06	Pressure	mbar	0.03	Pressure	mbar
31715	2022/11/23	18:08:57	0	0.06	Pressure	mbar	0.02	Pressure	mbar
31716	2022/11/23	18:08:58	0	0.06	Pressure	mbar	0.02	Pressure	mbar
31717	2022/11/23	18:08:59	0	0.06	Pressure	mbar	0.04	Pressure	mbar
31718	2022/11/23	18:09:00	0	0.06	Pressure	mbar	0.04	Pressure	mbar
31719	2022/11/23	18:09:01	0	0.05	Pressure	mbar	0.03	Pressure	mbar
31720	2022/11/23	18:09:02	0	0.05	Pressure	mbar	0.03	Pressure	mbar
31721	2022/11/23	18:09:03	0	0.07	Pressure	mbar	0.04	Pressure	mbar
31722	2022/11/23	18:09:04	0	0.05	Pressure	mbar	0.04	Pressure	mbar
31723	2022/11/23	18:09:05	0	0.05	Pressure	mbar	0.04	Pressure	mbar
31724	2022/11/23	18:09:06	0	0.05	Pressure	mbar	0.06	Pressure	mbar
31725	2022/11/23	18:09:07	0	0.07	Pressure	mbar	0.05	Pressure	mbar
31726	2022/11/23	18:09:08	0	0.06	Pressure	mbar	0.04	Pressure	mbar
31727	2022/11/23	18:09:09	0	0.06	Pressure	mbar	0.04	Pressure	mbar
31728	2022/11/23	18:09:10	0	0.06	Pressure	mbar	0.04	Pressure	mbar
31729	2022/11/23	18:09:11	0	0.08	Pressure	mbar	0.04	Pressure	mbar
31730	2022/11/23	18:09:12	0	0.08	Pressure	mbar	0.04	Pressure	mbar
31731	2022/11/23	18:09:13	0	0.06	Pressure	mbar	0.05	Pressure	mbar
31732	2022/11/23	18:09:14	0	0.06	Pressure	mbar	0.03	Pressure	mbar
31733	2022/11/23	18:09:15	0	0.06	Pressure	mbar	0.03	Pressure	mbar
31734	2022/11/23	18:09:16	0	0.07	Pressure	mbar	0.03	Pressure	mbar
31735	2022/11/23	18:09:17	0	0.06	Pressure	mbar	0.04	Pressure	mbar
31736	2022/11/23	18:09:18	0	0.06	Pressure	mbar	0.04	Pressure	mbar
31737	2022/11/23	18:09:19	0	0.06	Pressure	mbar	0.03	Pressure	mbar
31738	2022/11/23	18:09:20	0	0.06	Pressure	mbar	0.02	Pressure	mbar
31739	2022/11/23	18:09:21	0	0.06	Pressure	mbar	0.03	Pressure	mbar
31740	2022/11/23	18:09:22	0	0.06	Pressure	mbar	0.03	Pressure	mbar
31741	2022/11/23	18:09:23	0	0.06	Pressure	mbar	0.04	Pressure	mbar
31742	2022/11/23	18:09:24	0	0.05	Pressure	mbar	0.06	Pressure	mbar
31743	2022/11/23	18:09:25	0	0.05	Pressure	mbar	0.06	Pressure	mbar
31744	2022/11/23	18:09:26	0	0.06	Pressure	mbar	0.05	Pressure	mbar
31745	2022/11/23	18:09:27	0	0.07	Pressure	mbar	0.04	Pressure	mbar
31746	2022/11/23	18:09:28	0	0.07	Pressure	mbar	0.04	Pressure	mbar
31747	2022/11/23	18:09:29	0	0.06	Pressure	mbar	0.04	Pressure	mbar
31748	2022/11/23	18:09:30	0	0.07	Pressure	mbar	0.03	Pressure	mbar
31749	2022/11/23	18:09:31	0	0.06	Pressure	mbar	0.04	Pressure	mbar
31750	2022/11/23	18:09:32	0	0.06	Pressure	mbar	0.04	Pressure	mbar
31751	2022/11/23	18:09:33	0	0.06	Pressure	mbar	0.04	Pressure	mbar
31752	2022/11/23	18:09:34	0	0.07	Pressure	mbar	0.04	Pressure	mbar
31753	2022/11/23	18:09:35	0	0.07	Pressure	mbar	0.04	Pressure	mbar
31754	2022/11/23	18:09:36	0	0.05	Pressure	mbar	0.04	Pressure	mbar
31755	2022/11/23	18:09:37	0	0.06	Pressure	mbar	0.04	Pressure	mbar
31756	2022/11/23	18:09:38	0	0.06	Pressure	mbar	0.04	Pressure	mbar
31757	2022/11/23	18:09:39	0	0.04	Pressure	mbar	0.04	Pressure	mbar
31758	2022/11/23	18:09:40	0	0.06	Pressure	mbar	0.05	Pressure	mbar
31759	2022/11/23	18:09:41	0	0.06	Pressure	mbar	0.03	Pressure	mbar
31760	2022/11/23	18:09:42	0	0.06	Pressure	mbar	0.03	Pressure	mbar
31761	2022/11/23	18:09:43	0	0.05	Pressure	mbar	0.03	Pressure	mbar
31762	2022/11/23	18:09:44	0	0.06	Pressure	mbar	0.04	Pressure	mbar
31763	2022/11/23	18:09:45	0	0.06	Pressure	mbar	0.04	Pressure	mbar
31764	2022/11/23	18:09:46	0	0.04	Pressure	mbar	0.03	Pressure	mbar
31765	2022/11/23	18:09:47	0	0.05	Pressure	mbar	0.03	Pressure	mbar
31766	2022/11/23	18:09:48	0	0.05	Pressure	mbar	0.04	Pressure	mbar
31767	2022/11/23	18:09:49	0	0.05	Pressure	mbar	0.04	Pressure	mbar
31768	2022/11/23	18:09:50	0	0.06	Pressure	mbar	0.05	Pressure	mbar
31769	2022/11/23	18:09:51	0	0.05	Pressure	mbar	0.03	Pressure	mbar
31770	2022/11/23	18:09:52	0	0.05	Pressure	mbar	0.03	Pressure	mbar
31771	2022/11/23	18:09:53	0	0.05	Pressure	mbar	0.05	Pressure	mbar
31772	2022/11/23	18:09:54	0	0.07	Pressure	mbar	0.04	Pressure	mbar
31773	2022/11/23	18:09:55	0	0.07	Pressure	mbar	0.04	Pressure	mbar
31774	2022/11/23	18:09:56	0	0.07	Pressure	mbar	0.04	Pressure	mbar
31775	2022/11/23	18:09:57	0	0.07	Pressure	mbar	0.02	Pressure	mbar
31776	2022/11/23	18:09:58	0	0.05	Pressure	mbar	0.04	Pressure	mbar
31777	2022/11/23	18:09:59	0	0.05	Pressure	mbar	0.04	Pressure	mbar
31778	2022/11/23	18:10:00	0	0.08	Pressure	mbar	0.06	Pressure	mbar
31779	2022/11/23	18:10:01	0	0.05	Pressure	mbar	0.04	Pressure	mbar
31780	2022/11/23	18:10:02	0	0.05	Pressure	mbar	0.04	Pressure	mbar
31781	2022/11/23	18:10:03	0	0.06	Pressure	mbar	0.05	Pressure	mbar
31782	2022/11/23	18:10:04	0	0.07	Pressure	mbar	0.04	Pressure	mbar
31783	2022/11/23	18:10:05	0	0.07	Pressure	mbar	0.04	Pressure	mbar
31784	2022/11/23	18:10:06	0	0.06	Pressure	mbar	0.04	Pressure	mbar
31785	2022/11/23	18:10:07	0	0.06	Pressure	mbar	0.04	Pressure	mbar
31786	2022/11/23	18:10:08	0	0.05	Pressure	mbar	0.04	Pressure	mbar
31787	2022/11/23	18:10:09	0	0.05	Pressure	mbar	0.04	Pressure	mbar
31788	2022/11/23	18:10:10	0	0.05	Pressure	mbar	0.04	Pressure	mbar
31789	2022/11/23	18:10:11	0	0.05	Pressure	mbar	0.03	Pressure	mbar
31790	2022/11/23	18:10:12	0	0.05	Pressure	mbar	0.03	Pressure	mbar
31791	2022/11/23	18:10:13	0	0.06	Pressure	mbar	0.02	Pressure	mbar
31792	2022/11/23	18:10:14	0	0.05	Pressure	mbar	0.04	Pressure	mbar
31793	2022/11/23	18:10:15	0	0.05	Pressure	mbar	0.03	Pressure	mbar
31794	2022/11/23	18:10:16	0	0.05	Pressure	mbar	0.03	Pressure	mbar
31795	2022/11/23	18:10:17	0	0.06	Pressure	mbar	0.04	Pressure	mbar
31796	2022/11/23	18:10:18	0	0.07	Pressure	mbar	0.03	Pressure	mbar
31797	2022/11/23	18:10:19	0	0.07	Pressure	mbar	0.03	Pressure	mbar
31798	2022/11/23	18:10:20	0	0.06	Pressure	mbar	0.03	Pressure	mbar
31799	2022/11/23	18:10:21	0	0.06	Pressure	mbar	0.03	Pressure	mbar
31800	2022/11/23	18:10:22	0	0.06	Pressure	mbar	0.03	Pressure	mbar
31801	2022/11/23	18:10:23	0	0.05	Pressure	mbar	0.03	Pressure	mbar
31802	2022/11/23	18:10:24	0	0.05	Pressure	mbar	0.04	Pressure	mbar
31803	2022/11/23	18:10:25	0	0.06	Pressure	mbar	0.03	Pressure	mbar
31804	2022/11/23	18:10:26	0	0.06	Pressure	mbar	0.03	Pressure	mbar
31805	2022/11/23	18:10:27	0	0.05	Pressure	mbar	0.03	Pressure	mbar
31806	2022/11/23	18:10:28	0	0.04	Pressure	mbar	0.04	Pressure	mbar
31807	2022/11/23	18:10:29	0	0.04	Pressure	mbar	0.04	Pressure	mbar
31808	2022/11/23	18:10:30	0	0.07	Pressure	mbar	0.05	Pressure	mbar
31809	2022/11/23	18:10:31	0	0.05	Pressure	mbar	0.03	Pressure	mbar
31810	2022/11/23	18:10:32	0	0.05	Pressure	mbar	0.03	Pressure	mbar
31811	2022/11/23	18:10:33	0	0.06	Pressure	mbar	0.04	Pressure	mbar
31812	2022/11/23	18:10:34	0	0.06	Pressure	mbar	0.05	Pressure	mbar
31813	2022/11/23	18:10:35	0	0.06	Pressure	mbar	0.02	Pressure	mbar
31814	2022/11/23	18:10:36	0	0.06	Pressure	mbar	0.02	Pressure	mbar
31815	2022/11/23	18:10:37	0	0.06	Pressure	mbar	0.05	Pressure	mbar
31816	2022/11/23	18:10:38	0	0.06	Pressure	mbar	0.05	Pressure	mbar
31817	2022/11/23	18:10:39	0	0.06	Pressure	mbar	0.05	Pressure	mbar
31818	2022/11/23	18:10:40	0	0.07	Pressure	mbar	0.04	Pressure	mbar
31819	2022/11/23	18:10:41	0	0.05	Pressure	mbar	0.04	Pressure	mbar
31820	2022/11/23	18:10:42	0	0.05	Pressure	mbar	0.04	Pressure	mbar
31821	2022/11/23	18:10:43	0	0.05	Pressure	mbar	0.04	Pressure	mbar
31822	2022/11/23	18:10:44	0	0.05	Pressure	mbar	0.04	Pressure	mbar
31823	2022/11/23	18:10:45	0	0.05	Pressure	mbar	0.04	Pressure	mbar
31824	2022/11/23	18:10:46	0	0.04	Pressure	mbar	0.03	Pressure	mbar
31825	2022/11/23	18:10:47	0	0.05	Pressure	mbar	0.03	Pressure	mbar
31826	2022/11/23	18:10:48	0	0.07	Pressure	mbar	0.05	Pressure	mbar
31827	2022/11/23	18:10:49	0	0.07	Pressure	mbar	0.05	Pressure	mbar
31828	2022/11/23	18:10:50	0	0.07	Pressure	mbar	0.04	Pressure	mbar
31829	2022/11/23	18:10:51	0	0.06	Pressure	mbar	0.04	Pressure	mbar
31830	2022/11/23	18:10:52	0	0.06	Pressure	mbar	0.04	Pressure	mbar
31831	2022/11/23	18:10:53	0	0.07	Pressure	mbar	0.03	Pressure	mbar
31832	2022/11/23	18:10:54	0	0.07	Pressure	mbar	0.05	Pressure	mbar
31833	2022/11/23	18:10:55	0	0.07	Pressure	mbar	0.04	Pressure	mbar
31834	2022/11/23	18:10:56	0	0.07	Pressure	mbar	0.04	Pressure	mbar
31835	2022/11/23	18:10:57	0	0.05	Pressure	mbar	0.04	Pressure	mbar
31836	2022/11/23	18:10:58	0	0.05	Pressure	mbar	0.03	Pressure	mbar
31837	2022/11/23	18:10:59	0	0.05	Pressure	mbar	0.03	Pressure	mbar
31838	2022/11/23	18:11:00	0	0.05	Pressure	mbar	0.06	Pressure	mbar
31839	2022/11/23	18:11:01	0	0.06	Pressure	mbar	0.03	Pressure	mbar
31840	2022/11/23	18:11:02	0	0.06	Pressure	mbar	0.03	Pressure	mbar
31841	2022/11/23	18:11:03	0	0.07	Pressure	mbar	0.05	Pressure	mbar
31842	2022/11/23	18:11:04	0	0.07	Pressure	mbar	0.05	Pressure	mbar
31843	2022/11/23	18:11:05	0	0.07	Pressure	mbar	0.03	Pressure	mbar
31844	2022/11/23	18:11:06	0	0.07	Pressure	mbar	0.03	Pressure	mbar
31845	2022/11/23	18:11:07	0	0.07	Pressure	mbar	0.04	Pressure	mbar
31846	2022/11/23	18:11:08	0	0.08	Pressure	mbar	0.03	Pressure	mbar
31847	2022/11/23	18:11:09	0	0.08	Pressure	mbar	0.03	Pressure	mbar
31848	2022/11/23	18:11:10	0	0.05	Pressure	mbar	0.05	Pressure	mbar
31849	2022/11/23	18:11:11	0	0.06	Pressure	mbar	0.04	Pressure	mbar
31850	2022/11/23	18:11:12	0	0.04	Pressure	mbar	0.04	Pressure	mbar
31851	2022/11/23	18:11:13	0	0.04	Pressure	mbar	0.04	Pressure	mbar
31852	2022/11/23	18:11:14	0	0.04	Pressure	mbar	0.05	Pressure	mbar
31853	2022/11/23	18:11:15	0	0.05	Pressure	mbar	0.03	Pressure	mbar
31854	2022/11/23	18:11:16	0	0.05	Pressure	mbar	0.03	Pressure	mbar
31855	2022/11/23	18:11:17	0	0.06	Pressure	mbar	0.03	Pressure	mbar
31856	2022/11/23	18:11:18	0	0.06	Pressure	mbar	0.05	Pressure	mbar
31857	2022/11/23	18:11:19	0	0.06	Pressure	mbar	0.05	Pressure	mbar
31858	2022/11/23	18:11:20	0	0.06	Pressure	mbar	0.04	Pressure	mbar
31859	2022/11/23	18:11:21	0	0.08	Pressure	mbar	0.04	Pressure	mbar
31860	2022/11/23	18:11:22	0	0.06	Pressure	mbar	0.04	Pressure	mbar
31861	2022/11/23	18:11:23	0	0.06	Pressure	mbar	0.04	Pressure	mbar
31862	2022/11/23	18:11:24	0	0.06	Pressure	mbar	0.03	Pressure	mbar
31863	2022/11/23	18:11:25	0	0.07	Pressure	mbar	0.05	Pressure	mbar
31864	2022/11/23	18:11:26	0	0.07	Pressure	mbar	0.05	Pressure	mbar
31865	2022/11/23	18:11:27	0	0.06	Pressure	mbar	0.05	Pressure	mbar
31866	2022/11/23	18:11:28	0	0.05	Pressure	mbar	0.03	Pressure	mbar
31867	2022/11/23	18:11:29	0	0.05	Pressure	mbar	0.03	Pressure	mbar
31868	2022/11/23	18:11:30	0	0.07	Pressure	mbar	0.04	Pressure	mbar
31869	2022/11/23	18:11:31	0	0.05	Pressure	mbar	0.02	Pressure	mbar
31870	2022/11/23	18:11:32	0	0.06	Pressure	mbar	0.05	Pressure	mbar
31871	2022/11/23	18:11:33	0	0.06	Pressure	mbar	0.05	Pressure	mbar
31872	2022/11/23	18:11:34	0	0.06	Pressure	mbar	0.02	Pressure	mbar
31873	2022/11/23	18:11:35	0	Time out			Time out
31874	2022/11/23	18:11:36	0	Time out			Time out
31875	2022/11/23	18:11:37	0	0.06	Pressure	mbar	0.04	Pressure	mbar
31876	2022/11/23	18:11:38	0	0.05	Pressure	mbar	0.04	Pressure	mbar
31877	2022/11/23	18:11:39	0	0.05	Pressure	mbar	0.04	Pressure	mbar
31878	2022/11/23	18:11:40	0	0.06	Pressure	mbar	0.03	Pressure	mbar
31879	2022/11/23	18:11:41	0	0.06	Pressure	mbar	0.04	Pressure	mbar
31880	2022/11/23	18:11:42	0	0.06	Pressure	mbar	0.05	Pressure	mbar
31881	2022/11/23	18:11:43	0	0.06	Pressure	mbar	0.05	Pressure	mbar
31882	2022/11/23	18:11:44	0	0.05	Pressure	mbar	0.03	Pressure	mbar
31883	2022/11/23	18:11:45	0	0.05	Pressure	mbar	0.06	Pressure	mbar
31884	2022/11/23	18:11:46	0	0.05	Pressure	mbar	0.06	Pressure	mbar
31885	2022/11/23	18:11:47	0	0.05	Pressure	mbar	0.05	Pressure	mbar
31886	2022/11/23	18:11:48	0	0.05	Pressure	mbar	0.05	Pressure	mbar
31887	2022/11/23	18:11:49	0	0.05	Pressure	mbar	0.05	Pressure	mbar
31888	2022/11/23	18:11:50	0	0.07	Pressure	mbar	0.03	Pressure	mbar
31889	2022/11/23	18:11:51	0	0.06	Pressure	mbar	0.04	Pressure	mbar
31890	2022/11/23	18:11:52	0	0.06	Pressure	mbar	0.05	Pressure	mbar
31891	2022/11/23	18:11:53	0	0.06	Pressure	mbar	0.05	Pressure	mbar
31892	2022/11/23	18:11:54	0	0.06	Pressure	mbar	0.05	Pressure	mbar
31893	2022/11/23	18:11:55	0	0.06	Pressure	mbar	0.05	Pressure	mbar
31894	2022/11/23	18:11:56	0	0.06	Pressure	mbar	0.05	Pressure	mbar
31895	2022/11/23	18:11:57	0	0.07	Pressure	mbar	0.04	Pressure	mbar
31896	2022/11/23	18:11:58	0	0.06	Pressure	mbar	0.04	Pressure	mbar
31897	2022/11/23	18:11:59	0	0.06	Pressure	mbar	0.04	Pressure	mbar
31898	2022/11/23	18:12:00	0	0.06	Pressure	mbar	0.04	Pressure	mbar
31899	2022/11/23	18:12:01	0	0.06	Pressure	mbar	0.03	Pressure	mbar
31900	2022/11/23	18:12:02	0	0.06	Pressure	mbar	0.03	Pressure	mbar
31901	2022/11/23	18:12:03	0	0.06	Pressure	mbar	0.03	Pressure	mbar
31902	2022/11/23	18:12:04	0	0.07	Pressure	mbar	0.04	Pressure	mbar
31903	2022/11/23	18:12:05	0	0.07	Pressure	mbar	0.05	Pressure	mbar
31904	2022/11/23	18:12:06	0	0.07	Pressure	mbar	0.05	Pressure	mbar
31905	2022/11/23	18:12:07	0	0.06	Pressure	mbar	0.04	Pressure	mbar
31906	2022/11/23	18:12:08	0	0.06	Pressure	mbar	0.05	Pressure	mbar
31907	2022/11/23	18:12:09	0	0.06	Pressure	mbar	0.05	Pressure	mbar
31908	2022/11/23	18:12:10	0	0.07	Pressure	mbar	0.03	Pressure	mbar
31909	2022/11/23	18:12:11	0	0.07	Pressure	mbar	0.04	Pressure	mbar
31910	2022/11/23	18:12:12	0	0.06	Pressure	mbar	0.03	Pressure	mbar
31911	2022/11/23	18:12:13	0	0.06	Pressure	mbar	0.03	Pressure	mbar
31912	2022/11/23	18:12:14	0	0.05	Pressure	mbar	0.04	Pressure	mbar
31913	2022/11/23	18:12:15	0	0.06	Pressure	mbar	0.04	Pressure	mbar
31914	2022/11/23	18:12:16	0	0.06	Pressure	mbar	0.04	Pressure	mbar
31915	2022/11/23	18:12:17	0	0.06	Pressure	mbar	0.04	Pressure	mbar
31916	2022/11/23	18:12:18	0	0.07	Pressure	mbar	0.04	Pressure	mbar
31917	2022/11/23	18:12:19	0	0.08	Pressure	mbar	0.03	Pressure	mbar
31918	2022/11/23	18:12:20	0	0.08	Pressure	mbar	0.03	Pressure	mbar
31919	2022/11/23	18:12:21	0	0.06	Pressure	mbar	0.03	Pressure	mbar
31920	2022/11/23	18:12:22	0	0.07	Pressure	mbar	0.04	Pressure	mbar
31921	2022/11/23	18:12:23	0	0.07	Pressure	mbar	0.04	Pressure	mbar
31922	2022/11/23	18:12:24	0	0.07	Pressure	mbar	0.05	Pressure	mbar
31923	2022/11/23	18:12:25	0	0.07	Pressure	mbar	0.05	Pressure	mbar
31924	2022/11/23	18:12:26	0	0.07	Pressure	mbar	0.05	Pressure	mbar
31925	2022/11/23	18:12:27	0	0.08	Pressure	mbar	0.05	Pressure	mbar
31926	2022/11/23	18:12:28	0	0.06	Pressure	mbar	0.04	Pressure	mbar
31927	2022/11/23	18:12:29	0	0.06	Pressure	mbar	0.04	Pressure	mbar
31928	2022/11/23	18:12:30	0	0.06	Pressure	mbar	0.04	Pressure	mbar
31929	2022/11/23	18:12:31	0	0.05	Pressure	mbar	0.03	Pressure	mbar
31930	2022/11/23	18:12:32	0	0.05	Pressure	mbar	0.04	Pressure	mbar
31931	2022/11/23	18:12:33	0	0.05	Pressure	mbar	0.04	Pressure	mbar
31932	2022/11/23	18:12:34	0	0.05	Pressure	mbar	0.04	Pressure	mbar
31933	2022/11/23	18:12:35	0	0.05	Pressure	mbar	0.03	Pressure	mbar
31934	2022/11/23	18:12:36	0	0.05	Pressure	mbar	0.03	Pressure	mbar
31935	2022/11/23	18:12:37	0	0.05	Pressure	mbar	0.04	Pressure	mbar
31936	2022/11/23	18:12:38	0	0.05	Pressure	mbar	0.03	Pressure	mbar
31937	2022/11/23	18:12:39	0	0.05	Pressure	mbar	0.03	Pressure	mbar
31938	2022/11/23	18:12:40	0	0.07	Pressure	mbar	0.05	Pressure	mbar
31939	2022/11/23	18:12:41	0	0.05	Pressure	mbar	0.05	Pressure	mbar
31940	2022/11/23	18:12:42	0	0.05	Pressure	mbar	0.04	Pressure	mbar
31941	2022/11/23	18:12:43	0	0.05	Pressure	mbar	0.04	Pressure	mbar
31942	2022/11/23	18:12:44	0	0.05	Pressure	mbar	0.02	Pressure	mbar
31943	2022/11/23	18:12:45	0	0.04	Pressure	mbar	0.05	Pressure	mbar
31944	2022/11/23	18:12:46	0	0.04	Pressure	mbar	0.05	Pressure	mbar
31945	2022/11/23	18:12:47	0	0.05	Pressure	mbar	0.03	Pressure	mbar
31946	2022/11/23	18:12:48	0	0.05	Pressure	mbar	0.04	Pressure	mbar
31947	2022/11/23	18:12:49	0	Time out			Time out
31948	2022/11/23	18:12:50	0	Time out			Time out
31949	2022/11/23	18:12:51	0	0.06	Pressure	mbar	0.04	Pressure	mbar
31950	2022/11/23	18:12:52	0	0.05	Pressure	mbar	0.05	Pressure	mbar
31951	2022/11/23	18:12:53	0	0.05	Pressure	mbar	0.05	Pressure	mbar
31952	2022/11/23	18:12:54	0	0.06	Pressure	mbar	0.03	Pressure	mbar
31953	2022/11/23	18:12:55	0	0.05	Pressure	mbar	0.03	Pressure	mbar
31954	2022/11/23	18:12:56	0	0.05	Pressure	mbar	0.03	Pressure	mbar
31955	2022/11/23	18:12:57	0	0.06	Pressure	mbar	0.04	Pressure	mbar
31956	2022/11/23	18:12:58	0	0.06	Pressure	mbar	0.05	Pressure	mbar
31957	2022/11/23	18:12:59	0	0.06	Pressure	mbar	0.05	Pressure	mbar
31958	2022/11/23	18:13:00	0	0.06	Pressure	mbar	0.05	Pressure	mbar
31959	2022/11/23	18:13:01	0	0.07	Pressure	mbar	0.04	Pressure	mbar
31960	2022/11/23	18:13:02	0	0.07	Pressure	mbar	0.03	Pressure	mbar
31961	2022/11/23	18:13:03	0	0.07	Pressure	mbar	0.03	Pressure	mbar
31962	2022/11/23	18:13:04	0	0.05	Pressure	mbar	0.04	Pressure	mbar
31963	2022/11/23	18:13:05	0	0.06	Pressure	mbar	0.05	Pressure	mbar
31964	2022/11/23	18:13:06	0	0.06	Pressure	mbar	0.05	Pressure	mbar
31965	2022/11/23	18:13:07	0	0.06	Pressure	mbar	0.02	Pressure	mbar
31966	2022/11/23	18:13:08	0	0.06	Pressure	mbar	0.04	Pressure	mbar
31967	2022/11/23	18:13:09	0	0.05	Pressure	mbar	0.03	Pressure	mbar
31968	2022/11/23	18:13:10	0	0.05	Pressure	mbar	0.03	Pressure	mbar
31969	2022/11/23	18:13:11	0	0.06	Pressure	mbar	0.04	Pressure	mbar
31970	2022/11/23	18:13:12	0	0.05	Pressure	mbar	0.04	Pressure	mbar
31971	2022/11/23	18:13:13	0	0.05	Pressure	mbar	0.04	Pressure	mbar
31972	2022/11/23	18:13:14	0	0.06	Pressure	mbar	0.04	Pressure	mbar
31973	2022/11/23	18:13:15	0	0.06	Pressure	mbar	0.04	Pressure	mbar
31974	2022/11/23	18:13:16	0	0.06	Pressure	mbar	0.04	Pressure	mbar
31975	2022/11/23	18:13:17	0	0.06	Pressure	mbar	0.04	Pressure	mbar
31976	2022/11/23	18:13:18	0	0.08	Pressure	mbar	0.03	Pressure	mbar
31977	2022/11/23	18:13:19	0	0.06	Pressure	mbar	0.04	Pressure	mbar
31978	2022/11/23	18:13:20	0	0.06	Pressure	mbar	0.04	Pressure	mbar
31979	2022/11/23	18:13:21	0	0.07	Pressure	mbar	0.03	Pressure	mbar
31980	2022/11/23	18:13:22	0	0.06	Pressure	mbar	0.05	Pressure	mbar
31981	2022/11/23	18:13:23	0	0.06	Pressure	mbar	0.05	Pressure	mbar
31982	2022/11/23	18:13:24	0	0.06	Pressure	mbar	0.04	Pressure	mbar
31983	2022/11/23	18:13:25	0	0.07	Pressure	mbar	0.04	Pressure	mbar
31984	2022/11/23	18:13:26	0	0.06	Pressure	mbar	0.02	Pressure	mbar
31985	2022/11/23	18:13:27	0	0.06	Pressure	mbar	0.02	Pressure	mbar
31986	2022/11/23	18:13:28	0	0.06	Pressure	mbar	0.04	Pressure	mbar
31987	2022/11/23	18:13:29	0	0.05	Pressure	mbar	0.03	Pressure	mbar
31988	2022/11/23	18:13:30	0	0.05	Pressure	mbar	0.03	Pressure	mbar
31989	2022/11/23	18:13:31	0	0.06	Pressure	mbar	0.04	Pressure	mbar
31990	2022/11/23	18:13:32	0	0.06	Pressure	mbar	0.03	Pressure	mbar
[truncated: 28,010 more rows]
