# Supplementary material for: A simple method to measure methane emissions from indoor gas leaks
Source: PLoS One. 2023 Nov 30;18(11):e0295055. doi: 10.1371/journal.pone.0295055 (PMC10688665; doi:10.1371/journal.pone.0295055)
Supplement: S1 Data — (ZIP) [file pone.0295055.s011.zip › data and code/data/raw data/differential manometer data/Omega HHP886U/pressure5/20221123091950.csv]

Name: 20221123091950.csv
User Name
Description:
zeroed inside	furnace off	thanksgiving trip test
Start Time:	11/23/2022 09:20:23
End Time:	11/25/2022 13:51:53
Elapsed Time:	00002Day04:31:30
Interval:	1 sec
Data Number:	189091
No.	Data	Time	ID.	CH 1	Type	Unit	CH 2	Type	Unit
1	2022/11/23	09:20:23	0	0.01	Pressure	mbar	0.05	Pressure	mbar
2	2022/11/23	09:20:24	0	0.02	Pressure	mbar	0.06	Pressure	mbar
3	2022/11/23	09:20:25	0	0.02	Pressure	mbar	0.05	Pressure	mbar
4	2022/11/23	09:20:26	0	0.02	Pressure	mbar	0.05	Pressure	mbar
5	2022/11/23	09:20:27	0	0.02	Pressure	mbar	0.06	Pressure	mbar
6	2022/11/23	09:20:28	0	Time out			Time out
7	2022/11/23	09:20:29	0	Time out			Time out
8	2022/11/23	09:20:30	0	0.01	Pressure	mbar	0.04	Pressure	mbar
9	2022/11/23	09:20:31	0	0.02	Pressure	mbar	0.05	Pressure	mbar
10	2022/11/23	09:20:32	0	0.01	Pressure	mbar	0.01	Pressure	mbar
11	2022/11/23	09:20:33	0	0.01	Pressure	mbar	0.01	Pressure	mbar
12	2022/11/23	09:20:34	0	0.00	Pressure	mbar	0.00	Pressure	mbar
13	2022/11/23	09:20:35	0	0.01	Pressure	mbar	0.00	Pressure	mbar
14	2022/11/23	09:20:36	0	0.01	Pressure	mbar	0.00	Pressure	mbar
15	2022/11/23	09:20:37	0	0.00	Pressure	mbar	0.00	Pressure	mbar
16	2022/11/23	09:20:38	0	0.01	Pressure	mbar	-0.01	Pressure	mbar
17	2022/11/23	09:20:39	0	0.01	Pressure	mbar	-0.01	Pressure	mbar
18	2022/11/23	09:20:40	0	0.00	Pressure	mbar	0.00	Pressure	mbar
19	2022/11/23	09:20:41	0	0.00	Pressure	mbar	0.00	Pressure	mbar
20	2022/11/23	09:20:42	0	0.00	Pressure	mbar	0.00	Pressure	mbar
21	2022/11/23	09:20:43	0	0.00	Pressure	mbar	0.00	Pressure	mbar
22	2022/11/23	09:20:44	0	0.00	Pressure	mbar	-0.01	Pressure	mbar
23	2022/11/23	09:20:45	0	0.00	Pressure	mbar	0.00	Pressure	mbar
24	2022/11/23	09:20:46	0	0.00	Pressure	mbar	0.00	Pressure	mbar
25	2022/11/23	09:20:47	0	0.01	Pressure	mbar	0.00	Pressure	mbar
26	2022/11/23	09:20:48	0	0.01	Pressure	mbar	0.00	Pressure	mbar
27	2022/11/23	09:20:49	0	0.01	Pressure	mbar	0.00	Pressure	mbar
28	2022/11/23	09:20:50	0	0.00	Pressure	mbar	0.00	Pressure	mbar
29	2022/11/23	09:20:51	0	0.03	Pressure	mbar	0.02	Pressure	mbar
30	2022/11/23	09:20:52	0	0.03	Pressure	mbar	0.00	Pressure	mbar
31	2022/11/23	09:20:53	0	0.03	Pressure	mbar	0.00	Pressure	mbar
32	2022/11/23	09:20:54	0	0.02	Pressure	mbar	0.00	Pressure	mbar
33	2022/11/23	09:20:55	0	0.03	Pressure	mbar	0.00	Pressure	mbar
34	2022/11/23	09:20:56	0	0.03	Pressure	mbar	0.00	Pressure	mbar
35	2022/11/23	09:20:57	0	0.00	Pressure	mbar	-0.01	Pressure	mbar
36	2022/11/23	09:20:58	0	0.00	Pressure	mbar	0.00	Pressure	mbar
37	2022/11/23	09:20:59	0	0.00	Pressure	mbar	0.00	Pressure	mbar
38	2022/11/23	09:21:00	0	0.00	Pressure	mbar	0.00	Pressure	mbar
39	2022/11/23	09:21:01	0	0.01	Pressure	mbar	0.00	Pressure	mbar
40	2022/11/23	09:21:02	0	0.01	Pressure	mbar	0.00	Pressure	mbar
41	2022/11/23	09:21:03	0	0.01	Pressure	mbar	0.00	Pressure	mbar
42	2022/11/23	09:21:04	0	0.02	Pressure	mbar	0.00	Pressure	mbar
43	2022/11/23	09:21:05	0	0.02	Pressure	mbar	-0.01	Pressure	mbar
44	2022/11/23	09:21:06	0	0.02	Pressure	mbar	-0.01	Pressure	mbar
45	2022/11/23	09:21:07	0	0.01	Pressure	mbar	-0.01	Pressure	mbar
46	2022/11/23	09:21:08	0	0.00	Pressure	mbar	0.00	Pressure	mbar
47	2022/11/23	09:21:09	0	0.02	Pressure	mbar	-0.02	Pressure	mbar
48	2022/11/23	09:21:10	0	0.02	Pressure	mbar	-0.02	Pressure	mbar
49	2022/11/23	09:21:11	0	Time out			Time out
50	2022/11/23	09:21:12	0	0.02	Pressure	mbar	-0.02	Pressure	mbar
51	2022/11/23	09:21:13	0	0.02	Pressure	mbar	-0.02	Pressure	mbar
52	2022/11/23	09:21:14	0	0.01	Pressure	mbar	0.00	Pressure	mbar
53	2022/11/23	09:21:15	0	0.02	Pressure	mbar	0.00	Pressure	mbar
54	2022/11/23	09:21:16	0	0.02	Pressure	mbar	0.00	Pressure	mbar
55	2022/11/23	09:21:17	0	0.02	Pressure	mbar	0.00	Pressure	mbar
56	2022/11/23	09:21:18	0	0.02	Pressure	mbar	0.00	Pressure	mbar
57	2022/11/23	09:21:19	0	0.02	Pressure	mbar	-0.02	Pressure	mbar
58	2022/11/23	09:21:20	0	0.02	Pressure	mbar	-0.02	Pressure	mbar
59	2022/11/23	09:21:21	0	0.02	Pressure	mbar	-0.02	Pressure	mbar
60	2022/11/23	09:21:22	0	0.01	Pressure	mbar	-0.01	Pressure	mbar
61	2022/11/23	09:21:23	0	0.01	Pressure	mbar	-0.01	Pressure	mbar
62	2022/11/23	09:21:24	0	0.00	Pressure	mbar	-0.01	Pressure	mbar
63	2022/11/23	09:21:25	0	0.01	Pressure	mbar	0.00	Pressure	mbar
64	2022/11/23	09:21:26	0	0.01	Pressure	mbar	0.00	Pressure	mbar
65	2022/11/23	09:21:27	0	0.01	Pressure	mbar	-0.01	Pressure	mbar
66	2022/11/23	09:21:28	0	0.01	Pressure	mbar	-0.01	Pressure	mbar
67	2022/11/23	09:21:29	0	0.00	Pressure	mbar	-0.02	Pressure	mbar
68	2022/11/23	09:21:30	0	0.00	Pressure	mbar	-0.02	Pressure	mbar
69	2022/11/23	09:21:31	0	0.00	Pressure	mbar	0.00	Pressure	mbar
70	2022/11/23	09:21:32	0	0.02	Pressure	mbar	-0.01	Pressure	mbar
71	2022/11/23	09:21:33	0	0.02	Pressure	mbar	-0.01	Pressure	mbar
72	2022/11/23	09:21:34	0	0.02	Pressure	mbar	0.00	Pressure	mbar
73	2022/11/23	09:21:35	0	0.00	Pressure	mbar	-0.01	Pressure	mbar
74	2022/11/23	09:21:36	0	0.00	Pressure	mbar	-0.01	Pressure	mbar
75	2022/11/23	09:21:37	0	0.02	Pressure	mbar	0.00	Pressure	mbar
76	2022/11/23	09:21:38	0	0.02	Pressure	mbar	-0.01	Pressure	mbar
77	2022/11/23	09:21:39	0	0.01	Pressure	mbar	0.00	Pressure	mbar
78	2022/11/23	09:21:40	0	0.01	Pressure	mbar	0.00	Pressure	mbar
79	2022/11/23	09:21:41	0	Time out			Time out
80	2022/11/23	09:21:42	0	0.02	Pressure	mbar	-0.02	Pressure	mbar
81	2022/11/23	09:21:43	0	0.02	Pressure	mbar	-0.02	Pressure	mbar
82	2022/11/23	09:21:44	0	0.02	Pressure	mbar	-0.01	Pressure	mbar
83	2022/11/23	09:21:45	0	0.02	Pressure	mbar	-0.01	Pressure	mbar
84	2022/11/23	09:21:46	0	0.02	Pressure	mbar	-0.01	Pressure	mbar
85	2022/11/23	09:21:47	0	0.02	Pressure	mbar	-0.03	Pressure	mbar
86	2022/11/23	09:21:48	0	0.01	Pressure	mbar	-0.01	Pressure	mbar
87	2022/11/23	09:21:49	0	0.01	Pressure	mbar	-0.01	Pressure	mbar
88	2022/11/23	09:21:50	0	0.01	Pressure	mbar	-0.04	Pressure	mbar
89	2022/11/23	09:21:51	0	0.01	Pressure	mbar	-0.03	Pressure	mbar
90	2022/11/23	09:21:52	0	0.02	Pressure	mbar	-0.01	Pressure	mbar
91	2022/11/23	09:21:53	0	0.02	Pressure	mbar	-0.01	Pressure	mbar
92	2022/11/23	09:21:54	0	0.01	Pressure	mbar	-0.01	Pressure	mbar
93	2022/11/23	09:21:55	0	0.02	Pressure	mbar	-0.01	Pressure	mbar
94	2022/11/23	09:21:56	0	0.02	Pressure	mbar	-0.01	Pressure	mbar
95	2022/11/23	09:21:57	0	0.01	Pressure	mbar	-0.02	Pressure	mbar
96	2022/11/23	09:21:58	0	0.01	Pressure	mbar	-0.02	Pressure	mbar
97	2022/11/23	09:21:59	0	0.00	Pressure	mbar	-0.02	Pressure	mbar
98	2022/11/23	09:22:00	0	0.00	Pressure	mbar	-0.02	Pressure	mbar
99	2022/11/23	09:22:01	0	0.00	Pressure	mbar	-0.01	Pressure	mbar
100	2022/11/23	09:22:02	0	0.00	Pressure	mbar	-0.02	Pressure	mbar
101	2022/11/23	09:22:03	0	0.00	Pressure	mbar	-0.02	Pressure	mbar
102	2022/11/23	09:22:04	0	0.00	Pressure	mbar	-0.02	Pressure	mbar
103	2022/11/23	09:22:05	0	0.02	Pressure	mbar	0.00	Pressure	mbar
104	2022/11/23	09:22:06	0	0.02	Pressure	mbar	0.00	Pressure	mbar
105	2022/11/23	09:22:07	0	0.02	Pressure	mbar	-0.01	Pressure	mbar
106	2022/11/23	09:22:08	0	0.02	Pressure	mbar	0.00	Pressure	mbar
107	2022/11/23	09:22:09	0	0.03	Pressure	mbar	-0.03	Pressure	mbar
108	2022/11/23	09:22:10	0	0.03	Pressure	mbar	-0.03	Pressure	mbar
109	2022/11/23	09:22:11	0	0.02	Pressure	mbar	-0.02	Pressure	mbar
110	2022/11/23	09:22:12	0	0.01	Pressure	mbar	-0.02	Pressure	mbar
111	2022/11/23	09:22:13	0	0.01	Pressure	mbar	-0.02	Pressure	mbar
112	2022/11/23	09:22:14	0	0.00	Pressure	mbar	-0.01	Pressure	mbar
113	2022/11/23	09:22:15	0	0.01	Pressure	mbar	-0.01	Pressure	mbar
114	2022/11/23	09:22:16	0	0.04	Pressure	mbar	-0.01	Pressure	mbar
115	2022/11/23	09:22:17	0	0.04	Pressure	mbar	-0.01	Pressure	mbar
116	2022/11/23	09:22:18	0	0.01	Pressure	mbar	-0.02	Pressure	mbar
117	2022/11/23	09:22:19	0	0.02	Pressure	mbar	-0.01	Pressure	mbar
118	2022/11/23	09:22:20	0	0.02	Pressure	mbar	-0.01	Pressure	mbar
119	2022/11/23	09:22:21	0	0.03	Pressure	mbar	-0.01	Pressure	mbar
120	2022/11/23	09:22:22	0	0.00	Pressure	mbar	-0.01	Pressure	mbar
121	2022/11/23	09:22:23	0	0.00	Pressure	mbar	-0.01	Pressure	mbar
122	2022/11/23	09:22:24	0	0.02	Pressure	mbar	-0.01	Pressure	mbar
123	2022/11/23	09:22:25	0	Time out			Time out
124	2022/11/23	09:22:26	0	0.00	Pressure	mbar	-0.03	Pressure	mbar
125	2022/11/23	09:22:27	0	0.00	Pressure	mbar	-0.03	Pressure	mbar
126	2022/11/23	09:22:28	0	0.03	Pressure	mbar	-0.02	Pressure	mbar
127	2022/11/23	09:22:29	0	0.03	Pressure	mbar	-0.01	Pressure	mbar
128	2022/11/23	09:22:30	0	0.03	Pressure	mbar	-0.01	Pressure	mbar
129	2022/11/23	09:22:31	0	0.02	Pressure	mbar	-0.01	Pressure	mbar
130	2022/11/23	09:22:32	0	0.02	Pressure	mbar	0.00	Pressure	mbar
131	2022/11/23	09:22:33	0	0.02	Pressure	mbar	0.00	Pressure	mbar
132	2022/11/23	09:22:34	0	0.01	Pressure	mbar	-0.02	Pressure	mbar
133	2022/11/23	09:22:35	0	0.02	Pressure	mbar	0.00	Pressure	mbar
134	2022/11/23	09:22:36	0	Time out			Time out
135	2022/11/23	09:22:37	0	Time out			Time out
136	2022/11/23	09:22:38	0	0.02	Pressure	mbar	-0.02	Pressure	mbar
137	2022/11/23	09:22:39	0	0.02	Pressure	mbar	-0.01	Pressure	mbar
138	2022/11/23	09:22:40	0	0.02	Pressure	mbar	-0.01	Pressure	mbar
139	2022/11/23	09:22:41	0	0.00	Pressure	mbar	-0.02	Pressure	mbar
140	2022/11/23	09:22:42	0	0.00	Pressure	mbar	-0.01	Pressure	mbar
141	2022/11/23	09:22:43	0	0.00	Pressure	mbar	-0.01	Pressure	mbar
142	2022/11/23	09:22:44	0	0.00	Pressure	mbar	-0.02	Pressure	mbar
143	2022/11/23	09:22:45	0	0.01	Pressure	mbar	-0.02	Pressure	mbar
144	2022/11/23	09:22:46	0	0.00	Pressure	mbar	-0.01	Pressure	mbar
145	2022/11/23	09:22:47	0	0.00	Pressure	mbar	-0.01	Pressure	mbar
146	2022/11/23	09:22:48	0	0.00	Pressure	mbar	-0.03	Pressure	mbar
147	2022/11/23	09:22:49	0	-0.05	Pressure	mbar	-0.02	Pressure	mbar
148	2022/11/23	09:22:50	0	-0.05	Pressure	mbar	-0.02	Pressure	mbar
149	2022/11/23	09:22:51	0	0.02	Pressure	mbar	-0.03	Pressure	mbar
150	2022/11/23	09:22:52	0	0.00	Pressure	mbar	-0.02	Pressure	mbar
151	2022/11/23	09:22:53	0	0.00	Pressure	mbar	-0.02	Pressure	mbar
152	2022/11/23	09:22:54	0	0.01	Pressure	mbar	-0.01	Pressure	mbar
153	2022/11/23	09:22:55	0	0.02	Pressure	mbar	0.00	Pressure	mbar
154	2022/11/23	09:22:56	0	0.04	Pressure	mbar	-0.01	Pressure	mbar
155	2022/11/23	09:22:57	0	0.04	Pressure	mbar	-0.01	Pressure	mbar
156	2022/11/23	09:22:58	0	0.02	Pressure	mbar	-0.03	Pressure	mbar
157	2022/11/23	09:22:59	0	0.01	Pressure	mbar	-0.02	Pressure	mbar
158	2022/11/23	09:23:00	0	0.01	Pressure	mbar	-0.02	Pressure	mbar
159	2022/11/23	09:23:01	0	0.02	Pressure	mbar	-0.03	Pressure	mbar
160	2022/11/23	09:23:02	0	0.02	Pressure	mbar	-0.02	Pressure	mbar
161	2022/11/23	09:23:03	0	0.00	Pressure	mbar	-0.04	Pressure	mbar
162	2022/11/23	09:23:04	0	0.00	Pressure	mbar	-0.04	Pressure	mbar
163	2022/11/23	09:23:05	0	0.00	Pressure	mbar	-0.02	Pressure	mbar
164	2022/11/23	09:23:06	0	Time out			Time out
165	2022/11/23	09:23:07	0	Time out			Time out
166	2022/11/23	09:23:08	0	0.00	Pressure	mbar	-0.02	Pressure	mbar
167	2022/11/23	09:23:09	0	0.02	Pressure	mbar	-0.01	Pressure	mbar
168	2022/11/23	09:23:10	0	0.02	Pressure	mbar	-0.01	Pressure	mbar
169	2022/11/23	09:23:11	0	0.01	Pressure	mbar	-0.03	Pressure	mbar
170	2022/11/23	09:23:12	0	0.02	Pressure	mbar	0.00	Pressure	mbar
171	2022/11/23	09:23:13	0	0.02	Pressure	mbar	0.00	Pressure	mbar
172	2022/11/23	09:23:14	0	0.00	Pressure	mbar	-0.02	Pressure	mbar
173	2022/11/23	09:23:15	0	0.00	Pressure	mbar	-0.03	Pressure	mbar
174	2022/11/23	09:23:16	0	0.00	Pressure	mbar	-0.01	Pressure	mbar
175	2022/11/23	09:23:17	0	0.00	Pressure	mbar	-0.01	Pressure	mbar
176	2022/11/23	09:23:18	0	0.01	Pressure	mbar	-0.03	Pressure	mbar
177	2022/11/23	09:23:19	0	0.01	Pressure	mbar	-0.03	Pressure	mbar
178	2022/11/23	09:23:20	0	0.01	Pressure	mbar	-0.03	Pressure	mbar
179	2022/11/23	09:23:21	0	0.01	Pressure	mbar	-0.03	Pressure	mbar
180	2022/11/23	09:23:22	0	0.00	Pressure	mbar	-0.02	Pressure	mbar
181	2022/11/23	09:23:23	0	0.02	Pressure	mbar	-0.03	Pressure	mbar
182	2022/11/23	09:23:24	0	0.02	Pressure	mbar	-0.03	Pressure	mbar
183	2022/11/23	09:23:25	0	0.01	Pressure	mbar	-0.02	Pressure	mbar
184	2022/11/23	09:23:26	0	0.01	Pressure	mbar	-0.03	Pressure	mbar
185	2022/11/23	09:23:27	0	0.01	Pressure	mbar	-0.03	Pressure	mbar
186	2022/11/23	09:23:28	0	0.00	Pressure	mbar	-0.02	Pressure	mbar
187	2022/11/23	09:23:29	0	0.00	Pressure	mbar	-0.03	Pressure	mbar
188	2022/11/23	09:23:30	0	0.00	Pressure	mbar	-0.03	Pressure	mbar
189	2022/11/23	09:23:31	0	0.00	Pressure	mbar	-0.02	Pressure	mbar
190	2022/11/23	09:23:32	0	0.00	Pressure	mbar	-0.03	Pressure	mbar
191	2022/11/23	09:23:33	0	0.00	Pressure	mbar	-0.04	Pressure	mbar
192	2022/11/23	09:23:34	0	0.00	Pressure	mbar	-0.04	Pressure	mbar
193	2022/11/23	09:23:35	0	-0.01	Pressure	mbar	-0.03	Pressure	mbar
194	2022/11/23	09:23:36	0	0.00	Pressure	mbar	-0.03	Pressure	mbar
195	2022/11/23	09:23:37	0	0.00	Pressure	mbar	-0.03	Pressure	mbar
196	2022/11/23	09:23:38	0	0.00	Pressure	mbar	-0.03	Pressure	mbar
197	2022/11/23	09:23:39	0	0.00	Pressure	mbar	-0.02	Pressure	mbar
198	2022/11/23	09:23:40	0	0.00	Pressure	mbar	-0.02	Pressure	mbar
199	2022/11/23	09:23:41	0	0.00	Pressure	mbar	-0.04	Pressure	mbar
200	2022/11/23	09:23:42	0	0.00	Pressure	mbar	-0.01	Pressure	mbar
201	2022/11/23	09:23:43	0	0.00	Pressure	mbar	-0.01	Pressure	mbar
202	2022/11/23	09:23:44	0	0.00	Pressure	mbar	-0.02	Pressure	mbar
203	2022/11/23	09:23:45	0	0.00	Pressure	mbar	-0.01	Pressure	mbar
204	2022/11/23	09:23:46	0	0.01	Pressure	mbar	-0.02	Pressure	mbar
205	2022/11/23	09:23:47	0	0.01	Pressure	mbar	-0.02	Pressure	mbar
206	2022/11/23	09:23:48	0	0.00	Pressure	mbar	-0.03	Pressure	mbar
207	2022/11/23	09:23:49	0	0.00	Pressure	mbar	-0.03	Pressure	mbar
208	2022/11/23	09:23:50	0	0.00	Pressure	mbar	-0.03	Pressure	mbar
209	2022/11/23	09:23:51	0	0.01	Pressure	mbar	-0.02	Pressure	mbar
210	2022/11/23	09:23:52	0	0.01	Pressure	mbar	-0.02	Pressure	mbar
211	2022/11/23	09:23:53	0	0.00	Pressure	mbar	-0.02	Pressure	mbar
212	2022/11/23	09:23:54	0	0.00	Pressure	mbar	-0.02	Pressure	mbar
213	2022/11/23	09:23:55	0	0.02	Pressure	mbar	-0.03	Pressure	mbar
214	2022/11/23	09:23:56	0	0.00	Pressure	mbar	-0.03	Pressure	mbar
215	2022/11/23	09:23:57	0	0.00	Pressure	mbar	-0.03	Pressure	mbar
216	2022/11/23	09:23:58	0	Time out			Time out
217	2022/11/23	09:23:59	0	0.00	Pressure	mbar	-0.02	Pressure	mbar
218	2022/11/23	09:24:00	0	0.00	Pressure	mbar	-0.02	Pressure	mbar
219	2022/11/23	09:24:01	0	0.01	Pressure	mbar	-0.04	Pressure	mbar
220	2022/11/23	09:24:02	0	0.00	Pressure	mbar	-0.03	Pressure	mbar
221	2022/11/23	09:24:03	0	0.01	Pressure	mbar	-0.03	Pressure	mbar
222	2022/11/23	09:24:04	0	0.01	Pressure	mbar	-0.03	Pressure	mbar
223	2022/11/23	09:24:05	0	0.02	Pressure	mbar	-0.01	Pressure	mbar
224	2022/11/23	09:24:06	0	0.00	Pressure	mbar	-0.01	Pressure	mbar
225	2022/11/23	09:24:07	0	0.00	Pressure	mbar	-0.01	Pressure	mbar
226	2022/11/23	09:24:08	0	0.00	Pressure	mbar	-0.01	Pressure	mbar
227	2022/11/23	09:24:09	0	0.00	Pressure	mbar	-0.02	Pressure	mbar
228	2022/11/23	09:24:10	0	0.00	Pressure	mbar	-0.02	Pressure	mbar
229	2022/11/23	09:24:11	0	0.00	Pressure	mbar	-0.02	Pressure	mbar
230	2022/11/23	09:24:12	0	0.02	Pressure	mbar	-0.03	Pressure	mbar
231	2022/11/23	09:24:13	0	0.00	Pressure	mbar	-0.03	Pressure	mbar
232	2022/11/23	09:24:14	0	0.00	Pressure	mbar	-0.03	Pressure	mbar
233	2022/11/23	09:24:15	0	0.01	Pressure	mbar	-0.01	Pressure	mbar
234	2022/11/23	09:24:16	0	0.01	Pressure	mbar	-0.01	Pressure	mbar
235	2022/11/23	09:24:17	0	0.01	Pressure	mbar	-0.01	Pressure	mbar
236	2022/11/23	09:24:18	0	0.00	Pressure	mbar	-0.02	Pressure	mbar
237	2022/11/23	09:24:19	0	0.02	Pressure	mbar	-0.02	Pressure	mbar
238	2022/11/23	09:24:20	0	0.02	Pressure	mbar	-0.02	Pressure	mbar
239	2022/11/23	09:24:21	0	0.00	Pressure	mbar	-0.01	Pressure	mbar
240	2022/11/23	09:24:22	0	0.01	Pressure	mbar	-0.02	Pressure	mbar
241	2022/11/23	09:24:23	0	0.00	Pressure	mbar	-0.03	Pressure	mbar
242	2022/11/23	09:24:24	0	0.00	Pressure	mbar	-0.03	Pressure	mbar
243	2022/11/23	09:24:25	0	0.00	Pressure	mbar	-0.02	Pressure	mbar
244	2022/11/23	09:24:26	0	0.03	Pressure	mbar	-0.02	Pressure	mbar
245	2022/11/23	09:24:27	0	0.03	Pressure	mbar	-0.02	Pressure	mbar
246	2022/11/23	09:24:28	0	0.01	Pressure	mbar	-0.03	Pressure	mbar
247	2022/11/23	09:24:29	0	0.01	Pressure	mbar	-0.03	Pressure	mbar
248	2022/11/23	09:24:30	0	0.01	Pressure	mbar	-0.03	Pressure	mbar
249	2022/11/23	09:24:31	0	0.02	Pressure	mbar	-0.02	Pressure	mbar
250	2022/11/23	09:24:32	0	0.02	Pressure	mbar	-0.02	Pressure	mbar
251	2022/11/23	09:24:33	0	0.00	Pressure	mbar	-0.02	Pressure	mbar
252	2022/11/23	09:24:34	0	0.00	Pressure	mbar	-0.02	Pressure	mbar
253	2022/11/23	09:24:35	0	0.00	Pressure	mbar	-0.03	Pressure	mbar
254	2022/11/23	09:24:36	0	Time out			Time out
255	2022/11/23	09:24:37	0	Time out			Time out
256	2022/11/23	09:24:38	0	0.01	Pressure	mbar	-0.03	Pressure	mbar
257	2022/11/23	09:24:39	0	0.00	Pressure	mbar	-0.03	Pressure	mbar
258	2022/11/23	09:24:40	0	0.00	Pressure	mbar	-0.03	Pressure	mbar
259	2022/11/23	09:24:41	0	0.01	Pressure	mbar	-0.02	Pressure	mbar
260	2022/11/23	09:24:42	0	0.01	Pressure	mbar	-0.03	Pressure	mbar
261	2022/11/23	09:24:43	0	-0.01	Pressure	mbar	-0.02	Pressure	mbar
262	2022/11/23	09:24:44	0	-0.01	Pressure	mbar	-0.02	Pressure	mbar
263	2022/11/23	09:24:45	0	0.00	Pressure	mbar	-0.03	Pressure	mbar
264	2022/11/23	09:24:46	0	0.00	Pressure	mbar	-0.03	Pressure	mbar
265	2022/11/23	09:24:47	0	0.00	Pressure	mbar	-0.03	Pressure	mbar
266	2022/11/23	09:24:48	0	0.01	Pressure	mbar	-0.04	Pressure	mbar
267	2022/11/23	09:24:49	0	0.00	Pressure	mbar	-0.03	Pressure	mbar
268	2022/11/23	09:24:50	0	0.00	Pressure	mbar	-0.03	Pressure	mbar
269	2022/11/23	09:24:51	0	0.01	Pressure	mbar	-0.01	Pressure	mbar
270	2022/11/23	09:24:52	0	0.00	Pressure	mbar	-0.03	Pressure	mbar
271	2022/11/23	09:24:53	0	0.01	Pressure	mbar	-0.02	Pressure	mbar
272	2022/11/23	09:24:54	0	0.01	Pressure	mbar	-0.02	Pressure	mbar
273	2022/11/23	09:24:55	0	0.00	Pressure	mbar	-0.03	Pressure	mbar
274	2022/11/23	09:24:56	0	0.00	Pressure	mbar	0.00	Pressure	mbar
275	2022/11/23	09:24:57	0	0.00	Pressure	mbar	-0.03	Pressure	mbar
276	2022/11/23	09:24:58	0	0.00	Pressure	mbar	-0.03	Pressure	mbar
277	2022/11/23	09:24:59	0	0.00	Pressure	mbar	-0.03	Pressure	mbar
278	2022/11/23	09:25:00	0	0.00	Pressure	mbar	-0.02	Pressure	mbar
279	2022/11/23	09:25:01	0	0.00	Pressure	mbar	-0.02	Pressure	mbar
280	2022/11/23	09:25:02	0	0.01	Pressure	mbar	-0.02	Pressure	mbar
281	2022/11/23	09:25:03	0	0.00	Pressure	mbar	-0.02	Pressure	mbar
282	2022/11/23	09:25:04	0	0.00	Pressure	mbar	-0.02	Pressure	mbar
283	2022/11/23	09:25:05	0	0.01	Pressure	mbar	-0.03	Pressure	mbar
284	2022/11/23	09:25:06	0	0.00	Pressure	mbar	-0.03	Pressure	mbar
285	2022/11/23	09:25:07	0	0.00	Pressure	mbar	-0.03	Pressure	mbar
286	2022/11/23	09:25:08	0	0.00	Pressure	mbar	-0.03	Pressure	mbar
287	2022/11/23	09:25:09	0	0.00	Pressure	mbar	-0.02	Pressure	mbar
288	2022/11/23	09:25:10	0	0.00	Pressure	mbar	-0.03	Pressure	mbar
289	2022/11/23	09:25:11	0	0.00	Pressure	mbar	-0.03	Pressure	mbar
290	2022/11/23	09:25:12	0	0.00	Pressure	mbar	-0.03	Pressure	mbar
291	2022/11/23	09:25:13	0	0.02	Pressure	mbar	-0.02	Pressure	mbar
292	2022/11/23	09:25:14	0	0.02	Pressure	mbar	-0.02	Pressure	mbar
293	2022/11/23	09:25:15	0	0.00	Pressure	mbar	-0.02	Pressure	mbar
294	2022/11/23	09:25:16	0	0.01	Pressure	mbar	-0.01	Pressure	mbar
295	2022/11/23	09:25:17	0	0.00	Pressure	mbar	-0.01	Pressure	mbar
296	2022/11/23	09:25:18	0	0.00	Pressure	mbar	-0.01	Pressure	mbar
297	2022/11/23	09:25:19	0	0.00	Pressure	mbar	-0.02	Pressure	mbar
298	2022/11/23	09:25:20	0	0.01	Pressure	mbar	-0.02	Pressure	mbar
299	2022/11/23	09:25:21	0	0.01	Pressure	mbar	-0.02	Pressure	mbar
300	2022/11/23	09:25:22	0	0.00	Pressure	mbar	-0.02	Pressure	mbar
301	2022/11/23	09:25:23	0	0.00	Pressure	mbar	-0.03	Pressure	mbar
302	2022/11/23	09:25:24	0	0.00	Pressure	mbar	-0.03	Pressure	mbar
303	2022/11/23	09:25:25	0	0.01	Pressure	mbar	-0.02	Pressure	mbar
304	2022/11/23	09:25:26	0	0.01	Pressure	mbar	-0.03	Pressure	mbar
305	2022/11/23	09:25:27	0	0.00	Pressure	mbar	-0.02	Pressure	mbar
306	2022/11/23	09:25:28	0	0.00	Pressure	mbar	-0.02	Pressure	mbar
307	2022/11/23	09:25:29	0	0.00	Pressure	mbar	-0.04	Pressure	mbar
308	2022/11/23	09:25:30	0	0.02	Pressure	mbar	-0.04	Pressure	mbar
309	2022/11/23	09:25:31	0	0.02	Pressure	mbar	-0.04	Pressure	mbar
310	2022/11/23	09:25:32	0	0.00	Pressure	mbar	-0.02	Pressure	mbar
311	2022/11/23	09:25:33	0	0.00	Pressure	mbar	-0.03	Pressure	mbar
312	2022/11/23	09:25:34	0	0.00	Pressure	mbar	-0.03	Pressure	mbar
313	2022/11/23	09:25:35	0	0.00	Pressure	mbar	-0.02	Pressure	mbar
314	2022/11/23	09:25:36	0	0.00	Pressure	mbar	-0.03	Pressure	mbar
315	2022/11/23	09:25:37	0	0.00	Pressure	mbar	-0.02	Pressure	mbar
316	2022/11/23	09:25:38	0	0.00	Pressure	mbar	-0.02	Pressure	mbar
317	2022/11/23	09:25:39	0	0.01	Pressure	mbar	-0.03	Pressure	mbar
318	2022/11/23	09:25:40	0	0.00	Pressure	mbar	-0.01	Pressure	mbar
319	2022/11/23	09:25:41	0	0.00	Pressure	mbar	-0.01	Pressure	mbar
320	2022/11/23	09:25:42	0	Time out			Time out
321	2022/11/23	09:25:43	0	0.01	Pressure	mbar	-0.02	Pressure	mbar
322	2022/11/23	09:25:44	0	0.01	Pressure	mbar	-0.02	Pressure	mbar
323	2022/11/23	09:25:45	0	0.00	Pressure	mbar	-0.02	Pressure	mbar
324	2022/11/23	09:25:46	0	0.00	Pressure	mbar	-0.04	Pressure	mbar
325	2022/11/23	09:25:47	0	0.00	Pressure	mbar	-0.04	Pressure	mbar
326	2022/11/23	09:25:48	0	0.01	Pressure	mbar	-0.01	Pressure	mbar
327	2022/11/23	09:25:49	0	0.02	Pressure	mbar	-0.02	Pressure	mbar
328	2022/11/23	09:25:50	0	0.00	Pressure	mbar	-0.01	Pressure	mbar
329	2022/11/23	09:25:51	0	0.00	Pressure	mbar	-0.01	Pressure	mbar
330	2022/11/23	09:25:52	0	0.00	Pressure	mbar	-0.03	Pressure	mbar
331	2022/11/23	09:25:53	0	0.00	Pressure	mbar	-0.03	Pressure	mbar
332	2022/11/23	09:25:54	0	0.00	Pressure	mbar	-0.03	Pressure	mbar
333	2022/11/23	09:25:55	0	0.00	Pressure	mbar	-0.02	Pressure	mbar
334	2022/11/23	09:25:56	0	0.01	Pressure	mbar	-0.01	Pressure	mbar
335	2022/11/23	09:25:57	0	0.00	Pressure	mbar	0.00	Pressure	mbar
336	2022/11/23	09:25:58	0	0.00	Pressure	mbar	0.00	Pressure	mbar
337	2022/11/23	09:25:59	0	0.00	Pressure	mbar	0.00	Pressure	mbar
338	2022/11/23	09:26:00	0	0.01	Pressure	mbar	-0.01	Pressure	mbar
339	2022/11/23	09:26:01	0	0.01	Pressure	mbar	-0.01	Pressure	mbar
340	2022/11/23	09:26:02	0	0.02	Pressure	mbar	-0.02	Pressure	mbar
341	2022/11/23	09:26:03	0	0.01	Pressure	mbar	0.00	Pressure	mbar
342	2022/11/23	09:26:04	0	0.01	Pressure	mbar	0.00	Pressure	mbar
343	2022/11/23	09:26:05	0	0.00	Pressure	mbar	-0.01	Pressure	mbar
344	2022/11/23	09:26:06	0	0.00	Pressure	mbar	-0.01	Pressure	mbar
345	2022/11/23	09:26:07	0	0.01	Pressure	mbar	-0.02	Pressure	mbar
346	2022/11/23	09:26:08	0	0.01	Pressure	mbar	-0.02	Pressure	mbar
347	2022/11/23	09:26:09	0	0.00	Pressure	mbar	-0.02	Pressure	mbar
348	2022/11/23	09:26:10	0	0.00	Pressure	mbar	-0.03	Pressure	mbar
349	2022/11/23	09:26:11	0	0.00	Pressure	mbar	-0.03	Pressure	mbar
350	2022/11/23	09:26:12	0	0.02	Pressure	mbar	-0.02	Pressure	mbar
351	2022/11/23	09:26:13	0	0.02	Pressure	mbar	-0.02	Pressure	mbar
352	2022/11/23	09:26:14	0	0.01	Pressure	mbar	-0.02	Pressure	mbar
353	2022/11/23	09:26:15	0	0.01	Pressure	mbar	-0.02	Pressure	mbar
354	2022/11/23	09:26:16	0	0.01	Pressure	mbar	-0.02	Pressure	mbar
355	2022/11/23	09:26:17	0	0.00	Pressure	mbar	-0.02	Pressure	mbar
356	2022/11/23	09:26:18	0	0.00	Pressure	mbar	-0.02	Pressure	mbar
357	2022/11/23	09:26:19	0	0.02	Pressure	mbar	-0.02	Pressure	mbar
358	2022/11/23	09:26:20	0	0.00	Pressure	mbar	-0.01	Pressure	mbar
359	2022/11/23	09:26:21	0	0.00	Pressure	mbar	-0.01	Pressure	mbar
360	2022/11/23	09:26:22	0	0.01	Pressure	mbar	-0.02	Pressure	mbar
361	2022/11/23	09:26:23	0	0.02	Pressure	mbar	-0.02	Pressure	mbar
362	2022/11/23	09:26:24	0	0.02	Pressure	mbar	-0.02	Pressure	mbar
363	2022/11/23	09:26:25	0	0.03	Pressure	mbar	-0.03	Pressure	mbar
364	2022/11/23	09:26:26	0	0.02	Pressure	mbar	-0.02	Pressure	mbar
365	2022/11/23	09:26:27	0	Time out			Time out
366	2022/11/23	09:26:28	0	Time out			Time out
367	2022/11/23	09:26:29	0	0.02	Pressure	mbar	-0.02	Pressure	mbar
368	2022/11/23	09:26:30	0	0.00	Pressure	mbar	-0.02	Pressure	mbar
369	2022/11/23	09:26:31	0	0.00	Pressure	mbar	-0.02	Pressure	mbar
370	2022/11/23	09:26:32	0	0.01	Pressure	mbar	-0.02	Pressure	mbar
371	2022/11/23	09:26:33	0	0.00	Pressure	mbar	-0.02	Pressure	mbar
372	2022/11/23	09:26:34	0	0.00	Pressure	mbar	-0.02	Pressure	mbar
373	2022/11/23	09:26:35	0	0.00	Pressure	mbar	-0.01	Pressure	mbar
374	2022/11/23	09:26:36	0	0.00	Pressure	mbar	-0.01	Pressure	mbar
375	2022/11/23	09:26:37	0	0.01	Pressure	mbar	-0.02	Pressure	mbar
376	2022/11/23	09:26:38	0	0.01	Pressure	mbar	-0.02	Pressure	mbar
377	2022/11/23	09:26:39	0	0.00	Pressure	mbar	-0.03	Pressure	mbar
378	2022/11/23	09:26:40	0	0.01	Pressure	mbar	-0.03	Pressure	mbar
379	2022/11/23	09:26:41	0	0.01	Pressure	mbar	-0.03	Pressure	mbar
380	2022/11/23	09:26:42	0	0.00	Pressure	mbar	-0.02	Pressure	mbar
381	2022/11/23	09:26:43	0	0.01	Pressure	mbar	-0.02	Pressure	mbar
382	2022/11/23	09:26:44	0	0.01	Pressure	mbar	-0.02	Pressure	mbar
383	2022/11/23	09:26:45	0	0.00	Pressure	mbar	-0.03	Pressure	mbar
384	2022/11/23	09:26:46	0	0.02	Pressure	mbar	-0.02	Pressure	mbar
385	2022/11/23	09:26:47	0	0.01	Pressure	mbar	-0.03	Pressure	mbar
386	2022/11/23	09:26:48	0	0.01	Pressure	mbar	-0.03	Pressure	mbar
387	2022/11/23	09:26:49	0	0.00	Pressure	mbar	-0.03	Pressure	mbar
388	2022/11/23	09:26:50	0	0.00	Pressure	mbar	-0.02	Pressure	mbar
389	2022/11/23	09:26:51	0	0.00	Pressure	mbar	-0.02	Pressure	mbar
390	2022/11/23	09:26:52	0	0.01	Pressure	mbar	-0.02	Pressure	mbar
391	2022/11/23	09:26:53	0	0.01	Pressure	mbar	-0.01	Pressure	mbar
392	2022/11/23	09:26:54	0	0.01	Pressure	mbar	-0.01	Pressure	mbar
393	2022/11/23	09:26:55	0	0.01	Pressure	mbar	-0.02	Pressure	mbar
394	2022/11/23	09:26:56	0	0.01	Pressure	mbar	-0.03	Pressure	mbar
395	2022/11/23	09:26:57	0	0.00	Pressure	mbar	-0.02	Pressure	mbar
396	2022/11/23	09:26:58	0	0.00	Pressure	mbar	-0.02	Pressure	mbar
397	2022/11/23	09:26:59	0	0.01	Pressure	mbar	-0.03	Pressure	mbar
398	2022/11/23	09:27:00	0	0.00	Pressure	mbar	-0.03	Pressure	mbar
399	2022/11/23	09:27:01	0	0.00	Pressure	mbar	-0.03	Pressure	mbar
400	2022/11/23	09:27:02	0	0.00	Pressure	mbar	-0.03	Pressure	mbar
401	2022/11/23	09:27:03	0	0.01	Pressure	mbar	-0.02	Pressure	mbar
402	2022/11/23	09:27:04	0	0.00	Pressure	mbar	-0.02	Pressure	mbar
403	2022/11/23	09:27:05	0	0.00	Pressure	mbar	-0.02	Pressure	mbar
404	2022/11/23	09:27:06	0	Time out			Time out
405	2022/11/23	09:27:07	0	0.00	Pressure	mbar	-0.02	Pressure	mbar
406	2022/11/23	09:27:08	0	0.00	Pressure	mbar	-0.02	Pressure	mbar
407	2022/11/23	09:27:09	0	0.01	Pressure	mbar	-0.04	Pressure	mbar
408	2022/11/23	09:27:10	0	0.00	Pressure	mbar	-0.02	Pressure	mbar
409	2022/11/23	09:27:11	0	0.01	Pressure	mbar	-0.02	Pressure	mbar
410	2022/11/23	09:27:12	0	0.01	Pressure	mbar	-0.02	Pressure	mbar
411	2022/11/23	09:27:13	0	0.01	Pressure	mbar	-0.03	Pressure	mbar
412	2022/11/23	09:27:14	0	0.00	Pressure	mbar	-0.04	Pressure	mbar
413	2022/11/23	09:27:15	0	0.00	Pressure	mbar	-0.04	Pressure	mbar
414	2022/11/23	09:27:16	0	0.02	Pressure	mbar	-0.02	Pressure	mbar
415	2022/11/23	09:27:17	0	0.00	Pressure	mbar	-0.02	Pressure	mbar
416	2022/11/23	09:27:18	0	0.00	Pressure	mbar	-0.02	Pressure	mbar
417	2022/11/23	09:27:19	0	0.00	Pressure	mbar	-0.03	Pressure	mbar
418	2022/11/23	09:27:20	0	0.00	Pressure	mbar	-0.04	Pressure	mbar
419	2022/11/23	09:27:21	0	0.02	Pressure	mbar	-0.03	Pressure	mbar
420	2022/11/23	09:27:22	0	0.02	Pressure	mbar	-0.03	Pressure	mbar
421	2022/11/23	09:27:23	0	0.00	Pressure	mbar	-0.02	Pressure	mbar
422	2022/11/23	09:27:24	0	0.00	Pressure	mbar	-0.05	Pressure	mbar
423	2022/11/23	09:27:25	0	0.00	Pressure	mbar	-0.05	Pressure	mbar
424	2022/11/23	09:27:26	0	0.00	Pressure	mbar	-0.01	Pressure	mbar
425	2022/11/23	09:27:27	0	0.00	Pressure	mbar	-0.03	Pressure	mbar
426	2022/11/23	09:27:28	0	0.00	Pressure	mbar	-0.03	Pressure	mbar
427	2022/11/23	09:27:29	0	0.00	Pressure	mbar	-0.04	Pressure	mbar
428	2022/11/23	09:27:30	0	0.01	Pressure	mbar	-0.02	Pressure	mbar
429	2022/11/23	09:27:31	0	0.01	Pressure	mbar	-0.02	Pressure	mbar
430	2022/11/23	09:27:32	0	0.01	Pressure	mbar	-0.03	Pressure	mbar
431	2022/11/23	09:27:33	0	0.02	Pressure	mbar	-0.02	Pressure	mbar
432	2022/11/23	09:27:34	0	0.00	Pressure	mbar	-0.03	Pressure	mbar
433	2022/11/23	09:27:35	0	0.00	Pressure	mbar	-0.03	Pressure	mbar
434	2022/11/23	09:27:36	0	0.00	Pressure	mbar	-0.02	Pressure	mbar
435	2022/11/23	09:27:37	0	0.00	Pressure	mbar	-0.01	Pressure	mbar
436	2022/11/23	09:27:38	0	0.00	Pressure	mbar	-0.01	Pressure	mbar
437	2022/11/23	09:27:39	0	0.00	Pressure	mbar	-0.03	Pressure	mbar
438	2022/11/23	09:27:40	0	0.00	Pressure	mbar	-0.04	Pressure	mbar
439	2022/11/23	09:27:41	0	0.00	Pressure	mbar	-0.03	Pressure	mbar
440	2022/11/23	09:27:42	0	0.00	Pressure	mbar	-0.03	Pressure	mbar
441	2022/11/23	09:27:43	0	0.00	Pressure	mbar	-0.02	Pressure	mbar
442	2022/11/23	09:27:44	0	0.00	Pressure	mbar	-0.02	Pressure	mbar
443	2022/11/23	09:27:45	0	0.00	Pressure	mbar	-0.02	Pressure	mbar
444	2022/11/23	09:27:46	0	0.00	Pressure	mbar	-0.02	Pressure	mbar
445	2022/11/23	09:27:47	0	-0.01	Pressure	mbar	-0.03	Pressure	mbar
446	2022/11/23	09:27:48	0	-0.01	Pressure	mbar	-0.03	Pressure	mbar
447	2022/11/23	09:27:49	0	0.00	Pressure	mbar	-0.01	Pressure	mbar
448	2022/11/23	09:27:50	0	0.01	Pressure	mbar	-0.04	Pressure	mbar
449	2022/11/23	09:27:51	0	0.00	Pressure	mbar	-0.03	Pressure	mbar
450	2022/11/23	09:27:52	0	0.00	Pressure	mbar	-0.03	Pressure	mbar
451	2022/11/23	09:27:53	0	0.00	Pressure	mbar	-0.03	Pressure	mbar
452	2022/11/23	09:27:54	0	0.00	Pressure	mbar	-0.02	Pressure	mbar
453	2022/11/23	09:27:55	0	0.00	Pressure	mbar	-0.02	Pressure	mbar
454	2022/11/23	09:27:56	0	0.00	Pressure	mbar	-0.03	Pressure	mbar
455	2022/11/23	09:27:57	0	0.01	Pressure	mbar	-0.01	Pressure	mbar
456	2022/11/23	09:27:58	0	0.01	Pressure	mbar	-0.01	Pressure	mbar
457	2022/11/23	09:27:59	0	0.00	Pressure	mbar	-0.03	Pressure	mbar
458	2022/11/23	09:28:00	0	0.00	Pressure	mbar	-0.02	Pressure	mbar
459	2022/11/23	09:28:01	0	0.00	Pressure	mbar	-0.01	Pressure	mbar
460	2022/11/23	09:28:02	0	0.00	Pressure	mbar	-0.01	Pressure	mbar
461	2022/11/23	09:28:03	0	0.00	Pressure	mbar	-0.02	Pressure	mbar
462	2022/11/23	09:28:04	0	-0.01	Pressure	mbar	-0.03	Pressure	mbar
463	2022/11/23	09:28:05	0	-0.01	Pressure	mbar	-0.03	Pressure	mbar
464	2022/11/23	09:28:06	0	-0.01	Pressure	mbar	-0.01	Pressure	mbar
465	2022/11/23	09:28:07	0	0.00	Pressure	mbar	-0.03	Pressure	mbar
466	2022/11/23	09:28:08	0	0.00	Pressure	mbar	-0.02	Pressure	mbar
467	2022/11/23	09:28:09	0	0.00	Pressure	mbar	-0.02	Pressure	mbar
468	2022/11/23	09:28:10	0	0.00	Pressure	mbar	-0.02	Pressure	mbar
469	2022/11/23	09:28:11	0	0.00	Pressure	mbar	-0.03	Pressure	mbar
470	2022/11/23	09:28:12	0	0.00	Pressure	mbar	-0.03	Pressure	mbar
471	2022/11/23	09:28:13	0	0.01	Pressure	mbar	-0.02	Pressure	mbar
472	2022/11/23	09:28:14	0	0.02	Pressure	mbar	-0.04	Pressure	mbar
473	2022/11/23	09:28:15	0	0.02	Pressure	mbar	-0.04	Pressure	mbar
474	2022/11/23	09:28:16	0	0.00	Pressure	mbar	-0.03	Pressure	mbar
475	2022/11/23	09:28:17	0	0.01	Pressure	mbar	-0.04	Pressure	mbar
476	2022/11/23	09:28:18	0	0.01	Pressure	mbar	-0.03	Pressure	mbar
477	2022/11/23	09:28:19	0	0.01	Pressure	mbar	-0.03	Pressure	mbar
478	2022/11/23	09:28:20	0	0.00	Pressure	mbar	-0.03	Pressure	mbar
479	2022/11/23	09:28:21	0	0.01	Pressure	mbar	-0.02	Pressure	mbar
480	2022/11/23	09:28:22	0	0.01	Pressure	mbar	-0.02	Pressure	mbar
481	2022/11/23	09:28:23	0	0.01	Pressure	mbar	-0.03	Pressure	mbar
482	2022/11/23	09:28:24	0	0.02	Pressure	mbar	-0.05	Pressure	mbar
483	2022/11/23	09:28:25	0	0.02	Pressure	mbar	-0.05	Pressure	mbar
484	2022/11/23	09:28:26	0	0.00	Pressure	mbar	-0.02	Pressure	mbar
485	2022/11/23	09:28:27	0	0.01	Pressure	mbar	-0.04	Pressure	mbar
486	2022/11/23	09:28:28	0	0.01	Pressure	mbar	-0.04	Pressure	mbar
487	2022/11/23	09:28:29	0	0.01	Pressure	mbar	-0.04	Pressure	mbar
488	2022/11/23	09:28:30	0	0.00	Pressure	mbar	-0.04	Pressure	mbar
489	2022/11/23	09:28:31	0	0.01	Pressure	mbar	-0.04	Pressure	mbar
490	2022/11/23	09:28:32	0	0.01	Pressure	mbar	-0.04	Pressure	mbar
491	2022/11/23	09:28:33	0	0.01	Pressure	mbar	-0.03	Pressure	mbar
492	2022/11/23	09:28:34	0	0.02	Pressure	mbar	-0.04	Pressure	mbar
493	2022/11/23	09:28:35	0	0.02	Pressure	mbar	-0.04	Pressure	mbar
494	2022/11/23	09:28:36	0	0.03	Pressure	mbar	-0.03	Pressure	mbar
495	2022/11/23	09:28:37	0	0.02	Pressure	mbar	-0.01	Pressure	mbar
496	2022/11/23	09:28:38	0	0.02	Pressure	mbar	-0.01	Pressure	mbar
497	2022/11/23	09:28:39	0	0.02	Pressure	mbar	-0.04	Pressure	mbar
498	2022/11/23	09:28:40	0	0.02	Pressure	mbar	-0.03	Pressure	mbar
499	2022/11/23	09:28:41	0	Time out			Time out
500	2022/11/23	09:28:42	0	Time out			Time out
501	2022/11/23	09:28:43	0	0.00	Pressure	mbar	-0.03	Pressure	mbar
502	2022/11/23	09:28:44	0	0.02	Pressure	mbar	-0.02	Pressure	mbar
503	2022/11/23	09:28:45	0	0.02	Pressure	mbar	-0.02	Pressure	mbar
504	2022/11/23	09:28:46	0	0.01	Pressure	mbar	-0.02	Pressure	mbar
505	2022/11/23	09:28:47	0	0.00	Pressure	mbar	-0.04	Pressure	mbar
506	2022/11/23	09:28:48	0	0.02	Pressure	mbar	-0.03	Pressure	mbar
507	2022/11/23	09:28:49	0	0.02	Pressure	mbar	-0.03	Pressure	mbar
508	2022/11/23	09:28:50	0	0.02	Pressure	mbar	-0.05	Pressure	mbar
509	2022/11/23	09:28:51	0	0.00	Pressure	mbar	-0.03	Pressure	mbar
510	2022/11/23	09:28:52	0	0.00	Pressure	mbar	-0.03	Pressure	mbar
511	2022/11/23	09:28:53	0	0.00	Pressure	mbar	-0.04	Pressure	mbar
512	2022/11/23	09:28:54	0	0.00	Pressure	mbar	-0.03	Pressure	mbar
513	2022/11/23	09:28:55	0	0.00	Pressure	mbar	-0.03	Pressure	mbar
514	2022/11/23	09:28:56	0	0.00	Pressure	mbar	-0.05	Pressure	mbar
515	2022/11/23	09:28:57	0	0.00	Pressure	mbar	-0.03	Pressure	mbar
516	2022/11/23	09:28:58	0	0.02	Pressure	mbar	-0.03	Pressure	mbar
517	2022/11/23	09:28:59	0	0.02	Pressure	mbar	-0.03	Pressure	mbar
518	2022/11/23	09:29:00	0	0.00	Pressure	mbar	-0.04	Pressure	mbar
519	2022/11/23	09:29:01	0	0.01	Pressure	mbar	-0.03	Pressure	mbar
520	2022/11/23	09:29:02	0	0.01	Pressure	mbar	-0.03	Pressure	mbar
521	2022/11/23	09:29:03	0	0.01	Pressure	mbar	-0.01	Pressure	mbar
522	2022/11/23	09:29:04	0	0.00	Pressure	mbar	-0.03	Pressure	mbar
523	2022/11/23	09:29:05	0	0.01	Pressure	mbar	-0.01	Pressure	mbar
524	2022/11/23	09:29:06	0	0.01	Pressure	mbar	-0.01	Pressure	mbar
525	2022/11/23	09:29:07	0	0.00	Pressure	mbar	-0.03	Pressure	mbar
526	2022/11/23	09:29:08	0	0.00	Pressure	mbar	-0.04	Pressure	mbar
527	2022/11/23	09:29:09	0	0.00	Pressure	mbar	-0.04	Pressure	mbar
528	2022/11/23	09:29:10	0	-0.01	Pressure	mbar	-0.04	Pressure	mbar
529	2022/11/23	09:29:11	0	0.00	Pressure	mbar	-0.02	Pressure	mbar
530	2022/11/23	09:29:12	0	0.00	Pressure	mbar	-0.02	Pressure	mbar
531	2022/11/23	09:29:13	0	0.00	Pressure	mbar	-0.02	Pressure	mbar
532	2022/11/23	09:29:14	0	0.01	Pressure	mbar	-0.01	Pressure	mbar
533	2022/11/23	09:29:15	0	0.00	Pressure	mbar	-0.02	Pressure	mbar
534	2022/11/23	09:29:16	0	0.00	Pressure	mbar	-0.02	Pressure	mbar
535	2022/11/23	09:29:17	0	0.01	Pressure	mbar	-0.01	Pressure	mbar
536	2022/11/23	09:29:18	0	0.00	Pressure	mbar	-0.01	Pressure	mbar
537	2022/11/23	09:29:19	0	0.00	Pressure	mbar	-0.01	Pressure	mbar
538	2022/11/23	09:29:20	0	0.00	Pressure	mbar	-0.03	Pressure	mbar
539	2022/11/23	09:29:21	0	0.01	Pressure	mbar	-0.02	Pressure	mbar
540	2022/11/23	09:29:22	0	0.01	Pressure	mbar	-0.02	Pressure	mbar
541	2022/11/23	09:29:23	0	Time out			Time out
542	2022/11/23	09:29:24	0	0.00	Pressure	mbar	-0.03	Pressure	mbar
543	2022/11/23	09:29:25	0	0.00	Pressure	mbar	-0.02	Pressure	mbar
544	2022/11/23	09:29:26	0	0.00	Pressure	mbar	-0.02	Pressure	mbar
545	2022/11/23	09:29:27	0	0.00	Pressure	mbar	-0.02	Pressure	mbar
546	2022/11/23	09:29:28	0	-0.01	Pressure	mbar	-0.02	Pressure	mbar
547	2022/11/23	09:29:29	0	-0.01	Pressure	mbar	-0.02	Pressure	mbar
548	2022/11/23	09:29:30	0	-0.01	Pressure	mbar	-0.02	Pressure	mbar
549	2022/11/23	09:29:31	0	-0.01	Pressure	mbar	-0.01	Pressure	mbar
550	2022/11/23	09:29:32	0	-0.01	Pressure	mbar	-0.01	Pressure	mbar
551	2022/11/23	09:29:33	0	0.01	Pressure	mbar	-0.01	Pressure	mbar
552	2022/11/23	09:29:34	0	0.00	Pressure	mbar	-0.02	Pressure	mbar
553	2022/11/23	09:29:35	0	0.00	Pressure	mbar	-0.02	Pressure	mbar
554	2022/11/23	09:29:36	0	0.00	Pressure	mbar	-0.01	Pressure	mbar
555	2022/11/23	09:29:37	0	0.00	Pressure	mbar	0.00	Pressure	mbar
556	2022/11/23	09:29:38	0	0.00	Pressure	mbar	-0.01	Pressure	mbar
557	2022/11/23	09:29:39	0	0.00	Pressure	mbar	-0.01	Pressure	mbar
558	2022/11/23	09:29:40	0	0.00	Pressure	mbar	-0.01	Pressure	mbar
559	2022/11/23	09:29:41	0	0.00	Pressure	mbar	0.00	Pressure	mbar
560	2022/11/23	09:29:42	0	0.00	Pressure	mbar	0.00	Pressure	mbar
561	2022/11/23	09:29:43	0	0.02	Pressure	mbar	-0.01	Pressure	mbar
562	2022/11/23	09:29:44	0	0.02	Pressure	mbar	-0.03	Pressure	mbar
563	2022/11/23	09:29:45	0	0.00	Pressure	mbar	-0.01	Pressure	mbar
564	2022/11/23	09:29:46	0	0.00	Pressure	mbar	-0.01	Pressure	mbar
565	2022/11/23	09:29:47	0	0.00	Pressure	mbar	0.00	Pressure	mbar
566	2022/11/23	09:29:48	0	0.00	Pressure	mbar	-0.01	Pressure	mbar
567	2022/11/23	09:29:49	0	0.00	Pressure	mbar	-0.01	Pressure	mbar
568	2022/11/23	09:29:50	0	0.01	Pressure	mbar	-0.01	Pressure	mbar
569	2022/11/23	09:29:51	0	0.00	Pressure	mbar	-0.02	Pressure	mbar
570	2022/11/23	09:29:52	0	0.00	Pressure	mbar	-0.02	Pressure	mbar
571	2022/11/23	09:29:53	0	0.00	Pressure	mbar	-0.01	Pressure	mbar
572	2022/11/23	09:29:54	0	-0.01	Pressure	mbar	-0.02	Pressure	mbar
573	2022/11/23	09:29:55	0	0.00	Pressure	mbar	-0.02	Pressure	mbar
574	2022/11/23	09:29:56	0	0.00	Pressure	mbar	-0.02	Pressure	mbar
575	2022/11/23	09:29:57	0	0.00	Pressure	mbar	-0.01	Pressure	mbar
576	2022/11/23	09:29:58	0	0.00	Pressure	mbar	-0.02	Pressure	mbar
577	2022/11/23	09:29:59	0	0.00	Pressure	mbar	-0.02	Pressure	mbar
578	2022/11/23	09:30:00	0	0.00	Pressure	mbar	-0.02	Pressure	mbar
579	2022/11/23	09:30:01	0	Time out			Time out
580	2022/11/23	09:30:02	0	Time out			Time out
581	2022/11/23	09:30:03	0	0.00	Pressure	mbar	-0.03	Pressure	mbar
582	2022/11/23	09:30:04	0	0.00	Pressure	mbar	-0.03	Pressure	mbar
583	2022/11/23	09:30:05	0	0.00	Pressure	mbar	-0.01	Pressure	mbar
584	2022/11/23	09:30:06	0	0.00	Pressure	mbar	-0.01	Pressure	mbar
585	2022/11/23	09:30:07	0	0.00	Pressure	mbar	-0.01	Pressure	mbar
586	2022/11/23	09:30:08	0	0.01	Pressure	mbar	-0.03	Pressure	mbar
587	2022/11/23	09:30:09	0	0.01	Pressure	mbar	-0.03	Pressure	mbar
588	2022/11/23	09:30:10	0	0.00	Pressure	mbar	-0.02	Pressure	mbar
589	2022/11/23	09:30:11	0	0.00	Pressure	mbar	-0.01	Pressure	mbar
590	2022/11/23	09:30:12	0	0.00	Pressure	mbar	-0.01	Pressure	mbar
591	2022/11/23	09:30:13	0	0.01	Pressure	mbar	-0.03	Pressure	mbar
592	2022/11/23	09:30:14	0	0.01	Pressure	mbar	-0.02	Pressure	mbar
593	2022/11/23	09:30:15	0	0.00	Pressure	mbar	-0.02	Pressure	mbar
594	2022/11/23	09:30:16	0	0.00	Pressure	mbar	-0.02	Pressure	mbar
595	2022/11/23	09:30:17	0	0.00	Pressure	mbar	-0.02	Pressure	mbar
596	2022/11/23	09:30:18	0	0.00	Pressure	mbar	-0.02	Pressure	mbar
597	2022/11/23	09:30:19	0	0.00	Pressure	mbar	-0.02	Pressure	mbar
598	2022/11/23	09:30:20	0	0.00	Pressure	mbar	-0.01	Pressure	mbar
599	2022/11/23	09:30:21	0	0.00	Pressure	mbar	-0.01	Pressure	mbar
600	2022/11/23	09:30:22	0	-0.02	Pressure	mbar	-0.02	Pressure	mbar
601	2022/11/23	09:30:23	0	-0.02	Pressure	mbar	-0.02	Pressure	mbar
602	2022/11/23	09:30:24	0	0.00	Pressure	mbar	-0.01	Pressure	mbar
603	2022/11/23	09:30:25	0	0.00	Pressure	mbar	-0.01	Pressure	mbar
604	2022/11/23	09:30:26	0	0.00	Pressure	mbar	-0.01	Pressure	mbar
605	2022/11/23	09:30:27	0	-0.01	Pressure	mbar	-0.01	Pressure	mbar
606	2022/11/23	09:30:28	0	0.00	Pressure	mbar	-0.03	Pressure	mbar
607	2022/11/23	09:30:29	0	0.00	Pressure	mbar	-0.03	Pressure	mbar
608	2022/11/23	09:30:30	0	-0.01	Pressure	mbar	-0.02	Pressure	mbar
609	2022/11/23	09:30:31	0	0.01	Pressure	mbar	-0.02	Pressure	mbar
610	2022/11/23	09:30:32	0	0.01	Pressure	mbar	-0.02	Pressure	mbar
611	2022/11/23	09:30:33	0	0.00	Pressure	mbar	-0.03	Pressure	mbar
612	2022/11/23	09:30:34	0	0.00	Pressure	mbar	-0.02	Pressure	mbar
613	2022/11/23	09:30:35	0	-0.01	Pressure	mbar	-0.01	Pressure	mbar
614	2022/11/23	09:30:36	0	-0.01	Pressure	mbar	-0.01	Pressure	mbar
615	2022/11/23	09:30:37	0	0.00	Pressure	mbar	-0.03	Pressure	mbar
616	2022/11/23	09:30:38	0	0.00	Pressure	mbar	-0.02	Pressure	mbar
617	2022/11/23	09:30:39	0	0.00	Pressure	mbar	-0.02	Pressure	mbar
618	2022/11/23	09:30:40	0	0.00	Pressure	mbar	-0.01	Pressure	mbar
619	2022/11/23	09:30:41	0	0.00	Pressure	mbar	0.00	Pressure	mbar
620	2022/11/23	09:30:42	0	0.00	Pressure	mbar	-0.01	Pressure	mbar
621	2022/11/23	09:30:43	0	0.00	Pressure	mbar	-0.01	Pressure	mbar
622	2022/11/23	09:30:44	0	0.00	Pressure	mbar	-0.02	Pressure	mbar
623	2022/11/23	09:30:45	0	0.00	Pressure	mbar	-0.01	Pressure	mbar
624	2022/11/23	09:30:46	0	0.00	Pressure	mbar	-0.01	Pressure	mbar
625	2022/11/23	09:30:47	0	0.01	Pressure	mbar	-0.04	Pressure	mbar
626	2022/11/23	09:30:48	0	0.00	Pressure	mbar	-0.02	Pressure	mbar
627	2022/11/23	09:30:49	0	0.01	Pressure	mbar	-0.02	Pressure	mbar
628	2022/11/23	09:30:50	0	0.01	Pressure	mbar	-0.02	Pressure	mbar
629	2022/11/23	09:30:51	0	0.00	Pressure	mbar	-0.04	Pressure	mbar
630	2022/11/23	09:30:52	0	0.02	Pressure	mbar	-0.02	Pressure	mbar
631	2022/11/23	09:30:53	0	0.02	Pressure	mbar	-0.02	Pressure	mbar
632	2022/11/23	09:30:54	0	0.00	Pressure	mbar	-0.02	Pressure	mbar
633	2022/11/23	09:30:55	0	0.01	Pressure	mbar	-0.02	Pressure	mbar
634	2022/11/23	09:30:56	0	0.01	Pressure	mbar	-0.02	Pressure	mbar
635	2022/11/23	09:30:57	0	0.00	Pressure	mbar	-0.02	Pressure	mbar
636	2022/11/23	09:30:58	0	0.01	Pressure	mbar	-0.02	Pressure	mbar
637	2022/11/23	09:30:59	0	0.01	Pressure	mbar	-0.02	Pressure	mbar
638	2022/11/23	09:31:00	0	0.02	Pressure	mbar	-0.01	Pressure	mbar
639	2022/11/23	09:31:01	0	0.00	Pressure	mbar	-0.03	Pressure	mbar
640	2022/11/23	09:31:02	0	0.01	Pressure	mbar	-0.04	Pressure	mbar
641	2022/11/23	09:31:03	0	0.01	Pressure	mbar	-0.04	Pressure	mbar
642	2022/11/23	09:31:04	0	0.00	Pressure	mbar	-0.01	Pressure	mbar
643	2022/11/23	09:31:05	0	0.00	Pressure	mbar	-0.01	Pressure	mbar
644	2022/11/23	09:31:06	0	0.00	Pressure	mbar	-0.01	Pressure	mbar
645	2022/11/23	09:31:07	0	0.01	Pressure	mbar	-0.04	Pressure	mbar
646	2022/11/23	09:31:08	0	0.01	Pressure	mbar	-0.03	Pressure	mbar
647	2022/11/23	09:31:09	0	0.00	Pressure	mbar	-0.03	Pressure	mbar
648	2022/11/23	09:31:10	0	0.00	Pressure	mbar	-0.03	Pressure	mbar
649	2022/11/23	09:31:11	0	0.00	Pressure	mbar	-0.02	Pressure	mbar
650	2022/11/23	09:31:12	0	0.00	Pressure	mbar	-0.03	Pressure	mbar
651	2022/11/23	09:31:13	0	0.00	Pressure	mbar	-0.03	Pressure	mbar
652	2022/11/23	09:31:14	0	0.01	Pressure	mbar	-0.02	Pressure	mbar
653	2022/11/23	09:31:15	0	0.00	Pressure	mbar	-0.01	Pressure	mbar
654	2022/11/23	09:31:16	0	0.00	Pressure	mbar	-0.01	Pressure	mbar
655	2022/11/23	09:31:17	0	0.01	Pressure	mbar	-0.01	Pressure	mbar
656	2022/11/23	09:31:18	0	0.01	Pressure	mbar	-0.02	Pressure	mbar
657	2022/11/23	09:31:19	0	0.01	Pressure	mbar	-0.02	Pressure	mbar
658	2022/11/23	09:31:20	0	0.00	Pressure	mbar	-0.01	Pressure	mbar
659	2022/11/23	09:31:21	0	0.01	Pressure	mbar	-0.04	Pressure	mbar
660	2022/11/23	09:31:22	0	0.02	Pressure	mbar	-0.02	Pressure	mbar
661	2022/11/23	09:31:23	0	0.02	Pressure	mbar	-0.02	Pressure	mbar
662	2022/11/23	09:31:24	0	0.00	Pressure	mbar	-0.02	Pressure	mbar
663	2022/11/23	09:31:25	0	0.00	Pressure	mbar	-0.01	Pressure	mbar
664	2022/11/23	09:31:26	0	0.00	Pressure	mbar	-0.01	Pressure	mbar
665	2022/11/23	09:31:27	0	0.00	Pressure	mbar	-0.02	Pressure	mbar
666	2022/11/23	09:31:28	0	0.00	Pressure	mbar	-0.03	Pressure	mbar
667	2022/11/23	09:31:29	0	0.01	Pressure	mbar	-0.01	Pressure	mbar
668	2022/11/23	09:31:30	0	0.01	Pressure	mbar	-0.01	Pressure	mbar
669	2022/11/23	09:31:31	0	Time out			Time out
670	2022/11/23	09:31:32	0	Time out			Time out
671	2022/11/23	09:31:33	0	Time out			Time out
672	2022/11/23	09:31:34	0	0.00	Pressure	mbar	-0.02	Pressure	mbar
673	2022/11/23	09:31:35	0	0.00	Pressure	mbar	-0.03	Pressure	mbar
674	2022/11/23	09:31:36	0	0.00	Pressure	mbar	-0.03	Pressure	mbar
675	2022/11/23	09:31:37	0	0.00	Pressure	mbar	-0.02	Pressure	mbar
676	2022/11/23	09:31:38	0	0.00	Pressure	mbar	0.00	Pressure	mbar
677	2022/11/23	09:31:39	0	0.00	Pressure	mbar	-0.01	Pressure	mbar
678	2022/11/23	09:31:40	0	0.00	Pressure	mbar	-0.01	Pressure	mbar
679	2022/11/23	09:31:41	0	0.00	Pressure	mbar	-0.02	Pressure	mbar
680	2022/11/23	09:31:42	0	0.00	Pressure	mbar	-0.02	Pressure	mbar
681	2022/11/23	09:31:43	0	0.00	Pressure	mbar	-0.02	Pressure	mbar
682	2022/11/23	09:31:44	0	0.00	Pressure	mbar	-0.02	Pressure	mbar
683	2022/11/23	09:31:45	0	0.00	Pressure	mbar	-0.01	Pressure	mbar
684	2022/11/23	09:31:46	0	0.00	Pressure	mbar	-0.01	Pressure	mbar
685	2022/11/23	09:31:47	0	-0.01	Pressure	mbar	-0.02	Pressure	mbar
686	2022/11/23	09:31:48	0	-0.01	Pressure	mbar	-0.03	Pressure	mbar
687	2022/11/23	09:31:49	0	0.00	Pressure	mbar	-0.01	Pressure	mbar
688	2022/11/23	09:31:50	0	0.00	Pressure	mbar	-0.01	Pressure	mbar
689	2022/11/23	09:31:51	0	0.00	Pressure	mbar	-0.02	Pressure	mbar
690	2022/11/23	09:31:52	0	0.00	Pressure	mbar	-0.02	Pressure	mbar
691	2022/11/23	09:31:53	0	0.00	Pressure	mbar	-0.02	Pressure	mbar
692	2022/11/23	09:31:54	0	-0.01	Pressure	mbar	-0.02	Pressure	mbar
693	2022/11/23	09:31:55	0	0.00	Pressure	mbar	-0.04	Pressure	mbar
694	2022/11/23	09:31:56	0	0.00	Pressure	mbar	-0.04	Pressure	mbar
695	2022/11/23	09:31:57	0	0.00	Pressure	mbar	-0.01	Pressure	mbar
696	2022/11/23	09:31:58	0	0.00	Pressure	mbar	-0.01	Pressure	mbar
697	2022/11/23	09:31:59	0	0.01	Pressure	mbar	-0.02	Pressure	mbar
698	2022/11/23	09:32:00	0	0.01	Pressure	mbar	-0.02	Pressure	mbar
699	2022/11/23	09:32:01	0	0.00	Pressure	mbar	-0.03	Pressure	mbar
700	2022/11/23	09:32:02	0	0.00	Pressure	mbar	-0.01	Pressure	mbar
701	2022/11/23	09:32:03	0	0.00	Pressure	mbar	-0.01	Pressure	mbar
702	2022/11/23	09:32:04	0	0.00	Pressure	mbar	-0.03	Pressure	mbar
703	2022/11/23	09:32:05	0	0.00	Pressure	mbar	-0.01	Pressure	mbar
704	2022/11/23	09:32:06	0	0.00	Pressure	mbar	-0.01	Pressure	mbar
705	2022/11/23	09:32:07	0	-0.06	Pressure	mbar	-0.03	Pressure	mbar
706	2022/11/23	09:32:08	0	-0.01	Pressure	mbar	-0.02	Pressure	mbar
707	2022/11/23	09:32:09	0	0.00	Pressure	mbar	-0.04	Pressure	mbar
708	2022/11/23	09:32:10	0	0.00	Pressure	mbar	-0.04	Pressure	mbar
709	2022/11/23	09:32:11	0	-0.01	Pressure	mbar	-0.01	Pressure	mbar
710	2022/11/23	09:32:12	0	0.00	Pressure	mbar	-0.02	Pressure	mbar
711	2022/11/23	09:32:13	0	0.00	Pressure	mbar	-0.02	Pressure	mbar
712	2022/11/23	09:32:14	0	0.00	Pressure	mbar	-0.03	Pressure	mbar
713	2022/11/23	09:32:15	0	-0.03	Pressure	mbar	-0.02	Pressure	mbar
714	2022/11/23	09:32:16	0	-0.03	Pressure	mbar	-0.02	Pressure	mbar
715	2022/11/23	09:32:17	0	-0.01	Pressure	mbar	-0.01	Pressure	mbar
716	2022/11/23	09:32:18	0	-0.01	Pressure	mbar	0.00	Pressure	mbar
717	2022/11/23	09:32:19	0	0.00	Pressure	mbar	-0.03	Pressure	mbar
718	2022/11/23	09:32:20	0	0.00	Pressure	mbar	-0.03	Pressure	mbar
719	2022/11/23	09:32:21	0	-0.01	Pressure	mbar	-0.01	Pressure	mbar
720	2022/11/23	09:32:22	0	-0.02	Pressure	mbar	-0.01	Pressure	mbar
721	2022/11/23	09:32:23	0	-0.02	Pressure	mbar	-0.01	Pressure	mbar
722	2022/11/23	09:32:24	0	-0.02	Pressure	mbar	-0.01	Pressure	mbar
723	2022/11/23	09:32:25	0	-0.02	Pressure	mbar	-0.01	Pressure	mbar
724	2022/11/23	09:32:26	0	-0.01	Pressure	mbar	0.00	Pressure	mbar
725	2022/11/23	09:32:27	0	-0.01	Pressure	mbar	0.00	Pressure	mbar
726	2022/11/23	09:32:28	0	-0.02	Pressure	mbar	-0.02	Pressure	mbar
727	2022/11/23	09:32:29	0	-0.01	Pressure	mbar	-0.02	Pressure	mbar
728	2022/11/23	09:32:30	0	-0.01	Pressure	mbar	-0.02	Pressure	mbar
729	2022/11/23	09:32:31	0	-0.01	Pressure	mbar	-0.02	Pressure	mbar
730	2022/11/23	09:32:32	0	-0.01	Pressure	mbar	-0.01	Pressure	mbar
731	2022/11/23	09:32:33	0	-0.01	Pressure	mbar	-0.01	Pressure	mbar
732	2022/11/23	09:32:34	0	-0.01	Pressure	mbar	-0.01	Pressure	mbar
733	2022/11/23	09:32:35	0	0.00	Pressure	mbar	-0.01	Pressure	mbar
734	2022/11/23	09:32:36	0	0.00	Pressure	mbar	-0.01	Pressure	mbar
735	2022/11/23	09:32:37	0	0.00	Pressure	mbar	0.00	Pressure	mbar
736	2022/11/23	09:32:38	0	0.01	Pressure	mbar	0.00	Pressure	mbar
737	2022/11/23	09:32:39	0	0.00	Pressure	mbar	-0.03	Pressure	mbar
738	2022/11/23	09:32:40	0	0.00	Pressure	mbar	-0.03	Pressure	mbar
739	2022/11/23	09:32:41	0	0.01	Pressure	mbar	-0.02	Pressure	mbar
740	2022/11/23	09:32:42	0	0.00	Pressure	mbar	-0.02	Pressure	mbar
741	2022/11/23	09:32:43	0	0.00	Pressure	mbar	-0.02	Pressure	mbar
742	2022/11/23	09:32:44	0	0.00	Pressure	mbar	0.00	Pressure	mbar
743	2022/11/23	09:32:45	0	0.00	Pressure	mbar	0.00	Pressure	mbar
744	2022/11/23	09:32:46	0	0.01	Pressure	mbar	0.00	Pressure	mbar
745	2022/11/23	09:32:47	0	0.01	Pressure	mbar	0.00	Pressure	mbar
746	2022/11/23	09:32:48	0	0.03	Pressure	mbar	-0.01	Pressure	mbar
747	2022/11/23	09:32:49	0	0.02	Pressure	mbar	-0.01	Pressure	mbar
748	2022/11/23	09:32:50	0	0.02	Pressure	mbar	-0.01	Pressure	mbar
749	2022/11/23	09:32:51	0	0.02	Pressure	mbar	-0.01	Pressure	mbar
750	2022/11/23	09:32:52	0	0.00	Pressure	mbar	-0.01	Pressure	mbar
751	2022/11/23	09:32:53	0	0.00	Pressure	mbar	-0.01	Pressure	mbar
752	2022/11/23	09:32:54	0	0.02	Pressure	mbar	0.00	Pressure	mbar
753	2022/11/23	09:32:55	0	0.02	Pressure	mbar	-0.01	Pressure	mbar
754	2022/11/23	09:32:56	0	0.02	Pressure	mbar	0.00	Pressure	mbar
755	2022/11/23	09:32:57	0	0.02	Pressure	mbar	0.00	Pressure	mbar
756	2022/11/23	09:32:58	0	0.02	Pressure	mbar	-0.02	Pressure	mbar
757	2022/11/23	09:32:59	0	0.01	Pressure	mbar	-0.01	Pressure	mbar
758	2022/11/23	09:33:00	0	0.01	Pressure	mbar	-0.01	Pressure	mbar
759	2022/11/23	09:33:01	0	0.01	Pressure	mbar	0.00	Pressure	mbar
760	2022/11/23	09:33:02	0	0.01	Pressure	mbar	-0.02	Pressure	mbar
761	2022/11/23	09:33:03	0	0.01	Pressure	mbar	-0.02	Pressure	mbar
762	2022/11/23	09:33:04	0	0.01	Pressure	mbar	-0.01	Pressure	mbar
763	2022/11/23	09:33:05	0	0.00	Pressure	mbar	-0.01	Pressure	mbar
764	2022/11/23	09:33:06	0	0.00	Pressure	mbar	-0.01	Pressure	mbar
765	2022/11/23	09:33:07	0	0.00	Pressure	mbar	-0.02	Pressure	mbar
766	2022/11/23	09:33:08	0	0.03	Pressure	mbar	-0.02	Pressure	mbar
767	2022/11/23	09:33:09	0	0.01	Pressure	mbar	-0.02	Pressure	mbar
768	2022/11/23	09:33:10	0	0.01	Pressure	mbar	-0.02	Pressure	mbar
769	2022/11/23	09:33:11	0	0.02	Pressure	mbar	-0.01	Pressure	mbar
770	2022/11/23	09:33:12	0	-0.02	Pressure	mbar	-0.01	Pressure	mbar
771	2022/11/23	09:33:13	0	-0.02	Pressure	mbar	-0.01	Pressure	mbar
772	2022/11/23	09:33:14	0	0.01	Pressure	mbar	-0.01	Pressure	mbar
773	2022/11/23	09:33:15	0	0.00	Pressure	mbar	-0.02	Pressure	mbar
774	2022/11/23	09:33:16	0	0.01	Pressure	mbar	-0.01	Pressure	mbar
775	2022/11/23	09:33:17	0	0.01	Pressure	mbar	-0.01	Pressure	mbar
776	2022/11/23	09:33:18	0	0.01	Pressure	mbar	-0.02	Pressure	mbar
777	2022/11/23	09:33:19	0	0.01	Pressure	mbar	-0.01	Pressure	mbar
778	2022/11/23	09:33:20	0	0.01	Pressure	mbar	-0.01	Pressure	mbar
779	2022/11/23	09:33:21	0	0.02	Pressure	mbar	-0.03	Pressure	mbar
780	2022/11/23	09:33:22	0	0.01	Pressure	mbar	-0.03	Pressure	mbar
781	2022/11/23	09:33:23	0	0.01	Pressure	mbar	-0.03	Pressure	mbar
782	2022/11/23	09:33:24	0	0.00	Pressure	mbar	-0.02	Pressure	mbar
783	2022/11/23	09:33:25	0	0.01	Pressure	mbar	-0.02	Pressure	mbar
784	2022/11/23	09:33:26	0	0.02	Pressure	mbar	-0.02	Pressure	mbar
785	2022/11/23	09:33:27	0	0.02	Pressure	mbar	-0.02	Pressure	mbar
786	2022/11/23	09:33:28	0	0.01	Pressure	mbar	-0.01	Pressure	mbar
787	2022/11/23	09:33:29	0	0.01	Pressure	mbar	-0.03	Pressure	mbar
788	2022/11/23	09:33:30	0	0.01	Pressure	mbar	-0.03	Pressure	mbar
789	2022/11/23	09:33:31	0	0.01	Pressure	mbar	-0.02	Pressure	mbar
790	2022/11/23	09:33:32	0	0.00	Pressure	mbar	-0.02	Pressure	mbar
791	2022/11/23	09:33:33	0	0.00	Pressure	mbar	-0.02	Pressure	mbar
792	2022/11/23	09:33:34	0	0.00	Pressure	mbar	-0.01	Pressure	mbar
793	2022/11/23	09:33:35	0	0.00	Pressure	mbar	-0.02	Pressure	mbar
794	2022/11/23	09:33:36	0	0.02	Pressure	mbar	0.00	Pressure	mbar
795	2022/11/23	09:33:37	0	0.02	Pressure	mbar	0.00	Pressure	mbar
796	2022/11/23	09:33:38	0	0.01	Pressure	mbar	-0.02	Pressure	mbar
797	2022/11/23	09:33:39	0	0.00	Pressure	mbar	-0.02	Pressure	mbar
798	2022/11/23	09:33:40	0	0.00	Pressure	mbar	-0.02	Pressure	mbar
799	2022/11/23	09:33:41	0	0.00	Pressure	mbar	-0.02	Pressure	mbar
800	2022/11/23	09:33:42	0	0.00	Pressure	mbar	-0.03	Pressure	mbar
801	2022/11/23	09:33:43	0	0.00	Pressure	mbar	-0.03	Pressure	mbar
802	2022/11/23	09:33:44	0	0.00	Pressure	mbar	-0.01	Pressure	mbar
803	2022/11/23	09:33:45	0	0.01	Pressure	mbar	-0.01	Pressure	mbar
804	2022/11/23	09:33:46	0	0.00	Pressure	mbar	-0.01	Pressure	mbar
805	2022/11/23	09:33:47	0	0.00	Pressure	mbar	-0.01	Pressure	mbar
806	2022/11/23	09:33:48	0	0.01	Pressure	mbar	-0.02	Pressure	mbar
807	2022/11/23	09:33:49	0	0.02	Pressure	mbar	-0.01	Pressure	mbar
808	2022/11/23	09:33:50	0	0.02	Pressure	mbar	-0.01	Pressure	mbar
809	2022/11/23	09:33:51	0	0.00	Pressure	mbar	-0.01	Pressure	mbar
810	2022/11/23	09:33:52	0	Time out			Time out
811	2022/11/23	09:33:53	0	0.00	Pressure	mbar	0.00	Pressure	mbar
812	2022/11/23	09:33:54	0	0.00	Pressure	mbar	0.00	Pressure	mbar
813	2022/11/23	09:33:55	0	0.00	Pressure	mbar	0.00	Pressure	mbar
814	2022/11/23	09:33:56	0	0.00	Pressure	mbar	-0.02	Pressure	mbar
815	2022/11/23	09:33:57	0	0.00	Pressure	mbar	-0.02	Pressure	mbar
816	2022/11/23	09:33:58	0	0.00	Pressure	mbar	-0.02	Pressure	mbar
817	2022/11/23	09:33:59	0	0.00	Pressure	mbar	-0.03	Pressure	mbar
818	2022/11/23	09:34:00	0	0.00	Pressure	mbar	-0.03	Pressure	mbar
819	2022/11/23	09:34:01	0	0.01	Pressure	mbar	-0.03	Pressure	mbar
820	2022/11/23	09:34:02	0	0.00	Pressure	mbar	-0.01	Pressure	mbar
821	2022/11/23	09:34:03	0	0.01	Pressure	mbar	-0.01	Pressure	mbar
822	2022/11/23	09:34:04	0	0.01	Pressure	mbar	-0.01	Pressure	mbar
823	2022/11/23	09:34:05	0	0.00	Pressure	mbar	-0.01	Pressure	mbar
824	2022/11/23	09:34:06	0	0.01	Pressure	mbar	-0.04	Pressure	mbar
825	2022/11/23	09:34:07	0	0.01	Pressure	mbar	-0.04	Pressure	mbar
826	2022/11/23	09:34:08	0	0.01	Pressure	mbar	-0.02	Pressure	mbar
827	2022/11/23	09:34:09	0	Time out			Time out
828	2022/11/23	09:34:10	0	Time out			Time out
829	2022/11/23	09:34:11	0	Time out			Time out
830	2022/11/23	09:34:12	0	0.02	Pressure	mbar	-0.04	Pressure	mbar
831	2022/11/23	09:34:13	0	0.00	Pressure	mbar	-0.03	Pressure	mbar
832	2022/11/23	09:34:14	0	0.00	Pressure	mbar	-0.03	Pressure	mbar
833	2022/11/23	09:34:15	0	0.00	Pressure	mbar	-0.01	Pressure	mbar
834	2022/11/23	09:34:16	0	0.01	Pressure	mbar	-0.02	Pressure	mbar
835	2022/11/23	09:34:17	0	0.01	Pressure	mbar	-0.02	Pressure	mbar
836	2022/11/23	09:34:18	0	0.00	Pressure	mbar	-0.01	Pressure	mbar
837	2022/11/23	09:34:19	0	0.01	Pressure	mbar	-0.03	Pressure	mbar
838	2022/11/23	09:34:20	0	0.01	Pressure	mbar	-0.03	Pressure	mbar
839	2022/11/23	09:34:21	0	0.00	Pressure	mbar	-0.03	Pressure	mbar
840	2022/11/23	09:34:22	0	0.01	Pressure	mbar	-0.02	Pressure	mbar
841	2022/11/23	09:34:23	0	0.00	Pressure	mbar	-0.02	Pressure	mbar
842	2022/11/23	09:34:24	0	0.00	Pressure	mbar	-0.02	Pressure	mbar
843	2022/11/23	09:34:25	0	0.00	Pressure	mbar	-0.03	Pressure	mbar
844	2022/11/23	09:34:26	0	0.00	Pressure	mbar	0.00	Pressure	mbar
845	2022/11/23	09:34:27	0	0.00	Pressure	mbar	0.00	Pressure	mbar
846	2022/11/23	09:34:28	0	0.00	Pressure	mbar	-0.02	Pressure	mbar
847	2022/11/23	09:34:29	0	-0.01	Pressure	mbar	-0.01	Pressure	mbar
848	2022/11/23	09:34:30	0	-0.01	Pressure	mbar	-0.01	Pressure	mbar
849	2022/11/23	09:34:31	0	0.00	Pressure	mbar	-0.01	Pressure	mbar
850	2022/11/23	09:34:32	0	0.00	Pressure	mbar	-0.02	Pressure	mbar
851	2022/11/23	09:34:33	0	0.01	Pressure	mbar	0.00	Pressure	mbar
852	2022/11/23	09:34:34	0	0.01	Pressure	mbar	0.00	Pressure	mbar
853	2022/11/23	09:34:35	0	0.00	Pressure	mbar	0.00	Pressure	mbar
854	2022/11/23	09:34:36	0	0.01	Pressure	mbar	-0.02	Pressure	mbar
855	2022/11/23	09:34:37	0	0.01	Pressure	mbar	-0.02	Pressure	mbar
856	2022/11/23	09:34:38	0	0.01	Pressure	mbar	0.00	Pressure	mbar
857	2022/11/23	09:34:39	0	0.01	Pressure	mbar	-0.02	Pressure	mbar
858	2022/11/23	09:34:40	0	0.01	Pressure	mbar	-0.02	Pressure	mbar
859	2022/11/23	09:34:41	0	0.03	Pressure	mbar	-0.02	Pressure	mbar
860	2022/11/23	09:34:42	0	0.00	Pressure	mbar	0.00	Pressure	mbar
861	2022/11/23	09:34:43	0	0.00	Pressure	mbar	0.00	Pressure	mbar
862	2022/11/23	09:34:44	0	0.00	Pressure	mbar	0.00	Pressure	mbar
863	2022/11/23	09:34:45	0	0.00	Pressure	mbar	0.00	Pressure	mbar
864	2022/11/23	09:34:46	0	0.00	Pressure	mbar	-0.02	Pressure	mbar
865	2022/11/23	09:34:47	0	0.00	Pressure	mbar	-0.02	Pressure	mbar
866	2022/11/23	09:34:48	0	0.01	Pressure	mbar	-0.03	Pressure	mbar
867	2022/11/23	09:34:49	0	0.00	Pressure	mbar	-0.02	Pressure	mbar
868	2022/11/23	09:34:50	0	0.00	Pressure	mbar	0.00	Pressure	mbar
869	2022/11/23	09:34:51	0	0.00	Pressure	mbar	0.00	Pressure	mbar
870	2022/11/23	09:34:52	0	0.00	Pressure	mbar	-0.02	Pressure	mbar
871	2022/11/23	09:34:53	0	0.00	Pressure	mbar	-0.01	Pressure	mbar
872	2022/11/23	09:34:54	0	0.00	Pressure	mbar	-0.01	Pressure	mbar
873	2022/11/23	09:34:55	0	0.01	Pressure	mbar	-0.01	Pressure	mbar
874	2022/11/23	09:34:56	0	0.00	Pressure	mbar	-0.01	Pressure	mbar
875	2022/11/23	09:34:57	0	0.00	Pressure	mbar	-0.01	Pressure	mbar
876	2022/11/23	09:34:58	0	0.02	Pressure	mbar	-0.02	Pressure	mbar
877	2022/11/23	09:34:59	0	0.00	Pressure	mbar	0.00	Pressure	mbar
878	2022/11/23	09:35:00	0	-0.01	Pressure	mbar	0.00	Pressure	mbar
879	2022/11/23	09:35:01	0	-0.01	Pressure	mbar	0.00	Pressure	mbar
880	2022/11/23	09:35:02	0	0.02	Pressure	mbar	0.00	Pressure	mbar
881	2022/11/23	09:35:03	0	0.01	Pressure	mbar	-0.01	Pressure	mbar
882	2022/11/23	09:35:04	0	0.01	Pressure	mbar	-0.01	Pressure	mbar
883	2022/11/23	09:35:05	0	-0.02	Pressure	mbar	-0.02	Pressure	mbar
884	2022/11/23	09:35:06	0	0.00	Pressure	mbar	0.00	Pressure	mbar
885	2022/11/23	09:35:07	0	0.00	Pressure	mbar	0.00	Pressure	mbar
886	2022/11/23	09:35:08	0	0.00	Pressure	mbar	0.00	Pressure	mbar
887	2022/11/23	09:35:09	0	-0.01	Pressure	mbar	-0.01	Pressure	mbar
888	2022/11/23	09:35:10	0	-0.01	Pressure	mbar	0.00	Pressure	mbar
889	2022/11/23	09:35:11	0	-0.01	Pressure	mbar	0.00	Pressure	mbar
890	2022/11/23	09:35:12	0	-0.02	Pressure	mbar	-0.01	Pressure	mbar
891	2022/11/23	09:35:13	0	-0.01	Pressure	mbar	-0.01	Pressure	mbar
892	2022/11/23	09:35:14	0	-0.01	Pressure	mbar	-0.01	Pressure	mbar
893	2022/11/23	09:35:15	0	0.00	Pressure	mbar	-0.01	Pressure	mbar
894	2022/11/23	09:35:16	0	-0.04	Pressure	mbar	-0.02	Pressure	mbar
895	2022/11/23	09:35:17	0	-0.04	Pressure	mbar	-0.02	Pressure	mbar
896	2022/11/23	09:35:18	0	-0.02	Pressure	mbar	-0.02	Pressure	mbar
897	2022/11/23	09:35:19	0	-0.03	Pressure	mbar	-0.01	Pressure	mbar
898	2022/11/23	09:35:20	0	-0.01	Pressure	mbar	-0.01	Pressure	mbar
899	2022/11/23	09:35:21	0	-0.01	Pressure	mbar	-0.01	Pressure	mbar
900	2022/11/23	09:35:22	0	-0.01	Pressure	mbar	-0.02	Pressure	mbar
901	2022/11/23	09:35:23	0	0.00	Pressure	mbar	-0.02	Pressure	mbar
902	2022/11/23	09:35:25	0	0.00	Pressure	mbar	0.00	Pressure	mbar
903	2022/11/23	09:35:25	0	0.00	Pressure	mbar	0.00	Pressure	mbar
904	2022/11/23	09:35:26	0	0.02	Pressure	mbar	-0.01	Pressure	mbar
905	2022/11/23	09:35:27	0	0.02	Pressure	mbar	-0.01	Pressure	mbar
906	2022/11/23	09:35:28	0	0.00	Pressure	mbar	-0.01	Pressure	mbar
907	2022/11/23	09:35:29	0	0.00	Pressure	mbar	0.00	Pressure	mbar
908	2022/11/23	09:35:30	0	Time out			Time out
909	2022/11/23	09:35:31	0	Time out			Time out
910	2022/11/23	09:35:32	0	0.00	Pressure	mbar	-0.01	Pressure	mbar
911	2022/11/23	09:35:33	0	0.00	Pressure	mbar	-0.02	Pressure	mbar
912	2022/11/23	09:35:34	0	0.00	Pressure	mbar	-0.02	Pressure	mbar
913	2022/11/23	09:35:35	0	0.02	Pressure	mbar	-0.02	Pressure	mbar
914	2022/11/23	09:35:36	0	0.00	Pressure	mbar	0.00	Pressure	mbar
915	2022/11/23	09:35:37	0	0.00	Pressure	mbar	0.00	Pressure	mbar
916	2022/11/23	09:35:38	0	0.00	Pressure	mbar	-0.01	Pressure	mbar
917	2022/11/23	09:35:39	0	0.00	Pressure	mbar	-0.01	Pressure	mbar
918	2022/11/23	09:35:40	0	0.00	Pressure	mbar	-0.01	Pressure	mbar
919	2022/11/23	09:35:41	0	0.00	Pressure	mbar	-0.01	Pressure	mbar
920	2022/11/23	09:35:42	0	0.00	Pressure	mbar	0.00	Pressure	mbar
921	2022/11/23	09:35:43	0	0.00	Pressure	mbar	0.00	Pressure	mbar
922	2022/11/23	09:35:44	0	0.00	Pressure	mbar	0.00	Pressure	mbar
923	2022/11/23	09:35:45	0	0.00	Pressure	mbar	0.00	Pressure	mbar
924	2022/11/23	09:35:46	0	0.00	Pressure	mbar	0.00	Pressure	mbar
925	2022/11/23	09:35:47	0	0.00	Pressure	mbar	0.00	Pressure	mbar
926	2022/11/23	09:35:48	0	0.00	Pressure	mbar	0.00	Pressure	mbar
927	2022/11/23	09:35:49	0	0.00	Pressure	mbar	0.00	Pressure	mbar
928	2022/11/23	09:35:50	0	-0.01	Pressure	mbar	0.00	Pressure	mbar
929	2022/11/23	09:35:51	0	-0.01	Pressure	mbar	0.00	Pressure	mbar
930	2022/11/23	09:35:52	0	-0.02	Pressure	mbar	0.00	Pressure	mbar
931	2022/11/23	09:35:53	0	-0.02	Pressure	mbar	0.00	Pressure	mbar
932	2022/11/23	09:35:54	0	-0.02	Pressure	mbar	0.00	Pressure	mbar
933	2022/11/23	09:35:55	0	0.00	Pressure	mbar	0.00	Pressure	mbar
934	2022/11/23	09:35:56	0	0.00	Pressure	mbar	-0.02	Pressure	mbar
935	2022/11/23	09:35:57	0	0.00	Pressure	mbar	-0.02	Pressure	mbar
936	2022/11/23	09:35:58	0	0.00	Pressure	mbar	0.00	Pressure	mbar
937	2022/11/23	09:35:59	0	-0.01	Pressure	mbar	0.00	Pressure	mbar
938	2022/11/23	09:36:00	0	0.00	Pressure	mbar	-0.02	Pressure	mbar
939	2022/11/23	09:36:01	0	0.00	Pressure	mbar	-0.02	Pressure	mbar
940	2022/11/23	09:36:02	0	0.00	Pressure	mbar	0.00	Pressure	mbar
941	2022/11/23	09:36:03	0	0.01	Pressure	mbar	0.00	Pressure	mbar
942	2022/11/23	09:36:04	0	0.01	Pressure	mbar	0.00	Pressure	mbar
943	2022/11/23	09:36:05	0	-0.01	Pressure	mbar	0.00	Pressure	mbar
944	2022/11/23	09:36:06	0	0.02	Pressure	mbar	-0.01	Pressure	mbar
945	2022/11/23	09:36:07	0	0.02	Pressure	mbar	-0.01	Pressure	mbar
946	2022/11/23	09:36:08	0	0.00	Pressure	mbar	-0.01	Pressure	mbar
947	2022/11/23	09:36:09	0	0.00	Pressure	mbar	-0.01	Pressure	mbar
948	2022/11/23	09:36:10	0	0.00	Pressure	mbar	0.00	Pressure	mbar
949	2022/11/23	09:36:11	0	0.00	Pressure	mbar	0.00	Pressure	mbar
950	2022/11/23	09:36:12	0	-0.02	Pressure	mbar	-0.02	Pressure	mbar
951	2022/11/23	09:36:13	0	0.00	Pressure	mbar	-0.01	Pressure	mbar
952	2022/11/23	09:36:14	0	0.00	Pressure	mbar	-0.01	Pressure	mbar
953	2022/11/23	09:36:15	0	-0.03	Pressure	mbar	0.00	Pressure	mbar
954	2022/11/23	09:36:16	0	-0.02	Pressure	mbar	0.00	Pressure	mbar
955	2022/11/23	09:36:17	0	-0.02	Pressure	mbar	0.00	Pressure	mbar
956	2022/11/23	09:36:18	0	-0.02	Pressure	mbar	0.00	Pressure	mbar
957	2022/11/23	09:36:19	0	0.00	Pressure	mbar	-0.01	Pressure	mbar
958	2022/11/23	09:36:20	0	-0.02	Pressure	mbar	-0.02	Pressure	mbar
959	2022/11/23	09:36:21	0	-0.02	Pressure	mbar	-0.02	Pressure	mbar
960	2022/11/23	09:36:22	0	0.00	Pressure	mbar	-0.01	Pressure	mbar
961	2022/11/23	09:36:23	0	0.00	Pressure	mbar	0.00	Pressure	mbar
962	2022/11/23	09:36:24	0	0.01	Pressure	mbar	-0.01	Pressure	mbar
963	2022/11/23	09:36:25	0	0.01	Pressure	mbar	-0.01	Pressure	mbar
964	2022/11/23	09:36:26	0	0.00	Pressure	mbar	-0.01	Pressure	mbar
965	2022/11/23	09:36:27	0	0.01	Pressure	mbar	0.00	Pressure	mbar
966	2022/11/23	09:36:28	0	0.01	Pressure	mbar	0.00	Pressure	mbar
967	2022/11/23	09:36:29	0	0.00	Pressure	mbar	0.00	Pressure	mbar
968	2022/11/23	09:36:30	0	-0.01	Pressure	mbar	-0.01	Pressure	mbar
969	2022/11/23	09:36:31	0	-0.01	Pressure	mbar	-0.01	Pressure	mbar
970	2022/11/23	09:36:32	0	0.00	Pressure	mbar	-0.02	Pressure	mbar
971	2022/11/23	09:36:33	0	0.00	Pressure	mbar	0.00	Pressure	mbar
972	2022/11/23	09:36:34	0	0.00	Pressure	mbar	0.00	Pressure	mbar
973	2022/11/23	09:36:35	0	0.00	Pressure	mbar	0.00	Pressure	mbar
974	2022/11/23	09:36:36	0	-0.01	Pressure	mbar	0.00	Pressure	mbar
975	2022/11/23	09:36:37	0	-0.02	Pressure	mbar	-0.01	Pressure	mbar
976	2022/11/23	09:36:38	0	-0.02	Pressure	mbar	-0.01	Pressure	mbar
977	2022/11/23	09:36:39	0	0.00	Pressure	mbar	-0.01	Pressure	mbar
978	2022/11/23	09:36:40	0	Time out			Time out
979	2022/11/23	09:36:41	0	Time out			Time out
980	2022/11/23	09:36:42	0	Time out			Time out
981	2022/11/23	09:36:43	0	0.00	Pressure	mbar	-0.01	Pressure	mbar
982	2022/11/23	09:36:44	0	0.00	Pressure	mbar	-0.01	Pressure	mbar
983	2022/11/23	09:36:45	0	0.00	Pressure	mbar	0.00	Pressure	mbar
984	2022/11/23	09:36:46	0	0.01	Pressure	mbar	0.00	Pressure	mbar
985	2022/11/23	09:36:47	0	0.02	Pressure	mbar	-0.01	Pressure	mbar
986	2022/11/23	09:36:48	0	0.02	Pressure	mbar	-0.01	Pressure	mbar
987	2022/11/23	09:36:49	0	0.00	Pressure	mbar	0.00	Pressure	mbar
988	2022/11/23	09:36:50	0	0.00	Pressure	mbar	0.00	Pressure	mbar
989	2022/11/23	09:36:51	0	0.00	Pressure	mbar	0.00	Pressure	mbar
990	2022/11/23	09:36:52	0	0.00	Pressure	mbar	-0.01	Pressure	mbar
991	2022/11/23	09:36:53	0	0.02	Pressure	mbar	0.00	Pressure	mbar
992	2022/11/23	09:36:54	0	0.00	Pressure	mbar	0.00	Pressure	mbar
993	2022/11/23	09:36:55	0	0.00	Pressure	mbar	0.00	Pressure	mbar
994	2022/11/23	09:36:56	0	0.00	Pressure	mbar	-0.01	Pressure	mbar
995	2022/11/23	09:36:57	0	0.00	Pressure	mbar	-0.01	Pressure	mbar
996	2022/11/23	09:36:58	0	0.00	Pressure	mbar	-0.01	Pressure	mbar
997	2022/11/23	09:36:59	0	0.01	Pressure	mbar	0.00	Pressure	mbar
998	2022/11/23	09:37:00	0	0.00	Pressure	mbar	0.00	Pressure	mbar
999	2022/11/23	09:37:01	0	0.00	Pressure	mbar	0.00	Pressure	mbar
1000	2022/11/23	09:37:02	0	0.00	Pressure	mbar	0.00	Pressure	mbar
1001	2022/11/23	09:37:03	0	0.00	Pressure	mbar	0.00	Pressure	mbar
1002	2022/11/23	09:37:04	0	0.00	Pressure	mbar	0.00	Pressure	mbar
1003	2022/11/23	09:37:05	0	0.00	Pressure	mbar	0.00	Pressure	mbar
1004	2022/11/23	09:37:06	0	0.00	Pressure	mbar	-0.01	Pressure	mbar
1005	2022/11/23	09:37:07	0	0.00	Pressure	mbar	-0.02	Pressure	mbar
1006	2022/11/23	09:37:08	0	0.00	Pressure	mbar	-0.02	Pressure	mbar
1007	2022/11/23	09:37:09	0	0.01	Pressure	mbar	-0.01	Pressure	mbar
1008	2022/11/23	09:37:10	0	0.02	Pressure	mbar	0.00	Pressure	mbar
1009	2022/11/23	09:37:11	0	0.02	Pressure	mbar	0.00	Pressure	mbar
1010	2022/11/23	09:37:12	0	0.02	Pressure	mbar	0.00	Pressure	mbar
1011	2022/11/23	09:37:13	0	0.02	Pressure	mbar	-0.01	Pressure	mbar
1012	2022/11/23	09:37:14	0	0.00	Pressure	mbar	0.00	Pressure	mbar
1013	2022/11/23	09:37:15	0	0.00	Pressure	mbar	0.00	Pressure	mbar
1014	2022/11/23	09:37:16	0	0.02	Pressure	mbar	0.00	Pressure	mbar
1015	2022/11/23	09:37:17	0	0.02	Pressure	mbar	0.00	Pressure	mbar
1016	2022/11/23	09:37:18	0	0.02	Pressure	mbar	0.00	Pressure	mbar
1017	2022/11/23	09:37:19	0	0.02	Pressure	mbar	0.00	Pressure	mbar
1018	2022/11/23	09:37:20	0	0.01	Pressure	mbar	0.00	Pressure	mbar
1019	2022/11/23	09:37:21	0	0.01	Pressure	mbar	0.00	Pressure	mbar
1020	2022/11/23	09:37:22	0	0.02	Pressure	mbar	-0.01	Pressure	mbar
1021	2022/11/23	09:37:23	0	0.00	Pressure	mbar	0.00	Pressure	mbar
1022	2022/11/23	09:37:24	0	0.01	Pressure	mbar	-0.02	Pressure	mbar
1023	2022/11/23	09:37:25	0	0.01	Pressure	mbar	-0.02	Pressure	mbar
1024	2022/11/23	09:37:26	0	0.00	Pressure	mbar	0.00	Pressure	mbar
1025	2022/11/23	09:37:27	0	0.01	Pressure	mbar	-0.01	Pressure	mbar
1026	2022/11/23	09:37:28	0	0.01	Pressure	mbar	-0.01	Pressure	mbar
1027	2022/11/23	09:37:29	0	0.01	Pressure	mbar	-0.02	Pressure	mbar
1028	2022/11/23	09:37:30	0	0.00	Pressure	mbar	-0.01	Pressure	mbar
1029	2022/11/23	09:37:31	0	0.00	Pressure	mbar	-0.01	Pressure	mbar
1030	2022/11/23	09:37:32	0	0.01	Pressure	mbar	-0.01	Pressure	mbar
1031	2022/11/23	09:37:33	0	0.01	Pressure	mbar	0.02	Pressure	mbar
1032	2022/11/23	09:37:34	0	0.02	Pressure	mbar	0.00	Pressure	mbar
1033	2022/11/23	09:37:35	0	0.02	Pressure	mbar	0.00	Pressure	mbar
1034	2022/11/23	09:37:36	0	Time out			Time out
1035	2022/11/23	09:37:37	0	0.01	Pressure	mbar	0.00	Pressure	mbar
1036	2022/11/23	09:37:38	0	0.01	Pressure	mbar	0.00	Pressure	mbar
1037	2022/11/23	09:37:39	0	0.02	Pressure	mbar	0.00	Pressure	mbar
1038	2022/11/23	09:37:40	0	0.03	Pressure	mbar	0.00	Pressure	mbar
1039	2022/11/23	09:37:41	0	0.03	Pressure	mbar	0.00	Pressure	mbar
1040	2022/11/23	09:37:42	0	0.01	Pressure	mbar	0.00	Pressure	mbar
1041	2022/11/23	09:37:43	0	0.01	Pressure	mbar	0.00	Pressure	mbar
1042	2022/11/23	09:37:44	0	0.00	Pressure	mbar	0.00	Pressure	mbar
1043	2022/11/23	09:37:45	0	0.00	Pressure	mbar	0.00	Pressure	mbar
1044	2022/11/23	09:37:46	0	0.02	Pressure	mbar	0.00	Pressure	mbar
1045	2022/11/23	09:37:47	0	0.00	Pressure	mbar	0.01	Pressure	mbar
1046	2022/11/23	09:37:48	0	0.00	Pressure	mbar	0.01	Pressure	mbar
1047	2022/11/23	09:37:49	0	0.01	Pressure	mbar	0.00	Pressure	mbar
1048	2022/11/23	09:37:50	0	0.01	Pressure	mbar	0.01	Pressure	mbar
1049	2022/11/23	09:37:51	0	0.00	Pressure	mbar	0.00	Pressure	mbar
1050	2022/11/23	09:37:52	0	0.00	Pressure	mbar	0.00	Pressure	mbar
1051	2022/11/23	09:37:53	0	0.00	Pressure	mbar	0.00	Pressure	mbar
1052	2022/11/23	09:37:54	0	0.01	Pressure	mbar	0.00	Pressure	mbar
1053	2022/11/23	09:37:55	0	0.01	Pressure	mbar	0.00	Pressure	mbar
1054	2022/11/23	09:37:56	0	0.01	Pressure	mbar	0.00	Pressure	mbar
1055	2022/11/23	09:37:57	0	0.01	Pressure	mbar	0.00	Pressure	mbar
1056	2022/11/23	09:37:58	0	0.01	Pressure	mbar	0.00	Pressure	mbar
1057	2022/11/23	09:37:59	0	0.01	Pressure	mbar	-0.01	Pressure	mbar
1058	2022/11/23	09:38:00	0	-0.02	Pressure	mbar	0.00	Pressure	mbar
1059	2022/11/23	09:38:01	0	-0.02	Pressure	mbar	0.00	Pressure	mbar
1060	2022/11/23	09:38:02	0	0.01	Pressure	mbar	0.00	Pressure	mbar
1061	2022/11/23	09:38:03	0	0.02	Pressure	mbar	0.00	Pressure	mbar
1062	2022/11/23	09:38:04	0	0.01	Pressure	mbar	0.00	Pressure	mbar
1063	2022/11/23	09:38:05	0	0.01	Pressure	mbar	0.00	Pressure	mbar
1064	2022/11/23	09:38:06	0	0.02	Pressure	mbar	0.00	Pressure	mbar
1065	2022/11/23	09:38:07	0	0.02	Pressure	mbar	0.01	Pressure	mbar
1066	2022/11/23	09:38:08	0	0.02	Pressure	mbar	0.01	Pressure	mbar
1067	2022/11/23	09:38:09	0	0.01	Pressure	mbar	0.00	Pressure	mbar
1068	2022/11/23	09:38:10	0	0.00	Pressure	mbar	0.00	Pressure	mbar
1069	2022/11/23	09:38:11	0	0.01	Pressure	mbar	0.00	Pressure	mbar
1070	2022/11/23	09:38:12	0	0.01	Pressure	mbar	0.00	Pressure	mbar
1071	2022/11/23	09:38:13	0	0.00	Pressure	mbar	0.00	Pressure	mbar
1072	2022/11/23	09:38:14	0	0.00	Pressure	mbar	-0.01	Pressure	mbar
1073	2022/11/23	09:38:15	0	0.00	Pressure	mbar	-0.01	Pressure	mbar
1074	2022/11/23	09:38:16	0	0.00	Pressure	mbar	-0.01	Pressure	mbar
1075	2022/11/23	09:38:17	0	0.02	Pressure	mbar	-0.01	Pressure	mbar
1076	2022/11/23	09:38:18	0	0.02	Pressure	mbar	-0.01	Pressure	mbar
1077	2022/11/23	09:38:19	0	0.01	Pressure	mbar	0.00	Pressure	mbar
1078	2022/11/23	09:38:20	0	0.04	Pressure	mbar	0.00	Pressure	mbar
1079	2022/11/23	09:38:21	0	0.01	Pressure	mbar	0.01	Pressure	mbar
1080	2022/11/23	09:38:22	0	0.01	Pressure	mbar	0.01	Pressure	mbar
1081	2022/11/23	09:38:23	0	0.02	Pressure	mbar	0.00	Pressure	mbar
1082	2022/11/23	09:38:24	0	0.01	Pressure	mbar	0.00	Pressure	mbar
1083	2022/11/23	09:38:25	0	0.01	Pressure	mbar	0.00	Pressure	mbar
1084	2022/11/23	09:38:26	0	0.01	Pressure	mbar	0.00	Pressure	mbar
1085	2022/11/23	09:38:27	0	0.01	Pressure	mbar	0.00	Pressure	mbar
1086	2022/11/23	09:38:28	0	0.01	Pressure	mbar	0.00	Pressure	mbar
1087	2022/11/23	09:38:29	0	0.01	Pressure	mbar	0.01	Pressure	mbar
1088	2022/11/23	09:38:30	0	0.01	Pressure	mbar	0.00	Pressure	mbar
1089	2022/11/23	09:38:31	0	0.00	Pressure	mbar	0.00	Pressure	mbar
1090	2022/11/23	09:38:32	0	0.00	Pressure	mbar	0.00	Pressure	mbar
1091	2022/11/23	09:38:33	0	0.01	Pressure	mbar	0.00	Pressure	mbar
1092	2022/11/23	09:38:34	0	0.02	Pressure	mbar	0.00	Pressure	mbar
1093	2022/11/23	09:38:35	0	0.02	Pressure	mbar	0.00	Pressure	mbar
1094	2022/11/23	09:38:36	0	0.00	Pressure	mbar	0.00	Pressure	mbar
1095	2022/11/23	09:38:37	0	0.00	Pressure	mbar	0.00	Pressure	mbar
1096	2022/11/23	09:38:38	0	0.00	Pressure	mbar	0.00	Pressure	mbar
1097	2022/11/23	09:38:39	0	0.02	Pressure	mbar	0.00	Pressure	mbar
1098	2022/11/23	09:38:40	0	0.02	Pressure	mbar	-0.01	Pressure	mbar
1099	2022/11/23	09:38:41	0	0.00	Pressure	mbar	-0.01	Pressure	mbar
1100	2022/11/23	09:38:42	0	0.00	Pressure	mbar	-0.01	Pressure	mbar
1101	2022/11/23	09:38:43	0	0.01	Pressure	mbar	0.00	Pressure	mbar
1102	2022/11/23	09:38:44	0	Time out			Time out
1103	2022/11/23	09:38:45	0	Time out			Time out
1104	2022/11/23	09:38:46	0	0.00	Pressure	mbar	0.00	Pressure	mbar
1105	2022/11/23	09:38:47	0	0.02	Pressure	mbar	0.00	Pressure	mbar
1106	2022/11/23	09:38:48	0	0.02	Pressure	mbar	0.00	Pressure	mbar
1107	2022/11/23	09:38:49	0	0.00	Pressure	mbar	0.00	Pressure	mbar
1108	2022/11/23	09:38:50	0	0.02	Pressure	mbar	0.01	Pressure	mbar
1109	2022/11/23	09:38:51	0	0.01	Pressure	mbar	0.01	Pressure	mbar
1110	2022/11/23	09:38:52	0	0.01	Pressure	mbar	0.01	Pressure	mbar
1111	2022/11/23	09:38:53	0	0.01	Pressure	mbar	0.00	Pressure	mbar
1112	2022/11/23	09:38:54	0	0.01	Pressure	mbar	0.01	Pressure	mbar
1113	2022/11/23	09:38:55	0	0.01	Pressure	mbar	0.01	Pressure	mbar
1114	2022/11/23	09:38:56	0	0.00	Pressure	mbar	0.00	Pressure	mbar
1115	2022/11/23	09:38:57	0	0.02	Pressure	mbar	0.00	Pressure	mbar
1116	2022/11/23	09:38:58	0	0.01	Pressure	mbar	0.00	Pressure	mbar
1117	2022/11/23	09:38:59	0	0.01	Pressure	mbar	0.00	Pressure	mbar
1118	2022/11/23	09:39:00	0	0.01	Pressure	mbar	0.00	Pressure	mbar
1119	2022/11/23	09:39:01	0	0.01	Pressure	mbar	0.01	Pressure	mbar
1120	2022/11/23	09:39:02	0	0.01	Pressure	mbar	0.01	Pressure	mbar
1121	2022/11/23	09:39:03	0	0.03	Pressure	mbar	0.00	Pressure	mbar
1122	2022/11/23	09:39:04	0	0.02	Pressure	mbar	0.00	Pressure	mbar
1123	2022/11/23	09:39:05	0	0.02	Pressure	mbar	0.00	Pressure	mbar
1124	2022/11/23	09:39:06	0	0.02	Pressure	mbar	0.00	Pressure	mbar
1125	2022/11/23	09:39:07	0	0.01	Pressure	mbar	0.00	Pressure	mbar
1126	2022/11/23	09:39:08	0	0.02	Pressure	mbar	-0.01	Pressure	mbar
1127	2022/11/23	09:39:09	0	0.02	Pressure	mbar	-0.01	Pressure	mbar
1128	2022/11/23	09:39:10	0	0.03	Pressure	mbar	0.01	Pressure	mbar
1129	2022/11/23	09:39:11	0	0.02	Pressure	mbar	0.00	Pressure	mbar
1130	2022/11/23	09:39:12	0	0.02	Pressure	mbar	0.00	Pressure	mbar
1131	2022/11/23	09:39:13	0	0.04	Pressure	mbar	0.00	Pressure	mbar
1132	2022/11/23	09:39:14	0	0.03	Pressure	mbar	0.01	Pressure	mbar
1133	2022/11/23	09:39:15	0	0.03	Pressure	mbar	0.01	Pressure	mbar
1134	2022/11/23	09:39:16	0	0.01	Pressure	mbar	0.00	Pressure	mbar
1135	2022/11/23	09:39:17	0	0.01	Pressure	mbar	0.01	Pressure	mbar
1136	2022/11/23	09:39:18	0	0.02	Pressure	mbar	0.00	Pressure	mbar
1137	2022/11/23	09:39:19	0	0.02	Pressure	mbar	0.00	Pressure	mbar
1138	2022/11/23	09:39:20	0	0.01	Pressure	mbar	0.01	Pressure	mbar
1139	2022/11/23	09:39:21	0	0.00	Pressure	mbar	0.00	Pressure	mbar
1140	2022/11/23	09:39:22	0	0.00	Pressure	mbar	0.00	Pressure	mbar
1141	2022/11/23	09:39:23	0	0.00	Pressure	mbar	0.00	Pressure	mbar
1142	2022/11/23	09:39:24	0	0.00	Pressure	mbar	0.00	Pressure	mbar
1143	2022/11/23	09:39:25	0	0.00	Pressure	mbar	0.00	Pressure	mbar
1144	2022/11/23	09:39:26	0	0.00	Pressure	mbar	0.00	Pressure	mbar
1145	2022/11/23	09:39:27	0	0.00	Pressure	mbar	0.00	Pressure	mbar
1146	2022/11/23	09:39:28	0	0.04	Pressure	mbar	0.00	Pressure	mbar
1147	2022/11/23	09:39:29	0	0.04	Pressure	mbar	0.00	Pressure	mbar
1148	2022/11/23	09:39:30	0	0.02	Pressure	mbar	0.00	Pressure	mbar
1149	2022/11/23	09:39:31	0	0.02	Pressure	mbar	0.00	Pressure	mbar
1150	2022/11/23	09:39:32	0	0.02	Pressure	mbar	0.00	Pressure	mbar
1151	2022/11/23	09:39:33	0	0.01	Pressure	mbar	0.02	Pressure	mbar
1152	2022/11/23	09:39:34	0	0.02	Pressure	mbar	0.02	Pressure	mbar
1153	2022/11/23	09:39:35	0	0.03	Pressure	mbar	0.00	Pressure	mbar
1154	2022/11/23	09:39:36	0	0.03	Pressure	mbar	0.00	Pressure	mbar
1155	2022/11/23	09:39:37	0	0.04	Pressure	mbar	0.00	Pressure	mbar
1156	2022/11/23	09:39:38	0	0.03	Pressure	mbar	0.00	Pressure	mbar
1157	2022/11/23	09:39:39	0	0.03	Pressure	mbar	0.00	Pressure	mbar
1158	2022/11/23	09:39:40	0	0.02	Pressure	mbar	0.00	Pressure	mbar
1159	2022/11/23	09:39:41	0	0.02	Pressure	mbar	0.00	Pressure	mbar
1160	2022/11/23	09:39:42	0	0.02	Pressure	mbar	0.00	Pressure	mbar
1161	2022/11/23	09:39:43	0	0.02	Pressure	mbar	0.00	Pressure	mbar
1162	2022/11/23	09:39:44	0	0.01	Pressure	mbar	0.00	Pressure	mbar
1163	2022/11/23	09:39:45	0	0.02	Pressure	mbar	0.00	Pressure	mbar
1164	2022/11/23	09:39:46	0	0.02	Pressure	mbar	0.00	Pressure	mbar
1165	2022/11/23	09:39:47	0	0.03	Pressure	mbar	-0.01	Pressure	mbar
1166	2022/11/23	09:39:48	0	0.01	Pressure	mbar	0.00	Pressure	mbar
1167	2022/11/23	09:39:49	0	0.01	Pressure	mbar	0.00	Pressure	mbar
1168	2022/11/23	09:39:50	0	0.02	Pressure	mbar	0.00	Pressure	mbar
1169	2022/11/23	09:39:51	0	0.02	Pressure	mbar	0.00	Pressure	mbar
1170	2022/11/23	09:39:52	0	0.02	Pressure	mbar	0.00	Pressure	mbar
1171	2022/11/23	09:39:53	0	0.02	Pressure	mbar	0.00	Pressure	mbar
1172	2022/11/23	09:39:54	0	0.01	Pressure	mbar	0.00	Pressure	mbar
1173	2022/11/23	09:39:55	0	0.00	Pressure	mbar	-0.01	Pressure	mbar
1174	2022/11/23	09:39:56	0	0.00	Pressure	mbar	-0.01	Pressure	mbar
1175	2022/11/23	09:39:57	0	0.02	Pressure	mbar	0.00	Pressure	mbar
1176	2022/11/23	09:39:58	0	0.00	Pressure	mbar	0.00	Pressure	mbar
1177	2022/11/23	09:39:59	0	0.00	Pressure	mbar	0.00	Pressure	mbar
1178	2022/11/23	09:40:00	0	0.02	Pressure	mbar	0.00	Pressure	mbar
1179	2022/11/23	09:40:01	0	0.01	Pressure	mbar	0.00	Pressure	mbar
1180	2022/11/23	09:40:02	0	0.01	Pressure	mbar	0.00	Pressure	mbar
1181	2022/11/23	09:40:03	0	0.02	Pressure	mbar	0.00	Pressure	mbar
1182	2022/11/23	09:40:04	0	0.01	Pressure	mbar	0.00	Pressure	mbar
1183	2022/11/23	09:40:05	0	0.02	Pressure	mbar	0.00	Pressure	mbar
1184	2022/11/23	09:40:06	0	0.02	Pressure	mbar	0.00	Pressure	mbar
1185	2022/11/23	09:40:07	0	0.03	Pressure	mbar	0.01	Pressure	mbar
1186	2022/11/23	09:40:08	0	0.02	Pressure	mbar	0.00	Pressure	mbar
1187	2022/11/23	09:40:09	0	0.02	Pressure	mbar	0.00	Pressure	mbar
1188	2022/11/23	09:40:10	0	0.02	Pressure	mbar	-0.01	Pressure	mbar
1189	2022/11/23	09:40:11	0	0.02	Pressure	mbar	0.00	Pressure	mbar
1190	2022/11/23	09:40:12	0	0.02	Pressure	mbar	0.00	Pressure	mbar
1191	2022/11/23	09:40:13	0	0.04	Pressure	mbar	0.00	Pressure	mbar
1192	2022/11/23	09:40:14	0	0.02	Pressure	mbar	0.01	Pressure	mbar
1193	2022/11/23	09:40:15	0	0.01	Pressure	mbar	0.00	Pressure	mbar
1194	2022/11/23	09:40:16	0	0.01	Pressure	mbar	0.00	Pressure	mbar
1195	2022/11/23	09:40:17	0	0.03	Pressure	mbar	0.01	Pressure	mbar
1196	2022/11/23	09:40:18	0	0.01	Pressure	mbar	0.01	Pressure	mbar
1197	2022/11/23	09:40:19	0	0.01	Pressure	mbar	0.01	Pressure	mbar
1198	2022/11/23	09:40:20	0	0.03	Pressure	mbar	0.00	Pressure	mbar
1199	2022/11/23	09:40:21	0	0.03	Pressure	mbar	0.01	Pressure	mbar
1200	2022/11/23	09:40:22	0	0.03	Pressure	mbar	0.01	Pressure	mbar
1201	2022/11/23	09:40:23	0	0.02	Pressure	mbar	0.00	Pressure	mbar
1202	2022/11/23	09:40:24	0	0.01	Pressure	mbar	0.02	Pressure	mbar
1203	2022/11/23	09:40:25	0	0.03	Pressure	mbar	0.00	Pressure	mbar
1204	2022/11/23	09:40:26	0	0.03	Pressure	mbar	0.00	Pressure	mbar
1205	2022/11/23	09:40:27	0	0.01	Pressure	mbar	0.00	Pressure	mbar
1206	2022/11/23	09:40:28	0	0.02	Pressure	mbar	0.00	Pressure	mbar
1207	2022/11/23	09:40:29	0	0.02	Pressure	mbar	0.00	Pressure	mbar
1208	2022/11/23	09:40:30	0	0.03	Pressure	mbar	0.01	Pressure	mbar
1209	2022/11/23	09:40:31	0	0.01	Pressure	mbar	0.01	Pressure	mbar
1210	2022/11/23	09:40:32	0	0.02	Pressure	mbar	0.02	Pressure	mbar
1211	2022/11/23	09:40:33	0	0.02	Pressure	mbar	0.02	Pressure	mbar
1212	2022/11/23	09:40:34	0	0.02	Pressure	mbar	0.00	Pressure	mbar
1213	2022/11/23	09:40:35	0	0.03	Pressure	mbar	0.00	Pressure	mbar
1214	2022/11/23	09:40:36	0	0.03	Pressure	mbar	0.00	Pressure	mbar
1215	2022/11/23	09:40:37	0	0.03	Pressure	mbar	0.00	Pressure	mbar
1216	2022/11/23	09:40:38	0	0.02	Pressure	mbar	0.01	Pressure	mbar
1217	2022/11/23	09:40:39	0	0.02	Pressure	mbar	0.01	Pressure	mbar
1218	2022/11/23	09:40:40	0	0.04	Pressure	mbar	0.01	Pressure	mbar
1219	2022/11/23	09:40:41	0	0.03	Pressure	mbar	0.01	Pressure	mbar
1220	2022/11/23	09:40:42	0	0.03	Pressure	mbar	0.01	Pressure	mbar
1221	2022/11/23	09:40:43	0	0.03	Pressure	mbar	0.01	Pressure	mbar
1222	2022/11/23	09:40:44	0	0.02	Pressure	mbar	0.01	Pressure	mbar
1223	2022/11/23	09:40:45	0	0.02	Pressure	mbar	0.01	Pressure	mbar
1224	2022/11/23	09:40:46	0	0.02	Pressure	mbar	0.01	Pressure	mbar
1225	2022/11/23	09:40:47	0	0.03	Pressure	mbar	0.03	Pressure	mbar
1226	2022/11/23	09:40:48	0	0.03	Pressure	mbar	0.01	Pressure	mbar
1227	2022/11/23	09:40:49	0	0.03	Pressure	mbar	0.01	Pressure	mbar
1228	2022/11/23	09:40:50	0	0.02	Pressure	mbar	0.00	Pressure	mbar
1229	2022/11/23	09:40:51	0	0.02	Pressure	mbar	0.01	Pressure	mbar
1230	2022/11/23	09:40:52	0	0.04	Pressure	mbar	0.00	Pressure	mbar
1231	2022/11/23	09:40:53	0	0.04	Pressure	mbar	0.00	Pressure	mbar
1232	2022/11/23	09:40:54	0	0.02	Pressure	mbar	0.00	Pressure	mbar
1233	2022/11/23	09:40:55	0	0.03	Pressure	mbar	0.00	Pressure	mbar
1234	2022/11/23	09:40:56	0	0.03	Pressure	mbar	0.00	Pressure	mbar
1235	2022/11/23	09:40:57	0	0.02	Pressure	mbar	0.01	Pressure	mbar
1236	2022/11/23	09:40:58	0	0.02	Pressure	mbar	0.01	Pressure	mbar
1237	2022/11/23	09:40:59	0	0.02	Pressure	mbar	0.01	Pressure	mbar
1238	2022/11/23	09:41:00	0	0.03	Pressure	mbar	0.00	Pressure	mbar
1239	2022/11/23	09:41:01	0	0.01	Pressure	mbar	0.00	Pressure	mbar
1240	2022/11/23	09:41:02	0	0.02	Pressure	mbar	0.00	Pressure	mbar
1241	2022/11/23	09:41:03	0	0.02	Pressure	mbar	0.00	Pressure	mbar
1242	2022/11/23	09:41:04	0	0.01	Pressure	mbar	0.00	Pressure	mbar
1243	2022/11/23	09:41:05	0	0.02	Pressure	mbar	0.00	Pressure	mbar
1244	2022/11/23	09:41:06	0	0.02	Pressure	mbar	0.00	Pressure	mbar
1245	2022/11/23	09:41:07	0	0.01	Pressure	mbar	0.00	Pressure	mbar
1246	2022/11/23	09:41:08	0	0.03	Pressure	mbar	0.01	Pressure	mbar
1247	2022/11/23	09:41:09	0	0.03	Pressure	mbar	0.01	Pressure	mbar
1248	2022/11/23	09:41:10	0	0.03	Pressure	mbar	0.00	Pressure	mbar
1249	2022/11/23	09:41:11	0	0.03	Pressure	mbar	0.01	Pressure	mbar
1250	2022/11/23	09:41:12	0	0.02	Pressure	mbar	0.00	Pressure	mbar
1251	2022/11/23	09:41:13	0	0.02	Pressure	mbar	0.00	Pressure	mbar
1252	2022/11/23	09:41:14	0	0.00	Pressure	mbar	-0.01	Pressure	mbar
1253	2022/11/23	09:41:15	0	0.00	Pressure	mbar	-0.01	Pressure	mbar
1254	2022/11/23	09:41:16	0	0.00	Pressure	mbar	-0.01	Pressure	mbar
1255	2022/11/23	09:41:17	0	0.01	Pressure	mbar	0.00	Pressure	mbar
1256	2022/11/23	09:41:18	0	0.02	Pressure	mbar	0.00	Pressure	mbar
1257	2022/11/23	09:41:19	0	0.02	Pressure	mbar	0.00	Pressure	mbar
1258	2022/11/23	09:41:20	0	0.01	Pressure	mbar	0.00	Pressure	mbar
1259	2022/11/23	09:41:21	0	0.01	Pressure	mbar	0.00	Pressure	mbar
1260	2022/11/23	09:41:22	0	0.02	Pressure	mbar	0.00	Pressure	mbar
1261	2022/11/23	09:41:23	0	0.02	Pressure	mbar	0.00	Pressure	mbar
1262	2022/11/23	09:41:24	0	0.00	Pressure	mbar	0.00	Pressure	mbar
1263	2022/11/23	09:41:25	0	0.00	Pressure	mbar	0.00	Pressure	mbar
1264	2022/11/23	09:41:26	0	0.00	Pressure	mbar	0.00	Pressure	mbar
1265	2022/11/23	09:41:27	0	0.01	Pressure	mbar	-0.01	Pressure	mbar
1266	2022/11/23	09:41:28	0	0.01	Pressure	mbar	-0.01	Pressure	mbar
1267	2022/11/23	09:41:29	0	0.02	Pressure	mbar	0.00	Pressure	mbar
1268	2022/11/23	09:41:30	0	0.02	Pressure	mbar	0.00	Pressure	mbar
1269	2022/11/23	09:41:31	0	0.01	Pressure	mbar	-0.01	Pressure	mbar
1270	2022/11/23	09:41:32	0	0.02	Pressure	mbar	0.00	Pressure	mbar
1271	2022/11/23	09:41:33	0	0.02	Pressure	mbar	0.00	Pressure	mbar
1272	2022/11/23	09:41:34	0	0.02	Pressure	mbar	-0.01	Pressure	mbar
1273	2022/11/23	09:41:35	0	0.02	Pressure	mbar	0.00	Pressure	mbar
1274	2022/11/23	09:41:36	0	0.02	Pressure	mbar	0.00	Pressure	mbar
1275	2022/11/23	09:41:37	0	0.00	Pressure	mbar	0.00	Pressure	mbar
1276	2022/11/23	09:41:38	0	0.01	Pressure	mbar	0.00	Pressure	mbar
1277	2022/11/23	09:41:39	0	0.01	Pressure	mbar	0.00	Pressure	mbar
1278	2022/11/23	09:41:40	0	0.03	Pressure	mbar	0.00	Pressure	mbar
1279	2022/11/23	09:41:41	0	0.04	Pressure	mbar	0.00	Pressure	mbar
1280	2022/11/23	09:41:42	0	0.02	Pressure	mbar	0.00	Pressure	mbar
1281	2022/11/23	09:41:43	0	0.02	Pressure	mbar	0.00	Pressure	mbar
1282	2022/11/23	09:41:44	0	0.02	Pressure	mbar	0.00	Pressure	mbar
1283	2022/11/23	09:41:45	0	0.03	Pressure	mbar	0.00	Pressure	mbar
1284	2022/11/23	09:41:46	0	0.03	Pressure	mbar	0.00	Pressure	mbar
1285	2022/11/23	09:41:47	0	0.02	Pressure	mbar	0.00	Pressure	mbar
1286	2022/11/23	09:41:48	0	0.02	Pressure	mbar	0.00	Pressure	mbar
1287	2022/11/23	09:41:49	0	0.02	Pressure	mbar	0.00	Pressure	mbar
1288	2022/11/23	09:41:50	0	0.02	Pressure	mbar	0.00	Pressure	mbar
1289	2022/11/23	09:41:51	0	0.03	Pressure	mbar	0.01	Pressure	mbar
1290	2022/11/23	09:41:52	0	0.02	Pressure	mbar	-0.01	Pressure	mbar
1291	2022/11/23	09:41:53	0	0.02	Pressure	mbar	-0.01	Pressure	mbar
1292	2022/11/23	09:41:54	0	0.02	Pressure	mbar	0.00	Pressure	mbar
1293	2022/11/23	09:41:55	0	0.02	Pressure	mbar	-0.01	Pressure	mbar
1294	2022/11/23	09:41:56	0	0.02	Pressure	mbar	-0.01	Pressure	mbar
1295	2022/11/23	09:41:57	0	0.00	Pressure	mbar	-0.01	Pressure	mbar
1296	2022/11/23	09:41:58	0	0.01	Pressure	mbar	0.00	Pressure	mbar
1297	2022/11/23	09:41:59	0	0.03	Pressure	mbar	0.00	Pressure	mbar
1298	2022/11/23	09:42:00	0	0.03	Pressure	mbar	0.00	Pressure	mbar
1299	2022/11/23	09:42:01	0	0.02	Pressure	mbar	-0.01	Pressure	mbar
1300	2022/11/23	09:42:02	0	0.02	Pressure	mbar	0.01	Pressure	mbar
1301	2022/11/23	09:42:03	0	0.02	Pressure	mbar	0.01	Pressure	mbar
1302	2022/11/23	09:42:04	0	0.02	Pressure	mbar	0.00	Pressure	mbar
1303	2022/11/23	09:42:05	0	0.01	Pressure	mbar	0.00	Pressure	mbar
1304	2022/11/23	09:42:06	0	0.02	Pressure	mbar	0.00	Pressure	mbar
1305	2022/11/23	09:42:07	0	0.02	Pressure	mbar	0.00	Pressure	mbar
1306	2022/11/23	09:42:08	0	0.03	Pressure	mbar	0.00	Pressure	mbar
1307	2022/11/23	09:42:09	0	0.01	Pressure	mbar	-0.01	Pressure	mbar
1308	2022/11/23	09:42:10	0	0.01	Pressure	mbar	-0.01	Pressure	mbar
1309	2022/11/23	09:42:11	0	0.01	Pressure	mbar	0.01	Pressure	mbar
1310	2022/11/23	09:42:12	0	0.02	Pressure	mbar	0.00	Pressure	mbar
1311	2022/11/23	09:42:13	0	0.02	Pressure	mbar	0.00	Pressure	mbar
1312	2022/11/23	09:42:14	0	0.03	Pressure	mbar	0.00	Pressure	mbar
1313	2022/11/23	09:42:15	0	0.00	Pressure	mbar	0.01	Pressure	mbar
1314	2022/11/23	09:42:16	0	0.00	Pressure	mbar	0.01	Pressure	mbar
1315	2022/11/23	09:42:17	0	0.01	Pressure	mbar	0.01	Pressure	mbar
1316	2022/11/23	09:42:18	0	0.03	Pressure	mbar	0.00	Pressure	mbar
1317	2022/11/23	09:42:19	0	0.04	Pressure	mbar	0.00	Pressure	mbar
1318	2022/11/23	09:42:20	0	0.04	Pressure	mbar	0.00	Pressure	mbar
1319	2022/11/23	09:42:21	0	0.01	Pressure	mbar	0.00	Pressure	mbar
1320	2022/11/23	09:42:22	0	0.03	Pressure	mbar	0.00	Pressure	mbar
1321	2022/11/23	09:42:23	0	0.03	Pressure	mbar	0.00	Pressure	mbar
1322	2022/11/23	09:42:24	0	0.01	Pressure	mbar	0.00	Pressure	mbar
1323	2022/11/23	09:42:25	0	0.03	Pressure	mbar	0.00	Pressure	mbar
1324	2022/11/23	09:42:26	0	0.03	Pressure	mbar	0.00	Pressure	mbar
1325	2022/11/23	09:42:27	0	0.03	Pressure	mbar	0.00	Pressure	mbar
1326	2022/11/23	09:42:28	0	0.02	Pressure	mbar	0.00	Pressure	mbar
1327	2022/11/23	09:42:29	0	0.03	Pressure	mbar	0.02	Pressure	mbar
1328	2022/11/23	09:42:30	0	0.03	Pressure	mbar	0.02	Pressure	mbar
1329	2022/11/23	09:42:31	0	0.01	Pressure	mbar	0.00	Pressure	mbar
1330	2022/11/23	09:42:32	0	0.01	Pressure	mbar	0.02	Pressure	mbar
1331	2022/11/23	09:42:33	0	0.01	Pressure	mbar	0.02	Pressure	mbar
1332	2022/11/23	09:42:34	0	0.02	Pressure	mbar	0.00	Pressure	mbar
1333	2022/11/23	09:42:35	0	0.02	Pressure	mbar	0.00	Pressure	mbar
1334	2022/11/23	09:42:36	0	0.02	Pressure	mbar	0.00	Pressure	mbar
1335	2022/11/23	09:42:37	0	0.01	Pressure	mbar	0.00	Pressure	mbar
1336	2022/11/23	09:42:38	0	0.01	Pressure	mbar	0.00	Pressure	mbar
1337	2022/11/23	09:42:39	0	0.02	Pressure	mbar	0.00	Pressure	mbar
1338	2022/11/23	09:42:40	0	0.02	Pressure	mbar	0.00	Pressure	mbar
1339	2022/11/23	09:42:41	0	0.01	Pressure	mbar	-0.01	Pressure	mbar
1340	2022/11/23	09:42:42	0	0.01	Pressure	mbar	0.00	Pressure	mbar
1341	2022/11/23	09:42:43	0	0.01	Pressure	mbar	0.00	Pressure	mbar
1342	2022/11/23	09:42:44	0	0.02	Pressure	mbar	0.00	Pressure	mbar
1343	2022/11/23	09:42:45	0	0.04	Pressure	mbar	0.00	Pressure	mbar
1344	2022/11/23	09:42:46	0	0.04	Pressure	mbar	0.00	Pressure	mbar
1345	2022/11/23	09:42:47	0	0.04	Pressure	mbar	0.00	Pressure	mbar
1346	2022/11/23	09:42:48	0	0.02	Pressure	mbar	0.01	Pressure	mbar
1347	2022/11/23	09:42:49	0	0.01	Pressure	mbar	0.00	Pressure	mbar
1348	2022/11/23	09:42:50	0	0.01	Pressure	mbar	0.00	Pressure	mbar
1349	2022/11/23	09:42:51	0	0.04	Pressure	mbar	0.00	Pressure	mbar
1350	2022/11/23	09:42:52	0	0.02	Pressure	mbar	-0.01	Pressure	mbar
1351	2022/11/23	09:42:53	0	0.01	Pressure	mbar	0.00	Pressure	mbar
1352	2022/11/23	09:42:54	0	0.01	Pressure	mbar	0.00	Pressure	mbar
1353	2022/11/23	09:42:55	0	Time out			Time out
1354	2022/11/23	09:42:56	0	0.01	Pressure	mbar	0.00	Pressure	mbar
1355	2022/11/23	09:42:57	0	0.01	Pressure	mbar	0.00	Pressure	mbar
1356	2022/11/23	09:42:58	0	0.02	Pressure	mbar	0.01	Pressure	mbar
1357	2022/11/23	09:42:59	0	0.03	Pressure	mbar	0.00	Pressure	mbar
1358	2022/11/23	09:43:00	0	0.03	Pressure	mbar	0.00	Pressure	mbar
1359	2022/11/23	09:43:01	0	0.03	Pressure	mbar	0.01	Pressure	mbar
1360	2022/11/23	09:43:02	0	0.03	Pressure	mbar	0.01	Pressure	mbar
1361	2022/11/23	09:43:03	0	0.03	Pressure	mbar	0.01	Pressure	mbar
1362	2022/11/23	09:43:04	0	0.02	Pressure	mbar	0.00	Pressure	mbar
1363	2022/11/23	09:43:05	0	0.02	Pressure	mbar	0.00	Pressure	mbar
1364	2022/11/23	09:43:06	0	0.01	Pressure	mbar	0.00	Pressure	mbar
1365	2022/11/23	09:43:07	0	0.01	Pressure	mbar	0.00	Pressure	mbar
1366	2022/11/23	09:43:08	0	0.02	Pressure	mbar	0.01	Pressure	mbar
1367	2022/11/23	09:43:09	0	0.01	Pressure	mbar	0.00	Pressure	mbar
1368	2022/11/23	09:43:10	0	0.01	Pressure	mbar	0.00	Pressure	mbar
1369	2022/11/23	09:43:11	0	0.01	Pressure	mbar	0.00	Pressure	mbar
1370	2022/11/23	09:43:12	0	0.00	Pressure	mbar	0.00	Pressure	mbar
1371	2022/11/23	09:43:13	0	Time out			Time out
1372	2022/11/23	09:43:14	0	Time out			Time out
1373	2022/11/23	09:43:15	0	0.02	Pressure	mbar	0.00	Pressure	mbar
1374	2022/11/23	09:43:16	0	0.03	Pressure	mbar	0.00	Pressure	mbar
1375	2022/11/23	09:43:17	0	0.03	Pressure	mbar	0.00	Pressure	mbar
1376	2022/11/23	09:43:18	0	0.04	Pressure	mbar	0.00	Pressure	mbar
1377	2022/11/23	09:43:19	0	0.03	Pressure	mbar	0.00	Pressure	mbar
1378	2022/11/23	09:43:20	0	0.03	Pressure	mbar	0.00	Pressure	mbar
1379	2022/11/23	09:43:21	0	0.01	Pressure	mbar	0.00	Pressure	mbar
1380	2022/11/23	09:43:22	0	0.02	Pressure	mbar	0.01	Pressure	mbar
1381	2022/11/23	09:43:23	0	0.02	Pressure	mbar	0.01	Pressure	mbar
1382	2022/11/23	09:43:24	0	0.00	Pressure	mbar	0.00	Pressure	mbar
1383	2022/11/23	09:43:25	0	0.02	Pressure	mbar	0.00	Pressure	mbar
1384	2022/11/23	09:43:26	0	0.03	Pressure	mbar	0.01	Pressure	mbar
1385	2022/11/23	09:43:27	0	0.03	Pressure	mbar	0.01	Pressure	mbar
1386	2022/11/23	09:43:28	0	0.02	Pressure	mbar	0.00	Pressure	mbar
1387	2022/11/23	09:43:29	0	0.03	Pressure	mbar	0.00	Pressure	mbar
1388	2022/11/23	09:43:30	0	0.03	Pressure	mbar	0.00	Pressure	mbar
1389	2022/11/23	09:43:31	0	0.01	Pressure	mbar	0.00	Pressure	mbar
1390	2022/11/23	09:43:32	0	0.02	Pressure	mbar	0.01	Pressure	mbar
1391	2022/11/23	09:43:33	0	0.02	Pressure	mbar	0.01	Pressure	mbar
1392	2022/11/23	09:43:34	0	0.01	Pressure	mbar	0.01	Pressure	mbar
1393	2022/11/23	09:43:35	0	0.02	Pressure	mbar	0.01	Pressure	mbar
1394	2022/11/23	09:43:36	0	0.00	Pressure	mbar	0.00	Pressure	mbar
1395	2022/11/23	09:43:37	0	0.00	Pressure	mbar	0.00	Pressure	mbar
1396	2022/11/23	09:43:38	0	0.02	Pressure	mbar	0.00	Pressure	mbar
1397	2022/11/23	09:43:39	0	0.00	Pressure	mbar	0.00	Pressure	mbar
1398	2022/11/23	09:43:40	0	0.00	Pressure	mbar	0.00	Pressure	mbar
1399	2022/11/23	09:43:41	0	0.02	Pressure	mbar	0.00	Pressure	mbar
1400	2022/11/23	09:43:42	0	0.00	Pressure	mbar	0.00	Pressure	mbar
1401	2022/11/23	09:43:43	0	0.01	Pressure	mbar	0.00	Pressure	mbar
1402	2022/11/23	09:43:44	0	0.01	Pressure	mbar	0.00	Pressure	mbar
1403	2022/11/23	09:43:45	0	0.00	Pressure	mbar	0.00	Pressure	mbar
1404	2022/11/23	09:43:46	0	0.01	Pressure	mbar	0.00	Pressure	mbar
1405	2022/11/23	09:43:47	0	0.01	Pressure	mbar	0.00	Pressure	mbar
1406	2022/11/23	09:43:48	0	0.02	Pressure	mbar	0.01	Pressure	mbar
1407	2022/11/23	09:43:49	0	0.01	Pressure	mbar	0.00	Pressure	mbar
1408	2022/11/23	09:43:50	0	0.01	Pressure	mbar	0.00	Pressure	mbar
1409	2022/11/23	09:43:51	0	0.04	Pressure	mbar	0.00	Pressure	mbar
1410	2022/11/23	09:43:52	0	0.02	Pressure	mbar	0.01	Pressure	mbar
1411	2022/11/23	09:43:53	0	0.01	Pressure	mbar	0.00	Pressure	mbar
1412	2022/11/23	09:43:54	0	0.01	Pressure	mbar	0.00	Pressure	mbar
1413	2022/11/23	09:43:55	0	0.02	Pressure	mbar	0.01	Pressure	mbar
1414	2022/11/23	09:43:56	0	0.02	Pressure	mbar	0.00	Pressure	mbar
1415	2022/11/23	09:43:57	0	0.02	Pressure	mbar	0.00	Pressure	mbar
1416	2022/11/23	09:43:58	0	0.02	Pressure	mbar	0.00	Pressure	mbar
1417	2022/11/23	09:43:59	0	0.00	Pressure	mbar	0.01	Pressure	mbar
1418	2022/11/23	09:44:00	0	0.00	Pressure	mbar	0.01	Pressure	mbar
1419	2022/11/23	09:44:01	0	0.01	Pressure	mbar	0.00	Pressure	mbar
1420	2022/11/23	09:44:02	0	0.04	Pressure	mbar	0.00	Pressure	mbar
1421	2022/11/23	09:44:03	0	0.03	Pressure	mbar	0.01	Pressure	mbar
1422	2022/11/23	09:44:04	0	0.03	Pressure	mbar	0.01	Pressure	mbar
1423	2022/11/23	09:44:05	0	0.00	Pressure	mbar	0.00	Pressure	mbar
1424	2022/11/23	09:44:06	0	Time out			Time out
1425	2022/11/23	09:44:07	0	Time out			Time out
1426	2022/11/23	09:44:08	0	0.02	Pressure	mbar	0.01	Pressure	mbar
1427	2022/11/23	09:44:09	0	0.03	Pressure	mbar	0.01	Pressure	mbar
1428	2022/11/23	09:44:10	0	0.02	Pressure	mbar	0.02	Pressure	mbar
1429	2022/11/23	09:44:11	0	0.02	Pressure	mbar	0.02	Pressure	mbar
1430	2022/11/23	09:44:12	0	0.00	Pressure	mbar	0.01	Pressure	mbar
1431	2022/11/23	09:44:13	0	0.00	Pressure	mbar	0.00	Pressure	mbar
1432	2022/11/23	09:44:14	0	0.00	Pressure	mbar	0.00	Pressure	mbar
1433	2022/11/23	09:44:15	0	0.03	Pressure	mbar	0.02	Pressure	mbar
1434	2022/11/23	09:44:16	0	0.01	Pressure	mbar	0.01	Pressure	mbar
1435	2022/11/23	09:44:17	0	0.01	Pressure	mbar	0.01	Pressure	mbar
1436	2022/11/23	09:44:18	0	0.02	Pressure	mbar	0.01	Pressure	mbar
1437	2022/11/23	09:44:19	0	0.03	Pressure	mbar	0.01	Pressure	mbar
1438	2022/11/23	09:44:20	0	0.03	Pressure	mbar	0.01	Pressure	mbar
1439	2022/11/23	09:44:21	0	0.02	Pressure	mbar	0.01	Pressure	mbar
1440	2022/11/23	09:44:22	0	0.04	Pressure	mbar	0.01	Pressure	mbar
1441	2022/11/23	09:44:23	0	0.00	Pressure	mbar	0.00	Pressure	mbar
1442	2022/11/23	09:44:24	0	0.00	Pressure	mbar	0.00	Pressure	mbar
1443	2022/11/23	09:44:25	0	0.00	Pressure	mbar	0.01	Pressure	mbar
1444	2022/11/23	09:44:26	0	0.02	Pressure	mbar	0.03	Pressure	mbar
1445	2022/11/23	09:44:27	0	0.02	Pressure	mbar	0.03	Pressure	mbar
1446	2022/11/23	09:44:28	0	0.01	Pressure	mbar	0.00	Pressure	mbar
1447	2022/11/23	09:44:29	0	0.01	Pressure	mbar	0.00	Pressure	mbar
1448	2022/11/23	09:44:30	0	0.03	Pressure	mbar	0.00	Pressure	mbar
1449	2022/11/23	09:44:31	0	0.03	Pressure	mbar	0.00	Pressure	mbar
1450	2022/11/23	09:44:32	0	0.03	Pressure	mbar	0.00	Pressure	mbar
1451	2022/11/23	09:44:33	0	0.02	Pressure	mbar	0.00	Pressure	mbar
1452	2022/11/23	09:44:34	0	0.02	Pressure	mbar	0.00	Pressure	mbar
1453	2022/11/23	09:44:35	0	0.03	Pressure	mbar	0.00	Pressure	mbar
1454	2022/11/23	09:44:36	0	0.01	Pressure	mbar	0.01	Pressure	mbar
1455	2022/11/23	09:44:37	0	0.01	Pressure	mbar	0.01	Pressure	mbar
1456	2022/11/23	09:44:38	0	0.02	Pressure	mbar	0.01	Pressure	mbar
1457	2022/11/23	09:44:39	0	0.02	Pressure	mbar	0.02	Pressure	mbar
1458	2022/11/23	09:44:40	0	0.02	Pressure	mbar	0.02	Pressure	mbar
1459	2022/11/23	09:44:41	0	0.01	Pressure	mbar	0.01	Pressure	mbar
1460	2022/11/23	09:44:42	0	0.01	Pressure	mbar	0.02	Pressure	mbar
1461	2022/11/23	09:44:43	0	0.02	Pressure	mbar	0.02	Pressure	mbar
1462	2022/11/23	09:44:44	0	0.02	Pressure	mbar	0.02	Pressure	mbar
1463	2022/11/23	09:44:45	0	0.02	Pressure	mbar	0.00	Pressure	mbar
1464	2022/11/23	09:44:46	0	0.03	Pressure	mbar	0.00	Pressure	mbar
1465	2022/11/23	09:44:47	0	0.03	Pressure	mbar	0.00	Pressure	mbar
1466	2022/11/23	09:44:48	0	0.02	Pressure	mbar	0.01	Pressure	mbar
1467	2022/11/23	09:44:49	0	0.03	Pressure	mbar	0.00	Pressure	mbar
1468	2022/11/23	09:44:50	0	0.03	Pressure	mbar	0.00	Pressure	mbar
1469	2022/11/23	09:44:51	0	0.03	Pressure	mbar	0.02	Pressure	mbar
1470	2022/11/23	09:44:52	0	0.02	Pressure	mbar	0.01	Pressure	mbar
1471	2022/11/23	09:44:53	0	0.02	Pressure	mbar	0.01	Pressure	mbar
1472	2022/11/23	09:44:54	0	0.02	Pressure	mbar	0.01	Pressure	mbar
1473	2022/11/23	09:44:55	0	0.04	Pressure	mbar	0.02	Pressure	mbar
1474	2022/11/23	09:44:56	0	0.03	Pressure	mbar	0.00	Pressure	mbar
1475	2022/11/23	09:44:57	0	0.03	Pressure	mbar	0.00	Pressure	mbar
1476	2022/11/23	09:44:58	0	0.03	Pressure	mbar	0.02	Pressure	mbar
1477	2022/11/23	09:44:59	0	0.04	Pressure	mbar	0.00	Pressure	mbar
1478	2022/11/23	09:45:00	0	0.04	Pressure	mbar	0.00	Pressure	mbar
1479	2022/11/23	09:45:01	0	0.04	Pressure	mbar	0.01	Pressure	mbar
1480	2022/11/23	09:45:02	0	0.03	Pressure	mbar	0.01	Pressure	mbar
1481	2022/11/23	09:45:03	0	0.04	Pressure	mbar	0.00	Pressure	mbar
1482	2022/11/23	09:45:04	0	0.04	Pressure	mbar	0.00	Pressure	mbar
1483	2022/11/23	09:45:05	0	0.04	Pressure	mbar	0.01	Pressure	mbar
1484	2022/11/23	09:45:06	0	0.05	Pressure	mbar	0.00	Pressure	mbar
1485	2022/11/23	09:45:07	0	0.05	Pressure	mbar	0.00	Pressure	mbar
1486	2022/11/23	09:45:08	0	0.02	Pressure	mbar	0.01	Pressure	mbar
1487	2022/11/23	09:45:09	0	0.02	Pressure	mbar	0.02	Pressure	mbar
1488	2022/11/23	09:45:10	0	0.03	Pressure	mbar	0.00	Pressure	mbar
1489	2022/11/23	09:45:11	0	0.03	Pressure	mbar	0.00	Pressure	mbar
1490	2022/11/23	09:45:12	0	0.04	Pressure	mbar	0.01	Pressure	mbar
1491	2022/11/23	09:45:13	0	0.03	Pressure	mbar	0.01	Pressure	mbar
1492	2022/11/23	09:45:14	0	0.03	Pressure	mbar	0.01	Pressure	mbar
1493	2022/11/23	09:45:15	0	0.01	Pressure	mbar	0.01	Pressure	mbar
1494	2022/11/23	09:45:16	0	0.02	Pressure	mbar	0.00	Pressure	mbar
1495	2022/11/23	09:45:17	0	0.02	Pressure	mbar	0.00	Pressure	mbar
1496	2022/11/23	09:45:18	0	0.00	Pressure	mbar	0.00	Pressure	mbar
1497	2022/11/23	09:45:19	0	0.02	Pressure	mbar	0.00	Pressure	mbar
1498	2022/11/23	09:45:20	0	0.02	Pressure	mbar	0.02	Pressure	mbar
1499	2022/11/23	09:45:21	0	0.02	Pressure	mbar	0.02	Pressure	mbar
1500	2022/11/23	09:45:22	0	0.02	Pressure	mbar	0.01	Pressure	mbar
1501	2022/11/23	09:45:23	0	0.01	Pressure	mbar	0.00	Pressure	mbar
1502	2022/11/23	09:45:24	0	0.01	Pressure	mbar	0.00	Pressure	mbar
1503	2022/11/23	09:45:25	0	0.01	Pressure	mbar	0.00	Pressure	mbar
1504	2022/11/23	09:45:26	0	0.01	Pressure	mbar	0.02	Pressure	mbar
1505	2022/11/23	09:45:27	0	0.02	Pressure	mbar	0.01	Pressure	mbar
1506	2022/11/23	09:45:28	0	0.02	Pressure	mbar	0.01	Pressure	mbar
1507	2022/11/23	09:45:29	0	0.02	Pressure	mbar	0.00	Pressure	mbar
1508	2022/11/23	09:45:30	0	0.01	Pressure	mbar	0.00	Pressure	mbar
1509	2022/11/23	09:45:31	0	0.01	Pressure	mbar	0.00	Pressure	mbar
1510	2022/11/23	09:45:32	0	0.02	Pressure	mbar	0.01	Pressure	mbar
1511	2022/11/23	09:45:33	0	0.02	Pressure	mbar	0.01	Pressure	mbar
1512	2022/11/23	09:45:34	0	0.02	Pressure	mbar	0.01	Pressure	mbar
1513	2022/11/23	09:45:35	0	0.03	Pressure	mbar	0.01	Pressure	mbar
1514	2022/11/23	09:45:36	0	0.03	Pressure	mbar	0.00	Pressure	mbar
1515	2022/11/23	09:45:37	0	0.03	Pressure	mbar	0.00	Pressure	mbar
1516	2022/11/23	09:45:38	0	0.01	Pressure	mbar	0.01	Pressure	mbar
1517	2022/11/23	09:45:39	0	0.02	Pressure	mbar	0.01	Pressure	mbar
1518	2022/11/23	09:45:40	0	0.02	Pressure	mbar	0.02	Pressure	mbar
1519	2022/11/23	09:45:41	0	0.02	Pressure	mbar	0.02	Pressure	mbar
1520	2022/11/23	09:45:42	0	0.03	Pressure	mbar	0.00	Pressure	mbar
1521	2022/11/23	09:45:43	0	0.02	Pressure	mbar	0.01	Pressure	mbar
1522	2022/11/23	09:45:44	0	0.02	Pressure	mbar	0.01	Pressure	mbar
1523	2022/11/23	09:45:45	0	0.02	Pressure	mbar	0.00	Pressure	mbar
1524	2022/11/23	09:45:46	0	0.03	Pressure	mbar	0.01	Pressure	mbar
1525	2022/11/23	09:45:47	0	0.03	Pressure	mbar	0.01	Pressure	mbar
1526	2022/11/23	09:45:48	0	0.00	Pressure	mbar	0.00	Pressure	mbar
1527	2022/11/23	09:45:49	0	0.03	Pressure	mbar	0.00	Pressure	mbar
1528	2022/11/23	09:45:50	0	0.02	Pressure	mbar	0.00	Pressure	mbar
1529	2022/11/23	09:45:51	0	0.02	Pressure	mbar	0.00	Pressure	mbar
1530	2022/11/23	09:45:52	0	0.02	Pressure	mbar	0.01	Pressure	mbar
1531	2022/11/23	09:45:53	0	0.01	Pressure	mbar	0.01	Pressure	mbar
1532	2022/11/23	09:45:54	0	0.01	Pressure	mbar	0.01	Pressure	mbar
1533	2022/11/23	09:45:55	0	0.02	Pressure	mbar	0.03	Pressure	mbar
1534	2022/11/23	09:45:56	0	0.03	Pressure	mbar	0.01	Pressure	mbar
1535	2022/11/23	09:45:57	0	0.03	Pressure	mbar	0.01	Pressure	mbar
1536	2022/11/23	09:45:58	0	0.00	Pressure	mbar	0.01	Pressure	mbar
1537	2022/11/23	09:45:59	0	0.01	Pressure	mbar	0.01	Pressure	mbar
1538	2022/11/23	09:46:00	0	0.01	Pressure	mbar	0.01	Pressure	mbar
1539	2022/11/23	09:46:01	0	0.01	Pressure	mbar	0.01	Pressure	mbar
1540	2022/11/23	09:46:02	0	0.01	Pressure	mbar	0.01	Pressure	mbar
1541	2022/11/23	09:46:03	0	0.00	Pressure	mbar	0.01	Pressure	mbar
1542	2022/11/23	09:46:04	0	0.00	Pressure	mbar	0.01	Pressure	mbar
1543	2022/11/23	09:46:05	0	0.01	Pressure	mbar	0.00	Pressure	mbar
1544	2022/11/23	09:46:06	0	0.03	Pressure	mbar	0.00	Pressure	mbar
1545	2022/11/23	09:46:07	0	0.00	Pressure	mbar	0.00	Pressure	mbar
1546	2022/11/23	09:46:08	0	0.00	Pressure	mbar	0.00	Pressure	mbar
1547	2022/11/23	09:46:09	0	0.00	Pressure	mbar	0.00	Pressure	mbar
1548	2022/11/23	09:46:10	0	0.00	Pressure	mbar	0.00	Pressure	mbar
1549	2022/11/23	09:46:11	0	0.00	Pressure	mbar	0.00	Pressure	mbar
1550	2022/11/23	09:46:12	0	0.02	Pressure	mbar	0.01	Pressure	mbar
1551	2022/11/23	09:46:13	0	0.03	Pressure	mbar	0.00	Pressure	mbar
1552	2022/11/23	09:46:14	0	0.03	Pressure	mbar	0.00	Pressure	mbar
1553	2022/11/23	09:46:15	0	0.03	Pressure	mbar	0.00	Pressure	mbar
1554	2022/11/23	09:46:16	0	0.01	Pressure	mbar	0.00	Pressure	mbar
1555	2022/11/23	09:46:17	0	0.02	Pressure	mbar	0.00	Pressure	mbar
1556	2022/11/23	09:46:18	0	0.02	Pressure	mbar	0.00	Pressure	mbar
1557	2022/11/23	09:46:19	0	0.02	Pressure	mbar	0.00	Pressure	mbar
1558	2022/11/23	09:46:20	0	0.03	Pressure	mbar	0.00	Pressure	mbar
1559	2022/11/23	09:46:21	0	0.03	Pressure	mbar	0.00	Pressure	mbar
1560	2022/11/23	09:46:22	0	0.03	Pressure	mbar	0.00	Pressure	mbar
1561	2022/11/23	09:46:23	0	0.02	Pressure	mbar	0.00	Pressure	mbar
1562	2022/11/23	09:46:24	0	0.02	Pressure	mbar	0.00	Pressure	mbar
1563	2022/11/23	09:46:25	0	0.01	Pressure	mbar	0.00	Pressure	mbar
1564	2022/11/23	09:46:26	0	0.02	Pressure	mbar	0.00	Pressure	mbar
1565	2022/11/23	09:46:27	0	0.02	Pressure	mbar	0.00	Pressure	mbar
1566	2022/11/23	09:46:28	0	0.01	Pressure	mbar	0.02	Pressure	mbar
1567	2022/11/23	09:46:29	0	0.02	Pressure	mbar	0.01	Pressure	mbar
1568	2022/11/23	09:46:30	0	0.03	Pressure	mbar	0.00	Pressure	mbar
1569	2022/11/23	09:46:31	0	0.03	Pressure	mbar	0.00	Pressure	mbar
1570	2022/11/23	09:46:32	0	0.03	Pressure	mbar	0.02	Pressure	mbar
1571	2022/11/23	09:46:33	0	0.01	Pressure	mbar	0.01	Pressure	mbar
1572	2022/11/23	09:46:34	0	0.01	Pressure	mbar	0.01	Pressure	mbar
1573	2022/11/23	09:46:35	0	0.03	Pressure	mbar	0.02	Pressure	mbar
1574	2022/11/23	09:46:36	0	0.04	Pressure	mbar	0.01	Pressure	mbar
1575	2022/11/23	09:46:37	0	0.02	Pressure	mbar	0.00	Pressure	mbar
1576	2022/11/23	09:46:38	0	0.02	Pressure	mbar	0.00	Pressure	mbar
1577	2022/11/23	09:46:39	0	0.02	Pressure	mbar	0.00	Pressure	mbar
1578	2022/11/23	09:46:40	0	0.01	Pressure	mbar	0.00	Pressure	mbar
1579	2022/11/23	09:46:41	0	0.01	Pressure	mbar	0.00	Pressure	mbar
1580	2022/11/23	09:46:42	0	0.01	Pressure	mbar	0.00	Pressure	mbar
1581	2022/11/23	09:46:43	0	0.01	Pressure	mbar	0.00	Pressure	mbar
1582	2022/11/23	09:46:44	0	0.02	Pressure	mbar	0.01	Pressure	mbar
1583	2022/11/23	09:46:45	0	0.02	Pressure	mbar	0.01	Pressure	mbar
1584	2022/11/23	09:46:46	0	0.01	Pressure	mbar	0.01	Pressure	mbar
1585	2022/11/23	09:46:47	0	0.03	Pressure	mbar	0.01	Pressure	mbar
1586	2022/11/23	09:46:48	0	0.03	Pressure	mbar	0.01	Pressure	mbar
1587	2022/11/23	09:46:49	0	0.02	Pressure	mbar	0.00	Pressure	mbar
1588	2022/11/23	09:46:50	0	0.03	Pressure	mbar	0.02	Pressure	mbar
1589	2022/11/23	09:46:51	0	0.03	Pressure	mbar	0.02	Pressure	mbar
1590	2022/11/23	09:46:52	0	0.02	Pressure	mbar	0.01	Pressure	mbar
1591	2022/11/23	09:46:53	0	0.01	Pressure	mbar	0.00	Pressure	mbar
1592	2022/11/23	09:46:54	0	0.02	Pressure	mbar	0.00	Pressure	mbar
1593	2022/11/23	09:46:55	0	0.02	Pressure	mbar	0.00	Pressure	mbar
1594	2022/11/23	09:46:56	0	0.02	Pressure	mbar	0.01	Pressure	mbar
1595	2022/11/23	09:46:57	0	0.02	Pressure	mbar	0.02	Pressure	mbar
1596	2022/11/23	09:46:58	0	0.02	Pressure	mbar	0.02	Pressure	mbar
1597	2022/11/23	09:46:59	0	0.03	Pressure	mbar	0.02	Pressure	mbar
1598	2022/11/23	09:47:00	0	0.02	Pressure	mbar	0.03	Pressure	mbar
1599	2022/11/23	09:47:01	0	0.02	Pressure	mbar	0.03	Pressure	mbar
1600	2022/11/23	09:47:02	0	0.02	Pressure	mbar	0.02	Pressure	mbar
1601	2022/11/23	09:47:03	0	0.03	Pressure	mbar	0.01	Pressure	mbar
1602	2022/11/23	09:47:04	0	0.03	Pressure	mbar	0.01	Pressure	mbar
1603	2022/11/23	09:47:05	0	0.01	Pressure	mbar	0.02	Pressure	mbar
1604	2022/11/23	09:47:06	0	0.00	Pressure	mbar	0.02	Pressure	mbar
1605	2022/11/23	09:47:07	0	0.02	Pressure	mbar	0.02	Pressure	mbar
1606	2022/11/23	09:47:08	0	0.02	Pressure	mbar	0.02	Pressure	mbar
1607	2022/11/23	09:47:09	0	0.03	Pressure	mbar	0.03	Pressure	mbar
1608	2022/11/23	09:47:10	0	0.02	Pressure	mbar	0.03	Pressure	mbar
1609	2022/11/23	09:47:11	0	0.02	Pressure	mbar	0.03	Pressure	mbar
1610	2022/11/23	09:47:12	0	0.05	Pressure	mbar	0.02	Pressure	mbar
1611	2022/11/23	09:47:13	0	0.04	Pressure	mbar	0.02	Pressure	mbar
1612	2022/11/23	09:47:14	0	0.04	Pressure	mbar	0.00	Pressure	mbar
1613	2022/11/23	09:47:15	0	0.04	Pressure	mbar	0.00	Pressure	mbar
1614	2022/11/23	09:47:16	0	0.05	Pressure	mbar	0.00	Pressure	mbar
1615	2022/11/23	09:47:17	0	0.05	Pressure	mbar	0.00	Pressure	mbar
1616	2022/11/23	09:47:18	0	0.05	Pressure	mbar	0.00	Pressure	mbar
1617	2022/11/23	09:47:19	0	0.03	Pressure	mbar	0.00	Pressure	mbar
1618	2022/11/23	09:47:20	0	0.02	Pressure	mbar	0.00	Pressure	mbar
1619	2022/11/23	09:47:21	0	0.02	Pressure	mbar	0.00	Pressure	mbar
1620	2022/11/23	09:47:22	0	0.02	Pressure	mbar	0.00	Pressure	mbar
1621	2022/11/23	09:47:23	0	0.02	Pressure	mbar	0.03	Pressure	mbar
1622	2022/11/23	09:47:24	0	0.02	Pressure	mbar	0.00	Pressure	mbar
1623	2022/11/23	09:47:25	0	0.02	Pressure	mbar	0.00	Pressure	mbar
1624	2022/11/23	09:47:26	0	0.02	Pressure	mbar	0.00	Pressure	mbar
1625	2022/11/23	09:47:27	0	0.01	Pressure	mbar	0.00	Pressure	mbar
1626	2022/11/23	09:47:28	0	0.01	Pressure	mbar	0.00	Pressure	mbar
1627	2022/11/23	09:47:29	0	0.02	Pressure	mbar	0.01	Pressure	mbar
1628	2022/11/23	09:47:30	0	0.01	Pressure	mbar	0.00	Pressure	mbar
1629	2022/11/23	09:47:31	0	0.01	Pressure	mbar	0.00	Pressure	mbar
1630	2022/11/23	09:47:32	0	0.03	Pressure	mbar	0.03	Pressure	mbar
1631	2022/11/23	09:47:33	0	0.04	Pressure	mbar	0.00	Pressure	mbar
1632	2022/11/23	09:47:34	0	0.02	Pressure	mbar	0.00	Pressure	mbar
1633	2022/11/23	09:47:35	0	0.02	Pressure	mbar	0.00	Pressure	mbar
1634	2022/11/23	09:47:36	0	0.02	Pressure	mbar	0.00	Pressure	mbar
1635	2022/11/23	09:47:37	0	0.03	Pressure	mbar	0.01	Pressure	mbar
1636	2022/11/23	09:47:38	0	0.03	Pressure	mbar	0.01	Pressure	mbar
1637	2022/11/23	09:47:39	0	0.04	Pressure	mbar	0.02	Pressure	mbar
1638	2022/11/23	09:47:40	0	0.03	Pressure	mbar	0.00	Pressure	mbar
1639	2022/11/23	09:47:41	0	Time out			Time out
1640	2022/11/23	09:47:42	0	Time out			Time out
1641	2022/11/23	09:47:43	0	0.02	Pressure	mbar	0.00	Pressure	mbar
1642	2022/11/23	09:47:44	0	0.02	Pressure	mbar	0.00	Pressure	mbar
1643	2022/11/23	09:47:45	0	0.02	Pressure	mbar	0.00	Pressure	mbar
1644	2022/11/23	09:47:46	0	0.02	Pressure	mbar	0.00	Pressure	mbar
1645	2022/11/23	09:47:47	0	0.01	Pressure	mbar	0.02	Pressure	mbar
1646	2022/11/23	09:47:48	0	0.01	Pressure	mbar	0.02	Pressure	mbar
1647	2022/11/23	09:47:49	0	0.02	Pressure	mbar	0.01	Pressure	mbar
1648	2022/11/23	09:47:50	0	0.03	Pressure	mbar	0.02	Pressure	mbar
1649	2022/11/23	09:47:51	0	0.02	Pressure	mbar	0.00	Pressure	mbar
1650	2022/11/23	09:47:52	0	0.02	Pressure	mbar	0.00	Pressure	mbar
1651	2022/11/23	09:47:53	0	0.01	Pressure	mbar	0.00	Pressure	mbar
1652	2022/11/23	09:47:54	0	0.01	Pressure	mbar	0.02	Pressure	mbar
1653	2022/11/23	09:47:55	0	0.01	Pressure	mbar	0.02	Pressure	mbar
1654	2022/11/23	09:47:56	0	0.02	Pressure	mbar	0.01	Pressure	mbar
1655	2022/11/23	09:47:57	0	0.04	Pressure	mbar	0.03	Pressure	mbar
1656	2022/11/23	09:47:58	0	0.04	Pressure	mbar	0.03	Pressure	mbar
1657	2022/11/23	09:47:59	0	0.02	Pressure	mbar	0.01	Pressure	mbar
1658	2022/11/23	09:48:00	0	0.02	Pressure	mbar	0.01	Pressure	mbar
1659	2022/11/23	09:48:01	0	0.02	Pressure	mbar	0.01	Pressure	mbar
1660	2022/11/23	09:48:02	0	0.02	Pressure	mbar	0.00	Pressure	mbar
1661	2022/11/23	09:48:03	0	0.03	Pressure	mbar	0.01	Pressure	mbar
1662	2022/11/23	09:48:04	0	0.03	Pressure	mbar	0.01	Pressure	mbar
1663	2022/11/23	09:48:05	0	0.03	Pressure	mbar	0.01	Pressure	mbar
1664	2022/11/23	09:48:06	0	0.01	Pressure	mbar	-0.01	Pressure	mbar
1665	2022/11/23	09:48:07	0	0.01	Pressure	mbar	0.00	Pressure	mbar
1666	2022/11/23	09:48:08	0	0.01	Pressure	mbar	0.00	Pressure	mbar
1667	2022/11/23	09:48:09	0	0.03	Pressure	mbar	0.02	Pressure	mbar
1668	2022/11/23	09:48:10	0	0.02	Pressure	mbar	0.01	Pressure	mbar
1669	2022/11/23	09:48:11	0	0.02	Pressure	mbar	0.01	Pressure	mbar
1670	2022/11/23	09:48:12	0	0.02	Pressure	mbar	0.01	Pressure	mbar
1671	2022/11/23	09:48:13	0	0.03	Pressure	mbar	0.00	Pressure	mbar
1672	2022/11/23	09:48:14	0	0.02	Pressure	mbar	0.00	Pressure	mbar
1673	2022/11/23	09:48:15	0	0.02	Pressure	mbar	0.00	Pressure	mbar
1674	2022/11/23	09:48:16	0	0.03	Pressure	mbar	0.00	Pressure	mbar
1675	2022/11/23	09:48:17	0	0.06	Pressure	mbar	0.01	Pressure	mbar
1676	2022/11/23	09:48:18	0	0.06	Pressure	mbar	0.01	Pressure	mbar
1677	2022/11/23	09:48:19	0	0.00	Pressure	mbar	0.01	Pressure	mbar
1678	2022/11/23	09:48:20	0	0.01	Pressure	mbar	0.01	Pressure	mbar
1679	2022/11/23	09:48:21	0	0.01	Pressure	mbar	0.00	Pressure	mbar
1680	2022/11/23	09:48:22	0	0.01	Pressure	mbar	0.00	Pressure	mbar
1681	2022/11/23	09:48:23	0	0.01	Pressure	mbar	0.00	Pressure	mbar
1682	2022/11/23	09:48:24	0	0.03	Pressure	mbar	0.01	Pressure	mbar
1683	2022/11/23	09:48:25	0	0.03	Pressure	mbar	0.01	Pressure	mbar
1684	2022/11/23	09:48:26	0	0.03	Pressure	mbar	0.00	Pressure	mbar
1685	2022/11/23	09:48:27	0	0.01	Pressure	mbar	0.01	Pressure	mbar
1686	2022/11/23	09:48:28	0	0.01	Pressure	mbar	0.01	Pressure	mbar
1687	2022/11/23	09:48:29	0	0.01	Pressure	mbar	0.00	Pressure	mbar
1688	2022/11/23	09:48:30	0	0.02	Pressure	mbar	0.01	Pressure	mbar
1689	2022/11/23	09:48:31	0	0.01	Pressure	mbar	0.01	Pressure	mbar
1690	2022/11/23	09:48:32	0	0.01	Pressure	mbar	0.01	Pressure	mbar
1691	2022/11/23	09:48:33	0	0.03	Pressure	mbar	0.00	Pressure	mbar
1692	2022/11/23	09:48:34	0	0.01	Pressure	mbar	0.01	Pressure	mbar
1693	2022/11/23	09:48:35	0	0.01	Pressure	mbar	0.01	Pressure	mbar
1694	2022/11/23	09:48:36	0	0.01	Pressure	mbar	0.00	Pressure	mbar
1695	2022/11/23	09:48:37	0	0.02	Pressure	mbar	0.01	Pressure	mbar
1696	2022/11/23	09:48:38	0	0.02	Pressure	mbar	0.01	Pressure	mbar
1697	2022/11/23	09:48:39	0	0.03	Pressure	mbar	0.01	Pressure	mbar
1698	2022/11/23	09:48:40	0	0.03	Pressure	mbar	0.02	Pressure	mbar
1699	2022/11/23	09:48:41	0	0.03	Pressure	mbar	0.02	Pressure	mbar
1700	2022/11/23	09:48:42	0	0.03	Pressure	mbar	0.02	Pressure	mbar
1701	2022/11/23	09:48:43	0	0.03	Pressure	mbar	0.00	Pressure	mbar
1702	2022/11/23	09:48:44	0	0.04	Pressure	mbar	0.01	Pressure	mbar
1703	2022/11/23	09:48:45	0	0.04	Pressure	mbar	0.01	Pressure	mbar
1704	2022/11/23	09:48:46	0	0.02	Pressure	mbar	0.00	Pressure	mbar
1705	2022/11/23	09:48:47	0	0.01	Pressure	mbar	0.02	Pressure	mbar
1706	2022/11/23	09:48:48	0	0.01	Pressure	mbar	0.02	Pressure	mbar
1707	2022/11/23	09:48:49	0	0.03	Pressure	mbar	0.00	Pressure	mbar
1708	2022/11/23	09:48:50	0	0.02	Pressure	mbar	0.00	Pressure	mbar
1709	2022/11/23	09:48:51	0	0.02	Pressure	mbar	0.02	Pressure	mbar
1710	2022/11/23	09:48:52	0	0.02	Pressure	mbar	0.02	Pressure	mbar
1711	2022/11/23	09:48:53	0	0.02	Pressure	mbar	0.00	Pressure	mbar
1712	2022/11/23	09:48:54	0	0.03	Pressure	mbar	0.00	Pressure	mbar
1713	2022/11/23	09:48:55	0	0.03	Pressure	mbar	0.00	Pressure	mbar
1714	2022/11/23	09:48:56	0	0.01	Pressure	mbar	0.01	Pressure	mbar
1715	2022/11/23	09:48:57	0	0.03	Pressure	mbar	0.00	Pressure	mbar
1716	2022/11/23	09:48:58	0	Time out			Time out
1717	2022/11/23	09:48:59	0	Time out			Time out
1718	2022/11/23	09:49:00	0	0.01	Pressure	mbar	0.02	Pressure	mbar
1719	2022/11/23	09:49:01	0	0.02	Pressure	mbar	0.01	Pressure	mbar
1720	2022/11/23	09:49:02	0	0.02	Pressure	mbar	0.01	Pressure	mbar
1721	2022/11/23	09:49:03	0	0.02	Pressure	mbar	0.00	Pressure	mbar
1722	2022/11/23	09:49:04	0	0.00	Pressure	mbar	0.01	Pressure	mbar
1723	2022/11/23	09:49:05	0	0.00	Pressure	mbar	0.01	Pressure	mbar
1724	2022/11/23	09:49:06	0	0.01	Pressure	mbar	0.01	Pressure	mbar
1725	2022/11/23	09:49:07	0	0.03	Pressure	mbar	0.01	Pressure	mbar
1726	2022/11/23	09:49:08	0	0.03	Pressure	mbar	0.01	Pressure	mbar
1727	2022/11/23	09:49:09	0	0.01	Pressure	mbar	0.01	Pressure	mbar
1728	2022/11/23	09:49:10	0	0.01	Pressure	mbar	0.01	Pressure	mbar
1729	2022/11/23	09:49:11	0	0.03	Pressure	mbar	0.00	Pressure	mbar
1730	2022/11/23	09:49:12	0	0.03	Pressure	mbar	0.00	Pressure	mbar
1731	2022/11/23	09:49:13	0	0.01	Pressure	mbar	0.00	Pressure	mbar
1732	2022/11/23	09:49:14	0	0.02	Pressure	mbar	0.00	Pressure	mbar
1733	2022/11/23	09:49:15	0	0.02	Pressure	mbar	0.00	Pressure	mbar
1734	2022/11/23	09:49:16	0	0.01	Pressure	mbar	0.00	Pressure	mbar
1735	2022/11/23	09:49:17	0	0.02	Pressure	mbar	0.02	Pressure	mbar
1736	2022/11/23	09:49:18	0	0.01	Pressure	mbar	0.00	Pressure	mbar
1737	2022/11/23	09:49:19	0	0.01	Pressure	mbar	0.00	Pressure	mbar
1738	2022/11/23	09:49:20	0	0.01	Pressure	mbar	0.01	Pressure	mbar
1739	2022/11/23	09:49:21	0	0.02	Pressure	mbar	0.00	Pressure	mbar
1740	2022/11/23	09:49:22	0	0.02	Pressure	mbar	0.00	Pressure	mbar
1741	2022/11/23	09:49:23	0	0.02	Pressure	mbar	0.02	Pressure	mbar
1742	2022/11/23	09:49:24	0	0.02	Pressure	mbar	0.01	Pressure	mbar
1743	2022/11/23	09:49:25	0	0.02	Pressure	mbar	0.01	Pressure	mbar
1744	2022/11/23	09:49:26	0	0.03	Pressure	mbar	0.00	Pressure	mbar
1745	2022/11/23	09:49:27	0	0.02	Pressure	mbar	0.02	Pressure	mbar
1746	2022/11/23	09:49:28	0	0.01	Pressure	mbar	0.01	Pressure	mbar
1747	2022/11/23	09:49:29	0	0.01	Pressure	mbar	0.01	Pressure	mbar
1748	2022/11/23	09:49:30	0	0.03	Pressure	mbar	0.01	Pressure	mbar
1749	2022/11/23	09:49:31	0	0.02	Pressure	mbar	0.00	Pressure	mbar
1750	2022/11/23	09:49:32	0	0.02	Pressure	mbar	0.00	Pressure	mbar
1751	2022/11/23	09:49:33	0	0.02	Pressure	mbar	0.00	Pressure	mbar
1752	2022/11/23	09:49:34	0	0.03	Pressure	mbar	0.01	Pressure	mbar
1753	2022/11/23	09:49:35	0	0.03	Pressure	mbar	0.01	Pressure	mbar
1754	2022/11/23	09:49:36	0	0.03	Pressure	mbar	0.00	Pressure	mbar
1755	2022/11/23	09:49:37	0	0.03	Pressure	mbar	0.00	Pressure	mbar
1756	2022/11/23	09:49:38	0	0.02	Pressure	mbar	0.00	Pressure	mbar
1757	2022/11/23	09:49:39	0	0.02	Pressure	mbar	0.00	Pressure	mbar
1758	2022/11/23	09:49:40	0	0.05	Pressure	mbar	0.00	Pressure	mbar
1759	2022/11/23	09:49:41	0	0.04	Pressure	mbar	0.00	Pressure	mbar
1760	2022/11/23	09:49:42	0	0.04	Pressure	mbar	0.00	Pressure	mbar
1761	2022/11/23	09:49:43	0	0.02	Pressure	mbar	0.00	Pressure	mbar
1762	2022/11/23	09:49:44	0	0.06	Pressure	mbar	0.00	Pressure	mbar
1763	2022/11/23	09:49:45	0	0.03	Pressure	mbar	0.00	Pressure	mbar
1764	2022/11/23	09:49:46	0	0.03	Pressure	mbar	0.00	Pressure	mbar
1765	2022/11/23	09:49:47	0	0.03	Pressure	mbar	0.00	Pressure	mbar
1766	2022/11/23	09:49:48	0	0.02	Pressure	mbar	0.01	Pressure	mbar
1767	2022/11/23	09:49:49	0	0.02	Pressure	mbar	0.01	Pressure	mbar
1768	2022/11/23	09:49:50	0	0.03	Pressure	mbar	0.00	Pressure	mbar
1769	2022/11/23	09:49:51	0	0.02	Pressure	mbar	0.01	Pressure	mbar
1770	2022/11/23	09:49:52	0	0.02	Pressure	mbar	0.01	Pressure	mbar
1771	2022/11/23	09:49:53	0	0.02	Pressure	mbar	0.00	Pressure	mbar
1772	2022/11/23	09:49:54	0	0.02	Pressure	mbar	0.00	Pressure	mbar
1773	2022/11/23	09:49:55	0	0.02	Pressure	mbar	0.00	Pressure	mbar
1774	2022/11/23	09:49:56	0	0.02	Pressure	mbar	0.01	Pressure	mbar
1775	2022/11/23	09:49:57	0	0.02	Pressure	mbar	0.00	Pressure	mbar
1776	2022/11/23	09:49:58	0	0.01	Pressure	mbar	0.00	Pressure	mbar
1777	2022/11/23	09:49:59	0	0.01	Pressure	mbar	0.00	Pressure	mbar
1778	2022/11/23	09:50:00	0	0.03	Pressure	mbar	0.01	Pressure	mbar
1779	2022/11/23	09:50:01	0	0.01	Pressure	mbar	0.02	Pressure	mbar
1780	2022/11/23	09:50:02	0	0.01	Pressure	mbar	0.02	Pressure	mbar
1781	2022/11/23	09:50:03	0	0.02	Pressure	mbar	0.00	Pressure	mbar
1782	2022/11/23	09:50:04	0	0.03	Pressure	mbar	0.01	Pressure	mbar
1783	2022/11/23	09:50:05	0	0.03	Pressure	mbar	0.01	Pressure	mbar
1784	2022/11/23	09:50:06	0	0.03	Pressure	mbar	0.01	Pressure	mbar
1785	2022/11/23	09:50:07	0	0.02	Pressure	mbar	0.01	Pressure	mbar
1786	2022/11/23	09:50:08	0	0.02	Pressure	mbar	0.00	Pressure	mbar
1787	2022/11/23	09:50:09	0	0.02	Pressure	mbar	0.00	Pressure	mbar
1788	2022/11/23	09:50:10	0	0.01	Pressure	mbar	0.01	Pressure	mbar
1789	2022/11/23	09:50:11	0	0.04	Pressure	mbar	0.01	Pressure	mbar
1790	2022/11/23	09:50:12	0	0.04	Pressure	mbar	0.01	Pressure	mbar
1791	2022/11/23	09:50:13	0	0.01	Pressure	mbar	0.01	Pressure	mbar
1792	2022/11/23	09:50:14	0	0.03	Pressure	mbar	0.00	Pressure	mbar
1793	2022/11/23	09:50:15	0	0.03	Pressure	mbar	0.00	Pressure	mbar
1794	2022/11/23	09:50:16	0	0.03	Pressure	mbar	0.01	Pressure	mbar
1795	2022/11/23	09:50:17	0	0.02	Pressure	mbar	0.00	Pressure	mbar
1796	2022/11/23	09:50:18	0	0.04	Pressure	mbar	0.01	Pressure	mbar
1797	2022/11/23	09:50:19	0	0.04	Pressure	mbar	0.01	Pressure	mbar
1798	2022/11/23	09:50:20	0	0.01	Pressure	mbar	0.00	Pressure	mbar
1799	2022/11/23	09:50:21	0	0.01	Pressure	mbar	0.02	Pressure	mbar
1800	2022/11/23	09:50:22	0	0.01	Pressure	mbar	0.02	Pressure	mbar
1801	2022/11/23	09:50:23	0	0.03	Pressure	mbar	0.00	Pressure	mbar
1802	2022/11/23	09:50:24	0	0.03	Pressure	mbar	0.02	Pressure	mbar
1803	2022/11/23	09:50:25	0	0.03	Pressure	mbar	0.01	Pressure	mbar
1804	2022/11/23	09:50:26	0	0.03	Pressure	mbar	0.01	Pressure	mbar
1805	2022/11/23	09:50:27	0	0.01	Pressure	mbar	0.01	Pressure	mbar
1806	2022/11/23	09:50:28	0	0.00	Pressure	mbar	0.01	Pressure	mbar
1807	2022/11/23	09:50:29	0	0.00	Pressure	mbar	0.01	Pressure	mbar
1808	2022/11/23	09:50:30	0	0.02	Pressure	mbar	0.00	Pressure	mbar
1809	2022/11/23	09:50:31	0	0.02	Pressure	mbar	0.02	Pressure	mbar
1810	2022/11/23	09:50:32	0	0.02	Pressure	mbar	0.02	Pressure	mbar
1811	2022/11/23	09:50:33	0	0.03	Pressure	mbar	0.01	Pressure	mbar
1812	2022/11/23	09:50:34	0	0.03	Pressure	mbar	0.01	Pressure	mbar
1813	2022/11/23	09:50:35	0	0.04	Pressure	mbar	0.02	Pressure	mbar
1814	2022/11/23	09:50:36	0	0.04	Pressure	mbar	0.02	Pressure	mbar
1815	2022/11/23	09:50:37	0	0.03	Pressure	mbar	0.01	Pressure	mbar
1816	2022/11/23	09:50:38	0	0.03	Pressure	mbar	0.00	Pressure	mbar
1817	2022/11/23	09:50:39	0	0.03	Pressure	mbar	0.00	Pressure	mbar
1818	2022/11/23	09:50:40	0	0.04	Pressure	mbar	0.00	Pressure	mbar
1819	2022/11/23	09:50:41	0	0.04	Pressure	mbar	0.02	Pressure	mbar
1820	2022/11/23	09:50:42	0	0.04	Pressure	mbar	0.02	Pressure	mbar
1821	2022/11/23	09:50:43	0	0.03	Pressure	mbar	0.01	Pressure	mbar
1822	2022/11/23	09:50:44	0	0.05	Pressure	mbar	0.00	Pressure	mbar
1823	2022/11/23	09:50:45	0	0.03	Pressure	mbar	0.02	Pressure	mbar
1824	2022/11/23	09:50:46	0	0.03	Pressure	mbar	0.02	Pressure	mbar
1825	2022/11/23	09:50:47	0	0.04	Pressure	mbar	0.01	Pressure	mbar
1826	2022/11/23	09:50:48	0	0.04	Pressure	mbar	0.00	Pressure	mbar
1827	2022/11/23	09:50:49	0	0.04	Pressure	mbar	0.00	Pressure	mbar
1828	2022/11/23	09:50:50	0	0.04	Pressure	mbar	0.02	Pressure	mbar
1829	2022/11/23	09:50:51	0	0.04	Pressure	mbar	0.00	Pressure	mbar
1830	2022/11/23	09:50:52	0	0.05	Pressure	mbar	0.00	Pressure	mbar
1831	2022/11/23	09:50:53	0	0.05	Pressure	mbar	0.00	Pressure	mbar
1832	2022/11/23	09:50:54	0	0.05	Pressure	mbar	0.02	Pressure	mbar
1833	2022/11/23	09:50:55	0	0.03	Pressure	mbar	0.02	Pressure	mbar
1834	2022/11/23	09:50:56	0	0.03	Pressure	mbar	0.02	Pressure	mbar
1835	2022/11/23	09:50:57	0	0.05	Pressure	mbar	0.02	Pressure	mbar
1836	2022/11/23	09:50:58	0	0.04	Pressure	mbar	0.03	Pressure	mbar
1837	2022/11/23	09:50:59	0	0.04	Pressure	mbar	0.03	Pressure	mbar
1838	2022/11/23	09:51:00	0	0.04	Pressure	mbar	0.01	Pressure	mbar
1839	2022/11/23	09:51:01	0	0.04	Pressure	mbar	0.02	Pressure	mbar
1840	2022/11/23	09:51:02	0	0.04	Pressure	mbar	0.02	Pressure	mbar
1841	2022/11/23	09:51:03	0	0.04	Pressure	mbar	0.03	Pressure	mbar
1842	2022/11/23	09:51:04	0	0.00	Pressure	mbar	0.03	Pressure	mbar
1843	2022/11/23	09:51:05	0	0.02	Pressure	mbar	0.01	Pressure	mbar
1844	2022/11/23	09:51:06	0	0.02	Pressure	mbar	0.01	Pressure	mbar
1845	2022/11/23	09:51:07	0	0.06	Pressure	mbar	0.00	Pressure	mbar
1846	2022/11/23	09:51:08	0	0.04	Pressure	mbar	0.01	Pressure	mbar
1847	2022/11/23	09:51:09	0	0.04	Pressure	mbar	0.01	Pressure	mbar
1848	2022/11/23	09:51:10	0	0.02	Pressure	mbar	0.02	Pressure	mbar
1849	2022/11/23	09:51:11	0	0.02	Pressure	mbar	0.00	Pressure	mbar
1850	2022/11/23	09:51:12	0	0.02	Pressure	mbar	0.00	Pressure	mbar
1851	2022/11/23	09:51:13	0	0.01	Pressure	mbar	0.00	Pressure	mbar
1852	2022/11/23	09:51:14	0	0.02	Pressure	mbar	0.00	Pressure	mbar
1853	2022/11/23	09:51:15	0	0.04	Pressure	mbar	0.03	Pressure	mbar
1854	2022/11/23	09:51:16	0	0.04	Pressure	mbar	0.03	Pressure	mbar
1855	2022/11/23	09:51:17	0	0.02	Pressure	mbar	0.00	Pressure	mbar
1856	2022/11/23	09:51:18	0	0.04	Pressure	mbar	0.01	Pressure	mbar
1857	2022/11/23	09:51:19	0	0.04	Pressure	mbar	0.01	Pressure	mbar
1858	2022/11/23	09:51:20	0	0.03	Pressure	mbar	0.01	Pressure	mbar
1859	2022/11/23	09:51:21	0	0.04	Pressure	mbar	0.01	Pressure	mbar
1860	2022/11/23	09:51:22	0	0.04	Pressure	mbar	0.01	Pressure	mbar
1861	2022/11/23	09:51:23	0	0.01	Pressure	mbar	0.02	Pressure	mbar
1862	2022/11/23	09:51:24	0	0.03	Pressure	mbar	0.01	Pressure	mbar
1863	2022/11/23	09:51:25	0	0.03	Pressure	mbar	0.01	Pressure	mbar
1864	2022/11/23	09:51:26	0	0.03	Pressure	mbar	0.01	Pressure	mbar
1865	2022/11/23	09:51:27	0	0.04	Pressure	mbar	0.01	Pressure	mbar
1866	2022/11/23	09:51:28	0	0.02	Pressure	mbar	0.01	Pressure	mbar
1867	2022/11/23	09:51:29	0	0.02	Pressure	mbar	0.01	Pressure	mbar
1868	2022/11/23	09:51:30	0	0.04	Pressure	mbar	0.02	Pressure	mbar
1869	2022/11/23	09:51:31	0	0.03	Pressure	mbar	0.00	Pressure	mbar
1870	2022/11/23	09:51:32	0	0.03	Pressure	mbar	0.01	Pressure	mbar
1871	2022/11/23	09:51:33	0	0.03	Pressure	mbar	0.01	Pressure	mbar
1872	2022/11/23	09:51:34	0	0.02	Pressure	mbar	0.01	Pressure	mbar
1873	2022/11/23	09:51:35	0	0.02	Pressure	mbar	0.02	Pressure	mbar
1874	2022/11/23	09:51:36	0	0.02	Pressure	mbar	0.02	Pressure	mbar
1875	2022/11/23	09:51:37	0	0.02	Pressure	mbar	0.00	Pressure	mbar
1876	2022/11/23	09:51:38	0	0.03	Pressure	mbar	0.03	Pressure	mbar
1877	2022/11/23	09:51:39	0	0.03	Pressure	mbar	0.03	Pressure	mbar
1878	2022/11/23	09:51:40	0	0.02	Pressure	mbar	0.02	Pressure	mbar
1879	2022/11/23	09:51:41	0	0.03	Pressure	mbar	0.00	Pressure	mbar
1880	2022/11/23	09:51:42	0	0.03	Pressure	mbar	0.02	Pressure	mbar
1881	2022/11/23	09:51:43	0	0.03	Pressure	mbar	0.02	Pressure	mbar
1882	2022/11/23	09:51:44	0	0.03	Pressure	mbar	0.02	Pressure	mbar
1883	2022/11/23	09:51:45	0	0.04	Pressure	mbar	0.02	Pressure	mbar
1884	2022/11/23	09:51:46	0	0.04	Pressure	mbar	0.02	Pressure	mbar
1885	2022/11/23	09:51:47	0	0.02	Pressure	mbar	0.02	Pressure	mbar
1886	2022/11/23	09:51:48	0	0.03	Pressure	mbar	0.01	Pressure	mbar
1887	2022/11/23	09:51:49	0	0.03	Pressure	mbar	0.01	Pressure	mbar
1888	2022/11/23	09:51:50	0	0.02	Pressure	mbar	0.01	Pressure	mbar
1889	2022/11/23	09:51:51	0	0.01	Pressure	mbar	0.01	Pressure	mbar
1890	2022/11/23	09:51:52	0	0.03	Pressure	mbar	0.02	Pressure	mbar
1891	2022/11/23	09:51:53	0	0.03	Pressure	mbar	0.02	Pressure	mbar
1892	2022/11/23	09:51:54	0	0.04	Pressure	mbar	0.00	Pressure	mbar
1893	2022/11/23	09:51:55	0	0.03	Pressure	mbar	0.00	Pressure	mbar
1894	2022/11/23	09:51:56	0	0.03	Pressure	mbar	0.00	Pressure	mbar
1895	2022/11/23	09:51:57	0	0.03	Pressure	mbar	0.01	Pressure	mbar
1896	2022/11/23	09:51:58	0	0.00	Pressure	mbar	0.00	Pressure	mbar
1897	2022/11/23	09:51:59	0	0.00	Pressure	mbar	0.00	Pressure	mbar
1898	2022/11/23	09:52:00	0	0.04	Pressure	mbar	0.02	Pressure	mbar
1899	2022/11/23	09:52:01	0	0.04	Pressure	mbar	0.01	Pressure	mbar
1900	2022/11/23	09:52:02	0	0.02	Pressure	mbar	0.00	Pressure	mbar
1901	2022/11/23	09:52:03	0	0.02	Pressure	mbar	0.00	Pressure	mbar
1902	2022/11/23	09:52:04	0	0.02	Pressure	mbar	0.01	Pressure	mbar
1903	2022/11/23	09:52:05	0	0.01	Pressure	mbar	0.00	Pressure	mbar
1904	2022/11/23	09:52:06	0	0.01	Pressure	mbar	0.00	Pressure	mbar
1905	2022/11/23	09:52:07	0	0.01	Pressure	mbar	0.01	Pressure	mbar
1906	2022/11/23	09:52:08	0	0.02	Pressure	mbar	0.00	Pressure	mbar
1907	2022/11/23	09:52:09	0	0.02	Pressure	mbar	0.00	Pressure	mbar
1908	2022/11/23	09:52:10	0	0.01	Pressure	mbar	0.01	Pressure	mbar
1909	2022/11/23	09:52:11	0	0.02	Pressure	mbar	0.01	Pressure	mbar
1910	2022/11/23	09:52:12	0	0.03	Pressure	mbar	0.01	Pressure	mbar
1911	2022/11/23	09:52:13	0	0.03	Pressure	mbar	0.01	Pressure	mbar
1912	2022/11/23	09:52:14	0	0.03	Pressure	mbar	0.01	Pressure	mbar
1913	2022/11/23	09:52:15	0	0.03	Pressure	mbar	0.00	Pressure	mbar
1914	2022/11/23	09:52:16	0	0.03	Pressure	mbar	0.00	Pressure	mbar
1915	2022/11/23	09:52:17	0	0.03	Pressure	mbar	0.00	Pressure	mbar
1916	2022/11/23	09:52:18	0	0.03	Pressure	mbar	0.00	Pressure	mbar
1917	2022/11/23	09:52:19	0	0.02	Pressure	mbar	0.01	Pressure	mbar
1918	2022/11/23	09:52:20	0	0.02	Pressure	mbar	0.01	Pressure	mbar
1919	2022/11/23	09:52:21	0	0.01	Pressure	mbar	0.01	Pressure	mbar
1920	2022/11/23	09:52:22	0	0.03	Pressure	mbar	0.00	Pressure	mbar
1921	2022/11/23	09:52:23	0	0.03	Pressure	mbar	0.00	Pressure	mbar
1922	2022/11/23	09:52:24	0	0.03	Pressure	mbar	0.02	Pressure	mbar
1923	2022/11/23	09:52:25	0	0.02	Pressure	mbar	0.02	Pressure	mbar
1924	2022/11/23	09:52:26	0	0.02	Pressure	mbar	0.02	Pressure	mbar
1925	2022/11/23	09:52:27	0	0.01	Pressure	mbar	0.00	Pressure	mbar
1926	2022/11/23	09:52:28	0	0.00	Pressure	mbar	0.01	Pressure	mbar
1927	2022/11/23	09:52:29	0	0.03	Pressure	mbar	0.00	Pressure	mbar
1928	2022/11/23	09:52:30	0	0.03	Pressure	mbar	0.00	Pressure	mbar
1929	2022/11/23	09:52:31	0	0.00	Pressure	mbar	0.01	Pressure	mbar
1930	2022/11/23	09:52:32	0	0.02	Pressure	mbar	0.00	Pressure	mbar
1931	2022/11/23	09:52:33	0	0.02	Pressure	mbar	0.00	Pressure	mbar
1932	2022/11/23	09:52:34	0	0.01	Pressure	mbar	0.01	Pressure	mbar
1933	2022/11/23	09:52:35	0	0.01	Pressure	mbar	0.03	Pressure	mbar
1934	2022/11/23	09:52:36	0	0.01	Pressure	mbar	0.03	Pressure	mbar
1935	2022/11/23	09:52:37	0	0.01	Pressure	mbar	0.02	Pressure	mbar
1936	2022/11/23	09:52:38	0	0.03	Pressure	mbar	0.00	Pressure	mbar
1937	2022/11/23	09:52:39	0	0.01	Pressure	mbar	0.02	Pressure	mbar
1938	2022/11/23	09:52:40	0	0.01	Pressure	mbar	0.02	Pressure	mbar
1939	2022/11/23	09:52:41	0	0.01	Pressure	mbar	0.01	Pressure	mbar
1940	2022/11/23	09:52:42	0	0.03	Pressure	mbar	0.02	Pressure	mbar
1941	2022/11/23	09:52:43	0	0.03	Pressure	mbar	0.02	Pressure	mbar
1942	2022/11/23	09:52:44	0	0.02	Pressure	mbar	0.01	Pressure	mbar
1943	2022/11/23	09:52:45	0	0.02	Pressure	mbar	0.00	Pressure	mbar
1944	2022/11/23	09:52:46	0	0.02	Pressure	mbar	0.00	Pressure	mbar
1945	2022/11/23	09:52:47	0	0.04	Pressure	mbar	0.00	Pressure	mbar
1946	2022/11/23	09:52:48	0	0.03	Pressure	mbar	0.01	Pressure	mbar
1947	2022/11/23	09:52:49	0	0.04	Pressure	mbar	0.01	Pressure	mbar
1948	2022/11/23	09:52:50	0	0.04	Pressure	mbar	0.01	Pressure	mbar
1949	2022/11/23	09:52:51	0	0.03	Pressure	mbar	0.00	Pressure	mbar
1950	2022/11/23	09:52:52	0	0.03	Pressure	mbar	0.01	Pressure	mbar
1951	2022/11/23	09:52:53	0	0.03	Pressure	mbar	0.01	Pressure	mbar
1952	2022/11/23	09:52:54	0	0.00	Pressure	mbar	0.01	Pressure	mbar
1953	2022/11/23	09:52:55	0	0.03	Pressure	mbar	0.01	Pressure	mbar
1954	2022/11/23	09:52:56	0	0.02	Pressure	mbar	0.00	Pressure	mbar
1955	2022/11/23	09:52:57	0	0.02	Pressure	mbar	0.00	Pressure	mbar
1956	2022/11/23	09:52:58	0	0.02	Pressure	mbar	0.01	Pressure	mbar
1957	2022/11/23	09:52:59	0	0.02	Pressure	mbar	0.01	Pressure	mbar
1958	2022/11/23	09:53:00	0	0.03	Pressure	mbar	0.02	Pressure	mbar
1959	2022/11/23	09:53:01	0	0.03	Pressure	mbar	0.01	Pressure	mbar
1960	2022/11/23	09:53:02	0	0.02	Pressure	mbar	0.00	Pressure	mbar
1961	2022/11/23	09:53:03	0	0.02	Pressure	mbar	0.00	Pressure	mbar
1962	2022/11/23	09:53:04	0	0.03	Pressure	mbar	0.03	Pressure	mbar
1963	2022/11/23	09:53:05	0	0.03	Pressure	mbar	0.01	Pressure	mbar
1964	2022/11/23	09:53:06	0	0.01	Pressure	mbar	0.00	Pressure	mbar
1965	2022/11/23	09:53:07	0	0.01	Pressure	mbar	0.00	Pressure	mbar
1966	2022/11/23	09:53:08	0	0.03	Pressure	mbar	0.02	Pressure	mbar
1967	2022/11/23	09:53:09	0	0.02	Pressure	mbar	0.02	Pressure	mbar
1968	2022/11/23	09:53:10	0	0.02	Pressure	mbar	0.02	Pressure	mbar
1969	2022/11/23	09:53:11	0	0.02	Pressure	mbar	0.01	Pressure	mbar
1970	2022/11/23	09:53:12	0	0.02	Pressure	mbar	0.02	Pressure	mbar
1971	2022/11/23	09:53:13	0	0.02	Pressure	mbar	0.02	Pressure	mbar
1972	2022/11/23	09:53:14	0	0.02	Pressure	mbar	0.01	Pressure	mbar
1973	2022/11/23	09:53:15	0	0.02	Pressure	mbar	0.01	Pressure	mbar
1974	2022/11/23	09:53:16	0	0.02	Pressure	mbar	0.01	Pressure	mbar
1975	2022/11/23	09:53:17	0	0.02	Pressure	mbar	0.01	Pressure	mbar
1976	2022/11/23	09:53:18	0	0.04	Pressure	mbar	0.02	Pressure	mbar
1977	2022/11/23	09:53:19	0	0.03	Pressure	mbar	0.01	Pressure	mbar
1978	2022/11/23	09:53:20	0	0.03	Pressure	mbar	0.01	Pressure	mbar
1979	2022/11/23	09:53:21	0	0.03	Pressure	mbar	0.00	Pressure	mbar
1980	2022/11/23	09:53:22	0	Time out			Time out
1981	2022/11/23	09:53:23	0	Time out			Time out
1982	2022/11/23	09:53:24	0	0.01	Pressure	mbar	0.01	Pressure	mbar
1983	2022/11/23	09:53:25	0	0.02	Pressure	mbar	0.01	Pressure	mbar
1984	2022/11/23	09:53:26	0	0.02	Pressure	mbar	0.01	Pressure	mbar
1985	2022/11/23	09:53:27	0	0.02	Pressure	mbar	0.00	Pressure	mbar
1986	2022/11/23	09:53:28	0	0.03	Pressure	mbar	0.00	Pressure	mbar
1987	2022/11/23	09:53:29	0	0.03	Pressure	mbar	0.01	Pressure	mbar
1988	2022/11/23	09:53:30	0	0.03	Pressure	mbar	0.01	Pressure	mbar
1989	2022/11/23	09:53:31	0	0.01	Pressure	mbar	0.01	Pressure	mbar
1990	2022/11/23	09:53:32	0	0.03	Pressure	mbar	0.02	Pressure	mbar
[truncated: 28,010 more rows]
